# Supplementary material for: The two types of society: Computationally revealing recurrent social formations and their evolutionary trajectories
Source: PLoS One. 2020 May 13;15(5):e0232609. doi: 10.1371/journal.pone.0232609 (PMC7219743; doi:10.1371/journal.pone.0232609)
Supplement: S1 File — We include our Python 3 implementation of the clustering algorithm and all analysis and plot-generation code. (ZIP) [file pone.0232609.s003.zip]

Archive with 27 entries (26 files):
- data/
- data/shiny-seshat_superclusters.csv
- data/shiny-seshat.csv
- data/shiny-seshat_clustered-final.csv
- data/shiny-seshat_relabeled.csv
- data/S2.csv
- data/shiny-seshat_clustered-with-PC1.csv
- data/shiny-seshat_clustered.csv
- data/shiny-seshat_pruned.csv
- data/seshat-imputed.csv
- data/shiny-seshat_re-relabeled.csv
- binaryHists.py
- boxPlotsAndTrajectories.py
- cluster.py
- dictionaries.py
- distplots.py
- iterateSils.py
- LICENSE.md
- mannWhitney.py
- oneMoreTime.py
- pairPlots.py
- README.md
- silhouette.py
- ssc.py
- techScale.py
- tenures.py
- transitionHeatmap.py
