# Supplementary material for: The two types of society: Computationally revealing recurrent social formations and their evolutionary trajectories
Source: PLoS One. 2020 May 13;15(5):e0232609. doi: 10.1371/journal.pone.0232609 (PMC7219743; doi:10.1371/journal.pone.0232609)
Supplement: S1 File — We include our Python 3 implementation of the clustering algorithm and all analysis and plot-generation code. (ZIP) [file pone.0232609.s003.zip › data/shiny-seshat_superclusters.csv]

BasePolity	Period_start	Period_end	Polity_population	Polity_territory	Population_of_the_largest_settlement	Administrative_levels	Military_levels	Religious_levels	Settlement_hierarchy	Largest_communication_distance	Occupational_complexity	Professional_lawyers	Professional_military_officers	Professional_priesthood	Professional_soldiers	Bureaucracy_examination_system	Bureaucracy_merit_promotion	Fulltime_bureaucrats	Courts	Formal_legal_code	Judges	Bridges	Burial_site	Canals	Ceremonial_site	Communal_buildings	Drinking_water_supply_systems	Enclosures	Entertainment_buildings	Food_storage_sites	Irrigation_systems	Knowledge/information_buildings	Markets	Mines_or_quarries	Monumental_building_extent	Monumental_building_height	Ports	Roads	Special_purpose_house	Special_purpose_sites	Specialized_government_buildings	Symbolic_buildings	Trading_emporia	Utilitarian_public_buildings	Calendar	Fiction	Geometrical_measurements	History	Lists_tables_and_classifications
AfDurrn	1850	1950	1706697.0	1139500.0	35417.0	5.0	4.0	1.0	3.0	1089.0	0.6942145223925351	0.0	1.0	0.0	1.0	0.0	0.1	0.0	0.0	1.0	0.1	0.0	0.936950443803144	0.0	0.925526083806002	0.92710326625275	0.1	0.936132004839116	0.3617910053758909	1.0	1.0	0.453411383752773	1.0	0.87270447123972	2106.05351593987	20.9037070903114	0.0	0.0	0.9056605207373198	1.01630358968847	1.0	1.0	0.7334425723212671	1.0	1.0	1.0	1.0	1.0	1.0
AfGhurd	1600	1700	1622877.54545455	1474540.09090909	35884.7272727273	4.84301519849262	3.91858572908552	2.0	3.86971902846916	-4458.35169414505	1.06197225589336	1.0	0.942301819978634	0.9623879775954258	0.9565810839082528	0.203177316369961	0.177962210415223	0.9630685016595292	1.0	1.0	1.0	1.0	1.0	0.523612487438886	1.0	1.0	0.437211935062235	1.0	0.383095355767387	1.0	1.0	1.0	1.0	1.0	31880.3106485427	18.9806949365064	0.9090909090909092	1.0	1.0	1.0	1.0	1.0	0.7824910112484309	1.0	1.0	1.0	1.0	1.0	1.0
AfGrBct	-150	-50	1500000.0	1400000.0	25000.0	4.5	5.0	1.0	3.0	600.0	0.8778833818655241	0.335150775803015	1.0	1.0	1.0	0.1	0.1	1.0	0.26032832187633	1.0	0.325921327551488	1.0	1.0	0.1	1.0	1.0	1.0	1.0	1.0	1.0	1.0	1.0	1.0	1.0	-1440.71169261133	35.0	1.0	1.0	1.0	1.0	1.0	1.0	1.0	1.0	1.0	1.0	1.0	1.0	1.0
AfHepht	600	700	26500000.0	2750000.0	35467.6666666667	4.0	4.0	1.0	2.0	2000.0	1.00214048856169	0.321729624551665	1.0	1.0	1.0	0.0	0.1	1.0	0.280797802106023	0.557866953617817	0.328949785194296	1.0	1.0	0.43922649233899697	1.0	1.0	0.4581900239603621	1.0	0.466359195960346	1.0	1.0	1.0	1.0	1.0	-10325.100951758199	20.912956649089	0.4537641058930711	1.0	1.0	1.0	1.0	1.0	1.0	1.0	1.0	1.0	1.0	1.0	1.0
AfKushn	100	200	12714285.7142857	1221029.42857143	79197.28571428571	4.0	4.0	2.0	4.0	1000.0	0.967704013421962	0.286876917879444	1.0	1.0	1.0	0.1	0.0	1.0	0.43998574570712	1.0	1.0	1.0	1.0	1.0	1.0	1.0	0.1	1.0	1.0	1.0	1.0	1.0	1.0	1.0	-6998.0659544416285	21.0588028053193	1.0	1.0	1.0	1.0	1.0	1.0	1.0	1.0	1.0	1.0	1.0	0.6992524151932529	1.0
Ashanti	1800	1900	1741044.66666667	200250.333333333	22500.0	6.0	6.0	4.0	4.0	370.0	1.0	0.0	1.0	1.0	0.0	0.0	0.0	1.0	1.0	1.0	0.0	0.0	1.0	0.0	1.0	1.0	0.0	0.0	0.0	0.0	0.0	0.0	1.0	1.0	-11569.1704039757	24.5000661404156	0.0	1.0	1.0	1.0	0.0	1.0	0.0	1.0	1.0	0.0	0.0	0.0	1.0
BrookeRaj	1950	2050	488016.5	124450.0	500.0	3.0	2.0	1.0	1.0	4761.246948560461	0.0	0.0	0.0	0.0	0.0	1.0	1.0	1.0	1.0	1.0	1.0	0.0	1.0	0.0	0.0	0.0	0.0	0.0	0.0	0.0	0.0	0.0	1.0	0.0	-34464.7059921544	12.3451420456694	0.0	0.0	1.0	1.0	1.0	0.0	0.0	1.0	0.5	0.0	0.0	0.0	0.32845380314196604
CnChuSA	-550	-450	1262363.0	205000.0	34224.25	5.0	5.0	1.0	4.0	800.0	1.03101237544433	0.143048061223102	0.5363658960001679	1.0	1.0	0.0	1.0	1.0	1.0	1.0	1.0	1.0	0.971160555521357	1.0	1.0	1.0	0.459114711038581	1.0	0.331743378802023	1.0	1.0	1.0	1.0	1.0	30454.1828591214	18.059910905682603	0.444856427242415	1.0	0.980228713981806	1.0	1.0	1.0	0.35813600841055604	1.0	1.0	1.0	1.0	1.0	1.0
CnEHan	200	300	32509049.666666694	3833333.33333333	206666.666666667	7.0	7.0	1.0	6.0	-11592.0014084552	1.32153272109889	1.0	1.0	0.1	1.0	1.0	0.33333333333333304	1.0	1.0	1.0	1.0	1.0	1.0	1.0	1.0	1.0	1.0	1.0	1.0	1.0	1.0	1.0	1.0	1.0	35822.1694190832	32.0409398055453	1.0	1.0	1.0	1.0	1.0	1.0	1.0	1.0	1.0	1.0	1.0	1.0	1.0
CnErJin	50	150	16163863.0	1271442.5	177537.5	8.0	6.0	1.0	6.0	1400.0	1.09933684955634	1.0	0.1	0.1	0.450677346585244	1.0	1.0	1.0	1.0	1.0	1.0	1.0	1.0	1.0	1.0	1.0	0.387259469056789	1.0	0.658025064858604	1.0	1.0	0.8548607222379209	1.0	1.0	-2591.87073159716	22.1094776305899	1.0	1.0	0.97927468276163	1.0	1.0	1.0	1.0	1.0	1.0	1.0	1.0	1.0	1.0
CnHChin	1950	2050	606025.0	259604.5	25299.0	2.0	2.0	1.0	1.0	3677.1647604788895	0.0	0.0	1.0	0.0	1.0	1.0	1.0	1.0	1.0	1.0	1.0	1.0	1.0	0.0	1.0	1.0	0.0	0.0	0.0	1.0	0.0	1.0	1.0	1.0	4.0	9.0	0.0	1.0	0.0	1.0	1.0	0.0	0.0	1.0	0.0	0.0	0.0	0.0	1.0
CnImQin	-200	-100	27164149.666666694	1678148.0	250000.0	7.0	6.0	10.0	5.0	1100.0	-51.8759498083407	9.692089528199839	1.0	0.1	1.0	1.0	1.0	1.0	1.0	1.0	1.0	1.0	18.5594265649144	1.0	-11.1253576213573	1.0	1.0	5.73742165188103	0.0	1.0	1.0	1.0	1.0	1.0	2500000.0	5.0	0.384574154648856	1.0	1.0	1.4289557641456	1.0	1.0	-4.0825713712032	1.0	1.0	1.0	1.0	1.0	1.0
CnJinSA	-550	-450	1201484.25	160000.0	35398.0	4.0	5.0	2.1020878626475303	4.0	400.0	1.03000201396402	0.176718233196088	1.0	1.0	1.0	0.0	1.0	1.0	1.0	1.0	1.0	1.0	0.969952425386737	1.0	1.0	1.0	0.503651280323978	0.8953972226803242	0.344395968483546	1.0	1.0	1.0	1.0	1.0	29382.7382040662	20.517870292167	0.46170578595423	1.0	1.0	0.995576327512288	1.0	1.0	0.3518228531151681	1.0	1.0	1.0	1.0	1.0	1.0
CnLrJin	1250	1350	45000000.0	3600000.0	37390.0	6.0	4.0087306924249715	3.0	6.0	2183.0	1.12083482527762	1.0	1.0	1.0	1.0	1.0	1.0	1.0	1.0	1.0	1.0	1.0	1.0	1.0	1.0	1.0	0.5178965967083711	0.95993396912895	1.0	1.0	1.0	0.8745853015982309	1.0	0.964886645388771	-54336.608743928606	26.7260980809759	1.0	1.0	1.0	1.0	1.0	1.0	1.0	1.01537611690097	1.0	1.0	1.0	1.0	1.0
CnMing	1550	1650	72863625.0	3777500.0	558500.0	5.0	7.0	3.0	7.0	2800.0	0.9539906866811	1.0	0.0	1.0	0.5	1.0	1.0	1.0	1.0	1.0	1.0	1.0	1.0	1.0	1.0	1.0	1.0	1.0	1.0	1.0	1.0	1.0	1.0	1.0	961.0	35.0	1.0	1.0	1.0	1.0	1.0	1.0	1.0	1.0	1.0	1.0	1.0	1.0	1.0
CnNSong	1100	1200	60000000.0	2589000.0	833333.3333333341	7.0	8.0	2.0	6.0	1300.0	1.23371683562848	1.0	1.0	1.0	1.0	1.0	1.0	1.0	1.0	1.0	1.0	1.0	1.0	1.0	1.0	1.0	1.0	1.0	1.0	1.0	1.0	1.0	1.0	1.0	-39404.32727407391	26.605575545055494	1.0	1.0	1.0	1.0	1.0	1.0	1.0	1.0	1.0	1.0	1.0	1.0	1.0
CnNWei	500	600	21871206.0	1348666.66666667	600000.0	6.0	5.0	2.0	5.0	1283.33333333333	1.0	0.3469240854655661	1.0	0.1	0.1	0.0	0.1	1.0	1.0	1.0	1.0	1.0	0.982096198548158	0.571558542296775	1.0	1.0	0.464558954467465	1.0	0.6218330937708111	1.0	1.0	1.0	1.0	1.0	31376.2933581545	20.0	1.0	1.0	1.0	1.0	1.0	1.0	1.0	1.0	1.0	0.755418921510082	1.0	1.0	1.0
CnQiSA	-550	-450	1165770.25	80000.0	34146.25	4.0	4.0	2.11125018370021	4.0	325.0	1.01478166447549	0.156309310728996	1.0	1.0	1.0	0.0	1.0	1.0	1.0	1.0	1.0	1.0	0.9666643612002528	1.0	0.978385520019057	1.0	0.477627695620928	0.8749025498367541	0.35615419442993296	1.0	1.0	1.0	1.0	1.0	28558.8366977025	21.1639744986664	0.454501091943661	1.0	0.971810746656871	0.998177356537818	1.0	1.0	0.328602907357802	1.0	1.0	1.0	1.0	1.0	1.0
CnQingE	1750	1850	100000000.0	13100000.0	668200.0	7.0	10.0	3.0	7.0	3270.0	1.36928091953497	1.0	1.0	1.0	0.62786356516361	1.0	1.0	1.0	1.0	1.0	1.0	1.0	1.0	1.0	1.0	1.0	0.1	1.0	1.0	1.0	1.0	1.0	1.0	1.0	2000.0	23.2843988463483	1.0	1.0	0.943024830035913	1.0	1.0	1.0	1.0	1.0	1.0	1.0	1.0	1.0	1.0
CnQingL	1900	2000	321000000.0	11300000.0	1011541.33333333	7.0	10.0	3.0	7.0	3270.0	1.65248424988447	1.0	1.0	1.0	0.8691777472183241	1.0	1.0	1.0	1.0	1.0	1.0	1.0	1.0	1.0	1.0	1.0	0.1	1.0	1.0	1.0	1.0	1.0	1.0	1.0	2000.0	34.8057954086272	1.0	1.0	1.00088707954039	1.0	1.0	1.0	1.0	1.0	1.0	1.0	1.0	1.0	1.0
CnSSong	1250	1350	1923100.5	199193.0	34858.0	5.0	3.974425976091621	2.4325164897279	3.67274851856935	50671.1895113013	0.999833130463426	0.28512532917598105	1.0	1.0	1.0	1.0	1.0	1.0	1.0	1.0	1.0	1.0	0.982644822249464	1.0	0.980785275266074	1.0	1.0	0.925612283228693	1.0	1.0	1.0	1.0	1.0	1.0	-5677.35767166875	28.8334138452319	1.0	1.0	0.977597052133506	0.985742149078214	1.0	1.0	1.0	1.0	1.0	1.0	1.0	1.0	1.0
CnSui	650	750	46000000.0	3000000.0	500000.0	5.0	6.0	3.0	3.0	1300.0	1.08528966075542	1.0	1.0	0.1	1.0	1.0	1.0	1.0	1.0	1.0	0.0	1.0	1.0	1.0	1.0	1.0	0.1	1.0	0.7328315125757879	1.0	1.0	1.0	1.0	1.0	120.0	40.0	0.626665037904844	1.0	0.964304201297707	1.0	1.0	1.0	1.0	1.0	1.0	1.0	1.0	1.0	1.0
CnTangE	750	850	44900000.0	4583500.0	1000000.0	7.0	8.0	2.0	3.0	1400.0	1.10962390946622	1.0	1.0	1.0	0.5	1.0	1.0	1.0	1.0	1.0	1.0	1.0	1.0	1.0	1.0	1.0	0.1	1.0	1.0	1.0	1.0	1.0	1.0	1.0	2080.0	50.0	1.0	1.0	1.0	1.0	1.0	1.0	1.0	1.0	1.0	1.0	1.0	1.0	1.0
CnTangL	900	1000	53333333.33333329	2081000.0	1000000.0	7.0	5.0	2.0	3.0	1300.0	1.24839570015363	1.0	1.0	1.0	1.0	1.0	1.0	1.0	1.0	1.0	1.0	1.0	1.0	1.0	1.0	1.0	0.1	1.0	1.0	1.0	1.0	1.0	1.0	1.0	11.75	25.042043593182697	1.0	1.0	1.0	1.0	1.0	1.0	1.0	1.0	1.0	1.0	1.0	1.0	1.0
CnWHan	-50	50	51300000.0	4208500.0	250000.0	7.0	7.0	3.0	6.0	1500.0	1.08804132255693	1.0	0.5993694424902241	0.1	0.1	1.0	1.0	1.0	1.0	1.0	1.0	1.0	0.9886044131240228	1.0	1.00501340966651	1.0	1.0	0.939183820147342	1.0	1.0	1.0	1.0	1.0	0.983142531576028	2400.0	25.2275729888622	1.0	1.0	1.0	0.997036401852946	1.0	1.0	0.81005889147213	1.0	1.0	1.0	1.0	1.0	1.0
CnWZhou	-900	-800	8439208.6	850000.0	102620.6	5.0	4.0	2.0	5.0	900.0	1.0	0.119317870330748	0.558213813982068	1.0	1.0	0.1	1.0	1.0	1.0	1.0	1.0	1.0	0.9796504086241078	1.0	1.0	1.0	0.420049661384592	0.8704829205852869	0.3884411592382129	0.938047537367764	1.0	1.0	1.0	1.0	14888.2656610918	27.0	0.488593812722689	1.0	1.0	1.0	1.0	1.0	0.1	1.0	1.0	1.0	1.0	1.0	1.0
CnWei3	300	400	1481961.0	175685.0	31030.0	4.0	4.0	1.0	2.919705693674	28959.0727647159	1.0173341340469102	0.37835713258838	1.0	0.1	0.1	0.0	1.0	1.0	1.0	1.0	1.0	1.0	0.987693207316818	1.0	1.0	1.0	0.477557089211427	1.0	1.0	1.0	1.0	1.0	0.92331098083063	1.0	57484.4396579613	21.3726241275129	0.496535255726802	1.0	0.996143988434326	1.00352134668878	1.0	1.0	1.0	1.0	1.0	1.0	1.0	1.0	1.0
CnYngsh	-4000	-3900	10000.0	94173.0952380952	200.0	1.0	1.89810216921313	1.45764190789895	2.0	9250.94386302561	1.0	0.1	0.1	0.447888183510668	0.1	0.1	0.1	0.1	0.1	0.1	0.1	0.37153068193640704	1.0	0.1	1.0	1.0	0.1	1.0	0.1	1.0	0.1	0.1	0.1	0.8921125337809379	300.0	3.0	0.1	0.1	1.0	1.0	0.1	1.0	0.1	1.0	0.0	0.0	0.4453365799509729	0.0	0.0
CnYuan	1350	1450	60491000.0	24000000.0	800000.0	8.0	6.0	3.0	7.0	3270.0	1.4424066530685202	1.0	1.0	1.0	1.0	1.0	1.0	1.0	1.0	1.0	1.0	1.0	1.0	1.0	1.0	1.0	0.457169143110625	1.0	1.0	1.0	1.0	1.0	1.0	1.0	-3817.9858680029797	20.4748485772186	1.0	1.0	1.0	1.0	1.0	1.0	1.0	1.0	1.0	1.0	1.0	1.0	1.0
CnZhgSA	-550	-450	1363188.25	195419.5	33939.5	4.0	3.5920809775271403	2.14188421097814	4.0	5216.13021998288	1.02334410358295	0.15318731324258406	1.0	1.0	1.0	0.0	1.0	1.0	1.0	1.0	1.0	1.0	0.96531954048882	1.0	0.971339530620792	1.0	0.477876858221267	0.8810273281361809	0.36660184623520703	1.0	1.0	1.0	1.0	1.0	32879.8118250346	20.2622631527254	0.461515336133533	1.0	0.975021722013572	0.993757612745212	1.0	1.0	0.347897481768922	1.0	1.0	1.0	1.0	1.0	1.0
CnZhuSA	-550	-450	1357177.5	200605.75	34412.25	4.0	5.0	2.16931203712765	4.0	6275.89041109313	1.02495029536203	0.148592458645469	1.0	1.0	1.0	0.0	1.0	1.0	1.0	1.0	1.0	1.0	0.968644910804096	1.0	0.9661737990686808	1.0	0.48182461351045	0.88199899064466	0.352608861485266	1.0	1.0	1.0	1.0	1.0	30169.024064780497	19.2776756509389	0.4567494233892321	1.0	0.9736488945425832	0.993016392238404	1.0	1.0	0.351454252177628	1.0	1.0	1.0	1.0	1.0	1.0
CoTairo	1250	1350	3379.375	150.0	4765.0	3.0	4.0	1.0	2.0	13.0	0.8765445285847159	0.185012070652433	1.0	1.0	1.0	0.146607932327595	0.153065995494306	1.0	0.352334796180451	0.5541810203746229	0.231105063878358	1.0	1.0	0.5979469004997571	1.0	1.0	1.0	0.1	0.33877935009304605	1.0	1.0	0.36703902503691904	1.0	1.0	82.0	13.0	1.0	1.0	1.0	1.0	1.0	1.0	0.607636017892331	1.0	0.0	0.0	0.716590847547932	0.0	0.0
ColonialAndes	1750	1850	902444.25	149347.75	300.0	2.0	3.0	1.0	1.0	5417.16660501937	0.0	0.0	0.0	0.0	0.0	0.0	0.0	0.0	0.0	0.0	0.0	1.0	0.0	0.0	1.0	0.0	0.0	1.0	0.0	0.0	0.0	0.0	1.0	1.0	-16819.0216521088	18.499154420989	0.0	0.0	0.0	0.932846877904362	0.0	0.0	0.0	1.0	0.0	0.0	0.0	0.0	0.0
EarlyChinese	1950	2050	666362.0	243911.0	25533.5	2.0	2.0	1.0	1.0	11281.927455733701	0.0	0.0	1.0	0.0	1.0	1.0	1.0	1.0	1.0	1.0	1.0	1.0	1.0	0.0	1.0	1.0	0.0	0.0	0.0	1.0	1.0	1.0	1.0	0.0	4.0	9.0	0.0	1.0	0.0	1.0	1.0	0.0	0.0	1.0	0.0	0.0	0.0	0.0	1.0
EcJivaE	1750	1850	567274.5	111858.75	300.0	2.0	3.0	1.0	1.0	650.518879661559	0.0	0.0	0.0	0.0	0.0	0.0	0.0	0.0	0.0	0.0	0.0	1.0	0.0	0.0	1.0	0.0	0.0	1.0	0.0	0.0	0.0	0.0	0.0	0.0	-30882.4624990269	14.589950683883501	0.0	0.0	0.0	1.0	0.0	0.0	0.0	0.0	0.0	0.0	0.0	0.0	0.0
EcJivaL	1950	2050	552548.0	108604.5	300.0	2.0	3.0	1.0	1.0	1194.64211947708	0.0	0.0	0.0	0.0	0.0	0.0	0.0	0.0	0.0	0.0	0.0	1.0	0.0	0.0	1.0	0.0	0.0	1.0	0.0	0.0	0.0	0.0	0.0	0.0	-31117.0791065223	15.651834591407699	0.0	0.0	0.0	1.0	0.0	0.0	0.0	0.0	0.0	0.0	0.0	0.0	0.0
Ecuadorian	1950	2050	632414.5	104034.0	300.0	2.0	3.0	1.0	1.0	4850.54715735328	0.0	0.0	0.0	0.0	0.0	0.0	0.0	0.0	0.0	0.0	0.0	1.0	0.0	0.0	1.0	0.0	0.0	1.0	0.0	0.0	0.0	0.0	0.460514181861814	1.0	-34580.7588061234	15.8370925655463	1.0	0.0	0.0	1.0	0.0	0.0	0.0	0.0	0.0	0.0	0.0	0.0	0.0
EgAyyub	1250	1350	9000000.0	1500000.0	200000.0	5.0	7.0	4.0	5.0	2260.0	1.1286926398160702	1.0	1.0	1.0	1.0	0.0	0.0	1.0	1.0	1.0	1.0	1.0	1.0	1.0	1.0	1.0	1.0	1.0	1.0	1.0	1.0	1.0	1.0	1.0	4310.36570485876	50.0	1.0	1.0	1.0	1.0	0.0	1.0	1.0	1.0	1.0	1.0	1.0	1.0	1.0
EgBadar	-4100	-4000	593167.857142857	170404.57142857098	25.0	1.0	1.0	1.0	1.0	12837.8666472023	0.499707328224312	0.1	0.1	0.1	0.1	0.1	0.1	0.1	0.1	0.1	0.1	0.1	1.0	0.1	1.0	1.0	0.1	1.0	0.1	1.0	0.1	0.1	0.1	0.95849980843494	541.234530892591	29.2163187259013	1.0	0.1	1.0	1.0	0.1	0.1	0.479666927602044	1.0	0.1	0.1	0.0	0.1	0.1
EgDyn1	-3000	-2900	900000.0	50000.0	6000.0	4.0	3.0	3.0	4.0	790.0	0.7926856431134158	0.1	0.1	0.0	0.1	0.1	0.1	1.0	0.1	0.0	0.1	1.0	1.0	1.0	1.0	1.0	0.0	1.0	0.3832735084497991	1.0	1.0	1.0	0.7581095768248192	1.0	124.0	11.0	1.0	1.0	1.0	1.0	1.0	1.0	0.5811435323010009	1.0	1.0	0.7011507845264662	0.1	0.1	1.0
EgDyn2	-2750	-2650	1100000.0	241750.0	6000.0	4.0	3.0	3.0	4.0	790.0	0.920156416028147	0.1	0.1	0.1	0.1	0.1	0.1	1.0	0.1	0.0	0.1	1.0	1.0	1.0	1.0	1.0	0.0	1.0	0.414242828575761	1.0	1.0	1.0	0.7333272567868849	1.0	124.0	11.0	1.0	1.0	1.0	1.0	1.0	1.0	0.656983517473018	1.0	1.0	0.7323829259877449	1.0	0.1	1.0
EgIntOc	-350	-250	2500000.0	500000.0	50000.0	5.0	5.0	2.0	4.0	9339.8025285098	0.981997678108451	0.1	1.0	1.0	1.0	0.1	0.1	1.0	1.0	1.0	0.1	1.0	1.0	1.0	1.0	1.0	1.0	1.0	0.51797751650873	1.0	1.0	1.0	1.0	1.0	33289.4254053195	17.8053153283637	1.0	1.0	1.0	1.0	1.0	1.0	0.783816915692285	1.0	1.0	1.0	1.0	1.0	1.0
EgMamBh	1350	1450	6000000.0	2100000.0	200000.0	7.0	9.0	3.0	7.0	1300.0	1.20496045725007	1.0	1.0	1.0	1.0	0.1	1.0	1.0	1.0	1.0	1.0	1.0	1.0	1.0	1.0	1.0	0.0	1.0	1.0	1.0	1.0	1.0	1.0	1.0	6617.47334137285	19.7192032602378	1.0	1.0	1.0	1.0	1.0	1.0	1.0	1.0	1.0	1.0	1.0	1.0	1.0
EgMamBu	1550	1650	6000000.0	2100000.0	150000.0	7.0	7.0	3.0	7.0	1300.0	1.1050837355734	1.0	1.0	1.0	1.0	0.1	1.0	1.0	1.0	1.0	1.0	1.0	1.0	1.0	1.0	1.0	0.0	1.0	1.0	1.0	1.0	1.0	1.0	1.0	5002.16954072614	50.0	1.0	1.0	1.0	1.0	1.0	1.0	1.0	1.0	1.0	1.0	1.0	1.0	1.0
EgMamCP	1450	1550	4800000.0	2100000.0	150000.0	7.0	9.0	3.0	7.0	1300.0	1.18638506769803	1.0	1.0	1.0	1.0	0.1	1.0	1.0	1.0	1.0	1.0	1.0	1.0	1.0	1.0	1.0	0.0	1.0	1.0	1.0	1.0	1.0	1.0	1.0	5846.61710110942	21.0883740642602	1.0	1.0	1.0	1.0	1.0	1.0	1.0	1.0	1.0	1.0	1.0	1.0	1.0
EgMidKg	-1850	-1750	1500000.0	387750.0	30000.0	5.0	3.0	4.0	4.0	586.0	0.97266078837197	0.0	1.0	1.0	1.0	0.1	0.225932962377822	1.0	1.0	1.0	0.1	1.0	1.0	1.0	1.0	1.0	0.0	1.0	0.40413273209489	1.0	1.0	1.0	1.0	1.0	6320.16388140182	17.595711466626398	1.0	1.0	1.0	1.0	1.0	1.0	0.564443909585433	1.0	1.0	1.0	1.0	0.531012784841155	1.0
EgNKRam	-1200	-1100	2000000.0	454204.0	250000.0	5.0	7.0	5.0	4.0	1820.4	1.03039362597716	0.0	1.0	1.0	1.0	0.0	1.0	1.0	1.0	1.0	1.0	1.0	1.0	1.0	1.0	1.0	0.0	1.0	0.1	1.0	1.0	1.0	1.0	1.0	12188.8277720302	20.0	1.0	1.0	1.0	1.0	1.0	1.0	0.493932820190511	1.0	1.0	1.0	1.0	0.0	1.0
EgNKThu	-1350	-1250	4500000.0	887500.0	75000.0	5.0	7.0	5.0	5.0	1134.25	1.05564342190995	0.0	1.0	1.0	1.0	0.0	1.0	1.0	1.0	1.0	1.0	1.0	1.0	1.0	1.0	1.0	0.0	1.0	0.1	1.0	1.0	1.0	1.0	1.0	-11013.0430757506	20.0	1.0	1.0	1.0	1.0	1.0	1.0	0.498730680005057	1.0	1.0	1.0	1.0	1.0	1.0
EgNaqa1	-3650	-3550	504814.5	3751.25	6762.5	1.0	1.0	1.0	1.5	17098.5359751689	0.7416180218737121	0.1	0.1	0.1	0.1	0.1	0.1	0.1	0.1	0.1	0.1	0.1	1.0	0.1	1.0	1.0	0.1	1.0	0.1	1.0	1.0	0.1	0.1	1.0	10605.1586023115	25.018083882428602	0.1	0.1	1.0	1.0	0.1	1.0	0.462500325441074	1.0	0.1	0.1	0.1	0.1	0.1
EgNaqa2	-3400	-3300	37666.6666666667	5000.0	5000.0	2.0	2.0	1.7696459732742598	2.0	7397.7238250999	0.692478670911472	0.1	0.1	0.1	0.1	0.1	0.1	0.666666666666667	0.1	0.1	0.1	0.1	1.0	0.1	1.0	1.0	0.1	1.0	0.1	1.0	1.0	0.1	0.1	1.0	32.0	19.6571156283011	0.1	0.1	1.0	1.0	1.0	1.0	0.6399623141818029	1.0	0.343827184033859	0.1	0.1	0.1	1.0
EgNaqa3	-3200	-3100	50000.0	5000.0	5000.0	2.0	2.0	2.0	2.0	1969.4863993985998	0.6002050397468871	0.1	0.0	0.0	0.0	0.1	0.1	1.0	0.1	0.1	0.1	0.1	1.0	0.1	1.0	1.0	0.1	1.0	0.1	1.0	1.0	1.0	0.6158653858136109	1.0	53.0	20.8321562246222	0.1	0.1	1.0	1.0	1.0	1.0	0.709766585072269	1.0	0.621959677889584	0.454923798596123	0.1	0.416845707910653	1.0
EgOldK1	-2450	-2350	1000000.0	250000.0	50000.0	7.0	3.0	6.0	4.0	790.0	0.6875306899376931	1.0	1.0	0.0	0.408756275367899	0.1	1.0	1.0	1.0	1.0	1.0	1.0	1.0	1.0	1.0	1.0	0.0	1.0	0.5579560137171811	1.0	1.0	1.0	1.0	1.0	8789.69581723679	146.5	1.0	1.0	1.0	1.0	0.1	1.0	0.6295926158703771	1.0	1.0	1.0	1.0	1.0	1.0
EgOldK2	-2200	-2100	1500000.0	100000.0	30000.0	7.0	3.0	6.0	4.0	790.0	1.03462838263713	1.0	1.0	0.1	0.464004057039969	0.0	1.0	1.0	1.0	1.0	1.0	1.0	1.0	1.0	1.0	1.0	0.0	1.0	0.41599516098967104	1.0	1.0	1.0	1.0	1.0	7180.167137900609	39.273579175417396	1.0	1.0	1.0	1.0	1.0	1.0	0.563567073904241	1.0	1.0	1.0	1.0	1.0	1.0
EgPtol1	-250	-150	7000000.0	1000000.0	160000.0	6.0	9.0	1.0	6.0	990.0	0.940825906583521	1.0	1.0	1.0	1.0	0.30875093299474	1.0	1.0	1.0	1.0	1.0	1.0	1.0	1.0	1.0	1.0	1.0	1.0	1.0	1.0	1.0	1.0	1.0	1.0	-16697.1357812758	130.0	1.0	1.0	1.0	1.0	1.0	1.0	1.0	1.0	1.0	1.0	1.0	1.0	1.0
EgPtol2	-100	0	3000000.0	437666.66666666704	433333.33333333296	6.0	7.0	1.0	6.0	990.0	0.905984774633212	1.0	1.0	1.0	1.0	0.278275848527325	1.0	1.0	1.0	1.0	1.0	1.0	1.0	1.0	1.0	1.0	1.0	1.0	1.0	1.0	1.0	1.0	1.0	1.0	-10005.8514732379	130.0	1.0	1.0	1.0	1.0	1.0	1.0	1.0	1.0	1.0	1.0	1.0	1.0	1.0
EgRegns	-2050	-1950	991624.0	20000.0	33018.0	4.0	3.0	3.0	3.0	-131.661640007888	0.8991784061750259	0.0	1.0	1.0	1.0	0.1	0.137430352332778	1.0	0.0	1.0	0.1	1.0	1.0	1.0	1.0	1.0	0.0	1.0	0.4490717391656621	1.0	1.0	1.0	1.0	1.0	300.0	26.788436758873402	1.0	1.0	1.0	0.9964209541607372	1.0	1.0	0.5945958030730639	1.0	1.0	1.0	0.7560066632334471	1.0	1.0
EgSaite	-550	-450	1800000.0	300000.0	25000.0	5.0	6.0	3.0	4.0	490.0	1.0258806188320602	0.1	1.0	1.0	1.0	0.1	0.55	1.0	0.1	1.0	0.1	1.0	1.0	1.0	1.0	1.0	0.340422537833448	1.0	0.458081440302739	1.0	1.0	1.0	1.0	1.0	-23371.1140372333	17.0989383991252	1.0	1.0	1.0	1.0	1.0	1.0	1.0	1.0	1.0	1.0	1.0	1.0	1.0
EgThebH	-1600	-1500	1171818.66666667	10000.0	50000.0	5.0	6.0	3.0	4.0	300.0	0.9675607134721048	0.1	1.0	1.0	1.0	0.1	0.0	1.0	1.0	1.0	0.1	1.0	1.0	1.0	1.0	1.0	0.1	1.0	0.3968363894512341	1.0	0.1	1.0	1.0	1.0	3797.1973701031898	21.5924331827918	1.0	1.0	1.0	1.0	1.0	1.0	0.6267260132839261	1.0	1.0	0.6191356254443521	1.0	1.0	1.0
EgThebL	-850	-750	1243871.25	190000.0	105000.0	5.0	4.0	3.0	3.0	614.0	1.0203327178461	0.178061687267992	1.0	1.0	1.0	0.1	0.151108557275988	1.0	0.414530723898218	0.539718325444734	0.307938837226086	1.0	1.0	1.0	1.0	1.0	0.0	1.0	1.0	1.0	1.0	1.0	1.0	1.0	9952.14438885293	25.0105671610173	1.0	1.0	1.0	0.991431509703942	1.0	1.0	0.7405768001355458	1.0	1.0	1.0	1.0	1.0	1.0
EgTulIk	950	1050	6500000.0	800000.0	150000.0	5.0	6.0	2.0	6.0	600.0	1.03928390716829	0.1	1.0	0.0	1.0	0.1	0.1	1.0	0.36832787048079	1.0	1.0	1.0	1.0	1.0	1.0	1.0	1.0	1.0	1.0	1.0	1.0	1.0	1.0	1.0	5213.15897612933	17.649555125501802	1.0	1.0	1.0	1.0	1.0	1.0	1.0	1.0	1.0	1.0	1.0	1.0	1.0
EsHabsb	1650	1750	29000000.0	3668869.0	224000.0	6.0	13.0	10.0	7.0	11850.0	1.0	1.0	1.0	1.0	1.0	0.1	1.0	1.0	1.0	1.0	1.0	1.0	1.0	1.0	1.0	1.0	1.0	1.0	1.0	1.0	1.0	1.0	1.0	1.0	-9779.92958782504	32.6465333469669	1.0	1.0	1.0	1.0	1.0	1.0	1.0	1.0	1.0	1.0	1.0	1.0	1.0
FmTrukE	1850	1950	650360.0	147959.5	100.0	2.0	3.0	1.0	1.0	6364.529650264921	0.30893484341019395	0.0	0.0	0.0	0.0	0.0	0.0	0.0	0.0	0.0	0.0	1.0	1.0	0.0	0.0	1.0	0.0	0.0	0.0	0.0	0.0	0.0	0.0	0.0	-11315.8366625475	7.6429382380062	0.0	0.0	1.0	1.0	0.0	0.0	0.0	0.0	0.0	0.0	0.0	0.0	0.0
FmTrukL	1950	2050	308125.0	127.0	25355.5	4.0	3.0	1.0	2.0	28.2	0.35978478360983795	0.0	0.0	0.0	0.0	1.0	1.0	1.0	1.0	1.0	1.0	1.0	1.0	0.0	0.0	1.0	0.0	0.5	0.5	0.0	0.0	0.5	1.0	0.0	11802.313985710902	28.0995680240204	1.0	1.0	1.0	1.0	1.0	0.0	0.0	1.0	1.0	0.0	0.0	0.0	1.0
FrAtlBA	-1600	-1500	1000.0	68253.5384615385	1000.0	1.0	2.2472848833537404	1.33234812791029	1.0	2686.85544753568	0.133930360963694	0.1	0.1	0.1	0.1	0.1	0.1	0.1	0.1	0.3383863689033489	0.1	0.397236060216823	1.0	0.1	0.9448052847579292	1.0	0.1	1.0	0.1	0.74210948652624	1.0	0.1	0.1	1.0	24379.341508741294	14.5429679906527	0.1	1.0	0.90183810151947	1.0	0.1	0.1	0.360536614706517	1.0	0.1	0.1	0.490733062636329	0.1	0.1
FrBeakr	-2600	-2500	800.0	70340.7692307692	800.0	1.0	1.8264225350635	1.4252196277657	1.0	4742.26674931331	0.329367405334614	0.1	0.1	0.1	0.1	0.1	0.1	0.1	0.1	0.1	0.1	0.4194409907253139	1.0	0.1	1.0	1.0	0.1	0.8595767912169631	0.1	0.7607317299936479	1.0	0.1	0.1	1.0	3000.0	9.0	0.1	1.0	0.9168039388026352	1.0	0.1	1.0	0.4402655420267539	1.0	0.1	0.1	0.490747579868024	0.1	0.1
FrBurbE	1650	1750	19750000.0	1765500.0	350000.0	6.0	10.0	7.0	6.0	714.0	1.02937183303252	1.0	1.0	1.0	1.0	1.0	0.1	1.0	1.0	1.0	1.0	1.0	1.0	1.0	1.0	1.0	1.0	1.0	1.0	1.0	1.0	1.0	1.0	1.0	13603.6977317785	28.250174019046195	1.0	1.0	1.0	1.0	1.0	1.0	0.8100187154348679	1.0	1.0	1.0	0.945645188090729	1.0	1.0
FrBurbL	1750	1850	23550000.0	2000000.0	543000.0	6.0	12.0	6.0	6.0	714.0	0.9874988853217752	1.0	1.0	1.0	1.0	1.0	1.0	1.0	1.0	1.0	1.0	1.0	1.0	1.0	1.0	1.0	1.0	1.0	1.0	1.0	1.0	1.0	1.0	1.0	420.0	28.3815228151871	1.0	1.0	1.0	1.0	1.0	1.0	0.8562512920256801	1.0	1.0	1.0	0.9528455851728892	1.0	1.0
FrCaptE	1100	1200	500000.0	12000.0	25000.0	4.0	5.0	6.0	4.0	4866.270468526671	0.777229723171936	0.1	1.0	1.0	1.0	0.1	0.1	0.1	0.1	0.0	0.1	1.0	1.0	0.428960188100014	1.0	1.0	1.0	1.0	1.0	1.0	1.0	1.0	1.0	1.0	32679.777476112	28.2053154445187	0.0	1.0	1.0	1.0	1.0	1.0	0.886107475092856	1.0	1.0	1.0	0.8889969849877299	1.0	1.0
FrCaptL	1300	1400	12666666.6666667	260000.0	141666.666666667	5.0	5.0	6.0	5.0	250.0	0.7364053898219142	1.0	1.0	1.0	0.4	1.0	1.0	1.0	1.0	0.0	1.0	1.0	1.0	0.539365156276397	1.0	1.0	1.0	1.0	1.0	1.0	1.0	1.0	1.0	1.0	145.0	112.0	1.0	1.0	1.0	1.0	1.0	1.0	0.8319182222302991	1.0	1.0	1.0	0.905110533506668	1.0	1.0
FrCarlE	850	950	10692455.0	1100000.0	20000.0	4.0	4.0	6.0	4.0	-12552.257908971202	0.8494888321252858	0.1	1.0	1.0	1.0	0.1	1.0	1.0	0.1	1.0	1.0	1.0	1.0	0.41186551793010495	1.0	1.0	1.0	1.0	0.1	1.0	0.1	1.0	1.0	1.0	-924.6234279045	17.9399951963617	1.0	1.0	1.0	1.0	1.0	1.0	0.66854850366353	1.0	1.0	1.0	0.913257412211873	1.0	1.0
FrCarlL	950	1050	4000000.0	737500.0	10000.0	4.0	4.0	6.0	3.0	1317.59148701061	0.8314749814389759	0.1	1.0	1.0	1.0	0.1	1.0	1.0	0.1	0.0	0.1	1.0	1.0	0.381026656677861	1.0	1.0	1.0	1.0	1.0	1.0	1.0	1.0	1.0	1.0	9565.28828899908	26.499405349140396	1.0	1.0	1.0	1.0	1.0	1.0	0.8767536529950541	1.0	1.0	1.0	0.8643847246691859	1.0	1.0
FrHallA	-950	-850	100.0	750.0	100.0	2.0	1.0	1.0	2.0	52181.539286524196	0.897455812962739	0.1	0.1	0.1	0.1	0.1	0.1	0.1	0.1	0.1	0.1	0.261782762642451	1.0	0.1	1.0	1.0	0.1	1.0	0.1	1.0	0.561756183097002	0.1	0.1	1.0	-8091.8021131424	18.348519761347198	0.1	0.56056026034337	0.8423011192217371	1.0	0.1	1.0	0.1	1.0	0.1	0.1	0.1	0.1	0.1
FrHallB	-800	-700	666234.666666667	1500.0	416.666666666667	3.0	2.0	1.0	3.0	5761.22012325278	0.632496422845857	0.1	0.33426762010249	0.1	0.1	0.1	0.1	0.1	0.1	0.1	0.1	0.38677176483089	1.0	0.1	1.0	1.0	0.1	1.0	0.1	1.0	0.1	0.1	0.1	1.0	-5024.26334420257	15.8885950225458	0.1	1.0	1.0	1.0	0.0	1.0	0.3796682594024261	1.0	0.1	0.1	0.1	0.1	0.1
FrHallC	-650	-550	3000.0	2500.0	3000.0	3.0	2.0	1.0	3.0	4818.0377480058505	0.5326268076012429	0.1	0.1	0.1	0.1	0.1	0.1	0.1	0.1	0.1	0.1	0.374958207048564	1.0	0.1	1.0	1.0	0.1	1.0	0.1	1.0	0.570209011492998	0.1	0.1	1.0	-7678.45563980794	14.585031880055599	0.1	1.0	1.0	1.0	0.1	1.0	0.282217029988924	1.0	0.1	0.1	0.1	0.1	0.1
FrHallD	-500	-400	735003.666666667	7000.0	5000.0	3.0	2.0	1.0	3.0	1181.0328392344	0.508480226909975	0.1	0.1	0.663639449207989	0.1	0.1	0.1	0.1	0.1	0.1	0.1	0.4526848974944699	1.0	0.1	1.0	1.0	0.1	1.0	0.1	1.0	0.5984732877272471	0.1	1.0	1.0	42.0	6.0	0.1	1.0	1.0	1.0	0.1	0.829402742487808	0.516264986877289	1.0	0.1	0.1	0.1	0.1	0.1
FrMervE	550	650	1250000.0	200000.0	20000.0	4.0	4.0	5.0	4.0	587.5	0.769991374417164	0.1	1.0	1.0	1.0	0.1	0.1	0.1	1.0	1.0	1.0	1.0	1.0	1.0	1.0	1.0	1.0	1.0	1.0	1.0	1.0	1.0	1.0	1.0	22910.869443220497	17.841422562438602	1.0	1.0	1.0	1.0	1.0	1.0	0.7593468270586291	1.0	1.0	1.0	0.9000422790185	1.0	1.0
FrMervL	750	850	800000.0	250000.0	20000.0	4.0	4.0	5.0	4.0	725.0	0.7882496015135491	0.0	1.0	1.0	1.0	0.1	0.0	0.1	1.0	1.0	1.0	1.0	1.0	1.0	1.0	1.0	1.0	1.0	1.0	1.0	1.0	1.0	1.0	1.0	28806.1826680044	20.153196613182896	1.0	1.0	1.0	1.0	1.0	1.0	0.74968463042912	1.0	1.0	1.0	0.8977430434159129	1.0	1.0
FrMervM	650	750	800000.0	230000.0	20000.0	4.0	4.0	5.0	4.0	725.0	0.7967052739408851	0.257695655989562	1.0	1.0	1.0	0.1	0.0	0.1	1.0	1.0	1.0	1.0	1.0	1.0	1.0	1.0	1.0	1.0	1.0	1.0	1.0	1.0	1.0	1.0	28877.3933635621	21.7361948274909	1.0	1.0	1.0	1.0	1.0	1.0	0.7739485747134641	1.0	1.0	1.0	0.8991339020962059	1.0	1.0
FrTeneA	-350	-250	735113.0	1250.0	2525.0	3.0	3.0	1.94233467431598	3.0	4249.78804774313	0.736802321422494	0.1	0.1	1.0	0.1	0.1	0.1	0.1	0.1	0.1	0.1	1.0	1.0	0.498982669618444	1.0	1.0	0.1	1.0	0.1	1.0	0.6728790260616461	0.1	1.0	1.0	10554.448986654	15.9614823897881	1.0	1.0	1.0	1.0	0.650253024212556	1.0	1.0	1.0	0.1	0.1	0.644606535332647	0.1	0.1
FrTeneB	-200	-100	70000.0	1250.0	1016.66666666667	3.0	4.0	2.21619221592559	4.0	-510.734154813901	0.50306872051821	0.1	0.1	1.0	0.1	0.1	0.1	0.1	0.1	0.1	1.0	1.0	1.0	0.0	1.0	1.0	0.1	1.0	0.1	1.0	0.637237692185498	0.1	1.0	1.0	7000.0	22.998469560458602	1.0	1.0	1.0	1.0	1.0	1.0	0.718391086707652	1.0	0.1	0.1	0.6355144801286601	0.1	0.48601672696528
FrTeneC	-50	50	70000.0	15000.0	8000.0	3.0	4.0	2.0	4.0	18.0	0.701189587829296	0.1	0.45634438363788	1.0	0.385611800862484	0.1	0.1	0.1	0.1	0.1	1.0	1.0	1.0	0.1	1.0	1.0	0.1	1.0	0.1	1.0	0.639194634464786	0.1	1.0	1.0	21390.5944342068	24.4899276465209	1.0	1.0	1.0	1.0	1.0	1.0	1.0	1.0	0.1	0.1	0.668671043911376	0.1	0.483357232967246
FrValoE	1400	1500	6593860.0	304953.333333333	162757.333333333	5.0	5.0	6.0	5.0	250.0	0.942780010135196	1.0	1.0	1.0	0.7	1.0	1.0	1.0	1.0	0.844295506577503	1.0	1.0	1.0	0.572646449482584	1.0	1.0	1.0	1.0	0.0	1.0	1.0	1.0	1.0	1.0	11926.3973476992	30.184577958074694	1.0	1.0	1.0	1.0	1.0	1.0	0.712161220191506	1.0	1.0	1.0	0.9246173111928232	1.0	1.0
FrValoL	1550	1650	18000000.0	400000.0	250000.0	5.0	10.0	7.0	6.0	714.0	0.998907927768456	1.0	1.0	1.0	1.0	1.0	0.0	1.0	1.0	1.0	1.0	1.0	1.0	0.6360828752826639	1.0	1.0	1.0	1.0	0.0	1.0	1.0	1.0	1.0	1.0	156.0	25.006166104898	1.0	1.0	1.0	1.0	1.0	1.0	0.74942932194629	1.0	1.0	1.0	0.941844438981267	1.0	1.0
GhAshnE	1600	1700	830030.3333333341	160889.666666667	30890.6666666667	4.0	5.0	3.0	3.0	1455.6736826891101	0.0	0.0	0.0	1.0	0.0	0.0	0.0	0.0	0.0	1.0	0.0	0.0	1.0	0.0	1.0	1.0	0.0	0.0	0.0	1.0	0.0	0.0	1.0	1.0	4719.1280275223	6.1395597758754406	0.0	0.1	1.0	1.0	0.0	0.1	0.0	1.0	0.0	0.0	0.0	0.0	0.1
GhAshnL	1800	1900	1748238.33333333	201990.0	22500.0	6.0	6.0	4.0	4.0	370.0	1.0	0.0	1.0	1.0	0.0	0.0	0.0	1.0	1.0	1.0	0.0	0.0	1.0	0.0	1.0	1.0	0.0	0.0	0.0	1.0	0.0	0.0	1.0	1.0	-1630.62597316359	21.1159458094498	0.0	1.0	1.0	1.0	0.0	1.0	0.0	1.0	1.0	0.0	0.0	0.0	1.0
Hawaii1	1100	1200	1380585.0	134309.333333333	36637.0	3.09278156000272	2.9463683828130494	1.6707705183490402	2.89231152076154	6311.2160548330285	0.36589543952228	0.1	0.0	0.1	0.1	0.1	0.1	0.1	0.1	0.1	0.1	0.1	1.0	0.1	1.0	0.942891650420962	0.1	0.1	0.1	0.548420289664988	0.1	0.1	0.1	0.1	-24652.9039238383	6.82216396226871	0.1	0.1	1.0	1.0	0.1	1.0	0.1	0.1	0.1	0.1	0.547879123982745	0.1	0.1
Hawaii2	1400	1500	13540.0	1500.0	34114.4	3.00673062761117	2.72245761944238	1.6311228593554898	2.76007257620842	6341.13237177161	0.560299878614532	0.1	0.1	0.46	0.1	0.1	0.1	0.1	0.1	0.0	0.1	0.1	0.8504806047234901	0.1	0.917343253199663	1.0	0.1	0.727656311495396	0.28	0.1	0.6	0.1	0.1	0.7562179312936421	305.0	4.0	0.1	0.1	0.955166947649272	0.9744949322098052	0.1	1.0	0.28415066042583	0.786189206979118	0.0	0.0	0.526866709031845	0.0	0.0
Hawaii3	50	150	37500.0	7000.0	31138.4166666667	4.0	3.0	2.0	2.0	2386.18588893754	0.6221303724317131	0.1	0.0	1.0	1.0	0.1	0.1	0.0	0.1	0.0	0.0	0.1	0.894269772467419	0.1	0.953827384305448	0.986496282109082	0.1	0.8248666482425329	1.0	1.0	1.0	0.1	0.1	0.818796477800225	-4234.534195055349	11.8511412683225	0.1	1.0	0.935865389279856	0.980036065507268	0.1	1.0	0.1	1.0	0.0	0.0	1.0	0.0	0.0
IcelandCommonwealth	1150	1250	25750.0	103000.0	200.0	3.0	2.0	1.8833523040428897	2.0	180.0	0.0	0.0	0.0	0.75	0.0	0.103691059848655	0.03487186396177299	0.0	0.0	1.0	0.0	0.0	1.0	0.0	1.0	0.0	0.0	0.0	0.0	0.0	0.0	0.75	0.0	0.0	-30872.3441862793	13.264801646816304	0.4233528942713571	0.0	0.0	1.0	0.0	0.0	0.0	0.0	1.0	0.75	0.744071816478585	0.75	1.0
IdBrokE	1800	1900	500.0	76176.6666666667	500.0	1.0	2.0	1.0	1.0	4579.41252159468	0.0	0.0	0.0	0.0	0.0	0.0	0.0	0.0	0.0	0.0	0.0	0.0	1.0	0.0	0.0	0.0	0.0	1.0	0.0	0.0	0.0	0.0	0.1	0.0	-7628.97779930511	9.113921921187698	0.0	0.0	1.0	1.0	0.0	0.0	0.0	0.0	0.0	0.0	0.0	0.0	0.0
IdBrokL	1950	2050	525246.5	124450.0	500.0	3.0	2.0	1.0	1.0	5395.241469974329	0.0	0.0	0.0	0.0	0.0	0.0	0.0	0.0	0.5	0.5	0.5	0.0	1.0	0.0	0.0	0.0	0.0	1.0	0.0	0.0	0.0	0.5	1.0	0.0	-18277.2806012491	12.754253183877301	0.0	0.0	1.0	1.0	0.0	0.0	0.0	1.0	0.5	0.0	0.0	0.0	0.0
IdMajap	1450	1550	5000000.0	500000.0	100000.0	5.0	5.0	3.0	3.0	1854.7021053076605	0.986597347711574	1.0	1.0	1.0	1.0	0.1	0.152151693950601	1.0	1.0	1.0	1.0	1.0	1.0	1.0	1.0	1.0	1.0	1.0	0.38805406767447903	1.0	1.0	1.0	1.0	1.0	15.0	19.0	1.0	1.0	1.0	1.0	1.0	1.0	0.7391137803945831	1.0	1.0	1.0	0.865660072678	1.0	1.0
IdMatrm	1700	1800	3000000.0	90000.0	33884.3333333333	5.0	5.0	1.0	3.0	21444.964192832198	0.973167577370961	1.0	1.0	1.0	1.0	0.24762131535404	0.204245735910499	1.0	1.0	1.0	1.0	1.0	1.0	1.0	1.0	1.0	0.405584763330324	1.0	0.464461696037965	1.0	1.0	1.0	1.0	1.0	17023.4286506745	14.1647432386305	1.0	1.0	1.0	1.0	1.0	1.0	0.7453934910271579	1.0	1.0	1.0	0.8455895207320521	1.0	1.0
InChaKl	1100	1200	7333333.33333333	600000.0	70876.6666666667	5.0	5.0	5.0	3.0	634.0	0.898012921716712	0.31334481765813105	1.0	1.0	1.0	0.1	0.16011711661764902	1.0	1.0	1.0	1.0	0.898515292279385	1.0	0.1	1.0	1.0	0.4304179073408689	1.0	1.0	1.0	1.0	1.0	0.79728678936535	1.0	-6924.7465677585205	17.259111624753498	1.0	1.0	1.0	1.0	1.0	1.0	0.7661926713824041	1.0	1.0	1.0	0.8368756027099301	1.0	1.0
InDecIA	-750	-650	8150.0	99412.4	2450.0	1.3	1.3	1.0	1.3	25834.7131422216	0.7998669144661109	0.1	0.1	0.1	0.1	0.1	0.1	0.1	0.1	0.1	0.1	0.31647405734978	1.0	0.1	1.0	1.0	0.1	1.0	0.1	1.0	1.0	0.1	0.3924493340922829	1.0	134.0	26.8020810053927	0.1	0.4258938612942179	1.0	1.0	0.1	1.0	0.49125505307966	1.0	0.1	0.1	0.42531650884914896	0.1	0.1
InDecNL	-1950	-1850	826527.3125	160393.375	27369.8125	1.0	0.0	2.0	1.0	76115.0160833062	0.930295249109776	0.1	0.1	0.1	0.1	0.1	0.1	0.1	0.1	0.1	0.1	0.1	1.0	0.1	1.0	1.0	0.1	1.0	0.1	0.1	0.1	0.1	0.1	1.0	45.72	7.62	0.1	0.1	0.584419677895113	0.1	0.1	1.0	0.1	0.1	0.1	0.1	0.1	0.1	0.1
InDelh	1450	1550	1661317.5	2800000.0	200000.0	9.0	8.0	5.0	6.0	20977.465298573	0.9964736356215992	1.0	1.0	1.0	1.0	0.344521923637548	1.0	1.0	1.0	1.0	1.0	1.0	1.0	1.0	1.0	1.0	1.0	1.0	0.574174234614708	1.0	1.0	1.0	1.0	1.0	14.7	72.5	1.0	1.0	1.0	1.0	1.0	1.0	0.899218855371891	1.0	1.0	1.0	1.0	1.0	1.0
InGaroE	1850	1950	2000.0	77195.0	2000.0	1.0	2.0	1.0	2.0	1388.01699752611	0.0	0.0	0.0	0.0	0.0	0.0	0.0	0.0	0.0	0.0	0.0	0.0	0.0	0.0	1.0	1.0	0.0	1.0	0.0	0.0	0.0	0.0	1.0	0.0	-21537.161457667	4.89556384503629	0.0	0.0	1.0	1.0	0.0	0.0	0.0	0.0	0.0	0.0	0.0	0.0	0.0
InGaroL	1950	2050	138000.0	8000.0	27215.0	2.0	2.0	1.0	3.0	200.0	0.0	1.0	0.0	0.0	0.0	0.0	0.0	0.0	1.0	1.0	1.0	0.0	0.0	0.0	1.0	1.0	0.0	0.0	0.0	0.0	0.0	1.0	1.0	0.0	-44854.3098692913	14.543547650994501	0.0	0.0	1.0	1.0	1.0	0.0	0.0	1.0	1.0	0.0	0.0	0.0	0.0
InMaury	-200	-100	100000000.0	4000000.0	270000.0	7.0	7.0	1.0	4.0	1850.0	1.07281124951575	0.299598403833464	1.0	1.0	1.0	0.0	0.0	1.0	1.0	1.0	1.0	1.0	1.0	1.0	1.0	1.0	1.0	1.0	1.0	1.0	1.0	1.0	1.0	1.0	9065.4809023644	28.3294168518139	1.0	1.0	1.0	1.0	1.0	1.0	0.8572046873934859	1.0	1.0	1.0	0.87292569669679	0.8202934242845871	1.0
InMugl	1750	1850	82854293.0	2442303.5	37707.25	7.0	6.0	1.0	4.0	15053.9416127105	1.00039219034123	1.0	1.0	1.0	1.0	1.0	1.0	1.0	1.0	1.0	1.0	1.0	1.0	1.0	1.0	1.0	0.414201768499404	1.0	0.694998266140934	0.9322068372019828	1.0	1.0	1.0	1.0	311.0	74.0	1.0	1.0	1.0	1.0	1.0	1.0	0.8223848367258821	1.0	1.0	1.0	0.8832753039858929	1.0	1.0
InRasht	900	1000	5333333.33333333	600000.0	100000.0	7.0	5.0	5.0	3.0	557.0	0.958712645622101	0.4838738053576	1.0	1.0	1.0	0.1	0.0	1.0	1.0	1.0	1.0	0.8907044622937259	0.1	0.1	1.0	1.0	0.4466687101027539	1.0	1.0	1.0	1.0	1.0	1.0	1.0	46.0	30.0	1.0	1.0	1.0	1.0	1.0	1.0	1.0	1.0	1.0	0.1	1.0	1.0	1.0
InSataL	50	150	7562500.0	1300000.0	84000.0	5.0	4.0	1.0	4.0	3790.48164171924	0.8746075658162449	0.1	1.0	1.0	1.0	0.1	0.1	1.0	0.1	1.0	0.1	0.8551596559372919	1.0	0.40501253202142	1.0	1.0	0.1	1.0	0.1	1.0	1.0	1.0	1.0	1.0	38.0	14.0	1.0	1.0	1.0	1.0	1.0	1.0	0.843689671084271	1.0	1.0	1.0	0.8486771029857859	0.608859999473824	1.0
InVijay	1550	1650	25000000.0	350000.0	137500.0	5.0	5.0	1.0	3.0	1425.57320224283	1.02785096283799	1.0	1.0	1.0	1.0	0.1	0.16804766115022	1.0	1.0	1.0	1.0	1.0	1.0	1.0	1.0	1.0	0.472654935445197	1.0	0.375416380178274	1.0	1.0	1.0	1.0	1.0	35.0	12.0	1.0	1.0	1.0	0.99616642333964	1.0	1.0	0.813685879243627	1.0	1.0	1.0	0.8836600983885	1.0	1.0
IqAbbs1	900	1000	13666666.6666667	3433333.33333333	833333.3333333341	6.0	6.0	2.0	6.0	-18811.3494274031	1.0668577515714	0.1	1.0	0.0	1.0	0.0	0.0	1.0	0.0	1.0	1.0	1.0	1.0	1.0	1.0	1.0	1.0	1.0	1.0	1.0	1.0	1.0	1.0	1.0	245.0	52.0	1.0	1.0	1.0	1.0	1.0	1.0	1.0	1.0	1.0	1.0	1.0	1.0	1.0
IqAbbs2	1250	1350	3900000.0	750000.0	1000000.0	5.0	5.0	2.0	4.0	750.0	1.0872794222668	1.0	1.0	0.572160960830826	1.0	0.1	0.121330713511408	1.0	1.0	1.0	1.0	1.0	1.0	1.0	1.0	1.0	0.489643537879235	1.0	1.0	1.0	1.0	1.0	1.0	1.0	22260.7008612062	21.6620519722047	1.0	1.0	1.0	1.0	1.0	1.0	1.0	1.0	1.0	1.0	1.0	1.0	1.0
IqAkkad	-2100	-2000	1306414.33333333	223378.0	20000.0	5.0	5.0	4.0	5.0	-2382.24132442971	1.06785037287143	1.0	1.0	1.0	1.0	0.0	0.126837430535717	1.0	1.0	0.0	0.1	0.903607581768508	1.0	1.0	1.0	1.0	0.438093180070228	1.0	0.5136663357839609	1.0	1.0	1.0	1.0	1.0	272.753589161794	18.281079482746698	1.0	1.0	1.0	1.0	1.0	1.0	1.0	1.0	1.0	1.0	1.0	1.0	1.0
IqNAssr	-100	0	1501453.58823529	1400000.0	110588.23529411801	3.0	5.0	3.0	6.0	700.0	0.7466775650670141	0.1	1.0	1.0	1.0	0.1	0.1	1.0	0.1	0.0	0.0	1.0	1.0257693690441998	1.0	0.959327742403208	1.0	1.0	0.921829363582978	1.0	1.0	1.0	1.0	1.0	0.951156952163693	12000.0	25.0	1.0	1.0	0.9797252045235408	0.98476397093367	1.0	1.0	0.650541868158663	1.0	1.0	1.0	1.0	0.66623228758526	1.0
IrAchae	-400	-300	18000000.0	4366666.66666667	200000.0	6.0	7.0	3.0	5.0	2700.0	1.15072732505732	1.0	1.0	1.0	1.0	1.0	1.0	1.0	1.0	1.0	1.0	1.0	1.0	1.0	1.0	1.0	1.0	1.0	1.0	1.0	1.0	1.0	1.0	1.0	-3465.35497692807	20.0	1.0	1.0	1.0	1.0	1.0	1.0	1.0	1.0	1.0	1.0	1.0	1.0	1.0
IrAkKoy	1450	1550	1760669.5	1012353.5	33066.5	4.5	6.0	1.0	3.0	-7855.30250301925	1.06892384124445	0.25535481794902204	1.0	1.0	1.0	0.1	0.1	1.0	0.431725022415377	1.0	1.0	1.0	1.0	1.0	1.0	1.0	0.4062165329394911	1.0	0.505646382075816	1.0	1.0	1.0	1.0	1.0	9070.140764270029	15.140227640488	1.0	1.0	1.0	1.0	1.0	1.0	1.0	1.0	1.0	1.0	1.0	1.0	1.0
IrArcha	-6500	-6400	838489.9090909091	159341.363636364	27461.0	1.0	1.0	1.0	1.0	21761.7897000035	0.474752232801657	0.1	0.1	0.1	0.1	0.1	0.1	0.1	0.1	0.1	0.1	0.1	1.0	0.1	0.940530785140884	1.0	0.22049602705774696	0.779224777655875	0.219752474101808	1.0	0.1	0.0	0.1	0.965311636228571	11457.690375665201	20.3786709730743	0.1	0.1	1.0	0.922771021614032	0.1	0.0	0.4240103758546751	1.0	0.0	0.0	0.1	0.0	0.0
IrBuyid	1050	1150	4500000.0	900000.0	125000.0	5.0	8.0	3.0	4.0	1040.0	1.14240589784298	1.0	1.0	1.0	1.0	0.247440616096484	0.1	1.0	1.0	1.0	0.1	1.0	1.0	1.0	1.0	1.0	0.512079491959097	1.0	0.513580736362082	1.0	1.0	1.0	1.0	1.0	-533.226958224148	13.3267548465	1.0	1.0	1.0	1.0	1.0	1.0	1.0	1.0	1.0	1.0	1.0	1.0	1.0
IrEarlyColonial	1850	1950	12000.0	100000.0	3000.0	3.0	3.0	2.0	2.0	8992.9746882236	0.0	0.0	0.0	0.0	0.0	0.0	0.0	0.0	0.0	1.0	0.0	0.0	1.0	0.0	0.0	1.0	0.0	1.0	0.0	0.0	0.0	0.0	0.0	0.0	-5529.627277105029	10.050178962124999	0.0	0.0	1.0	1.0	0.0	0.0	0.0	0.0	0.0	0.0	0.0	0.0	0.0
IrForma	-7100	-7000	827987.333333333	160389.666666667	250.0	1.0	1.0	0.0	1.0	19444.697918313603	0.539966828160951	0.1	0.1	0.0	0.1	0.1	0.1	0.1	0.1	0.1	0.1	0.1	1.0	0.1	0.949056330735297	1.0	0.1	0.766681388392253	0.1	1.0	0.1	0.0	0.1	0.990095198369299	-7727.004755831899	23.236462754539694	0.1	0.1	1.0	1.0	0.1	0.1	0.4962265659258711	1.0	0.0	0.0	0.1	0.0	0.0
IrIlkhn	1350	1450	5250000.0	3800000.0	100000.0	6.0	6.0	3.0	4.0	1950.0	1.0860704753534498	1.0	1.0	1.0	0.5	0.1	0.1	1.0	1.0	1.0	1.0	1.0	1.0	1.0	1.0	1.0	1.0	1.0	0.563758866052878	1.0	1.0	1.0	1.0	1.0	20.0	75.0	1.0	1.0	1.0	1.0	1.0	1.0	1.0	1.0	1.0	1.0	1.0	1.0	1.0
IrKhzEM	-5400	-5300	851182.7142857141	176797.85714285698	175.0	1.0	1.0	1.0	1.0	2486.26213202933	0.516516787401875	0.1	0.1	1.0	0.1	0.1	0.1	0.1	0.1	0.1	0.1	0.1	0.1	0.1	0.9881768102407892	1.0	0.283946410425773	0.8769565709005209	0.1	1.0	1.0	0.0	0.672750475994215	0.8900617811079841	8.0	13.319736584854601	0.1	0.1	1.0	0.934151136873204	0.1	1.0	0.6448452362564261	1.0	0.0	0.0	0.1	0.0	0.0
IrKhzL	-4500	-4400	933047.6	191626.0	750.0	1.0	1.0	1.86671394757503	2.0	3936.37801523569	0.587531065219459	0.1	0.1	1.0	0.1	0.1	0.1	1.0	0.1	0.1	0.1	0.1	1.0	0.1	1.0	1.0	0.322383276051305	0.883058420130583	0.1	1.0	1.0	0.0	0.6473782498097329	0.909283279135484	15.0	17.264625324502898	0.390156885079405	0.1	1.0	1.0	1.0	1.0	0.791748334934368	1.0	0.0	0.0	0.1	0.0	0.0
IrKhzM	-4900	-4800	910096.4	180268.8	750.0	1.0	1.0	1.0	1.8	3119.323488205491	0.561349266764813	0.1	0.1	1.0	0.1	0.1	0.1	1.0	0.1	0.1	0.1	0.1	1.0	0.1	1.0	1.0	0.295070483864728	0.8457563510957029	0.1	1.0	1.0	0.0	0.632154373396021	0.9142868545452808	15.0	15.638295861663801	0.1	0.1	1.0	1.0	0.1	1.0	0.715221763944032	1.0	0.0	0.0	0.1	0.0	0.0
IrPart1	-50	50	13875000.0	2070000.0	285123.75	5.0	6.0	3.0	4.0	815.0	1.05290463604575	0.201920236900416	0.1	1.0	1.0	0.0	0.0	1.0	1.0	0.7104224016212919	1.0	1.0	1.0	1.0	1.0	1.0	1.0	1.0	1.0	1.0	1.0	1.0	1.0	1.0	91.5	13.514425960739901	1.0	1.0	1.0	1.0	1.0	1.0	1.0	1.0	1.0	1.0	1.0	1.0	1.0
IrPart2	200	300	4916666.66666667	1833333.33333333	146666.666666667	5.0	6.0	3.0	4.0	940.0	1.04476899726009	0.190196651171301	0.1	1.0	1.0	0.0	0.0	1.0	1.0	0.686894730800087	1.0	1.0	1.0	1.0	1.0	1.0	1.0	1.0	1.0	1.0	1.0	1.0	1.0	1.0	91.5	10.625353627853901	1.0	1.0	1.0	1.0	1.0	1.0	1.0	1.0	1.0	1.0	1.0	1.0	1.0
IrPrCer	-7500	-7400	827436.7142857141	157500.14285714302	250.0	1.0	1.0	0.0	1.0	18986.6605924153	0.5355891738624969	0.1	0.1	0.0	0.1	0.1	0.130206751310315	0.1	0.1	0.1	0.1	0.1	1.0	0.1	0.949310200910152	1.0	0.1	0.765889579004761	0.1	1.0	0.1	0.0	0.1	0.988859459909738	-7649.01610212086	23.238742642912804	0.1	0.1	1.0	1.0	0.1	0.1	0.495592197612079	1.0	0.0	0.0	0.1	0.0	0.0
IrSafvd	1650	1750	9000000.0	2700000.0	200000.0	6.0	6.0	5.0	4.0	1350.0	1.18597043291698	1.0	1.0	1.0	1.0	0.0	0.0	1.0	1.0	1.0	1.0	1.0	1.0	1.0	1.0	1.0	1.0	1.0	1.0	1.0	1.0	1.0	1.0	1.0	17955.8456432776	19.3676701495212	1.0	1.0	1.0	1.0	1.0	1.0	1.0	1.0	1.0	1.0	1.0	1.0	1.0
IrSasn1	400	500	5000000.0	2933333.33333333	200000.0	6.0	7.0	4.0	5.0	1300.0	1.01825551836048	0.0	0.0	1.0	0.0	0.1	0.1	1.0	1.0	1.0	1.0	1.0	1.0	1.0	1.0	1.0	1.0	1.0	1.0	1.0	1.0	1.0	1.0	1.0	350.0	10.0	1.0	1.0	1.0	1.0	1.0	1.0	1.0	1.0	1.0	1.0	1.0	1.0	1.0
IrSasn2	600	700	14566666.6666667	2883333.33333333	466666.66666666704	6.0	7.0	4.0	6.0	2300.0	0.989956516954985	0.0	0.666666666666667	1.0	0.666666666666667	0.0	0.0	1.0	1.0	1.0	1.0	1.0	1.0	0.57598139869083	1.0	1.0	1.0	1.0	1.0	1.0	1.0	1.0	1.0	1.0	-2918.82607763902	17.1541088202248	1.0	1.0	1.0	1.0	1.0	1.0	1.0	1.0	1.0	1.0	1.0	1.0	1.0
IrSeleu	-150	-50	30000000.0	1687500.0	50000.0	5.0	5.0	4.0	6.0	1625.0	1.08254792970555	0.3823794044439621	1.0	1.0	1.0	0.20872395573801	0.106579977754479	1.0	1.0	1.0	1.0	1.0	1.0	1.0	1.0	1.0	1.0	1.0	1.0	1.0	1.0	1.0	1.0	1.0	-12211.712560401598	20.3250014751333	1.0	1.0	1.0	1.0	1.0	1.0	1.0	1.0	1.0	1.0	1.0	1.0	1.0
IrSeljq	1150	1250	12100000.0	4000000.0	500000.0	5.0	6.0	3.0	4.0	750.0	1.09579056482404	1.0	1.0	1.0	1.0	0.1	0.1	1.0	1.0	1.0	1.0	1.0	1.0	1.0	1.0	1.0	1.0	1.0	1.0	1.0	1.0	1.0	1.0	1.0	7865.15367085297	54.0	1.0	1.0	1.0	1.0	1.0	1.0	1.0	1.0	1.0	1.0	1.0	1.0	1.0
IrSusa1	-4050	-3950	5600.0	130029.0	350.0	1.0	1.0	2.0	2.0	3220.46598907155	0.6704250294291889	0.1	0.1	1.0	0.1	0.1	0.1	1.0	0.1	0.1	0.1	0.1	1.0	0.1	1.0	1.0	0.298648801135827	0.8805311847967209	0.1	1.0	1.0	0.1	0.652030939742021	0.9319105806142448	80.0	10.0	0.429505004444057	0.1	1.0	0.974989988785836	1.0	1.0	1.0	1.0	0.0	0.0	0.1	0.0	0.0
IsCommw	1150	1250	25750.0	103000.0	200.0	4.0	2.5	1.75	2.25	180.0	0.75	0.0	0.5	0.75	0.55	0.028876620135151	0.076126553889384	0.0	0.0	1.0	0.0	0.0	0.0	0.0	0.0	0.0	0.0	1.0	0.0	0.0	0.0	0.0	0.0	0.0	30311.6250231938	12.124210680292	0.0	0.0	0.0	1.0	0.0	0.0	0.0	0.0	1.0	0.75	1.0	0.75	1.0
ItLatBA	0	100	736765.486486487	116146.027027027	87.027027027027	1.0	1.0	1.0	1.0	17688.766901888997	0.315706142439142	0.0	0.0	0.1	0.0	0.0	0.0	0.0	0.0	0.0	0.0	0.0	1.0	0.0	1.0	1.0	0.0	0.7502880735712572	0.0	0.1	0.1	0.0	0.1	0.9552565633639	27598.668331794	22.37102291907	0.0	0.0	0.1	1.0	0.0	0.0	0.1	0.0	0.0	0.1	0.0	0.1	0.0
ItLatCA	-2700	-2600	604850.263157895	144599.57894736802	25373.7894736842	1.0	1.0	1.0	1.0	27662.5706966215	0.274259948145177	0.0	0.0	0.1	0.0	0.0	0.0	0.0	0.0	0.0	0.0	0.0	1.0	0.0	1.0	1.0	0.0	0.7886526987114921	0.0	0.1	0.1	0.0	0.1	0.9002265026687161	18894.2298823901	18.064827763974602	0.0	0.0	0.1	1.0	0.0	0.0	0.1	0.0	0.0	0.1	0.0	0.1	0.0
ItLatIA	-750	-650	672594.666666667	135357.0	8709.66666666667	1.0	1.0	1.0	1.0	40873.8016598183	0.7142443329293291	0.0	0.0	1.0	0.0	0.0	0.0	0.0	0.0	0.1	0.0	0.1	1.0	0.0	1.0	1.0	0.0	1.0	0.1	0.1	0.1	0.0	0.1	1.0	-1546.91304850337	24.9901926508184	0.315507115619943	0.3412486117091321	1.0	1.0	0.0	1.0	1.0	0.1	1.0	0.1	0.1	0.1	0.1
ItLombr	700	800	2000000.0	172000.0	75000.0	5.0	5.0	5.0	5.0	700.0	0.8359321277360781	0.0	0.1	1.0	0.1	0.1	0.1	1.0	1.0	1.0	1.0	1.0	1.0	1.0	1.0	1.0	1.0	0.0	0.1	1.0	1.0	1.0	1.0	1.0	-8374.2423255258	20.0	1.0	1.0	1.0	1.0	1.0	1.0	0.1	1.0	1.0	1.0	1.0	1.0	1.0
ItOstrg	550	650	5500000.0	635000.0	100000.0	5.0	5.0	5.0	6.0	1300.0	0.981152868622028	1.0	0.0	1.0	1.0	0.1	0.1	1.0	1.0	1.0	1.0	1.0	1.0	1.0	1.0	1.0	1.0	1.0	1.0	1.0	1.0	1.0	1.0	1.0	19610.0004994165	30.0	1.0	1.0	1.0	1.0	1.0	1.0	1.0	1.0	1.0	1.0	1.0	1.0	1.0
ItPapEM	1100	1200	300000.0	8666.66666666667	35000.0	6.0	6.0	6.0	5.0	140.0	1.15644112336883	1.0	1.0	1.0	1.0	0.0	1.0	1.0	1.0	1.0	1.0	1.0	1.0	0.0	1.0	1.0	1.0	1.0	0.0	1.0	1.0	1.0	1.0	1.0	40.0	5.0	1.0	1.0	1.0	1.0	1.0	1.0	1.0	1.0	1.0	1.0	1.0	1.0	1.0
ItPapHM	1300	1400	300000.0	44000.0	35000.0	5.0	5.0	6.0	4.0	145.0	1.00091621878961	1.0	1.0	1.0	1.0	0.0	0.16796214535002998	1.0	1.0	1.0	1.0	1.0	1.0	0.0	1.0	1.0	1.0	1.0	1.0	1.0	1.0	1.0	1.0	1.0	3387.62416914346	27.9286700264063	1.0	1.0	1.0	1.0	1.0	1.0	1.0	1.0	1.0	1.0	1.0	1.0	1.0
ItPapM1	1650	1750	1600000.0	44000.0	108003.5	4.0	5.0	6.0	4.0	519.0	0.61308142474873	1.0	1.0	1.0	1.0	0.0	0.1	1.0	1.0	1.0	1.0	1.0	1.0	1.0	1.0	1.0	1.0	1.0	1.0	1.0	1.0	1.0	1.0	1.0	220.0	138.0	1.0	1.0	1.0	1.0	1.0	1.0	1.0	1.0	1.0	1.0	1.0	1.0	1.0
ItPapM2	1800	1900	2166666.66666667	44000.0	150333.333333333	6.0	5.0	6.0	4.0	428.0	0.855674540938944	1.0	1.0	1.0	1.0	0.0	0.1	1.0	1.0	1.0	1.0	1.0	1.0	1.0	1.0	1.0	1.0	1.0	1.0	1.0	1.0	1.0	1.0	1.0	-34608.717099745496	40.3655586424254	1.0	1.0	1.0	1.0	1.0	1.0	1.0	1.0	1.0	1.0	1.0	1.0	1.0
ItPapRn	1500	1600	1266666.66666667	44000.0	45000.0	4.0	5.0	5.0	4.0	430.0	0.974813398423738	1.0	1.0	1.0	1.0	0.0	1.0	1.0	1.0	1.0	1.0	1.0	1.0	0.0	1.0	1.0	1.0	1.0	0.0	1.0	1.0	1.0	1.0	1.0	41.0	21.0	1.0	1.0	1.0	1.0	1.0	1.0	1.0	1.0	1.0	1.0	1.0	1.0	1.0
ItRav	700	800	1166666.66666667	50000.0	76666.6666666667	5.0	4.0	5.0	6.0	300.0	1.00684082727463	1.0	0.0	1.0	0.1	0.1	0.1	1.0	1.0	1.0	1.0	1.0	1.0	1.0	1.0	1.0	1.0	1.0	0.0	1.0	1.0	1.0	1.0	1.0	6536.43466919364	18.189940022747894	1.0	1.0	1.0	1.0	1.0	1.0	1.0	1.0	1.0	1.0	1.0	1.0	1.0
ItRomER	-350	-250	312500.0	13000.0	40000.0	3.0	6.0	4.0	3.5	150.0	0.894597895078616	1.0	0.0	1.0	0.0	0.0	0.0	0.0	0.0	1.0	0.0	1.0	1.0	0.0	1.0	1.0	1.0	1.0	1.0	1.0	0.0	1.0	1.0	1.0	31013.0163702177	15.0	1.0	1.0	1.0	1.0	1.0	1.0	1.0	1.0	1.0	1.0	1.0	1.0	1.0
ItRomLR	-50	50	25000000.0	3500000.0	400000.0	3.0	7.0	4.0	7.0	2200.0	0.964452185941592	0.0	0.0	1.0	0.0	0.0	0.1	0.0	0.0	1.0	0.0	1.0	1.0	1.0	1.0	1.0	1.0	1.0	1.0	1.0	1.0	1.0	1.0	1.0	24.5	27.0	1.0	1.0	1.0	1.0	1.0	1.0	1.0	1.0	1.0	1.0	1.0	1.0	1.0
ItRomMR	-150	-50	3500000.0	730000.0	210000.0	3.0	6.0	4.0	5.0	1400.0	0.8106288093439059	1.0	0.0	1.0	0.0	0.0	0.0	0.0	0.0	1.0	0.0	1.0	1.0	1.0	1.0	1.0	1.0	1.0	1.0	1.0	1.0	1.0	1.0	1.0	9700.0	20.0	1.0	1.0	1.0	1.0	1.0	1.0	1.0	1.0	1.0	1.0	1.0	1.0	1.0
ItRomPr	150	250	52500000.0	5075000.0	975000.0	8.0	9.0	4.0	7.0	3052.0	1.23910244060471	1.0	1.0	1.0	1.0	0.0	0.1	1.0	0.0	1.0	0.0	1.0	1.0	1.0	1.0	1.0	1.0	1.0	1.0	1.0	1.0	1.0	1.0	1.0	189.0	48.0	1.0	1.0	1.0	1.0	1.0	1.0	1.0	1.0	1.0	1.0	1.0	1.0	1.0
ItRomRg	-600	-500	20000.0	1000.0	10833.3333333333	3.0	4.0	1.0	2.0	20.0	0.669109831366532	0.0	0.0	1.0	0.0	0.0	0.0	0.0	0.0	0.666666666666667	0.0	1.0	1.0	0.0	1.0	1.0	0.0	1.0	1.0	1.0	0.1	1.0	1.0	1.0	61.0	23.1090054843683	1.0	1.0	1.0	1.0	1.0	1.0	1.0	1.0	1.0	0.511595117815133	1.0	0.54304146144377	1.0
ItRomWe	450	550	1587693.5	2000000.0	500000.0	8.0	7.0	8.0	6.0	1200.0	1.06690853505746	1.0	1.0	1.0	1.0	0.0	0.0	1.0	1.0	1.0	1.0	1.0	1.0	1.0	1.0	1.0	1.0	1.0	1.0	1.0	0.9436818286418812	1.0	1.0	1.0	36754.1913965488	17.7911344226832	1.0	1.0	1.0	0.969279008980208	1.0	1.0	1.0	1.0	1.0	1.0	1.0	1.0	1.0
ItStPet	900	1000	370000.0	50000.0	50000.0	6.0	5.0	5.0	5.0	350.0	0.96456110354458	1.0	0.1	1.0	0.0	0.0	0.19528741759487	1.0	1.0	1.0	1.0	1.0	1.0	0.481639847268949	1.0	1.0	1.0	1.0	0.0	1.0	1.0	1.0	1.0	1.0	6127.66905473728	20.284756501901	1.0	1.0	1.0	1.0	1.0	1.0	1.0	1.0	1.0	1.0	1.0	1.0	1.0
JpAshik	1500	1600	15500000.0	295000.0	76666.6666666667	6.0	5.0	1.0	6.0	-427.408575810361	1.0	0.0	1.0	1.0	1.0	0.0	0.0	1.0	1.0	1.0	0.429714381310492	1.0	1.0	1.0	1.0	1.0	1.0	0.8181816615888171	1.0	1.0	1.0	1.0	1.0	1.0	-4368.86081161616	12.5	1.0	1.0	1.0	1.0	1.0	1.0	0.673522400671299	1.0	1.0	1.0	1.0	1.0	1.0
JpAsuka	700	800	1833333.33333333	100000.0	35478.0	5.0	4.0	2.0	4.0	3888.69359056859	0.948761450343486	0.0	1.0	1.0	1.0	1.0	1.0	1.0	0.5738771435225091	1.0	1.0	1.0	1.0	1.0	1.0	1.0	0.323685687381094	1.0	0.452366742120757	1.0	1.0	1.0	0.895586931510417	1.0	800.0	31.691235475191803	1.0	1.0	1.0	1.0	1.0	1.0	0.6648825651931021	1.0	1.0	1.0	0.86954957197655	1.0	1.0
JpAzMom	1600	1700	20333333.333333306	295000.0	300000.0	4.0	5.0	2.0	5.0	-2343.32001419651	0.907529620710992	0.0	1.0	1.0	1.0	0.1	0.1	1.0	1.0	1.0	0.413983688262989	1.0	1.0	1.0	1.0	1.0	1.0	1.0	1.0	1.0	1.0	1.0	1.0	1.0	12447.6925702771	42.0	1.0	1.0	1.0	1.0	1.0	1.0	0.801500031005823	1.0	1.0	1.0	1.0	1.0	1.0
JpHeian	1000	1100	4780000.0	300000.0	180000.0	5.0	4.0	1.0	4.0	3970.128139772101	1.0	0.0	1.0	1.0	1.0	1.0	1.0	1.0	0.576932065535098	1.0	1.0	1.0	1.0	1.0	1.0	1.0	0.0	1.0	1.0	1.0	1.0	1.0	1.0	1.0	4959.11420745366	26.28721047173889	1.0	1.0	1.0	1.0	1.0	1.0	0.715928194082409	1.0	1.0	1.0	1.0	1.0	1.0
JpKamak	1300	1400	5633333.33333333	295000.0	100000.0	6.0	4.0	3.0	5.0	39947.68461512	1.03287356504842	0.0	1.0	1.0	1.0	0.1	0.0	1.0	1.0	1.0	1.0	1.0	1.0	1.0	1.0	1.0	0.502465246136559	0.853451178049537	1.0	1.0	1.0	1.0	1.0	1.0	63689.0479798	21.902421119858303	1.0	1.0	1.0	1.0	1.0	1.0	0.6023919029777829	1.0	1.0	1.0	1.0	1.0	1.0
JpKemmu	1350	1450	975000.0	295000.0	200000.0	3.7738058669378	5.0	3.0	5.0	-788.457410372522	0.843768511978874	0.0	1.0	1.0	1.0	0.1	1.0	1.0	1.0	1.0	1.0	1.0	1.0	1.0	1.0	1.0	0.398268214650686	0.8940260796824742	1.0	1.0	1.0	1.0	1.0	1.0	6238.320695059189	15.794289985499699	1.0	1.0	1.0	1.0	1.0	1.0	0.57322509479977	1.0	1.0	1.0	1.0	1.0	1.0
JpKofun	550	650	933333.3333333341	52000.0	33233.3333333333	3.5	3.5	1.0	3.0	23095.108488936407	1.0	0.0	1.0	1.0	1.0	0.1	0.193776989084808	1.0	0.3716063403894809	0.508647102193036	0.31834219977657	0.641367599258941	1.0	0.1	1.0	1.0	0.37124786682544897	1.0	0.35326928485981	1.0	1.0	0.5	0.652354218992824	1.0	486.0	33.0	1.0	0.666666666666667	1.0	1.0	0.5	1.0	0.643859444559958	1.0	0.683333333333333	1.0	0.688105870915781	0.85	0.85
JpNara	750	850	5800000.0	184018.5	100000.0	5.0	3.66013607438694	2.58656118759871	4.0	2531.28475995097	0.5066120881230499	0.0	1.0	1.0	1.0	1.0	1.0	1.0	0.529448910715568	1.0	1.0	1.0	1.0	1.0	1.0	1.0	0.0	0.8641418962367141	1.0	1.0	1.0	1.0	1.0	1.0	50.59	100.0	1.0	1.0	0.9095136367385692	1.0	0.776739688748402	0.8366296137319741	0.7050000052702421	1.0	1.0	0.0	0.8326429152977729	1.0	1.0
JpSengk	1550	1650	17000000.0	15000.0	70000.0	4.0	6.0	1.0	4.0	40.0	0.92883679576133	0.0	0.0	1.0	0.0	0.0	0.0	1.0	1.0	1.0	0.4098980621366789	1.0	1.0	1.0	1.0	1.0	0.495410105323448	1.0	0.471444624969762	1.0	1.0	1.0	1.0	1.0	-9810.9527600087	13.436556041334699	1.0	1.0	1.0	1.0	1.0	1.0	1.0	1.0	1.0	1.0	1.0	1.0	1.0
JpTokgw	1750	1850	27750000.0	295000.0	851467.0	6.0	6.0	1.0	6.0	1418.0	0.9573066031351212	0.0	1.0	1.0	1.0	1.0	1.0	1.0	1.0	1.0	1.0	1.0	1.0	1.0	1.0	1.0	1.0	0.917945800941346	1.0	1.0	1.0	1.0	1.0	1.0	45.0	51.0	1.0	1.0	1.0	1.0	1.0	1.0	0.7838587757140709	1.0	1.0	1.0	1.0	1.0	1.0
JpYayoi	0	100	1500.0	1.0	1000.0	2.0	2.0	1.0	2.0	1.0	0.7646352508973929	0.0	0.470397242784713	1.0	0.370704101877878	0.1	0.1	0.1	0.0	0.0	0.0	0.471176673647855	1.0	0.1	1.0	1.0	0.1	1.0	0.1	1.0	1.0	0.1	0.587059856852281	1.0	40.0	11.2902859493924	0.1	0.5345875870509059	1.0	1.0	0.1	1.0	0.536044612722094	1.0	0.0	0.0	0.5139868315792779	0.0	0.0
KgKarKh	1150	1250	2250000.0	1650000.0	200000.0	6.0	6.0	3.0	3.0	900.0	1.06118007495067	1.0	1.0	1.0	1.0	0.1	1.0	1.0	1.0	1.0	1.0	1.0	1.0	1.0	1.0	1.0	1.0	1.0	1.0	1.0	1.0	1.0	1.0	1.0	9.0	48.0	0.0	1.0	1.0	1.0	1.0	1.0	1.0	1.0	1.0	1.0	1.0	1.0	1.0
KhAngkC	1250	1350	1500000.0	939245.0	750000.0	5.0	6.0	6.0	6.0	210.0	1.0	1.0	1.0	1.0	1.0	0.0	0.1	1.0	1.0	1.0	1.0	1.0	1.0	1.0	1.0	1.0	1.0	1.0	1.0	1.0	1.0	1.0	1.0	1.0	1000.0	55.0	1.0	1.0	1.0	1.0	1.0	1.0	1.0	1.0	1.0	1.0	1.0	1.0	1.0
KhAngkE	950	1050	1053917.0	916847.0	375000.0	5.0	6.0	6.0	5.0	150.0	1.0	1.0	1.0	1.0	1.0	0.1	0.1	1.0	1.0	1.0	1.0	1.0	1.0	1.0	1.0	1.0	1.0	1.0	1.0	1.0	1.0	1.0	1.0	1.0	8000.0	7.0	1.0	1.0	1.0	1.0	1.0	1.0	1.0	1.0	1.0	1.0	1.0	1.0	1.0
KhAngkL	1400	1500	1500000.0	244905.333333333	750000.0	5.0	6.0	6.0	6.0	-17159.6910308501	1.0	1.0	1.0	1.0	1.0	0.0	0.1	1.0	1.0	1.0	1.0	1.0	1.0	1.0	1.0	1.0	1.0	1.0	1.0	1.0	1.0	1.0	1.0	1.0	1000.0	55.0	1.0	1.0	1.0	1.0	1.0	1.0	1.0	1.0	1.0	1.0	1.0	1.0	1.0
KhCambd	1550	1650	750000.0	279646.0	39642.5	8.0	6.0	6.0	6.0	210.0	1.0	1.0	1.0	1.0	1.0	0.1	0.0	1.0	1.0	1.0	1.0	1.0	1.0	1.0	1.0	1.0	1.0	1.0	1.0	1.0	1.0	1.0	1.0	1.0	1000.0	65.0	1.0	1.0	1.0	1.0	1.0	1.0	1.0	1.0	1.0	1.0	1.0	1.0	1.0
KhChenl	750	850	997823.5	531000.0	60000.0	4.0	4.0	6.0	4.0	250.0	1.0	1.0	1.0	1.0	1.0	0.1	0.0	1.0	1.0	1.0	1.0	1.0	1.0	1.0	1.0	1.0	1.0	0.1	0.321326111467843	1.0	1.0	1.0	0.1	1.0	17.0	16.0	1.0	1.0	1.0	1.0	0.658820245091328	1.0	0.0	1.0	1.0	0.6649410165935289	0.86721159164781	1.0	1.0
KhFunaE	450	550	780608.25	257034.0	2000.0	3.0	2.0	2.0	3.0	106.0	1.0	1.0	0.1	1.0	0.1	0.0	0.0	1.0	1.0	1.0	1.0	1.0	1.0	1.0	1.0	0.96775823634148	1.0	1.0	0.353583422026147	1.0	1.0	1.0	1.0	1.0	450.0	25.915266903845602	1.0	1.0	1.0	1.0	1.0	1.0	1.0	1.0	1.0	0.6745375379068841	0.78675865245015	1.0	1.0
KhFunaL	650	750	120000.0	264200.0	2000.0	3.0	2.0	2.0	3.0	106.0	1.0	1.0	0.1	1.0	0.1	0.1	0.0	1.0	1.0	1.0	1.0	1.0	1.0	1.0	1.0	0.9809374299369992	1.0	0.1	0.311879388293857	1.0	1.0	1.0	0.1	1.0	26.0	26.8139152861619	1.0	1.0	1.0	1.0	0.709943671028663	1.0	0.1	1.0	1.0	0.680480516401869	0.8051875925752141	1.0	1.0
MaSaadi	1650	1750	2000000.0	461500.0	125000.0	5.0	6.0	3.0	4.0	1700.0	1.1242504414461798	1.0	1.0	1.0	1.0	0.226393270128259	0.17960518353865	1.0	1.0	1.0	1.0	1.0	1.0	0.496546263197842	1.0	1.0	0.4230267550591621	1.0	0.35166628390537297	1.0	1.0	1.0	1.0	1.0	250.0	18.3839602940843	1.0	1.0	1.0	1.0	1.0	1.0	0.7773223350236559	1.0	1.0	1.0	1.0	1.0	1.0
MlJeJe1	-50	50	200.0	5.0	100.0	1.0	1.90412961601152	1.1984417734688702	1.0	27251.6234099113	0.56638710081441	0.1	0.1	0.0	0.1	0.1	0.1	0.1	0.1	0.1	0.1	0.1	0.90292480533923	0.1	0.775178934953119	0.948959394375247	0.1	0.667954104523677	0.1	0.1	0.1	0.1	0.1	1.0	12573.4890361082	21.301957105927894	0.1	0.1	0.850464989822626	0.912116488635885	0.1	0.0	0.1	0.1	0.0	0.1	0.1	0.0	0.0
MlJeJe2	250	350	2000.0	800.0	500.0	1.0	2.0708511163607497	1.31011815602253	2.0	27023.59334814	0.5155739402856779	0.1	0.1	0.0	0.1	0.1	0.1	0.0	0.1	0.1	0.1	0.1	1.0	0.1	0.8149164839164259	1.0	0.1	0.7008328726448559	0.1	0.1	0.0	0.1	0.1	1.0	10061.5655570215	20.0912686472152	0.1	0.1	0.843880408039218	1.0	0.1	0.1	0.1	0.1	0.0	0.1	0.1	0.0	0.0
MlJeJe3	650	750	10000.0	1100.0	7000.0	1.0	2.82221261443648	1.6496831125488098	3.0	8084.12896291729	0.364817432504683	0.1	0.1	0.0	0.1	0.1	0.1	0.0	0.1	0.1	0.1	0.465653119356392	1.0	0.1	0.919065270365992	1.0	0.1	0.828501310453351	0.1	1.0	1.0	0.1	1.0	1.0	29876.1588542858	12.9625004013584	1.0	0.6507991708485129	1.0	1.0	0.1	0.0	0.1	1.0	0.0	0.1	0.442219350143741	0.0	0.0
MlJeJe4	1100	1200	25000.0	1100.0	20000.0	1.0	2.79747146695233	1.6206386084575302	2.63298907017379	16366.9166194874	0.529438031408147	0.1	0.82	0.0	0.1	0.1	0.1	0.0	0.1	0.1	0.1	0.5995443900632421	1.0	0.1	0.850581921955579	1.0	0.1	0.812431320475294	0.1	1.0	1.0	0.1	1.0	1.0	56691.837571034004	13.4645886633766	1.0	0.723114975702907	1.0	1.0	0.1	0.0	0.1	1.0	0.0	0.0	0.5790427040279029	0.0	0.0
MlMali	1400	1500	4000000.0	1700000.0	12000.0	4.0	4.0	2.0	4.0	800.0	1.06283394716425	1.0	1.0	1.0	0.0	0.1	0.1	1.0	0.410955586316796	0.1	1.0	0.8605711786649409	1.0	0.1	1.0	1.0	0.1	1.0	0.1	1.0	1.0	0.698284500556874	1.0	1.0	85.0	28.0017762334193	1.0	1.0	1.0	1.0	1.0	1.0	1.0	1.0	1.0	1.0	0.8429499122000541	0.751692052847812	1.0
MlSong1	1450	1550	1115704.5	250000.0	23083.0	4.0	3.2506406886382697	0.0	2.89913803973837	220.0	0.8605184192196239	0.0	1.0	0.1	1.0	0.0	0.0	0.1	0.1	0.1	0.1	0.7351754896225551	1.0	1.0	1.0	1.0	1.0	1.0	0.5715084043030239	1.0	1.0	0.1	1.0	1.0	18857.7843651341	20.2693186325207	1.0	1.0	1.0	1.0	0.5869482491872979	1.0	1.0	1.0	1.0	1.0	0.896418969994967	0.6067186940600849	1.0
MlSong2	1550	1650	4000000.0	600000.0	52322.5	4.0	5.0	3.0	4.0	900.0	1.00421296193699	0.0	1.0	1.0	1.0	0.0	0.0	1.0	1.0	1.0	1.0	0.953300916359056	1.0	1.0	1.0	1.0	0.440474590150574	1.0	0.4142453106365	1.0	1.0	1.0	1.0	1.0	21228.6316442382	11.519310697145901	1.0	1.0	1.0	1.0	1.0	1.0	0.6350432219711579	1.0	1.0	1.0	0.876632153368211	1.0	1.0
MnKhit2	1100	1200	3800000.0	2000000.0	33736.0	4.0	6.0	2.0	4.0	8640.71026780896	0.984333047536986	0.18191241101918	1.0	1.0	1.0	1.0	1.0	1.0	0.33206377525533504	0.1	0.345688358973628	1.0	1.0	0.1	1.0	1.0	0.1	1.0	0.1	1.0	0.1	1.0	0.829217014612365	1.0	238.967944449767	28.0616479466663	0.0	1.0	1.0	1.0	1.0	1.0	0.6441644762226589	1.0	1.0	1.0	0.8148413786245591	1.0	1.0
MnKhitn	1100	1200	3800000.0	2000000.0	33558.3333333333	4.0	6.0	2.0	4.0	5111.54312943094	0.977785145020268	0.180932778206398	1.0	1.0	1.0	1.0	1.0	1.0	0.328032988227834	0.1	0.3714414943735721	1.0	1.0	0.1	1.0	1.0	0.1	1.0	0.1	1.0	0.1	1.0	0.816229615519899	1.0	-1392.0324410448404	27.8198017412347	0.0	1.0	1.0	1.0	1.0	1.0	0.6734863205042521	1.0	1.0	1.0	0.838983146066731	1.0	1.0
MnMongE	1150	1250	80000.0	70000.0	500.0	2.0	5.0	1.0	1.0	9474.5689084484	0.52190083177855	0.0	1.0	1.0	1.0	0.1	0.177473918694299	0.0	0.0	1.0	0.0	0.0	1.0	0.0	1.0	0.995186885974037	0.0	0.807638455691212	0.0	0.0	0.0	0.0	0.0	0.784510670735739	16.0	3.0	0.0	0.0	0.7213674328715171	0.8993984631145251	0.0	0.0	0.29311412122022995	0.0	0.0	0.0	0.0	0.0	0.0
MnRourn	450	550	500000.0	4000000.0	31500.5	4.0	4.0	1.5	1.0	281.243065069825	0.582168489671105	0.0	1.0	1.0	1.0	0.0	0.1	0.1	0.0	0.1	0.0	0.485627021072209	1.0	0.1	1.0	0.5	0.1	0.908537492398734	0.1	0.5	0.469898832924084	0.1	0.1	0.878876391804493	-16739.3470988711	14.8534075011285	0.0	0.561992249998917	0.5	1.0	0.1	0.5	0.475346085399123	1.0	0.55	0.05	0.588171857660818	0.1	0.55
MnTurk1	600	700	700000.0	6000000.0	32671.0	4.0	3.0	2.0	1.0	668.548537566974	0.7404269643732521	0.1	0.3620111876332921	1.0	0.1	0.1	0.1	1.0	0.1	0.1	0.1	0.5048156188244199	1.0	0.1	1.0	1.0	0.1	1.0	0.1	0.7098943541818391	0.1	0.472228179182836	0.1	1.0	18031.0407248558	21.093886081761802	0.0	0.7208623954145459	1.0	1.0	0.681605005531981	1.0	0.6528826146993609	1.06703337528339	1.0	0.326569703062384	0.577218826422316	0.1	1.0
MnTurk2	750	850	400000.0	3000000.0	30587.5	4.0	3.0	2.0	2.0	15422.2871279557	0.726095690955603	0.1	0.1	1.0	0.1	0.1	0.1	1.0	0.1	0.44363036322127	0.1	0.5709034743258771	1.0	0.1	1.0	1.0	0.1	1.0	0.1	1.0	0.1	0.584168416060729	0.5481098640781921	1.0	20937.7457887618	19.071913733132806	0.0	0.692974674897546	1.0	1.0	1.0	1.0	0.721155851585067	1.0	1.0	0.464154622210195	0.614890123304104	1.0	1.0
MnUigur	850	950	400000.0	2000000.0	33728.5	4.0	5.0	3.0	3.0	2868.34530736943	0.8095253563168779	0.1	0.1	1.0	0.1	0.1	0.1	0.0	0.1	0.44338782884404	0.1	0.666611234265038	1.0	0.1	1.0	1.0	0.1	1.0	0.1	1.0	1.0	1.0	1.0	1.0	64327.5844632786	19.4556552474578	0.1	1.0	1.0	1.0	1.0	1.0	0.6674331308900839	1.0	1.0	1.0	0.7464442941456991	0.6149700793653791	1.0
MnXianb	200	300	1000000.0	15000000.0	33634.6666666667	3.0	5.0	1.0	2.31020385571193	8340.09177831325	0.553988395819964	0.1	0.1	0.1	0.1	0.1	0.1	0.1	0.1	0.1	0.1	0.1	1.0	0.1	1.02309110241555	0.9152820265325552	0.1	0.8982235283952159	0.1	0.572344162629473	0.0	0.1	0.1	0.9082669120985792	30252.4344736812	20.8515166087462	0.0	0.1	0.927376966182611	1.0	0.1	0.1	0.60351702597598	1.13528289057972	0.1	0.1	0.500442945627835	0.1	0.4
MnXngnE	-850	-750	29166.6666666667	408333.33333333296	31760.75	2.0	3.0	1.0	1.0	5665.342897850699	0.203065233780969	0.1	0.1	0.1	0.1	0.1	0.1	0.1	0.1	0.35844437988874195	0.1	0.1	1.0	0.1	0.8997505846266372	0.943824206214406	0.1	0.86382599937453	0.1	0.6205105528463829	0.0	0.1	0.1	0.772722041188021	16842.9616783366	14.7775323733756	0.0	0.1	0.926837872401532	1.0	0.43109975273321705	0.1	0.3851076109874021	0.902668749821477	0.1	0.1	0.388382558333479	0.1	0.1
MnXngnL	50	150	1000000.0	3000000.0	3000.0	3.0	6.0	1.0	2.0	8180.766725512951	0.45110961852767	0.1	0.1	0.1	0.1	0.1	0.1	1.0	0.1	1.0	0.1	0.1	1.0	0.1	1.0	1.0	0.1	0.9217499007294772	0.1	0.5614170001915749	0.0	0.1	0.1	0.8237780308997379	9645.90824513252	18.173907759168998	0.0	0.1	1.0	1.0	1.0	0.1	1.0	0.953960915622214	0.374312922900758	0.1	0.482254733897662	0.1	0.361455363015261
MnXngnM	-100	0	1500000.0	4000000.0	3000.0	3.0	6.0	1.0	2.0	7861.524144330071	0.486192057752996	0.1	0.1	0.1	0.1	0.13575152976414698	0.1	1.0	0.1	1.0	0.1	0.1	1.0	0.1	1.0	1.0	0.1	0.9325582192361892	0.1	0.5569136591388391	0.0	0.1	0.1	0.831182353386489	11943.4635926732	18.4196983190516	0.0	0.1	1.0	1.0	1.0	0.1	1.0	0.9769927518910692	0.37159262443668895	0.1	0.481697243945259	0.1	0.35869544892404104
MnZungh	1750	1850	600000.0	170000.0	32108.5	5.0	3.0	1.0	2.0	1000.0	0.848096218106253	0.1	1.0	1.0	1.0	0.1	0.1	1.0	0.1	1.0	0.1	1.0	0.9705031038443692	0.1	1.0	1.0	0.373856567401368	0.853468337739344	0.414207359870207	1.0	1.0	1.0	1.0	1.0	32233.5242667465	27.76451607140889	0.0	1.0	1.0	1.0	0.808641515394543	1.0	1.0	0.985083651211282	0.8192308588043371	0.514108682235144	1.0	1.0	0.9047087987338208
ModernYemen	2000	2100	10000000.0	528076.0	1000000.0	5.0	4.0	3.0	3.0	460.0	1.0	1.0	1.0	1.0	1.0	1.0	1.0	1.0	1.0	1.0	1.0	0.0	1.0	0.0	1.0	1.0	0.0	0.0	0.0	1.0	1.0	1.0	1.0	1.0	35212.3340771382	20.982726693232106	1.0	1.0	0.0	1.0	1.0	0.0	0.0	1.0	1.0	0.7504695781174721	1.0	1.0	1.0
MrWagdL	1200	1300	1000000.0	350000.0	15000.0	4.0	3.0	3.0	4.0	300.0	0.9351134303989151	1.0	0.1	1.0	0.0	0.1	1.0	1.0	1.0	1.0	1.0	0.8353474907763149	1.0	0.1	1.0	1.0	0.1	1.0	0.0	1.0	1.0	1.0	1.0	1.0	20966.8050773534	20.3071147547787	1.0	1.0	1.0	1.0	1.0	1.0	0.7342634942399159	1.0	1.0	1.0	1.0	0.558021628269769	1.0
MrWagdM	900	1000	1000000.0	350000.0	15000.0	4.0	3.0	2.0	4.0	311.0	0.70338537913747	1.0	0.1	1.0	0.1	0.1	1.0	1.0	1.0	1.0	1.0	0.803295913447043	1.0	0.1	1.0	1.0	0.1	1.0	0.0	1.0	1.0	1.0	1.0	1.0	45804.7137082521	19.0520331065195	1.0	1.0	1.0	1.0	1.0	1.0	0.689951727898144	1.0	0.0	0.0	1.0	0.0	0.0
MxAlb1E	-350	-250	8000.0	1300.0	4460.0	2.31873576408782	1.0	1.0	2.0	13340.3345965857	0.342108060481973	0.0	0.0	0.0	0.0	0.0	0.0	0.0	0.0	0.0	0.0	0.0	0.0	0.0	0.0	0.946234039657073	0.3995539388207221	0.0	0.0	0.0	0.0	0.0	0.0	0.0	-30118.1569264606	17.4514684629711	0.0	0.0	0.0	0.0	0.0	1.0	0.0	0.5248640108629911	1.0	0.0	0.3502703651123	0.0	0.0
MxAlb1L	-200	-100	50000.0	5000.0	17200.0	2.80232998650226	2.0	1.0	4.0	5369.16000500664	0.624599324365359	0.03092401227145	1.0	1.0	1.0	0.1	0.18686950800131105	0.636312405622484	0.1	0.271793749266376	0.225301230357892	0.0	0.0	0.0	0.0	0.945549846095476	1.0	0.0	0.572747141008353	0.0	1.0	0.5801245800317629	0.0	0.0	50.0	27.3734820131674	0.0	1.0	0.88678567257115	1.0	0.5849937140573679	1.0	0.0	0.8593775526317491	1.0	0.0	0.437963362096656	0.0	0.0
MxAlb2	50	150	34000.0	20000.0	14500.0	3.0	2.0	2.0	4.0	11766.1254628848	0.74810296179701	0.0	1.0	1.0	1.0	0.0	0.218917443351488	1.0	0.0	0.0	0.0	0.0	0.0	0.0	0.0	1.0	1.0	0.0	1.0	0.0	1.0	1.0	0.0	0.0	300.0	19.395103183055802	0.0	1.0	0.838036584425667	1.0	1.0	1.0	0.0	0.9018847064596228	1.0	0.0	0.0	0.0	0.0
MxAlb3A	350	450	708354.25	3000.0	15000.0	2.8703825744055003	1.0	2.0	4.0	26050.4436500113	0.75254557456488	0.0	0.5993621055051179	1.0	0.57064609694034	0.0	0.24217891888384	1.0	0.0	0.0	0.0	0.0	0.0	0.0	0.0	1.0	1.0	0.0	1.0	0.0	0.535057047276445	0.1	0.1	0.0	300.0	19.893282476851606	0.0	1.0	0.680489618809883	0.0	1.0	1.0	0.0	1.0	1.0	0.0	0.0	0.0	0.0
MxAlb3B	700	800	7245.0	115129.6	15000.0	2.0	2.0	3.0	2.4	10367.6159215951	0.471789225203786	0.113487966791015	1.0	1.0	1.0	0.1	0.195925222759608	0.7058608240265111	0.1	0.334329968572701	0.323915555506469	0.1	0.0	0.1	0.0	1.0	0.366375966530656	0.0	1.0	0.1	0.5857223281432969	0.1	0.486351429205201	0.0	38.071321372479204	19.0903264657912	0.0	0.1	0.1	0.0	0.442536029871397	0.1	0.0	0.7262614628016619	1.0	0.0	0.3825514571047861	0.0	1.0
MxAlb5	1250	1350	8127.0	130607.25	4236.0	2.0	2.0	3.0	2.0	25584.6809572468	0.666479740489732	0.115395725831651	1.0	1.0	1.0	0.1	0.29511561747276	1.0	0.1	0.41270256736165	0.292300847034003	0.1	0.0	0.1	0.0	1.0	0.617173522236757	0.0	1.0	0.1	0.634489718091551	0.5280417234900661	0.448685713501208	0.0	10519.7378543927	30.0360239732588	0.0	0.1	0.637018497077407	0.1	0.5046575879066779	0.7355872332855842	0.0	0.8037284098366291	1.0	0.0	0.379494168459177	0.0	1.0
MxAlbLP	1350	1450	8127.0	131152.333333333	4236.0	2.0	2.0	3.0	2.0	25584.569305522204	0.666476598588364	0.115391737378573	1.0	1.0	1.0	0.1	0.295110105179953	1.0	0.1	0.412700820998632	0.29229985351339194	0.1	0.0	0.1	0.0	1.0	0.61716744970181	0.0	1.0	0.1	0.634524688079367	0.5280524742105129	0.44866606405882703	0.0	10516.932643421	30.033298953282	0.0	0.1	0.637006830328794	0.1	0.504663201122739	0.735576885106743	0.0	0.803721824366761	1.0	0.0	0.379508872810896	0.0	1.0
MxRosar	-600	-500	1000.0	50.0	1000.0	2.4255882938870097	1.0	1.0	3.0	22412.005270513506	0.615685451102445	0.1	0.0	0.630433686171561	0.0	0.0	0.0	0.0	0.1	0.0	0.1	0.1	0.0	0.1	0.0	1.0	0.19699346502039605	0.0	1.0	0.0	0.0	0.0	0.0	0.0	28.5	21.3217457991783	0.0	0.1	0.6560558378594671	0.0	0.0	1.0	0.0	0.0	1.0	0.0	0.388837178116092	0.0	0.0
MxSanGu	-900	-800	935164.0	143695.2	791.0	2.2993213372872403	1.0	1.0	2.0	9792.2765910429	0.479069861052652	0.1	0.0	0.1	0.1	0.0	0.0	0.0	0.0	0.1	0.1	0.1	0.0	0.0	0.0	1.0	0.351807802658596	0.0	0.0	0.471443863590589	0.0	0.0	0.0	0.0	18.0	2.0	0.0	0.1	0.574795275824319	0.0	0.0	0.0	0.0	0.0	0.0	0.0	0.4430186917819939	0.0	0.0
MxTieLa	-1250	-1150	71.0	59884.5	71.0	1.0	1.0	1.0	1.0	19969.923639957	0.670992743564855	0.1	0.1	0.1	0.1	0.1	0.098837120359705	0.1	0.1	0.1	0.1	0.1	0.1	0.0	0.0	1.0	0.176846671146028	0.0	0.1	1.0	0.0	0.1	0.0	0.0	5.4	12.2250392969626	0.0	0.1	0.7445126452294971	0.0	0.1	1.0	0.0	0.7124594026236	0.0	0.0	0.479579319886603	0.0	0.0
NorKing	1350	1450	50000.0	103000.0	200.0	5.0	3.0	4.0	3.0	180.0	1.0	0.0	1.0	1.0	1.0	0.0	0.0	1.0	0.1	1.0	1.0	0.0	0.0	0.0	0.0	0.0	0.0	0.0	0.0	0.1	0.0	0.0	0.0	0.0	-16878.9849499842	15.461151811031401	0.1	0.0	0.0	0.0	0.0	0.0	0.0	0.0	1.0	1.0	1.0	1.0	1.0
NorwayKingdom	1350	1450	50000.0	103000.0	200.0	4.0	2.0	2.0	2.0	180.0	0.0	0.0	0.0	1.0	0.0	0.0	0.0	0.0	0.0	1.0	0.0	0.0	1.0	0.0	1.0	0.0	0.0	0.0	0.0	0.423407547221502	0.0	1.0	0.594733408651874	0.0	-34892.515286390604	13.2098802426507	0.485724971955061	0.0	0.0	1.0	0.0	0.0	0.0	0.5903395298374671	0.795399722354422	1.0	0.720146707807523	1.0	1.0
OroEarlyColonial	1950	2050	9000.0	22800.0	600.0	2.0	3.0	2.0	1.0	150.0	0.0	0.0	1.0	0.0	1.0	0.216800251291525	0.21982723775581606	1.0	1.0	1.0	0.0	1.0	0.0	0.0	1.0	1.0	0.0	1.0	0.0	0.0	0.0	1.0	1.0	1.0	-18570.4792703557	11.9889553064912	1.0	1.0	0.0	1.0	1.0	0.0	0.0	1.0	1.0	0.0	0.1	0.0	1.0
OroPreColonial	1850	1950	683449.5	142228.0	600.0	2.0	3.0	1.0	1.0	121.48531889373899	0.0	0.0	0.0	0.0	0.0	0.0	0.0	0.0	0.0	0.0	0.0	1.0	0.0	0.0	1.0	1.0	0.0	1.0	0.0	0.0	0.0	0.0	0.0	0.0	20678.505912669298	4.25991680032426	0.0	0.0	0.0	1.0	0.0	0.0	0.0	0.0	0.0	0.0	0.0	0.0	0.0
OttomanYemen	1950	2050	848764.0	218964.5	32246.0	2.0	3.0	3.0	3.0	10257.4175863922	0.0	0.0	1.0	1.0	1.0	1.0	1.0	1.0	1.0	1.0	1.0	0.0	1.0	0.0	1.0	1.0	0.0	0.0	0.0	0.7267380155420591	1.0	0.0	1.0	0.703334810493087	-12144.865465396299	12.547794461352801	1.0	0.0	0.0	1.0	1.0	0.0	0.0	1.0	1.0	0.425750969967835	0.700434572405673	1.0	1.0
PeCuzE2	550	650	1185840.0	1000.0	28289.0	2.7928970816588503	2.4266126543146003	1.57027621060476	3.0	4855.253226013479	0.4065130659788061	0.1	0.1	0.1	0.1	0.1	0.1	0.1	0.1	0.1	0.1	0.1	0.866805856969192	0.1	0.898570427504212	0.9670118070641832	0.18664009672144505	0.7094978924316329	0.1	0.0	1.0	0.1	0.1	0.1	-2211.43560280369	12.7257169499881	0.1	0.561493441442291	0.956224806805106	0.962413697861162	0.390704126921124	0.804105171089617	0.1	1.0	0.0	0.0	0.509719246550179	0.0	0.0
PeCuzL1	1150	1250	649824.25	500.0	30913.0	3.1844512611446203	3.2380524277527702	2.07265117360879	4.0	13703.0643564503	0.473608567024981	0.1	0.1	0.1	0.1	0.1	0.1	0.1	0.1	0.1	0.1	0.491292222421664	1.0	1.0	1.0	1.0	0.25815407359121	1.0	0.0	1.0	1.0	0.1	0.1	1.0	28180.9069524187	16.7452739248024	0.1	0.1	0.951032995853337	1.0	0.1	1.0	0.278334911716701	1.0	0.0	0.0	0.553465873252441	0.0	0.0
PeCuzL2	1350	1450	635348.0	2300.0	31607.0	4.0	4.0	2.0	4.0	60.0	0.454346330392356	0.1	1.0	0.685128118356449	0.5	0.1	0.0	1.0	0.1	1.0	0.1	0.663810111395084	1.0	1.0	1.0	1.0	0.42750425668035297	1.0	0.0	1.0	1.0	0.1	1.0	1.0	9719.02612315107	15.805015642878999	0.1	1.0	0.9603235833778458	1.0	1.0	1.0	0.595937432173582	1.0	0.0	0.0	0.613337099926758	0.0	0.0
PeInca	1500	1600	1102785.0	500000.0	20000.0	4.0	6.0	4.0	5.0	4383.38440369146	0.856454931272372	0.1	1.0	1.0	1.0	0.1	1.0	0.1	0.1	1.0	0.1	1.0	1.0	1.0	1.0	1.0	0.1	1.0	0.0	1.0	1.0	0.1	1.0	1.0	370.0	6.0	0.0	1.0	1.0	1.0	1.0	1.0	0.1	1.0	0.0	0.0	1.0	0.0	0.0
PeWari	800	900	100000.0	20000.0	30000.0	2.0	3.0	2.05231947328644	5.0	730.0	0.834961193263787	0.1	1.0	1.0	1.0	0.1	0.151696186094543	1.0	0.1	0.1	0.1	1.0	1.0	0.565281275064964	1.0	1.0	1.0	0.1	0.0	1.0	1.0	0.1	0.1	1.0	745.0	12.0	0.1	1.0	1.0	1.0	1.0	1.0	0.1	1.0	0.1	0.0	1.0	0.0	0.0
PgOrokE	1850	1950	687637.0	141678.5	600.0	2.0	3.0	1.0	1.0	6358.3957449962	0.0	0.0	0.0	0.0	0.0	0.0	0.0	0.0	0.0	0.0	0.0	1.0	0.0	0.0	1.0	1.0	0.0	1.0	0.0	0.0	0.0	0.0	0.0	0.0	-5285.72123029235	9.09562378796685	0.0	0.0	0.0	1.0	0.0	0.0	0.0	0.0	0.0	0.0	0.0	0.0	0.0
PgOrokL	1950	2050	9000.0	22800.0	600.0	2.0	3.0	2.0	1.0	150.0	0.0	0.0	1.0	0.0	1.0	0.0	0.0	1.0	1.0	1.0	0.0	1.0	0.0	0.0	1.0	1.0	0.0	1.0	0.0	0.0	0.0	1.0	1.0	1.0	-28213.3228306178	19.168235253973	0.0	1.0	0.0	1.0	1.0	0.0	0.0	1.0	1.0	0.0	0.1	0.0	1.0
PkAcerN	-6500	-6400	788006.7142857141	156675.047619048	400.0	0.0	0.0	0.0	1.0	4700.883590847941	0.273536746476642	0.0	0.1	0.1	0.1	0.0	0.0	0.0	0.0	0.0	0.0	0.1	1.0	0.1	0.97749827986022	1.0	0.1	0.1	0.1	1.0	0.1	0.1	1.0	1.0	-6231.5042811328185	3.0	0.0	0.1	0.951479104395293	1.0	0.0	0.1	0.682689507806842	1.0	0.0	0.0	0.406536667178045	0.0	0.0
PkCeraN	-4750	-4650	846099.1875	150549.0625	400.0	0.0	0.0	0.0	1.0	4962.32582137245	0.33765585828579603	0.0	0.1	0.1	0.1	0.0	0.0	0.0	0.0	0.0	0.0	0.1	0.87130338893215	0.1	0.979677534315926	1.0	0.1	0.1	0.1	1.0	0.0	0.0	1.0	1.0	-6629.135947194879	3.0	0.0	0.1	0.995643343719518	1.0	0.0	0.1	1.0	1.0	0.0	0.0	0.419188149097873	0.0	0.0
PkChalc	-3600	-3500	1071301.33333333	146045.0	1200.0	1.0	1.82582790778171	1.0	2.0	548.208453660086	0.37385869203621297	0.0	0.1	1.0	0.1	0.0	0.0	0.0	0.0	0.0	0.0	0.1	1.0	0.1	0.9084421761289492	0.0	0.1	0.1	0.1	1.0	1.0	0.0	1.0	1.0	-26469.2560918958	3.0	0.0	0.1	0.878445792373375	1.0	0.0	0.1	1.0	0.0	0.0	0.0	0.425423706147199	0.0	0.0
PkPostU	-1550	-1450	740080.8333333341	162307.5	450.0	1.0	1.0	1.0	2.1083693202585803	11379.7556661942	0.5169227751928821	0.0	0.1	1.0	0.1	0.179480242141278	0.158683721692143	1.0	0.0	0.1	0.0	1.0	0.794744801692567	1.0	0.967729857075678	1.0	0.1	0.7509415272374991	0.1	0.0	0.1	0.1	0.475842595161755	0.935175306367663	1149.16182432176	20.5340262157108	0.0	0.1	0.844599600786833	0.973337232321814	1.0	0.1	0.572495623737109	0.1	0.0	0.0	0.1	0.0	0.0
PkPreUr	-2850	-2750	1098984.25	145780.75	1100.0	1.0	1.7574623096563202	1.0	2.0	3517.28107115746	0.425516626695986	0.0	0.1	1.0	0.1	0.0	0.0	0.0	0.0	0.1	0.0	0.1	1.0	0.1	0.999034284851196	1.0	0.1	0.1	0.1	1.0	1.0	0.0	1.0	1.0	-3521.85157806606	3.0	0.0	0.1	0.99968109843069	1.0	0.0	0.1	1.0	1.0	0.0	0.0	0.470246672959815	0.0	0.0
PreAshanti	1600	1700	839752.3333333341	159508.333333333	30974.0	4.0	5.0	3.0	3.0	3425.82030701915	0.0	0.0	0.0	1.0	0.0	0.0	0.0	0.0	0.0	1.0	0.0	0.0	1.0	0.0	1.0	1.0	0.0	1.0	0.0	1.0	0.0	0.0	1.0	1.0	13783.0051975298	6.5693221282100405	0.370048609266885	0.389488459393519	1.0	1.0	0.0	0.7976380729135559	0.0	1.0	0.0	0.0	0.0	0.0	0.1
PreBrookeRaj	1800	1900	500.0	66934.3333333333	500.0	1.0	2.0	1.0	1.0	5110.1464178877895	0.0	0.0	0.0	0.0	0.0	0.0	0.0	0.0	0.0	0.0	0.0	0.0	1.0	0.0	0.0	0.0	0.0	0.0	0.0	0.0	0.0	0.0	0.1	0.0	-24322.5325746683	8.74344315943923	0.0	0.0	1.0	1.0	0.0	0.0	0.0	0.0	0.0	0.0	0.0	0.0	0.0
PreColonialFingerLakes	1700	1800	5500.0	100000.0	3000.0	3.0	3.0	1.0	2.0	10596.6034673313	0.0	0.0	0.0	0.0	0.0	0.0	0.0	0.0	0.0	1.0	0.0	0.0	1.0	0.0	0.0	1.0	0.0	1.0	0.0	0.0	0.0	0.0	0.0	0.0	14698.133694280801	6.661100842346951	0.0	0.0	1.0	1.0	0.0	0.0	0.0	0.7702051312519921	0.0	0.0	0.0	0.0	0.0
PreColonialGaroHills	1850	1950	2000.0	76698.0	2000.0	1.0	2.0	1.0	2.0	1682.8286697745996	0.0	0.0	0.0	0.0	0.0	0.0	0.0	0.0	0.0	0.0	0.0	0.0	0.0	0.0	1.0	1.0	0.0	0.0	0.0	0.0	0.0	0.0	1.0	0.0	-14015.686124464499	-1.51276321650068	0.0	0.0	1.0	1.0	0.0	0.0	0.0	0.0	0.0	0.0	0.0	0.0	0.1154142648915
RuYakuE	1550	1650	663884.0	148402.5	100.0	2.0	2.0	1.04043569638457	1.0	5900.1734085093885	0.0	0.0	0.0	0.0	0.0	0.0	0.0	0.0	0.0	0.0	0.0	0.0	1.0	0.0	0.0	0.0	0.0	0.0	0.0	0.0	0.0	0.0	0.0	0.0	-46486.4228807566	7.97834567612509	0.0	0.0	0.0	1.0	0.0	0.0	0.0	0.0	0.0	0.0	0.0	0.0	0.0
RuYakuL	1800	1900	603773.0	194393.666666667	25637.3333333333	2.0	2.0	1.0	1.0	10724.9747800288	0.0	0.0	0.0	0.0	0.0	0.0	0.0	1.0	0.33333333333333304	0.33333333333333304	0.33333333333333304	0.0	1.0	0.0	0.0	0.0	0.0	0.0	0.0	0.0	0.0	0.0	0.0	0.0	-63717.0068802572	5.67322417733127	0.0	1.0	0.0	1.0	1.0	0.0	0.0	0.0	0.0	0.0	0.0	0.0	0.0
RuYakut	1350	1450	550496.5	164051.0	26303.0	2.57336460151754	2.42017838101424	1.0	1.0	7915.9270483415	0.0	0.0	0.0	0.0	0.0	0.02351881642966	0.03457778560163	0.0	0.0	0.0	0.0	0.1	1.0	0.1	0.1	0.1	0.1	0.782379426656172	0.1	0.1	0.1	0.1	0.1	0.8065580593982281	-10060.9657408475	13.0256564081702	0.1	0.1	0.1	1.0	0.0	0.1	0.1	0.1	0.1	0.1	0.0	0.1	0.1
RusEarlyRussian	1800	1900	716650.3333333341	188409.333333333	26213.0	2.0	2.0	1.0	1.0	11849.6285853077	0.0	0.0	0.0	0.0	0.0	0.0	0.0	1.0	0.33333333333333304	0.33333333333333304	0.33333333333333304	0.0	1.0	0.0	1.0	0.0	0.0	1.0	0.0	0.0	0.0	0.0	0.0	1.0	-24383.1015624212	4.4228808601827305	1.0	1.0	0.0	1.0	1.0	0.0	0.0	0.0	0.0	0.0	0.0	0.0	1.0
RusPreRussian	1550	1650	671937.5	147288.5	100.0	2.0	2.0	1.19641248131886	1.0	3853.056421339871	0.0	0.0	0.0	0.0	0.0	0.0	0.0	0.0	0.0	0.0	0.0	0.0	1.0	0.0	0.0	0.0	0.0	1.0	0.0	0.0	0.0	0.0	0.0	0.0	-15767.2214290217	7.89263382611003	0.0	0.0	0.0	1.0	0.0	0.0	0.0	0.0	0.0	0.0	0.0	0.0	0.180659566116147
SdKusht	-650	-550	2500000.0	600000.0	65000.0	5.0	4.0	6.0	4.0	1600.0	1.0305923238896602	0.1	1.0	1.0	1.0	0.1	0.190218122798658	1.0	0.423553290123098	0.506247356251546	0.302460283931722	1.0	1.0	1.0	1.0	1.0	0.1	1.0	0.472388327991846	1.0	1.0	1.0	1.0	1.0	6111.096853001221	45.0	1.0	1.0	1.0	1.0	1.0	1.0	1.0	1.0	1.0	1.0	1.0	1.0	1.0
SyCalUm	750	850	23000000.0	9000000.0	200000.0	5.0	4.0	2.0	6.0	3800.0	1.18920901234758	0.1	1.0	1.0	1.0	0.0	1.0	1.0	0.0	1.0	0.0	1.0	1.0	1.0	1.0	1.0	1.0	1.0	1.0	1.0	1.0	1.0	1.0	1.0	50.0	20.0	1.0	1.0	1.0	1.0	1.0	1.0	1.0	1.0	1.0	1.0	1.0	1.0	1.0
ThAyuth	1700	1800	1288415.33333333	187358.0	155000.0	6.0	6.0	6.0	4.0	330670.0	1.52248227489476	1.0	0.0	1.0	0.0	0.0	0.0	1.0	1.0	1.0	1.0	1.0	0.8853936371450659	1.0	0.722740438359269	0.799526012021189	1.0	0.8169180943529201	1.0	0.755160572105789	1.0	1.0	1.0	1.0	218694.278105707	21.4232153669911	1.0	0.0	0.8313018284641859	0.572361451432402	0.1	1.0	0.7254358922055649	0.616892179482495	1.0	0.83559468463654	1.0	1.0	1.0
ThRattn	1850	1950	2500000.0	513120.0	50000.0	6.0	5.0	6.0	3.81515817277614	680700.0	2.31042639287562	1.0	0.1	1.0	0.0	0.1	0.1	1.0	1.0	1.0	1.0	1.0	0.977728078520654	1.0	0.483335227949502	0.5132634709341091	1.0	0.864774553049314	1.0	0.570161471608267	1.0	1.0	1.0	1.0	260551.92548122894	-3.96658980727503	1.0	0.5	0.583640553612099	0.021800544494887	0.0	1.0	0.7762061271034141	0.060696482785552	1.0	1.0	1.0	1.0	1.0
TnFatim	1100	1200	6666666.66666667	887333.3333333341	120000.0	6.0	7.0	5.0	6.0	3500.0	1.06853969431496	1.0	1.0	1.0	1.0	0.1	1.0	1.0	1.0	1.0	1.0	1.0	1.0	1.0	1.0	1.0	1.0	1.0	1.0	1.0	1.0	1.0	1.0	1.0	123.0	50.0	1.0	1.0	1.0	1.0	1.0	1.0	1.0	1.0	1.0	1.0	1.0	1.0	1.0
TrBrzL2	-1450	-1350	300000.0	50000.0	12000.0	3.0	7.0	3.0	3.0	11266.022753450801	0.9278562561358092	0.29256627591169704	0.359260135684631	1.0	0.552162211466813	0.0	1.0	1.0	1.0	1.0	1.0	1.0	1.0	0.424005370181269	1.0	1.0	1.0	1.0	0.1	1.0	1.0	1.0	1.0	1.0	2852.0600122605297	28.8763921758968	0.0	1.0	1.0	1.0	1.0	1.0	1.0	1.0	1.0	1.0	0.7842359158030779	1.0	1.0
TrByzM1	800	900	4833333.33333333	503333.33333333296	93333.3333333333	8.0	8.0	7.0	6.0	2000.0	1.04273422423454	1.0	1.0	1.0	1.0	0.0	1.0	1.0	1.0	1.0	1.0	1.0	1.0	1.0	1.0	1.0	1.0	1.0	1.0	1.0	1.0	1.0	1.0	1.0	7609.60257778623	32.8268493494799	1.0	1.0	1.0	1.0	1.0	1.0	1.0	1.0	1.0	1.0	1.0	1.0	1.0
TrByzM2	1000	1100	9166666.66666667	856666.6666666659	233333.333333333	8.0	8.0	7.0	6.0	1200.0	1.05754388065617	1.0	1.0	1.0	1.0	0.0	1.0	1.0	1.0	1.0	1.0	1.0	1.0	1.0	1.0	1.0	1.0	1.0	1.0	1.0	1.0	1.0	1.0	1.0	3589.2190473121705	34.5316746164197	1.0	1.0	1.0	1.0	1.0	1.0	1.0	1.0	1.0	1.0	1.0	1.0	1.0
TrByzM3	1200	1300	6533333.33333333	460000.0	100000.0	8.0	9.0	7.0	6.0	1000.0	1.07658777672694	1.0	1.0	1.0	1.0	1.0	1.0	1.0	1.0	1.0	1.0	1.0	1.0	1.0	1.0	1.0	1.0	1.0	1.0	1.0	1.0	1.0	1.0	1.0	8540.11559742651	43.7752499044079	1.0	1.0	1.0	1.0	1.0	1.0	1.0	1.0	1.0	1.0	1.0	1.0	1.0
TrCappL	-150	-50	300000.0	130000.0	37652.25	4.0	5.0	4.0	3.0	1817.65317731875	0.8319804433777621	0.1	1.0	1.0	1.0	0.208405411144423	0.216606350209123	1.0	0.1	0.1	0.355871250396501	1.0	1.0	0.355415078485973	1.0	1.0	0.351568021389268	1.0	1.0	1.0	1.0	1.0	1.0	1.0	3695.24418256231	26.8653921220858	0.0	1.0	1.0	1.0	1.0	1.0	0.850629795723125	1.0	1.0	1.0	0.7926868216473331	0.652581503776609	1.0
TrClcER	-5750	-5650	2500.0	60521.6666666667	2500.0	1.0	1.0	2.0	2.0	-3597.7970168451	0.1	0.1	0.1	0.471951016558328	0.1	0.1	0.1	0.1	0.1	0.1	0.1	0.1	1.0	0.1	1.0	1.0	0.1	1.0	0.1	1.0	0.5428579595292921	0.1	0.1	0.933309494423408	-1559.59961800336	12.4430588981084	0.1	0.620940916848555	1.0	1.0	0.1	1.0	0.281603370512291	1.0	0.1	0.1	0.1	0.1	0.1
TrClcLT	-4250	-4150	524242.846153846	90.0	2500.0	2.0	2.0	1.0	1.0	2507.26565957393	0.379057137629738	0.1	0.0	0.525329726941401	0.0	0.1	0.1	0.1	0.1	0.1	0.1	0.1	1.0	0.1	1.0	1.0	0.1	1.0	0.1	1.0	0.5613676319491601	0.1	1.0	1.0	40.0	17.2918154741564	0.1	0.1	1.0	1.0	0.1	0.849001210644287	0.623165678932781	1.0	0.1	0.1	0.1	0.1	0.1
TrERom	550	650	16250000.0	1350000.0	325000.0	8.0	9.0	7.0	6.0	3300.0	1.15023371292751	1.0	1.0	1.0	1.0	0.0	1.0	1.0	1.0	1.0	1.0	1.0	1.0	1.0	1.0	1.0	1.0	1.0	1.0	1.0	1.0	1.0	1.0	1.0	120.0	17.6336461529739	1.0	1.0	1.0	1.0	1.0	1.0	1.0	1.0	1.0	1.0	1.0	1.0	1.0
TrHatNK	-1250	-1150	1300000.0	261958.0	15000.0	4.0	6.0	4.0	3.0	13406.8927661962	0.9690741294362588	1.0	1.0	1.0	1.0	0.0	1.0	1.0	1.0	1.0	1.0	1.0	1.0	0.1	1.0	0.966582614621254	1.0	0.8937809545393729	0.1	1.0	1.0	1.0	1.0	1.0	250.0	28.6244626292099	0.0	1.0	0.955372843721026	1.0	1.0	1.0	1.0	1.0	1.0	0.747027320788439	0.8313535215141029	1.0	1.0
TrHatOK	-1550	-1450	800000.0	50000.0	11000.0	3.0	6.0	3.0	3.0	14606.854938273702	0.871108359654706	0.262361918232788	0.456259465090083	1.0	0.590019245314369	0.0	1.0	1.0	1.0	1.0	1.0	1.0	1.0	0.4778887860440829	1.0	0.991900220483152	1.0	0.911155296613805	0.0	1.0	1.0	1.0	1.0	0.91380201319969	12283.9310898525	28.60102106044111	0.0	1.0	0.941820747100324	1.0	1.0	1.0	1.0	1.0	1.0	0.7314125343832051	0.690234995418974	1.0	1.0
TrLysim	-250	-150	2000000.0	420000.0	33603.5	4.0	5.0	2.0	3.0	13280.3196989978	0.815017979572001	0.26548890721933105	1.0	1.0	1.0	0.1	0.1	1.0	0.281862366990444	1.0	0.371559106250289	1.0	1.0	0.36207220638998	1.0	1.0	1.0	1.0	1.0	1.0	1.0	1.0	1.0	1.0	14430.886422445	21.7711408679342	1.0	1.0	1.0	1.0	1.0	1.0	0.793129418560081	1.0	1.0	1.0	0.8501622332337271	1.0	1.0
TrOttm1	1400	1500	3843068.0	520719.66666666704	20000.0	4.0	6.0	2.0	3.6666666666666696	10963.644048750999	1.02689772907951	1.0	0.666666666666667	1.0	0.666666666666667	1.0	1.0	0.1	1.0	0.666666666666667	1.0	1.0	1.0	0.5571758762002751	1.0	1.0	0.434122914724345	1.0	1.0	1.0	1.0	1.0	1.0	1.0	23837.503633663197	23.1095144288671	1.0	1.0	1.0	1.0	1.0	1.0	1.0	1.0	1.0	1.0	1.0	1.0	1.0
TrOttm2	1550	1650	9000000.0	2310000.0	200000.0	5.0	6.0	4.0	5.0	1075.0	1.14288878989167	1.0	1.0	1.0	1.0	1.0	1.0	1.0	1.0	1.0	1.0	1.0	1.0	0.6081543617336321	1.0	1.0	1.0	1.0	1.0	1.0	1.0	1.0	1.0	1.0	12161.080723725401	21.929834822300602	1.0	1.0	1.0	1.0	1.0	1.0	1.0	1.0	1.0	1.0	1.0	1.0	1.0
TrOttm3	1650	1750	28000000.0	4836000.0	650000.0	9.0	9.0	4.0	6.0	3700.0	1.27791007164119	1.0	1.0	1.0	1.0	1.0	1.0	1.0	1.0	1.0	1.0	1.0	1.0	1.0	1.0	1.0	1.0	1.0	1.0	1.0	1.0	1.0	1.0	1.0	13570.0595593845	27.519859257958004	1.0	1.0	1.0	1.0	1.0	1.0	1.0	1.0	1.0	1.0	1.0	1.0	1.0
TrOttm4	1800	1900	24000000.0	4733333.33333333	613333.333333333	9.0	9.0	4.0	6.0	2400.0	1.26594776348849	1.0	1.0	1.0	1.0	1.0	1.0	1.0	1.0	1.0	1.0	1.0	1.0	1.0	1.0	1.0	1.0	1.0	1.0	1.0	1.0	1.0	1.0	1.0	6471.6429696206005	24.2664670253682	1.0	1.0	1.0	1.0	1.0	1.0	1.0	1.0	1.0	1.0	1.0	1.0	1.0
TrRomDm	350	450	40000000.0	4000000.0	800000.0	8.0	6.0	5.0	7.0	2580.0	1.32504804931525	1.0	1.0	1.0	1.0	0.0	0.1	1.0	1.0	1.0	1.0	1.0	1.0	1.0	1.0	1.0	1.0	1.0	1.0	1.0	1.0	1.0	1.0	1.0	190.0	34.3738701874328	1.0	1.0	1.0	1.0	1.0	1.0	1.0	1.0	1.0	1.0	1.0	1.0	1.0
TrRum	1250	1350	1500000.0	250000.0	30000.0	4.0	6.0	4.0	4.0	-8140.799741794979	1.07507901287347	0.298942715818978	1.0	1.0	1.0	0.1	0.1	1.0	1.0	1.0	1.0	1.0	1.0	0.403542676568255	1.0	1.0	0.3844906913112679	1.0	0.1	0.921541253561995	0.7986901926325	1.0	0.63373919102023	1.0	14668.2898617355	17.4386375610951	1.0	1.0	1.0	1.0	1.0	1.0	0.594344766160731	1.0	1.0	1.0	1.0	1.0	1.0
TransitionIndia	1950	2050	138000.0	8000.0	26954.0	2.0	2.0	1.0	3.0	200.0	0.0	1.0	0.0	0.0	0.0	1.0	1.0	1.0	1.0	1.0	1.0	0.0	0.0	0.0	1.0	1.0	0.0	0.0	0.0	0.0	0.0	0.0	1.0	0.0	-12295.1529246169	21.8000972210594	0.0	0.0	1.0	1.0	1.0	0.0	0.0	1.0	1.0	0.0	0.0	0.0	0.0
USCahoE	1100	1200	40000.0	2000.0	10000.0	3.0	2.0	3.0	4.0	-211.27447280199902	0.717829097474264	0.0	0.40470418918756	1.0	0.321358923476682	0.0	0.185052900172882	0.408058734573736	0.24628900337273	0.3787455273251489	0.07255135520232	0.0	1.0	0.0	1.0	1.0	0.0	1.0	1.0	1.0	0.0	0.0	0.0	1.0	-12758.5504493093	15.9546140969443	0.0	1.0	1.0	1.0	0.3686867912362821	1.0	0.0	1.0	0.0	0.0	0.0	0.0	0.0
USCahoL	1250	1350	40000.0	2000.0	10000.0	3.0	2.0	3.0	4.0	444.185874227702	0.7194923775086941	0.0	0.40427023944097	1.0	0.318830733198873	0.0	0.18406277719735895	0.40505732999379707	0.23987128115181	0.37899318028148	0.07311534580240202	0.0	1.0	0.0	1.0	1.0	0.0	1.0	1.0	1.0	0.0	0.0	0.0	1.0	-11997.5248191016	15.7561512159407	0.0	1.0	1.0	1.0	0.3682352008933351	1.0	0.0	1.0	0.0	0.0	0.0	0.0	0.0
USHawai	1900	2000	71019.0	16624.0	33377.0	5.0	3.98962141177202	2.33031338808986	3.14838496284958	25267.0364729638	0.759216523682455	0.0	0.1	1.0	1.0	0.0	0.095457102543152	1.0	0.0	1.0	1.0	0.1	0.8372010782816941	0.1	0.928306916425782	1.0	0.1	0.68266323822199	0.1	1.0	1.0	1.0	0.1	0.819642583343648	-9944.94716152374	28.0299238533258	1.0	0.1	0.9440871836988308	0.929764888799115	0.639507670376747	1.0	0.487796156056804	1.0	0.681809699010956	0.1	1.0	0.1	1.0
USKameh	1850	1950	60000.0	14988.0	31776.5	5.0	3.0	2.0	2.0	861.263399328935	0.635469834434281	0.1	0.0	1.0	1.0	0.1	1.0	0.503076701463729	0.1	0.0	0.1	0.1	0.9252262344284892	0.1	0.940173787393378	0.9163414577732908	0.1	0.844496396096293	1.0	1.0	1.0	0.1	0.1	0.758336254906272	68.0	13.4693899754813	0.1	0.1	0.9540428343791872	0.980350972515933	0.1	1.0	0.360796813484615	1.0	0.0	0.0	1.0	0.0	0.0
USMisEW	-350	-250	30.0	67462.0	30.0	1.0	1.0	1.0	1.0	32205.3376565241	0.459747623600518	0.0	0.0	0.0	0.0	0.0	0.0	0.0	0.0	0.0	0.0	0.0	1.0	0.0	0.0	0.0	0.0	0.0	0.0	0.0	0.0	0.0	0.0	1.0	-24232.2663488766	22.390580562494197	0.0	0.0	0.0	1.0	0.0	1.0	0.0	0.0	0.0	0.0	0.0	0.0	0.0
USMisME	1000	1100	400.0	100.0	400.0	2.6666666666666696	1.0	2.6666666666666696	2.6666666666666696	10.0	0.6729244782587829	0.0	0.0	1.0	0.0	0.0	0.15448024661045098	0.41573620768629	0.225087801345988	0.329389618325224	0.059878779459169	0.0	1.0	0.0	1.0	1.0	0.0	1.0	1.0	1.0	0.0	0.0	0.0	1.0	-16033.438369707199	13.5183283327804	0.0	1.0	1.0	1.0	0.3999890535399099	1.0	0.0	1.0	0.0	0.0	0.0	0.0	0.0
USMisMW	100	200	30.0	67573.2	30.0	1.0	1.0	1.0	1.0	32918.5079148429	0.439064489978243	0.0	0.0	0.0	0.0	0.0	0.0	0.0	0.0	0.0	0.0	0.0	1.0	0.0	1.0	0.0	0.0	0.0	0.0	0.0	0.0	0.0	0.0	1.0	-41707.5429142192	22.9229049697342	0.0	0.0	0.0	1.0	0.0	1.0	0.0	0.0	0.0	0.0	0.0	0.0	0.0
USMisMu	550	650	30.0	63494.5	30.0	1.0	1.0	1.0	1.0	21792.4922440263	0.342094821946435	0.0	0.0	0.0	0.0	0.0	0.0	0.0	0.0	0.0	0.0	0.0	1.0	0.0	0.0	0.1	0.0	0.0	0.0	0.0	0.0	0.0	0.0	1.0	-15301.4340627474	21.9767210587155	0.0	0.1	0.1	1.0	0.0	0.0	0.0	0.0	0.0	0.0	0.0	0.0	0.0
USMisPa	700	800	30.0	62335.0	30.0	1.0	1.0	1.0	2.0	29066.5898713563	0.571211677522408	0.0	0.0	0.0	0.0	0.0	0.0	0.0	0.0	0.0	0.0	0.0	1.0	0.0	0.0	1.0	0.0	0.0	0.0	0.0	0.0	0.0	0.0	1.0	9559.6264053613	22.706620976037502	0.0	0.1	1.0	1.0	0.0	1.0	0.0	0.0	0.0	0.0	0.0	0.0	0.0
USMisRo	400	500	30.0	63734.6666666667	30.0	1.0	1.0	1.0	1.0	22888.2910524353	0.35217162914675	0.0	0.0	0.0	0.0	0.0	0.0	0.0	0.0	0.0	0.0	0.0	1.0	0.0	0.0	0.1	0.0	0.0	0.0	0.0	0.0	0.0	0.0	1.0	-16453.167409852602	22.3762605762446	0.0	0.0	0.1	1.0	0.0	0.1	0.0	0.0	0.0	0.0	0.0	0.0	0.0
USMisSd	1350	1450	12000.0	500.0	5000.0	3.0	2.0	3.0	3.0	257.00096779033	0.7244256078876321	0.0	0.383942296796832	1.0	0.317394519911938	0.0	0.166572799305924	0.40362232214758	0.236397232810766	0.3652331385039421	0.05459294774891599	0.0	1.0	0.0	1.0	1.0	0.0	1.0	1.0	1.0	0.0	0.0	0.0	1.0	-16760.8069545754	16.5553671918666	0.0	1.0	1.0	1.0	0.381593396938493	1.0	0.0	1.0	0.0	0.0	0.0	0.0	0.0
USMisSp	850	950	400.0	100.0	400.0	2.0	1.0	2.0	2.0	10.0	0.422067283341652	0.0	0.0	0.0	0.0	0.0	0.0	0.0	0.0	0.0	0.0	0.0	1.0	0.0	1.0	1.0	0.0	0.1	0.1	0.1	0.0	0.0	0.0	1.0	-4385.23682250058	15.971548871674699	0.0	0.1	1.0	1.0	0.0	1.0	0.0	0.0	0.0	0.0	0.0	0.0	0.0
UsIroqE	1700	1800	5500.0	100000.0	3000.0	3.0	3.0	1.0	2.0	10251.5192490852	0.0	0.0	0.0	0.0	0.0	0.0	0.0	0.0	0.0	1.0	0.0	0.0	1.0	0.0	0.0	1.0	0.0	1.0	0.0	0.0	0.0	0.0	0.0	0.0	13280.561304305	5.275710809142531	0.0	0.0	1.0	1.0	0.0	0.0	0.0	0.0	0.0	0.0	0.0	0.0	0.0
UsIroqL	1850	1950	12000.0	100000.0	3000.0	3.0	3.0	2.0	2.0	12504.8260182918	0.0	0.0	0.0	0.0	0.0	0.0	0.0	0.0	0.0	1.0	0.0	0.0	1.0	0.0	0.0	1.0	0.0	1.0	0.0	0.0	0.0	0.5	0.5	0.0	33184.433015201204	10.6989758717368	0.0	0.0	1.0	1.0	0.0	0.0	0.0	1.0	0.0	0.0	0.0	0.0	0.0
UzChagt	1400	1500	1500000.0	3500000.0	35954.3333333333	4.0	4.0	1.0	3.0	-8965.784646907221	0.9824361703733292	0.1	1.0	1.0	1.0	0.1	0.1	1.0	1.0	0.0	1.0	1.0	1.0	0.582607059998389	1.0	1.0	0.40214283304099296	1.0	0.1	1.0	1.0	1.0	1.0	1.0	17444.1575180235	16.1441892499984	0.1	1.0	1.0	1.0	1.0	1.0	0.78337792967805	1.0	1.0	1.0	1.0	1.0	1.0
UzJanid	1700	1800	566666.666666667	150000.0	37812.6666666667	5.0	5.0	2.0	5.0	400.0	1.03460416995503	0.27511543604793604	1.0	1.0	1.0	0.1	0.157020789386811	1.0	0.4176747119931501	1.0	1.0	1.0	1.0	0.488216146709457	1.0	1.0	0.38154713738668	0.957217098757214	0.3936651961064149	0.9335212569008828	1.0	1.0	1.0	1.0	9229.25944524841	22.425355205504108	1.0	1.0	1.0	1.0	1.0	1.0	1.0	1.0	1.0	1.0	1.0	1.0	1.0
UzKok01	-1200	-1100	879103.6	150144.0	28800.4	1.0	1.0	1.0	1.0	11815.3655636674	0.298599630454785	0.1	0.1	0.1	0.1	0.1	0.1	0.1	0.1	0.1	0.1	0.1	0.1	0.1	0.992323188092568	1.0	0.1	0.807606185691359	0.1	0.1	0.0	0.1	0.1	0.940144747425005	-14370.359682706101	22.573702657519497	0.0	0.1	0.909921714014898	0.920849308483695	0.1	0.1	0.320376634063003	0.803348797422646	0.0	0.0	0.1	0.0	0.0
UzSamnd	950	1050	6000000.0	1550000.0	130000.0	6.0	6.0	3.0	4.0	840.0	1.1143059258683798	1.0	1.0	1.0	1.0	0.1	0.5	1.0	1.0	1.0	1.0	1.0	1.0	1.0	1.0	1.0	1.0	1.0	1.0	1.0	1.0	1.0	1.0	1.0	11988.952959846201	20.0	1.0	1.0	1.0	1.0	1.0	1.0	1.0	1.0	1.0	1.0	1.0	1.0	1.0
UzSogdi	750	850	15000.0	10000.0	11000.0	3.0	3.0	1.0	2.0	4505.06882569651	0.92788162321229	1.0	1.0	1.0	1.0	0.1	0.1	1.0	1.0	1.0	1.0	1.0	1.0	1.0	1.0	1.0	0.1	0.5	0.1	1.0	1.0	1.0	1.0	1.0	17935.7485897978	25.108143505856198	0.1	1.0	1.0	1.0	1.0	1.0	0.6703263805920661	1.0	1.0	1.0	1.0	1.0	1.0
UzTimur	1500	1600	49000000.0	5500000.0	150000.0	6.0	6.0	1.0	6.0	2150.0	1.18786985566825	1.0	1.0	1.0	1.0	0.1	0.1	1.0	1.0	1.0	1.0	1.0	1.0	1.0	1.0	1.0	1.0	1.0	1.0	1.0	1.0	1.0	1.0	1.0	-12290.7603562877	60.0	1.0	1.0	1.0	1.0	1.0	1.0	1.0	1.0	1.0	1.0	1.0	1.0	1.0
YeHmyr1	350	450	300000.0	250000.0	10000.0	4.0	6.0	3.0	4.0	10709.2765475505	0.853694172448492	0.1	1.0	1.0	1.0	0.1	0.173905970714919	1.0	1.0	1.0	0.1	0.8693727263773849	1.0	0.435763069627724	1.0	1.0	1.0	0.898959847764107	0.43581913742086	1.0	1.0	1.0	1.0	1.0	7638.1371546035	18.1125836315975	1.0	1.0	1.0	0.971128350834944	1.0	1.0	1.0	1.0	1.0	1.0	1.0	0.1	1.0
YeHmyr2	500	600	300000.0	250000.0	10000.0	4.0	6.0	3.0	4.0	15699.3612232103	0.9185366231153008	0.1	1.0	1.0	1.0	0.1	0.19289042414011	1.0	1.0	1.0	0.1	0.854622820327182	1.0	0.43979804155762703	1.0	1.0	1.0	0.91532648682719	0.4770857525788621	1.0	1.0	1.0	1.0	1.0	14833.731418348501	17.668587545100998	1.0	1.0	1.0	0.979073067340904	1.0	1.0	1.0	1.0	1.0	1.0	1.0	0.1	1.0
YeModrn	2000	2100	10000000.0	528076.0	1000000.0	5.0	4.0	3.0	3.0	460.0	1.0	1.0	1.0	1.0	1.0	1.0	1.0	1.0	1.0	1.0	1.0	0.0	1.0	0.0	1.0	1.0	0.0	0.0	0.0	1.0	1.0	1.0	1.0	1.0	61482.6406744823	29.319011918130805	1.0	1.0	0.0	1.0	1.0	0.0	0.0	1.0	1.0	1.0	1.0	1.0	1.0
YeQasmi	1800	1900	1004454.33333333	179611.666666667	31419.3333333333	3.0	4.0	3.0	2.0	3883.69860159951	0.450835336396548	0.0	1.0	1.0	1.0	0.1	0.1	1.0	0.1	1.0	1.0	0.0	1.0	0.0	1.0	1.0	0.0	0.0	0.0	1.0	0.0	0.0	1.0	0.0	-2815.3676629713395	5.51118653424989	1.0	0.0	0.0	1.0	0.1	0.0	0.0	1.0	1.0	0.0	1.0	1.0	1.0
[truncated: 76 more columns]
