# Supplementary material for: The two types of society: Computationally revealing recurrent social formations and their evolutionary trajectories
Source: PLoS One. 2020 May 13;15(5):e0232609. doi: 10.1371/journal.pone.0232609 (PMC7219743; doi:10.1371/journal.pone.0232609)
Supplement: S1 File — We include our Python 3 implementation of the clustering algorithm and all analysis and plot-generation code. (ZIP) [file pone.0232609.s003.zip › data/shiny-seshat.csv]

Polity	NGA	Polity_name	Era_start	Era_end	Administrative_levels	Articles	Bridges	Bureaucracy_examination_system	Bureaucracy_merit_promotion	Bureaucracy_source_of_support	Burial_site	Calendar	Canals	Ceremonial_site	Communal_buildings	Couriers	Courts	Debt_and_credit_structures	Drinking_water_supply_systems	Enclosures	Entertainment_buildings	Fastest_individual_communication	Fiction	Food_storage_sites	Foreign_coins	Formal_legal_code	Full-time_bureaucrats	General_postal_service	History	Indigenous_coins	Irrigation_systems	Judges	Knowledge/information_buildings	Largest_communication_distance	Lists_tables_and_classifications	Markets	Measurement_of_Area	Measurement_of_Geometry	Measurement_of_Time	Measurement_of_Volume	Measurement_of_Weight	Measurement_of_length	Military_levels	Mines_or_quarries	Mnemonic_devices	Non-phonetic_writing	Non-written_records	Occupational_complexity	Paper_currency
AfDurrn	['Kachi Plain']	Durrani Empire	1747	1825	5	1	0	0	0			1	0			1	0	1	0			27	1	1	1	1	0	0	1	1	1	0		1089	1	1	1	1	1	1	1	1	4			0	1		1
AfGhurd	['Kachi Plain']	Ghurid Sultanate	1192	1205	5	1	1				1	1		1	1	1	1	1		1			1	1		1	1		1	1	1	1	1		1	1	1	1	1	1	1	1	4.5	1		0	1		0
AfGrBct	['Sogdiana', 'Kachi Plain']	Greco-Bactrian	-248	-130	4	1	1	0	0		1	1	0	1	1	1		1	1	1	1		1	1	1	1	1	0	1	1	1		1	650	1	1	1	1	1	1	1	1	5	1	1	0	1		0
AfHepht	['Sogdiana', 'Kachi Plain']	Hephthalites	425	562	4.5	1	1	0	0		1	1		1	1	1		1		1			1	1	1				1	1	1		1	2000	1	1	1	1	1	1	1	1	4	1	1	0	1		0
AfKidar	['Sogdiana']	Kidarite Kingdom	387	424	4	1	1					1			1	1		1	0					1			1			1	1	1	1	600	1	1	1		1	1	1	1	4			0	1		0
AfKushn	['Sogdiana', 'Kachi Plain']	Kushan Empire	29	229	4.5	1	1	0	0		1	1	1	1	1	1		1	0	1	1		1	1	1	1	1	0		1	1	1	1	1000	1	1	1	1	1	1	1	1	5	1		0	1		0
AfTochr	['Sogdiana']	Tocharians	-129	28	3.5	1		0	0		1	1	0	1	1	1		1		1			1	1	1			0		1	1				1	1	1		1	1	1	1	3.5	1		0	1		0
CnEHan*	['Middle Yellow River Valley']	Eastern Han	24	218	7	1	1		0	state salary	1	1	1	1	1	1	1	0	1	1	1		1	1	0	1	1	1	1	1	1	1	1		1	1	1	1	1	1	1	1	7	1	1	1	1		0
CnErJin	['Middle Yellow River Valley']	Western Jin	264	316	8	1	1	1	1	state salary	1	1	1	1	1	1	1	1		1			1	1		1	1		1	1	1	1		1450	1	1	1	1	1	1	1	1	6.5	1	1	1	1		0
CnErlig	['Middle Yellow River Valley']	Erligang	-1650	-1251	3.5	1		0			0	1		1	1	1	0							1	0	0	1	0		0	1	0		450	1		1		1	1	1	1	3	1			1		0
CnErlit	['Middle Yellow River Valley']	Erlitou	-1850	-1651	3			0			0	1		1	1	1	0			1					0		1	0		0		0			1		1		1	1	1	1	3.5	1	1		1		0
CnHChin	['Southern China Hills']	Early Chinese Period Southern China Hills	1895	1940	2	1	1	1	1		1	0	0	1	1	1	1	1	0	0	0		0	1	1	1	1	0	0	0	0	1	1		1	1	0	0	1	1	1	1	2	1	1	1	1	0	1
CnHQngL	['Southern China Hills']	Late Qing Period	1700	1894	3	1	1	1		governed population		1						0					0		1	0	1	0	0	0	1		0		0				1							0	0	1	0
CnJinSA	['Middle Yellow River Valley']	Jin	-794	-489	4	1	1	0	1	land		1	1	1	1	1	1						1	1	0	1	1	0	1	0	1	1	1	400	1	1	1	1	1	1	1	1	5	1		1	1		0
CnLngsh	['Middle Yellow River Valley']	Longshan	-3000	-1900	3.5			0					1	1		1	0		0	1				1	0	0		0		0		0	1					1	1			1		1			1		0
CnLrJin	['Middle Yellow River Valley']	Later Jin	1126	1233	6	1	1	1	1	state salary	1	1	1	1	1	1	1	1			1		1	1		1	1		1	1	1	1		2183	1	1	1	1	1	1	1	1			1	1	1		1
CnMing*	['Middle Yellow River Valley']	Ming	1367	1642	5	0	1	1	1	state salary	1	1	1	1	1	1	1	1	1	1	1	147	1	1	1	1	1	0	1		1	1	1	2800	1	1	1	1	1	1	1	1	7	1	1	1	1		1
CnNSong	['Middle Yellow River Valley']	Northern Song	959	1125	7.5	1	1	1	1	state salary	1	1	1	1	1	1	1	1	1	1	1		1	1		1	1	1	1	1	1	1	1	1300	1	1	1	1	1	1	1	1	9	1	1	1	1		1
CnNWei*	['Middle Yellow River Valley']	Northern Wei	385	556	6	1	1	0	0	land		1		1	1	1	1	1		1				1	1	1	1	0	1	1	1	1	1	1750	1	1	1	1	1	1	1	1	5.5	1	1	1	1	1	0
CnQingE	['Orkhon Valley', 'Middle Yellow River Valley']	Early Qing	1643	1794	7	0	1	1	1	state salary	1	1	1	1	1	1	1	1	0	1	1		1	1	1	1	1	1	1	1	1	1	1	3270	1	1	1	1	1	1	1	1	10	1	1	1	1		1
CnQingL	['Orkhon Valley', 'Middle Yellow River Valley']	Late Qing	1795	1911	7	0	1	1	1	state salary	1	1	1	1	1	1	1	1	0	1	1		1	1	1	1	1	1	1	1	1	1	1	3270	1	1	1	1	1	1	1	1	10	1	1	1	1		1
CnShang	['Middle Yellow River Valley']	Late Shang	-1250	-1123	5	1	1	0	0			1			1	1								1	0	0	1	0		0	1	0	1	390	1		1		1	1	1	1	4.5	1		1	1	1	0
CnSui**	['Middle Yellow River Valley']	Sui	580	616	5	1	1	1	1	state salary	1	1	1	1	1	1	1	1	0	1			1	1		1	1	1	1	1	1	0	1	1300	1	1	1	1	1	1	1	1	6	1	1	1	1		0
CnTangE	['Orkhon Valley', 'Middle Yellow River Valley']	Early Tang	617	761	7	1	1	1	1	state	1	1	1	1	1	1	1	1	0	1	1		1	1		1	1	1	1	1	1	1	1	1500	1	1	1	1	1	1	1	1	8	1	1	1	1		0
CnTangL	['Middle Yellow River Valley']	Late Tang	762	906	7	1	1	1	1	state	1	1	1	1	1	1	1	1	0	1	1		1	1		1	1	1	1	1	1	1	1	1300	1	1	1	1	1	1	1	1	5	1	1	1	1		0
CnWHan*	['Middle Yellow River Valley']	Western Han	-202	8	7.5	1	1		1			1	1		1	1	1	1	1		1		1	1	0	1	1	1	1	1	1	1	1	2250	1	1	1	1	1	1	1	1	7		1	1	1		1
CnWZhou	['Middle Yellow River Valley']	Western Zhou	-1122	-795	5	1	1	0	1			1	1	1	1	1	1						1		0	1	1	0	1	0	1	1	1	900	1	1	1	1	1	1	1	1	5	1		1	1	1	0
CnWeiWS	['Middle Yellow River Valley']	Wei	-488	-223	5			0	1			1	1		1	1	1		1					1		1	1	0	1		1	1	1	400	1	1	1		1	1	1	1	4.5			1	1		0
CnYngsh	['Middle Yellow River Valley']	Yangshao	-5000	-3001	1.5			0	0		1	0	0	1	1	0	0	0	0	1	0		0	1	0	0	0	0	0	0	0	0	0		0	0										0	1	1	0
CnYuan*	['Orkhon Valley', 'Middle Yellow River Valley']	Yuan Dynasty	1205	1366	8	1	1	1	1	state salary	1	1	1	1	1	1	1	1		1	1	8.5	1	1		1	1	0	1	1	1	1	1	3270	1	1	1	1	1	1	1	1	6	1	1	1	1		1
CoNahua	['North Colombia']	Neguanje	249	1048	1.5		1				0	0		1	1			0	1	1	0		0	1	0			0	0	0	0		0		0	1								1		0	1		0
CoTairo	['North Colombia']	Tairona	1049	1523	3	1	1				1	0		1	1			0	1	0		1	0	1	0		1	0	0	0	1			13	0	1							4	1		0	1		0
EcJivaE	['Lowland Andes']	Colonial Lowland Andes Period	1533	1829	2	1	1	0	0	none	0	0	0		0	0	0	0	0	1	0		0	0	0	0	0	0	0	0	0	0	0		0	0		0	1				3	0	0	0	0	0	0
EcJivaL	['Lowland Andes']	Ecuadorian Period Lowland Andes	1830	1930	2	1	1	0	0	none	0	0	0		0	0	0	0	0	1	0		0	0	1	0	0	0	0	0	0	0	0		0	0		0	1				3	0	0	0	0	0	1
EgAyyub	['Upper Egypt']	Ayyubid Sultanate	1170	1258	5	1	1	0	0		1	1	1	1	1	1	1	1	1	1	1		1	1	0	1	1	0	1	1	1	1	1	2260	1	1	1	1	1	1	1	1	7.5	1	1	0	1		0
EgBadar	['Upper Egypt']	Badarian	-4400	-3801	1.5	1	0	0	0	0	1	0	0		1	0	0	0	0	1	0		0	1	0	0	0	0	0	0	0	0	0		0	0	0	0		0	0	0	1		0	0	1		0
EgIntOc	['Upper Egypt']	Inter-Occupation Dynasties	-404	-343	5	1	1	0	0		1	1	1	1	1	1		1	1	1			1	1	1	1	1	0	1	1	1	0	1		1	1	1	1	1	1	1	1	7	1		1	1		0
EgMamBh	['Upper Egypt']	Mamluk Bahri	1259	1346	7	1	1	0	1		1	1	1	1	1	1	1	1		1	1	7	1	1	1	1	1	1	1	1	1	1	1	1300	1	1	1	1	1	1	1	1	9	1	1	0	1		0
EgMamBu	['Upper Egypt']	Mamluk Burji	1411	1515	7	1	1	0	1		1	1	1	1	1	1	1	1		1	1		1	1	1	1	1	1	1	1	1	1	1	1300	1	1	1	1	1	1	1	1	7	1	1	0	1		0
EgMamCP	['Upper Egypt']	Mamluk Crisis	1347	1410	7	1	1	0	1		1	1	1	1	1	1	1	1		1	1		1	1	1	1	1	1	1	1	1	1	1	1300	1	1	1	1	1	1	1	1	9	1	1	0	1		0
EgMidKg	['Upper Egypt']	Middle Kingdom	-2016	-1721	6	1	1	0		state salary	1	1	1	1	1	1	1	1	0	1		21	1	1	0	1	1	0		0	1	0	1	586	1	1	1	1	1	1	1	1	5	1		1	1		0
EgNKRam	['Upper Egypt']	Ramesside Period	-1293	-1071	5.5	1	1	0	1	state salary	1	1	1	1	1	1	1	0	0	1	0	21	1	1	0	1	1	0	0	0	1	1	1	1808	1	1	1	1	1	1	1	1	7	1	1	1	1		0
EgNKThu	['Upper Egypt']	Thutmosid Period	-1550	-1294	5.5	1	1	0	1	state salary	1	1	1	1	1	1	1	0	0	1	0	21	1	1	0	1	1	0	1	0	1	1	1	1050	1	1	1	1	1	1	1	1	7	1		1	1		0
EgNaqa1	['Upper Egypt']	Naqada	-3800	-3551	2	1	0	0	0		1	0	0	1	1		0	0	0	1	0		0	1	0	0	0	0	0	0	1	0	0		0	0	0	0	1	0	0	0	1.5	1		0	1		0
EgNaqa2	['Upper Egypt']	Naqada	-3550	-3301	2.5	1	0	0	0		1		0	1	1	1	0	0	0	1	0	6	0	1	0	0	0	0	0	0	1	0	0			0	1	0	1	1	1	1	2	1		1	1		0
EgNaqa3	['Upper Egypt']	Dynasty 0	-3300	-3101	2.5	1	0	0	0		1		0	1	1	1	0	0	0	1	0	6		1	0	0	1	0		0	1	0			1		1	0	1	1	1	1	2	1		0	1		0
EgOldK1	['Upper Egypt']	Classic Old Kingdom	-2650	-2351	7	1	1	0	1		1	1	1	1	1	1	1	0	0	1		21	1	1	0	1	1	0	1	0	1		1	790	1		1	1	1	1	1	1	5	1		1	1		0
EgOldK2	['Upper Egypt']	Late Old Kingdom	-2350	-2151	7	1	1	0	1		1	1	1	1	1	1	1	0	0	1		21	1	1	0	1	1	0	1	0	1		1	790	1		1	1	1	1	1	1	5	1		1	1		0
EgPtol1	['Upper Egypt']	Ptolemaic Kingdom	-305	-218	6	1	1		1	state salary	1	1	1	1	1	1	1	1	1	1	1		1	1	1	1	1	0	1	1	1	1	1	990	1	1	1	1	1	1	1	1	9	1	1	1	1		0
EgPtol2	['Upper Egypt']	Ptolemaic Kingdom	-217	-32	6	1	1		1	state salary	1	1	1	1	1	1	1	1	1	1	1		1	1	1	1	1	0	1	1	1	1	1	990	1	1	1	1	1	1	1	1	7.5	1	1	1	1		0
EgRegns	['Upper Egypt']	Period of the Regions	-2150	-2017	4	1	1	0		land	1	1	1	1	1	1		0	0	1		21	1	1	0	1	1	0	1	0	1	0	1		1	1	1		1	1	1	1	3.5	1		1	1		0
EgSaite	['Upper Egypt']	Saite	-655	-526	5	1	1	0	0		1	1	1	1	1	1	0	1		1			1	1	0	1	1		1	0	1	0	1	490	1	1	1	1	1	1	1	1	7	1		1	1		0
EgThebH	['Upper Egypt']	Thebes Hyksos Period	-1720	-1567	5.5	1	1	0	0	state salary	1	1	1	1	1	1		0	0	1				1	0	1	1	0	1	0	0	0	1	300	1	1	1	1	1	1	1	1	6	1		1	1		0
EgThebL	['Upper Egypt']	Thebes Libyan Dynasties	-1070	-761	6	1	1	0		state salary	1	1	1	1	1	1		0	0	1	1		1	1	0		1	0	1	0	1		1	614	1	1	1	1	1	1	1	1	5	1		1	1		0
EgTulIk	['Upper Egypt']	Tulunid and Ikhshidid	867	968	5	1	1	0	0	state salary	1	1	1	1	1	1		1	1	1	1		1	1	1	1	1	0	1	1	1	1	1	650	1	1	1	1	1	1	1	1	6	1	1	0	1		0
FmTrukE	['Chuuk Islands']	Chuuk - Early Truk	1774	1884	2	1	1	0	0		1	0	0	0	1	0	0	0	0	0	0		0	0	0	0	0	0	0	0	0	0	0		0	0	0	0	1	0	0	1	3	0	0	0	1		0
FrAtlBA	['Paris Basin']	Bronze Age Atlantic Complex	-2200	-1001	1.5	1		0	0		1	0	0		1	0	0	0	0	1	0		0		0		0	0	0	0	1	0	0		0	0								1	0	0	0		0
FrBeakr	['Paris Basin']	Early Bronze Age Beaker Culture	-3200	-2201	1	1		0	0		1	0	0	1	1	0	0	0	0		0		0		0	0	0	0	0	0	1	0	0		0	0								1	0	0	0		0
FrBurbE	['Paris Basin']	Early Bourbon	1588	1658	6	1	1	1	0	state	1	1	1	1	1	1	1	1	1	1		20	1	1		1	1	1	1	1	1	1	1	714	1	1	1		1	1	1	1	11	1		0	1		0
FrBurbL	['Paris Basin']	Late Bourbon	1659	1787	6	1	1	1	1		1	1	1	1	1	1	1	1	1	1	1		1	1		1	1	1	1	1	1	1	1	714	1	1	1		1	1	1	1	13	1		0	1		1
FrCaptE	['Paris Basin']	Proto-French	986	1148	4	1	1	0	0		1	1		1	1	1	0	1	1	1		18.5	1	1	1	0	0	0	1	1	1	0	1		1	1	1		1	1	1	1	5.5	1		0	1		0
FrCaptL	['Paris Basin']	Late Capetian	1149	1326	5	1	1	1	1	state salary	1	1		1	1	1	1	1	1	1		18.5	1	1	1	0	1	0	1	1	1	1	1	275	1	1	1		1	1	1	1	5.5	1		0	1		0
FrCarlE	['Paris Basin']	Carolingian Early	751	838	4	1	1	0	1	state salary	1	1		1	1	1	0	1	1	1	0		1	1	1	1	1	0	1	1	0	1	1		1	1	1		1	1	1	1	4.5	1		0	1		0
FrCarlL	['Paris Basin']	Carolingian Late	839	985	4	1	1	0	1	state salary	1	1		1	1	1	0	1	1	1			1	1	1	0	1	0	1	1	1	0	1		1	1	1		1	1	1	1	4.5	1		0	1		0
FrHallA	['Paris Basin']	Hallstatt A-B1	-1000	-901	2	1		0	0	land	1	0	0	1	1	0	0	0	0	1	0		0	1	0	0	0	0	0	0		0	0		0	0	0	0	0	0	0	0	1	1		0	0		0
FrHallB	['Paris Basin']	Hallstatt B2-3	-900	-701	3	1		0	0	land	1	0	0	1	1		0	0	0	1	0	0	0	1	0	0	0	0	0	0	0	0	0		0	0		0					2	1		0	1		0
FrHallC	['Paris Basin']	Hallstatt C	-700	-601	3.5	1		0	0	land	1	0	0	1	1	1	0	0	0	1	0		0	1	0	0	0	0	0	0		0	0		0	0		0					2	1		0	1		0
FrHallD	['Paris Basin']	Hallstatt D	-600	-475	3.5	1		0	0	land	1	0	0	1	1	1	0	0	0	1	0		0	1	0	0	0	0	0	0		0	0		0	1		0					2	1		0	1		0
FrMervE	['Paris Basin']	Early Merovingian	480	541	4	1	1	0	0		1	1	1	1	1	1	1	1	1	1			1	1	1	1	0		1	1	1	1	1	725	1	1	1		1	1	1	1	4	1		0	1		0
FrMervL	['Paris Basin']	Proto-Carolingian	686	749	4.5	1	1	0	0		1	1	1	1	1	1	1		1	1	1		1	1		1	0	0	1	1	1	1	1	725	1	1	1		1	1	1	1	4	1		0	1		0
FrMervM	['Paris Basin']	Middle Merovingian	542	685	4.5	1	1	0	0		1	1	1	1	1	1	1		1	1	1		1	1	1	1	0	0	1	1	1	1	1	725	1	1	1		1	1	1	1	4	1		0	1		0
FrTeneA	['Paris Basin']	La Tene A-B1	-474	-325	3	1	1	0	0		1	0		1	1	0	0	0	0	1	0		0	1	0	0	0	0	0			0	0		0	1			1				3	1		0	1		0
FrTeneB	['Paris Basin']	La Tene B2-C1	-324	-175	3	1	1	0	0	land	1	0	0	1	1	1	0		0	1	0		0	1	1	0	0	0	0	1		1	0			1	1		1	1	1	1	4	1			1		0
FrTeneC	['Paris Basin']	La Tene C2-D	-174	-27	3.5	1	1	0	0	land	1	0	0	1	1	1	0		0	1	0		0	1	1	0	0	0	0	1		1	0	23		1	1		1	1	1	1	4	1			1		0
FrValoE	['Paris Basin']	Early Valois	1327	1448	5	1	1	1	1		1	1		1	1	1	1	1	1	1		18.5	1	1	1	1	1	0	1	1	1	1	1	275	1	1	1		1	1	1	1	5.5	1		0	1		0
FrValoL	['Paris Basin']	Late Valois	1449	1587	5.5	1	1	1	0	state	1	1		1	1	1	1	1	1	1		20	1	1		1	1	0	1	1	1	1	1	714	1	1	1		1	1	1	1	11	1		0	1		0
GhAshnE	['Ghanaian Coast']	Pre-Ashanti Period	1500	1700	4	1	0	0	0		1	0	0	1	1	1	0	0	0	0	0		0	1	0	1	0	0	0	0	0	0	0		0	1	0	0	1	0	1	1	5	1	1	0	1	0	0
GhAshnL	['Ghanaian Coast']	Ashanti Period	1701	1894	6	1	0	0	0	state salary	1	1	0	1	1	1	1	0	0	0	0	20	0	1	0	1	1	0	0	0	0	0	0	370	1	1	0	0	1	0	1	1	6	1	1	0	1	1	0
Hawaii1	['Big Island Hawaii']	Big Island of Hawaii	799	1198			0	0	0	0	1	0	0	1		0	0	0	0	0	0		0		0	0	0	0	0	0	0	0	0		0	0			1					0		0			0
Hawaii2	['Big Island Hawaii']	Big Island of Hawaii	1199	1648		1	0	0	0			0	0		1	0	0	0	0		1	1	0	0	0	0	0	0	0	0	1	0	0		0	0										0	1		0
Hawaii3	['Big Island Hawaii']	Big Island of Hawaii	1649	1776	4	1	0	0	0			0	0			0	0	0	0		1		0		0	0	0	0	0	0	1	0	0		0	0	1	1	1	1	1	1	3.5			0	1		0
IdBrokE	['Kapuasi Basin']	Pre-Brooke Raj Period	1649	1840	1	1	0	0	0	none	1	0	0	0	0	0	0	0	0	1	0		0	0	0	0	0	0	0	0	0	0	0		0	0	0	0	1	1	1	1	2	0	1	0	1	0	0
IdBrokL	['Kapuasi Basin']	Brooke Raj and Colonial Period	1841	1986	3	1	0	0	0	state salary	1	1	0	0	0	0	1	1	0	1	0		0	0	1	1	0	0	0	0	0	1	1		0	1	0	0	1	1	1	1	2	0	1	0	1	0	1
IdCJBun	['Central Java']	Buni Culture	-400	498																											1
IdKalin	['Central Java']	Kalingga Kingdom	499	730	3.5	1					1			1	1															0	1					1										0			0
IdKedir	['Central Java']	Kediri Kingdom	1048	1221	5	1		0			1	1	1	1	1	1	1		0	1			1	1		1	1			1	1		1		1	1	1		1	1	1	1	5	1		0	1		0
IdMajap	['Central Java']	Majapahit Kingdom	1290	1517	5	1	1	0			1	1	1	1	1	1	1		1	1			1	1	1	1	1		1	0	1	1	1		1	1	1		1	1	1	1	5	1		0	1		0
IdMatrm	['Central Java']	Mataram Sultanate	1567	1702	5	1	1			state salary	1	1	1	1	1	1	1	1		1			1	1		1	1		1	1	1	1	1		1	1	1		1	1	1	1	5	1		0	1		0
IdMedng	['Central Java']	Medang Kingdom	731	1018	4	1	1	0			1	1		1	1	1	1			1			1	1		1	1	0		1	1		1	450	1	1	1		1	1	1	1	4.5	1		0	1		0
InChaBd	['Deccan']	Chalukyas of Badami	540	755	5.5	1		0			1	1	0	1	1	1	1			1			1	1		1	1	0	1	1	1	1	1	820	1	1	1		1	1	1	1	6	1			1		0
InChaKl	['Deccan']	Chalukyas of Kalyani	1191	1252	6	1		0			1	1	0	1	1	1	1	1		1	1		1	1		1	1	0	1	1	1	1	1	634	1		1		1	1	1	1	6	1			1		0
InDecIA	['Deccan']	Iron Age	-300	-206	2	1		0	0		1	0	0	1	1	0	0	0	0	1	0		0	1	0	0	0	0	0	0	1	0	0		0		0			0	0	0	2	1		0	1		0
InDecKg	['Deccan']	Post-Mauryan kingdoms	-100	202	3.5																						1			1	1				1
InDecNL	['Deccan']	Neolithic	-1200	-301	1	1	0	0	0		1	0	0	1	1	0	0	0	0	1	0		0	0	0	0	0	0	0	0	0	0	0		0	0	0	0	0	0	0	0	0	1		0			0
InDelh*	['Kachi Plain', 'Deccan']	Delhi Sultanate	1206	1338	9	1	1		1		1	1	1	1	1	1	1	1	1	1			1	1	1	1	1		1	1	1	1	1		1	1	1	1	1	1	1	1	8	1		0	1		1
InGaroE	['Garo Hills']	Pre-colonial period Garo Hills	1774	1866	1	1	0	0	0	none	0	0	0	1	1	0	0	0	0	1	0	11	0	0	0	0	0	0	0	0	0	0	0		0	1		0	1	0	0		2	0	1	0	1	0	0
InGaroL	['Garo Hills']	British colonial and early independent Garo Hills	1867	1955	2	1	0	0	0		0	1	0	1	1	1	1	0	0	0	0	11	0	0	1	1	0	0	0	0	0	1	1	300	0	1		0	1	0	0		2	0	1	0	1	0	1
InHoysa	['Deccan']	Hoysalas	1279	1309	5	1	1	0			1	1		1	1	1	1	1		1			1	1		1	1		1	1	1	1	1		1		1		1	1	1	1	4.5	1			1		0
InKadam	['Deccan']	Kadamba Empire	450	539	6	1		0	0		1	1	0	1	1	1				1	0		1	1			1	0		1	1		1		1		1		1	1	1	1	5	1			1		0
InMaury	['Kachi Plain', 'Deccan']	Mauryan Empire	-303	-194	7	1	1	0	0		1	1	1	1	1	1	1	1	1	1	1		1	1	1	1	1	1		1	1	1	1	1850	1	1	1		1	1	1	1	7	1		0	1		0
InMugl*	['Kachi Plain', 'Deccan']	Mughal Empire	1525	1739	7	1	1	1	1		1	1	1	1	1	1	1	1		1			1		1	1	1	1	1	1	1	1	1		1	1	1		1	1	1	1	6	1		0	1		0
InRasht	['Deccan']	Rashtrakuta Empire	973	1054	7	1		0	0		0	1	0	1	1	1	1	1		1			0	1	1	1	1	0	1		1	1	1	557	1	1	1	1	1	1	1	1	6	1			1		0
InSataL	['Deccan']	Satavahana Empire	285	334	5	1		0	0		1	1		1	1	1	0	1	0	1	0		1	1	1	1	1	0		1	1	0	1		1	1	1		1	1	1	1	4.5	1			1		0
InVakat	['Deccan']	Vakataka	350	449	5	1						1		1	1	1	1	0		1			1				1			1			1		1	0	1	1	1	1	1	1	5	1		0			0
InVijay	['Deccan']	Vijayanagara Empire	1335	1645	5	1	1	0			1	1	1	1	1	1	1	1		1			1	1	1	1	1		1	1	1	1	1		1	1	1		1	1	1	1	5.5	1		0	1		0
IqAbbs1	['Upper Egypt', 'Susiana', 'Sogdiana', 'Kachi Plain']	Abbasid Caliphate	749	945	6	1	1	0		state salary	1	1	1	1	1	1	0	1	1	1	1		1	1	1	1	1	0	1	1	1		1		1	1	1	1	1	1	1	1	6	1	1	0	1		0
IqAbbs2	['Susiana']	Second Abbasid	1190	1206	5	1	1	0		land	1	1	1	1	1	1	1	1		1	1		1	1		1	1	0	1	1	1	1	1	750	1	1	1	1	1	1	1	1	5.5	1	1	0	1		0
IqAkkad	['Susiana']	Akkadian Empire	-2250	-2154	5	1		0		land	1	1	1	1	1	1	1	0		1			1	1	0	0	1		1	0	1	0	1		1	1	1	1	1	1	1	1	5.5	1	1	0	1		0
IqUrIII	['Susiana']	Ur- Dynasty III	-2112	-2004	4				1		1	1	1		1	1									0	1	1		1	0	1		1		1		1		1	1	1	1	6.5				1		0
IrAchae	['Upper Egypt', 'Konya Plain', 'Susiana', 'Sogdiana', 'Kachi Plain']	Achaemenid Empire	-546	-334	7	1	1	1	1	state salary	1	1	1	1	1	1	1	1	1	1	1	7	1	1	1	1	1	0	1	1	1	1	1	2700	1	1	1	1	1	1	1	1	7	1	1	0	1		0
IrAkKoy	['Susiana']	Ak Koyunlu	1470	1503	5	1	1	0	0	land	1	1	1	1	1	1		1		1			1	1	1	1	1	0	1	1	1	1	1		1	1	1	1	1	1	1	1	6	1	1	0	1		0
IrArcha	['Susiana']	Susiana - Archaic Period	-7000	-6001	1	1	0	0	0		1	0	0		1		0	0					0	1	0	0	0		0	0	0	0	0		0	0	0	0	0	0	0	0	1			0			0
IrAwanE	['Susiana']	Early Awan Dynasty	-2675	-2251	4	1	1				1	1		1	1	1	0			1				1	0		1			0	1	0	1		1	1	1	1	1	1	1	1	4.5	1	1		1		0
IrBuyid	['Susiana']	Buyids	946	1054	5	1	1		0		1	1	1	1	1	1	1	1		1			1	1	0	1	1		1	1	1	0	1	1040	1	1	1	1	1	1	1	1	8	1	1	0	1		0
IrElmCP	['Susiana']	Crisis phase	-1100	-901		1		0	0					1	1	0									0		0			0	0						1	1	1	1	1	1				0	1		0
IrElym2	['Susiana']	Elymais	24	214	4	1	1					1	1		1	1		1			1		1	1	1	1	1		1	1	1	1	1		1	1	1	1	1	1	1	1				0	1		0
IrForma	['Susiana']	Susiana - Formative Period	-7200	-7001	1	1	0	0	0		1	0	0		1	0	0	0	0		0		0	1	0	0	0	0	0	0	0	0	0		0	0	0	0	0	0	0	0	1			0			0
IrIlkhn	['Konya Plain', 'Susiana', 'Sogdiana']	Ilkhanate	1262	1325	6		1	0	0		1	1	1	1	1		1		1	1			1	1		1	1		1		1	1	1	1800	1	1	1	1	1	1	1	1	6	1	1	0	1
IrKhzE*	['Susiana']	Early Susiana	-6000	-5701	1	1		0	0			0			1		0	0			0		0	1	0	0	0		0	0		0	0		0		0	0	0	0	0	0	1			0			0
IrKhzEM	['Susiana']	Early Middle Susiana	-5700	-5101	1		0	0	0		0	0	0		1		0				0		0	1	0	0	0	0	0	0	1	0	0		0			0	0				1			0			0
IrKhzL*	['Susiana']	Late Susiana	-4700	-4301	1.5	1	0	0	0		1	0	0	1	1		0				0		0	1	0	0		0	0	0	1	0	0		0		1	0	0	1	1	1	1.5			0			0
IrKhzM*	['Susiana']	Late Middle Susiana	-5100	-4701	1.5	1	0	0	0		1	0	0	1	1		0				0		0	1	0	0		0	0	0	1	0	0		0		1	0	0	1	1	1	1			0			0
IrMElm1	['Susiana']	Kidinuid Dynasty	-1500	-1401	4.5	1	1				1	1		1	1	1								1	0	1	1			0	1		1		1		1	1	1	1	1	1	4.5	1	1	1	1		0
IrMElm2	['Susiana']	Igihalkid Dynasty	-1400	-1201	4.5	1	1				1	1		1	1	1			1					1	0	1	1			0	1		1		1	1	1	1	1	1	1	1	4.5	1	1		1		0
IrMElm3	['Susiana']	Shutrukid Dynasty	-1200	-1101	4.5	1	1				1	1		1	1	1								1	0	1	1			0	1		1		1	1	1	1	1	1	1	1	4.5	1	1	0	1		0
IrNElm1	['Susiana']	Neo-Elamite I dark age	-900	-744	4	1					1			1											0					0	1												4			0	1		0
IrNElm2	['Susiana']	Neo-Elamite II	-743	-647	4	1	1	0	0		1				1										0	1	1			0	1		1	325	1	1	1	1	1	1	1	1	4	1	1	0	1		0
IrNElm3	['Susiana']	Neo-Elamite III	-612	-540		1	1								1										0		1			0	1		1		1	1	1	1	1	1	1	1		1	1	0	1		0
IrPart1	['Susiana', 'Kachi Plain']	Parthian Empire	-143	23	5.5	1	1	0	0	land	1	1	1	1	1	1	1	1	1	1	1	6	1	1			1	0	1	1	1	1	1	940	1	1	1	1	1	1	1	1	6	1		0	1		0
IrPrCer	['Susiana']	Susiana - Pre-Ceramic Period	-7800	-7201	1	1	0	0			1	0	0		1	0	0	0	0		0		0	1	0	0	0	0	0	0	0	0	0		0	0	0	0	0	0	0	0	1			0			0
IrSafvd	['Susiana']	Safavid Empire	1504	1721	6	1	1	0	0	state salary	1	1	1	1	1	1	1	1	1	1	1		1	1	1	1	1	0	1	1	1	1	1	1350	1	1	1	1	1	1	1	1	6.5	1	1	0	1		0
IrSasn1	['Susiana', 'Sogdiana', 'Kachi Plain']	Sassanid I	219	497	6	1	1	0	0		1	1	1	1	1	1	1	1	1	1	1		1	1	1		1	0	1	1	1	1	1	1300	1	1	1	1	1	1	1	1	8	1	1	0	1		0
IrSasn2	['Upper Egypt', 'Konya Plain', 'Susiana', 'Sogdiana', 'Kachi Plain']	Sassanid II	498	641	6	1	1	0	0	state salary	1	1		1	1	1	1	1	1	1	1		1	1	1		1		1	1	1	1	1	2300	1	1	1	1	1	1	1	1	8	1	1	0	1		0
IrSeleu	['Konya Plain', 'Susiana', 'Sogdiana']	Seleucid Empire	-281	-190	5.5	1	1			state salary	1	1	1	1	1	1	1	1	1	1	1		1	1	1	1	1	0	1	1	1	1	1	1500	1	1	1	1	1	1	1	1	5	1	1	0	1		0
IrSeljq	['Konya Plain', 'Susiana', 'Sogdiana']	Seljuq Empire	1055	1189	5	1	1	0	0		1	1	1	1	1	1	1	1	1	1	1		1	1	1	1	1	0	1	1	1	1	1	750	1	1	1	1	1	1	1	1	6	1	1	0	1		0
IrShima	['Susiana']	Shimashki Dynasty	-2028	-1901	4.5						1	1		1	1	1								1	0		1			0	1		1		1		1	1	1	1	1	1	4.5	1	1	0	1		0
IrSukkE	['Susiana']	Early Sukkalmah Dynasty	-1900	-1701	4.5	1	1				1	1		1	1	1		1						1	0	1	1			0	1		1		1	1	1	1	1	1	1	1	4.5	1	1		1		0
IrSukkL	['Susiana']	Late Sukkalmah Dynasty	-1700	-1501	4.5	1	1				1	1		1	1	1		1						1	0	1	1			0	1		1		1	1	1	1	1	1	1	1	4.5	1	1	0	1
IrSusa1	['Susiana']	Susa	-4300	-3801	1.5	1	0	0	0		1	0	0	1	1		0				0		0	1	0	0		0	0	0	1	0	0		0		1	0	0	1	1	1	1.5			0	1		0
IrSusa2	['Susiana']	Susa II Uruk	-3800	-3101	4	1					1	1	0	1	1	1	0		0	1	1			1	0		1	0		0	1	0	1	20	1	1	1	0	1	1	1	1	2.5	1	1		1		0
IrSusa3	['Susiana']	Susa III	-3100	-2676	4	1					1	1	0	1	1	1	0		0	1				1	0		1			0	1	0	1		1	1	1	0	1	1	1	1	2.5	1	1		1		0
IsCommw	['Iceland']	Icelandic Commonwealth	929	1261	4	1	0				0	1	0	0	0	0	0	1	0	1	0		1	0	1	1	0	0	1	0	0	0	0	200	1	0	1	1	1	1	1	1	3	0		0	1	1	0
ItLatBA	['Latium']	Bronze Age	-1800	-1001	1.5	1	0	0	0	none	1	0	0	1	1	0	0	0	0		0		0	0	0	0	0	0	0	0	0	0	0		0	0	0	0	0	0	0	0	1			0	1		0
ItLatCA	['Latium']	Copper Age	-3600	-1801	1	1	0	0	0	none	1	0	0	1	1	0	0	0	0		0		0	0	0	0	0	0	0	0	0	0	0		0	0	0	0	0	0	0	0	1			0	1		0
ItLatIA	['Latium']	Iron Age	-1000	-717	2	1	0	0	0	none	1		0	1	1	0	0		0	1	0		0	0		0	0	0	0	0	0	0	0		0	0	0	0	0	0	0	0	2	1		0	1		0
ItOstrg	['Latium']	Ostrogothic Kingdom	492	553	6	1	1	0	0	state	1	1	1	1	1	1	1	1	1	1	1		1	1	1	1	1	1	1	1	1	1	1	1300	1	1	1	1	1	1	1	1	5	1		0	1		0
ItPapEM	['Latium']	Papal States	903	1196	6	1	1	0	1	land	1	1	0	1	1	1	1	1	1	1	0	9	1	1	1	1	1	0	1	0	1	1	1	145	1	1	1	1	1	1	1	1	6	1	1	0	0		0
ItPapHM	['Latium']	Papal States	1197	1307	5.5	1	1	0		state	1	1	0	1	1	1	1	1	1	1	1		1	1	1	1	1	0	1	1	1	1	1	147.5	1	1	1	1	1	1	1	1	5	1	1	0	1		0
ItPapM1	['Latium']	Papal States	1526	1646	4.5	1	1	0	0	state salary	1	1	1	1	1	1	1	1	1	1	1	72	1	1	1	1	1	0	1	1	1	1	1	519	1	1	1	1	1	1	1	1	5	1	1	0	1		0
ItPapM2	['Latium']	Papal States	1647	1799	6	1	1	0	0	state salary	1	1	1	1	1	1	1	1	1	1	1	72	1	1	1	1	1	0	1	1	1	1	1	428	1	1	1	1	1	1	1	1	5	1	1	0	1		1
ItPapRn	['Latium']	Papal States	1377	1525	5	1	1	0	1	state salary	1	1	0	1	1	1	1	1	1	1		9	1	1	1	1	1	0	1	1	1	1	1	430	1	1	1	1	1	1	1	1	5	1	1	0	0		0
ItRomER	['Latium']	Early Republic	-509	-265	3	1	1	0	0	none	1	1	0	1	1	1	0	1	1	1	1		1	1	1	1	0	0	1	1	0	0	1	175	1	1	1	1	1	1	1	1	6	1		0	1		0
ItRomLR	['Paris Basin', 'Konya Plain', 'Latium']	Late Republic	-133	-29	3.5	1	1	0	0	none	1	1	1	1	1	1	0	1	1	1	1		1	1	1	1	0	0	1	1	1	0	1	2350	1	1	1	1	1	1	1	1	7	1		0	1		0
ItRomMR	['Latium']	Middle Republic	-264	-134	3.5	1	1	0	0	none	1	1	1	1	1	1	0	1	1	1	1		1	1	1	1	0	0	1	1	1	0	1	1450	1	1	1	1	1	1	1	1	6	1		0	1		0
ItRomPr	['Upper Egypt', 'Paris Basin', 'Konya Plain', 'Latium']	Principate	-31	282	8.5	1	1	0	0	state salary	1	1	1	1	1	1	0	1	1	1	1	13	1	1	1	1	1	1	1	1	1	0	1	3052	1	1	1	1	1	1	1	1	9	1		0	1		0
ItRomRg	['Latium']	Roman Kingdom	-716	-510	3	1	1	0	0	none	1	1	0	1	1	1	0	1	0	1	1			1	1	1	0	0		0	0	0		20	1	1	1	1		1	1	1	4.5	1		0	1		0
ItRomWe	['Latium']	Western Roman	394	456	8	1	1	0		state salary	1	1	1	1	1	1	1	1	1	1	1		1	1	1	1	1	1	1	1		1	1	1250	1	1	1	1	1	1	1	1	8.5	1		0	1		0
ItStPet	['Latium']	Republic of St Peter	710	902	6	1	1	0		state	1	1		1	1	1	1	1	1	1	0	9	1	1	1	1	1	0	1	1	1	1	1	375	1	1	1	1	1	1	1	1	5	1		0	1		0
JpAshik	['Kansai']	Ashikaga Shogunate	1335	1465	6.5	1	1	0	0		1	1	1	1	1	1	1	1	1		1		1	1	1	1	1	0	1	0	1		1		1	1	1	1	1	1	1	1	5.5	1		1	1	1	0
JpAsuka	['Kansai']	Asuka	537	709	5.5	1	1	1	1	state salary land	1	1	1	1	1	0		1		1			1	1	1	1	1	0	1	1	1	1	1		1		1		1	1	1	1	5	1		1	1		0
JpAzMom	['Kansai']	Unification Period	1567	1601	5	1	1	0	0		1	1	1	1	1	1	1	1	1	1	1		1	1	1	1	1	0	1	1	1		1		1	1	1	1	1	1	1	1	5.5	1		1	1		0
JpHeian	['Kansai']	Heian	793	1183	5	1	1	1	1	state salary	1	1	1	1	1	1		1	0	1	1		1	1	1	1	1	0	1	1	1	1	1		1	1	1	1	1	1	1	1	4.5	1		1		1	0
JpKamak	['Kansai']	Kamakura Shogunate	1184	1332	6.5	0	1	0	0	land	1	1	1	1	1	1	1	1			1		1	1	1	1	1	0	1	0	1	1	1		1	1	1	1	1	1	1	1	4.5	1		1			0
JpKofun	['Kansai']	Kofun	249	536	4.5	1		0			1	1	0	1	1					1		0	1	1	1		1	0	1	0	1		1		1		1		1	1	1	1	4.5	1		1	1	1	0
JpSengk	['Kansai']	Warring States	1466	1566	4.5	1	1	0	0	land	1	1	1	1	1	1	1	1		1			1	1		1	1	0	1	1	1		1	45	1	1	1	1	1	1	1	1	6	1	1	1	1		0
JpTokgw	['Kansai']	Tokugawa Shogunate	1602	1867	7	1	1	1	1	state salary	1	1	1	1	1	1	1	1	1		1	4	1	1	0	1	1	1	1	1	1	1	1	1418	1	1	1	1	1	1	1	1	6	1		1	1		1
JpYayoi	['Kansai']	Yayoi	-300	248	2.5	1		0	0		1	0	0	1	1	0	0		0	1	0	0	0	1	1	0	0	0	0	0	1	0	0	1	0								2.5	1		0	1		0
KgKarKh	['Sogdiana']	Kara-Khanids	990	1088	6	1	1	0	1		1	1	1	1	1	1	1	1	1	1	1		1	1	1	1	1	0	1	1	1	1	1	1000	1	1	1	1	1	1	1	1	6	1	1	0	1		0
KgWTurk	['Sogdiana']	Western Turk Khaganate	563	602	4	1	1	0	0		1	1		1	1	1		1		1			1	1	1		1		1		1		1		1		1	1	1	1	1	1	5	1		0	1		0
KhAngkC	['Cambodian Basin']	Classic Angkor	1079	1218	5	1	1	0	0	state salary	1	1	1	1	1	1	1	1	1	1	1	9	1	1	1	1	1	0	1	0	1	1	1	210	1	1	1	1	1	1	1	1	6	1	1	0	1	1	0
KhAngkE	['Cambodian Basin']	Early Angkor	801	1078	5	1	1	0	0	state salary	1	1	1	1	1	1	1	1	1	1	1	9	1	1	1	1	1	0	1	0	1	1	1	150	1	1	1	1	1	1	1	1	6	1	1	0	1	1	0
KhAngkL	['Cambodian Basin']	Late Angkor	1219	1430	5	1	1	0	0	state salary	1	1	1	1	1	1	1	1	1	1	1	9	1	1	1	1	1	0	1	0	1	1	1		1	1	1	1	1	1	1	1	6	1	1	0	1	1	0
KhCambd	['Cambodian Basin']	Khmer Kingdom	1431	1592	8	1	1	0	0	state salary	1	1	1	1	1	1	1	1	1	1	1	9	1	1	1	1	1	0	1	0	1	1	1	210	1	1	1	1	1	1	1	1	6	1	1	0	1	1	0
KhChenl	['Cambodian Basin']	Chenla	639	800	4	1	1	0	0	state salary	1	1	1	1	1		1	1	1	0				1		1	1		1	0	1	1	1	250	1	0	1		1	1	1	1	4	1		0		1	0
KhFunaE	['Cambodian Basin']	Early Funan	224	538	3	1	1	0	0	redistributive exchange	1	1	1	1			1	1	1	1				1	1	1	1		1	0	1	1	1	106	1	1	0		1	1	1	1	2	1		0		1	0
KhFunaL	['Cambodian Basin']	Late Funan	539	638	3	1	1	0	0	state salary	1	1	1	1			1	1	1	0				1	1	1	1		1		1	1	1	106	1	0	0		1	1	1	1	2	1		0		1	0
KzAndro	['Sogdiana']	Andronovo	-2000	-1401		1	0	0	0		1	0	0			0	0						0		0	0		0	0	0	1				0									1		0			0
MaSaadi	['Niger Inland Delta']	Saadi Dynasty	1590	1617	5	1	1				1	1		1	1	1	1	1		1			1	1		1	1		1	1	1	1	1	1700	1	1	1	1	1	1	1	1	6	1			1		0
MlBaman	['Niger Inland Delta']	Bamana Kingdom	1711	1817	5	1					1	1		1	1	1	1			1			1	1		1	1				1	1	1	450	1		1		1	1	1	1	5	1			1		0
MlJeJe1	['Niger Inland Delta']	Jenne-jeno Phase I	-250	48	1	1	0	0	0			0	0			0	0	0	0		0		0	0	0	0	0	0	0	0	0	0	0		0	0	0	0	0	0	0	0		1		0	1		0
MlJeJe2	['Niger Inland Delta']	Jenne-jeno Phase II	49	398	1.5	1	0	0	0		1	0	0		1	0	0	0	0		0		0	0	0	0	0	0	0	0	0	0	0		0	0	0	0	0	0	0	0		1		0	1		0
MlJeJe3	['Niger Inland Delta']	Jenne-jeno Phase III	399	898	1.5	1		0	0		1	0	0		1	1	0	0	0		0		0	1	0	0	0	0	0	0	1	0	0		0	1								1		0	1		0
MlJeJe4	['Niger Inland Delta']	Jenne-jeno Phase IV	899	998	2	1		0	0	0	1		0		1	1	0		0		0			1	1	0	0	0			1	0	0			1	1		1	1	1	1		1			1		0
MlMali*	['Niger Inland Delta']	Mali Empire Keita Dynasty	1234	1409	4.5	1		0	0		1	1	0	1	1	1		1	0	1	0		1	1	1	0	1	0		1	1	1		1000	1	1	1		1	1	1	1	4	1		0	1		0
MlSegou	['Niger Inland Delta']	Segou Kingdom	1639	1710																									1
MlSong2	['Niger Inland Delta']	Songhai Empire Askiya Dynasty	1492	1589	4.5	1		0	0	state salary	1	1	1	1	1	1	1	1		1		8	1	1	1	1	1	0	1	1	1	1	1	900	1	1	1		1	1	1	1	5.5	1		0	1		0
MnKhitn	['Orkhon Valley']	Khitan Empire	840	906	4.5	1	1	1	1		1	1	0	1	1	1			0	1	0		1	1	1	0	1	0	1	1	0		1		1		1		1	1	1	1	6	1		1	1
MnMngKh	['Konya Plain', 'Susiana', 'Orkhon Valley', 'Sogdiana', 'Middle Yellow River Valley']	Mongolian Empire	1125	1204	5	1	1	1				1	1		1	1								1	1	0	1	1	1	1	1	1	1		1	1		1	1		1	1	5						1
MnMongE	['Orkhon Valley']	Early Mongols	959	1124	2	1	0	0		0	1	0	0	1		0	0	0	0		0	6	0	0	0	1	0	0	0	0	0	0	0		0	0	0	0	0	0	0	1	5		0	1	0		0
MnMongL	['Orkhon Valley', 'Middle Yellow River Valley']	Khalkhas	1367	1688	3	1		0				1		1	1	1		0							1	1		0	1	0	1		1	1800		1	1	1	1	1	1	1	5			0	1		0
MnRourn	['Orkhon Valley']	Rouran Khaganate	299	550	4	1		0	0		1	1	0	1	1	1	0	0	0		0		0	1	0	0	0	0	0	0		0	0		1	0							4			1	1		0
MnShiwe	['Orkhon Valley']	Shiwei	744	839	1	1												0							0					0																			0
MnTurk2	['Orkhon Valley']	Second Turk Khaganate	582	629	4	1		0	0		1	1	0	1	1	1	0	0	0	1	0			1	1		1	0	1	0	0	0			1								3.5	1		0	1		0
MnUigur	['Orkhon Valley']	Uighur Khaganate	683	743	4	1		0	0		1	1	0	1	1	1	0	1	0	1	0		1	1	1		0	0		0	1	0	1		1	1							5.5	1		0	1		0
MnXianb	['Orkhon Valley']	Xianbei Confederation	99	249	3	1	0	0	0		1	0	0			0	0	0	0		0		0		0	0	0	0	0	0	0	0	0		1	0							5.5			1	1		0
MnXngnE	['Orkhon Valley']	Early Xiongnu	-1400	-300	2.5	1	0	0	0	state salary	1	0	0				0	0	0		0		0		0		0	0	0	0	0	0	0		0	0							3.5			0	1		0
MnXngnL	['Orkhon Valley']	Late Xiongnu	-59	98	3.5	1	0	0	0		1		0	1	1		0	0	0		0		0		0	1	1	0	0	0	0	0	0			0							6			0	1		0
MnXngnM	['Orkhon Valley']	Xiongnu Imperial Confederation	-209	-60	3.5	1	0		0		1		0	1	1		0	0	0		0		0		0	1	1	0	0	0	0	0	0			0							6			0	1		0
MnZungh	['Orkhon Valley']	Zungharian Empire	1694	1744	5	1	1	0	0	governed population			0	1	1	1	0	0						1	1	1	1		1	1	1	0	1	1000		1	1	1	1	1	1	1	4.5	1		0	1		0
MrWagdL	['Niger Inland Delta']	Wagadu Late Period	1099	1201	4	1		0	1		1	1	0	1	1	1	1	1	0	1	0		1	1	1	1		0		1	1	1	1	325	1	1	1	1	1	1	1	1	3.5	1		0	1		0
MrWagdM	['Niger Inland Delta']	Wagadu Middle Period	999	1076	4	1		0	1		1	1	0	1	1	1	1	1	0	1	0		0	1	1	1		0			1	1	1	311	1	1	1	1	1	1	1	1	3.5	1			1		0
MxAlb1E	['Valley of Oaxaca']	Monte Alban Early I	-500	-301		0	0	0	0	0	0	1	0	0		0	0	0		0	0	0	0	0	0	0	0	0	0	0	0	0	0		0	0						1	1	0	0	1			0
MxAlb1L	['Valley of Oaxaca']	Monte Alban Late I	-300	-101		0	0	0			0	1	0	0		0	0	0	1	0		0	0	0	0			0	0	0	1				0	0						1	2	0	0	0			0
MxAlb3A	['Valley of Oaxaca']	Monte Alban IIIA	199	498		0	0	0			0	1	0	0	1	0	0	0	1	0	1	0	0	0	0	0	1	0	0	0		0	0		0	0	0	0	0	0	0	1	1.5	0	0	0	1		0
MxAlb3B	['Valley of Oaxaca']	Monte Alban IIIB and IV	499	898	2.5	1	0	0			0	1	0	0	1	0	0	0		0	1	0	0	0	0			0	0	0			0		1							1	2	0	0	0	1		0
MxAlbEP	['Valley of Oaxaca']	Monte Alban V Early Postclassic	899	1099	2.5	0	0	0			0	1	0	0	1		0	0		0	1	0	0	0	0			0	0	0					1							1		0	0	0			0
MxAlbLP	['Valley of Oaxaca']	Monte Alban V Late Postclassic	1099	1519	2.5	0	0	0			0	1	0	0	1		0	0		0	1	0	0	0	0		1	0	0	0					1							1	2	0	0	0			0
MxRosar	['Valley of Oaxaca']	Rosario	-700	-501			0	0	0	0	0	1	0	0	1	0	0	0		0	1	0	0	0	0	0	0	0	0	0	0	0	0		0	0							1	0	0	1			0
MxSanGu	['Valley of Oaxaca']	San Jose and Guadalupe	-1150	-701		0	0	0	0	0	0	0	0	0	1	0	0	0		0	0	0	0		0	0	0	0	0	0	0	0	0		0	0							1	0		0			0
MxTieLa	['Valley of Oaxaca']	Tierras Largas	-1400	-1151	1		0	0		none	0	0	0	0	1	0	0	0		0	0	0	0	1	0	0	0	0	0	0	0	0	0		0	0							1	0		0			0
NorKing	['Iceland']	Kingdom of Norway	1262	1379	5	1	0	0	0	governed population	0	1	0	0	0	0	0	1	0	0	0		1	0	1	1	1	0	1	0	0	1	0	200	1	0	1	1	1	1	1	1	3	0		0	1	1	0
PeCuzE1	['Cuzco']	Early Intermediate I	199	498				0	0	0		0				0	0	0				0	0	0	0	0	0	0	0	0	1	0	0		0	0								0		0			0
PeCuzE2	['Cuzco']	Early Intermediate II	499	648			0	0	0			0	0			0	0	0			0	0	0	0	0	0	0	0	0	0	1	0	0		0	0								0		0			0
PeCuzL1	['Cuzco']	Late Intermediate I	999	1248		1		0	0	0	1	0	1	1	1	0	0	0		1	0	0	0	1	0	0	0	0	0	0	1	0	0		0	0								1	0	0	0		0
PeCuzL2	['Cuzco']	Late Intermediate II	1249	1398	4	1		0	0		1	0	1	1	1	0	0	0		1	0	0	0	1	0	1	1	0	0	0	1	0	0	60	0	1			1				4	1	0	0	0		0
PeCuzLF	['Cuzco']	Late Formative	0	198			0	0	0	0	1	0	0	1	1	0	0	0		0	0	0	0		0	0	0	0	0	0	1	0	0		0	0								0		0			0
PeInca*	['Cuzco']	Inca Empire	1399	1531	5	1	1	0	1		1	0	1	1	1	1	0	0	0	1	0	14	0	1	0	1	0	0	0	0	1	0	0	2310	0	1	1	1	1	1	0	1	6	1	1	0	1		0
PgOrokE	['Oro PNG']	Pre-Colonial Period Oro	1733	1882	2	1	1	0	0		0	0	0	1	1	0	0	0	0	1	0		0	0	0	0	0	0	0	0	0	0	0		0	0		0	0				3	0	1	0	1	0	0
PgOrokL	['Oro PNG']	Early Colonial Period Oro	1883	1941	2	1	1	0	0	state salary	0	1	0	1	1	0	1	1	0	1	0		0	0	1	1	1	0	0	0	0	0	1	150	1	1		0	1				3	1	1	0	1	0	1
PkAcerN	['Kachi Plain']	Aceramic Neolithic	-7500	-5501	0.5		0	0	0	0	1	0	0		1	0	0	0	0	0	0		0	1	0	0	0	0	0	0	0	0	0		0	1							0	1		0			0
PkCeraN	['Kachi Plain']	Ceramic Neolithic	-5500	-4001	0.5		0	0	0	0		0	0		1	0	0	0	0	0	0		0	1	0	0	0	0	0	0		0	0		0	1							0	1		0			0
PkChalc	['Kachi Plain']	Chalcolithic	-4000	-3201	1.5		0	0	0	0	1	0	0			0	0	0	0	0	0		0	1	0	0	0	0	0	0	1	0	0		0	1								1		0			0
PkIndGr	['Kachi Plain']	Indo-Greek	-145	-96	4										1		1		1		1		1	1	1	1	1			1	1	1	1			1	1	1	1	1	1	1	4.5	1		0	1		0
PkPostU	['Kachi Plain']	Post-Urban Period Pirak I	-1800	-1301	1.5	1	1					0	1		1	0	0	0	0		0		0	0	0	0	1	0	0	0	0	0	0		0		0	0		0	0	0	1.5			0	1		0
PkPreUr	['Kachi Plain']	Pre-Urban Period	-3200	-2501	1.5		0	0	0	0	1	0	0			0	0	0	0	0	0		0	1	0	0	0	0	0	0	1	0	0		0	1								1		0			0
PkProto	['Kachi Plain']	Proto-Historic Period Pirak II-III	-1300	-551	1.5	1						0	1		1	1	0	0	1	1			0	1	0		1	0	0	0	1	0		not applicable	0	1								1		0			0
PkSind1	['Kachi Plain']	Sind	861	1191	3			0				1		1	1	1		1			1		1		1	1			1	1	1	1	1		1		1	1	1	1	1	1	3			0	1
PkSind2	['Kachi Plain']	Sind Samma Dynasty	1339	1518	3			0				1			1		1						1		1	1			1	1	1	1			1		1	1	1	1	1	1	3	1		0	1
PkUrbn1	['Kachi Plain']	Urban Indus Civilisation Period I	-2500	-2101		1	1				1		1	1	1	1		1	1	1				1	0		1	1		0	0				1	1	1	1	1	1	1	1		1		1			0
PkUrbn2	['Kachi Plain']	Urban Indus Civilisation Period II	-2100	-1801		1	1				1		1	1	1	1		1	1	1				1	0		1	1		0	0				1	1	1	1	1	1	1	1		1		1			0
RuYakuE	['Lena River Valley']	Pre-Russian period	1399	1641	2	1	0	0	0		1	0	0	0	0	0	0	0	0	0	0		0	0	0	0	0	0	0	0	0	0	0		0	0	1	0	1	1	1	1	2	0	1	0	1	0	0
RuYakuL	['Lena River Valley']	Early Russian period	1642	1899	2	1	0	0	0		1	0	0	0	0	1	1	0	0	0	0		0	0	1	1	1	1	0	0	0	1	0		0	0	1	0	1	1	1	1	2	0	1	0	1	0	1
SdKusht	['Upper Egypt']	Kushite Empire	-760	-656	5	1	1	0		state salary	1	1	1	1	1	1		0	0	1			1	1	0		1	0	1	0	1		1	1600	1	1	1	1	1	1	1	1	5	1		1	1		0
SyCalUm	['Upper Egypt', 'Susiana', 'Sogdiana', 'Kachi Plain']	Umayyad Caliphate	662	748	5.5	1	1	0	1	state salary	1	1	1	1	1	1	0	1	1	1	1	20	1	1	1	1	1	0	1	1	1	0	1	3800	1	1	1	1	1	1	1	1	5	1	1	0	1		0
ThAyuth	['Cambodian Basin']	Ayutthaya	1593	1766	6	0	1	0	0			1	1				1		1		1				1	1	1	1	1	1	1	1	1	330670	1	1	1	1	1	1	1	1	6	1		0			0
ThRattn	['Cambodian Basin']	Rattanakosin	1781	1872	6	0	1	0	0			1	1				1	1	1		1		1		1	1	1	1	1	1	1	1	1	680700	1	1	1	1	1	1	1	1	5	1		0	1		1
TjSaraz	['Sogdiana']	Sarazm	-3500	-2001		1	0	0	0		1	0	0		1	0	0						0	1	0	0	0	0	0	0	1	0			0	1								1		0			0
TnFatim	['Upper Egypt']	Fatimid Caliphate	969	1169	6	1	1	0	1		1	1	1	1	1	1	1	1	1	1	1		1	1		1	1	0	1	1	1	1	1	3500	1	1	1	1	1	1	1	1	8	1	1	0	1		0
TrBrzER	['Konya Plain']	Early Bronze	-3000	-2001	2.5	1		0	0		1			1	1		0	0	0	1	0			1	0	0		0		0		0											2.5	1			1		0
TrBrzL2	['Konya Plain']	Late Bronze II	-1500	-1400	3	1	1	0	1	state salary	1	1		1	1	1	1	0	1	1	0		1	1	0	1	1	0	1	0	1	1	1		1	1	1		1	1	1	1	7	1	0		1		0
TrBrzMD	['Konya Plain']	Middle Bronze	-2000	-1701	3	1	1	0	0		1	1		1	1	1	0	1	0	1	0	5		1	0		1	0		0	1	0		157	1	1	1		1	1	1	1	3.5	1			1		0
TrByzM1	['Upper Egypt', 'Konya Plain']	Middle Byzantine Empire I	631	865	8	1	1	0	1	state salary	1	1	1	1	1	1	1	1	1	1	1	9	1	1	1	1	1	0	1	1	1	1	1	2250	1	1	1	1	1	1	1	1	8	1	0	0	1		0
TrByzM2	['Konya Plain']	Middle Byzantine Empire II	866	1071	8	1	1	0	1	state salary	1	1	1	1	1	1	1	1	1	1	1		1	1	1	1	1	0	1	1	1	1	1	1200	1	1	1	1	1	1	1	1	9	1	0	0	1		0
TrCappL	['Konya Plain']	Late Cappadocia	-129	-95	4	1	1				1	1		1	1	1	0	1		1	1		1	1		0	1	0		1	1		1		1	1	1		1	1	1	1	5	1		0	1		0
TrClcER	['Konya Plain']	Early Chalcolithic	-5500	-5001	1.5		0	0	0		1	0	0	1	1	0	0	0	0	1	0		0	1	0	0	0	0	0	0		0	0		0	0		0					1.5				1	0	0
TrClcLT	['Konya Plain']	Middle and Late Chalcolithic	-5000	-3001	2.5	1	0	0	0		1	0	0	1	1	0	0	0	0	1	0		0	1	0	0	0	0	0	0		0	0		0	1		0					2.5	1		0	1		0
TrHatNK	['Konya Plain']	New Kingdom of Hatti	-1344	-1181	4.5	1	1	0	1	state salary	1	1	0	1		1	1	0	1		0			1	0	1	1	0	1	0	1	1	1		1	1	1		1	1	1	1	6.5	1	0	0	1		0
TrHatOK	['Konya Plain']	Old Kingdom of Hatti	-1650	-1501	3	1	1	0	1	state salary	1	1		1		1	1	0	1		0			1	0	1	1		1	0	1	1	1		1	1							6.5		0	1	1		0
TrLydia	['Konya Plain']	Kingdom of Lydia	-670	-547	4.5	1						1			1	1					1		1		0		1		1	1			1		1		1			1	1	1	5.5	1		0			0
TrLysim	['Konya Plain']	Kingdom of Lysimachus	-300	-282	4	1	1	0	0		1	1		1	1	1			1	1	1		1	1	1	1	1	0	1	1	1		1		1	1	1		1	1	1	1	6	1		0	1		0
TrNHitt	['Konya Plain']	Neo-Hittite Kingdoms	-1180	-901	4	1	1				1	1	0	1	1	1	1			1	0			1		1	1	0		0	1	1	1		1	1	1		1	1	1	1	4	1			1		0
TrNeoCR	['Konya Plain']	Ceramic Neolithic	-6600	-6001		0	0					0	0					0			0		0		0		0		0	0	0		0		0	0									1				0
TrNeoER	['Konya Plain']	Early Neolithic	-7000	-6601								0	0										0		0		0	0	0	0					0										0	0			0
TrNeoLT	['Konya Plain']	Late Neolithic	-6000	-5501			0				0	0	0	0	0					0			0		0		0		0	0	0				0										0	0	1		0
TrOttm1	['Konya Plain']	Ottoman Emirate	1392	1401	5	1	1	1	1		1	1		1	1	1	1	1		1	1		1	1	1	1	0	0	1	1	1	1	1	1100	1	1	1	1	1	1	1	1	6	1	1		1		0
TrOttm2	['Konya Plain']	Ottoman Empire I	1420	1515	5	1	1	1	1		1	1		1	1	1	1	1	1	1	1		1	1	1	1	1	0	1	1	1	1	1	1400	1	1	1	1	1	1	1	1	7.5	1	1		1		0
TrOttm3	['Upper Egypt', 'Konya Plain']	Ottoman Empire II	1516	1681	9.5	1	1	1	1		1	1	1	1	1	1	1	1	1	1	1		1	1	1	1	1	0	1	1	1	1	1	3700	1	1	1	1	1	1	1	1	9	1	1	0	1		0
TrOttm4	['Upper Egypt', 'Konya Plain']	Ottoman Empire III	1682	1837	9.5	1	1	1	1		1	1	1	1	1	1	1	1	1	1	1		1	1	0	1	1	0	1	1	1	1	1	2400	1	1	1	1	1	1	1	1	9	1	1	0	1		0
TrPhryg	['Konya Plain']	Phrygian Kingdom	-836	-696	4.5	1	1				1	1	0	1	1	1				1	0			1			1	0		0	1		1		1		1		1	1	1	1	4	1		0	1		0
TrRomDm	['Upper Egypt', 'Paris Basin', 'Konya Plain', 'Latium']	Dominate	283	393	8.5	1	1	0	0	state salary	1	1	1	1	1	1	1	1	1	1	1	53	1	1	0	1	1	1	1	1	1	1	1	2580	1	1	1	1	1	1	1	1	7	1		0	1		0
TrTabal	['Konya Plain']	Kingdoms of Tabal	-900	-837	3.5	1		0							1	1									0		1			0			1		1								3.5	1					0
USCahoE	['Cahokia']	Lohmann-Stirling	1049	1198	3.5	1	0	0		land	1	0	0	1	1	1		0	0	1	1		0	1	0			0	0	0	0		0		0	0	0	0	1	0	0	1	2	1		0			0
USCahoL	['Cahokia']	Moorehead	1199	1273	3.5	1	0	0		land	1	0	0	1	1	1		0	0	1	1		0	1	0			0	0	0	0		0		0	0	0	0	1	0	0	1	2	1		0			0
USHawai	['Big Island Hawaii']	Kingdom of Hawaii	1819	1853	5	1	0	0					0		1	0	0	0	0		0	0	0		1	1	1	0	0	0	1	1	1		1	0	1	1	1	1	1	1				0	1		0
USIllin	['Cahokia']	Early Illinois Confederation	1639	1831	2	1	0	0			1	0	0		1		0						0			0			0	0	0	0			0								2	1	1	0	1		0
USKameh	['Big Island Hawaii']	Kamehameha's Kingdom	1777	1818	5	1	0	0	1			0	0			0	0	0	0		1		0		0	0		0	0	0	1	0	0		0	0	1	1	1	1	1	1	3.5			0	1		0
USMisEW	['Cahokia']	Early Woodland	-600	-151	1	1	0	0	0	none	1	0	0	0	0	0	0	0	0	0	0		0	0	0	0	0	0	0	0	0	0	0		0	0	0	0	0	0	0	0	1	1		0			0
USMisME	['Cahokia']	Emergent Mississippian Merrell-Edelhardt	899	1048	3	1	0	0		land	1	0	0	1	1	1		0	0	1	1		0	1	0			0	0	0	0		0	12.5	0	0	0	0	1	0	0	1	1	1		0			0
USMisMW	['Cahokia']	Middle Woodland	-150	298	1.5	1	0	0	0	none	1	0	0	1	0	0	0	0	0	0	0		0	0	0	0	0	0	0	0	0	0	0		0	0	0	0	0	0	0	0	1	1		0			0
USMisMu	['Cahokia']	Late Woodland Mund	449	598	1	1	0	0	0	none	1	0	0	0	0	0	0	0	0	0	0		0	0	0	0	0	0	0	0	0	0	0		0	0	0	0	0	0	0	0	1	1		0			0
USMisPa	['Cahokia']	Late Woodland Patrick	599	748	1	1	0	0	0	none	1	0	0	0	1	0	0	0	0	0	0		0	0	0	0	0	0	0	0	0	0	0		0	0	0	0	0	0	0	0	1	1		0			0
USMisRo	['Cahokia']	Late Woodland Rosewood	299	448	1	1	0	0	0	none	1	0	0	0	0	0	0	0	0	0	0		0	0	0	0	0	0	0	0	0	0	0		0	0	0	0	0	0	0	0	1	1		0			0
USMisSd	['Cahokia']	Sand Prairie	1274	1398	3	1	0	0		land	1	0	0	1	1			0	0	1	1		0	1	0			0	0	0	0		0		0	0	0	0	1	0	0	1	2	1		0			0
USMisSp	['Cahokia']	Emergent Mississippian Sponemann-Collinsville-Loyd	749	898	2	1	0	0	0	none	1	0	0	1	1	0	0	0	0	0	0		0	0	0	0	0	0	0	0	0	0	0	12.5	0	0	0	0	0	0	0	1	1	1		0			0
USOneot	['Cahokia']	Oneota	1399	1638	1	1	0	0			1	0	0	1	1		0						0	1	0	0			0	0	0	0			0	0							1.5	1		0			0
UsIroqE	['Finger Lakes']	Pre-Colonial Period Finger Lakes	1565	1712	3	1	0	0	0		1	0	0	0	1	1	0	0	0	1	0		0	0	0		0	0	0	0	0	0	0		0	0		0	1				3	0	1	0	1	0	0
UsIroqL	['Finger Lakes']	Early Colonial Period Iroquois	1713	1847	3	1	0	0	0		1	0	0	0	1	1	0	0	0	1	0		0	0	1		0	0	0	0	0	0	1		0	1		0	1				3	0	1	0	1	0	1
UzChagt	['Sogdiana']	Chagatai Khaganate	1262	1360	4.5	1	1	0	0		1	1		1	1	1		1		1	0		1	1		0	1	0	1	1	1		1		1	1	1	1	1	1	1	1	5	1		0	1		0
UzJanid	['Sogdiana']	Khanate of Bukhara	1598	1746	6	1	1	0		land	1	1		1	1			1					1		1	1	1	0	1	1	1	1	1	400	1	1	1	1	1	1	1	1	6	1		0	1		0
UzKhw01	['Sogdiana']	Ancient Khwarazm	-999	-751				0			1	0		1				0					0		0				0	0	1				0									1		0	1		0
UzKok01	['Sogdiana']	Koktepe I	-1400	-1000	1	1	0	0	0		0	0	0		1		0	0	0		0		0	0	0	0	0	0	0	0	0	0	0		0	0	0	0		0	0	0	1			0			0
UzKok02	['Sogdiana']	Koktepe II	-750	-600	2.5	1		0	0		1	0		1	1		0			1	0		0	0	0		1	0	0	0	1	0			0		1			1	1	1				0			0
UzSamnd	['Sogdiana']	Samanids	875	989	6.5	1	1	0	0		1	1	1	1	1	1	1	1	1	1	1		1	1	1	1	1	0	1	1	1	1	1	1280	1	1	1	1	1	1	1	1	6	1	1	0	1		0
UzSogdi	['Sogdiana']	Sogdian city states	603	710	3.5	1	1	0	0	land	1	1	1	1	1	1	1	1	0		0		1	1	1	1	1		1	1	1	1	1		1	1	1	1	1	1	1	1	3.5	1		0	1		0
UzTimur	['Susiana', 'Sogdiana']	Timurid Empire	1393	1469	6	1	1	0	0		1	1	1	1	1	1	1	1	1	1	1	10	1	1	1	1	1	0	1	1	1	1	1	2150	1	1	1	1	1	1	1	1	6.5	1	1	0	1		0
YeQasmi	['Yemeni Coastal Plain']	Qasimi	1636	1804	3	1	0	0	0		1	1	0	1	1		0		0	0	0		0	1	0	1	1	0	1	1	0	1	0		1	1	1	1	1	1	1	1	4	0	0	0	1		0
[truncated: 33 more columns]
