# Supplementary material for: The two types of society: Computationally revealing recurrent social formations and their evolutionary trajectories
Source: PLoS One. 2020 May 13;15(5):e0232609. doi: 10.1371/journal.pone.0232609 (PMC7219743; doi:10.1371/journal.pone.0232609)
Supplement: S1 File — We include our Python 3 implementation of the clustering algorithm and all analysis and plot-generation code. (ZIP) [file pone.0232609.s003.zip › data/shiny-seshat_clustered-final.csv]

BasePolity	Period_start	Period_end	Polity_population	Polity_territory	Population_of_the_largest_settlement	Administrative_levels	Military_levels	Religious_levels	Settlement_hierarchy	Largest_communication_distance	Occupational_complexity	Professional_lawyers	Professional_military_officers	Professional_priesthood	Professional_soldiers	Bureaucracy_examination_system	Bureaucracy_merit_promotion	Fulltime_bureaucrats	Courts	Formal_legal_code	Judges	Bridges	Burial_site	Canals	Ceremonial_site	Communal_buildings	Drinking_water_supply_systems	Enclosures	Entertainment_buildings	Food_storage_sites	Irrigation_systems	Knowledge/information_buildings	Markets	Mines_or_quarries	Monumental_building_extent	Monumental_building_height	Ports	Roads	Special_purpose_house	Special_purpose_sites	Specialized_government_buildings	Symbolic_buildings	Trading_emporia	Utilitarian_public_buildings	Calendar	Fiction	Geometrical_measurements	History	Lists_tables_and_classifications
AfDurrn	1850	1950	1706697	1139500	35417	5	4	1	3	1089	0.694214522392535	0	1	0	1	0	0.1	0	0	1	0.1	0	0.936950443803144	0	0.925526083806002	0.92710326625275	0.1	0.936132004839116	0.361791005375891	1	1	0.453411383752773	1	0.87270447123972	2106.05351593987	20.9037070903114	0	0	0.90566052073732	1.01630358968847	1	1	0.733442572321267	1	1	1	1	1	1
AfGhurd	1600	1700	1622877.54545455	1474540.09090909	35884.7272727273	4.84301519849262	3.91858572908552	2	3.86971902846916	-4458.35169414505	1.06197225589336	1	0.942301819978634	0.962387977595426	0.956581083908253	0.203177316369961	0.177962210415223	0.963068501659529	1	1	1	1	1	0.523612487438886	1	1	0.437211935062235	1	0.383095355767387	1	1	1	1	1	31880.3106485427	18.9806949365064	0.909090909090909	1	1	1	1	1	0.782491011248431	1	1	1	1	1	1
AfGrBct	-150	-50	1500000	1400000	25000	4.5	5	1	3	600	0.877883381865524	0.335150775803015	1	1	1	0.1	0.1	1	0.26032832187633	1	0.325921327551488	1	1	0.1	1	1	1	1	1	1	1	1	1	1	-1440.71169261133	35	1	1	1	1	1	1	1	1	1	1	1	1	1
AfHepht	600	700	26500000	2750000	35467.6666666667	4	4	1	2	2000	1.00214048856169	0.321729624551665	1	1	1	0	0.1	1	0.280797802106023	0.557866953617817	0.328949785194296	1	1	0.439226492338997	1	1	0.458190023960362	1	0.466359195960346	1	1	1	1	1	-10325.1009517582	20.912956649089	0.453764105893071	1	1	1	1	1	1	1	1	1	1	1	1
AfKushn	100	200	12714285.7142857	1221029.42857143	79197.2857142857	4	4	2	4	1000	0.967704013421962	0.286876917879444	1	1	1	0.1	0	1	0.43998574570712	1	1	1	1	1	1	1	0.1	1	1	1	1	1	1	1	-6998.06595444163	21.0588028053193	1	1	1	1	1	1	1	1	1	1	1	0.699252415193253	1
Ashanti	1800	1900	1741044.66666667	200250.333333333	22500	6	6	4	4	370	1	0	1	1	0	0	0	1	1	1	0	0	1	0	1	1	0	0	0	0	0	0	1	1	-11569.1704039757	24.5000661404156	0	1	1	1	0	1	0	1	1	0	0	0	1
BrookeRaj	1950	2050	488016.5	124450	500	3	2	1	1	4761.24694856046	0	0	0	0	0	1	1	1	1	1	1	0	1	0	0	0	0	0	0	0	0	0	1	0	-34464.7059921544	12.3451420456694	0	0	1	1	1	0	0	1	0.5	0	0	0	0.328453803141966
CnChuSA	-550	-450	1262363	205000	34224.25	5	5	1	4	800	1.03101237544433	0.143048061223102	0.536365896000168	1	1	0	1	1	1	1	1	1	0.971160555521357	1	1	1	0.459114711038581	1	0.331743378802023	1	1	1	1	1	30454.1828591214	18.0599109056826	0.444856427242415	1	0.980228713981806	1	1	1	0.358136008410556	1	1	1	1	1	1
CnEHan	200	300	32509049.6666667	3833333.33333333	206666.666666667	7	7	1	6	-11592.0014084552	1.32153272109889	1	1	0.1	1	1	0.333333333333333	1	1	1	1	1	1	1	1	1	1	1	1	1	1	1	1	1	35822.1694190832	32.0409398055453	1	1	1	1	1	1	1	1	1	1	1	1	1
CnErJin	50	150	16163863	1271442.5	177537.5	8	6	1	6	1400	1.09933684955634	1	0.1	0.1	0.450677346585244	1	1	1	1	1	1	1	1	1	1	1	0.387259469056789	1	0.658025064858604	1	1	0.854860722237921	1	1	-2591.87073159716	22.1094776305899	1	1	0.97927468276163	1	1	1	1	1	1	1	1	1	1
CnHChin	1950	2050	606025	259604.5	25299	2	2	1	1	3677.16476047889	0	0	1	0	1	1	1	1	1	1	1	1	1	0	1	1	0	0	0	1	0	1	1	1	4	9	0	1	0	1	1	0	0	1	0	0	0	0	1
CnImQin	-200	-100	27164149.6666667	1678148	250000	7	6	10	5	1100	-51.8759498083407	9.69208952819984	1	0.1	1	1	1	1	1	1	1	1	18.5594265649144	1	-11.1253576213573	1	1	5.73742165188103	0	1	1	1	1	1	2500000	5	0.384574154648856	1	1	1.4289557641456	1	1	-4.0825713712032	1	1	1	1	1	1
CnJinSA	-550	-450	1201484.25	160000	35398	4	5	2.10208786264753	4	400	1.03000201396402	0.176718233196088	1	1	1	0	1	1	1	1	1	1	0.969952425386737	1	1	1	0.503651280323978	0.895397222680324	0.344395968483546	1	1	1	1	1	29382.7382040662	20.517870292167	0.46170578595423	1	1	0.995576327512288	1	1	0.351822853115168	1	1	1	1	1	1
CnLrJin	1250	1350	45000000	3600000	37390	6	4.00873069242497	3	6	2183	1.12083482527762	1	1	1	1	1	1	1	1	1	1	1	1	1	1	1	0.517896596708371	0.95993396912895	1	1	1	0.874585301598231	1	0.964886645388771	-54336.6087439286	26.7260980809759	1	1	1	1	1	1	1	1.01537611690097	1	1	1	1	1
CnMing	1550	1650	72863625	3777500	558500	5	7	3	7	2800	0.9539906866811	1	0	1	0.5	1	1	1	1	1	1	1	1	1	1	1	1	1	1	1	1	1	1	1	961	35	1	1	1	1	1	1	1	1	1	1	1	1	1
CnNSong	1100	1200	60000000	2589000	833333.333333334	7	8	2	6	1300	1.23371683562848	1	1	1	1	1	1	1	1	1	1	1	1	1	1	1	1	1	1	1	1	1	1	1	-39404.3272740739	26.6055755450555	1	1	1	1	1	1	1	1	1	1	1	1	1
CnNWei	500	600	21871206	1348666.66666667	600000	6	5	2	5	1283.33333333333	1	0.346924085465566	1	0.1	0.1	0	0.1	1	1	1	1	1	0.982096198548158	0.571558542296775	1	1	0.464558954467465	1	0.621833093770811	1	1	1	1	1	31376.2933581545	20	1	1	1	1	1	1	1	1	1	0.755418921510082	1	1	1
CnQiSA	-550	-450	1165770.25	80000	34146.25	4	4	2.11125018370021	4	325	1.01478166447549	0.156309310728996	1	1	1	0	1	1	1	1	1	1	0.966664361200253	1	0.978385520019057	1	0.477627695620928	0.874902549836754	0.356154194429933	1	1	1	1	1	28558.8366977025	21.1639744986664	0.454501091943661	1	0.971810746656871	0.998177356537818	1	1	0.328602907357802	1	1	1	1	1	1
CnQingE	1750	1850	100000000	13100000	668200	7	10	3	7	3270	1.36928091953497	1	1	1	0.62786356516361	1	1	1	1	1	1	1	1	1	1	1	0.1	1	1	1	1	1	1	1	2000	23.2843988463483	1	1	0.943024830035913	1	1	1	1	1	1	1	1	1	1
CnQingL	1900	2000	321000000	11300000	1011541.33333333	7	10	3	7	3270	1.65248424988447	1	1	1	0.869177747218324	1	1	1	1	1	1	1	1	1	1	1	0.1	1	1	1	1	1	1	1	2000	34.8057954086272	1	1	1.00088707954039	1	1	1	1	1	1	1	1	1	1
CnSSong	1250	1350	1923100.5	199193	34858	5	3.97442597609162	2.4325164897279	3.67274851856935	50671.1895113013	0.999833130463426	0.285125329175981	1	1	1	1	1	1	1	1	1	1	0.982644822249464	1	0.980785275266074	1	1	0.925612283228693	1	1	1	1	1	1	-5677.35767166875	28.8334138452319	1	1	0.977597052133506	0.985742149078214	1	1	1	1	1	1	1	1	1
CnSui	650	750	46000000	3000000	500000	5	6	3	3	1300	1.08528966075542	1	1	0.1	1	1	1	1	1	1	0	1	1	1	1	1	0.1	1	0.732831512575788	1	1	1	1	1	120	40	0.626665037904844	1	0.964304201297707	1	1	1	1	1	1	1	1	1	1
CnTangE	750	850	44900000	4583500	1000000	7	8	2	3	1400	1.10962390946622	1	1	1	0.5	1	1	1	1	1	1	1	1	1	1	1	0.1	1	1	1	1	1	1	1	2080	50	1	1	1	1	1	1	1	1	1	1	1	1	1
CnTangL	900	1000	53333333.3333333	2081000	1000000	7	5	2	3	1300	1.24839570015363	1	1	1	1	1	1	1	1	1	1	1	1	1	1	1	0.1	1	1	1	1	1	1	1	11.75	25.0420435931827	1	1	1	1	1	1	1	1	1	1	1	1	1
CnWHan	-50	50	51300000	4208500	250000	7	7	3	6	1500	1.08804132255693	1	0.599369442490224	0.1	0.1	1	1	1	1	1	1	1	0.988604413124023	1	1.00501340966651	1	1	0.939183820147342	1	1	1	1	1	0.983142531576028	2400	25.2275729888622	1	1	1	0.997036401852946	1	1	0.81005889147213	1	1	1	1	1	1
CnWZhou	-900	-800	8439208.6	850000	102620.6	5	4	2	5	900	1	0.119317870330748	0.558213813982068	1	1	0.1	1	1	1	1	1	1	0.979650408624108	1	1	1	0.420049661384592	0.870482920585287	0.388441159238213	0.938047537367764	1	1	1	1	14888.2656610918	27	0.488593812722689	1	1	1	1	1	0.1	1	1	1	1	1	1
CnWei3	300	400	1481961	175685	31030	4	4	1	2.919705693674	28959.0727647159	1.01733413404691	0.37835713258838	1	0.1	0.1	0	1	1	1	1	1	1	0.987693207316818	1	1	1	0.477557089211427	1	1	1	1	1	0.92331098083063	1	57484.4396579613	21.3726241275129	0.496535255726802	1	0.996143988434326	1.00352134668878	1	1	1	1	1	1	1	1	1
CnYngsh	-4000	-3900	10000	94173.0952380952	200	1	1.89810216921313	1.45764190789895	2	9250.94386302561	1	0.1	0.1	0.447888183510668	0.1	0.1	0.1	0.1	0.1	0.1	0.1	0.371530681936407	1	0.1	1	1	0.1	1	0.1	1	0.1	0.1	0.1	0.892112533780938	300	3	0.1	0.1	1	1	0.1	1	0.1	1	0	0	0.445336579950973	0	0
CnYuan	1350	1450	60491000	24000000	800000	8	6	3	7	3270	1.44240665306852	1	1	1	1	1	1	1	1	1	1	1	1	1	1	1	0.457169143110625	1	1	1	1	1	1	1	-3817.98586800298	20.4748485772186	1	1	1	1	1	1	1	1	1	1	1	1	1
CnZhgSA	-550	-450	1363188.25	195419.5	33939.5	4	3.59208097752714	2.14188421097814	4	5216.13021998288	1.02334410358295	0.153187313242584	1	1	1	0	1	1	1	1	1	1	0.96531954048882	1	0.971339530620792	1	0.477876858221267	0.881027328136181	0.366601846235207	1	1	1	1	1	32879.8118250346	20.2622631527254	0.461515336133533	1	0.975021722013572	0.993757612745212	1	1	0.347897481768922	1	1	1	1	1	1
CnZhuSA	-550	-450	1357177.5	200605.75	34412.25	4	5	2.16931203712765	4	6275.89041109313	1.02495029536203	0.148592458645469	1	1	1	0	1	1	1	1	1	1	0.968644910804096	1	0.966173799068681	1	0.48182461351045	0.88199899064466	0.352608861485266	1	1	1	1	1	30169.0240647805	19.2776756509389	0.456749423389232	1	0.973648894542583	0.993016392238404	1	1	0.351454252177628	1	1	1	1	1	1
CoTairo	1250	1350	3379.375	150	4765	3	4	1	2	13	0.876544528584716	0.185012070652433	1	1	1	0.146607932327595	0.153065995494306	1	0.352334796180451	0.554181020374623	0.231105063878358	1	1	0.597946900499757	1	1	1	0.1	0.338779350093046	1	1	0.367039025036919	1	1	82	13	1	1	1	1	1	1	0.607636017892331	1	0	0	0.716590847547932	0	0
ColonialAndes	1750	1850	902444.25	149347.75	300	2	3	1	1	5417.16660501937	0	0	0	0	0	0	0	0	0	0	0	1	0	0	1	0	0	1	0	0	0	0	1	1	-16819.0216521088	18.499154420989	0	0	0	0.932846877904362	0	0	0	1	0	0	0	0	0
EarlyChinese	1950	2050	666362	243911	25533.5	2	2	1	1	11281.9274557337	0	0	1	0	1	1	1	1	1	1	1	1	1	0	1	1	0	0	0	1	1	1	1	0	4	9	0	1	0	1	1	0	0	1	0	0	0	0	1
EcJivaE	1750	1850	567274.5	111858.75	300	2	3	1	1	650.518879661559	0	0	0	0	0	0	0	0	0	0	0	1	0	0	1	0	0	1	0	0	0	0	0	0	-30882.4624990269	14.5899506838835	0	0	0	1	0	0	0	0	0	0	0	0	0
EcJivaL	1950	2050	552548	108604.5	300	2	3	1	1	1194.64211947708	0	0	0	0	0	0	0	0	0	0	0	1	0	0	1	0	0	1	0	0	0	0	0	0	-31117.0791065223	15.6518345914077	0	0	0	1	0	0	0	0	0	0	0	0	0
Ecuadorian	1950	2050	632414.5	104034	300	2	3	1	1	4850.54715735328	0	0	0	0	0	0	0	0	0	0	0	1	0	0	1	0	0	1	0	0	0	0	0.460514181861814	1	-34580.7588061234	15.8370925655463	1	0	0	1	0	0	0	0	0	0	0	0	0
EgAyyub	1250	1350	9000000	1500000	200000	5	7	4	5	2260	1.12869263981607	1	1	1	1	0	0	1	1	1	1	1	1	1	1	1	1	1	1	1	1	1	1	1	4310.36570485876	50	1	1	1	1	0	1	1	1	1	1	1	1	1
EgBadar	-4100	-4000	593167.857142857	170404.571428571	25	1	1	1	1	12837.8666472023	0.499707328224312	0.1	0.1	0.1	0.1	0.1	0.1	0.1	0.1	0.1	0.1	0.1	1	0.1	1	1	0.1	1	0.1	1	0.1	0.1	0.1	0.95849980843494	541.234530892591	29.2163187259013	1	0.1	1	1	0.1	0.1	0.479666927602044	1	0.1	0.1	0	0.1	0.1
EgDyn1	-3000	-2900	900000	50000	6000	4	3	3	4	790	0.792685643113416	0.1	0.1	0	0.1	0.1	0.1	1	0.1	0	0.1	1	1	1	1	1	0	1	0.383273508449799	1	1	1	0.758109576824819	1	124	11	1	1	1	1	1	1	0.581143532301001	1	1	0.701150784526466	0.1	0.1	1
EgDyn2	-2750	-2650	1100000	241750	6000	4	3	3	4	790	0.920156416028147	0.1	0.1	0.1	0.1	0.1	0.1	1	0.1	0	0.1	1	1	1	1	1	0	1	0.414242828575761	1	1	1	0.733327256786885	1	124	11	1	1	1	1	1	1	0.656983517473018	1	1	0.732382925987745	1	0.1	1
EgIntOc	-350	-250	2500000	500000	50000	5	5	2	4	9339.8025285098	0.981997678108451	0.1	1	1	1	0.1	0.1	1	1	1	0.1	1	1	1	1	1	1	1	0.51797751650873	1	1	1	1	1	33289.4254053195	17.8053153283637	1	1	1	1	1	1	0.783816915692285	1	1	1	1	1	1
EgMamBh	1350	1450	6000000	2100000	200000	7	9	3	7	1300	1.20496045725007	1	1	1	1	0.1	1	1	1	1	1	1	1	1	1	1	0	1	1	1	1	1	1	1	6617.47334137285	19.7192032602378	1	1	1	1	1	1	1	1	1	1	1	1	1
EgMamBu	1550	1650	6000000	2100000	150000	7	7	3	7	1300	1.1050837355734	1	1	1	1	0.1	1	1	1	1	1	1	1	1	1	1	0	1	1	1	1	1	1	1	5002.16954072614	50	1	1	1	1	1	1	1	1	1	1	1	1	1
EgMamCP	1450	1550	4800000	2100000	150000	7	9	3	7	1300	1.18638506769803	1	1	1	1	0.1	1	1	1	1	1	1	1	1	1	1	0	1	1	1	1	1	1	1	5846.61710110942	21.0883740642602	1	1	1	1	1	1	1	1	1	1	1	1	1
EgMidKg	-1850	-1750	1500000	387750	30000	5	3	4	4	586	0.97266078837197	0	1	1	1	0.1	0.225932962377822	1	1	1	0.1	1	1	1	1	1	0	1	0.40413273209489	1	1	1	1	1	6320.16388140182	17.5957114666264	1	1	1	1	1	1	0.564443909585433	1	1	1	1	0.531012784841155	1
EgNKRam	-1200	-1100	2000000	454204	250000	5	7	5	4	1820.4	1.03039362597716	0	1	1	1	0	1	1	1	1	1	1	1	1	1	1	0	1	0.1	1	1	1	1	1	12188.8277720302	20	1	1	1	1	1	1	0.493932820190511	1	1	1	1	0	1
EgNKThu	-1350	-1250	4500000	887500	75000	5	7	5	5	1134.25	1.05564342190995	0	1	1	1	0	1	1	1	1	1	1	1	1	1	1	0	1	0.1	1	1	1	1	1	-11013.0430757506	20	1	1	1	1	1	1	0.498730680005057	1	1	1	1	1	1
EgNaqa1	-3650	-3550	504814.5	3751.25	6762.5	1	1	1	1.5	17098.5359751689	0.741618021873712	0.1	0.1	0.1	0.1	0.1	0.1	0.1	0.1	0.1	0.1	0.1	1	0.1	1	1	0.1	1	0.1	1	1	0.1	0.1	1	10605.1586023115	25.0180838824286	0.1	0.1	1	1	0.1	1	0.462500325441074	1	0.1	0.1	0.1	0.1	0.1
EgNaqa2	-3400	-3300	37666.6666666667	5000	5000	2	2	1.76964597327426	2	7397.7238250999	0.692478670911472	0.1	0.1	0.1	0.1	0.1	0.1	0.666666666666667	0.1	0.1	0.1	0.1	1	0.1	1	1	0.1	1	0.1	1	1	0.1	0.1	1	32	19.6571156283011	0.1	0.1	1	1	1	1	0.639962314181803	1	0.343827184033859	0.1	0.1	0.1	1
EgNaqa3	-3200	-3100	50000	5000	5000	2	2	2	2	1969.4863993986	0.600205039746887	0.1	0	0	0	0.1	0.1	1	0.1	0.1	0.1	0.1	1	0.1	1	1	0.1	1	0.1	1	1	1	0.615865385813611	1	53	20.8321562246222	0.1	0.1	1	1	1	1	0.709766585072269	1	0.621959677889584	0.454923798596123	0.1	0.416845707910653	1
EgOldK1	-2450	-2350	1000000	250000	50000	7	3	6	4	790	0.687530689937693	1	1	0	0.408756275367899	0.1	1	1	1	1	1	1	1	1	1	1	0	1	0.557956013717181	1	1	1	1	1	8789.69581723679	146.5	1	1	1	1	0.1	1	0.629592615870377	1	1	1	1	1	1
EgOldK2	-2200	-2100	1500000	100000	30000	7	3	6	4	790	1.03462838263713	1	1	0.1	0.464004057039969	0	1	1	1	1	1	1	1	1	1	1	0	1	0.415995160989671	1	1	1	1	1	7180.16713790061	39.2735791754174	1	1	1	1	1	1	0.563567073904241	1	1	1	1	1	1
EgPtol1	-250	-150	7000000	1000000	160000	6	9	1	6	990	0.940825906583521	1	1	1	1	0.30875093299474	1	1	1	1	1	1	1	1	1	1	1	1	1	1	1	1	1	1	-16697.1357812758	130	1	1	1	1	1	1	1	1	1	1	1	1	1
EgPtol2	-100	0	3000000	437666.666666667	433333.333333333	6	7	1	6	990	0.905984774633212	1	1	1	1	0.278275848527325	1	1	1	1	1	1	1	1	1	1	1	1	1	1	1	1	1	1	-10005.8514732379	130	1	1	1	1	1	1	1	1	1	1	1	1	1
EgRegns	-2050	-1950	991624	20000	33018	4	3	3	3	-131.661640007888	0.899178406175026	0	1	1	1	0.1	0.137430352332778	1	0	1	0.1	1	1	1	1	1	0	1	0.449071739165662	1	1	1	1	1	300	26.7884367588734	1	1	1	0.996420954160737	1	1	0.594595803073064	1	1	1	0.756006663233447	1	1
EgSaite	-550	-450	1800000	300000	25000	5	6	3	4	490	1.02588061883206	0.1	1	1	1	0.1	0.55	1	0.1	1	0.1	1	1	1	1	1	0.340422537833448	1	0.458081440302739	1	1	1	1	1	-23371.1140372333	17.0989383991252	1	1	1	1	1	1	1	1	1	1	1	1	1
EgThebH	-1600	-1500	1171818.66666667	10000	50000	5	6	3	4	300	0.967560713472105	0.1	1	1	1	0.1	0	1	1	1	0.1	1	1	1	1	1	0.1	1	0.396836389451234	1	0.1	1	1	1	3797.19737010319	21.5924331827918	1	1	1	1	1	1	0.626726013283926	1	1	0.619135625444352	1	1	1
EgThebL	-850	-750	1243871.25	190000	105000	5	4	3	3	614	1.0203327178461	0.178061687267992	1	1	1	0.1	0.151108557275988	1	0.414530723898218	0.539718325444734	0.307938837226086	1	1	1	1	1	0	1	1	1	1	1	1	1	9952.14438885293	25.0105671610173	1	1	1	0.991431509703942	1	1	0.740576800135546	1	1	1	1	1	1
EgTulIk	950	1050	6500000	800000	150000	5	6	2	6	600	1.03928390716829	0.1	1	0	1	0.1	0.1	1	0.36832787048079	1	1	1	1	1	1	1	1	1	1	1	1	1	1	1	5213.15897612933	17.6495551255018	1	1	1	1	1	1	1	1	1	1	1	1	1
EsHabsb	1650	1750	29000000	3668869	224000	6	13	10	7	11850	1	1	1	1	1	0.1	1	1	1	1	1	1	1	1	1	1	1	1	1	1	1	1	1	1	-9779.92958782504	32.6465333469669	1	1	1	1	1	1	1	1	1	1	1	1	1
FmTrukE	1850	1950	650360	147959.5	100	2	3	1	1	6364.52965026492	0.308934843410194	0	0	0	0	0	0	0	0	0	0	1	1	0	0	1	0	0	0	0	0	0	0	0	-11315.8366625475	7.6429382380062	0	0	1	1	0	0	0	0	0	0	0	0	0
FmTrukL	1950	2050	308125	127	25355.5	4	3	1	2	28.2	0.359784783609838	0	0	0	0	1	1	1	1	1	1	1	1	0	0	1	0	0.5	0.5	0	0	0.5	1	0	11802.3139857109	28.0995680240204	1	1	1	1	1	0	0	1	1	0	0	0	1
FrAtlBA	-1600	-1500	1000	68253.5384615385	1000	1	2.24728488335374	1.33234812791029	1	2686.85544753568	0.133930360963694	0.1	0.1	0.1	0.1	0.1	0.1	0.1	0.1	0.338386368903349	0.1	0.397236060216823	1	0.1	0.944805284757929	1	0.1	1	0.1	0.74210948652624	1	0.1	0.1	1	24379.3415087413	14.5429679906527	0.1	1	0.90183810151947	1	0.1	0.1	0.360536614706517	1	0.1	0.1	0.490733062636329	0.1	0.1
FrBeakr	-2600	-2500	800	70340.7692307692	800	1	1.8264225350635	1.4252196277657	1	4742.26674931331	0.329367405334614	0.1	0.1	0.1	0.1	0.1	0.1	0.1	0.1	0.1	0.1	0.419440990725314	1	0.1	1	1	0.1	0.859576791216963	0.1	0.760731729993648	1	0.1	0.1	1	3000	9	0.1	1	0.916803938802635	1	0.1	1	0.440265542026754	1	0.1	0.1	0.490747579868024	0.1	0.1
FrBurbE	1650	1750	19750000	1765500	350000	6	10	7	6	714	1.02937183303252	1	1	1	1	1	0.1	1	1	1	1	1	1	1	1	1	1	1	1	1	1	1	1	1	13603.6977317785	28.2501740190462	1	1	1	1	1	1	0.810018715434868	1	1	1	0.945645188090729	1	1
FrBurbL	1750	1850	23550000	2000000	543000	6	12	6	6	714	0.987498885321775	1	1	1	1	1	1	1	1	1	1	1	1	1	1	1	1	1	1	1	1	1	1	1	420	28.3815228151871	1	1	1	1	1	1	0.85625129202568	1	1	1	0.952845585172889	1	1
FrCaptE	1100	1200	500000	12000	25000	4	5	6	4	4866.27046852667	0.777229723171936	0.1	1	1	1	0.1	0.1	0.1	0.1	0	0.1	1	1	0.428960188100014	1	1	1	1	1	1	1	1	1	1	32679.777476112	28.2053154445187	0	1	1	1	1	1	0.886107475092856	1	1	1	0.88899698498773	1	1
FrCaptL	1300	1400	12666666.6666667	260000	141666.666666667	5	5	6	5	250	0.736405389821914	1	1	1	0.4	1	1	1	1	0	1	1	1	0.539365156276397	1	1	1	1	1	1	1	1	1	1	145	112	1	1	1	1	1	1	0.831918222230299	1	1	1	0.905110533506668	1	1
FrCarlE	850	950	10692455	1100000	20000	4	4	6	4	-12552.2579089712	0.849488832125286	0.1	1	1	1	0.1	1	1	0.1	1	1	1	1	0.411865517930105	1	1	1	1	0.1	1	0.1	1	1	1	-924.6234279045	17.9399951963617	1	1	1	1	1	1	0.66854850366353	1	1	1	0.913257412211873	1	1
FrCarlL	950	1050	4000000	737500	10000	4	4	6	3	1317.59148701061	0.831474981438976	0.1	1	1	1	0.1	1	1	0.1	0	0.1	1	1	0.381026656677861	1	1	1	1	1	1	1	1	1	1	9565.28828899908	26.4994053491404	1	1	1	1	1	1	0.876753652995054	1	1	1	0.864384724669186	1	1
FrHallA	-950	-850	100	750	100	2	1	1	2	52181.5392865242	0.897455812962739	0.1	0.1	0.1	0.1	0.1	0.1	0.1	0.1	0.1	0.1	0.261782762642451	1	0.1	1	1	0.1	1	0.1	1	0.561756183097002	0.1	0.1	1	-8091.8021131424	18.3485197613472	0.1	0.56056026034337	0.842301119221737	1	0.1	1	0.1	1	0.1	0.1	0.1	0.1	0.1
FrHallB	-800	-700	666234.666666667	1500	416.666666666667	3	2	1	3	5761.22012325278	0.632496422845857	0.1	0.33426762010249	0.1	0.1	0.1	0.1	0.1	0.1	0.1	0.1	0.38677176483089	1	0.1	1	1	0.1	1	0.1	1	0.1	0.1	0.1	1	-5024.26334420257	15.8885950225458	0.1	1	1	1	0	1	0.379668259402426	1	0.1	0.1	0.1	0.1	0.1
FrHallC	-650	-550	3000	2500	3000	3	2	1	3	4818.03774800585	0.532626807601243	0.1	0.1	0.1	0.1	0.1	0.1	0.1	0.1	0.1	0.1	0.374958207048564	1	0.1	1	1	0.1	1	0.1	1	0.570209011492998	0.1	0.1	1	-7678.45563980794	14.5850318800556	0.1	1	1	1	0.1	1	0.282217029988924	1	0.1	0.1	0.1	0.1	0.1
FrHallD	-500	-400	735003.666666667	7000	5000	3	2	1	3	1181.0328392344	0.508480226909975	0.1	0.1	0.663639449207989	0.1	0.1	0.1	0.1	0.1	0.1	0.1	0.45268489749447	1	0.1	1	1	0.1	1	0.1	1	0.598473287727247	0.1	1	1	42	6	0.1	1	1	1	0.1	0.829402742487808	0.516264986877289	1	0.1	0.1	0.1	0.1	0.1
FrMervE	550	650	1250000	200000	20000	4	4	5	4	587.5	0.769991374417164	0.1	1	1	1	0.1	0.1	0.1	1	1	1	1	1	1	1	1	1	1	1	1	1	1	1	1	22910.8694432205	17.8414225624386	1	1	1	1	1	1	0.759346827058629	1	1	1	0.9000422790185	1	1
FrMervL	750	850	800000	250000	20000	4	4	5	4	725	0.788249601513549	0	1	1	1	0.1	0	0.1	1	1	1	1	1	1	1	1	1	1	1	1	1	1	1	1	28806.1826680044	20.1531966131829	1	1	1	1	1	1	0.74968463042912	1	1	1	0.897743043415913	1	1
FrMervM	650	750	800000	230000	20000	4	4	5	4	725	0.796705273940885	0.257695655989562	1	1	1	0.1	0	0.1	1	1	1	1	1	1	1	1	1	1	1	1	1	1	1	1	28877.3933635621	21.7361948274909	1	1	1	1	1	1	0.773948574713464	1	1	1	0.899133902096206	1	1
FrTeneA	-350	-250	735113	1250	2525	3	3	1.94233467431598	3	4249.78804774313	0.736802321422494	0.1	0.1	1	0.1	0.1	0.1	0.1	0.1	0.1	0.1	1	1	0.498982669618444	1	1	0.1	1	0.1	1	0.672879026061646	0.1	1	1	10554.448986654	15.9614823897881	1	1	1	1	0.650253024212556	1	1	1	0.1	0.1	0.644606535332647	0.1	0.1
FrTeneB	-200	-100	70000	1250	1016.66666666667	3	4	2.21619221592559	4	-510.734154813901	0.50306872051821	0.1	0.1	1	0.1	0.1	0.1	0.1	0.1	0.1	1	1	1	0	1	1	0.1	1	0.1	1	0.637237692185498	0.1	1	1	7000	22.9984695604586	1	1	1	1	1	1	0.718391086707652	1	0.1	0.1	0.63551448012866	0.1	0.48601672696528
FrTeneC	-50	50	70000	15000	8000	3	4	2	4	18	0.701189587829296	0.1	0.45634438363788	1	0.385611800862484	0.1	0.1	0.1	0.1	0.1	1	1	1	0.1	1	1	0.1	1	0.1	1	0.639194634464786	0.1	1	1	21390.5944342068	24.4899276465209	1	1	1	1	1	1	1	1	0.1	0.1	0.668671043911376	0.1	0.483357232967246
FrValoE	1400	1500	6593860	304953.333333333	162757.333333333	5	5	6	5	250	0.942780010135196	1	1	1	0.7	1	1	1	1	0.844295506577503	1	1	1	0.572646449482584	1	1	1	1	0	1	1	1	1	1	11926.3973476992	30.1845779580747	1	1	1	1	1	1	0.712161220191506	1	1	1	0.924617311192823	1	1
FrValoL	1550	1650	18000000	400000	250000	5	10	7	6	714	0.998907927768456	1	1	1	1	1	0	1	1	1	1	1	1	0.636082875282664	1	1	1	1	0	1	1	1	1	1	156	25.006166104898	1	1	1	1	1	1	0.74942932194629	1	1	1	0.941844438981267	1	1
GhAshnE	1600	1700	830030.333333334	160889.666666667	30890.6666666667	4	5	3	3	1455.67368268911	0	0	0	1	0	0	0	0	0	1	0	0	1	0	1	1	0	0	0	1	0	0	1	1	4719.1280275223	6.13955977587544	0	0.1	1	1	0	0.1	0	1	0	0	0	0	0.1
GhAshnL	1800	1900	1748238.33333333	201990	22500	6	6	4	4	370	1	0	1	1	0	0	0	1	1	1	0	0	1	0	1	1	0	0	0	1	0	0	1	1	-1630.62597316359	21.1159458094498	0	1	1	1	0	1	0	1	1	0	0	0	1
Hawaii1	1100	1200	1380585	134309.333333333	36637	3.09278156000272	2.94636838281305	1.67077051834904	2.89231152076154	6311.21605483303	0.36589543952228	0.1	0	0.1	0.1	0.1	0.1	0.1	0.1	0.1	0.1	0.1	1	0.1	1	0.942891650420962	0.1	0.1	0.1	0.548420289664988	0.1	0.1	0.1	0.1	-24652.9039238383	6.82216396226871	0.1	0.1	1	1	0.1	1	0.1	0.1	0.1	0.1	0.547879123982745	0.1	0.1
Hawaii2	1400	1500	13540	1500	34114.4	3.00673062761117	2.72245761944238	1.63112285935549	2.76007257620842	6341.13237177161	0.560299878614532	0.1	0.1	0.46	0.1	0.1	0.1	0.1	0.1	0	0.1	0.1	0.85048060472349	0.1	0.917343253199663	1	0.1	0.727656311495396	0.28	0.1	0.6	0.1	0.1	0.756217931293642	305	4	0.1	0.1	0.955166947649272	0.974494932209805	0.1	1	0.28415066042583	0.786189206979118	0	0	0.526866709031845	0	0
Hawaii3	50	150	37500	7000	31138.4166666667	4	3	2	2	2386.18588893754	0.622130372431713	0.1	0	1	1	0.1	0.1	0	0.1	0	0	0.1	0.894269772467419	0.1	0.953827384305448	0.986496282109082	0.1	0.824866648242533	1	1	1	0.1	0.1	0.818796477800225	-4234.53419505535	11.8511412683225	0.1	1	0.935865389279856	0.980036065507268	0.1	1	0.1	1	0	0	1	0	0
IcelandCommonwealth	1150	1250	25750	103000	200	3	2	1.88335230404289	2	180	0	0	0	0.75	0	0.103691059848655	0.034871863961773	0	0	1	0	0	1	0	1	0	0	0	0	0	0	0.75	0	0	-30872.3441862793	13.2648016468163	0.423352894271357	0	0	1	0	0	0	0	1	0.75	0.744071816478585	0.75	1
IdBrokE	1800	1900	500	76176.6666666667	500	1	2	1	1	4579.41252159468	0	0	0	0	0	0	0	0	0	0	0	0	1	0	0	0	0	1	0	0	0	0	0.1	0	-7628.97779930511	9.1139219211877	0	0	1	1	0	0	0	0	0	0	0	0	0
IdBrokL	1950	2050	525246.5	124450	500	3	2	1	1	5395.24146997433	0	0	0	0	0	0	0	0	0.5	0.5	0.5	0	1	0	0	0	0	1	0	0	0	0.5	1	0	-18277.2806012491	12.7542531838773	0	0	1	1	0	0	0	1	0.5	0	0	0	0
IdMajap	1450	1550	5000000	500000	100000	5	5	3	3	1854.70210530766	0.986597347711574	1	1	1	1	0.1	0.152151693950601	1	1	1	1	1	1	1	1	1	1	1	0.388054067674479	1	1	1	1	1	15	19	1	1	1	1	1	1	0.739113780394583	1	1	1	0.865660072678	1	1
IdMatrm	1700	1800	3000000	90000	33884.3333333333	5	5	1	3	21444.9641928322	0.973167577370961	1	1	1	1	0.24762131535404	0.204245735910499	1	1	1	1	1	1	1	1	1	0.405584763330324	1	0.464461696037965	1	1	1	1	1	17023.4286506745	14.1647432386305	1	1	1	1	1	1	0.745393491027158	1	1	1	0.845589520732052	1	1
InChaKl	1100	1200	7333333.33333333	600000	70876.6666666667	5	5	5	3	634	0.898012921716712	0.313344817658131	1	1	1	0.1	0.160117116617649	1	1	1	1	0.898515292279385	1	0.1	1	1	0.430417907340869	1	1	1	1	1	0.79728678936535	1	-6924.74656775852	17.2591116247535	1	1	1	1	1	1	0.766192671382404	1	1	1	0.83687560270993	1	1
InDecIA	-750	-650	8150	99412.4	2450	1.3	1.3	1	1.3	25834.7131422216	0.799866914466111	0.1	0.1	0.1	0.1	0.1	0.1	0.1	0.1	0.1	0.1	0.31647405734978	1	0.1	1	1	0.1	1	0.1	1	1	0.1	0.392449334092283	1	134	26.8020810053927	0.1	0.425893861294218	1	1	0.1	1	0.49125505307966	1	0.1	0.1	0.425316508849149	0.1	0.1
InDecNL	-1950	-1850	826527.3125	160393.375	27369.8125	1	0	2	1	76115.0160833062	0.930295249109776	0.1	0.1	0.1	0.1	0.1	0.1	0.1	0.1	0.1	0.1	0.1	1	0.1	1	1	0.1	1	0.1	0.1	0.1	0.1	0.1	1	45.72	7.62	0.1	0.1	0.584419677895113	0.1	0.1	1	0.1	0.1	0.1	0.1	0.1	0.1	0.1
InDelh	1450	1550	1661317.5	2800000	200000	9	8	5	6	20977.465298573	0.996473635621599	1	1	1	1	0.344521923637548	1	1	1	1	1	1	1	1	1	1	1	1	0.574174234614708	1	1	1	1	1	14.7	72.5	1	1	1	1	1	1	0.899218855371891	1	1	1	1	1	1
InGaroE	1850	1950	2000	77195	2000	1	2	1	2	1388.01699752611	0	0	0	0	0	0	0	0	0	0	0	0	0	0	1	1	0	1	0	0	0	0	1	0	-21537.161457667	4.89556384503629	0	0	1	1	0	0	0	0	0	0	0	0	0
InGaroL	1950	2050	138000	8000	27215	2	2	1	3	200	0	1	0	0	0	0	0	0	1	1	1	0	0	0	1	1	0	0	0	0	0	1	1	0	-44854.3098692913	14.5435476509945	0	0	1	1	1	0	0	1	1	0	0	0	0
InMaury	-200	-100	100000000	4000000	270000	7	7	1	4	1850	1.07281124951575	0.299598403833464	1	1	1	0	0	1	1	1	1	1	1	1	1	1	1	1	1	1	1	1	1	1	9065.4809023644	28.3294168518139	1	1	1	1	1	1	0.857204687393486	1	1	1	0.87292569669679	0.820293424284587	1
InMugl	1750	1850	82854293	2442303.5	37707.25	7	6	1	4	15053.9416127105	1.00039219034123	1	1	1	1	1	1	1	1	1	1	1	1	1	1	1	0.414201768499404	1	0.694998266140934	0.932206837201983	1	1	1	1	311	74	1	1	1	1	1	1	0.822384836725882	1	1	1	0.883275303985893	1	1
InRasht	900	1000	5333333.33333333	600000	100000	7	5	5	3	557	0.958712645622101	0.4838738053576	1	1	1	0.1	0	1	1	1	1	0.890704462293726	0.1	0.1	1	1	0.446668710102754	1	1	1	1	1	1	1	46	30	1	1	1	1	1	1	1	1	1	0.1	1	1	1
InSataL	50	150	7562500	1300000	84000	5	4	1	4	3790.48164171924	0.874607565816245	0.1	1	1	1	0.1	0.1	1	0.1	1	0.1	0.855159655937292	1	0.40501253202142	1	1	0.1	1	0.1	1	1	1	1	1	38	14	1	1	1	1	1	1	0.843689671084271	1	1	1	0.848677102985786	0.608859999473824	1
InVijay	1550	1650	25000000	350000	137500	5	5	1	3	1425.57320224283	1.02785096283799	1	1	1	1	0.1	0.16804766115022	1	1	1	1	1	1	1	1	1	0.472654935445197	1	0.375416380178274	1	1	1	1	1	35	12	1	1	1	0.99616642333964	1	1	0.813685879243627	1	1	1	0.8836600983885	1	1
IqAbbs1	900	1000	13666666.6666667	3433333.33333333	833333.333333334	6	6	2	6	-18811.3494274031	1.0668577515714	0.1	1	0	1	0	0	1	0	1	1	1	1	1	1	1	1	1	1	1	1	1	1	1	245	52	1	1	1	1	1	1	1	1	1	1	1	1	1
IqAbbs2	1250	1350	3900000	750000	1000000	5	5	2	4	750	1.0872794222668	1	1	0.572160960830826	1	0.1	0.121330713511408	1	1	1	1	1	1	1	1	1	0.489643537879235	1	1	1	1	1	1	1	22260.7008612062	21.6620519722047	1	1	1	1	1	1	1	1	1	1	1	1	1
IqAkkad	-2100	-2000	1306414.33333333	223378	20000	5	5	4	5	-2382.24132442971	1.06785037287143	1	1	1	1	0	0.126837430535717	1	1	0	0.1	0.903607581768508	1	1	1	1	0.438093180070228	1	0.513666335783961	1	1	1	1	1	272.753589161794	18.2810794827467	1	1	1	1	1	1	1	1	1	1	1	1	1
IqNAssr	-100	0	1501453.58823529	1400000	110588.235294118	3	5	3	6	700	0.746677565067014	0.1	1	1	1	0.1	0.1	1	0.1	0	0	1	1.0257693690442	1	0.959327742403208	1	1	0.921829363582978	1	1	1	1	1	0.951156952163693	12000	25	1	1	0.979725204523541	0.98476397093367	1	1	0.650541868158663	1	1	1	1	0.66623228758526	1
IrAchae	-400	-300	18000000	4366666.66666667	200000	6	7	3	5	2700	1.15072732505732	1	1	1	1	1	1	1	1	1	1	1	1	1	1	1	1	1	1	1	1	1	1	1	-3465.35497692807	20	1	1	1	1	1	1	1	1	1	1	1	1	1
IrAkKoy	1450	1550	1760669.5	1012353.5	33066.5	4.5	6	1	3	-7855.30250301925	1.06892384124445	0.255354817949022	1	1	1	0.1	0.1	1	0.431725022415377	1	1	1	1	1	1	1	0.406216532939491	1	0.505646382075816	1	1	1	1	1	9070.14076427003	15.140227640488	1	1	1	1	1	1	1	1	1	1	1	1	1
IrArcha	-6500	-6400	838489.909090909	159341.363636364	27461	1	1	1	1	21761.7897000035	0.474752232801657	0.1	0.1	0.1	0.1	0.1	0.1	0.1	0.1	0.1	0.1	0.1	1	0.1	0.940530785140884	1	0.220496027057747	0.779224777655875	0.219752474101808	1	0.1	0	0.1	0.965311636228571	11457.6903756652	20.3786709730743	0.1	0.1	1	0.922771021614032	0.1	0	0.424010375854675	1	0	0	0.1	0	0
IrBuyid	1050	1150	4500000	900000	125000	5	8	3	4	1040	1.14240589784298	1	1	1	1	0.247440616096484	0.1	1	1	1	0.1	1	1	1	1	1	0.512079491959097	1	0.513580736362082	1	1	1	1	1	-533.226958224148	13.3267548465	1	1	1	1	1	1	1	1	1	1	1	1	1
IrEarlyColonial	1850	1950	12000	100000	3000	3	3	2	2	8992.9746882236	0	0	0	0	0	0	0	0	0	1	0	0	1	0	0	1	0	1	0	0	0	0	0	0	-5529.62727710503	10.050178962125	0	0	1	1	0	0	0	0	0	0	0	0	0
IrForma	-7100	-7000	827987.333333333	160389.666666667	250	1	1	0	1	19444.6979183136	0.539966828160951	0.1	0.1	0	0.1	0.1	0.1	0.1	0.1	0.1	0.1	0.1	1	0.1	0.949056330735297	1	0.1	0.766681388392253	0.1	1	0.1	0	0.1	0.990095198369299	-7727.0047558319	23.2364627545397	0.1	0.1	1	1	0.1	0.1	0.496226565925871	1	0	0	0.1	0	0
IrIlkhn	1350	1450	5250000	3800000	100000	6	6	3	4	1950	1.08607047535345	1	1	1	0.5	0.1	0.1	1	1	1	1	1	1	1	1	1	1	1	0.563758866052878	1	1	1	1	1	20	75	1	1	1	1	1	1	1	1	1	1	1	1	1
IrKhzEM	-5400	-5300	851182.714285714	176797.857142857	175	1	1	1	1	2486.26213202933	0.516516787401875	0.1	0.1	1	0.1	0.1	0.1	0.1	0.1	0.1	0.1	0.1	0.1	0.1	0.988176810240789	1	0.283946410425773	0.876956570900521	0.1	1	1	0	0.672750475994215	0.890061781107984	8	13.3197365848546	0.1	0.1	1	0.934151136873204	0.1	1	0.644845236256426	1	0	0	0.1	0	0
IrKhzL	-4500	-4400	933047.6	191626	750	1	1	1.86671394757503	2	3936.37801523569	0.587531065219459	0.1	0.1	1	0.1	0.1	0.1	1	0.1	0.1	0.1	0.1	1	0.1	1	1	0.322383276051305	0.883058420130583	0.1	1	1	0	0.647378249809733	0.909283279135484	15	17.2646253245029	0.390156885079405	0.1	1	1	1	1	0.791748334934368	1	0	0	0.1	0	0
IrKhzM	-4900	-4800	910096.4	180268.8	750	1	1	1	1.8	3119.32348820549	0.561349266764813	0.1	0.1	1	0.1	0.1	0.1	1	0.1	0.1	0.1	0.1	1	0.1	1	1	0.295070483864728	0.845756351095703	0.1	1	1	0	0.632154373396021	0.914286854545281	15	15.6382958616638	0.1	0.1	1	1	0.1	1	0.715221763944032	1	0	0	0.1	0	0
IrPart1	-50	50	13875000	2070000	285123.75	5	6	3	4	815	1.05290463604575	0.201920236900416	0.1	1	1	0	0	1	1	0.710422401621292	1	1	1	1	1	1	1	1	1	1	1	1	1	1	91.5	13.5144259607399	1	1	1	1	1	1	1	1	1	1	1	1	1
IrPart2	200	300	4916666.66666667	1833333.33333333	146666.666666667	5	6	3	4	940	1.04476899726009	0.190196651171301	0.1	1	1	0	0	1	1	0.686894730800087	1	1	1	1	1	1	1	1	1	1	1	1	1	1	91.5	10.6253536278539	1	1	1	1	1	1	1	1	1	1	1	1	1
IrPrCer	-7500	-7400	827436.714285714	157500.142857143	250	1	1	0	1	18986.6605924153	0.535589173862497	0.1	0.1	0	0.1	0.1	0.130206751310315	0.1	0.1	0.1	0.1	0.1	1	0.1	0.949310200910152	1	0.1	0.765889579004761	0.1	1	0.1	0	0.1	0.988859459909738	-7649.01610212086	23.2387426429128	0.1	0.1	1	1	0.1	0.1	0.495592197612079	1	0	0	0.1	0	0
IrSafvd	1650	1750	9000000	2700000	200000	6	6	5	4	1350	1.18597043291698	1	1	1	1	0	0	1	1	1	1	1	1	1	1	1	1	1	1	1	1	1	1	1	17955.8456432776	19.3676701495212	1	1	1	1	1	1	1	1	1	1	1	1	1
IrSasn1	400	500	5000000	2933333.33333333	200000	6	7	4	5	1300	1.01825551836048	0	0	1	0	0.1	0.1	1	1	1	1	1	1	1	1	1	1	1	1	1	1	1	1	1	350	10	1	1	1	1	1	1	1	1	1	1	1	1	1
IrSasn2	600	700	14566666.6666667	2883333.33333333	466666.666666667	6	7	4	6	2300	0.989956516954985	0	0.666666666666667	1	0.666666666666667	0	0	1	1	1	1	1	1	0.57598139869083	1	1	1	1	1	1	1	1	1	1	-2918.82607763902	17.1541088202248	1	1	1	1	1	1	1	1	1	1	1	1	1
IrSeleu	-150	-50	30000000	1687500	50000	5	5	4	6	1625	1.08254792970555	0.382379404443962	1	1	1	0.20872395573801	0.106579977754479	1	1	1	1	1	1	1	1	1	1	1	1	1	1	1	1	1	-12211.7125604016	20.3250014751333	1	1	1	1	1	1	1	1	1	1	1	1	1
IrSeljq	1150	1250	12100000	4000000	500000	5	6	3	4	750	1.09579056482404	1	1	1	1	0.1	0.1	1	1	1	1	1	1	1	1	1	1	1	1	1	1	1	1	1	7865.15367085297	54	1	1	1	1	1	1	1	1	1	1	1	1	1
IrSusa1	-4050	-3950	5600	130029	350	1	1	2	2	3220.46598907155	0.670425029429189	0.1	0.1	1	0.1	0.1	0.1	1	0.1	0.1	0.1	0.1	1	0.1	1	1	0.298648801135827	0.880531184796721	0.1	1	1	0.1	0.652030939742021	0.931910580614245	80	10	0.429505004444057	0.1	1	0.974989988785836	1	1	1	1	0	0	0.1	0	0
IsCommw	1150	1250	25750	103000	200	4	2.5	1.75	2.25	180	0.75	0	0.5	0.75	0.55	0.028876620135151	0.076126553889384	0	0	1	0	0	0	0	0	0	0	1	0	0	0	0	0	0	30311.6250231938	12.124210680292	0	0	0	1	0	0	0	0	1	0.75	1	0.75	1
ItLatBA	-1800	-900	736765.486486487	116146.027027027	87.027027027027	1	1	1	1	17688.766901889	0.315706142439142	0	0	0.1	0	0	0	0	0	0	0	0	1	0	1	1	0	0.750288073571257	0	0.1	0.1	0	0.1	0.9552565633639	27598.668331794	22.37102291907	0	0	0.1	1	0	0	0.1	0	0	0.1	0	0.1	0
ItLatCA	-2700	-2600	604850.263157895	144599.578947368	25373.7894736842	1	1	1	1	27662.5706966215	0.274259948145177	0	0	0.1	0	0	0	0	0	0	0	0	1	0	1	1	0	0.788652698711492	0	0.1	0.1	0	0.1	0.900226502668716	18894.2298823901	18.0648277639746	0	0	0.1	1	0	0	0.1	0	0	0.1	0	0.1	0
ItLatIA	-750	-650	672594.666666667	135357	8709.66666666667	1	1	1	1	40873.8016598183	0.714244332929329	0	0	1	0	0	0	0	0	0.1	0	0.1	1	0	1	1	0	1	0.1	0.1	0.1	0	0.1	1	-1546.91304850337	24.9901926508184	0.315507115619943	0.341248611709132	1	1	0	1	1	0.1	1	0.1	0.1	0.1	0.1
ItLombr	700	800	2000000	172000	75000	5	5	5	5	700	0.835932127736078	0	0.1	1	0.1	0.1	0.1	1	1	1	1	1	1	1	1	1	1	0	0.1	1	1	1	1	1	-8374.2423255258	20	1	1	1	1	1	1	0.1	1	1	1	1	1	1
ItOstrg	550	650	5500000	635000	100000	5	5	5	6	1300	0.981152868622028	1	0	1	1	0.1	0.1	1	1	1	1	1	1	1	1	1	1	1	1	1	1	1	1	1	19610.0004994165	30	1	1	1	1	1	1	1	1	1	1	1	1	1
ItPapEM	1100	1200	300000	8666.66666666667	35000	6	6	6	5	140	1.15644112336883	1	1	1	1	0	1	1	1	1	1	1	1	0	1	1	1	1	0	1	1	1	1	1	40	5	1	1	1	1	1	1	1	1	1	1	1	1	1
ItPapHM	1300	1400	300000	44000	35000	5	5	6	4	145	1.00091621878961	1	1	1	1	0	0.16796214535003	1	1	1	1	1	1	0	1	1	1	1	1	1	1	1	1	1	3387.62416914346	27.9286700264063	1	1	1	1	1	1	1	1	1	1	1	1	1
ItPapM1	1650	1750	1600000	44000	108003.5	4	5	6	4	519	0.61308142474873	1	1	1	1	0	0.1	1	1	1	1	1	1	1	1	1	1	1	1	1	1	1	1	1	220	138	1	1	1	1	1	1	1	1	1	1	1	1	1
ItPapM2	1800	1900	2166666.66666667	44000	150333.333333333	6	5	6	4	428	0.855674540938944	1	1	1	1	0	0.1	1	1	1	1	1	1	1	1	1	1	1	1	1	1	1	1	1	-34608.7170997455	40.3655586424254	1	1	1	1	1	1	1	1	1	1	1	1	1
ItPapRn	1500	1600	1266666.66666667	44000	45000	4	5	5	4	430	0.974813398423738	1	1	1	1	0	1	1	1	1	1	1	1	0	1	1	1	1	0	1	1	1	1	1	41	21	1	1	1	1	1	1	1	1	1	1	1	1	1
ItRav	700	800	1166666.66666667	50000	76666.6666666667	5	4	5	6	300	1.00684082727463	1	0	1	0.1	0.1	0.1	1	1	1	1	1	1	1	1	1	1	1	0	1	1	1	1	1	6536.43466919364	18.1899400227479	1	1	1	1	1	1	1	1	1	1	1	1	1
ItRomER	-350	-250	312500	13000	40000	3	6	4	3.5	150	0.894597895078616	1	0	1	0	0	0	0	0	1	0	1	1	0	1	1	1	1	1	1	0	1	1	1	31013.0163702177	15	1	1	1	1	1	1	1	1	1	1	1	1	1
ItRomLR	-50	50	25000000	3500000	400000	3	7	4	7	2200	0.964452185941592	0	0	1	0	0	0.1	0	0	1	0	1	1	1	1	1	1	1	1	1	1	1	1	1	24.5	27	1	1	1	1	1	1	1	1	1	1	1	1	1
ItRomMR	-150	-50	3500000	730000	210000	3	6	4	5	1400	0.810628809343906	1	0	1	0	0	0	0	0	1	0	1	1	1	1	1	1	1	1	1	1	1	1	1	9700	20	1	1	1	1	1	1	1	1	1	1	1	1	1
ItRomPr	150	250	52500000	5075000	975000	8	9	4	7	3052	1.23910244060471	1	1	1	1	0	0.1	1	0	1	0	1	1	1	1	1	1	1	1	1	1	1	1	1	189	48	1	1	1	1	1	1	1	1	1	1	1	1	1
ItRomRg	-600	-500	20000	1000	10833.3333333333	3	4	1	2	20	0.669109831366532	0	0	1	0	0	0	0	0	0.666666666666667	0	1	1	0	1	1	0	1	1	1	0.1	1	1	1	61	23.1090054843683	1	1	1	1	1	1	1	1	1	0.511595117815133	1	0.54304146144377	1
ItRomWe	450	550	1587693.5	2000000	500000	8	7	8	6	1200	1.06690853505746	1	1	1	1	0	0	1	1	1	1	1	1	1	1	1	1	1	1	1	0.943681828641881	1	1	1	36754.1913965488	17.7911344226832	1	1	1	0.969279008980208	1	1	1	1	1	1	1	1	1
ItStPet	900	1000	370000	50000	50000	6	5	5	5	350	0.96456110354458	1	0.1	1	0	0	0.19528741759487	1	1	1	1	1	1	0.481639847268949	1	1	1	1	0	1	1	1	1	1	6127.66905473728	20.284756501901	1	1	1	1	1	1	1	1	1	1	1	1	1
JpAshik	1500	1600	15500000	295000	76666.6666666667	6	5	1	6	-427.408575810361	1	0	1	1	1	0	0	1	1	1	0.429714381310492	1	1	1	1	1	1	0.818181661588817	1	1	1	1	1	1	-4368.86081161616	12.5	1	1	1	1	1	1	0.673522400671299	1	1	1	1	1	1
JpAsuka	700	800	1833333.33333333	100000	35478	5	4	2	4	3888.69359056859	0.948761450343486	0	1	1	1	1	1	1	0.573877143522509	1	1	1	1	1	1	1	0.323685687381094	1	0.452366742120757	1	1	1	0.895586931510417	1	800	31.6912354751918	1	1	1	1	1	1	0.664882565193102	1	1	1	0.86954957197655	1	1
JpAzMom	1600	1700	20333333.3333333	295000	300000	4	5	2	5	-2343.32001419651	0.907529620710992	0	1	1	1	0.1	0.1	1	1	1	0.413983688262989	1	1	1	1	1	1	1	1	1	1	1	1	1	12447.6925702771	42	1	1	1	1	1	1	0.801500031005823	1	1	1	1	1	1
JpHeian	1000	1100	4780000	300000	180000	5	4	1	4	3970.1281397721	1	0	1	1	1	1	1	1	0.576932065535098	1	1	1	1	1	1	1	0	1	1	1	1	1	1	1	4959.11420745366	26.2872104717389	1	1	1	1	1	1	0.715928194082409	1	1	1	1	1	1
JpKamak	1300	1400	5633333.33333333	295000	100000	6	4	3	5	39947.68461512	1.03287356504842	0	1	1	1	0.1	0	1	1	1	1	1	1	1	1	1	0.502465246136559	0.853451178049537	1	1	1	1	1	1	63689.0479798	21.9024211198583	1	1	1	1	1	1	0.602391902977783	1	1	1	1	1	1
JpKemmu	1350	1450	975000	295000	200000	3.7738058669378	5	3	5	-788.457410372522	0.843768511978874	0	1	1	1	0.1	1	1	1	1	1	1	1	1	1	1	0.398268214650686	0.894026079682474	1	1	1	1	1	1	6238.32069505919	15.7942899854997	1	1	1	1	1	1	0.57322509479977	1	1	1	1	1	1
JpKofun	550	650	933333.333333334	52000	33233.3333333333	3.5	3.5	1	3	23095.1084889364	1	0	1	1	1	0.1	0.193776989084808	1	0.371606340389481	0.508647102193036	0.31834219977657	0.641367599258941	1	0.1	1	1	0.371247866825449	1	0.35326928485981	1	1	0.5	0.652354218992824	1	486	33	1	0.666666666666667	1	1	0.5	1	0.643859444559958	1	0.683333333333333	1	0.688105870915781	0.85	0.85
JpNara	750	850	5800000	184018.5	100000	5	3.66013607438694	2.58656118759871	4	2531.28475995097	0.50661208812305	0	1	1	1	1	1	1	0.529448910715568	1	1	1	1	1	1	1	0	0.864141896236714	1	1	1	1	1	1	50.59	100	1	1	0.909513636738569	1	0.776739688748402	0.836629613731974	0.705000005270242	1	1	0	0.832642915297773	1	1
JpSengk	1550	1650	17000000	15000	70000	4	6	1	4	40	0.92883679576133	0	0	1	0	0	0	1	1	1	0.409898062136679	1	1	1	1	1	0.495410105323448	1	0.471444624969762	1	1	1	1	1	-9810.9527600087	13.4365560413347	1	1	1	1	1	1	1	1	1	1	1	1	1
JpTokgw	1750	1850	27750000	295000	851467	6	6	1	6	1418	0.957306603135121	0	1	1	1	1	1	1	1	1	1	1	1	1	1	1	1	0.917945800941346	1	1	1	1	1	1	45	51	1	1	1	1	1	1	0.783858775714071	1	1	1	1	1	1
JpYayoi	0	100	1500	1	1000	2	2	1	2	1	0.764635250897393	0	0.470397242784713	1	0.370704101877878	0.1	0.1	0.1	0	0	0	0.471176673647855	1	0.1	1	1	0.1	1	0.1	1	1	0.1	0.587059856852281	1	40	11.2902859493924	0.1	0.534587587050906	1	1	0.1	1	0.536044612722094	1	0	0	0.513986831579278	0	0
KgKarKh	1150	1250	2250000	1650000	200000	6	6	3	3	900	1.06118007495067	1	1	1	1	0.1	1	1	1	1	1	1	1	1	1	1	1	1	1	1	1	1	1	1	9	48	0	1	1	1	1	1	1	1	1	1	1	1	1
KhAngkC	1250	1350	1500000	939245	750000	5	6	6	6	210	1	1	1	1	1	0	0.1	1	1	1	1	1	1	1	1	1	1	1	1	1	1	1	1	1	1000	55	1	1	1	1	1	1	1	1	1	1	1	1	1
KhAngkE	950	1050	1053917	916847	375000	5	6	6	5	150	1	1	1	1	1	0.1	0.1	1	1	1	1	1	1	1	1	1	1	1	1	1	1	1	1	1	8000	7	1	1	1	1	1	1	1	1	1	1	1	1	1
KhAngkL	1400	1500	1500000	244905.333333333	750000	5	6	6	6	-17159.6910308501	1	1	1	1	1	0	0.1	1	1	1	1	1	1	1	1	1	1	1	1	1	1	1	1	1	1000	55	1	1	1	1	1	1	1	1	1	1	1	1	1
KhCambd	1550	1650	750000	279646	39642.5	8	6	6	6	210	1	1	1	1	1	0.1	0	1	1	1	1	1	1	1	1	1	1	1	1	1	1	1	1	1	1000	65	1	1	1	1	1	1	1	1	1	1	1	1	1
KhChenl	750	850	997823.5	531000	60000	4	4	6	4	250	1	1	1	1	1	0.1	0	1	1	1	1	1	1	1	1	1	1	0.1	0.321326111467843	1	1	1	0.1	1	17	16	1	1	1	1	0.658820245091328	1	0	1	1	0.664941016593529	0.86721159164781	1	1
KhFunaE	450	550	780608.25	257034	2000	3	2	2	3	106	1	1	0.1	1	0.1	0	0	1	1	1	1	1	1	1	1	0.96775823634148	1	1	0.353583422026147	1	1	1	1	1	450	25.9152669038456	1	1	1	1	1	1	1	1	1	0.674537537906884	0.78675865245015	1	1
KhFunaL	650	750	120000	264200	2000	3	2	2	3	106	1	1	0.1	1	0.1	0.1	0	1	1	1	1	1	1	1	1	0.980937429936999	1	0.1	0.311879388293857	1	1	1	0.1	1	26	26.8139152861619	1	1	1	1	0.709943671028663	1	0.1	1	1	0.680480516401869	0.805187592575214	1	1
MaSaadi	1650	1750	2000000	461500	125000	5	6	3	4	1700	1.12425044144618	1	1	1	1	0.226393270128259	0.17960518353865	1	1	1	1	1	1	0.496546263197842	1	1	0.423026755059162	1	0.351666283905373	1	1	1	1	1	250	18.3839602940843	1	1	1	1	1	1	0.777322335023656	1	1	1	1	1	1
MlJeJe1	-50	50	200	5	100	1	1.90412961601152	1.19844177346887	1	27251.6234099113	0.56638710081441	0.1	0.1	0	0.1	0.1	0.1	0.1	0.1	0.1	0.1	0.1	0.90292480533923	0.1	0.775178934953119	0.948959394375247	0.1	0.667954104523677	0.1	0.1	0.1	0.1	0.1	1	12573.4890361082	21.3019571059279	0.1	0.1	0.850464989822626	0.912116488635885	0.1	0	0.1	0.1	0	0.1	0.1	0	0
MlJeJe2	250	350	2000	800	500	1	2.07085111636075	1.31011815602253	2	27023.59334814	0.515573940285678	0.1	0.1	0	0.1	0.1	0.1	0	0.1	0.1	0.1	0.1	1	0.1	0.814916483916426	1	0.1	0.700832872644856	0.1	0.1	0	0.1	0.1	1	10061.5655570215	20.0912686472152	0.1	0.1	0.843880408039218	1	0.1	0.1	0.1	0.1	0	0.1	0.1	0	0
MlJeJe3	650	750	10000	1100	7000	1	2.82221261443648	1.64968311254881	3	8084.12896291729	0.364817432504683	0.1	0.1	0	0.1	0.1	0.1	0	0.1	0.1	0.1	0.465653119356392	1	0.1	0.919065270365992	1	0.1	0.828501310453351	0.1	1	1	0.1	1	1	29876.1588542858	12.9625004013584	1	0.650799170848513	1	1	0.1	0	0.1	1	0	0.1	0.442219350143741	0	0
MlJeJe4	1100	1200	25000	1100	20000	1	2.79747146695233	1.62063860845753	2.63298907017379	16366.9166194874	0.529438031408147	0.1	0.82	0	0.1	0.1	0.1	0	0.1	0.1	0.1	0.599544390063242	1	0.1	0.850581921955579	1	0.1	0.812431320475294	0.1	1	1	0.1	1	1	56691.837571034	13.4645886633766	1	0.723114975702907	1	1	0.1	0	0.1	1	0	0	0.579042704027903	0	0
MlMali	1400	1500	4000000	1700000	12000	4	4	2	4	800	1.06283394716425	1	1	1	0	0.1	0.1	1	0.410955586316796	0.1	1	0.860571178664941	1	0.1	1	1	0.1	1	0.1	1	1	0.698284500556874	1	1	85	28.0017762334193	1	1	1	1	1	1	1	1	1	1	0.842949912200054	0.751692052847812	1
MlSong1	1450	1550	1115704.5	250000	23083	4	3.25064068863827	0	2.89913803973837	220	0.860518419219624	0	1	0.1	1	0	0	0.1	0.1	0.1	0.1	0.735175489622555	1	1	1	1	1	1	0.571508404303024	1	1	0.1	1	1	18857.7843651341	20.2693186325207	1	1	1	1	0.586948249187298	1	1	1	1	1	0.896418969994967	0.606718694060085	1
MlSong2	1550	1650	4000000	600000	52322.5	4	5	3	4	900	1.00421296193699	0	1	1	1	0	0	1	1	1	1	0.953300916359056	1	1	1	1	0.440474590150574	1	0.4142453106365	1	1	1	1	1	21228.6316442382	11.5193106971459	1	1	1	1	1	1	0.635043221971158	1	1	1	0.876632153368211	1	1
MnKhit2	1100	1200	3800000	2000000	33736	4	6	2	4	8640.71026780896	0.984333047536986	0.18191241101918	1	1	1	1	1	1	0.332063775255335	0.1	0.345688358973628	1	1	0.1	1	1	0.1	1	0.1	1	0.1	1	0.829217014612365	1	238.967944449767	28.0616479466663	0	1	1	1	1	1	0.644164476222659	1	1	1	0.814841378624559	1	1
MnKhitn	1100	1200	3800000	2000000	33558.3333333333	4	6	2	4	5111.54312943094	0.977785145020268	0.180932778206398	1	1	1	1	1	1	0.328032988227834	0.1	0.371441494373572	1	1	0.1	1	1	0.1	1	0.1	1	0.1	1	0.816229615519899	1	-1392.03244104484	27.8198017412347	0	1	1	1	1	1	0.673486320504252	1	1	1	0.838983146066731	1	1
MnMongE	1150	1250	80000	70000	500	2	5	1	1	9474.5689084484	0.52190083177855	0	1	1	1	0.1	0.177473918694299	0	0	1	0	0	1	0	1	0.995186885974037	0	0.807638455691212	0	0	0	0	0	0.784510670735739	16	3	0	0	0.721367432871517	0.899398463114525	0	0	0.29311412122023	0	0	0	0	0	0
MnRourn	450	550	500000	4000000	31500.5	4	4	1.5	1	281.243065069825	0.582168489671105	0	1	1	1	0	0.1	0.1	0	0.1	0	0.485627021072209	1	0.1	1	0.5	0.1	0.908537492398734	0.1	0.5	0.469898832924084	0.1	0.1	0.878876391804493	-16739.3470988711	14.8534075011285	0	0.561992249998917	0.5	1	0.1	0.5	0.475346085399123	1	0.55	0.05	0.588171857660818	0.1	0.55
MnTurk1	600	700	700000	6000000	32671	4	3	2	1	668.548537566974	0.740426964373252	0.1	0.362011187633292	1	0.1	0.1	0.1	1	0.1	0.1	0.1	0.50481561882442	1	0.1	1	1	0.1	1	0.1	0.709894354181839	0.1	0.472228179182836	0.1	1	18031.0407248558	21.0938860817618	0	0.720862395414546	1	1	0.681605005531981	1	0.652882614699361	1.06703337528339	1	0.326569703062384	0.577218826422316	0.1	1
MnTurk2	750	850	400000	3000000	30587.5	4	3	2	2	15422.2871279557	0.726095690955603	0.1	0.1	1	0.1	0.1	0.1	1	0.1	0.44363036322127	0.1	0.570903474325877	1	0.1	1	1	0.1	1	0.1	1	0.1	0.584168416060729	0.548109864078192	1	20937.7457887618	19.0719137331328	0	0.692974674897546	1	1	1	1	0.721155851585067	1	1	0.464154622210195	0.614890123304104	1	1
MnUigur	850	950	400000	2000000	33728.5	4	5	3	3	2868.34530736943	0.809525356316878	0.1	0.1	1	0.1	0.1	0.1	0	0.1	0.44338782884404	0.1	0.666611234265038	1	0.1	1	1	0.1	1	0.1	1	1	1	1	1	64327.5844632786	19.4556552474578	0.1	1	1	1	1	1	0.667433130890084	1	1	1	0.746444294145699	0.614970079365379	1
MnXianb	200	300	1000000	15000000	33634.6666666667	3	5	1	2.31020385571193	8340.09177831325	0.553988395819964	0.1	0.1	0.1	0.1	0.1	0.1	0.1	0.1	0.1	0.1	0.1	1	0.1	1.02309110241555	0.915282026532555	0.1	0.898223528395216	0.1	0.572344162629473	0	0.1	0.1	0.908266912098579	30252.4344736812	20.8515166087462	0	0.1	0.927376966182611	1	0.1	0.1	0.60351702597598	1.13528289057972	0.1	0.1	0.500442945627835	0.1	0.4
MnXngnE	-850	-750	29166.6666666667	408333.333333333	31760.75	2	3	1	1	5665.3428978507	0.203065233780969	0.1	0.1	0.1	0.1	0.1	0.1	0.1	0.1	0.358444379888742	0.1	0.1	1	0.1	0.899750584626637	0.943824206214406	0.1	0.86382599937453	0.1	0.620510552846383	0	0.1	0.1	0.772722041188021	16842.9616783366	14.7775323733756	0	0.1	0.926837872401532	1	0.431099752733217	0.1	0.385107610987402	0.902668749821477	0.1	0.1	0.388382558333479	0.1	0.1
MnXngnL	50	150	1000000	3000000	3000	3	6	1	2	8180.76672551295	0.45110961852767	0.1	0.1	0.1	0.1	0.1	0.1	1	0.1	1	0.1	0.1	1	0.1	1	1	0.1	0.921749900729477	0.1	0.561417000191575	0	0.1	0.1	0.823778030899738	9645.90824513252	18.173907759169	0	0.1	1	1	1	0.1	1	0.953960915622214	0.374312922900758	0.1	0.482254733897662	0.1	0.361455363015261
MnXngnM	-100	0	1500000	4000000	3000	3	6	1	2	7861.52414433007	0.486192057752996	0.1	0.1	0.1	0.1	0.135751529764147	0.1	1	0.1	1	0.1	0.1	1	0.1	1	1	0.1	0.932558219236189	0.1	0.556913659138839	0	0.1	0.1	0.831182353386489	11943.4635926732	18.4196983190516	0	0.1	1	1	1	0.1	1	0.976992751891069	0.371592624436689	0.1	0.481697243945259	0.1	0.358695448924041
MnZungh	1750	1850	600000	170000	32108.5	5	3	1	2	1000	0.848096218106253	0.1	1	1	1	0.1	0.1	1	0.1	1	0.1	1	0.970503103844369	0.1	1	1	0.373856567401368	0.853468337739344	0.414207359870207	1	1	1	1	1	32233.5242667465	27.7645160714089	0	1	1	1	0.808641515394543	1	1	0.985083651211282	0.819230858804337	0.514108682235144	1	1	0.904708798733821
ModernYemen	2000	2100	10000000	528076	1000000	5	4	3	3	460	1	1	1	1	1	1	1	1	1	1	1	0	1	0	1	1	0	0	0	1	1	1	1	1	35212.3340771382	20.9827266932321	1	1	0	1	1	0	0	1	1	0.750469578117472	1	1	1
MrWagdL	1200	1300	1000000	350000	15000	4	3	3	4	300	0.935113430398915	1	0.1	1	0	0.1	1	1	1	1	1	0.835347490776315	1	0.1	1	1	0.1	1	0	1	1	1	1	1	20966.8050773534	20.3071147547787	1	1	1	1	1	1	0.734263494239916	1	1	1	1	0.558021628269769	1
MrWagdM	900	1000	1000000	350000	15000	4	3	2	4	311	0.70338537913747	1	0.1	1	0.1	0.1	1	1	1	1	1	0.803295913447043	1	0.1	1	1	0.1	1	0	1	1	1	1	1	45804.7137082521	19.0520331065195	1	1	1	1	1	1	0.689951727898144	1	0	0	1	0	0
MxAlb1E	-350	-250	8000	1300	4460	2.31873576408782	1	1	2	13340.3345965857	0.342108060481973	0	0	0	0	0	0	0	0	0	0	0	0	0	0	0.946234039657073	0.399553938820722	0	0	0	0	0	0	0	-30118.1569264606	17.4514684629711	0	0	0	0	0	1	0	0.524864010862991	1	0	0.3502703651123	0	0
MxAlb1L	-200	-100	50000	5000	17200	2.80232998650226	2	1	4	5369.16000500664	0.624599324365359	0.03092401227145	1	1	1	0.1	0.186869508001311	0.636312405622484	0.1	0.271793749266376	0.225301230357892	0	0	0	0	0.945549846095476	1	0	0.572747141008353	0	1	0.580124580031763	0	0	50	27.3734820131674	0	1	0.88678567257115	1	0.584993714057368	1	0	0.859377552631749	1	0	0.437963362096656	0	0
MxAlb2	50	150	34000	20000	14500	3	2	2	4	11766.1254628848	0.74810296179701	0	1	1	1	0	0.218917443351488	1	0	0	0	0	0	0	0	1	1	0	1	0	1	1	0	0	300	19.3951031830558	0	1	0.838036584425667	1	1	1	0	0.901884706459623	1	0	0	0	0
MxAlb3A	350	450	708354.25	3000	15000	2.8703825744055	1	2	4	26050.4436500113	0.75254557456488	0	0.599362105505118	1	0.57064609694034	0	0.24217891888384	1	0	0	0	0	0	0	0	1	1	0	1	0	0.535057047276445	0.1	0.1	0	300	19.8932824768516	0	1	0.680489618809883	0	1	1	0	1	1	0	0	0	0
MxAlb3B	700	800	7245	115129.6	15000	2	2	3	2.4	10367.6159215951	0.471789225203786	0.113487966791015	1	1	1	0.1	0.195925222759608	0.705860824026511	0.1	0.334329968572701	0.323915555506469	0.1	0	0.1	0	1	0.366375966530656	0	1	0.1	0.585722328143297	0.1	0.486351429205201	0	38.0713213724792	19.0903264657912	0	0.1	0.1	0	0.442536029871397	0.1	0	0.726261462801662	1	0	0.382551457104786	0	1
MxAlb5	1250	1350	8127	130607.25	4236	2	2	3	2	25584.6809572468	0.666479740489732	0.115395725831651	1	1	1	0.1	0.29511561747276	1	0.1	0.41270256736165	0.292300847034003	0.1	0	0.1	0	1	0.617173522236757	0	1	0.1	0.634489718091551	0.528041723490066	0.448685713501208	0	10519.7378543927	30.0360239732588	0	0.1	0.637018497077407	0.1	0.504657587906678	0.735587233285584	0	0.803728409836629	1	0	0.379494168459177	0	1
MxAlbLP	1350	1450	8127	131152.333333333	4236	2	2	3	2	25584.5693055222	0.666476598588364	0.115391737378573	1	1	1	0.1	0.295110105179953	1	0.1	0.412700820998632	0.292299853513392	0.1	0	0.1	0	1	0.61716744970181	0	1	0.1	0.634524688079367	0.528052474210513	0.448666064058827	0	10516.932643421	30.033298953282	0	0.1	0.637006830328794	0.1	0.504663201122739	0.735576885106743	0	0.803721824366761	1	0	0.379508872810896	0	1
MxRosar	-600	-500	1000	50	1000	2.42558829388701	1	1	3	22412.0052705135	0.615685451102445	0.1	0	0.630433686171561	0	0	0	0	0.1	0	0.1	0.1	0	0.1	0	1	0.196993465020396	0	1	0	0	0	0	0	28.5	21.3217457991783	0	0.1	0.656055837859467	0	0	1	0	0	1	0	0.388837178116092	0	0
MxSanGu	-900	-800	935164	143695.2	791	2.29932133728724	1	1	2	9792.2765910429	0.479069861052652	0.1	0	0.1	0.1	0	0	0	0	0.1	0.1	0.1	0	0	0	1	0.351807802658596	0	0	0.471443863590589	0	0	0	0	18	2	0	0.1	0.574795275824319	0	0	0	0	0	0	0	0.443018691781994	0	0
MxTieLa	-1250	-1150	71	59884.5	71	1	1	1	1	19969.923639957	0.670992743564855	0.1	0.1	0.1	0.1	0.1	0.098837120359705	0.1	0.1	0.1	0.1	0.1	0.1	0	0	1	0.176846671146028	0	0.1	1	0	0.1	0	0	5.4	12.2250392969626	0	0.1	0.744512645229497	0	0.1	1	0	0.7124594026236	0	0	0.479579319886603	0	0
NorKing	1350	1450	50000	103000	200	5	3	4	3	180	1	0	1	1	1	0	0	1	0.1	1	1	0	0	0	0	0	0	0	0	0.1	0	0	0	0	-16878.9849499842	15.4611518110314	0.1	0	0	0	0	0	0	0	1	1	1	1	1
NorwayKingdom	1350	1450	50000	103000	200	4	2	2	2	180	0	0	0	1	0	0	0	0	0	1	0	0	1	0	1	0	0	0	0	0.423407547221502	0	1	0.594733408651874	0	-34892.5152863906	13.2098802426507	0.485724971955061	0	0	1	0	0	0	0.590339529837467	0.795399722354422	1	0.720146707807523	1	1
OroEarlyColonial	1950	2050	9000	22800	600	2	3	2	1	150	0	0	1	0	1	0.216800251291525	0.219827237755816	1	1	1	0	1	0	0	1	1	0	1	0	0	0	1	1	1	-18570.4792703557	11.9889553064912	1	1	0	1	1	0	0	1	1	0	0.1	0	1
OroPreColonial	1850	1950	683449.5	142228	600	2	3	1	1	121.485318893739	0	0	0	0	0	0	0	0	0	0	0	1	0	0	1	1	0	1	0	0	0	0	0	0	20678.5059126693	4.25991680032426	0	0	0	1	0	0	0	0	0	0	0	0	0
OttomanYemen	1950	2050	848764	218964.5	32246	2	3	3	3	10257.4175863922	0	0	1	1	1	1	1	1	1	1	1	0	1	0	1	1	0	0	0	0.726738015542059	1	0	1	0.703334810493087	-12144.8654653963	12.5477944613528	1	0	0	1	1	0	0	1	1	0.425750969967835	0.700434572405673	1	1
PeCuzE2	550	650	1185840	1000	28289	2.79289708165885	2.4266126543146	1.57027621060476	3	4855.25322601348	0.406513065978806	0.1	0.1	0.1	0.1	0.1	0.1	0.1	0.1	0.1	0.1	0.1	0.866805856969192	0.1	0.898570427504212	0.967011807064183	0.186640096721445	0.709497892431633	0.1	0	1	0.1	0.1	0.1	-2211.43560280369	12.7257169499881	0.1	0.561493441442291	0.956224806805106	0.962413697861162	0.390704126921124	0.804105171089617	0.1	1	0	0	0.509719246550179	0	0
PeCuzL1	1150	1250	649824.25	500	30913	3.18445126114462	3.23805242775277	2.07265117360879	4	13703.0643564503	0.473608567024981	0.1	0.1	0.1	0.1	0.1	0.1	0.1	0.1	0.1	0.1	0.491292222421664	1	1	1	1	0.25815407359121	1	0	1	1	0.1	0.1	1	28180.9069524187	16.7452739248024	0.1	0.1	0.951032995853337	1	0.1	1	0.278334911716701	1	0	0	0.553465873252441	0	0
PeCuzL2	1350	1450	635348	2300	31607	4	4	2	4	60	0.454346330392356	0.1	1	0.685128118356449	0.5	0.1	0	1	0.1	1	0.1	0.663810111395084	1	1	1	1	0.427504256680353	1	0	1	1	0.1	1	1	9719.02612315107	15.805015642879	0.1	1	0.960323583377846	1	1	1	0.595937432173582	1	0	0	0.613337099926758	0	0
PeInca	1500	1600	1102785	500000	20000	4	6	4	5	4383.38440369146	0.856454931272372	0.1	1	1	1	0.1	1	0.1	0.1	1	0.1	1	1	1	1	1	0.1	1	0	1	1	0.1	1	1	370	6	0	1	1	1	1	1	0.1	1	0	0	1	0	0
PeWari	800	900	100000	20000	30000	2	3	2.05231947328644	5	730	0.834961193263787	0.1	1	1	1	0.1	0.151696186094543	1	0.1	0.1	0.1	1	1	0.565281275064964	1	1	1	0.1	0	1	1	0.1	0.1	1	745	12	0.1	1	1	1	1	1	0.1	1	0.1	0	1	0	0
PgOrokE	1850	1950	687637	141678.5	600	2	3	1	1	6358.3957449962	0	0	0	0	0	0	0	0	0	0	0	1	0	0	1	1	0	1	0	0	0	0	0	0	-5285.72123029235	9.09562378796685	0	0	0	1	0	0	0	0	0	0	0	0	0
PgOrokL	1950	2050	9000	22800	600	2	3	2	1	150	0	0	1	0	1	0	0	1	1	1	0	1	0	0	1	1	0	1	0	0	0	1	1	1	-28213.3228306178	19.168235253973	0	1	0	1	1	0	0	1	1	0	0.1	0	1
PkAcerN	-6500	-6400	788006.714285714	156675.047619048	400	0	0	0	1	4700.88359084794	0.273536746476642	0	0.1	0.1	0.1	0	0	0	0	0	0	0.1	1	0.1	0.97749827986022	1	0.1	0.1	0.1	1	0.1	0.1	1	1	-6231.50428113282	3	0	0.1	0.951479104395293	1	0	0.1	0.682689507806842	1	0	0	0.406536667178045	0	0
PkCeraN	-4750	-4650	846099.1875	150549.0625	400	0	0	0	1	4962.32582137245	0.337655858285796	0	0.1	0.1	0.1	0	0	0	0	0	0	0.1	0.87130338893215	0.1	0.979677534315926	1	0.1	0.1	0.1	1	0	0	1	1	-6629.13594719488	3	0	0.1	0.995643343719518	1	0	0.1	1	1	0	0	0.419188149097873	0	0
PkChalc	-3600	-3500	1071301.33333333	146045	1200	1	1.82582790778171	1	2	548.208453660086	0.373858692036213	0	0.1	1	0.1	0	0	0	0	0	0	0.1	1	0.1	0.908442176128949	0	0.1	0.1	0.1	1	1	0	1	1	-26469.2560918958	3	0	0.1	0.878445792373375	1	0	0.1	1	0	0	0	0.425423706147199	0	0
PkPostU	-1550	-1450	740080.833333334	162307.5	450	1	1	1	2.10836932025858	11379.7556661942	0.516922775192882	0	0.1	1	0.1	0.179480242141278	0.158683721692143	1	0	0.1	0	1	0.794744801692567	1	0.967729857075678	1	0.1	0.750941527237499	0.1	0	0.1	0.1	0.475842595161755	0.935175306367663	1149.16182432176	20.5340262157108	0	0.1	0.844599600786833	0.973337232321814	1	0.1	0.572495623737109	0.1	0	0	0.1	0	0
PkPreUr	-2850	-2750	1098984.25	145780.75	1100	1	1.75746230965632	1	2	3517.28107115746	0.425516626695986	0	0.1	1	0.1	0	0	0	0	0.1	0	0.1	1	0.1	0.999034284851196	1	0.1	0.1	0.1	1	1	0	1	1	-3521.85157806606	3	0	0.1	0.99968109843069	1	0	0.1	1	1	0	0	0.470246672959815	0	0
PreAshanti	1600	1700	839752.333333334	159508.333333333	30974	4	5	3	3	3425.82030701915	0	0	0	1	0	0	0	0	0	1	0	0	1	0	1	1	0	1	0	1	0	0	1	1	13783.0051975298	6.56932212821004	0.370048609266885	0.389488459393519	1	1	0	0.797638072913556	0	1	0	0	0	0	0.1
PreBrookeRaj	1800	1900	500	66934.3333333333	500	1	2	1	1	5110.14641788779	0	0	0	0	0	0	0	0	0	0	0	0	1	0	0	0	0	0	0	0	0	0	0.1	0	-24322.5325746683	8.74344315943923	0	0	1	1	0	0	0	0	0	0	0	0	0
PreColonialFingerLakes	1700	1800	5500	100000	3000	3	3	1	2	10596.6034673313	0	0	0	0	0	0	0	0	0	1	0	0	1	0	0	1	0	1	0	0	0	0	0	0	14698.1336942808	6.66110084234695	0	0	1	1	0	0	0	0.770205131251992	0	0	0	0	0
PreColonialGaroHills	1850	1950	2000	76698	2000	1	2	1	2	1682.8286697746	0	0	0	0	0	0	0	0	0	0	0	0	0	0	1	1	0	0	0	0	0	0	1	0	-14015.6861244645	-1.51276321650068	0	0	1	1	0	0	0	0	0	0	0	0	0.1154142648915
RuYakuE	1550	1650	663884	148402.5	100	2	2	1.04043569638457	1	5900.17340850939	0	0	0	0	0	0	0	0	0	0	0	0	1	0	0	0	0	0	0	0	0	0	0	0	-46486.4228807566	7.97834567612509	0	0	0	1	0	0	0	0	0	0	0	0	0
RuYakuL	1800	1900	603773	194393.666666667	25637.3333333333	2	2	1	1	10724.9747800288	0	0	0	0	0	0	0	1	0.333333333333333	0.333333333333333	0.333333333333333	0	1	0	0	0	0	0	0	0	0	0	0	0	-63717.0068802572	5.67322417733127	0	1	0	1	1	0	0	0	0	0	0	0	0
RuYakut	1350	1450	550496.5	164051	26303	2.57336460151754	2.42017838101424	1	1	7915.9270483415	0	0	0	0	0	0.02351881642966	0.03457778560163	0	0	0	0	0.1	1	0.1	0.1	0.1	0.1	0.782379426656172	0.1	0.1	0.1	0.1	0.1	0.806558059398228	-10060.9657408475	13.0256564081702	0.1	0.1	0.1	1	0	0.1	0.1	0.1	0.1	0.1	0	0.1	0.1
RusEarlyRussian	1800	1900	716650.333333334	188409.333333333	26213	2	2	1	1	11849.6285853077	0	0	0	0	0	0	0	1	0.333333333333333	0.333333333333333	0.333333333333333	0	1	0	1	0	0	1	0	0	0	0	0	1	-24383.1015624212	4.42288086018273	1	1	0	1	1	0	0	0	0	0	0	0	1
RusPreRussian	1550	1650	671937.5	147288.5	100	2	2	1.19641248131886	1	3853.05642133987	0	0	0	0	0	0	0	0	0	0	0	0	1	0	0	0	0	1	0	0	0	0	0	0	-15767.2214290217	7.89263382611003	0	0	0	1	0	0	0	0	0	0	0	0	0.180659566116147
SdKusht	-650	-550	2500000	600000	65000	5	4	6	4	1600	1.03059232388966	0.1	1	1	1	0.1	0.190218122798658	1	0.423553290123098	0.506247356251546	0.302460283931722	1	1	1	1	1	0.1	1	0.472388327991846	1	1	1	1	1	6111.09685300122	45	1	1	1	1	1	1	1	1	1	1	1	1	1
SyCalUm	750	850	23000000	9000000	200000	5	4	2	6	3800	1.18920901234758	0.1	1	1	1	0	1	1	0	1	0	1	1	1	1	1	1	1	1	1	1	1	1	1	50	20	1	1	1	1	1	1	1	1	1	1	1	1	1
ThAyuth	1700	1800	1288415.33333333	187358	155000	6	6	6	4	330670	1.52248227489476	1	0	1	0	0	0	1	1	1	1	1	0.885393637145066	1	0.722740438359269	0.799526012021189	1	0.81691809435292	1	0.755160572105789	1	1	1	1	218694.278105707	21.4232153669911	1	0	0.831301828464186	0.572361451432402	0.1	1	0.725435892205565	0.616892179482495	1	0.83559468463654	1	1	1
ThRattn	1850	1950	2500000	513120	50000	6	5	6	3.81515817277614	680700	2.31042639287562	1	0.1	1	0	0.1	0.1	1	1	1	1	1	0.977728078520654	1	0.483335227949502	0.513263470934109	1	0.864774553049314	1	0.570161471608267	1	1	1	1	260551.925481229	-3.96658980727503	1	0.5	0.583640553612099	0.021800544494887	0	1	0.776206127103414	0.060696482785552	1	1	1	1	1
TnFatim	1100	1200	6666666.66666667	887333.333333334	120000	6	7	5	6	3500	1.06853969431496	1	1	1	1	0.1	1	1	1	1	1	1	1	1	1	1	1	1	1	1	1	1	1	1	123	50	1	1	1	1	1	1	1	1	1	1	1	1	1
TrBrzL2	-1450	-1350	300000	50000	12000	3	7	3	3	11266.0227534508	0.927856256135809	0.292566275911697	0.359260135684631	1	0.552162211466813	0	1	1	1	1	1	1	1	0.424005370181269	1	1	1	1	0.1	1	1	1	1	1	2852.06001226053	28.8763921758968	0	1	1	1	1	1	1	1	1	1	0.784235915803078	1	1
TrByzM1	800	900	4833333.33333333	503333.333333333	93333.3333333333	8	8	7	6	2000	1.04273422423454	1	1	1	1	0	1	1	1	1	1	1	1	1	1	1	1	1	1	1	1	1	1	1	7609.60257778623	32.8268493494799	1	1	1	1	1	1	1	1	1	1	1	1	1
TrByzM2	1000	1100	9166666.66666667	856666.666666666	233333.333333333	8	8	7	6	1200	1.05754388065617	1	1	1	1	0	1	1	1	1	1	1	1	1	1	1	1	1	1	1	1	1	1	1	3589.21904731217	34.5316746164197	1	1	1	1	1	1	1	1	1	1	1	1	1
TrByzM3	1200	1300	6533333.33333333	460000	100000	8	9	7	6	1000	1.07658777672694	1	1	1	1	1	1	1	1	1	1	1	1	1	1	1	1	1	1	1	1	1	1	1	8540.11559742651	43.7752499044079	1	1	1	1	1	1	1	1	1	1	1	1	1
TrCappL	-150	-50	300000	130000	37652.25	4	5	4	3	1817.65317731875	0.831980443377762	0.1	1	1	1	0.208405411144423	0.216606350209123	1	0.1	0.1	0.355871250396501	1	1	0.355415078485973	1	1	0.351568021389268	1	1	1	1	1	1	1	3695.24418256231	26.8653921220858	0	1	1	1	1	1	0.850629795723125	1	1	1	0.792686821647333	0.652581503776609	1
TrClcER	-5750	-5650	2500	60521.6666666667	2500	1	1	2	2	-3597.7970168451	0.1	0.1	0.1	0.471951016558328	0.1	0.1	0.1	0.1	0.1	0.1	0.1	0.1	1	0.1	1	1	0.1	1	0.1	1	0.542857959529292	0.1	0.1	0.933309494423408	-1559.59961800336	12.4430588981084	0.1	0.620940916848555	1	1	0.1	1	0.281603370512291	1	0.1	0.1	0.1	0.1	0.1
TrClcLT	-4250	-4150	524242.846153846	90	2500	2	2	1	1	2507.26565957393	0.379057137629738	0.1	0	0.525329726941401	0	0.1	0.1	0.1	0.1	0.1	0.1	0.1	1	0.1	1	1	0.1	1	0.1	1	0.56136763194916	0.1	1	1	40	17.2918154741564	0.1	0.1	1	1	0.1	0.849001210644287	0.623165678932781	1	0.1	0.1	0.1	0.1	0.1
TrERom	550	650	16250000	1350000	325000	8	9	7	6	3300	1.15023371292751	1	1	1	1	0	1	1	1	1	1	1	1	1	1	1	1	1	1	1	1	1	1	1	120	17.6336461529739	1	1	1	1	1	1	1	1	1	1	1	1	1
TrHatNK	-1250	-1150	1300000	261958	15000	4	6	4	3	13406.8927661962	0.969074129436259	1	1	1	1	0	1	1	1	1	1	1	1	0.1	1	0.966582614621254	1	0.893780954539373	0.1	1	1	1	1	1	250	28.6244626292099	0	1	0.955372843721026	1	1	1	1	1	1	0.747027320788439	0.831353521514103	1	1
TrHatOK	-1550	-1450	800000	50000	11000	3	6	3	3	14606.8549382737	0.871108359654706	0.262361918232788	0.456259465090083	1	0.590019245314369	0	1	1	1	1	1	1	1	0.477888786044083	1	0.991900220483152	1	0.911155296613805	0	1	1	1	1	0.91380201319969	12283.9310898525	28.6010210604411	0	1	0.941820747100324	1	1	1	1	1	1	0.731412534383205	0.690234995418974	1	1
TrLysim	-250	-150	2000000	420000	33603.5	4	5	2	3	13280.3196989978	0.815017979572001	0.265488907219331	1	1	1	0.1	0.1	1	0.281862366990444	1	0.371559106250289	1	1	0.36207220638998	1	1	1	1	1	1	1	1	1	1	14430.886422445	21.7711408679342	1	1	1	1	1	1	0.793129418560081	1	1	1	0.850162233233727	1	1
TrOttm1	1400	1500	3843068	520719.666666667	20000	4	6	2	3.66666666666667	10963.644048751	1.02689772907951	1	0.666666666666667	1	0.666666666666667	1	1	0.1	1	0.666666666666667	1	1	1	0.557175876200275	1	1	0.434122914724345	1	1	1	1	1	1	1	23837.5036336632	23.1095144288671	1	1	1	1	1	1	1	1	1	1	1	1	1
TrOttm2	1550	1650	9000000	2310000	200000	5	6	4	5	1075	1.14288878989167	1	1	1	1	1	1	1	1	1	1	1	1	0.608154361733632	1	1	1	1	1	1	1	1	1	1	12161.0807237254	21.9298348223006	1	1	1	1	1	1	1	1	1	1	1	1	1
TrOttm3	1650	1750	28000000	4836000	650000	9	9	4	6	3700	1.27791007164119	1	1	1	1	1	1	1	1	1	1	1	1	1	1	1	1	1	1	1	1	1	1	1	13570.0595593845	27.519859257958	1	1	1	1	1	1	1	1	1	1	1	1	1
TrOttm4	1800	1900	24000000	4733333.33333333	613333.333333333	9	9	4	6	2400	1.26594776348849	1	1	1	1	1	1	1	1	1	1	1	1	1	1	1	1	1	1	1	1	1	1	1	6471.6429696206	24.2664670253682	1	1	1	1	1	1	1	1	1	1	1	1	1
TrRomDm	350	450	40000000	4000000	800000	8	6	5	7	2580	1.32504804931525	1	1	1	1	0	0.1	1	1	1	1	1	1	1	1	1	1	1	1	1	1	1	1	1	190	34.3738701874328	1	1	1	1	1	1	1	1	1	1	1	1	1
TrRum	1250	1350	1500000	250000	30000	4	6	4	4	-8140.79974179498	1.07507901287347	0.298942715818978	1	1	1	0.1	0.1	1	1	1	1	1	1	0.403542676568255	1	1	0.384490691311268	1	0.1	0.921541253561995	0.7986901926325	1	0.63373919102023	1	14668.2898617355	17.4386375610951	1	1	1	1	1	1	0.594344766160731	1	1	1	1	1	1
TransitionIndia	1950	2050	138000	8000	26954	2	2	1	3	200	0	1	0	0	0	1	1	1	1	1	1	0	0	0	1	1	0	0	0	0	0	0	1	0	-12295.1529246169	21.8000972210594	0	0	1	1	1	0	0	1	1	0	0	0	0
USCahoE	1100	1200	40000	2000	10000	3	2	3	4	-211.274472801999	0.717829097474264	0	0.40470418918756	1	0.321358923476682	0	0.185052900172882	0.408058734573736	0.24628900337273	0.378745527325149	0.07255135520232	0	1	0	1	1	0	1	1	1	0	0	0	1	-12758.5504493093	15.9546140969443	0	1	1	1	0.368686791236282	1	0	1	0	0	0	0	0
USCahoL	1250	1350	40000	2000	10000	3	2	3	4	444.185874227702	0.719492377508694	0	0.40427023944097	1	0.318830733198873	0	0.184062777197359	0.405057329993797	0.23987128115181	0.37899318028148	0.073115345802402	0	1	0	1	1	0	1	1	1	0	0	0	1	-11997.5248191016	15.7561512159407	0	1	1	1	0.368235200893335	1	0	1	0	0	0	0	0
USHawai	1900	2000	71019	16624	33377	5	3.98962141177202	2.33031338808986	3.14838496284958	25267.0364729638	0.759216523682455	0	0.1	1	1	0	0.095457102543152	1	0	1	1	0.1	0.837201078281694	0.1	0.928306916425782	1	0.1	0.68266323822199	0.1	1	1	1	0.1	0.819642583343648	-9944.94716152374	28.0299238533258	1	0.1	0.944087183698831	0.929764888799115	0.639507670376747	1	0.487796156056804	1	0.681809699010956	0.1	1	0.1	1
USKameh	1850	1950	60000	14988	31776.5	5	3	2	2	861.263399328935	0.635469834434281	0.1	0	1	1	0.1	1	0.503076701463729	0.1	0	0.1	0.1	0.925226234428489	0.1	0.940173787393378	0.916341457773291	0.1	0.844496396096293	1	1	1	0.1	0.1	0.758336254906272	68	13.4693899754813	0.1	0.1	0.954042834379187	0.980350972515933	0.1	1	0.360796813484615	1	0	0	1	0	0
USMisEW	-350	-250	30	67462	30	1	1	1	1	32205.3376565241	0.459747623600518	0	0	0	0	0	0	0	0	0	0	0	1	0	0	0	0	0	0	0	0	0	0	1	-24232.2663488766	22.3905805624942	0	0	0	1	0	1	0	0	0	0	0	0	0
USMisME	1000	1100	400	100	400	2.66666666666667	1	2.66666666666667	2.66666666666667	10	0.672924478258783	0	0	1	0	0	0.154480246610451	0.41573620768629	0.225087801345988	0.329389618325224	0.059878779459169	0	1	0	1	1	0	1	1	1	0	0	0	1	-16033.4383697072	13.5183283327804	0	1	1	1	0.39998905353991	1	0	1	0	0	0	0	0
USMisMW	100	200	30	67573.2	30	1	1	1	1	32918.5079148429	0.439064489978243	0	0	0	0	0	0	0	0	0	0	0	1	0	1	0	0	0	0	0	0	0	0	1	-41707.5429142192	22.9229049697342	0	0	0	1	0	1	0	0	0	0	0	0	0
USMisMu	550	650	30	63494.5	30	1	1	1	1	21792.4922440263	0.342094821946435	0	0	0	0	0	0	0	0	0	0	0	1	0	0	0.1	0	0	0	0	0	0	0	1	-15301.4340627474	21.9767210587155	0	0.1	0.1	1	0	0	0	0	0	0	0	0	0
USMisPa	700	800	30	62335	30	1	1	1	2	29066.5898713563	0.571211677522408	0	0	0	0	0	0	0	0	0	0	0	1	0	0	1	0	0	0	0	0	0	0	1	9559.6264053613	22.7066209760375	0	0.1	1	1	0	1	0	0	0	0	0	0	0
USMisRo	400	500	30	63734.6666666667	30	1	1	1	1	22888.2910524353	0.35217162914675	0	0	0	0	0	0	0	0	0	0	0	1	0	0	0.1	0	0	0	0	0	0	0	1	-16453.1674098526	22.3762605762446	0	0	0.1	1	0	0.1	0	0	0	0	0	0	0
USMisSd	1350	1450	12000	500	5000	3	2	3	3	257.00096779033	0.724425607887632	0	0.383942296796832	1	0.317394519911938	0	0.166572799305924	0.40362232214758	0.236397232810766	0.365233138503942	0.054592947748916	0	1	0	1	1	0	1	1	1	0	0	0	1	-16760.8069545754	16.5553671918666	0	1	1	1	0.381593396938493	1	0	1	0	0	0	0	0
USMisSp	850	950	400	100	400	2	1	2	2	10	0.422067283341652	0	0	0	0	0	0	0	0	0	0	0	1	0	1	1	0	0.1	0.1	0.1	0	0	0	1	-4385.23682250058	15.9715488716747	0	0.1	1	1	0	1	0	0	0	0	0	0	0
UsIroqE	1700	1800	5500	100000	3000	3	3	1	2	10251.5192490852	0	0	0	0	0	0	0	0	0	1	0	0	1	0	0	1	0	1	0	0	0	0	0	0	13280.561304305	5.27571080914253	0	0	1	1	0	0	0	0	0	0	0	0	0
UsIroqL	1850	1950	12000	100000	3000	3	3	2	2	12504.8260182918	0	0	0	0	0	0	0	0	0	1	0	0	1	0	0	1	0	1	0	0	0	0.5	0.5	0	33184.4330152012	10.6989758717368	0	0	1	1	0	0	0	1	0	0	0	0	0
UzChagt	1400	1500	1500000	3500000	35954.3333333333	4	4	1	3	-8965.78464690722	0.982436170373329	0.1	1	1	1	0.1	0.1	1	1	0	1	1	1	0.582607059998389	1	1	0.402142833040993	1	0.1	1	1	1	1	1	17444.1575180235	16.1441892499984	0.1	1	1	1	1	1	0.78337792967805	1	1	1	1	1	1
UzJanid	1700	1800	566666.666666667	150000	37812.6666666667	5	5	2	5	400	1.03460416995503	0.275115436047936	1	1	1	0.1	0.157020789386811	1	0.41767471199315	1	1	1	1	0.488216146709457	1	1	0.38154713738668	0.957217098757214	0.393665196106415	0.933521256900883	1	1	1	1	9229.25944524841	22.4253552055041	1	1	1	1	1	1	1	1	1	1	1	1	1
UzKok01	-1200	-1100	879103.6	150144	28800.4	1	1	1	1	11815.3655636674	0.298599630454785	0.1	0.1	0.1	0.1	0.1	0.1	0.1	0.1	0.1	0.1	0.1	0.1	0.1	0.992323188092568	1	0.1	0.807606185691359	0.1	0.1	0	0.1	0.1	0.940144747425005	-14370.3596827061	22.5737026575195	0	0.1	0.909921714014898	0.920849308483695	0.1	0.1	0.320376634063003	0.803348797422646	0	0	0.1	0	0
UzSamnd	950	1050	6000000	1550000	130000	6	6	3	4	840	1.11430592586838	1	1	1	1	0.1	0.5	1	1	1	1	1	1	1	1	1	1	1	1	1	1	1	1	1	11988.9529598462	20	1	1	1	1	1	1	1	1	1	1	1	1	1
UzSogdi	750	850	15000	10000	11000	3	3	1	2	4505.06882569651	0.92788162321229	1	1	1	1	0.1	0.1	1	1	1	1	1	1	1	1	1	0.1	0.5	0.1	1	1	1	1	1	17935.7485897978	25.1081435058562	0.1	1	1	1	1	1	0.670326380592066	1	1	1	1	1	1
UzTimur	1500	1600	49000000	5500000	150000	6	6	1	6	2150	1.18786985566825	1	1	1	1	0.1	0.1	1	1	1	1	1	1	1	1	1	1	1	1	1	1	1	1	1	-12290.7603562877	60	1	1	1	1	1	1	1	1	1	1	1	1	1
YeHmyr1	350	450	300000	250000	10000	4	6	3	4	10709.2765475505	0.853694172448492	0.1	1	1	1	0.1	0.173905970714919	1	1	1	0.1	0.869372726377385	1	0.435763069627724	1	1	1	0.898959847764107	0.43581913742086	1	1	1	1	1	7638.1371546035	18.1125836315975	1	1	1	0.971128350834944	1	1	1	1	1	1	1	0.1	1
YeHmyr2	500	600	300000	250000	10000	4	6	3	4	15699.3612232103	0.918536623115301	0.1	1	1	1	0.1	0.19289042414011	1	1	1	0.1	0.854622820327182	1	0.439798041557627	1	1	1	0.91532648682719	0.477085752578862	1	1	1	1	1	14833.7314183485	17.668587545101	1	1	1	0.979073067340904	1	1	1	1	1	1	1	0.1	1
YeModrn	2000	2100	10000000	528076	1000000	5	4	3	3	460	1	1	1	1	1	1	1	1	1	1	1	0	1	0	1	1	0	0	0	1	1	1	1	1	61482.6406744823	29.3190119181308	1	1	0	1	1	0	0	1	1	1	1	1	1
YeQasmi	1800	1900	1004454.33333333	179611.666666667	31419.3333333333	3	4	3	2	3883.69860159951	0.450835336396548	0	1	1	1	0.1	0.1	1	0.1	1	1	0	1	0	1	1	0	0	0	1	0	0	1	0	-2815.36766297134	5.51118653424989	1	0	0	1	0.1	0	0	1	1	0	1	1	1
[truncated: 76 more columns]
