# Supplementary material for: The two types of society: Computationally revealing recurrent social formations and their evolutionary trajectories
Source: PLoS One. 2020 May 13;15(5):e0232609. doi: 10.1371/journal.pone.0232609 (PMC7219743; doi:10.1371/journal.pone.0232609)
Supplement: S1 File — We include our Python 3 implementation of the clustering algorithm and all analysis and plot-generation code. (ZIP) [file pone.0232609.s003.zip › data/S2.csv]

NGA	PolID	Time	V1	V2	V3	V4	V5	V6	V7	V8	V9	V10	V11	V12	V13	V14	V15	V16	V17	V18	V19	V20
Big Island Hawaii	Hawaii1	1000	-4.354728003	-4.545182599	-4.441691092	-4.861633254	-4.414070501	-4.305107088	-4.606158305	-4.847847665	-4.596905897	-4.540389458	-3.924401794	-4.426667713	-4.508889436	-4.331117022	-4.218270978	-4.23698099	-3.453515918	-4.573481274	-4.931537965	-4.8021306
Big Island Hawaii	Hawaii2	1200	-4.236787133	-4.145571831	-4.200467301	-3.982025407	-4.419215936	-4.111809996	-4.004998791	-3.976162173	-4.200346108	-4.176620084	-4.130484322	-4.322503023	-4.085146615	-3.854160895	-4.18356273	-4.020299693	-4.232100496	-4.101039743	-4.129859224	-4.311825556
Big Island Hawaii	Hawaii2	1300	-4.114438949	-4.050415799	-4.031149642	-4.242772841	-3.808303324	-4.013196656	-3.957741906	-4.094369879	-4.038518098	-3.990188495	-3.841382502	-4.080675528	-4.028565054	-4.288232141	-4.186068326	-3.654554014	-4.075746219	-4.06207902	-4.094290724	-3.87118083
Big Island Hawaii	Hawaii2	1400	-3.674560993	-3.835204118	-3.968635194	-3.886423911	-3.946166405	-3.657160686	-3.860586746	-4.051279479	-3.883466818	-3.74985026	-3.682797826	-3.775981509	-3.820266536	-3.829954614	-3.728665506	-3.832646351	-4.04207218	-4.083760072	-3.758868606	-3.97069708
Big Island Hawaii	Hawaii2	1500	-3.508529863	-3.60590082	-3.351962698	-3.734372729	-3.885935226	-3.573145499	-3.69833678	-3.775044567	-3.535522062	-3.627477421	-3.605850654	-3.743181511	-3.600511666	-3.7584735	-3.420612904	-3.550831537	-3.687984762	-3.594845365	-3.554027397	-4.030665461
Big Island Hawaii	Hawaii2	1600	-4.22358021	-4.197406535	-4.261219048	-4.463926438	-4.666984327	-4.016613293	-4.17279613	-4.239190139	-4.074019565	-4.439086244	-4.244627634	-4.040121245	-4.307079981	-4.081403377	-4.249227163	-4.278083125	-4.059503028	-4.353159	-4.202903251	-4.57353593
Big Island Hawaii	Hawaii3	1700	-2.545152137	-2.338453434	-2.629495256	-2.413642697	-2.341216492	-2.310309623	-2.510205699	-2.481128817	-2.421439053	-2.605869169	-2.86557749	-2.555275736	-2.415222947	-2.5724074	-2.487448484	-2.565965512	-2.437134212	-2.518542183	-2.44348992	-2.458385949
Big Island Hawaii	USKameh	1800	-2.17244762	-2.355494892	-2.201070515	-2.428429829	-2.202116175	-2.488528028	-2.183915281	-2.32354374	-2.258762679	-2.164255028	-2.154580686	-2.318669981	-2.223112413	-2.428655205	-2.491299788	-2.383224134	-2.318281808	-2.510448447	-2.326423749	-2.438370618
Cahokia	USMisEW	-600	-5.918389794	-5.524037494	-5.674153945	-5.51830185	-5.515599356	-5.757740525	-5.600164266	-5.610522744	-5.500487713	-5.82935933	-5.566691172	-5.52983255	-5.518339656	-5.562501767	-5.683576634	-5.41360924	-5.549360253	-5.610440723	-5.745525909	-5.474406144
Cahokia	USMisMW	-100	-5.587922195	-5.606252229	-5.85199981	-5.58166017	-5.814844979	-5.518148567	-5.609707272	-5.751273259	-5.625322066	-5.733466105	-5.639485176	-5.224151399	-5.577909334	-5.608145409	-5.417919478	-5.503227635	-5.645439637	-5.541683166	-5.593772085	-5.52712628
Cahokia	USMisRo	300	-5.687052682	-5.916293534	-5.759134231	-5.565460548	-5.588479601	-5.725392545	-5.63131199	-5.765537264	-5.42405984	-5.668423845	-5.556256527	-5.606922641	-5.999571532	-5.609480144	-5.636383839	-5.544635038	-5.581947991	-5.682557891	-5.616954773	-5.84003227
Cahokia	USMisMu	500	-5.704191706	-5.52716907	-5.607948171	-5.480430349	-5.683784753	-5.7073775	-5.648853103	-5.398473249	-5.563618535	-5.564493545	-5.448189162	-5.741617647	-5.463960856	-5.455429133	-5.577433601	-5.39684527	-5.524944592	-5.584149101	-5.564384923	-5.562964012
Cahokia	USMisPa	600	-5.395691699	-5.737181744	-5.459421215	-5.645742316	-5.714625715	-5.475381369	-5.623448991	-5.703184508	-5.663205556	-5.468729205	-5.479205914	-5.582471038	-5.463723979	-5.421099729	-5.594265794	-5.688092126	-5.531423414	-5.541277492	-5.164432597	-5.401627687
Cahokia	USMisSp	800	-4.671510798	-4.686058587	-4.700786914	-4.684730512	-4.680780088	-4.689060086	-4.709820242	-4.700426904	-4.742131604	-4.704247994	-4.713475812	-4.720470032	-4.681459731	-4.640578792	-4.735514022	-4.684775222	-4.691964272	-4.696326142	-4.713126523	-4.733732026
Cahokia	USMisME	900	-4.111876413	-4.149500896	-4.127933001	-4.132877879	-4.129491223	-4.115532014	-4.157595004	-4.143161165	-4.128536597	-4.117320144	-4.1280662	-4.127871507	-4.121216722	-4.099696336	-4.124362936	-4.120162849	-4.127176765	-4.115079318	-4.143950357	-4.132794778
Cahokia	USMisME	1000	-3.970615875	-4.009121362	-3.987296191	-3.99168377	-3.988335009	-3.974137561	-4.015604319	-4.001217632	-3.987028551	-3.975062268	-3.987761084	-3.986189995	-3.979763759	-3.958219117	-3.98464844	-3.979016464	-3.985850297	-3.97457763	-4.002917459	-3.991844589
Cahokia	USCahoE	1100	-2.566672651	-2.63804226	-2.627417105	-2.607195792	-2.574783175	-2.554009103	-2.660073417	-2.585859117	-2.650825927	-2.610854187	-2.65062845	-2.698018281	-2.611768523	-2.617537006	-2.665843418	-2.555016343	-2.575407375	-2.597224492	-2.615489543	-2.629119499
Cahokia	USCahoL	1200	-2.556513498	-2.614494003	-2.626422435	-2.585572408	-2.590585986	-2.599034556	-2.646863125	-2.58816469	-2.646097455	-2.542003411	-2.587555181	-2.5531276	-2.648532634	-2.57469816	-2.600037698	-2.59366321	-2.639432529	-2.619956973	-2.590708238	-2.570374479
Cahokia	USMisSd	1300	-2.984122823	-3.071685465	-3.050096682	-3.024049263	-3.043614785	-3.036254469	-3.094345099	-3.049925605	-3.088468568	-3.04690111	-3.040600092	-3.066535709	-3.036234393	-3.069421305	-3.06006715	-3.05399159	-3.06310399	-3.082177043	-3.070030645	-3.086572808
Cahokia	USOneot	1400	-4.004373575	-4.12819673	-4.262480354	-3.795488945	-3.86689887	-4.229388918	-4.142573795	-3.892441293	-4.206373584	-3.968939162	-4.483636171	-4.226466247	-4.438343686	-4.864138406	-4.319985884	-4.166240636	-4.421453928	-4.566570863	-3.990066461	-4.214988897
Cambodian Basin	KhFunaE	300	0.744358486	0.912493656	0.814518308	0.873991408	0.686919632	0.711323311	0.736246317	0.769194733	0.812852222	0.776596473	0.907569292	0.616989547	0.661638098	0.753047034	0.509698126	0.999287622	0.898045057	0.787198731	0.772034881	0.74154486
Cambodian Basin	KhFunaL	600	0.811895123	0.799314549	0.785292274	0.624427277	0.828340492	0.668975775	0.791064847	0.642249825	0.60356911	0.818081229	0.612880089	0.801672239	0.648971193	0.675649772	0.645293446	0.688694966	0.64889058	0.655411899	0.798155043	0.640694327
Cambodian Basin	KhChenl	700	1.527038832	1.510527598	1.503746366	1.515917203	1.51374321	1.5210984	1.502143618	1.522316211	1.508441512	1.526790621	1.521339103	1.520752913	1.528567633	1.526868529	1.528084042	1.531262186	1.508747757	1.530034974	1.520067312	1.506841203
Cambodian Basin	KhChenl	800	1.740142263	1.720144875	1.713390188	1.722633097	1.720095857	1.731053985	1.715381012	1.733085694	1.71954065	1.730097378	1.732983246	1.73469396	1.738816187	1.73940924	1.743705663	1.73535205	1.718117191	1.740939747	1.728717806	1.71669419
Cambodian Basin	KhAngkE	900	2.651003687	2.69209688	2.353514499	2.535376256	2.592235725	2.646283511	2.70006191	2.749542309	2.663341755	2.653229846	2.560609618	2.636281374	2.726614147	2.555560469	2.771652595	2.695416341	2.679548272	2.555503219	2.55567818	2.693091992
Cambodian Basin	KhAngkE	1000	2.335341614	2.452334798	2.551212141	2.824597774	2.692783812	2.397562948	2.544662239	2.423868867	2.587964956	2.390059023	2.443226148	2.423786119	2.461137024	1.98573462	2.51519769	2.633516398	2.555368113	2.251414587	2.618090364	2.950349236
Cambodian Basin	KhAngkC	1100	2.623569775	2.580188538	2.58755836	2.604497915	2.583725153	2.569825632	2.598338656	2.598513351	2.595100044	2.591141279	2.60577716	2.591900235	2.587205378	2.599921416	2.618747602	2.606979932	2.592646431	2.598263535	2.595800198	2.589158944
Cambodian Basin	KhAngkL	1300	2.218943703	2.488393437	2.251057766	2.359352098	2.266616974	2.214402458	2.356515057	2.29552047	2.018098995	2.361944864	2.351049545	2.35174907	2.362626544	2.363138042	2.381886858	2.484867011	2.225333364	2.351258504	2.384701197	2.071986547
Cambodian Basin	KhCambd	1500	2.347103926	2.32443317	2.160650263	2.392574368	2.216243459	2.19671714	2.433164684	2.444333783	2.033181747	1.601812332	2.597532801	2.210153868	2.186894221	2.321582159	2.333980034	2.031443427	2.37597028	2.561731108	2.29901138	2.253180187
Cambodian Basin	ThAyuth	1600	2.224795341	2.212024189	2.364702382	2.467513742	2.396315476	2.341306768	2.354650537	2.257746413	2.197854517	2.384361648	2.368703598	2.514518494	2.452148303	2.227689541	2.054772959	2.52309174	2.336314049	2.389944082	1.8763124	1.767641795
Cambodian Basin	ThAyuth	1700	2.272271388	2.069547465	2.244210221	2.804041063	2.351266911	2.263537086	2.333873488	2.352868549	2.398754798	2.451571901	2.311217921	2.202621924	2.621838229	2.411976521	2.138466555	2.531358271	2.314421849	2.507289852	2.522427004	1.995268471
Cambodian Basin	ThRattn	1800	2.165334403	2.097479275	2.101379574	2.062156339	2.083706957	2.071245997	2.128381512	2.134976514	2.064213121	2.128648249	2.081711766	2.0927471	2.078293962	2.107914211	2.116280302	2.118514218	2.085595826	2.092587181	2.098043783	2.068873431
Central Java	IdMedng	800	0.670223544	0.706441216	0.693113856	0.734636154	0.75737048	0.758504407	0.767931523	0.753429949	0.727203482	0.805257586	0.790832236	0.722044664	0.746658317	0.715712137	0.752689776	0.774794877	0.763520401	0.768446176	0.747996967	0.739204439
Central Java	IdMedng	900	0.71731039	0.753234394	0.739992793	0.781700857	0.804422551	0.805635891	0.815261751	0.80074446	0.774372831	0.852676878	0.837600608	0.769271834	0.793809304	0.76287121	0.799261275	0.821843672	0.810629223	0.815280072	0.795007934	0.786187836
Central Java	IdKedir	1100	1.418090017	1.476567001	1.310026098	1.225913442	1.271825199	1.348736726	1.160293783	1.622669795	1.655239397	1.047436786	1.401873685	1.375165003	1.354289908	1.003120969	1.106305442	1.153764525	0.990342027	1.208518997	1.231753995	1.325512196
Central Java	IdKedir	1200	1.197900606	1.361342753	1.134322492	1.229159553	1.123988927	1.072310766	1.498854312	1.304949918	1.183245448	1.268774892	1.194640322	1.40461071	1.331611562	1.466833309	1.446574821	1.190061559	1.289356282	1.352884913	1.607800595	1.152452374
Central Java	IdMajap	1300	1.913319969	1.9717213	1.974336903	1.998411451	1.968620375	1.990304278	1.965045108	2.007846478	1.98548668	1.98723042	1.947759803	2.010462463	1.996155252	2.023697436	1.996611793	2.014458029	2.000993666	2.012286929	1.967309344	1.952059371
Central Java	IdMatrm	1600	1.812936491	2.224260979	1.639376659	1.745857877	1.936602296	2.112072026	1.897010934	1.48112785	1.716449826	1.707189872	1.665114548	2.03711238	1.429564377	1.659595972	1.856580438	1.902961827	1.922150785	2.064166589	1.723230961	1.832721725
Chuuk Islands	FmTrukE	1800	-4.306612831	-4.394754654	-4.578305873	-4.711146495	-4.348846984	-4.336999865	-4.517502358	-4.593455009	-4.275078937	-4.407133057	-4.630137677	-4.674567231	-4.523855221	-4.369110236	-4.670225715	-5.018860399	-4.808715506	-4.962057712	-4.573199799	-4.152955346
Chuuk Islands	FmTrukL	1900	-1.321894029	-1.135054513	-1.001175755	-1.05084978	-1.373212842	-1.302780246	-1.256582625	-1.455348682	-1.2358521	-1.850264481	-1.161118587	-1.224482969	-1.309920102	-1.13963129	-1.424497394	-1.003641712	-1.241843608	-1.132515237	-1.537137797	-1.370954961
Cuzco	PeCuzLF	100	-3.492325369	-3.867069746	-3.907964323	-3.718470692	-3.963608266	-4.4631748	-4.30101875	-3.981941253	-4.098420918	-3.80627898	-4.115391628	-4.22144694	-3.699559133	-3.927282916	-4.234484088	-4.36330702	-4.106685785	-3.669412491	-3.788228464	-3.843974122
Cuzco	PeCuzE1	200	-4.03238898	-4.074115802	-4.036156286	-3.972382351	-3.874999582	-4.072878099	-3.941866673	-4.268219961	-3.939479181	-4.057759367	-4.033476746	-4.079871348	-3.902431007	-4.053339916	-3.972790084	-4.250246154	-3.733466169	-4.007365365	-4.147365279	-3.828191312
Cuzco	PeCuzE1	300	-3.74881761	-4.031776348	-3.974223512	-4.039782704	-3.996370129	-3.943407838	-3.88651298	-4.288167831	-3.717489796	-3.632400953	-4.060732107	-3.956094509	-4.188306167	-4.179879892	-4.146471707	-4.538890429	-4.345851395	-4.146493825	-4.283749899	-3.904225892
Cuzco	PeCuzE1	400	-4.166551264	-3.915585319	-4.022585736	-3.840543687	-3.844995015	-3.989982983	-3.959174607	-4.014650582	-4.136754482	-4.071831813	-3.8801578	-4.212108568	-3.836177744	-3.895880645	-4.049468771	-3.862548276	-4.180685243	-3.851945073	-3.63154873	-3.9725163
Cuzco	PeCuzE2	500	-3.919746381	-4.232841455	-4.094667438	-4.221372489	-3.987638928	-3.952347301	-3.926101512	-4.693261579	-4.162416888	-4.115403471	-4.029915782	-4.038584545	-4.187239328	-3.976380056	-4.13936686	-4.110407107	-4.136102272	-4.005955104	-3.881423193	-3.773867339
Cuzco	PeWari*	700	-1.096199496	-1.174833185	-1.229696884	-1.040438172	-1.152942164	-1.083183772	-1.059689176	-1.234715821	-1.164853978	-1.33186687	-0.98633924	-1.085469648	-0.998489251	-1.195691122	-0.926843942	-1.139639321	-1.189991375	-1.168777726	-1.160702598	-1.187626525
Cuzco	PeCuzL1	1000	-3.544196276	-3.248177458	-3.231893688	-3.421041454	-3.532983031	-3.323363823	-3.465775245	-3.586367175	-3.372083711	-3.299098791	-3.636467327	-3.285021873	-3.106736085	-3.494855872	-3.309359169	-3.489222588	-3.147959509	-3.553245406	-3.545870292	-3.69031468
Cuzco	PeCuzL2	1300	-2.522493239	-2.326315972	-1.74766046	-1.877023089	-2.188845341	-2.706933289	-2.747836125	-2.266039184	-2.105780755	-2.257308342	-2.166542137	-1.970602095	-2.483956669	-2.520065169	-2.179007458	-2.254644193	-2.299426329	-2.261362368	-2.16383344	-2.18470958
Cuzco	PeInca*	1400	-0.098112719	-0.164109619	-0.09762246	0.157138729	0.176739405	0.061916009	-0.060245298	-0.49688689	-0.198030999	-0.152329573	-0.10930923	0.019209665	-0.011374991	-0.240663332	0.096945711	0.127026102	-0.03926087	0.052904261	0.106522916	0.07678599
Cuzco	PeInca*	1500	0.029549586	-0.029509329	-0.030102407	0.081395959	0.183455202	0.099973338	0.050970857	-0.264198999	-0.027308657	0.006224069	-0.035934153	0.065708772	0.038673991	-0.011168462	0.159580223	0.149403895	0.131271113	0.108381183	0.048107674	0.001482815
Deccan	InDecNL	-2700	-3.39206087	-3.809861256	-4.533124143	-4.264176281	-3.736811999	-4.029822179	-3.644904031	-4.185490499	-4.202833584	-3.852597133	-3.437917898	-3.851266586	-4.651716898	-4.550248476	-4.028757268	-4.372262911	-4.451058678	-4.357275256	-3.843558031	-4.223979425
Deccan	InDecIA	-1200	-3.939829418	-4.072154756	-4.039462799	-3.999798023	-3.936910202	-3.938486611	-4.026876462	-3.876505132	-3.836693837	-4.019768436	-3.930789985	-3.986043686	-4.139586691	-3.921732335	-3.869623385	-3.857375754	-3.835978606	-3.733359554	-4.076959533	-4.053233755
Deccan	InDecIA	-900	-3.715239905	-3.305423001	-3.272953666	-3.465850776	-3.021298394	-3.282303063	-3.352207961	-3.349050909	-3.527914303	-3.35785473	-3.367303573	-3.272158803	-3.506187118	-3.422163623	-3.183507833	-3.608776303	-3.2984635	-3.415618246	-3.240619608	-3.385749088
Deccan	InDecIA	-500	-3.09579678	-2.956115146	-2.808213066	-2.869346341	-2.852845588	-2.587171809	-2.964593678	-2.930659897	-3.168492364	-2.891250928	-2.846106288	-2.979498749	-2.869250221	-3.072934646	-3.138963301	-3.025300233	-2.911299265	-3.106863152	-2.575136759	-2.951277782
Deccan	InSataL	-100	1.755230697	1.727299468	1.724343256	1.707802437	1.709262649	1.722214886	1.703985759	1.708217658	1.749942867	1.727120379	1.743555741	1.728894845	1.732072512	1.760482601	1.752847476	1.713005313	1.70643831	1.73300459	1.758427726	1.741699842
Deccan	InSataL	0	1.757461907	1.735647393	1.725932972	1.707946694	1.715954572	1.727223456	1.708400802	1.720000891	1.748754475	1.731851404	1.745080199	1.738063489	1.737344961	1.767654553	1.766018384	1.719625163	1.704221518	1.736213028	1.756884657	1.743509052
Deccan	InSataL	100	1.766602945	1.742092007	1.731752787	1.726903305	1.725627294	1.735391241	1.725462418	1.729677011	1.76469836	1.736502357	1.756228641	1.748013198	1.749242365	1.774235071	1.767770814	1.72648122	1.71679854	1.741946926	1.760323463	1.748413197
Deccan	InSataL	200	1.779452648	1.754515655	1.74848712	1.732358314	1.750813461	1.769079607	1.757371233	1.742947165	1.786659194	1.762683374	1.773651617	1.75698855	1.756073418	1.803891599	1.791985621	1.735591841	1.736574009	1.764503913	1.787128911	1.778728141
Deccan	InVakat	300	1.895842773	2.029270004	2.067232212	1.863782119	1.790103858	2.000623997	2.008447735	1.995371535	1.998051068	1.931742081	2.127804094	1.948551135	2.007121123	2.186512294	2.051281073	1.984249277	2.009540001	2.201847027	2.020029726	1.93560104
Deccan	InKadam	500	1.39264545	1.457267203	1.082538801	1.246693152	1.152057908	0.989981403	1.143072115	1.216478888	1.251406478	1.56117784	1.366303845	1.034733798	1.161696534	1.183155523	1.270733452	1.26026882	0.917272949	1.438322381	0.919393253	1.16801697
Deccan	InChaBd	600	2.272165012	2.220544249	2.154524286	2.324694451	2.181333408	2.247559618	2.289406693	2.060988427	2.154190109	2.252054376	2.254817747	2.333950554	2.246741585	2.225922588	2.198156812	2.15177009	2.193429608	2.21483789	2.054540255	2.170882669
Deccan	InChaBd	700	2.314990422	2.229234169	2.255224644	2.352243434	2.213534271	2.266204908	2.295849721	2.222289027	2.255327412	2.332632575	2.314898909	2.311450955	2.29660029	2.338737949	2.25114184	2.240613691	2.249035622	2.244025607	2.146218099	2.343487129
Deccan	InRasht	800	1.94505471	2.14264459	2.140695886	1.895439814	2.13879237	2.18763691	2.148089679	2.194445209	1.946150099	1.939320266	1.961688948	1.965327626	2.207400678	2.002863292	1.937895731	2.217910446	2.121857708	1.949522714	2.18995758	1.953139246
Deccan	InRasht	900	1.947887635	2.153531088	2.148256286	1.898560744	2.154510459	2.194137987	2.148257213	2.202977469	1.960449127	1.950054074	1.966991209	1.974496975	2.21204555	2.019392421	1.957212507	2.23199232	2.128671731	1.966251746	2.199297679	1.959105488
Deccan	InChaKl	1000	2.409421232	2.464549975	2.691622797	2.560332562	2.454320071	2.646920577	2.389681048	2.394572914	2.45532124	2.427733335	2.354922052	2.541055477	2.797875189	2.0994415	2.360982053	2.449024724	2.522404238	2.208186715	2.633056376	2.546631213
Deccan	InHoysa	1200	1.980454251	1.879903284	1.802340705	1.573700067	1.775535681	1.694048302	1.843107263	1.763790177	1.7084447	1.865778874	1.847258918	1.957234148	1.818510604	1.831853958	1.898504506	1.775983737	1.709173913	1.865425392	1.868691821	2.029181408
Deccan	InKampi	1300	0.617619649	1.105957143	0.899746868	1.285149536	1.051135162	1.075939848	0.973270143	1.192437943	1.15426242	1.11630842	0.815051056	1.143577797	1.138473391	0.860473404	0.647240004	1.396952094	0.895292128	0.667498102	0.933247647	0.793247434
Deccan	InVijay	1400	2.275302209	2.248409261	2.256610659	2.238659767	2.254873451	2.22679067	2.22516013	2.262644428	2.266415833	2.230291538	2.275330213	2.233075561	2.253975031	2.243350326	2.227772917	2.246941258	2.236435786	2.236608077	2.223415653	2.198871565
Deccan	InVijay	1500	2.341227735	2.369352925	2.3277245	2.286602418	2.327960294	2.322603644	2.311280272	2.387327174	2.306021128	2.323718361	2.385353348	2.310675875	2.346919605	2.339614505	2.372641024	2.320920959	2.326834842	2.328097032	2.302475897	2.295447839
Deccan	InVijay	1600	2.405218688	2.333637012	2.311094242	2.3021732	2.401488168	2.416234243	2.168936998	2.270612425	2.366131107	2.234142828	2.149008187	2.010165796	2.673537248	1.937542251	2.424192694	2.465933957	2.360033688	2.260741468	2.083264641	1.896621325
Finger Lakes	UsIroqE	1600	-2.959305049	-3.185398289	-3.196787268	-2.961616385	-3.266796684	-3.167070318	-3.09420599	-3.187536485	-2.990294508	-3.241520635	-3.174470659	-3.056945588	-2.955411876	-3.269154112	-3.060736207	-2.934227579	-3.061039141	-2.951945387	-3.270042059	-2.978137064
Finger Lakes	UsIroqE	1700	-2.621360562	-2.97016118	-2.990694698	-2.546259734	-2.952196328	-2.900118645	-2.720584833	-2.984979652	-2.804109771	-2.956427033	-3.275274803	-2.647320503	-2.624519936	-3.000988531	-2.615641275	-2.630463072	-2.72025072	-2.449114208	-2.88259187	-2.615377292
Finger Lakes	UsIroqL	1800	-2.418594933	-2.340272278	-2.145288481	-2.212304275	-2.212101256	-2.206680099	-2.369531283	-2.436655933	-2.142403362	-2.09725056	-2.112733916	-2.425292198	-2.205031906	-2.425585333	-2.342569971	-2.086241916	-2.423577255	-2.411585471	-2.426580536	-2.432649814
Garo Hills	InGaroE	1800	-3.926142197	-3.917786867	-4.082200267	-3.882517575	-4.134259675	-3.806863587	-3.841806131	-4.085912294	-3.903213798	-3.838954554	-3.951964655	-3.843134066	-3.840519652	-3.909509261	-3.799097813	-3.562769938	-3.963564221	-3.68706796	-4.137326897	-3.854000174
Garo Hills	InGaroL	1900	-0.716618802	-0.923614241	-0.977482242	-1.05632887	-0.423473651	-0.800869519	-0.953897733	-0.868669876	-0.72512463	-0.749767009	-0.671060604	-0.722661967	-0.886856806	-0.868032596	-0.790150743	-0.851099656	-0.833423674	-0.792491767	-0.827358452	-0.799008229
Ghanaian Coast	GhAshnE	1600	-1.888369789	-2.05864628	-1.642802764	-1.547621718	-1.859156536	-2.251353472	-1.098374963	-2.319280036	-1.381825707	-1.885141983	-1.996872849	-1.811773427	-2.516574115	-1.90683973	-2.527200261	-2.742337309	-1.3425894	-1.914349357	-1.979994759	-1.908813184
Ghanaian Coast	GhAshnL	1800	0.236366539	0.173198506	0.13576304	0.195505599	0.12369972	0.179498719	0.178719955	0.338376147	0.340350898	0.153744472	0.510612585	-0.004628843	0.063343178	0.351404436	0.235629929	0.101716919	0.254928236	-0.02588764	0.684702668	0.356753921
Iceland	IsCommw	1000	-2.596034195	-2.495161835	-2.569556478	-2.628319579	-2.560686396	-2.580933856	-2.704107027	-2.59852861	-2.578744943	-2.514248976	-2.611353851	-2.509198256	-2.63200304	-2.485448723	-2.55408666	-2.61191	-2.501950901	-2.599448081	-2.623130936	-2.577567559
Iceland	IsCommw	1100	-1.934238688	-1.932881294	-1.942107839	-1.909388259	-1.940451151	-1.91774672	-1.988828933	-1.94533306	-1.950593948	-1.922429831	-1.915316177	-1.941036543	-1.968797781	-1.916067949	-1.915152729	-1.888462924	-1.950372752	-1.936451578	-1.940589345	-1.932226841
Iceland	IsCommw	1200	-1.26193172	-0.952745313	-1.435354157	-1.067230014	-1.319294398	-1.112487914	-1.210992946	-1.228514968	-1.304123033	-1.115084657	-1.177375566	-1.139136022	-1.193710059	-1.139464043	-1.241602607	-1.161268808	-1.219545764	-1.288714584	-1.296975546	-1.194463091
Iceland	NorKing	1300	-0.593486331	-0.59031416	-0.625196012	-0.592300867	-0.598868006	-0.595864975	-0.61272063	-0.60022341	-0.611763998	-0.610247162	-0.591336894	-0.606534311	-0.604408957	-0.594004997	-0.593890449	-0.572670571	-0.581318051	-0.580868085	-0.575690401	-0.610060966
Kachi Plain	PkAcerN	-7500	-4.343489888	-4.627542613	-4.45867184	-4.338915836	-4.548590726	-4.213643528	-4.438060203	-4.648423676	-4.611105614	-4.651626198	-4.559685107	-4.708290529	-4.594930772	-4.606876755	-4.652359846	-4.707451488	-4.665960011	-4.392565274	-4.33511916	-4.444286511
Kachi Plain	PkCeraN	-5500	-4.521531102	-4.630774268	-4.085589437	-4.342423715	-4.303363003	-4.72423426	-4.370546313	-4.241694295	-4.690750758	-4.152161206	-4.581900029	-4.722365636	-4.826145371	-4.646848247	-4.446850612	-4.358213542	-4.556986143	-4.492171735	-4.483400303	-4.103066206
Kachi Plain	PkChalc	-4000	-3.421812836	-3.925922002	-3.929660895	-3.927561635	-3.78820242	-3.876428455	-3.316616323	-4.319797841	-3.719210786	-3.631927293	-3.85532997	-3.768565711	-3.620861505	-3.624851127	-3.746281098	-3.989372502	-3.636586692	-3.570044853	-3.488420105	-3.475451564
Kachi Plain	PkPreUr	-3200	-3.723211472	-3.688727301	-3.604089587	-3.237621789	-3.51180199	-3.628194827	-3.589329065	-3.495076331	-3.075037129	-3.487915451	-3.622153263	-3.914970291	-3.860314488	-3.979578841	-3.407428899	-3.652245314	-3.988975292	-3.240423971	-3.45210097	-3.747642041
Kachi Plain	PkUrbn1	-2500	0.462240793	0.557160164	0.123599063	0.854527947	0.395859747	0.626171892	0.785979577	0.439571274	0.006282199	-0.142193149	0.28932133	0.33730565	0.307447024	1.185820637	0.095920834	-0.023098687	0.737823753	0.865074852	0.183354202	0.297020488
Kachi Plain	PkPostU	-1800	-3.186887728	-3.616603573	-3.385169128	-3.366909746	-3.431912645	-3.264911848	-3.542679863	-3.643974106	-3.359170772	-3.357048564	-3.819832583	-3.548667699	-3.374684934	-3.475869375	-3.281954356	-3.861746938	-3.461080237	-2.931203399	-2.973741207	-3.558824644
Kachi Plain	PkProto	-1300	-2.394087478	-2.925604073	-2.28223793	-2.742600752	-2.585228169	-3.209242946	-3.34001917	-2.243979812	-2.865366809	-2.569098927	-3.125126481	-2.970017391	-2.777551441	-2.438051318	-2.609021898	-3.136661908	-3.039844403	-2.7586933	-2.878839797	-2.840445807
Kachi Plain	InMaury	-300	2.416782975	2.624901192	2.618707655	2.785637885	2.575879943	2.627023341	2.405144784	2.637946538	2.624647228	2.638136622	2.580760939	2.634275783	2.413359836	2.633976865	2.420858509	2.6339198	2.623727335	2.638477153	2.797921552	2.567606464
Kachi Plain	PkIndGr	-100	1.780310755	1.761029706	1.65954631	1.705464946	1.745376456	1.7517846	1.68355262	1.226200553	1.752626962	1.722767291	1.712633602	1.681965889	1.718725698	2.003225698	1.438274868	1.550734878	1.290354372	1.632627216	1.544008946	1.487299259
Kachi Plain	PkSind1	900	1.208244998	1.464917612	1.36572252	1.400598	1.400650767	1.47970945	1.375049187	1.58593329	1.349124967	1.55224692	1.496365119	1.770368154	1.364593874	1.278299525	1.428225158	1.307680345	1.438727107	1.354860752	1.506879157	1.345910393
Kachi Plain	PkSind1	1000	1.370937519	1.358128542	1.386149354	1.251459325	1.363915729	1.319164679	1.351761097	1.379876577	1.427852179	1.568828197	1.417737715	1.585840229	1.570532482	1.49859326	1.397946522	1.239805729	1.474059646	1.431932317	1.246846339	1.369859725
Kachi Plain	PkSind1	1100	1.16912015	1.040945616	1.199970535	1.031743965	1.004352247	0.943248931	0.759542685	0.919753324	0.958940103	0.93139792	1.20839726	0.966938323	1.149186114	1.004823973	1.163055744	1.002000437	1.038980092	1.078160146	1.203875024	1.003987845
Kachi Plain	AfGhurd	1200	2.257685752	2.178855661	2.242098243	2.335742232	2.619520751	2.624852717	2.290963906	2.547836001	2.29718913	2.559245126	2.192120276	2.249387652	2.349818544	2.451588406	2.260685098	2.439474026	2.092624533	1.954232572	2.15113814	2.123427192
Kachi Plain	InDelh*	1300	3.269023828	3.218548423	3.225512507	3.264846747	3.19793491	3.229533905	3.253070497	3.238748937	3.241310268	3.292453309	3.247830029	3.213676258	3.249414731	3.263018553	3.196938531	3.262826362	3.225936758	3.251641495	3.266805095	3.229528511
Kachi Plain	PkSind2	1400	1.541381809	1.529431413	1.244313076	1.159279602	1.269838388	1.309022918	1.439709741	1.30416239	1.149732302	1.439057658	1.070506449	1.49470397	1.26583679	1.423238635	1.495958099	1.308540789	1.219703822	1.532034758	1.397338199	1.346900181
Kachi Plain	PkSind2	1500	1.273678925	1.539107572	1.309620078	1.429143624	1.498409293	1.403898798	1.328414692	1.51296602	1.318248339	1.32510576	1.613221843	1.462648033	1.245059033	1.431660049	1.54515148	1.428296312	1.720713479	1.0611495	1.449954661	1.441110899
Kachi Plain	InMugl*	1600	2.152265984	2.789134848	2.014645479	2.109103013	1.930815322	2.381792685	1.530203841	2.438524571	1.898828652	1.938088189	2.099209403	2.019758946	2.244639866	2.15579823	1.512911162	2.325339271	2.183608077	1.891971519	2.177406927	2.542335097
Kachi Plain	InMugl*	1700	3.190240506	2.927176751	2.94341465	3.006173052	2.881787801	2.651686451	2.951959468	2.914621841	2.857520987	2.861868055	2.966897169	2.919676751	3.011097878	2.99762146	2.905258226	2.983950391	2.940158691	2.926130868	2.96189998	2.928039751
Kachi Plain	AfDurrn	1800	0.984806247	1.284585013	1.447327233	0.942463815	1.17930218	0.486348489	1.210092317	1.14691679	0.906030769	1.147234709	1.119061229	1.062047326	0.571615839	1.221602132	0.909003979	1.15215187	1.414766569	1.020809697	0.883116895	0.67125548
Kansai	JpYayoi	-300	-3.667687519	-3.691661415	-3.744949623	-3.679104284	-3.723828554	-3.681342041	-3.676548639	-3.741929822	-3.712787301	-3.720736138	-3.722993983	-3.78861644	-3.738871411	-3.59270488	-3.74260312	-3.686619397	-3.794310822	-3.663048507	-3.754249808	-3.712103877
Kansai	JpKofun	300	-1.494490141	-0.849273549	-1.473052082	-1.51235216	-1.387860274	-1.141436321	-1.3214465	-1.36627481	-1.293326489	-1.258594826	-1.056805298	-1.354718704	-1.245075267	-1.445689275	-1.202887998	-1.130400248	-1.260002271	-1.480922671	-1.068785143	-0.864459311
Kansai	JpKofun	400	-1.052043085	-0.577470496	-0.454498607	-0.957075967	-1.05764727	-0.617627394	-1.008266746	-0.555529214	-0.60765653	-0.680364236	-0.731818666	-0.6864503	-0.706682796	-0.980408175	-0.769972938	-0.85354747	-0.751079085	-0.784223665	-0.699813835	-0.531787388
Kansai	JpKofun	500	-0.356547198	0.19181614	-0.147413521	-0.326844271	-0.087457574	-0.035757579	-0.092693289	-0.162690773	-0.113354089	-0.373502532	0.15146977	-0.444064499	-0.026125976	-0.099060291	-0.213590021	-0.111712112	-0.280625672	-0.143432359	-0.124651917	-0.004032989
Kansai	JpAsuka	600	1.603512558	1.630301955	1.417186291	1.434737353	1.513024922	1.663924328	1.425078491	1.508221256	1.706194151	1.18985796	1.405996022	1.421826501	1.688360719	1.260402397	1.351224272	1.610977234	1.734767959	1.51566327	1.616260503	1.380946249
Kansai	JpAsuka	700	1.483587593	1.60739781	1.590517574	1.810843227	1.641200776	1.416471607	1.738804053	1.510784846	1.585076687	1.754431858	1.959855972	1.769904258	1.556378535	1.56605301	1.84153088	1.010379654	1.598578572	1.589380975	1.463067838	1.277538801
Kansai	JpHeian	800	2.248353288	2.251223912	2.171194871	2.214501285	2.164877685	2.210955331	2.235291591	2.181157123	2.204735238	2.231752899	2.203591352	2.202403203	2.177897677	2.290512522	2.24263404	2.252520515	2.180857752	2.19262236	2.204771851	2.22157342
Kansai	JpHeian	900	2.275251218	2.269536241	2.191522658	2.243117362	2.194881062	2.238645863	2.262969433	2.206297066	2.235166071	2.263003372	2.218329192	2.225637021	2.198902567	2.312194802	2.248896864	2.274019067	2.200042789	2.211762131	2.226975959	2.25444095
Kansai	JpHeian	1000	2.249130005	2.248361465	2.168782392	2.211182666	2.161638645	2.218618271	2.238859569	2.182023469	2.200420913	2.233372886	2.206060599	2.201813522	2.181372687	2.284282593	2.235668272	2.250013777	2.181469851	2.195212804	2.209809503	2.220677528
Kansai	JpHeian	1100	2.26760974	2.272326137	2.19005544	2.241227716	2.191742053	2.22965672	2.25717418	2.199381926	2.228863161	2.254029823	2.219419682	2.223828025	2.189963689	2.309813713	2.260218075	2.266694051	2.200700326	2.21635658	2.221737757	2.249798098
Kansai	JpKamak	1200	2.114425741	2.054703839	2.101662686	2.070353909	2.09372894	2.037570199	2.12864665	2.109298718	2.06489166	2.057973467	2.07787071	2.083002297	2.116901436	2.119776674	2.138807547	2.075742421	2.021376831	2.114927944	2.119947602	2.062702166
Kansai	JpKamak	1300	2.066092048	2.118935676	2.094291802	2.041242276	2.148424892	2.082695399	2.082497605	2.073869377	2.110549729	2.123329843	2.088839429	2.078879034	2.084607472	2.122753563	2.060218916	2.059347165	2.097854527	2.1039955	2.119159611	2.05765779
Kansai	JpAshik	1400	2.183696898	2.165920211	2.134156024	2.155043133	2.170595055	2.206803095	2.136772902	2.109458149	2.157765775	2.208289406	2.173238859	2.21598184	2.172223752	2.150632808	2.224838703	2.166530168	2.144431327	2.208548936	2.165759268	2.135629892
Kansai	JpSengk	1500	1.496221436	1.408161248	1.475556055	1.461925453	1.470691128	1.473596207	1.481064249	1.422462881	1.50119933	1.443117781	1.474947557	1.434307469	1.460544337	1.500454745	1.438194992	1.438410015	1.428562524	1.400159295	1.455156844	1.421274192
Kansai	JpAzMom	1600	2.248966457	2.300687425	2.278275286	2.247489726	2.344743172	2.271760496	2.347115465	2.316437166	2.273726564	2.288903582	2.283429687	2.311994136	2.32120269	2.317883049	2.256033224	2.298012711	2.305576515	2.307649168	2.238635953	2.260720959
Kansai	JpTokgw	1700	3.259268947	3.304074841	3.300581599	3.283489681	3.335469943	3.332487557	3.290346611	3.279876773	3.286946206	3.319450621	3.313330692	3.223792423	3.311801314	3.277466987	3.359962579	3.350220858	3.305327571	3.301041847	3.239812983	3.272492679
Kansai	JpTokgw	1800	3.278530288	3.323310181	3.319861051	3.302427797	3.354564452	3.351562479	3.3099917	3.29910213	3.306272088	3.33832715	3.332527473	3.242982375	3.330790711	3.296755195	3.379328317	3.368996192	3.32457618	3.320082922	3.258825006	3.291758621
Kapuasi Basin	IdBrokE	1700	-4.704061039	-4.544907973	-4.71635437	-4.550136057	-4.604941607	-4.607161257	-4.549554963	-4.727602581	-4.663333528	-4.477831659	-4.610162353	-4.593357333	-4.467365325	-4.524350007	-4.618945564	-4.790986432	-4.678970783	-4.466652794	-4.671545291	-4.683287614
Kapuasi Basin	IdBrokL	1900	-2.388319066	-2.300070702	-2.542486946	-2.432618054	-2.781847479	-2.503235609	-2.581119751	-2.295861939	-2.438397618	-2.630162391	-2.475772371	-2.383598995	-2.428254344	-2.301919443	-2.445382367	-2.418381705	-2.354890975	-2.394040078	-2.334968031	-2.749772858
Konya Plain	TrNeoER	-9600	-5.608001453	-5.023590572	-5.491660237	-6.361694583	-5.156815979	-5.454746923	-4.474827358	-4.926432845	-5.814299837	-5.594141591	-5.385917267	-4.795559102	-5.522590894	-5.508729925	-5.468714366	-4.895236137	-4.646719043	-4.639444465	-5.209100236	-5.576744821
Konya Plain	TrNeoCR	-7000	-4.94387784	-5.018863225	-5.464480901	-5.303047696	-5.702122642	-5.424288041	-6.230423433	-5.1845357	-5.211178041	-5.43998378	-5.226674054	-5.162638387	-4.882357612	-5.30291555	-4.753895773	-5.334881451	-4.792456404	-5.282997214	-5.308683269	-4.988163294
Konya Plain	TrNeoLT	-6600	-4.692324729	-4.146331689	-4.445411207	-4.523080355	-4.581422421	-4.270511129	-4.586233127	-5.278628665	-4.33712872	-4.761417792	-4.872419222	-5.192672651	-4.564552746	-4.794077657	-4.1156302	-4.458481807	-4.275243645	-4.483684244	-4.674158348	-4.798319761
Konya Plain	TrClcER	-6000	-4.054665862	-4.069477245	-4.172522632	-4.103187353	-4.037387468	-4.080655753	-4.128955066	-4.158818798	-4.112529355	-4.087664818	-4.058835524	-4.106401205	-4.075732604	-4.079511588	-4.151136146	-4.091725584	-4.073284351	-4.122555138	-4.145270226	-4.07773292
Konya Plain	TrClcLT	-5000	-3.718041122	-3.588339932	-3.521195865	-3.777517661	-3.744543069	-3.431836818	-3.540984264	-3.330136506	-3.378157851	-3.606331342	-3.707053177	-3.479311256	-3.484755629	-3.30523769	-3.433076813	-3.457005421	-3.417851497	-3.454584713	-3.412978069	-3.524002167
Konya Plain	TrBrzER	-3000	-0.925311553	-0.792218936	-0.532708885	-0.997725583	-1.189863206	-0.963039021	-0.386301792	-0.673213423	-0.785681038	-1.068649121	-0.438613205	-0.865534155	-1.263700048	-0.164904068	-1.559729537	-0.872780755	-0.913268794	-1.362509508	-1.142689352	-0.054539355
Konya Plain	TrBrzMD	-2000	-0.109748675	-0.1379864	-0.138502972	-0.112246251	-0.104927132	-0.109505239	-0.134556872	-0.097243702	-0.155495734	-0.124344675	-0.129257315	-0.093229798	-0.144579631	-0.094158157	-0.127168919	-0.066983479	-0.095202824	-0.140146545	-0.160884105	-0.131341909
Konya Plain	TrHatOK	-1600	0.767451129	0.765522698	0.7025623	0.690588776	0.74901858	0.752235758	0.740292661	0.743998761	0.704974912	0.773590732	0.780583647	0.805417688	0.726429422	0.726683774	0.776874044	0.802491422	0.764556663	0.712927661	0.733540232	0.704798445
Konya Plain	TrBrzL2	-1500	0.996445155	0.942552631	0.939615457	0.972222086	0.991491211	0.939423534	0.926073791	0.962896469	0.98797159	0.959263195	0.972070546	0.968438991	0.96297657	0.957760542	0.975814406	0.971918514	0.962917355	1.01006413	0.986433115	0.977330057
Konya Plain	TrBrzL2	-1400	0.901772167	0.846891217	0.832099872	0.880019128	0.899324188	0.839586047	0.806627231	0.856472774	0.872631568	0.850455587	0.863493702	0.883706464	0.873263365	0.882671806	0.878664557	0.876082381	0.859252176	0.915787979	0.894700066	0.886410078
Konya Plain	TrHatNK	-1300	1.059474103	1.113977746	1.064711	1.066554556	1.062584823	1.099607371	1.078652352	1.061004301	1.086401523	1.088479579	1.04675529	1.074229535	1.064527309	1.077727495	1.069289262	1.120149398	1.078180668	1.06569695	1.04395659	1.030308285
Konya Plain	TrHatNK	-1200	1.084495518	1.118566509	1.065648367	1.089178609	1.081213392	1.103170965	1.105468909	1.076561479	1.092516492	1.104640104	1.068708991	1.105513396	1.075487123	1.086439284	1.083011767	1.125051806	1.09819693	1.077209478	1.073555457	1.050261411
Konya Plain	TrNHitt	-1100	0.116613671	0.174489098	0.074962432	0.156719455	0.086529076	0.147047044	0.15476227	0.080298243	0.071799672	0.119240322	0.134252477	0.22106867	0.205986589	0.122018729	0.112444186	0.119377193	0.127522145	0.158241809	0.118608503	0.148341475
Konya Plain	TrTabal	-900	0.257339289	0.071840586	0.304999356	0.381509064	0.088237074	0.370687435	0.596475605	0.357042407	-0.111851239	-0.087553202	0.221075893	0.114283674	0.426382141	0.219764527	0.11417818	0.290444805	0.184192697	-0.028216783	0.01357436	0.364510198
Konya Plain	TrPhryg	-800	0.435412933	0.440262353	0.428489781	0.462746195	0.417985818	0.442833144	0.421491637	0.491646917	0.408773038	0.492349328	0.478630741	0.463452972	0.414243254	0.495177493	0.425966326	0.447139367	0.489663417	0.497265436	0.403336349	0.477547397
Konya Plain	TrLydia	-600	1.671260124	1.536520703	1.57850432	1.696005411	1.47708266	1.456805213	1.480616002	1.751810184	1.488413592	1.560471836	1.639720468	1.460634177	1.741708549	1.658718258	1.592137415	1.680722497	1.734792735	1.72239413	1.5209438	1.759651966
Konya Plain	TrLysim	-300	1.561921625	1.47444304	1.739774263	1.48004297	1.642763509	1.300773706	1.579355451	1.217855798	1.530718256	1.71989037	1.647353807	1.666941606	1.733447763	1.650753685	1.343096723	1.671881965	1.646934881	1.620188028	1.544309704	1.470132329
Konya Plain	TrCappL	-100	1.194760838	1.087861771	1.238972387	1.108784323	0.984653564	1.005918212	0.927875165	0.950535338	0.898582882	0.798473741	0.973260247	1.0904715	1.018098149	1.123609751	0.879078199	0.838460364	0.918818426	1.09192218	1.027251401	1.093207745
Konya Plain	TrRomDm	300	3.346181523	3.334351994	3.294565143	3.386032235	3.378732088	3.416665819	3.380458336	3.336964855	3.355982679	3.391477455	3.391737833	3.352725517	3.33186132	3.384336794	3.401010893	3.349443933	3.358210161	3.363802283	3.400362065	3.398875083
Konya Plain	TrERom*	400	3.295183124	3.277315084	3.272076282	3.275550012	3.280748451	3.282338369	3.287001185	3.293461981	3.282586561	3.293528648	3.288152472	3.288412956	3.2885796	3.293515296	3.29320931	3.287626653	3.279260171	3.289346187	3.284089059	3.276488712
Konya Plain	TrERom*	500	3.402746863	3.376858062	3.380596728	3.383006534	3.383159822	3.377431117	3.393614928	3.389009092	3.389366126	3.394804297	3.391779805	3.387774958	3.392857341	3.39209896	3.398067304	3.387167094	3.374754121	3.393822431	3.390397181	3.380677354
Konya Plain	TrERom*	600	3.186378	3.169641222	3.164269188	3.169822244	3.174249621	3.175140755	3.176813866	3.185738142	3.174030575	3.188964645	3.180261458	3.179986009	3.181658614	3.184417892	3.183929578	3.183052539	3.171510234	3.182171855	3.178063912	3.168484102
Konya Plain	TrByzM1	700	2.591210825	2.573649012	2.567580559	2.574071221	2.581483789	2.578496696	2.578733187	2.586748966	2.578709277	2.595995386	2.583080714	2.582690397	2.586463463	2.590501158	2.582534668	2.589639254	2.577011323	2.586742628	2.57828442	2.572183108
Konya Plain	TrByzM1	800	2.63987315	2.622009904	2.616000458	2.621982585	2.629260166	2.626763771	2.627722934	2.635377091	2.627176837	2.643533405	2.631751183	2.631628436	2.634729355	2.63888173	2.631938931	2.637064562	2.625290053	2.635190924	2.626792527	2.620479831
Konya Plain	TrByzM2	900	2.907708296	2.888595546	2.885813482	2.749734544	2.897395619	2.891940064	2.89830614	2.909392209	2.751733183	2.903213572	2.899141931	2.905284809	2.757031451	2.766374619	2.905999185	2.759814081	2.747519139	2.752972076	2.760632069	2.893823329
Konya Plain	TrByzM2	1000	2.954012359	3.000117076	2.939204336	2.939589311	2.986088271	2.936051362	2.936872394	2.955642423	2.984077562	2.954933757	2.967953744	3.001692182	2.944687656	2.938645525	3.002206841	2.984928646	2.980033053	3.003731497	2.943219622	2.916246164
Konya Plain	TrRum**	1100	1.787969015	1.735452477	1.767820763	1.754144981	1.763095703	1.751007505	1.751598889	1.790428535	1.762912652	1.749037899	1.745131757	1.767022451	1.760833254	1.7469343	1.763647033	1.779521152	1.744914409	1.763889114	1.756023843	1.718918542
Konya Plain	TrOttm1	1400	2.114496806	2.114529149	2.127040339	2.10939913	2.12457173	2.12332293	2.098869634	2.123223264	2.113497463	2.13341742	2.129468721	2.101780591	2.115384001	2.123198229	2.118781142	2.134597875	2.115711406	2.115688678	2.107042493	2.103508768
Konya Plain	TrOttm2	1500	2.890121623	3.005964876	2.995437534	3.032283999	2.940484555	2.927189666	2.985272073	2.921125755	2.962650931	3.030856775	2.888388304	2.892823659	2.972904971	2.93359636	2.99915359	2.965540095	2.948650221	2.932365191	3.056157777	2.829497822
Konya Plain	TrOttm3	1600	3.628241348	3.58672087	3.607654237	3.569972213	3.574552535	3.580180568	3.596659619	3.624924906	3.604443039	3.599317358	3.60382422	3.61420469	3.590102388	3.605037945	3.593026309	3.616007867	3.586079997	3.589671187	3.602187688	3.588496167
Konya Plain	TrOttm4	1700	3.602826814	3.602897292	3.548857438	3.599383344	3.580560547	3.597581317	3.601375681	3.590494644	3.57538056	3.593057561	3.587298351	3.582003119	3.574158913	3.606001164	3.626096046	3.572091207	3.562143455	3.592214252	3.597141761	3.564031268
Konya Plain	TrOttm4	1800	3.626041906	3.420424868	3.981638219	3.512812586	3.486887909	3.416696746	3.551317942	3.335230025	3.533775271	3.458456644	3.597189726	3.515306723	3.39640872	3.566886047	3.275181554	3.53769919	3.72259862	3.794215111	3.419405471	3.500911416
Latium	ItLatCA	-3600	-4.063924067	-4.215527204	-3.767496052	-4.359967174	-4.151739354	-4.320304323	-3.723692705	-4.037658158	-4.400602084	-4.694534335	-4.282532306	-3.812756447	-3.93353816	-4.046239324	-3.903993996	-4.68085566	-4.021994871	-4.300536985	-4.55295639	-4.289261618
Latium	ItLatBA	-1800	-5.233891392	-5.512025477	-5.010037516	-5.205528172	-5.193704867	-5.195911025	-5.045797465	-4.883793421	-5.12591065	-4.988538063	-5.224995404	-5.058253115	-5.193359127	-5.460530774	-4.620892628	-4.855908352	-5.001096622	-4.564279526	-4.973224061	-4.698609344
Latium	ItLatBA	-1200	-4.564642675	-4.327988375	-4.499582761	-4.491301868	-5.202641774	-4.728048439	-4.646354466	-4.466871276	-4.276886342	-5.487380373	-4.640030252	-4.812278864	-4.828113051	-5.034111437	-4.213484909	-4.530074949	-4.39667703	-4.941416621	-4.531820714	-4.518176857
Latium	ItLatIA	-1000	-4.648557514	-4.010113792	-4.141288137	-4.17791571	-3.913737871	-3.822204059	-3.934272144	-4.021891023	-4.185222471	-5.057433189	-4.374695395	-4.663487151	-4.342282103	-4.11393427	-4.640063539	-3.98278152	-3.965725614	-4.101502473	-3.998538396	-4.046840698
Latium	ItLatIA	-800	-4.28024138	-4.494608318	-4.066459758	-3.69083793	-3.87996047	-3.816304802	-4.014761968	-4.493055411	-4.605728588	-4.073720401	-4.622305723	-4.207495964	-4.035235259	-4.341878903	-4.326429007	-4.352452226	-3.88781143	-4.025120263	-3.873145974	-4.26926122
Latium	ItRomRg	-700	-0.524953261	-0.656202465	-0.630354055	-0.523609314	-0.559541134	-0.429255798	-0.548511745	-0.552543712	-0.407076962	-0.778452686	-0.606073397	-0.495686599	-0.440264778	-0.451738517	-0.521010013	-0.447400206	-0.51653162	-0.70577174	-0.502348255	-0.474229542
Latium	ItRomRg	-600	-0.341931867	-0.415215918	-0.419227977	-0.325981392	-0.442879082	-0.257980817	-0.346144599	-0.359686212	-0.275695957	-0.388587361	-0.438326631	-0.302832098	-0.231831267	-0.248279476	-0.258413992	-0.199426116	-0.379266464	-0.452692821	-0.373225614	-0.398311536
Latium	ItRomER	-500	0.053970123	0.127657526	0.116191347	0.125528969	0.049099427	0.046406553	0.028781324	0.034037576	0.036880934	0.141883254	0.039561259	0.125648601	0.046062163	0.159590094	0.121057994	0.153342773	0.041047859	0.045287475	0.109381802	0.040982395
Latium	ItRomER	-400	0.092888845	0.260313586	0.249268542	0.257326202	0.181599004	0.085154449	0.162135138	0.073250738	0.169900711	0.273665549	0.07849083	0.164114414	0.084402226	0.291531354	0.159929121	0.284274595	0.080622322	0.176819099	0.148118145	0.17330453
Latium	ItRomER	-300	0.757678054	0.925634718	0.817031249	0.720497986	0.765261524	0.787073748	0.844820618	0.755181374	0.860974803	0.795881608	0.833187734	0.885060339	0.873607703	0.874604392	0.842823126	0.928701206	0.769733643	0.891232784	0.886461318	0.725500987
Latium	ItRomMR	-200	1.720302538	1.782645539	1.578118644	1.783037957	1.697867691	1.701773043	1.764604035	1.804664315	1.763669251	1.687892969	1.771912303	1.685179722	1.795637193	1.728183294	1.793230858	1.714925632	1.699423818	1.694956221	1.720805635	1.758262155
Latium	ItRomLR	-100	2.316363898	2.297609654	2.376001174	2.256595917	2.38485541	2.305456441	2.283468535	2.303964446	2.268253419	2.405727998	2.207329583	2.306774267	2.199170715	2.388907725	2.330947807	2.19095989	2.386234773	2.299141737	2.389274729	2.391002803
Latium	ItRomPr	0	3.239792745	3.245405971	3.253637373	3.235295854	3.258147948	3.292528196	3.260499113	3.274680764	3.252065445	3.290155445	3.291354402	3.245251352	3.232269837	3.270450946	3.281798743	3.292520588	3.265457676	3.25322756	3.289823138	3.284495495
Latium	ItRomPr	100	3.278622759	3.295932822	3.280406246	3.28637479	3.314376335	3.32199976	3.304442015	3.330591994	3.279160697	3.331536694	3.347354633	3.302098727	3.296483413	3.304029552	3.331842066	3.347411276	3.291618317	3.302008625	3.324356929	3.314445991
Latium	ItRomPr	200	3.263123294	3.287800739	3.280719111	3.251110104	3.299344096	3.31527768	3.293877239	3.326896548	3.294646787	3.313635602	3.316064237	3.298928919	3.274539123	3.297588875	3.322473212	3.33257969	3.295111541	3.285796711	3.322996512	3.310383412
Latium	ItRomWe	400	3.292886817	3.134722088	3.294178314	3.48305106	3.379578384	3.444014118	3.319977787	3.209179543	3.517965742	3.330002583	3.412207239	3.413495425	3.369126084	3.211447041	3.218506299	3.574010189	3.180934255	3.240563473	3.278858181	3.208537966
Latium	ItOstrg	500	2.393347411	2.39307885	2.418975983	2.382801152	2.405484705	2.361395951	2.419040638	2.427565717	2.381561077	2.421214767	2.386270949	2.399482522	2.357877728	2.335964684	2.369015708	2.426380663	2.362929919	2.363219531	2.40581305	2.330446226
Latium	ItRav**	600	1.488484778	1.43628531	1.511409	1.476472206	1.491347965	1.473776498	1.491744116	1.502892617	1.520016833	1.509376261	1.51381524	1.503806812	1.471152125	1.503185798	1.41843539	1.476778477	1.468976183	1.51571262	1.478434043	1.484257953
Latium	ItRav**	700	1.676798333	1.629325731	1.706187426	1.673233792	1.692658789	1.650633918	1.688748856	1.700081621	1.726259216	1.700930816	1.717859614	1.705443524	1.665266074	1.699208545	1.623078374	1.667626433	1.673394453	1.70482969	1.671098965	1.67509946
Latium	ItStPet	800	1.646586363	1.63450582	1.527263587	1.621410774	1.645953998	1.634912386	1.590311907	1.653941309	1.547387242	1.655665744	1.661210285	1.634006219	1.607255179	1.693821035	1.650758302	1.624629978	1.625961717	1.627269658	1.675088638	1.668607478
Latium	ItStPet	900	1.512882928	1.541521107	1.52005392	1.544673883	1.55835132	1.524770254	1.577797956	1.494178258	1.510974462	1.533994377	1.45494199	1.425662082	1.487268654	1.580441548	1.520216215	1.539126451	1.458207969	1.586493007	1.559489496	1.60146511
Latium	ItPapEM	1000	1.347711879	1.343518343	1.373578666	1.338109609	1.345963094	1.277509458	1.341631263	1.3237931	1.275180848	1.348972157	1.343901563	1.316352626	1.353395572	1.388527155	1.339230687	1.32068587	1.339221189	1.323436051	1.320841497	1.351256931
Latium	ItPapEM	1100	1.238079675	1.244995208	1.226161746	1.223089653	1.285176387	1.138260788	1.27471762	1.24079551	1.293400564	1.26314305	1.1347061	1.236353297	1.292971479	1.295580584	1.206454245	1.232496627	1.232592428	0.871898532	1.255797459	1.270984209
Latium	ItPapHM	1200	1.577120466	1.605387023	1.589678048	1.557809294	1.645187146	1.652888428	1.510490254	1.669138023	1.55977146	1.596682053	1.600642596	1.661964802	1.501210252	1.5655555	1.642357477	1.605427192	1.605465094	1.60296479	1.657631777	1.570039456
Latium	ItPapRn	1400	1.420943853	1.472104284	1.366923206	1.364046807	1.437677668	1.394076757	1.419050613	1.349849753	1.408240005	1.406639933	1.42083688	1.378326511	1.411589264	1.440320484	1.403900168	1.369950703	1.403064732	1.402352215	1.397634794	1.443204132
Latium	ItPapRn	1500	1.361314633	1.427742566	1.342610884	1.305089979	1.396882254	1.361100138	1.380308931	1.299983335	1.3579165	1.375636971	1.368219317	1.339267048	1.392793758	1.387852778	1.374639632	1.329514751	1.361085172	1.352199648	1.357227358	1.40897584
Latium	ItPapM1	1600	1.901048057	1.918652629	1.921062483	1.891805659	1.91628528	1.919425611	1.935025955	1.898417357	1.921933373	1.911267712	1.928688235	1.907890784	1.93871125	1.950386089	1.898764853	1.93659872	1.917499082	1.923784725	1.91981219	1.902736781
Latium	ItPapM2	1700	2.068590396	2.050276895	2.042291469	2.046337351	2.058304774	2.054590664	2.052903748	2.056517734	2.055318654	2.063331652	2.058491209	2.054321805	2.060247935	2.07307707	2.055510087	2.06453258	2.053107421	2.061317852	2.043867199	2.05160189
Latium	ItPapM2	1800	2.107759461	2.089366276	2.077277935	2.084825555	2.097093465	2.089176555	2.092818725	2.095597399	2.090378351	2.097609615	2.093294021	2.089084721	2.094664438	2.108046928	2.090594682	2.098605058	2.088037206	2.095827042	2.082515059	2.090752641
Lena River Valley	RuYakuE	1400	-4.964455518	-4.650568269	-4.471634828	-4.878350738	-4.89480412	-4.496491851	-4.533321563	-4.693267202	-4.496988102	-4.733611704	-4.69643794	-4.63269531	-4.667948343	-4.609188643	-4.563803959	-4.608688457	-4.900604666	-4.447944967	-4.711933567	-4.418683319
Lena River Valley	RuYakuL	1700	-2.083434447	-2.279738078	-2.94556959	-2.272137774	-2.826657536	-2.604690196	-2.483861495	-2.123234996	-2.079271669	-2.167593674	-1.35727775	-2.519197792	-2.663519949	-2.063656412	-2.307922519	-1.697169228	-2.302552827	-2.607847883	-2.010875662	-1.989039527
Lena River Valley	RuYakuL	1900	-1.573062961	-1.603215394	-1.36007202	-1.927136186	-0.83652918	-1.531938676	-1.346967477	-1.308776071	-0.890318333	-1.60116054	-1.061537752	-1.192172852	-0.914285558	-1.247346687	-1.19604909	-0.996796832	-1.757032422	-1.595250435	-1.316777071	-0.619583039
Lowland Andes	EcJivaE	1600	-4.531548079	-4.198728858	-4.428920431	-4.35340246	-4.176043337	-4.238678516	-4.309955534	-4.058480892	-4.78285801	-4.099679165	-4.074042587	-4.175896265	-4.611947503	-4.455612978	-4.061185357	-4.553741487	-4.029007573	-4.335648997	-4.539798427	-4.559299138
Lowland Andes	EcJivaL	1900	-3.752903352	-3.834245278	-3.562117054	-3.559970217	-3.233209728	-3.762647385	-3.435369324	-3.748520507	-4.228982139	-3.633707435	-3.204709735	-3.26921064	-3.763786453	-4.010096715	-3.619679789	-3.533268627	-3.96333351	-3.579629318	-3.610456828	-3.358923212
Middle Yellow River Valley	CnYngsh	-5000	-3.650502913	-3.880083355	-3.928603635	-3.68315595	-3.865933292	-3.777318089	-3.899603522	-3.57672041	-3.729351951	-3.691363542	-4.011169174	-3.835165633	-4.138569131	-3.866675558	-3.557058277	-3.722099698	-3.881640332	-3.69204091	-3.896687736	-3.973924321
Middle Yellow River Valley	CnLngsh	-3000	-0.441021363	-0.471379477	-0.578662706	-1.1474286	-0.566414645	-0.407801816	-0.464072494	-0.645587114	-0.742343521	-0.337667055	-0.529893922	-0.374520205	-0.455583259	-0.525466068	-0.562041706	-0.488041021	-0.637708852	-0.586008625	-0.733911154	-0.600904771
Middle Yellow River Valley	CnErlit	-1800	0.062452132	0.035809951	0.01509634	-0.029521179	0.173779763	0.059539756	-0.043466166	0.061782288	-0.050481241	-0.024486008	-0.010295833	0.086130747	-0.102108112	0.031750733	0.045709113	-0.083035837	0.016423296	-0.041967165	-0.086839572	0.163768291
Middle Yellow River Valley	CnErlig	-1600	0.840140689	0.907918606	0.922057534	0.818373337	0.898819988	0.901475885	0.852464473	0.83304875	0.816800504	0.862409444	0.816153713	0.867612054	0.824193023	0.887088	0.821320964	0.872127721	0.857885314	0.777004317	0.857629098	0.851448378
Middle Yellow River Valley	CnShang	-1200	1.301912654	1.285810279	1.116063863	1.242206332	1.230944048	1.027904395	1.341872945	1.175712742	1.347440575	1.064133364	1.220936618	1.196305434	1.190242506	1.122241042	1.207886064	1.239542458	1.03374573	1.177231991	1.373839126	1.006363781
Middle Yellow River Valley	CnWZhou	-1100	1.659993395	1.391758131	1.668250647	1.475332268	1.493362122	1.314560297	1.7594245	1.594884107	1.640970546	1.585959048	1.812701809	1.873065039	1.619383279	1.456467211	1.382001406	1.383330693	1.840648679	1.504392013	1.393497198	1.203114561
Middle Yellow River Valley	CnWZhou	-1000	1.619276027	1.544390605	1.565756114	1.586988178	1.547550893	1.514456816	1.590293296	1.565236021	1.547781946	1.57602884	1.578268623	1.54784384	1.567008699	1.598495935	1.575507713	1.57619685	1.538622447	1.560163585	1.566591107	1.569952761
Middle Yellow River Valley	CnWZhou	-900	1.717124673	1.633565467	1.683165216	1.696095029	1.653025446	1.610603699	1.696419668	1.658871156	1.650495752	1.680838509	1.663134574	1.637803476	1.656479316	1.709701837	1.679448051	1.674465839	1.634142814	1.671649395	1.658775079	1.682461465
Middle Yellow River Valley	CnWZhou	-800	1.744159803	1.670148345	1.691950296	1.710692672	1.672951774	1.638485684	1.719005389	1.690517478	1.673970239	1.700223141	1.702976647	1.671734275	1.690079135	1.723834218	1.700624034	1.699114848	1.664594857	1.683541549	1.690410728	1.695942449
Middle Yellow River Valley	CnJinSA	-700	1.227857458	0.907237388	1.280358109	1.27961193	1.281031651	0.976478184	1.018566111	0.790327684	1.025846857	1.268660983	1.350970341	1.154790592	1.237314538	0.750312006	1.275181695	0.700345894	1.066536132	1.080931779	1.523613516	1.315213465
Middle Yellow River Valley	CnWeiWS	-400	1.051738182	1.024009727	1.246657207	1.150175071	1.340865715	0.853965141	1.123679259	0.82105613	1.167530593	1.213227989	1.122490786	1.113230889	0.953967311	0.888866924	0.892529001	0.79422219	0.953204619	1.027816173	1.222593176	0.984051149
Middle Yellow River Valley	CnWeiWS	-300	1.42283802	1.400198011	1.398529453	1.628569877	1.447172272	1.525331957	1.542622937	1.334138578	1.628990232	1.584458383	0.721952974	1.453923094	1.411237552	1.683135011	1.331503124	1.41749703	1.43931562	1.592774973	1.361444229	1.407966881
Middle Yellow River Valley	CnWHan*	-200	2.966325332	2.988163297	2.937431843	3.081449825	3.002533904	3.040283503	3.084172839	2.974846444	3.062677457	2.973781255	2.967471929	3.024252459	2.973405407	2.97756201	3.119434722	3.059610115	3.085014527	2.959074756	2.951810712	2.984585651
Middle Yellow River Valley	CnWHan*	-100	3.022406159	3.044480411	2.99380764	3.13856344	3.057966224	3.096897399	3.139660194	3.032253335	3.118230482	3.03087759	3.024846219	3.082060409	3.030419043	3.032021908	3.178039347	3.116243113	3.140869347	3.016514774	3.011071828	3.04016782
Middle Yellow River Valley	CnWHan*	0	3.028982174	3.051084132	3.000418242	3.145260559	3.064466195	3.103535921	3.146166619	3.038984843	3.124744607	3.037572683	3.031573905	3.088838945	3.037104439	3.038407854	3.184911301	3.122883875	3.147418861	3.023250167	3.018020763	3.046685362
Middle Yellow River Valley	CnEHan*	100	2.865716304	2.925054955	2.951177416	2.951171911	2.962995513	2.851525549	2.895187396	2.874602644	2.934371813	2.877737201	2.891683514	2.840870453	2.852108554	2.847654183	2.967498189	2.942437545	2.942014424	2.87705501	2.949062263	2.963761296
Middle Yellow River Valley	CnEHan*	200	2.241341832	2.347667666	2.627541182	2.309766593	2.544091794	2.353236388	2.323054658	2.373848685	2.455612463	2.199806637	2.363696313	2.215000287	2.255877346	2.391916183	2.313867752	2.46020968	2.527697097	2.140128285	2.26477721	2.544340552
Middle Yellow River Valley	CnErJin	300	2.884879513	2.841659304	2.883379796	2.892151963	2.886397628	2.9084985	2.727762939	2.838031596	2.900318185	2.878885663	2.745479229	2.721952143	2.666764666	2.825128543	2.837544757	2.962797932	2.701275244	2.835518401	2.931980817	2.905002107
Middle Yellow River Valley	CnNWei*	400	2.177267042	2.32492554	2.129772022	2.277195591	2.290392454	2.316383266	2.324963026	2.299129693	2.228556203	2.281125731	2.23343231	2.243939461	2.261313462	2.025983072	2.289180576	2.271503522	2.277458762	2.510647773	2.376195219	2.38740065
Middle Yellow River Valley	CnNWei*	500	2.474427092	2.492249272	2.473962069	2.471816138	2.504855418	2.474333135	2.490159007	2.502586796	2.488436087	2.513504984	2.484270085	2.466840192	2.524056865	2.492627407	2.505924001	2.484331578	2.49072113	2.531948229	2.530503215	2.523909385
Middle Yellow River Valley	CnSui**	600	2.742862672	2.702480287	2.730147695	2.745417687	2.642850759	2.750920989	2.788114466	2.753403704	2.693608227	2.764427187	2.662817769	2.767894276	2.764001197	2.68858772	2.841459944	2.777836871	2.646979482	2.744683596	2.676104871	2.722762508
Middle Yellow River Valley	CnTangE	700	3.041331652	3.013109945	3.089877517	3.018128819	2.986394467	3.076415551	3.068126867	3.045493063	3.04950295	3.067865595	3.026222823	3.06699918	3.129647146	3.068013376	3.060112902	3.098864899	3.064833007	3.068431036	3.045577976	3.065167646
Middle Yellow River Valley	CnTangL	800	2.991191205	2.926548651	2.949929933	2.956108791	2.969282798	3.002932735	3.013070692	2.91266646	3.000619066	2.976877901	2.983258277	2.988664075	2.98663477	2.975954261	3.0143001	2.909298866	2.954269013	2.93648229	2.955322898	2.95724783
Middle Yellow River Valley	CnTangL	900	2.937513954	2.899873339	2.929100025	2.931833387	2.941858175	2.971469152	2.968110612	2.884733868	2.957604175	2.931115874	2.968727968	2.941805486	2.964108037	2.961244126	2.978461232	2.894685128	2.930052989	2.932327654	2.93331436	2.941169951
Middle Yellow River Valley	CnNSong	1000	3.601534628	3.707807098	3.615240921	3.707863691	3.72608006	3.620213868	3.621321274	3.5566107	3.759223274	3.668695737	3.732156277	3.766486918	3.726358093	3.711832502	3.65262094	3.62878623	3.761975572	3.734378593	3.716260829	3.791035638
Middle Yellow River Valley	CnNSong	1100	3.670897178	3.77802007	3.68196148	3.774259535	3.790280162	3.690259111	3.686505385	3.622667645	3.827868535	3.731786681	3.804326679	3.83376639	3.791883921	3.779317606	3.725155238	3.695226195	3.827831708	3.8007623	3.781798109	3.859882313
Middle Yellow River Valley	CnLrJin	1200	3.319859578	2.874293184	3.399162689	3.211774511	3.191205427	3.198307649	3.173722019	3.311244594	3.220526398	3.22258925	3.423040735	3.19696741	3.330104528	3.191759525	3.061869623	3.353351442	3.104719032	3.226449915	3.21450486	3.42780743
Middle Yellow River Valley	CnYuan*	1300	3.698833459	3.666195009	3.68905463	3.686048267	3.681754828	3.68786872	3.692696326	3.697145037	3.695035414	3.72266596	3.692769456	3.673367286	3.66146054	3.695547426	3.725563716	3.710381629	3.697532731	3.601387846	3.719539432	3.672273389
Middle Yellow River Valley	CnMing*	1400	3.147204489	3.137683792	3.133590758	3.137103235	3.140428664	3.138348579	3.141559974	3.149652179	3.142936956	3.157839976	3.152480538	3.146839606	3.139679412	3.144487249	3.154690717	3.144157087	3.135981426	3.153125395	3.14424522	3.136120055
Middle Yellow River Valley	CnMing*	1500	3.338192074	3.321138336	3.327310765	3.319891326	3.333094828	3.335196872	3.339227169	3.345817443	3.342816637	3.347947186	3.341657194	3.342734024	3.326325316	3.343728684	3.346390785	3.324677268	3.334321393	3.343520671	3.33597739	3.321511575
Middle Yellow River Valley	CnMing*	1600	3.490125979	3.474328391	3.473701016	3.465750379	3.470468677	3.46998907	3.479630787	3.480177938	3.467537622	3.475804963	3.497517963	3.470784203	3.475859077	3.47968743	3.488582704	3.472185972	3.474456792	3.490995261	3.483659935	3.465635362
Middle Yellow River Valley	CnQingE	1700	3.876727656	3.855761905	3.870059172	3.854601971	3.850305058	3.881529962	3.866730698	3.880552483	3.850077193	3.874838678	3.868855812	3.87225438	3.878753741	3.861273804	3.89418488	3.856234701	3.857163649	3.861496208	3.885550806	3.864462465
Middle Yellow River Valley	CnQingL	1800	3.951023618	3.935535922	3.930924997	3.928038615	3.934388512	3.933555042	3.950448898	3.951833741	3.940131793	3.948065979	3.948903847	3.947065443	3.940448566	3.943149878	3.958204949	3.936292093	3.936117079	3.945227451	3.94547784	3.932022194
Middle Yellow River Valley	CnQingL	1900	3.992076999	3.980094718	3.972303608	3.968972257	3.978237417	3.975005112	3.994961868	3.993448733	3.984152024	3.98873761	3.991892477	3.988464584	3.981362301	3.985505966	4.001007312	3.976183449	3.978946095	3.986226439	3.986867579	3.973543598
Niger Inland Delta	MlJeJe1	-200	-5.032007149	-5.020765848	-5.052779826	-5.0572715	-5.019753893	-5.067792359	-5.069832787	-5.068613666	-5.077787804	-5.013354689	-5.055568662	-5.072121229	-4.993599498	-5.015873784	-5.091309046	-4.98431933	-5.096819121	-5.047288304	-5.08186996	-5.088364413
Niger Inland Delta	MlJeJe2	100	-3.986284481	-3.993504869	-3.948011827	-3.98791769	-3.973532838	-3.919274875	-4.036975862	-3.994139484	-4.063918252	-3.994019614	-3.928696166	-4.003306524	-3.955095146	-3.985718241	-4.062531264	-3.858960613	-4.012371438	-4.057779703	-4.188435713	-3.925975987
Niger Inland Delta	MlJeJe3	400	-3.000262376	-3.053442095	-3.035191852	-3.016135543	-2.991871278	-3.017178342	-3.048441004	-3.026224659	-2.99090633	-3.072789091	-2.996349425	-2.967772858	-3.035749011	-2.949460088	-3.024803095	-2.960721849	-3.049072719	-2.999450186	-3.050103333	-3.012704466
Niger Inland Delta	MlJeJe3	700	-3.010384196	-3.063620183	-3.045359074	-3.026265997	-3.002053882	-3.027343377	-3.058597678	-3.036440268	-3.001128696	-3.082947606	-3.006507936	-2.977953443	-3.045921772	-2.959633061	-3.034994468	-2.97084521	-3.059220638	-3.009652446	-3.060324049	-3.022885732
Niger Inland Delta	MlJeJe4	900	-1.700188008	-1.643527823	-1.1769885	-1.759116376	-1.391521374	-1.305634578	-1.410987542	-1.108824332	-1.063256925	-1.839129908	-1.34623707	-1.549838399	-1.187317166	-1.522591598	-1.370399716	-1.38371283	-1.583366958	-1.389246742	-1.204174465	-1.36709458
Niger Inland Delta	MrWagdM	1000	0.156901034	0.211794954	0.61514475	0.210198865	0.750158181	0.469033089	0.342571879	0.736128509	0.789980241	0.175115991	0.690962425	0.619145674	0.589073366	0.185605153	0.615478443	0.339153918	0.470482799	0.716022971	0.641134855	0.456207796
Niger Inland Delta	MrWagdL	1100	1.066461942	1.115333045	1.004961605	1.129156409	1.210775263	1.201589857	1.006445862	1.055424173	1.203574448	1.108837314	1.171504629	1.229388025	1.231835076	1.027613832	1.068423573	1.042450584	1.001218748	1.08584999	1.095756829	1.122795819
Niger Inland Delta	MlMali*	1300	1.16454553	1.093135274	1.15709982	1.247380266	1.237268078	1.235122903	1.139673704	1.262032526	1.224575145	1.159524894	1.246342123	1.236286893	1.244120394	1.137159497	1.173095186	1.204537317	1.184027993	1.211637244	1.147361442	1.252283613
Niger Inland Delta	MlMali*	1400	1.256457907	1.185386698	1.249593272	1.237150443	1.227039434	1.224994107	1.231624783	1.251856531	1.214295086	1.251189541	1.236113233	1.226082977	1.233897139	1.229036595	1.265044354	1.295919679	1.275796859	1.201395897	1.239469878	1.242079135
Niger Inland Delta	MlSong2	1500	1.776159232	1.83086533	1.712102454	1.719662126	1.7414976	1.812394233	1.690042263	1.763505492	1.778725136	1.797147284	1.744744382	1.719933812	1.766079054	1.745247015	1.772370307	1.764859222	1.701463384	1.762974452	1.72842015	1.711367213
Niger Inland Delta	MaSaadi	1600	2.240186932	2.24217441	2.248278796	2.232609831	2.230682886	2.2467735	2.239781489	2.247126182	2.246033716	2.258233381	2.240990627	2.25078018	2.241409338	2.25234535	2.2503076	2.266299145	2.241532949	2.256859643	2.27062031	2.259084316
Niger Inland Delta	MlBaman	1800	1.605025284	1.604233523	1.614946175	1.62179478	1.598247424	1.617381248	1.589184325	1.604295436	1.600202153	1.62334765	1.605371029	1.608687052	1.608264396	1.630960672	1.606888323	1.606488473	1.595973797	1.631059623	1.615722371	1.592496341
North Colombia	CoNahua	300	-3.382548692	-3.591838337	-3.995522039	-3.233118678	-3.429085012	-3.544265185	-3.821053739	-3.160516013	-3.725626098	-3.463605626	-3.489153004	-3.478242365	-3.730854168	-3.368181552	-3.599472836	-3.948241441	-3.332227503	-3.630907281	-3.950131528	-4.080892865
North Colombia	CoNahua	600	-3.614987805	-3.65594795	-3.318170688	-3.08790228	-3.020997443	-3.490667575	-3.529646782	-3.423281344	-3.409552963	-3.041371005	-4.10857188	-3.865861793	-3.608696879	-3.863308876	-3.576177523	-3.57431642	-3.336871845	-3.78107499	-4.271658598	-2.996718679
North Colombia	CoNahua	700	-3.369881359	-4.006219742	-2.886611615	-3.154735191	-3.34296086	-3.32789978	-3.745038284	-3.513052162	-3.462405378	-3.308258436	-3.126065528	-3.610877288	-3.259728763	-3.233180332	-3.711686067	-3.509536211	-3.74233033	-3.553126564	-3.419786548	-3.595596409
North Colombia	CoNahua	800	-3.479476502	-3.582127137	-3.32926723	-3.247536119	-3.111230715	-3.753985665	-3.131534294	-2.829789236	-3.499990813	-2.846535552	-3.653395686	-4.053101743	-3.370144119	-3.340454065	-3.428903638	-3.350627425	-4.015097161	-3.268718601	-3.306400036	-3.2330547
North Colombia	CoNahua	900	-3.207999421	-3.732592439	-3.341993511	-3.21904216	-3.407985541	-3.064081439	-3.73916144	-3.121558323	-3.346252106	-3.099109933	-3.690491837	-3.267902148	-3.375201174	-3.112298097	-3.227273088	-3.456357618	-3.350530625	-3.762004796	-3.455467178	-3.890366586
North Colombia	CoNahua	1000	-3.495275334	-3.725732164	-3.81542396	-3.407823899	-3.530381014	-4.059690126	-3.427791034	-3.342215034	-3.392978909	-3.633266437	-3.567933222	-3.436849284	-3.671633199	-3.688418359	-3.952265127	-3.137837432	-3.856737284	-3.630017387	-3.701223504	-3.487830707
North Colombia	CoTairo	1100	-2.298477951	-2.336637081	-2.268845986	-2.206566051	-2.272253117	-2.368511033	-2.289421824	-2.319773511	-2.293346063	-2.261535615	-2.258155515	-2.353028523	-2.270098947	-2.21602242	-2.331506586	-2.229110383	-2.337713162	-2.315283869	-2.336702009	-2.241226381
North Colombia	CoTairo	1200	-1.975876876	-1.995497362	-1.899745837	-1.918386949	-2.181202792	-2.007971264	-2.011089508	-1.965009191	-1.977716749	-1.8950807	-1.835576617	-1.902338362	-1.904728243	-1.839209227	-2.033109848	-2.406838845	-2.053515749	-1.849930647	-1.982933993	-1.860988087
North Colombia	CoTairo	1400	-1.69100567	-1.74894151	-1.695864416	-1.672204854	-1.69101497	-1.692235482	-1.767536902	-1.734019543	-1.763324626	-1.66140101	-1.697626554	-1.718644657	-1.67330741	-1.618382922	-1.739841234	-1.672121965	-1.753533769	-1.764856001	-1.809137084	-1.671169782
Orkhon Valley	MnXngnE	-1400	-2.825727943	-2.913640887	-2.756035609	-3.083396012	-2.97851867	-2.979664873	-2.767599718	-2.934376205	-2.924464832	-2.76777606	-3.061394203	-2.64308498	-2.930628686	-2.947613616	-2.884862983	-2.960551473	-2.724163287	-2.559230202	-2.566038149	-2.961256975
Orkhon Valley	MnXngnE	-400	-2.921621956	-2.659391102	-2.730198582	-2.684268701	-2.996926211	-2.592174399	-2.619257954	-2.827983788	-2.814179815	-2.812093007	-2.785146179	-2.602675907	-2.645010669	-2.91658622	-2.72838188	-2.882386629	-2.757271598	-2.828223073	-2.608894638	-2.574368712
Orkhon Valley	MnXngnM	-200	-1.294428652	-1.342628643	-1.294860582	-1.280005673	-1.32270798	-1.308170398	-1.320723421	-1.284852322	-1.336073815	-1.268352589	-1.352969233	-1.29104961	-1.346438687	-1.316916835	-1.249075793	-1.240544063	-1.324320929	-1.289458165	-1.357056681	-1.28206057
Orkhon Valley	MnXngnL	0	-1.372891054	-1.327045069	-1.367364815	-1.365301093	-1.344076062	-1.380650357	-1.424242869	-1.325846583	-1.364234997	-1.298367774	-1.334142324	-1.371698115	-1.358470354	-1.38214712	-1.283432492	-1.314788311	-1.424519806	-1.344587668	-1.324024628	-1.356958854
Orkhon Valley	MnXianb	100	-1.869127096	-1.90145696	-2.177203031	-1.914821419	-1.784170159	-2.165245123	-1.909689688	-1.962336272	-1.845591125	-1.608602849	-1.765107542	-1.74747301	-1.797354262	-2.006036874	-1.879080998	-1.833647383	-1.807077138	-1.837582067	-1.987641848	-1.968789022
Orkhon Valley	MnRourn	300	-1.741184698	-1.718694713	-1.653321675	-1.767465342	-1.718174234	-1.709898527	-1.435166127	-1.751597353	-2.274097113	-2.056163001	-1.892125036	-1.631302598	-1.89487264	-1.499855141	-1.765395565	-1.4970215	-1.627962105	-1.539282609	-1.983682125	-1.666847529
Orkhon Valley	MnRourn	500	-0.650153746	-0.759088137	-0.604349297	-0.788981918	-0.740466199	-1.060290059	-0.567318537	-0.834484355	-0.906171311	-0.645554911	-0.789686627	-0.777777306	-0.712820105	-0.676035378	-0.626323681	-0.791129885	-0.744593368	-0.744252082	-1.062110718	-0.854244348
Orkhon Valley	MnETurk	600	0.118841009	0.231038251	0.386104537	0.291765711	0.061073414	-0.075868653	0.023405413	-0.046160666	0.0890509	0.037338588	0.167176996	0.112710806	0.228841405	0.413108331	0.256377872	0.122973443	0.038472044	-0.080545993	0.214252221	-0.209995645
Orkhon Valley	MnTurk2	700	0.050867653	-0.312039226	-0.048425678	-0.140765142	-0.101261399	0.073515932	-1.17E-05	-0.016280771	0.154892356	0.170873384	-0.039658661	-0.036798374	0.07767816	0.063769297	-0.054930437	0.059484188	0.131572147	0.30840187	-0.098517398	0.086192479
Orkhon Valley	MnUigur	800	0.509871438	0.677623609	0.465070139	0.534439529	0.376818749	0.362847712	0.4311399	0.618565351	0.641962914	0.456594608	0.503692427	0.528881948	0.309311669	0.369472521	0.660068164	0.682968315	0.329667475	0.468080892	0.448126138	0.481812438
Orkhon Valley	MnKhit2	1000	2.294545384	2.290729074	1.897136199	2.071353124	2.007338389	2.109334232	2.132016778	2.112282585	2.144867046	2.135095825	2.32721154	1.906733874	1.424232781	2.006039831	2.048848855	2.194539893	2.202128941	2.160142743	2.277224782	2.278432063
Orkhon Valley	MnMongE	1200	-2.993137929	-3.000125314	-3.048074504	-2.973487501	-3.020883038	-3.006178125	-3.013549295	-3.034732488	-3.017914666	-2.986126056	-3.001891359	-2.992223619	-2.992457618	-2.992601459	-2.992535949	-2.985425129	-2.963714069	-2.996467231	-3.007113185	-2.99709981
Orkhon Valley	MnMngKh	1300	3.322411537	3.285380751	3.377623618	3.380977855	3.298691233	3.1133459	3.35439038	3.419844377	3.087541134	3.308874189	2.638158599	3.526394874	3.252291328	3.666173682	3.264995672	3.416462974	3.373067393	3.586524872	3.473073282	3.378638573
Orkhon Valley	MnMongL	1400	1.153362109	0.96437551	0.863558063	0.709467839	0.667152892	1.00991484	0.648474508	1.155000177	1.097777115	0.966761503	0.776239645	0.828901368	0.939856177	1.116900812	0.838662259	0.887285775	1.014026607	1.131617975	0.89205353	1.158624731
Orkhon Valley	MnMongL	1600	0.592969931	0.612412298	0.675891245	0.345317132	0.417734568	0.648400492	0.708921013	0.572893916	0.323064678	0.561948826	0.790264653	0.729716424	0.486180548	0.431838615	0.617278732	0.504200013	0.247228556	0.870627892	0.54941155	0.391105071
Orkhon Valley	MnZungh	1700	1.370240022	1.130174347	0.914696711	1.309206989	1.25246731	1.273782404	1.115550744	1.094566064	1.141450209	1.233310307	1.176057487	1.331372512	1.110211334	1.342531041	1.096299432	1.285132982	1.164058443	1.10726169	1.353280467	1.127663596
Oro PNG	PgOrokE	1800	-3.461234371	-3.624613918	-3.841947232	-4.056338953	-3.683477538	-3.663329983	-3.616262211	-3.545408161	-3.707630666	-3.489566725	-3.70665713	-3.609302203	-3.90315891	-3.317269149	-3.67352705	-3.814301525	-4.115546723	-3.8860828	-3.897780946	-3.714462606
Oro PNG	PgOrokL	1900	-0.995567619	-0.992605743	-1.031289774	-0.996747459	-0.991704919	-1.002502911	-1.034550333	-1.027608727	-1.019946049	-0.984942561	-0.988148367	-1.013491281	-1.005869242	-0.985653278	-1.029760461	-0.957133867	-1.012935678	-1.014688686	-1.014944463	-1.002343404
Paris Basin	FrBeakr	-3200	-3.740315376	-3.676231415	-3.750066265	-3.731082479	-3.734930545	-3.714167631	-3.385753677	-3.899577524	-3.829305603	-3.794815946	-3.68404015	-3.773655371	-3.886905972	-3.834505183	-3.72179719	-3.718496636	-3.783759901	-3.694193494	-3.588805928	-3.888859183
Paris Basin	FrAtlBA	-2200	-3.655977078	-3.69480418	-3.752412694	-3.561910287	-3.628337457	-3.738285076	-3.766455926	-3.751448239	-3.809336971	-3.511437371	-4.030453696	-3.864976347	-3.79925282	-3.661125864	-3.709812682	-3.770773495	-3.699364787	-3.70744498	-3.674153652	-3.7435682
Paris Basin	FrHallA	-1000	-4.301135259	-4.42113638	-4.299632638	-4.355562427	-4.258289693	-4.29136689	-4.365603573	-4.279997836	-4.268651042	-4.278690013	-4.279711856	-4.405845379	-4.337290678	-4.26964828	-4.284191926	-4.30049395	-4.229437529	-4.23496647	-4.253201807	-4.316709109
Paris Basin	FrHallB	-900	-3.466148742	-3.554264343	-3.37131787	-3.717283467	-3.543789832	-3.344045848	-3.416755949	-3.494832053	-3.60687181	-3.495663061	-3.381291081	-3.600357418	-3.448248748	-3.454240632	-3.517401299	-3.568217648	-3.45170245	-3.492787982	-3.530223218	-3.461288132
Paris Basin	FrHallB	-800	-3.427501262	-3.478258394	-3.346476241	-3.437076656	-3.29235149	-3.577439946	-3.264776839	-3.701830809	-3.372126578	-3.303950079	-3.421431879	-3.321244403	-3.543695729	-3.412804813	-3.364941912	-3.319791737	-3.435581927	-3.711861924	-3.490038521	-3.523260775
Paris Basin	FrHallC	-700	-3.064408222	-3.112506726	-2.988295681	-3.068495506	-3.035458477	-3.054519325	-3.07355308	-3.089926153	-3.047005773	-3.037844794	-3.035920479	-3.06831894	-3.112357802	-2.99276554	-3.096834474	-2.982596377	-3.050278589	-3.078456074	-3.066817154	-3.082670324
Paris Basin	FrHallD	-600	-2.522376015	-2.638471492	-2.688104445	-2.550625322	-2.539002093	-2.620221221	-2.703699738	-2.583145723	-2.621672548	-2.591239935	-2.697909026	-2.614134788	-2.504541944	-2.677564294	-2.602806265	-2.546879378	-2.419693469	-2.495149876	-2.583177311	-2.629708399
Paris Basin	FrTeneA	-400	-1.877516057	-2.09129678	-1.904189807	-1.925296515	-2.611063738	-2.20447936	-2.579334592	-2.521929911	-1.908966961	-2.586138623	-2.563984499	-2.645269581	-1.767274317	-1.95060164	-1.967290438	-1.958909015	-1.974540155	-2.114765532	-2.65762822	-1.99801614
Paris Basin	FrTeneB	-300	-1.450329552	-1.465246805	-1.471054944	-1.446066503	-1.434865124	-1.440924331	-1.474811696	-1.468047009	-1.46871898	-1.420892859	-1.456285573	-1.480148995	-1.448813261	-1.437663226	-1.489145415	-1.404246138	-1.451784496	-1.456614701	-1.475534696	-1.456657654
Paris Basin	FrTeneB	-200	-0.915117986	-0.986633123	-0.960501733	-0.998009517	-0.949629412	-0.947381625	-0.986868852	-1.005962596	-0.952634531	-0.933361474	-0.944858745	-0.982339443	-0.979767268	-0.946960095	-1.009360888	-0.970002794	-0.956425253	-0.925876463	-0.973154738	-0.935013897
Paris Basin	FrTeneC	-100	-0.448260687	-0.461594043	-0.45651228	-0.458196133	-0.443853531	-0.431368715	-0.471120205	-0.432970119	-0.413940054	-0.426000199	-0.438668523	-0.452048795	-0.396076775	-0.397620258	-0.394773861	-0.385007804	-0.424028188	-0.387642897	-0.444831111	-0.438115998
Paris Basin	FrMervE	500	1.57783469	1.552742766	1.517124997	1.516299341	1.569046257	1.534397978	1.527977576	1.57362769	1.559946455	1.592894672	1.538854794	1.588138729	1.595384072	1.526198871	1.518425327	1.609605569	1.572446764	1.528808066	1.566239424	1.547197279
Paris Basin	FrMervM	600	1.510469591	1.477410173	1.563818159	1.520094938	1.51229848	1.490564978	1.521821597	1.51179683	1.504447933	1.553894963	1.534719757	1.51611362	1.530116491	1.476462034	1.543057656	1.536276369	1.518309633	1.542988232	1.530485227	1.491491818
Paris Basin	FrMervL	700	1.414874289	1.456111956	1.45524948	1.42976395	1.455563643	1.45153902	1.411168869	1.486562476	1.466598935	1.492231569	1.450524895	1.459058715	1.485880167	1.444311892	1.452436589	1.446225366	1.436682446	1.455445678	1.437869624	1.434509006
Paris Basin	FrCarlE	800	1.898453583	1.852921419	1.864667814	1.907503642	1.897655279	1.886542171	1.863691285	1.881463888	1.849901498	1.897847472	1.88460476	1.912876392	1.795023802	1.877267335	1.869847887	1.896359327	1.865168347	1.888454052	1.884491214	1.84462608
Paris Basin	FrCarlL	900	1.413890795	1.415847677	1.425241594	1.445704236	1.425197401	1.413226721	1.444574207	1.439528803	1.426494575	1.46907495	1.437308596	1.448613202	1.403880615	1.406815819	1.465573949	1.419736328	1.419560795	1.478695403	1.434901412	1.447301882
Paris Basin	FrCaptE	1000	1.113635528	1.124054994	1.141435931	1.134813526	1.148777534	1.167632206	1.114534909	1.171872344	1.058176032	1.160202124	1.155780503	1.148773393	1.174548506	1.17117279	1.145191065	1.126079489	1.149324129	1.15999479	1.145586063	1.079184884
Paris Basin	FrCaptE	1100	0.804446635	0.812768444	0.806405953	0.839281315	0.811120412	0.847286971	0.802642074	0.862292105	0.747318195	0.863146332	0.802616434	0.815208264	0.847363093	0.849502861	0.78182841	0.808656342	0.839284946	0.832771541	0.786147729	0.728615099
Paris Basin	FrCaptL	1200	2.492080262	2.484299534	2.511712097	2.465413727	2.476827798	2.499612141	2.491333182	2.466807746	2.492384465	2.452158878	2.46038894	2.489651616	2.506954842	2.515110769	2.462828933	2.479882142	2.479245491	2.478661984	2.462216421	2.471979116
Paris Basin	FrCaptL	1300	2.470491326	2.462066632	2.489353992	2.442580288	2.454123423	2.478113288	2.470422265	2.445365087	2.470144402	2.429269646	2.438531002	2.468227028	2.484577574	2.493405961	2.441869695	2.457075509	2.457412461	2.456336144	2.439863126	2.45013237
Paris Basin	FrValoE	1400	2.413516371	2.435259596	2.421479352	2.431466466	2.447540509	2.423673938	2.43702359	2.409933143	2.447922423	2.457091972	2.400923608	2.427177076	2.418111483	2.400208181	2.439724354	2.412879111	2.402825306	2.430369822	2.426693147	2.428268054
Paris Basin	FrValoL	1500	2.939305466	2.880923467	2.960005857	2.933819945	2.968951693	2.942377207	2.961963851	2.961671504	2.942546117	2.921292161	2.975712574	2.884973636	2.90770675	2.952203224	3.012132056	2.888309296	2.915148077	2.947887343	2.912356046	2.936024293
Paris Basin	FrBurbE	1600	3.30155892	3.24623808	3.241032232	3.23989882	3.254730205	3.2513057	3.230852396	3.231750412	3.254300437	3.254137707	3.268355494	3.252488473	3.272972907	3.264659535	3.267175889	3.249920543	3.284415122	3.245236802	3.238780813	3.190974615
Paris Basin	FrBurbL	1700	3.746243819	3.738829482	3.718857881	3.683949843	3.652666355	3.77886263	3.720963184	3.714255294	3.764034996	3.770090896	3.756366695	3.70212522	3.692559694	3.773843568	3.767250564	3.758234385	3.74891283	3.756000506	3.750275288	3.723718622
Sogdiana	TjSaraz	-3500	-3.715781639	-3.690458278	-3.724330686	-4.098494216	-3.762455779	-3.994512773	-4.252452268	-3.835632301	-3.445833616	-3.823279909	-3.557827494	-3.886808011	-3.706647206	-3.586593958	-3.737846197	-3.59444773	-3.86656748	-3.47923462	-3.379155713	-3.62409058
Sogdiana	KzAndro	-2000	-3.833213856	-3.919438213	-3.817417803	-4.118368866	-4.033211601	-3.991635004	-4.625783065	-3.947320809	-3.920660942	-3.760540994	-3.7423572	-4.033797698	-4.01284635	-3.736639396	-3.748348444	-3.835754485	-3.690645286	-4.510069488	-3.864773508	-3.925566079
Sogdiana	UzKok01	-1400	-4.47238087	-4.579811117	-4.621396678	-4.324495329	-4.597081714	-4.681855802	-4.178045005	-4.341634763	-3.708679411	-3.966330368	-4.303292627	-4.53409763	-4.158097268	-3.96954013	-4.812043699	-4.032834516	-4.706502013	-4.418597823	-4.575659998	-4.904147865
Sogdiana	UzKok01	-1000	-3.693983241	-3.962333991	-3.090602665	-3.368078709	-3.531730508	-3.557984801	-3.743653097	-3.650622948	-3.724748611	-3.756217016	-3.456445776	-3.309643986	-3.468295986	-3.752237224	-3.82298883	-3.301503168	-3.566479016	-3.860228779	-3.591435427	-3.207338096
Sogdiana	UzKhw01	-900	-4.142468385	-3.615996462	-2.935894956	-3.651298311	-3.480464633	-3.174287865	-3.352087293	-3.215051541	-3.236762513	-3.484281005	-3.590234551	-2.908001466	-2.613938927	-3.415289578	-3.778502856	-3.145444046	-3.984869671	-3.196032517	-3.318832371	-3.96897665
Sogdiana	UzKhw01	-800	-3.076404378	-3.181592399	-3.10945064	-3.020396302	-3.082081196	-3.039233639	-2.453080771	-3.128923282	-3.10528857	-2.995847261	-3.080527502	-2.724983742	-3.324351921	-3.02410566	-3.179406235	-3.243158616	-2.872624458	-2.936669381	-3.054105219	-3.264886365
Sogdiana	UzKok02	-700	-2.994779428	-3.034167029	-3.261953839	-2.89517197	-2.798645845	-3.030117051	-2.654714192	-3.085504965	-2.799586246	-2.676168041	-2.7048456	-2.818189314	-3.164607544	-3.043338828	-3.042733712	-3.044750569	-2.729944505	-2.861559036	-2.998006793	-3.326847016
Sogdiana	AfGrBct	-200	1.716623501	1.732623725	1.663210279	1.703914189	1.680834234	1.697525084	1.689175931	1.664396167	1.665266735	1.688766643	1.724377623	1.718309897	1.704476715	1.68514926	1.669699776	1.678063314	1.610567063	1.688375266	1.679105453	1.734442474
Sogdiana	AfTochr	-100	0.859517311	0.794685741	0.882638931	1.100575117	1.08498604	0.785802329	0.865735084	1.224428817	0.929422057	1.055416147	0.989527318	0.872703754	1.050120646	0.900175197	0.909459539	0.878174356	1.067497875	0.938856381	0.708116899	0.991072554
Sogdiana	AfTochr	0	0.20180101	0.298344273	0.121993638	0.141057063	0.372270528	0.33940456	0.302250637	0.082718644	0.399606202	0.335401343	0.374253966	0.116448218	0.561357199	0.473669522	0.39872883	0.090787566	0.276860923	0.264893811	0.34096637	0.298996909
Sogdiana	AfKushn	100	2.154290014	2.195792571	2.022859307	2.113991671	2.222143379	1.953821088	2.217958385	2.219099353	2.106720021	2.192787452	2.050788679	2.106677548	2.32475804	2.062957529	2.280484997	1.909705887	2.257276984	2.354281721	2.123382685	2.081740986
Sogdiana	AfKushn	200	2.117070315	2.159446842	1.900132165	2.043893324	2.328176073	2.235082186	2.214985799	2.113022728	2.212101604	1.838629757	2.162087411	1.982824228	1.999367701	1.882045417	2.214830044	2.181317462	2.1311239	2.142225025	2.206242419	2.123740444
Sogdiana	AfHepht	500	1.936678922	1.970953509	2.073694015	2.023593428	2.2856615	2.074318832	1.775567242	2.002575725	2.12678533	2.155943219	1.896641006	2.110961231	1.987359535	1.947725654	1.907417092	2.207206148	2.18943387	1.963635526	1.882667649	1.979674123
Sogdiana	KgWTurk	600	1.02844517	1.357990621	1.253368391	1.24414834	0.980586112	1.479926337	1.132229806	1.394354722	1.224003775	1.245333602	1.333413798	1.182408491	1.108754391	1.455167329	1.567531829	0.870153872	1.333441031	1.211697367	1.270564451	1.328778579
Sogdiana	UzSogdi	700	0.776967492	0.753685229	0.629430933	0.60607668	0.632463594	0.688701046	0.579803115	0.677670002	0.497652165	0.614521228	0.714166057	0.719708165	0.63826965	0.59086037	0.535358374	0.625419065	0.597817458	0.736629368	0.654540907	0.697313225
Sogdiana	UzSamnd	900	2.530084962	2.512669099	2.540315351	2.52865961	2.517419308	2.531893625	2.509673651	2.502211856	2.497444768	2.540766862	2.533791142	2.5371386	2.536519404	2.509878684	2.550256264	2.519647722	2.54982578	2.520407122	2.560020407	2.498817006
Sogdiana	KgKarKh	1000	2.217370315	2.201640237	2.194258348	2.200382656	2.202048699	2.20551449	2.198674464	2.211974624	2.200824419	2.214683662	2.215897566	2.213246768	2.213553986	2.211890352	2.222640797	2.213952898	2.200356792	2.218799568	2.211504756	2.197490367
Sogdiana	KgKarKh	1100	1.728691293	1.888649109	2.10757524	1.472310562	2.307229956	2.461520428	1.892835236	1.256433452	2.130568434	1.64145168	1.930318218	1.553163266	1.789870841	1.329966682	2.236334151	2.388471142	2.025754846	1.73963453	2.082500962	1.776818634
Sogdiana	KgKarKh	1200	2.169709601	2.23666076	2.23500209	2.202253216	2.213195068	2.181217374	2.252312057	2.218805436	2.230537724	2.178029898	2.233490486	2.242055789	2.192721707	2.20294406	2.237358083	2.270924198	2.227042688	2.261318995	2.248092396	2.223690949
Sogdiana	UzChagt	1300	1.508453527	1.534595257	1.26720644	1.517421913	1.240370919	1.528807774	1.812591658	1.469719096	1.445590172	1.596529678	1.255476786	1.42810917	1.364210361	1.209529747	1.423884465	1.347165492	1.699835586	1.367894757	1.178598321	1.261737551
Sogdiana	UzTimur	1400	2.718965903	2.690729408	2.721724459	2.67170832	2.68072004	2.708777473	2.715009723	2.782675463	2.690776587	2.7342925	2.751351658	2.751873209	2.691541065	2.668172071	2.746228335	2.713501447	2.681844673	2.693684145	2.714488027	2.709995549
Sogdiana	UzTimur	1500	2.555821239	2.545160289	2.554593541	2.041389158	2.064047823	2.287367161	2.379603983	2.456616183	2.318513749	2.544358179	2.066066874	2.232970214	2.462676562	1.568709213	2.408119192	2.278309848	2.02062004	2.20132057	1.689330185	2.165241718
Sogdiana	UzJanid	1600	1.685382032	1.892090309	2.068523941	1.826242914	1.893713476	2.101874044	1.770400509	1.648042607	1.607339714	1.873256164	1.704932915	1.863167673	1.879758079	1.905511087	1.830738149	1.93993806	1.71104492	2.035890302	1.789832778	1.815663963
Sogdiana	UzJanid	1700	1.818655336	2.058866533	1.875343058	1.890583954	1.777983183	1.780212743	1.851879659	1.999009493	1.981433279	1.898312835	1.89137082	2.086004053	1.655113098	1.650814255	1.782397349	1.79846568	1.271178631	1.88292944	1.921380865	1.896947846
Southern China Hills	CnHQngL	1800	-1.247028998	-1.256106082	-1.108792347	-1.486477478	-1.182463483	-1.123904278	-1.391877029	-1.47322307	-1.132728711	-1.191990696	-1.102650808	-1.343027385	-1.137579599	-1.224466793	-1.170047847	-1.36219728	-1.037120709	-1.345419381	-1.238556432	-1.632172362
Southern China Hills	CnHChin	1900	-0.03276102	0.605178473	-0.072318478	-0.563860731	-0.539130026	0.420925477	-0.145118432	-0.066070079	-0.238612455	-0.651974227	-0.246096957	-0.102655109	-0.096179989	-0.058965757	-0.197274513	0.263647257	-0.212704024	-0.029756308	-0.480277119	-0.197943938
Susiana	IrPrCer	-7800	-4.649653504	-4.711844524	-4.995396519	-4.885466471	-4.324088972	-4.552036588	-4.967803761	-4.713822789	-4.415008218	-4.519130563	-4.790722329	-4.878761984	-4.908853947	-4.503758096	-4.576667646	-4.603244835	-4.433533817	-4.616111906	-4.620103822	-4.884418378
Susiana	IrForma	-7200	-4.575944173	-4.453706611	-5.04169168	-4.653288735	-4.68549246	-4.518312739	-4.310214519	-4.782838799	-4.892584264	-4.713686371	-4.237518722	-4.429398429	-4.449358711	-4.688350102	-4.622040519	-4.912443845	-4.595206184	-4.534813354	-4.491292859	-4.764317901
Susiana	IrArcha	-7000	-4.178584639	-4.383039583	-4.040110464	-4.443381767	-4.023182538	-4.30019117	-4.322292943	-4.01649269	-4.176166193	-4.502108056	-4.183323421	-4.533804999	-4.313680867	-4.502719367	-4.023077891	-4.204193997	-3.680316934	-4.024034762	-4.241135935	-3.976762261
Susiana	IrKhzE*	-6000	-4.067899402	-4.249859215	-3.605131562	-3.908285778	-3.933423476	-3.583722595	-4.357983603	-4.182354718	-3.451190473	-3.508176617	-3.452738006	-4.128212202	-3.956792078	-4.203895609	-3.993492439	-4.101333436	-4.576452509	-3.689794168	-3.779076686	-3.901662123
Susiana	IrKhzEM	-5700	-4.32139714	-4.097220929	-4.016752661	-4.195962493	-3.873396785	-4.154375018	-3.686354259	-3.584119642	-3.548815464	-3.858228324	-4.202470819	-3.844679518	-4.322841307	-3.802669415	-4.746659834	-4.313689513	-3.963790169	-4.43717427	-4.523221191	-4.305264895
Susiana	IrKhzM*	-5100	-3.814965247	-3.430816932	-3.836708877	-3.131183099	-3.716468138	-3.605004136	-3.745269188	-3.40884516	-4.042124015	-3.444206578	-3.604332657	-3.536893003	-3.656410144	-3.709216692	-4.052337785	-3.35182947	-3.842044891	-3.642437322	-3.606022634	-3.161008969
Susiana	IrKhzM*	-5000	-3.544333714	-3.649667307	-3.661368177	-3.364451826	-3.203710135	-3.137060408	-3.841317984	-3.559158003	-3.865316213	-3.673806705	-3.74467921	-3.285333735	-3.288014711	-3.768821111	-3.612107716	-3.43893641	-3.618059764	-3.882028893	-3.469666332	-3.408832208
Susiana	IrKhzL*	-4700	-3.38720507	-3.282240602	-3.003224115	-3.172213334	-2.704370934	-3.554828355	-3.430420113	-3.149871141	-3.198733523	-3.429670929	-3.182222308	-3.536510888	-3.587725228	-3.571235434	-3.682019473	-3.518052238	-3.18221116	-3.352612461	-3.301637545	-3.469001527
Susiana	IrSusa1	-4300	-3.012936427	-3.146336399	-3.000937606	-3.197393474	-3.075698034	-3.125488298	-3.083191883	-3.154813374	-2.768132043	-3.202304802	-3.202066864	-2.991565086	-2.957401712	-3.169879519	-3.071440628	-3.320894895	-3.082456757	-2.981472964	-3.267713214	-3.396089257
Susiana	IrSusa1	-3900	-3.599863492	-3.237034696	-3.464476874	-3.668013739	-3.842585037	-3.369883442	-3.477372347	-3.280092268	-3.474303372	-3.121688191	-3.621348791	-3.56996017	-3.278070683	-3.492849525	-3.594675661	-3.775323097	-3.513712054	-3.314983998	-3.688394296	-3.548547043
Susiana	IrSusa2	-3800	-1.360002961	-1.209415695	-1.218657004	-1.327865946	-1.449095227	-1.359776392	-1.230450751	-1.154335445	-1.514733982	-1.431963046	-1.417442432	-1.358332784	-1.366662908	-1.360453543	-1.168275369	-1.42750731	-1.534787348	-1.221063796	-1.129303433	-1.189028445
Susiana	IrSusa2	-3700	-0.725476022	-1.043383468	-0.385741756	-0.476694466	-0.656363719	-0.714173666	-0.53787832	-0.696116925	-0.431274709	-0.774179837	-0.688693656	-0.700588565	-0.926983153	-1.002491632	-0.571536048	-0.971040694	-0.661011895	-0.84507481	-0.496073298	-0.311310281
Susiana	IrSusa2	-3600	-0.655282254	-0.782901789	-0.473968884	-0.655653577	-0.457940634	-0.34270911	-0.283063557	-0.129214783	-0.619564604	-0.949463778	-0.633744352	-0.575690545	-0.781993954	-0.486459088	-0.405939776	-0.691060499	-0.258282254	-0.579509559	-0.307097173	-0.057266645
Susiana	IrSusa2	-3500	-0.440645205	-0.468210862	-0.573581284	-0.072127299	-0.725901084	-0.187769675	-0.51255971	-0.051918749	-0.375583159	-0.402955996	-0.236672849	-0.451895678	-0.424024326	-0.35900038	-0.391509179	-0.600219549	-0.467366277	-0.450050454	-0.291266873	0.026169432
Susiana	IrSusa2	-3400	-0.375127015	-0.33511754	-0.218053243	-0.223240417	-0.284509335	-0.44051409	-0.268286958	-0.298955218	0.035210784	-0.36520283	-0.535251067	-0.547098568	-0.318627659	-0.363330576	-0.174463069	-0.202662577	-0.347575819	-0.72540661	-0.130830642	0.114811184
Susiana	IrSusa2	-3300	-0.342282449	-0.091545568	0.05391328	-0.080516461	-0.242652179	-0.342636878	-0.324069065	-0.245497579	-0.307478576	-0.238529719	-0.495892353	-0.322786815	-0.490271199	-0.44362939	-0.208218652	-0.308396269	-0.308352782	-0.493812913	-0.191895816	-0.62712768
Susiana	IrSusa2	-3200	-0.497880766	-0.564356431	-0.678502971	-0.814699496	-0.828823558	-0.695758259	-1.007914027	-0.387726978	-0.505154025	-0.767671302	-0.609177252	-0.528935028	-0.629374101	-1.164773401	-0.458352869	-0.566522377	-0.684060336	-0.580305547	-0.467623909	-0.497434276
Susiana	IrSusa3	-3100	-0.742733217	-0.49638188	-0.847998452	-0.632848002	-0.431619758	-0.74163735	-0.776458145	-0.854892652	-0.471045777	-0.458992864	-0.748384501	-0.437649871	-0.57609081	-0.541091252	-0.808061182	-0.458008522	-0.601804273	-0.845614306	-0.073508255	-0.43430646
Susiana	IrSusa3	-3000	0.178165632	0.492745733	0.041050765	0.658678097	-0.105652606	0.214397028	-0.004006306	0.166573858	-0.113873165	0.118729424	-0.149994004	0.116469954	0.594613952	-0.08444113	0.367608298	-0.241751492	-0.267559265	-0.491245801	0.234241177	-0.082307737
Susiana	IrAwanE	-2600	0.625131507	0.810568565	0.77445435	0.702366485	0.557508249	0.746916523	0.555995494	0.702536867	0.512004173	0.658919943	0.69203756	0.721215739	0.832513344	0.605696024	0.637588243	0.892283829	0.598024479	0.92346066	0.87135598	0.723910732
Susiana	IqAkkad	-2200	1.516226996	1.174404261	1.299413295	1.338669534	1.216699469	1.382306254	1.379813751	1.493264364	1.346077361	1.279480546	1.502592427	1.332477399	1.663641611	1.70213076	1.65097762	0.92171022	1.199120931	0.870528609	1.366085138	1.348400589
Susiana	IrShima	-2000	1.411082554	1.178303196	1.144983669	1.067830351	1.268952733	1.171117306	1.371229664	1.502140272	1.479366711	1.330902083	1.04014052	1.289848859	1.317669379	1.372105764	1.258627886	0.956919868	1.18877335	1.072215545	0.933178167	1.188580283
Susiana	IrSukkE	-1900	1.320790814	1.523121174	1.279449918	1.472016874	1.856958529	1.916116645	1.653011817	1.387790158	1.13227971	1.409091759	0.977196724	1.346448969	1.160724562	1.129612475	1.334684764	1.09957117	1.649820887	1.248331242	1.525317828	1.553540821
Susiana	IrSukkE	-1800	1.047140975	1.77429201	1.530625654	1.551183871	1.213428468	1.658095791	1.387768295	1.326689829	1.467187968	1.511299922	0.948905754	1.508484362	1.173610042	1.030252357	1.695172829	1.431340835	1.362449328	0.950164724	1.334277558	1.451656816
Susiana	IrSukkL	-1700	0.938616494	1.112229747	1.148923185	1.230070763	0.90311531	1.318097165	1.666408498	1.297847988	0.911682545	1.385612615	1.272052989	1.648404548	0.917923566	1.504903695	1.056121733	1.017636027	1.287785661	1.056657036	1.384923443	0.862960954
Susiana	IrSukkL	-1600	0.934574946	1.076725549	1.306779165	1.124463646	1.14871959	1.463607245	1.461582015	1.134836463	0.855450708	1.29595185	1.250952119	1.288930427	1.286333342	1.655769662	1.058323165	1.096551816	0.581659922	1.259950025	1.011232516	1.095212673
Susiana	IrMElm1	-1500	0.775985068	0.891425355	1.209762914	1.091010531	0.887239922	0.846468591	0.823329406	0.96425841	1.129657499	0.636388768	0.804172403	0.864578829	1.046304043	0.930765868	0.690125541	0.766518057	0.969396938	0.982619479	1.158054129	1.094995189
Susiana	IrMElm2	-1400	1.407901548	1.058708815	1.197885342	1.582062758	1.549254602	1.607078632	1.335152653	1.661225809	1.153872886	1.413870487	1.658398494	1.320056738	1.329188003	1.454263405	1.493365551	1.414312887	1.712472534	1.643569164	1.793356928	1.709001075
Susiana	IrMElm2	-1300	1.047819475	0.774880702	1.025126701	1.155064279	0.865800181	1.068984441	0.854457224	0.952946048	1.034363907	0.999446351	1.047292779	0.833485652	0.880478498	1.205474687	1.078315354	1.041830016	0.949029544	1.093214683	0.828191122	0.976630323
Susiana	IrMElm3	-1200	1.198848661	1.388245389	1.338109841	1.408447789	1.499017135	1.08168841	1.127335679	1.460801505	1.506405189	1.63660767	1.499924741	1.346977867	1.51579417	1.532727795	1.337834308	1.602187372	1.011882089	1.28529434	1.371913736	1.381402905
Susiana	IrNElm1	-900	0.650827459	1.120425363	0.91721043	0.673013139	0.486413828	0.118908436	0.504112516	0.585917735	1.070770058	0.380179044	0.514658824	0.304677999	0.869552951	0.580654364	1.115953808	0.471349024	1.411569166	0.789783983	0.875356563	0.541976377
Susiana	IrNElm2	-700	1.314325883	0.705463984	1.40379697	1.331791409	1.124499514	1.414365026	0.727319664	1.447394973	1.302200942	1.5023328	1.295559454	1.339400411	1.408355718	1.233728958	1.036045006	1.03034693	1.08270892	1.556831212	1.124113088	1.249386468
Susiana	IrNElm3	-600	-0.116058288	0.304096856	-0.245611057	-0.70623588	-0.74463151	-0.290043768	-0.539264133	-0.374832259	-0.647665187	-0.369877665	-0.650788544	-1.328968006	-0.895288271	-0.26196063	-0.835633099	-0.640852841	-0.295497194	-0.479688339	-0.855310146	-0.356713219
Susiana	IrAchae	-500	2.943321531	2.94201828	2.961739398	2.882986188	2.921711513	2.864448671	2.949365605	2.933060425	2.929829073	2.933299367	2.948185075	2.97361687	2.866992756	2.919255192	2.996842644	2.926164646	2.848209153	2.949123174	2.94815855	2.955656181
Susiana	IrAchae	-400	2.918764993	2.897789933	2.935986281	2.891136213	2.919354258	2.813200038	2.920990876	2.93459336	2.868622033	2.906683913	2.90519977	2.934129832	2.805002673	2.90176507	2.992068912	2.890205675	2.83108317	2.925311405	2.926052284	2.916859284
Susiana	IrSeleu	-300	2.641265288	2.714155802	2.580522608	2.654812618	2.664076759	2.642512542	2.628712606	2.69578547	2.655400978	2.577631917	2.677421095	2.624515848	2.636681743	2.706495942	2.670890511	2.715698212	2.62364789	2.58323574	2.602127101	2.656738088
Susiana	IrSeleu	-200	1.853641364	1.903341386	1.847416419	1.859273893	1.906536362	1.816633689	1.870166499	1.883521315	1.909511064	1.820319651	1.841434615	1.888756721	1.839686228	1.897673685	1.848945942	1.940698465	1.843162342	1.851957294	1.864586709	1.840191844
Susiana	IrPart1	-100	2.221047296	2.194668485	2.277368346	2.195231007	2.289461399	2.336988372	2.288905447	2.183822392	2.192387052	2.323610057	2.257868882	2.324723405	2.170315101	2.239557225	2.238004221	2.206082912	2.263483383	2.309223916	2.311742919	2.286597586
Susiana	IrPart1	0	2.392426552	2.416690112	2.50009619	2.299507093	2.460697562	2.441481672	2.394619201	2.35637348	2.364681177	2.427575038	2.478892661	2.430475781	2.274796997	2.343431417	2.460311575	2.42414016	2.368034052	2.479861141	2.53272054	2.508493734
Susiana	IrElym2	100	1.756570999	0.588445317	1.309273089	1.628098422	1.568939556	1.496075082	1.435177737	1.541571867	1.724772719	1.907147995	1.353426392	1.922032556	1.715348808	1.319239003	1.37122236	1.709512038	1.973173856	1.445326812	1.577430052	1.851695504
Susiana	IrSasn1	300	2.172826203	2.13042864	2.206653564	2.17795885	1.995340951	2.078046543	2.051624379	2.163911266	2.093526257	2.068103854	2.044624479	2.061436809	2.116767127	2.061053295	2.090059799	2.245128177	2.203974246	2.054963219	2.090553141	2.073078059
Susiana	IrSasn1	400	2.306820721	2.265094232	2.342217276	2.309967201	2.126836563	2.213581733	2.187089249	2.299999697	2.229144395	2.195624592	2.181010097	2.201076126	2.251666731	2.196387217	2.229340635	2.379287889	2.337763425	2.191056761	2.224870769	2.207989889
Susiana	IrSasn2	500	2.490227857	2.569244541	2.582391346	2.456764374	2.439667331	2.545585829	2.487619677	2.607720831	2.555713786	2.466345444	2.540770845	2.60044327	2.562917602	2.550928166	2.517619036	2.527967208	2.564586858	2.470710384	2.568712794	2.567400024
Susiana	IrSasn2	600	2.767566397	2.754738185	2.861930796	2.825798087	2.810973252	2.820343644	2.768810157	2.88413713	2.835689134	2.834572077	2.910638553	2.875950376	2.745400398	2.829333143	2.794140636	2.894386986	2.7499944	2.839661747	2.843992397	2.845791659
Susiana	SyCalUm	700	2.409357384	2.427681418	2.323342148	2.416718062	2.424628648	2.390582321	2.437222787	2.471656658	2.456465829	2.394947822	2.40980954	2.408588321	2.407505155	2.406397165	2.510815715	2.35775268	2.418257044	2.525485799	2.496579203	2.368720628
Susiana	IqAbbs1	800	2.669915346	2.578256332	2.71702603	2.656583103	2.747203395	2.639446504	2.644337615	2.747677671	2.751601255	2.659833818	2.669545332	2.754807495	2.653227631	2.75374827	2.791010483	2.672567593	2.638525467	2.553423808	2.767814015	2.649928846
Susiana	IqAbbs1	900	2.418703645	2.156363283	2.477747538	2.387728324	2.342897794	2.40165111	2.402542844	2.35279778	2.346699346	2.402595667	2.257024	2.344525655	2.412253252	2.357848401	2.516387935	2.265169366	2.246646005	2.175017112	2.350129851	2.389968117
Susiana	IrBuyid	1000	2.319681977	2.328197185	2.320544937	2.302646131	2.303630987	2.316896725	2.306583376	2.346821941	2.329372467	2.314340874	2.315698353	2.314540366	2.317869375	2.328393802	2.341996827	2.319592204	2.321260643	2.311913426	2.286785421	2.325553087
Susiana	IrSeljq	1100	2.671077048	2.58770187	2.621827515	2.581539413	2.592110417	2.669174793	2.55383664	2.621600913	2.65864366	2.605840895	2.645245676	2.669259529	2.639047696	2.651423015	2.663470105	2.611189735	2.592163683	2.636943079	2.628052084	2.61170141
Susiana	IqAbbs2	1200	2.366173202	2.387423983	2.398364126	2.382927632	2.410854614	2.399599931	2.39625123	2.400577122	2.398001644	2.410953892	2.412630712	2.399924363	2.435334714	2.369483951	2.409719918	2.402246503	2.378574643	2.402592137	2.412578936	2.393203552
Susiana	IrIlkhn	1300	2.638029829	2.633942421	2.571675852	2.442034861	2.611236212	2.689822725	2.812183484	2.81154494	2.435264358	2.516843073	2.743877873	2.463013425	2.560846686	2.424813619	2.570927418	2.417947921	2.747442938	2.699012021	2.640199681	2.674150437
Susiana	IrAkKoy	1500	1.916108253	2.095242965	2.090268321	2.14395523	1.904774262	1.451676731	2.065335499	2.186102059	1.965924288	1.810444139	2.023264875	2.179866864	2.192967896	1.830172578	2.27090804	2.005303495	2.077989452	2.233841254	1.909130647	1.964984138
Susiana	IrSafvd	1600	2.556507111	2.528300922	2.566863516	2.583226142	2.586490855	2.530759913	2.548369992	2.510312909	2.563348787	2.570206475	2.578547418	2.522904744	2.622308621	2.566346788	2.591437252	2.529007002	2.581077162	2.567237671	2.585452429	2.534885404
Upper Egypt	EgBadar	-4400	-4.415045656	-4.631271118	-5.002149588	-4.676507316	-4.247178352	-4.431805887	-4.219009904	-4.849544755	-4.928314862	-4.931415844	-4.562998835	-4.107538771	-4.271028247	-4.470903618	-4.444930521	-4.733337069	-4.687948515	-4.606573793	-4.328797821	-4.532363568
Upper Egypt	EgNaqa1	-3800	-4.317915309	-3.961434565	-4.059491612	-4.467604616	-4.112295679	-4.141161947	-4.021532725	-4.244889399	-4.319184617	-4.141581449	-4.070503949	-4.233601981	-4.33770517	-3.990553343	-4.346162426	-4.344495143	-4.301177272	-4.358021553	-4.327008884	-4.06271116
Upper Egypt	EgNaqa1	-3700	-2.865830254	-2.872871967	-2.948623268	-2.82684897	-2.643091217	-2.864334172	-3.095730024	-2.797631543	-2.880494148	-2.882170452	-2.828013714	-2.828136318	-2.887406872	-2.895402773	-2.805688424	-2.820988984	-2.718677949	-2.892667288	-2.806966129	-2.868505919
Upper Egypt	EgNaqa1	-3600	-2.702417613	-2.395724625	-2.547059156	-2.606973713	-2.513043524	-2.641112205	-2.585553638	-2.32975969	-2.451111525	-2.473547096	-2.471701105	-2.235424345	-2.533198405	-2.430107116	-2.381452549	-2.455632281	-2.305518838	-2.41246059	-2.404279794	-2.446457159
Upper Egypt	EgNaqa2	-3500	-1.895500683	-2.291163376	-2.050167084	-2.145899653	-2.162872255	-1.949602163	-1.857872756	-2.106804891	-2.041641381	-1.888764532	-2.088423236	-1.907299535	-1.982246002	-2.021645385	-1.973931877	-2.077640321	-1.997674983	-2.09593657	-2.030596289	-1.950943286
Upper Egypt	EgNaqa2	-3400	-1.673360521	-2.160023182	-1.918439967	-2.016998559	-1.938614495	-1.820870325	-1.630526629	-1.884018258	-1.910195905	-1.758558107	-1.959087819	-1.686741984	-1.761930428	-1.798818633	-1.844790628	-1.949312103	-1.773501221	-1.968265986	-1.901902833	-1.819532842
Upper Egypt	EgNaqa3	-3300	-1.516472209	-1.520063733	-1.546434439	-1.641792087	-1.606279011	-1.827265091	-1.827643733	-1.581908903	-1.543272873	-1.63069176	-1.460327652	-1.339994699	-1.643793379	-1.517814109	-1.755860179	-1.613550655	-1.593694165	-1.534876673	-1.568241394	-1.529728167
Upper Egypt	EgNaqa3	-3200	-1.528071329	-1.483833547	-1.635396543	-1.360707281	-1.539899686	-1.623279769	-1.67209651	-1.544180909	-1.544045062	-1.580903615	-1.553867092	-1.536355937	-1.687072148	-1.364873885	-1.645132275	-1.487266423	-1.332571553	-1.386572362	-1.532808486	-1.387347484
Upper Egypt	EgDyn1*	-3100	0.01051487	-0.121615711	-0.182334181	-0.0575822	-0.125252579	-0.011733992	-0.008011689	0.057734191	-0.091679347	-0.181262959	-0.156290462	-0.054246686	-0.25984239	-0.080381768	-0.003996784	-0.040350599	0.025389397	-0.073825734	-0.08559964	-0.153503897
Upper Egypt	EgDyn2*	-2900	-0.094148275	0.024958266	-0.311084759	-0.099039052	-0.038651475	0.071091151	-0.060391343	-0.089228049	0.010561997	-0.103052771	-0.084475363	-0.050325698	-0.065647625	0.043036126	-0.143491744	-0.003652742	-0.007403793	-0.013636985	-0.10940854	0.014078451
Upper Egypt	EgDyn2*	-2800	-0.006689135	0.112785899	-0.223165608	-0.00996926	0.047796305	0.159381622	0.026142266	0.000299113	0.09719802	-0.014009927	0.005000957	0.039826923	0.023266249	0.127967397	-0.052096691	0.08466752	0.079702885	0.07594184	-0.016989677	0.100759924
Upper Egypt	EgDyn2*	-2700	0.003688801	0.12320756	-0.212733087	0.000599796	0.058054232	0.169858204	0.036410378	0.010922441	0.107478285	-0.003444068	0.015618252	0.050524468	0.033816804	0.138045374	-0.041251718	0.095147637	0.090038997	0.086571298	-0.006023219	0.111045582
Upper Egypt	EgOldK1	-2600	1.19674236	1.120872485	1.324042009	1.217672384	1.197240249	1.172802484	1.238344735	1.008457001	1.068931318	1.160523335	1.268313139	1.155480789	1.172861458	1.27562336	1.098887879	1.072587935	1.077350245	1.077158159	1.283888122	1.089758186
Upper Egypt	EgOldK2	-2300	1.349561967	1.472623105	1.266530024	1.211006089	1.234627432	1.329588228	1.224793724	1.112826651	1.433102568	1.345862909	1.278322898	1.013243365	1.3892558	1.419738619	1.107007101	1.297127721	1.211032887	1.25539999	1.155933846	1.355759441
Upper Egypt	EgRegns	-2100	-0.497668013	0.018324978	0.062626758	-0.329770705	-0.084157492	0.016535228	0.105763111	0.258743137	-0.057383482	-0.06174647	0.216115631	0.262820209	-0.026160001	0.214519189	0.439559322	-0.265750271	0.036401918	-0.088391261	0.328841761	-0.114909964
Upper Egypt	EgMidKg	-2000	1.263262148	1.157414024	1.306820323	1.180704079	1.179715873	1.199289284	1.18370192	1.164124826	1.150196331	1.157869111	1.205370417	1.173430111	1.241564755	1.257750056	1.308190475	1.202971288	1.13583969	1.298082988	1.101897116	1.249536733
Upper Egypt	EgMidKg	-1900	1.312347288	1.206705975	1.356163637	1.230693173	1.228233402	1.248840997	1.23226762	1.214370613	1.198819509	1.207843081	1.25558767	1.224026927	1.291466343	1.305416467	1.359484588	1.25253972	1.184727016	1.348357769	1.153765827	1.298185419
Upper Egypt	EgMidKg	-1800	1.319988219	1.214379099	1.363844757	1.238474819	1.235785975	1.256554557	1.239827691	1.222192218	1.206388527	1.215622373	1.263404833	1.231903176	1.299234367	1.312836548	1.367469382	1.260255883	1.192337153	1.356183888	1.161840067	1.305758408
Upper Egypt	EgThebH	-1700	0.857779205	0.909756804	0.733936264	0.689206543	0.552605052	0.67056126	0.86120855	0.908900699	0.880517951	0.673244243	0.834557329	0.856065777	0.795865955	0.966645228	0.772842953	0.684996451	0.690600234	0.52246427	0.579280342	0.69669538
Upper Egypt	EgNKThu	-1500	1.701252354	1.708621329	1.769408923	1.745673624	1.649474022	1.724118479	1.784203774	1.668250897	1.714048158	1.69324135	1.714226324	1.693801194	1.769056989	1.673866066	1.678198482	1.658618814	1.696675218	1.707602042	1.687833642	1.699105068
Upper Egypt	EgNKThu	-1400	1.768324475	1.775192415	1.836015079	1.812137699	1.715004336	1.790903403	1.850993156	1.735591093	1.780489269	1.759087123	1.781706017	1.761915551	1.836100852	1.739999966	1.74702493	1.724365129	1.762963106	1.77498354	1.755753272	1.765338494
Upper Egypt	EgNKThu	-1300	1.77770737	1.784614844	1.845447327	1.821693391	1.72427873	1.800375487	1.860276758	1.745195853	1.789783859	1.768639924	1.791305322	1.771587412	1.845639816	1.749111664	1.756830083	1.733840409	1.772308189	1.784593843	1.765668263	1.774637959
Upper Egypt	EgNKRam	-1200	1.913193083	1.867584004	1.824684318	1.780356715	1.900390273	1.795345069	1.905131232	1.905934794	1.808061936	1.809304129	1.848445101	1.917852452	1.871113738	1.806974476	1.840242987	1.843246331	1.903573248	1.870425304	1.836293692	1.778476153
Upper Egypt	EgNKRam	-1100	1.888759352	1.843047327	1.800122073	1.755473012	1.87623909	1.770679087	1.88095607	1.880923314	1.783858163	1.784427955	1.823447825	1.892666236	1.846273594	1.783246964	1.814709669	1.818572027	1.879237987	1.845399391	1.810474349	1.754259682
Upper Egypt	EgThebL	-1000	1.170073001	1.422511533	1.395122545	1.39204193	1.429007246	1.598291478	1.383265215	1.454560674	1.430369015	1.521094269	1.298933834	1.221491441	1.401087045	1.491491595	1.405912847	1.29063585	1.365772631	1.361351097	1.220209765	1.334665207
Upper Egypt	EgThebL	-900	1.370002142	1.34226367	1.460284537	1.559574771	1.381662936	1.265027893	1.412218286	1.342066037	1.258395695	1.35224376	1.450519756	1.145766446	1.352097545	1.499155326	1.452585073	1.299664431	1.38025713	1.336540664	1.422897697	1.406198087
Upper Egypt	SdKusht	-700	1.538367244	1.474158385	1.459897368	1.536883309	1.53154621	1.580208393	1.492828027	1.50519574	1.530745385	1.515180976	1.470041968	1.50620111	1.512573333	1.507969724	1.514084646	1.466440251	1.485514113	1.498547624	1.494620402	1.486538854
Upper Egypt	EgSaite	-600	1.481157172	1.411664899	1.457068718	1.541668201	1.488542212	1.471802544	1.436219521	1.451944624	1.487491568	1.443881154	1.50354276	1.299261951	1.527533709	1.572120631	1.444893605	1.529969516	1.533189217	1.482205648	1.520459524	1.512947141
Upper Egypt	EgIntOc	-400	1.90052776	1.838944555	1.866845107	1.941930838	1.979516869	1.982331186	1.848978853	1.885624384	1.929885318	1.895999958	1.98288816	1.937459204	1.888417709	1.980202659	1.860316926	1.960535816	1.79269876	2.029029244	1.944952769	1.943923761
Upper Egypt	EgPtol1	-300	2.817185787	2.802120075	2.796109387	2.800245905	2.744537286	2.804555099	2.804279962	2.812921104	2.742411366	2.815331159	2.812791929	2.746344025	2.811868852	2.815323458	2.75433083	2.813325984	2.80117781	2.814611693	2.807426423	2.799486706
Upper Egypt	EgPtol2	-200	2.720886166	2.704603279	2.684282112	2.735057548	2.724544505	2.756795868	2.705106691	2.738886434	2.711176417	2.735667087	2.714511853	2.742169553	2.720119538	2.740620822	2.731976902	2.723612532	2.740644534	2.708947513	2.742156561	2.729899302
Upper Egypt	EgPtol2	-100	2.740443915	2.722851968	2.656528382	2.706727976	2.696714513	2.774897492	2.678299526	2.711111741	2.684688251	2.751244804	2.687371453	2.715923959	2.737971438	2.761389642	2.705111867	2.739836035	2.759210898	2.682096962	2.757574407	2.703002853
Upper Egypt	EgTulIk	900	2.077287474	2.051497173	2.049335624	2.047770463	2.057317885	2.052055924	2.059233949	2.06535342	2.057167368	2.080601885	2.063974718	2.065233225	2.06485549	2.079353657	2.071672523	2.070461293	2.060487146	2.073246997	2.073498252	2.064713044
Upper Egypt	TnFatim	1000	2.770832023	2.863949544	2.745802155	2.741287612	2.761666936	2.694371301	2.889830107	2.838509087	2.682523711	2.740902412	2.784596763	2.690415374	2.76804046	2.760047103	2.776149941	2.734999891	2.697326024	2.826569116	2.705401544	2.815907606
Upper Egypt	TnFatim	1100	2.602517512	2.662907089	2.551008123	2.555579582	2.57869113	2.515422157	2.692982912	2.648622998	2.486734701	2.548316637	2.589266567	2.500814275	2.566950111	2.581618238	2.584029132	2.562531233	2.497406366	2.635642072	2.534954789	2.633281814
Upper Egypt	EgAyyub	1200	2.5263897	2.465423368	2.468060536	2.472738096	2.461079175	2.481896911	2.456119473	2.475057619	2.474210695	2.470407933	2.485644174	2.493939921	2.479759806	2.489412091	2.502743676	2.486463751	2.466706757	2.508002078	2.497514663	2.488844596
Upper Egypt	EgMamBh	1300	2.86479132	2.846701053	2.841390314	2.849265665	2.855988873	2.946651174	2.943763758	2.865866651	2.85341748	2.951275398	2.868150327	2.945297329	2.9532768	2.95398422	2.867219286	2.863140746	2.936194316	2.959295901	2.85779633	2.93824084
Upper Egypt	EgMamCP	1400	2.943256044	2.898887137	2.996250848	2.791044535	3.03370038	2.973632966	2.90451781	2.924744287	2.953887862	3.041422214	2.938838899	2.91782258	2.947113274	2.822374154	3.032237701	3.000892596	2.915941089	2.883622562	3.013987758	2.957940207
Upper Egypt	EgMamBu	1500	2.786096828	2.866775027	2.797295094	2.842876757	2.751823387	2.866284527	2.66789589	2.82067178	2.748918609	2.772950194	2.845103756	2.907447064	2.778905764	2.915047085	2.886822706	2.890908557	2.820770723	2.899599989	2.674460662	2.840543811
Valley of Oaxaca	MxTieLa	-1400	-5.022435801	-4.689071724	-5.156945446	-5.040819769	-5.432310701	-5.094257922	-5.377451626	-5.373823113	-5.29156924	-4.889113593	-5.1831204	-5.105454528	-5.028398088	-5.138643306	-5.4158416	-5.174865017	-5.291255529	-5.093601566	-5.072750669	-5.257218315
Valley of Oaxaca	MxSanGu	-1100	-4.860179362	-4.417658367	-4.553593078	-4.236935259	-4.584602427	-4.870535103	-4.693408238	-4.483539812	-4.661394441	-4.477750699	-4.403015941	-4.789696805	-4.225967661	-4.316691867	-4.55478742	-4.705418878	-4.570807827	-4.606712298	-4.87528565	-4.887601056
Valley of Oaxaca	MxRosar	-700	-4.233845506	-4.169955339	-4.120869049	-4.061538857	-4.18949864	-4.022196185	-4.13781486	-4.045564883	-4.082553912	-4.065701925	-4.017908072	-4.117453843	-4.1211384	-4.133350726	-4.176574583	-4.048816268	-4.076791017	-4.040429044	-4.084440859	-4.13303089
Valley of Oaxaca	MxAlb1E	-500	-3.793056993	-3.784348419	-3.798263184	-3.789634414	-3.758281925	-3.810305972	-3.79612485	-3.791322709	-3.77883037	-3.769397722	-3.78719407	-3.777855782	-3.780159706	-3.784660959	-3.76784986	-3.740500384	-3.756098762	-3.767577904	-3.817374119	-3.800579618
Valley of Oaxaca	MxAlb1E	-400	-3.66451751	-3.657911709	-3.671810463	-3.664947758	-3.633814371	-3.683665203	-3.667504563	-3.664191014	-3.651499834	-3.646767385	-3.659534798	-3.648811066	-3.653342224	-3.656460896	-3.637791458	-3.617397694	-3.629811547	-3.640364604	-3.691520553	-3.674000733
Valley of Oaxaca	MxAlb1L	-300	-2.44964207	-2.462811963	-2.469862582	-2.45732266	-2.453116632	-2.45518377	-2.477163839	-2.47123555	-2.471047824	-2.444654798	-2.461845304	-2.466233661	-2.452271195	-2.443165432	-2.467165686	-2.436737121	-2.457050801	-2.450497669	-2.474323695	-2.46552044
Valley of Oaxaca	MxAlb2*	-100	-2.403367661	-2.407396844	-2.425176909	-2.406837449	-2.39619782	-2.382630276	-2.410346694	-2.394359922	-2.428533355	-2.3608838	-2.424141524	-2.426002953	-2.387899964	-2.345988641	-2.400531571	-2.369088829	-2.363033217	-2.403909903	-2.431462176	-2.400866089
Valley of Oaxaca	MxAlb3A	200	-2.130195263	-2.362394147	-2.706562868	-2.343861358	-2.306637796	-2.239774444	-2.377997454	-2.46719567	-2.301410655	-2.411058021	-2.364936597	-2.467031289	-2.45487263	-2.40167909	-2.36810116	-2.380205393	-2.429568068	-2.21136199	-2.464597825	-2.207498326
Valley of Oaxaca	MxAlb3B	500	-2.180253843	-2.234807386	-2.761029934	-2.095507853	-2.32134764	-2.417669371	-2.188512205	-2.215183597	-2.184004503	-2.396923781	-2.337992103	-2.420412967	-2.337248149	-2.211751522	-2.213155525	-2.193007299	-2.350142114	-1.949473502	-2.403284838	-2.05856367
Valley of Oaxaca	MxAlb3B	700	-1.987622258	-2.335086868	-2.275294123	-2.243293181	-2.281557064	-2.31231459	-2.001099455	-2.240160782	-2.471445051	-2.260608402	-2.218646149	-2.162807023	-2.260785502	-2.248414892	-2.619706755	-2.429178306	-2.276246516	-2.178912699	-2.485410731	-2.213289344
Valley of Oaxaca	MxAlb5*	900	-2.494462007	-2.671854944	-2.663531287	-2.559700894	-2.601123781	-3.116122917	-2.411255081	-2.53615308	-2.44746429	-2.440730252	-2.590130153	-2.485546627	-2.158603196	-2.498594194	-2.509322683	-2.401996041	-2.532096881	-2.442523818	-2.26941654	-2.86097593
Valley of Oaxaca	MxAlb5*	1000	-2.478408139	-2.559410002	-2.420456785	-2.517614125	-2.32739919	-2.501668073	-2.306984567	-2.342862543	-2.500314563	-2.689893109	-2.369498534	-2.417964124	-2.501848421	-2.413115274	-2.172108286	-2.538238779	-2.663065461	-2.432778008	-2.487746407	-2.467297332
Yemeni Coastal Plain	YeQasmi	1700	0.052057011	-0.452745096	-0.285609812	-0.470678678	-0.253325877	-0.492683393	-0.283046477	-0.259760618	-0.285604692	-0.105851976	-0.340833552	-0.341370319	-0.197756169	-0.016159187	0.056272469	0.377537083	-0.209701244	-0.41663313	-0.278596109	-0.171865987
Yemeni Coastal Plain	YeOttoL	1900	-0.946817045	-0.809866861	-1.214038861	-0.487523019	-1.083652671	-1.245672208	-1.342686415	-0.786304823	-0.869664595	-0.5551019	-0.936723651	-1.381998712	-0.768316959	-1.206990793	-0.855596425	-0.493945966	-0.442846627	-0.525484391	-0.436602346	-1.073372983
