# Supplementary material for: The two types of society: Computationally revealing recurrent social formations and their evolutionary trajectories
Source: PLoS One. 2020 May 13;15(5):e0232609. doi: 10.1371/journal.pone.0232609 (PMC7219743; doi:10.1371/journal.pone.0232609)
Supplement: S1 File — We include our Python 3 implementation of the clustering algorithm and all analysis and plot-generation code. (ZIP) [file pone.0232609.s003.zip › data/shiny-seshat_clustered-with-PC1.csv]

Polity	Polity_population	Polity_territory	Population_of_the_largest_settlement	Administrative_levels	Military_levels	Religious_levels	Settlement_hierarchy	Professional_military_officers	Professional_soldiers	Professional_priesthood	Full-time_bureaucrats	Bureaucracy_examination_system	Bureaucracy_merit_promotion	Specialized_government_buildings	Courts	Formal_legal_code	Judges	Professional_lawyers	Irrigation_systems	Drinking_water_supply_systems	Markets	Food_storage_sites	Roads	Bridges	Canals	Ports	Mines_or_quarries	Couriers	Postal_stations	General_postal_service	Mnemonic_devices	Non-written_records	Written_records	Script	Non-phonetic_writing	Phonetic_alphabetic_writing	Lists_tables_and_classifications	Calendar	Sacred_Texts	Religious_literature	Practical_literature	History	Philosophy	Scientific_literature	Fiction	Articles	Tokens	Precious_metals	Foreign_coins
AfDurrn	3160083.137483255	489000.0	107663.27586524324	5.0	4.0	1.5	3.5	1	1	0	0	0	0	1	0	1	0	0	1	0	1	1	0	0	0	0	1	1	0	0	1	1	1	1	0	1	1	1	1	1	1	1	1	1	1	1	1	1	1
AfGhurd	13972620.926760588	1650000.0	187733.8000431937	5.0	4.5	2.0	4.0	1	1	1	1	0	0	1	1	1	1	1	1	1	1	1	1	1	1	1	1	1	1	0	1	1	1	1	0	1	1	1	1	1	1	1	1	1	1	1	1	1	1
AfGrBct	1750000.0	700000.0	37500.0	4.0	5.0	1.5	3.0	1	1	1	1	0	0	1	1	1	1	1	1	1	1	1	1	1	0	1	1	1	1	0	1	1	1	1	0	1	1	1	1	1	1	1	1	1	1	1	1	1	1
AfHepht	26500000.0	2875000.0	276524.6037895794	4.5	4.0	1.0	2.5	1	1	1	1	0	0	1	1	1	1	1	1	0	1	1	1	1	1	1	1	1	1	0	1	1	1	1	0	1	1	1	1	1	1	1	1	1	1	1	1	1	1
AfKidar	1250000.0	875000.0	113094.56298081882	4.0	4.0	1.5	4.0	1	1	1	1	0	0	1	1	1	1	0	1	0	1	1	1	1	1	1	1	1	1	0	1	1	1	1	0	1	1	1	1	1	1	1	1	1	1	1	1	1	1
AfKushn	14500000.0	2250000.0	100000.0	4.5	5.0	3.0	4.5	1	1	1	1	0	0	1	1	1	1	1	1	0	1	1	1	1	1	1	1	1	1	0	1	1	1	1	0	1	1	1	1	1	1	1	1	1	1	1	1	1	1
AfTochr	162500.0	15000.0	80425.70773889039	3.5	3.5	1.5	2.0	1	1	1	1	0	0	1	0	1	0	0	1	0	1	1	1	1	0	0	1	1	0	0	1	1	1	1	0	1	1	1	1	1	1	1	1	1	1	1	1	1	1
CnEHan*	49000000.0	2500000.0	100000.0	7.0	7.0	1.5	6.0	1	1	0	1	0	0	1	1	1	1	1	1	1	1	1	1	1	1	1	1	1	1	1	1	1	1	1	1	0	1	1	0	1	1	1	1	1	1	1	1	1	0
CnErJin	16163863.0	4500000.0	600000.0	8.0	6.5	1.5	6.0	0	0	0	1	1	1	1	1	1	1	1	1	0	1	1	1	1	1	1	1	1	1	0	1	1	1	1	1	0	1	1	1	1	1	1	1	1	1	1	1	1	1
CnErlig	2500000.0	375000.0	750000.0	3.5	3.0	2.5	4.0	1	1	1	1	0	0	1	0	0	0	0	1	0	1	1	1	1	1	1	1	1	0	0	1	1	1	1	1	0	1	1	1	1	1	1	1	1	1	1	1	1	0
CnHChin	8670750.754014056	1073692.2514551715	148388.97703366686	2.0	2.0	1.0	1.0	1	1	0	1	1	1	1	1	1	1	0	0	0	1	1	1	1	0	0	1	1	1	0	1	1	1	1	1	1	1	0	1	1	1	0	0	0	0	1	0	0	1
CnHQngL	200000.0	10166.0	80410.75687447234	3.0	2.6332157038422515	2.0	2.0	1	1	1	1	1	1	1	1	0	0	1	1	1	0	1	1	1	0	0	1	0	0	0	0	0	0	0	0	0	0	1	0	0	0	0	0	0	0	1	0	1	1
CnJinSA	94014.81964500436	160000.0	84964.15375908015	4.0	5.0	1.8277392811127344	4.0	1	1	1	1	0	1	1	1	1	1	1	1	1	1	1	1	1	1	1	1	1	1	0	1	1	1	1	1	0	1	1	0	1	1	1	1	1	1	1	1	1	0
CnLrJin	49500000.0	3600000.0	389067.0507249858	6.0	7.229466753260938	3.3018441771275286	6.0	1	1	1	1	1	1	1	1	1	1	1	1	1	1	1	1	1	1	1	1	1	1	0	1	1	1	1	1	0	1	1	1	1	1	1	1	1	1	1	0	1	1
CnMing*	100000000.0	3655000.0	706000.0	5.0	7.0	3.8842161416295378	7.0	0	1	1	1	1	1	1	1	1	1	1	1	1	1	1	1	1	1	1	1	1	1	0	1	1	1	1	1	0	1	1	1	1	1	1	1	1	1	0	0	1	1
CnNSong	80000000.0	2300000.0	1000000.0	7.5	9.0	2.5	7.5	1	1	1	1	1	1	1	1	1	1	1	1	1	1	1	1	1	1	1	1	1	1	1	1	1	1	1	1	0	1	1	1	1	1	1	1	1	1	1	1	1	1
CnNWei*	32000000.0	1773000.0	600000.0	6.0	5.5	2.0	5.5	1	0	0	1	0	0	1	1	1	1	0	1	1	1	1	1	1	1	1	1	1	1	0	1	1	1	1	1	1	1	1	1	1	1	1	1	1	1	1	1	1	1
CnQingE	120000000.0	13100000.0	745400.0	7.0	10.0	3.0	7.0	1	1	1	1	1	1	1	1	1	1	1	1	0	1	1	1	1	1	1	1	1	1	1	1	1	1	1	1	0	1	1	1	1	1	1	1	1	1	0	0	1	1
CnQingL	341000000.0	11300000.0	1104372.0	7.0	10.0	3.0	7.0	1	1	1	1	1	1	1	1	1	1	1	1	0	1	1	1	1	1	1	1	1	1	1	1	1	1	1	1	0	1	1	1	1	1	1	1	1	1	0	0	1	1
CnShang	5000000.0	1000000.0	131668.12705541324	5.0	4.5	3.0	3.0	1	1	1	1	0	0	1	0	0	0	0	1	0	1	1	1	1	1	1	1	1	0	0	1	1	1	1	1	0	1	1	1	1	1	1	1	1	1	1	1	1	0
CnSui**	46000000.0	3050000.0	500000.0	5.0	6.0	3.0	4.0	1	1	0	1	1	1	1	1	1	0	1	1	0	1	1	1	1	1	1	1	1	1	1	1	1	1	1	1	0	1	1	1	1	1	1	1	1	1	1	0	1	0
CnTangE	52800000.0	4100000.0	1000000.0	7.0	8.0	2.0	4.0	1	1	1	1	1	1	1	1	1	1	1	1	0	1	1	1	1	1	1	1	1	1	1	1	1	1	1	1	0	1	1	1	1	1	1	1	1	1	1	0	1	0
CnTangL	70000000.0	1500000.0	1000000.0	7.0	5.0	2.0	4.0	1	1	1	1	1	1	1	1	1	1	1	1	0	1	1	1	1	1	1	1	1	1	1	1	1	1	1	1	0	1	1	1	1	1	1	1	1	1	1	0	1	0
CnWHan*	57600000.0	4917000.0	325000.0	7.5	7.0	3.0	6.0	0	0	0	1	1	1	1	1	1	1	1	1	1	1	1	1	1	1	1	1	1	1	1	1	1	1	1	1	0	1	1	1	1	1	1	1	1	1	1	0	1	0
CnWZhou	13500000.0	850000.0	125000.0	5.0	5.0	2.5	5.0	1	1	1	1	0	1	1	1	1	1	1	1	1	1	1	1	1	1	1	1	1	1	0	1	1	1	1	1	0	1	1	1	1	1	1	1	1	1	1	1	1	0
CnYngsh	20000.0	313356.9466102083	350.0	1.5	0.8622895958622193	3.018409522146152	2.5	0	0	0	0	0	0	0	0	0	0	0	0	0	0	1	0	0	0	0	1	0	0	0	0	1	0	0	0	0	0	0	0	0	0	0	0	0	0	1	0	0	0
CnYuan*	72745500.0	17500000.0	800000.0	8.0	6.0	3.0	7.0	1	1	1	1	1	1	1	1	1	1	1	1	0	1	1	1	1	1	1	1	1	1	0	1	1	1	1	1	0	1	1	1	1	1	1	1	1	1	1	0	1	1
CoTairo	7600.0	150.0	4000.0	3.0	4.0	1.0	3.0	1	1	1	1	0	0	1	1	1	1	1	1	1	1	1	1	1	1	1	1	1	1	0	1	1	0	0	0	0	0	0	0	0	0	0	0	0	0	1	1	1	0
EgAyyub	9250000.0	1595000.0	200000.0	5.0	7.5	4.0	5.0	1	1	1	1	0	0	0	1	1	1	1	1	1	1	1	1	1	1	1	1	1	1	0	1	1	1	1	0	1	1	1	1	1	1	1	1	1	1	1	1	1	0
EgIntOc	2750000.0	550000.0	75000.0	5.0	7.0	2.5	4.0	1	1	1	1	0	0	1	0	1	0	0	1	1	1	1	1	1	1	1	1	1	1	0	1	1	1	1	1	1	1	1	1	1	1	1	1	1	1	1	1	1	1
EgMamBh	6500000.0	2100000.0	200000.0	7.0	9.0	3.0	7.0	1	1	1	1	0	1	1	1	1	1	1	1	1	1	1	1	1	1	1	1	1	1	1	1	1	1	1	0	1	1	1	1	1	1	1	1	1	1	1	1	1	1
EgMamBu	6000000.0	2100000.0	275000.0	7.0	7.0	3.5	7.0	1	1	1	1	0	1	1	1	1	1	1	1	1	1	1	1	1	1	1	1	1	1	1	1	1	1	1	0	1	1	1	1	1	1	1	1	1	1	1	1	1	1
EgMamCP	4800000.0	2100000.0	250000.0	7.0	9.0	3.5	7.0	1	1	1	1	0	1	1	1	1	1	1	1	1	1	1	1	1	1	1	1	1	1	1	1	1	1	1	0	1	1	1	1	1	1	1	1	1	1	1	1	1	1
EgMidKg	2000000.0	450000.0	30000.0	6.0	5.0	4.0	4.5	1	1	1	1	0	1	1	1	1	0	0	1	0	1	1	1	1	1	1	1	1	0	0	1	1	1	1	1	0	1	1	1	1	1	1	1	1	1	1	1	1	0
EgNKRam	2500000.0	567000.0	275000.0	5.5	7.0	5.0	5.0	1	1	1	1	0	1	1	1	1	1	0	1	0	1	1	1	1	1	1	1	1	0	0	1	1	1	1	1	0	1	1	1	1	1	0	1	1	1	1	1	1	0
EgNKThu	5487231.037064447	1000000.0	80000.0	5.5	7.0	5.0	5.0	1	1	1	1	0	1	1	1	1	1	0	1	0	1	1	1	1	1	1	1	1	0	0	1	1	1	1	1	0	1	1	1	1	1	1	1	1	1	1	1	1	0
EgNaqa2	50000.0	12500.0	10000.0	2.5	2.0	1.5	2.5	0	0	0	0	0	0	1	0	0	0	0	1	0	0	1	0	0	0	0	1	1	0	0	1	1	1	1	1	0	0	0	0	0	0	0	0	0	0	1	1	1	0
EgNaqa3	50000.0	7500.0	10000.0	2.5	2.0	1.5	2.5	0	0	0	1	0	0	1	0	0	0	0	1	0	1	1	0	0	0	0	1	1	0	0	1	1	1	1	0	0	1	1	0	1	0	1	0	0	1	1	1	1	0
EgOldK1	1250000.0	300000.0	94049.62810296594	7.0	5.0	6.0	4.5	1	1	0	1	0	1	0	1	1	1	1	1	0	1	1	1	1	1	1	1	1	0	0	1	1	1	1	1	0	1	1	1	1	1	1	1	1	1	1	1	1	0
EgOldK2	1500000.0	200000.0	40000.0	7.0	5.0	6.0	4.5	1	1	0	1	0	1	1	1	1	1	1	1	0	1	1	1	1	1	1	1	1	0	0	1	1	1	1	1	0	1	1	1	1	1	1	1	1	1	1	0	1	0
EgPtol1	7000000.0	1000000.0	139366.84125822966	6.0	9.0	1.0	6.0	1	1	1	1	0	1	1	1	1	1	1	1	1	1	1	1	1	1	1	1	1	1	0	1	1	1	1	1	1	1	1	1	1	1	1	1	1	1	1	1	1	1
EgPtol2	4000000.0	107000.0	500000.0	6.0	7.5	1.0	6.0	1	1	1	1	1	1	1	1	1	1	1	1	1	1	1	1	1	1	1	1	1	1	0	1	1	1	1	1	1	1	1	1	1	1	1	1	1	1	1	1	1	1
EgSaite	2150000.0	350000.0	50000.0	5.0	7.0	3.0	4.0	1	1	1	1	0	0	1	0	1	0	0	1	0	1	1	1	1	1	1	1	1	0	0	1	1	1	1	1	0	1	1	1	1	1	1	1	1	1	1	1	1	0
EgThebL	1007384.6989888906	210000.0	100000.0	6.0	5.0	4.0	4.0	1	1	1	1	0	1	1	1	1	0	0	1	0	1	1	1	1	1	1	1	1	0	0	1	1	1	1	1	0	1	1	1	1	1	1	1	1	1	1	1	1	0
EgTulIk	6500000.0	900000.0	150000.0	5.0	6.0	2.0	6.0	1	1	0	1	0	0	1	1	1	1	0	1	1	1	1	1	1	1	1	1	1	1	0	1	1	1	1	0	1	1	1	1	1	1	1	1	1	1	1	1	1	1
FrAtlBA	1500.0	315424.9431230032	1500.0	1.5	0.9668729288441472	0.0	1.5	0	0	0	0	0	0	0	0	0	0	0	1	0	0	1	1	1	0	0	1	0	0	0	0	0	0	0	0	0	0	0	0	0	0	0	0	0	0	1	1	0	0
FrBeakr	1000.0	314136.49921916146	1000.0	1.0	1.3077281710423596	0.0	1.5	0	0	0	0	0	0	0	0	0	0	0	1	0	0	1	1	1	0	0	1	0	0	0	0	0	0	0	0	0	0	0	0	0	0	0	0	0	0	1	1	1	0
FrBurbE	21000000.0	2600000.0	455000.0	6.0	11.0	7.0	6.0	1	1	1	1	1	0	1	1	1	1	1	1	1	1	1	1	1	1	1	1	1	1	1	1	1	1	1	0	1	1	1	1	1	1	1	1	1	1	1	0	1	1
FrBurbL	28500000.0	2250000.0	556000.0	6.0	13.0	6.5	6.0	1	1	1	1	1	1	1	1	1	1	1	1	1	1	1	1	1	1	1	1	1	1	1	1	1	1	1	0	1	1	1	1	1	1	1	1	1	1	1	0	1	1
FrCaptE	750000.0	15000.0	25000.0	4.0	5.5	6.5	4.0	1	1	1	0	0	0	1	0	0	0	0	1	1	1	1	1	1	0	0	1	1	0	0	1	1	1	1	0	1	1	1	1	1	1	1	1	1	1	1	0	1	1
FrCaptL	17000000.0	350000.0	200000.0	5.0	5.5	6.5	5.0	1	0	1	1	1	1	1	1	0	1	1	1	1	1	1	1	1	1	1	1	1	1	0	1	1	1	1	0	1	1	1	1	1	1	1	1	1	1	1	0	1	1
FrCarlE	4028705.2900434574	1100000.0	25000.0	4.0	4.5	6.5	4.0	1	1	1	1	0	1	1	0	1	1	0	0	1	1	1	1	1	0	1	1	1	0	0	1	1	1	1	0	1	1	1	1	1	1	1	1	1	1	1	0	1	1
FrCarlL	4500000.0	675000.0	10000.0	4.0	4.5	6.5	3.0	1	1	1	1	0	1	1	0	0	0	0	1	1	1	1	1	1	0	1	1	1	0	0	1	1	1	1	0	1	1	1	1	1	1	1	1	1	1	1	0	1	1
FrHallA	550.0	1000.0	100.0	2.0	1.0	1.0	2.0	0	0	0	0	0	0	0	0	0	0	0	1	0	0	1	1	0	0	0	1	0	0	0	0	0	0	0	0	0	0	0	0	0	0	0	0	0	0	1	1	0	0
FrHallC	4000.0	2750.0	4000.0	3.5	2.0	1.0	3.0	0	0	0	0	0	0	0	0	0	0	0	1	0	0	1	1	0	0	0	1	1	0	0	1	1	0	0	0	0	0	0	0	0	0	0	0	0	0	1	1	0	0
FrMervE	1500000.0	250000.0	25000.0	4.0	4.0	5.0	4.0	1	1	1	0	0	0	1	1	1	1	0	1	1	1	1	1	1	1	1	1	1	0	0	1	1	1	1	0	1	1	1	1	1	1	1	1	1	1	1	0	1	1
FrMervL	1000000.0	250000.0	25000.0	4.5	4.0	5.0	4.0	1	1	1	0	0	0	1	1	1	1	0	1	1	1	1	1	1	1	1	1	1	0	0	1	1	1	1	0	1	1	1	1	1	1	1	1	1	1	1	0	1	1
FrMervM	1000000.0	230000.0	25000.0	4.5	4.0	5.0	4.0	1	1	1	0	0	0	1	1	1	1	1	1	1	1	1	1	1	1	1	1	1	1	0	1	1	1	1	0	1	1	1	1	1	1	1	1	1	1	1	0	1	1
FrTeneB	75000.0	1250.0	2250.0	3.0	4.0	3.069187059841107	4.0	0	0	1	0	0	0	1	0	0	1	0	1	0	1	1	1	1	0	1	1	1	0	0	1	1	1	1	0	1	0	0	0	0	0	0	0	0	0	1	1	1	1
FrTeneC	75000.0	15000.0	9000.0	3.5	4.0	2.5	4.0	0	0	1	0	0	0	1	0	0	1	0	1	0	1	1	1	1	0	1	1	1	0	0	1	1	1	1	0	1	0	0	0	0	0	0	0	0	0	1	1	1	1
FrValoE	9500000.0	340000.0	150000.0	5.0	5.5	6.5	5.0	1	1	1	1	1	1	1	1	1	1	1	1	1	1	1	1	1	1	1	1	1	1	0	1	1	1	1	0	1	1	1	1	1	1	1	1	1	1	1	0	1	1
FrValoL	20000000.0	450000.0	275000.0	5.5	11.0	7.0	6.0	1	1	1	1	1	0	1	1	1	1	1	1	1	1	1	1	1	1	1	1	1	1	0	1	1	1	1	0	1	1	1	1	1	1	1	1	1	1	1	0	1	1
GhAshnE	8670039.839263728	1073639.3921960234	148384.41734349652	4.0	5.0	3.0	3.0	0	0	1	0	0	0	0	0	1	0	0	0	0	1	1	0	0	0	0	1	1	0	0	1	1	0	0	0	0	0	0	0	0	0	0	0	0	0	1	1	1	0
GhAshnL	3000000.0	259000.0	99429.62877014514	6.0	6.0	4.0	4.0	1	0	1	1	0	0	0	1	1	0	0	0	0	1	1	1	0	0	0	1	1	0	0	1	1	1	1	0	1	1	1	1	1	0	0	0	0	0	1	1	1	0
Hawaii1	8668693.895251434	1073539.603104354	148375.79492719384	2.4991339210210137	2.233981428133992	0.0	2.261555669743177	0	0	0	0	0	0	0	0	0	0	0	0	0	0	0	0	0	0	0	0	0	0	0	1	1	0	0	0	0	0	0	0	0	0	0	0	0	0	1	1	0	0
Hawaii2	36000.0	2250.0	79517.15632986606	2.438515082265768	2.1530530090758067	0.4579003120985218	1.9165443512660871	0	0	1	0	0	0	0	0	0	0	0	1	0	0	0	0	0	0	0	0	0	0	0	1	1	0	0	0	0	0	0	0	0	0	0	0	0	0	1	1	0	0
Hawaii3	118750.0	9500.0	80075.91941066299	4.0	3.5	2.0	2.0	0	1	1	0	0	0	0	0	0	0	0	1	0	0	0	1	0	0	0	1	0	0	0	1	1	0	0	0	0	0	0	0	0	0	0	0	0	0	1	1	0	0
IdBrokE	500.0	313002.500562665	500.0	1.0	2.0	1.0	1.0	0	0	0	0	0	0	0	0	0	0	0	0	0	0	0	0	0	0	0	0	0	0	0	1	1	0	0	0	0	0	0	0	0	0	0	0	0	0	1	0	0	0
IdBrokL	439000.0	124450.0	500.0	3.0	2.0	1.0	1.0	0	0	0	0	0	0	0	1	1	1	0	0	0	1	0	0	0	0	0	0	0	0	0	1	1	1	1	0	1	0	1	1	0	0	0	0	0	0	1	0	0	1
IdCJBun	8666567.522006925	1073381.3914562198	148362.15287772394	4.18612794390899	4.469551623730547	2.7147776715943963	3.5536988369501565	1	1	1	1	0	0	1	1	1	1	0	1	1	1	1	1	1	0	1	1	1	0	0	0	1	1	1	0	1	1	1	1	1	1	1	1	1	1	1	1	1	1
IdKalin	8667837.406923922	1073476.9994588406	148370.34010391316	3.5	3.2383467154813426	1.5	1.5	1	1	1	1	0	0	1	1	1	1	0	1	0	1	1	1	1	0	1	1	1	0	0	1	1	1	1	0	1	1	1	1	1	1	1	1	1	1	1	1	1	1
IdKedir	300000.0	60000.0	82445.85682828166	5.0	5.0	3.0	3.0	1	1	1	1	0	0	1	1	1	1	1	1	0	1	1	1	1	1	1	1	1	1	0	1	1	1	1	0	1	1	1	1	1	1	1	1	1	1	1	1	1	1
IdMajap	5000000.0	500000.0	150000.0	5.0	5.0	3.0	3.0	1	1	1	1	0	0	1	1	1	1	1	1	1	1	1	1	1	1	1	1	1	1	0	1	1	1	1	0	1	1	1	1	1	1	1	1	1	1	1	1	1	1
IdMatrm	3250000.0	100000.0	95125.85984935405	5.0	5.0	2.0	3.0	1	1	1	1	0	0	1	1	1	1	1	1	1	1	1	1	1	1	1	1	1	1	0	1	1	1	1	0	1	1	1	1	1	1	1	1	1	1	1	1	1	1
IdMedng	300000.0	125000.0	1000.0	4.0	4.5	1.5	2.5	1	1	1	1	0	0	1	1	1	1	1	1	1	1	1	1	1	1	1	1	1	1	0	1	1	1	1	0	1	1	1	1	1	1	1	1	1	1	1	1	1	1
InChaBd	6500000.0	750000.0	70000.0	5.5	6.0	5.0	4.0	1	1	1	1	0	0	1	1	1	1	1	1	1	1	1	1	1	0	1	1	1	0	0	1	1	1	1	0	1	1	1	1	1	1	1	1	1	1	1	0	1	1
InChaKl	8000000.0	3800000.0	125000.0	6.0	6.0	5.0	3.0	1	1	1	1	0	0	1	1	1	1	1	1	1	1	1	1	1	0	1	1	1	0	0	1	1	1	1	0	1	1	1	1	1	1	1	1	1	1	1	0	1	1
InDecIA	22500.0	331253.6030633488	7500.0	2.0	2.0	1.0	2.0	0	0	0	0	0	0	0	0	0	0	0	1	0	0	1	0	0	0	0	1	0	0	0	1	1	0	0	0	0	0	0	0	0	0	0	0	0	0	1	1	0	0
InDecKg	8666577.58413129	1073383.9464279176	148362.28193432692	3.5	4.5309980804178585	2.370578479839326	3.288174868636169	1	1	1	1	0	0	1	1	1	1	0	1	1	1	1	1	1	1	1	1	1	1	0	1	1	1	1	0	1	1	1	1	1	1	1	1	1	1	1	1	1	1
InDecNL	8664780.988391103	1073249.73733996	148350.7365323393	1.0	0.0	1.0	1.0	0	0	0	0	0	0	0	0	0	0	0	0	0	0	0	0	0	0	0	1	0	0	0	0	1	0	0	0	0	0	0	0	0	0	0	0	0	0	1	0	0	0
InDelh*	27287010.33793796	3000000.0	300000.0	9.0	8.0	5.0	6.0	1	1	1	1	0	1	1	1	1	1	1	1	1	1	1	1	1	1	1	1	1	1	0	1	1	1	1	0	1	1	1	1	1	1	1	1	1	1	1	1	1	1
InGaroE	2500.0	318039.79384621076	2500.0	1.0	2.0	1.0	2.0	0	0	0	0	0	0	0	0	0	0	0	0	0	1	0	0	0	0	0	0	0	0	0	1	1	0	0	0	0	0	0	0	0	0	0	0	0	0	1	0	0	0
InGaroL	138000.0	8000.0	8000.0	2.0	2.0	1.0	3.0	0	0	0	0	0	0	1	1	1	1	1	0	0	1	0	0	0	0	0	0	1	1	0	1	1	1	1	0	1	0	1	1	1	0	0	0	0	0	1	0	0	1
InHoysa	2406.477949670516	150000.0	84281.19189937666	5.0	4.5	1.5	3.0	1	1	1	1	0	0	1	1	1	1	1	1	1	1	1	1	1	1	1	1	1	1	0	1	1	1	1	0	1	1	1	1	1	1	1	1	1	1	1	1	1	1
InKadam	750000.0	75000.0	84674.48986352801	6.0	5.0	1.5	4.0	1	1	1	1	0	0	1	0	1	0	0	1	0	1	1	1	1	0	1	1	1	1	0	1	1	1	1	0	1	1	1	1	1	1	1	1	1	1	1	1	1	1
InMaury	35858265.220890954	4000000.0	349805.04031693464	7.0	7.0	1.0	4.0	1	1	1	1	0	0	1	1	1	1	1	1	1	1	1	1	1	1	1	1	1	1	1	1	1	1	1	0	1	1	1	1	1	1	1	1	1	1	1	1	1	1
InMugl*	130000000.0	3850000.0	707204.0962876771	7.0	6.0	1.0	4.0	1	1	1	1	1	1	1	1	1	1	1	1	0	1	1	1	1	1	1	1	1	1	1	1	1	1	1	0	1	1	1	1	1	1	1	1	1	1	1	1	1	1
InRasht	6000000.0	600000.0	100000.0	7.0	6.0	5.0	3.0	1	1	1	1	0	0	1	1	1	1	1	1	0	1	1	1	1	0	1	1	1	0	0	1	1	1	1	0	1	1	1	1	1	1	1	1	1	0	1	1	1	1
InSataL	9000000.0	1500000.0	84000.0	5.0	4.5	1.5	4.0	1	1	1	1	0	0	1	0	1	0	0	1	0	1	1	1	1	0	1	1	1	0	0	1	1	1	1	0	1	1	1	1	1	1	1	1	0	1	1	1	1	1
InVakat	6500000.0	950000.0	135786.58084407062	5.0	5.0	2.0	5.0	1	1	1	1	0	0	1	1	1	1	1	1	1	0	1	1	1	1	1	1	1	1	0	1	1	1	1	0	1	1	1	1	1	1	1	1	1	1	1	1	1	1
InVijay	25000000.0	360000.0	200000.0	5.0	5.5	1.5	3.5	1	1	1	1	0	0	1	1	1	1	1	1	1	1	1	1	1	1	1	1	1	1	0	1	1	1	1	0	1	1	1	1	1	1	1	1	1	1	1	1	1	1
IqAbbs1	10000000.0	1000000.0	700000.0	6.0	6.0	2.0	6.0	1	1	0	1	0	0	1	0	1	0	0	1	1	1	1	1	1	1	1	1	1	1	0	1	1	1	1	0	1	1	1	1	1	1	1	1	1	1	1	1	1	1
IqAbbs2	3900000.0	750000.0	1000000.0	5.0	5.5	2.0	4.5	1	1	1	1	0	0	1	1	1	1	1	1	1	1	1	1	1	1	1	1	1	1	0	1	1	1	1	0	1	1	1	1	1	1	1	1	1	1	1	0	1	1
IqUrIII	200000.0	564934.6255371402	98783.01067764149	4.0	6.5	4.0	4.0	1	1	1	1	0	1	1	1	1	1	1	1	1	1	1	1	1	1	1	1	1	1	0	1	1	1	1	1	0	1	1	1	1	1	1	1	1	1	1	0	1	0
IrAchae	26000000.0	3800000.0	200000.0	7.0	7.0	4.0	5.5	1	1	1	1	1	1	1	1	1	1	1	1	1	1	1	1	1	1	1	1	1	1	0	1	1	1	1	0	1	1	1	1	1	1	1	1	1	1	1	0	1	1
IrAkKoy	15369878.66166031	1800000.0	198080.09985646285	5.0	6.0	2.0	4.0	1	1	1	1	0	0	1	1	1	1	1	1	1	1	1	1	1	1	1	1	1	1	0	1	1	1	1	0	1	1	1	1	1	1	1	1	1	1	1	0	1	1
IrArcha	8651931.466900071	1072302.544593235	148268.61528796126	1.0	1.0	1.0	1.0	0	0	0	0	0	0	0	0	0	0	0	0	0	0	1	0	0	0	0	1	0	0	0	0	1	0	0	0	0	0	0	0	0	0	0	0	0	0	1	0	1	0
IrBuyid	5000000.0	900000.0	125000.0	5.0	8.0	3.0	4.5	1	1	1	1	0	0	1	1	1	0	1	1	1	1	1	1	1	1	1	1	1	1	0	1	1	1	1	0	1	1	1	1	1	1	1	1	1	1	1	1	1	0
IrElmCP	8664228.933312502	1073211.1863370093	148347.28488929337	3.0932744793279467	3.9321747497196933	2.107855843766409	2.561889598191493	0	0	0	0	0	0	0	0	1	0	0	0	0	0	0	0	0	0	0	0	0	0	0	0	1	1	1	0	1	1	1	1	1	1	1	0	0	0	1	0	0	0
IrIlkhn	5250000.0	3800000.0	150000.0	6.0	6.0	3.0	4.5	1	1	1	1	0	0	1	1	1	1	1	1	1	1	1	1	1	1	1	1	1	1	0	1	1	1	1	0	1	1	1	1	1	1	1	1	1	1	1	1	1	1
IrMElm3	1164662.1258883642	275000.0	92893.75484720053	4.5	4.5	3.0	4.0	1	1	1	1	0	0	1	1	1	0	0	1	1	1	1	1	1	1	1	1	1	1	0	1	1	1	1	0	1	1	1	1	1	1	1	1	1	1	1	1	1	0
IrNElm1	8664628.201181207	1073240.739559333	148349.84094839045	4.0	4.0	3.4211758316525893	4.0	1	1	1	1	0	0	1	1	1	0	0	1	1	1	1	1	1	1	1	1	1	0	0	1	1	1	1	0	1	1	1	1	1	1	1	1	1	1	1	1	1	0
IrNElm2	1584131.684296746	320000.0	95998.93068978752	4.0	4.0	3.3567471515633622	4.0	1	1	1	1	0	0	1	1	1	1	0	1	1	1	1	1	1	1	1	1	1	1	0	1	1	1	1	0	1	1	1	1	1	1	1	1	1	1	1	1	1	0
IrNElm3	8665178.687508743	1073281.560882432	148353.36776875478	4.754844622549569	5.2624924776535815	3.656119873279556	3.876473824555988	1	1	1	1	0	0	1	1	1	0	0	1	1	1	1	1	1	1	1	1	1	1	0	1	1	1	1	0	1	1	1	1	1	1	1	1	1	1	1	1	1	0
IrPart1	5450000.0	3000000.0	400000.0	5.5	6.0	3.0	4.5	0	0	1	1	0	0	1	1	1	1	1	1	1	1	1	1	1	1	1	1	1	1	0	1	1	1	1	0	1	1	1	1	1	1	1	1	1	1	1	0	1	1
IrSafvd	9000000.0	2700000.0	200000.0	6.0	6.5	5.5	4.5	1	1	1	1	0	0	1	1	1	1	1	1	1	1	1	1	1	1	1	1	1	0	0	1	1	1	1	0	1	1	1	1	1	1	1	1	1	1	1	0	1	1
IrSasn1	5000000.0	3150000.0	250000.0	6.0	8.0	4.5	5.5	0	0	1	1	0	0	1	1	1	1	0	1	1	1	1	1	1	1	1	1	1	1	0	1	1	1	1	0	1	1	1	1	1	1	1	1	1	1	1	0	1	1
IrSasn2	22100000.0	2600000.0	500000.0	6.0	8.0	4.5	6.0	1	1	1	1	0	0	1	1	1	1	0	1	1	1	1	1	1	1	1	1	1	1	0	1	1	1	1	0	1	1	1	1	1	1	1	1	1	1	1	0	1	1
IrSeleu	1637772.6135186516	450000.0	75000.0	5.5	5.0	4.0	6.0	1	1	1	1	0	0	1	1	1	1	1	1	1	1	1	1	1	1	1	1	1	1	0	1	1	1	1	0	1	1	1	1	1	1	1	1	1	1	1	1	1	1
IrSeljq	12100000.0	4250000.0	750000.0	5.0	6.0	3.5	4.0	1	1	1	1	0	0	1	1	1	1	1	1	1	1	1	1	1	1	1	1	1	1	0	1	1	1	1	0	1	1	1	1	1	1	1	1	1	1	1	0	1	1
IrShima	8662075.516439738	1073052.71905545	148333.53205974965	4.5	4.5	2.5	3.0	1	1	1	1	0	0	1	1	1	0	0	1	0	1	1	1	1	0	1	1	1	0	0	1	1	1	1	0	1	1	1	1	1	1	1	1	1	1	1	1	1	0
IrSusa1	1000.0	313791.7837968677	875.0	1.5	1.5	1.5	2.5	0	0	1	0	0	0	0	0	0	0	0	1	0	0	1	0	0	0	0	1	0	0	0	1	1	0	0	0	0	0	0	0	0	0	0	0	0	0	1	1	1	0
IrSusa2	6900.0	319638.3591580561	3125.0	4.0	2.5	2.5	4.0	1	1	1	1	0	0	1	0	1	0	0	1	0	1	1	1	1	0	1	1	1	1	0	1	1	1	1	0	1	1	1	1	1	1	1	1	1	1	1	1	1	0
IsCommw	55000.0	103000.0	250.0	4.0	3.0	2.0	3.0	1	1	1	0	0	0	0	0	1	0	0	0	0	0	0	0	0	0	0	0	0	0	0	1	1	1	1	0	1	1	1	1	1	1	1	1	1	1	1	0	1	1
ItLatCA	8660415.198000822	1072925.2813208138	148322.74068572556	1.0	1.0	1.0	1.0	0	0	0	0	0	0	0	0	0	0	0	0	0	0	0	0	0	0	0	1	0	0	0	0	1	0	0	0	0	0	0	0	0	0	0	0	0	0	1	0	0	0
ItOstrg	5500000.0	635000.0	150000.0	6.0	5.0	5.0	6.0	0	1	1	1	0	0	1	1	1	1	1	1	1	1	1	1	1	1	1	1	1	1	1	1	1	1	1	0	1	1	1	1	1	1	1	1	1	1	1	1	1	1
ItPapEM	707500.0	6000.0	35000.0	6.0	6.0	6.0	5.0	1	1	1	1	0	1	1	1	1	1	1	1	1	1	1	1	1	0	1	1	1	0	0	1	0	1	1	0	1	1	1	1	1	1	1	1	1	1	1	1	1	1
ItPapHM	900000.0	44000.0	35000.0	5.5	5.0	6.0	4.0	1	1	1	1	0	1	1	1	1	1	1	1	1	1	1	1	1	0	1	1	1	0	0	1	1	1	1	0	1	1	1	1	1	1	1	1	1	1	1	0	1	1
ItPapM1	1600000.0	44000.0	99312.0	4.5	5.0	6.0	4.0	1	1	1	1	0	0	1	1	1	1	1	1	1	1	1	1	1	1	1	1	1	1	0	1	1	1	1	0	1	1	1	1	1	1	1	1	1	1	1	0	1	1
ItPapM2	2300000.0	44000.0	158000.0	6.0	5.0	6.0	4.0	1	1	1	1	0	0	1	1	1	1	1	1	1	1	1	1	1	1	1	1	1	0	0	1	1	1	1	0	1	1	1	1	1	1	1	1	1	1	1	0	1	1
ItPapRn	1600000.0	44000.0	55000.0	5.0	5.0	5.0	4.5	1	1	1	1	0	1	1	1	1	1	1	1	1	1	1	1	1	0	1	1	1	0	0	1	0	1	1	0	1	1	1	1	1	1	1	1	1	1	1	0	1	1
ItRomER	750000.0	27500.0	55000.0	3.0	6.0	4.0	5.0	0	0	1	0	0	0	1	0	1	0	0	0	1	1	1	1	1	0	1	1	1	0	0	1	1	1	1	0	1	1	1	1	1	1	1	1	1	1	1	0	1	1
ItRomLR	30000000.0	3500000.0	400000.0	3.5	7.0	4.0	7.0	0	1	1	0	0	0	1	0	1	0	0	1	1	1	1	1	1	1	1	1	1	0	0	1	1	1	1	0	1	1	1	1	1	1	1	1	1	1	1	0	1	1
ItRomMR	3750000.0	730000.0	400000.0	3.5	6.0	4.0	5.0	0	0	1	0	0	0	1	0	1	0	0	1	1	1	1	1	1	1	1	1	1	0	0	1	1	1	1	0	1	1	1	1	1	1	1	1	1	1	1	0	1	1
ItRomPr	62500000.0	5000000.0	1000000.0	8.5	9.0	4.0	7.0	1	1	1	1	0	0	1	0	1	0	1	1	1	1	1	1	1	1	1	1	1	1	1	1	1	1	1	0	1	1	1	1	1	1	1	1	1	1	1	0	1	1
ItRomRg	35000.0	1000.0	35625.0	3.0	4.5	1.5	2.5	0	0	1	0	0	0	1	0	1	0	0	0	0	1	1	1	1	0	0	1	1	0	0	1	1	1	1	0	1	1	1	1	1	1	1	1	0	1	1	1	1	1
ItRomWe	28364157.497462384	2000000.0	500000.0	8.0	8.5	8.0	6.0	1	1	1	1	0	1	1	1	1	1	1	1	1	1	1	1	1	1	1	1	1	1	1	1	1	1	1	0	1	1	1	1	1	1	1	1	1	1	1	0	1	1
ItStPet	917500.0	50000.0	40000.0	6.0	5.0	5.0	5.0	0	0	1	1	0	0	1	1	1	1	1	1	1	1	1	1	1	1	1	1	1	0	0	1	1	1	1	0	1	1	1	1	1	1	1	1	1	1	1	0	1	1
JpAshik	17000000.0	295000.0	100000.0	6.5	5.5	1.5	6.0	1	1	1	1	0	0	1	1	1	1	0	1	1	1	1	1	1	1	1	1	1	1	0	1	1	1	1	1	1	1	1	1	1	1	1	1	1	1	1	1	1	1
JpAsuka	2500000.0	125000.0	93066.53742624755	5.5	5.0	2.5	4.0	1	1	1	1	1	1	1	1	1	1	0	1	1	1	1	1	1	1	1	1	0	1	0	1	1	1	1	1	0	1	1	1	1	1	1	1	1	1	1	0	1	1
JpAzMom	22000000.0	295000.0	300000.0	5.0	5.5	2.5	5.0	1	1	1	1	0	0	1	1	1	1	0	1	1	1	1	1	1	1	1	1	1	1	0	1	1	1	1	1	1	1	1	1	1	1	1	1	1	1	1	1	1	1
JpHeian	5900000.0	350000.0	150000.0	5.0	4.5	2.0	4.0	1	1	1	1	1	1	1	1	1	1	0	1	0	1	1	1	1	1	1	1	1	1	0	1	1	1	1	1	1	1	1	1	1	1	1	1	1	1	1	1	1	1
JpKamak	5950000.0	295000.0	150000.0	6.5	4.5	3.0	5.0	1	1	1	1	0	0	1	1	1	1	0	1	1	1	1	1	1	1	1	1	1	1	0	1	1	1	1	1	1	1	1	1	1	1	1	1	1	1	0	1	1	1
JpKofun	2250000.0	125000.0	92104.14679778	4.5	4.5	1.5	3.0	1	1	1	1	0	0	1	0	1	0	0	1	0	1	1	1	1	0	1	1	1	0	0	1	1	1	1	1	0	1	1	0	0	1	1	1	0	1	1	1	1	1
JpSengk	20000000.0	15000.0	100000.0	4.5	6.0	1.5	5.0	0	0	1	1	0	0	1	1	1	1	0	1	1	1	1	1	1	1	1	1	1	1	0	1	1	1	1	1	1	1	1	1	1	1	1	1	1	1	1	1	1	1
JpTokgw	32000000.0	295000.0	1400000.0	7.0	6.0	2.0	6.0	1	1	1	1	1	1	1	1	1	1	0	1	1	1	1	1	1	1	1	1	1	1	1	1	1	1	1	1	1	1	1	1	1	1	1	1	1	1	1	0	1	0
JpYayoi	2250.0	1.0	1500.0	2.5	2.5	1.0	2.0	0	0	1	0	0	0	0	0	0	0	0	1	0	1	1	0	0	0	0	1	0	0	0	1	1	0	0	0	0	0	0	0	0	0	0	0	0	0	1	1	1	1
KgKarKh	2250000.0	1400000.0	300000.0	6.0	6.0	3.0	3.0	1	1	1	1	0	1	1	1	1	1	1	1	1	1	1	1	1	1	0	1	1	1	0	1	1	1	1	0	1	1	1	1	1	1	1	1	1	1	1	1	1	1
KgWTurk	1750000.0	3150000.0	190365.8917372477	4.0	5.0	1.5	2.5	1	1	1	1	0	0	1	0	1	0	0	1	0	1	1	1	1	1	0	1	1	1	0	1	1	1	1	0	1	1	1	1	1	1	1	1	1	1	1	1	1	1
KhAngkC	1500000.0	939245.0	875000.0	5.0	6.0	6.0	6.0	1	1	1	1	0	0	1	1	1	1	1	1	1	1	1	1	1	1	1	1	1	1	0	1	1	1	1	0	1	1	1	1	1	1	1	1	1	1	1	0	1	1
KhAngkE	17298939.477986835	916847.0	400000.0	5.0	6.0	6.0	5.0	1	1	1	1	0	0	1	1	1	1	1	1	1	1	1	1	1	1	1	1	1	1	0	1	1	1	1	0	1	1	1	1	1	1	1	1	1	1	1	0	1	1
KhAngkL	1500000.0	2542995.604337902	875000.0	5.0	6.0	6.0	6.0	1	1	1	1	0	0	1	1	1	1	1	1	1	1	1	1	1	1	1	1	1	1	0	1	1	1	1	0	1	1	1	1	1	1	1	1	1	1	1	0	1	1
KhCambd	875000.0	279646.0	91933.83309047164	8.0	6.0	6.0	6.0	1	1	1	1	0	0	1	1	1	1	1	1	1	1	1	1	1	1	1	1	1	1	0	1	1	1	1	0	1	1	1	1	1	1	1	1	1	1	1	0	1	1
KhChenl	180000.0	531000.0	60000.0	4.0	4.0	6.0	4.0	1	1	1	1	0	0	1	1	1	1	1	1	1	0	1	1	1	1	1	1	1	1	0	1	1	1	1	0	1	1	1	1	1	1	1	1	1	1	1	0	1	1
KhFunaL	165000.0	264200.0	2000.0	3.0	2.0	2.0	3.5	0	0	1	1	0	0	1	1	1	1	1	1	1	0	1	1	1	1	1	1	1	1	0	1	1	1	1	0	1	1	1	1	1	1	1	1	1	1	1	0	1	1
MaSaadi	2500000.0	447000.0	125000.0	5.0	6.0	3.0	4.0	1	1	1	1	0	0	1	1	1	1	1	1	1	1	1	1	1	1	1	1	1	1	0	1	1	1	1	0	1	1	1	1	1	1	1	1	1	1	1	1	1	1
MlBaman	3500000.0	400000.0	30000.0	5.0	5.0	3.0	4.0	1	1	1	1	0	0	1	1	1	1	1	1	1	1	1	1	1	1	1	1	1	1	0	1	1	1	1	0	1	1	1	1	1	1	1	1	1	1	1	1	1	1
MlJeJe1	250.0	7.5	125.0	1.0	1.0053269677735843	2.272377599933656	1.0	0	0	0	0	0	0	0	0	0	0	0	0	0	0	0	0	0	0	0	1	0	0	0	1	1	0	0	0	0	0	0	0	0	0	0	0	0	0	1	0	0	0
MlJeJe2	2500.0	1000.0	1250.0	1.5	1.644002998859169	2.996408023583265	2.0	0	0	0	0	0	0	0	0	0	0	0	0	0	0	0	0	0	0	0	1	0	0	0	1	1	0	0	0	0	0	0	0	0	0	0	0	0	0	1	0	0	0
MlJeJe3	18000.0	1100.0	7500.0	1.5	1.6478686467469177	2.058092124956587	3.0	0	0	0	0	0	0	0	0	0	0	0	1	0	1	1	1	0	0	1	1	1	0	0	1	1	0	0	0	0	0	0	0	0	0	0	0	0	0	1	1	0	0
MlJeJe4	27500.0	1100.0	25000.0	2.0	2.0770778718881355	2.515456180066616	2.8310122431461675	0	0	0	0	0	0	0	0	0	0	0	1	0	1	1	1	1	0	1	1	1	0	0	1	1	1	1	0	1	1	0	1	1	1	1	1	0	1	1	1	0	1
MlMali*	4500000.0	1800000.0	14500.0	4.5	4.0	2.0	4.0	1	0	1	1	0	0	1	1	0	1	1	1	0	1	1	1	1	0	1	1	1	1	0	1	1	1	1	0	1	1	1	1	1	1	1	1	1	1	1	1	1	1
MlSegou	2000000.0	250000.0	95282.34657157844	4.573411024478527	4.823807784508505	3.005532396309496	3.743046485267404	1	1	1	1	0	0	1	1	1	1	0	1	1	1	1	1	1	1	1	1	1	0	0	1	1	1	1	0	1	1	1	1	1	1	1	1	1	1	1	1	1	1
MlSong2	4500000.0	650000.0	70000.0	4.5	5.5	3.0	4.0	1	1	1	1	0	0	1	1	1	1	0	1	1	1	1	1	1	1	1	1	1	1	0	1	1	1	1	0	1	1	1	1	1	1	1	1	1	1	1	1	1	1
MnKhitn	3800000.0	2250000.0	168449.3108585435	4.5	6.0	2.5	4.0	1	1	1	1	1	1	1	0	0	0	0	0	0	1	1	1	1	0	0	1	1	1	0	1	1	1	1	1	1	1	1	1	1	1	1	1	1	1	1	1	1	1
MnMngKh	233509247.6795043	25221806.0	1813448.8130437569	5.0	5.0	3.0	5.0	1	1	1	1	1	0	1	1	0	1	1	1	0	1	1	1	1	1	1	1	1	1	1	1	1	1	1	0	0	1	1	1	1	1	1	1	1	1	1	0	1	1
MnMongE	100000.0	80000.0	500.0	2.0	5.0	1.0	1.0	1	1	1	0	0	0	0	0	1	0	0	0	0	0	0	0	0	0	0	0	0	0	0	0	0	1	1	1	0	0	0	0	0	0	0	0	0	0	1	0	0	0
MnMongL	55000.0	2750000.0	170594.21555305165	3.0	5.0	3.5	2.5	1	1	1	1	0	0	1	0	1	0	0	1	0	1	1	1	1	1	0	1	1	1	0	1	1	1	1	0	1	1	1	1	1	1	1	1	1	1	1	1	0	1
MnRourn	750000.0	4000000.0	214668.16975732686	4.0	4.0	1.0	1.5	1	1	1	0	0	0	0	0	0	0	0	0	0	0	1	1	0	0	0	0	1	0	0	0	1	1	1	1	0	1	1	1	1	1	0	0	0	0	1	0	0	0
MnShiwe	8668234.192859676	1073506.6524350871	148372.89039476454	1.0	2.0831192304902477	2.201410940640552	1.4547145617515795	0	0	0	0	0	0	0	0	0	0	0	0	0	0	0	0	0	0	0	1	0	0	0	1	1	1	1	0	0	1	0	1	1	1	0	0	0	0	1	0	0	0
MnTurk2	450000.0	3500000.0	196953.7958848761	4.0	3.5	2.0	2.0	0	0	1	1	0	0	1	0	1	0	0	0	0	1	1	1	1	0	0	1	1	0	0	1	1	1	1	0	1	1	1	1	1	1	1	0	0	0	1	0	0	1
MnUigur	450000.0	2250000.0	155554.57117926655	4.0	5.5	3.0	3.0	0	0	1	0	0	0	1	0	1	0	0	1	0	1	1	1	1	0	0	1	1	0	0	1	1	1	1	0	1	1	1	1	1	1	1	1	1	1	1	1	1	1
MnXianb	1250000.0	628002.5114488553	104914.40873731932	3.0	5.5	1.0	2.3288977130147965	0	0	0	0	0	0	0	0	0	0	0	0	0	0	0	0	0	0	0	0	0	0	0	0	1	1	1	1	0	1	0	0	0	0	0	0	0	0	1	0	0	0
MnXngnE	75000.0	1050000.0	114367.1439603327	2.5	3.5	1.0	1.0	0	0	0	0	0	0	0	0	0	0	0	0	0	0	0	0	0	0	0	0	0	0	0	0	1	0	0	0	0	0	0	0	0	0	0	0	0	0	1	0	0	0
MnXngnL	1250000.0	3500000.0	4000.0	3.5	6.0	1.0	2.5	0	0	0	1	0	0	1	0	1	0	0	0	0	0	0	0	0	0	0	0	0	0	0	0	1	1	1	0	1	1	1	0	0	0	0	0	0	0	1	0	0	0
MnXngnM	1500000.0	4000000.0	4000.0	3.5	6.0	1.0	2.5	0	0	0	1	0	0	1	0	1	0	0	0	0	0	0	0	0	0	0	0	0	0	0	0	1	1	1	0	1	1	1	0	0	0	0	0	0	0	1	0	0	0
MnZungh	1100000.0	190000.0	89830.96148796582	5.0	4.5	1.5	2.5	1	1	1	1	0	0	1	0	1	0	0	1	0	1	1	1	1	0	0	1	1	1	0	1	1	1	1	0	1	1	1	1	1	1	1	1	1	1	1	1	0	1
MrWagdL	1250000.0	375000.0	17500.0	4.0	3.5	3.0	4.0	0	0	1	1	0	1	1	1	1	1	1	1	0	1	1	1	1	0	1	1	1	0	0	1	1	1	1	0	1	1	1	1	1	1	1	1	1	1	1	1	1	1
MrWagdM	1125000.0	375000.0	17500.0	4.0	3.5	2.5	4.0	0	0	1	1	0	1	1	1	1	1	1	1	0	1	1	1	1	0	1	1	1	0	0	1	1	0	0	0	0	1	1	0	0	0	0	0	0	0	1	1	1	1
MxAlb1E	9000.0	1300.0	5280.0	1.825913227667584	1.0	1.0	2.5	0	0	0	0	0	0	0	0	0	0	0	0	0	0	0	0	0	0	0	0	0	0	0	0	1	1	1	1	0	0	1	0	0	0	0	0	0	0	0	0	0	0
MxAlb1L	50000.0	5000.0	17200.0	2.8605332269059773	2.0	1.0	4.0	1	1	1	1	0	0	1	0	0	0	0	1	1	0	0	1	0	0	0	0	0	0	0	0	1	1	1	0	0	0	1	0	0	0	0	0	0	0	0	0	0	0
MxAlb3B	8452.5	367717.1369663102	22500.0	2.5	2.0	3.0	2.0	1	1	1	1	0	0	1	0	0	0	0	0	0	0	0	0	0	0	0	0	0	0	0	0	1	1	1	0	0	1	1	0	0	0	0	0	0	0	1	0	0	0
MxAlbEP	9481.5	330479.441064392	7413.0	2.5	2.9370072475604503	2.3995368036273046	2.5	0	1	1	1	0	0	0	0	0	0	0	0	0	0	0	0	0	0	0	0	0	0	0	0	1	1	1	0	0	1	1	0	0	0	0	0	0	0	0	0	0	0
MxAlbLP	9481.5	330487.34148143296	7413.0	2.5	2.0	3.0	2.5	1	1	1	1	0	0	1	0	0	0	0	0	0	0	0	0	0	0	0	0	0	0	0	0	1	1	1	0	0	1	1	0	0	0	0	0	0	0	0	0	0	0
MxRosar	1500.0	275.0	1000.0	2.034935982077692	1.0	1.0	3.0	0	0	0	0	0	0	0	0	0	0	0	0	0	0	0	0	0	0	0	0	0	0	0	0	1	1	1	1	0	0	1	0	0	0	0	0	0	0	1	0	0	0
MxTieLa	205.5	312177.7804296193	205.5	1.0	1.0	1.0	1.0	0	0	0	0	0	0	0	0	0	0	0	0	0	0	1	0	0	0	0	0	0	0	0	0	1	0	0	0	0	0	0	0	0	0	0	0	0	0	1	0	0	0
NorKing	70000.0	103000.0	250.0	5.0	3.0	4.0	3.0	1	1	1	1	0	0	0	0	1	1	0	0	0	0	0	0	0	0	0	0	0	0	0	1	1	1	1	0	1	1	1	1	1	1	1	1	1	1	1	0	1	1
PeCuzLF	8666685.816542681	1073392.238279596	148362.98484197858	2.7151468577348363	2.5086405569059007	0.36966223517540797	3.0	0	0	0	0	0	0	0	0	0	0	0	1	0	0	0	0	0	0	0	0	0	0	0	0	1	0	0	0	0	0	0	0	0	0	0	0	0	0	1	1	0	0
PeInca*	10000000.0	1250000.0	60000.0	5.0	6.0	4.0	5.0	1	1	1	0	0	1	1	0	1	0	0	1	0	1	1	1	1	1	0	1	1	1	0	1	1	0	0	0	0	0	0	0	0	0	0	0	0	0	1	1	0	0
PgOrokL	9000.0	22800.0	700.0	2.0	3.0	2.0	1.0	1	1	0	1	0	0	1	1	1	0	0	0	0	1	0	1	1	0	0	1	0	0	0	1	1	1	1	0	1	1	1	1	0	0	0	0	0	0	1	1	0	1
PkProto	8664391.3556153	1073221.4816269318	148348.26302502493	1.5	2.7452357917208365	1.9779974922146624	1.0	1	1	1	1	0	0	1	0	0	0	0	1	1	1	1	1	1	1	0	1	1	0	0	0	1	0	0	0	0	0	0	0	0	0	0	0	0	0	1	1	1	0
PkSind1	1000000.0	140914.0	87820.04088556346	3.0	3.0	2.0	3.0	0	1	1	1	0	0	1	1	1	1	0	1	1	1	1	1	1	1	1	1	1	1	0	1	1	1	1	0	1	1	1	1	1	1	1	1	1	1	1	1	1	1
PkSind2	2200000.0	140914.0	92439.20437687078	3.0	3.0	2.0	3.0	0	1	0	1	0	0	1	1	1	1	1	1	1	1	1	1	1	1	1	1	1	1	0	1	1	1	1	0	1	1	1	1	1	1	1	1	1	1	1	1	1	1
PkUrbn1	4782544.375996216	776770.1741843539	100000.0	4.327260383471287	5.902853371116025	2.0	4.0	0	0	1	1	0	1	1	1	1	1	1	0	1	1	1	1	1	1	1	1	1	1	1	1	1	1	1	1	0	1	1	1	1	1	1	1	1	1	1	0	1	0
PkUrbn2	4782966.264271317	776799.3270478252	100000.0	4.384259492856037	5.962458313961946	2.0	4.0	0	0	1	1	0	1	1	1	1	1	1	0	1	1	1	1	1	1	1	1	1	1	1	1	1	1	1	1	0	1	1	1	1	1	1	1	1	1	1	0	1	0
RuYakuL	8670420.286325576	1073667.2540246882	148386.84225970675	2.0	2.0	1.0	1.0	0	0	0	1	0	0	1	1	1	1	0	0	0	0	0	1	0	0	0	0	1	1	1	1	1	1	1	0	1	0	0	1	1	0	0	0	0	0	1	0	0	1
SdKusht	2750000.0	650000.0	65000.0	5.0	5.0	6.0	4.0	1	1	1	1	0	1	1	1	1	0	0	1	0	1	1	1	1	1	1	1	1	0	0	1	1	1	1	1	0	1	1	1	1	1	1	1	1	1	1	0	1	0
SyCalUm	28000000.0	9000000.0	300000.0	5.5	5.0	2.0	6.0	1	1	1	1	0	1	1	0	1	0	0	1	1	1	1	1	1	1	1	1	1	1	0	1	1	1	1	0	1	1	1	1	1	1	1	1	1	1	1	0	1	1
ThAyuth	9127836.852395717	1110857.3018065344	155000.0	6.0	6.0	6.0	4.0	0	0	1	1	0	0	0	1	1	1	1	1	1	1	1	0	1	1	1	1	1	1	1	1	1	1	1	0	1	1	1	1	1	1	1	1	1	1	0	1	1	1
ThRattn	4500000.0	513120.0	75000.0	6.0	5.0	6.0	5.965721160722723	0	0	1	1	0	0	0	1	1	1	1	1	1	1	1	1	1	1	1	1	1	1	1	1	1	1	1	0	1	1	1	1	1	1	1	1	1	1	0	1	0	1
TnFatim	4000000.0	631000.0	120000.0	6.0	8.0	5.5	6.0	1	1	1	1	0	1	1	1	1	1	1	1	1	1	1	1	1	1	1	1	1	1	0	1	1	1	1	0	1	1	1	1	1	1	1	1	1	1	1	1	1	1
TrBrzER	8660869.614228753	1072961.2019619565	148325.73140884266	2.5	2.5	3.4592525204221785	2.0	1	0	1	1	0	0	1	0	0	0	0	1	0	1	1	1	1	0	0	1	1	0	0	0	1	1	1	0	0	1	1	0	1	1	1	1	0	1	1	0	1	0
TrBrzL2	350000.0	62500.0	14500.0	3.0	7.0	3.0	3.0	1	1	1	1	0	1	1	1	1	1	1	1	1	1	1	1	1	1	0	1	1	1	0	0	1	1	1	1	0	1	1	1	1	1	1	1	1	1	1	0	1	0
TrBrzMD	75000.0	20000.0	10000.0	3.0	3.5	1.5	2.0	0	0	1	1	0	0	1	0	1	0	0	1	0	1	1	1	1	0	0	1	1	0	0	0	1	1	1	1	0	1	1	1	1	1	1	1	0	1	1	0	1	0
TrByzM1	5500000.0	520000.0	100000.0	8.0	8.0	7.0	6.0	1	1	1	1	0	1	1	1	1	1	1	1	1	1	1	1	1	1	1	1	1	1	0	0	1	1	1	0	1	1	1	1	1	1	1	1	1	1	1	0	1	1
TrByzM2	12000000.0	1150000.0	100000.0	8.0	9.0	7.0	6.0	1	1	1	1	0	1	1	1	1	1	1	1	1	1	1	1	1	1	1	1	1	1	0	0	1	1	1	0	1	1	1	1	1	1	1	1	1	1	1	0	1	1
TrCappL	350000.0	130000.0	84956.13191808897	4.0	5.0	4.0	3.0	1	1	1	1	0	0	1	0	0	0	0	1	0	1	1	1	1	0	0	1	1	0	0	1	1	1	1	0	1	1	1	1	1	1	1	1	1	1	1	1	1	1
TrClcER	3250.0	1.0	3250.0	1.5	1.5	1.0	2.0	0	0	0	0	0	0	0	0	0	0	0	0	0	0	1	0	0	0	0	1	0	0	0	0	1	0	0	0	0	0	0	0	0	0	0	0	0	0	1	0	1	0
TrHatNK	1650000.0	350000.0	17500.0	4.5	6.5	4.0	3.0	1	1	1	1	0	1	1	1	1	1	1	1	1	1	1	1	1	0	0	1	1	1	0	0	1	1	1	0	1	1	1	1	1	1	1	0	0	1	1	0	1	0
TrHatOK	1200000.0	175000.0	12500.0	3.0	6.5	3.0	3.0	1	1	1	1	0	1	1	1	1	1	1	1	1	1	1	1	1	1	0	1	1	0	0	0	1	1	1	1	0	1	1	1	1	1	1	0	1	1	1	0	1	0
TrLysim	2500000.0	420000.0	102836.36875392498	4.0	6.0	2.0	3.0	1	1	1	1	0	0	1	1	1	1	1	1	1	1	1	1	1	1	1	1	1	1	0	1	1	1	1	0	1	1	1	1	1	1	1	1	1	1	1	1	1	1
TrNHitt	120000.0	500.0	15000.0	4.0	4.0	3.0	3.0	1	1	1	1	0	0	1	1	1	1	1	1	0	1	1	1	1	0	1	1	1	0	0	1	1	1	1	0	1	1	1	1	1	1	1	1	0	1	1	0	1	1
TrNeoCR	8652382.129635016	1072336.9712445787	148271.53855419607	1.1022435826307448	0.0	2.557997557975441	2.2119091978711856	0	0	0	0	0	0	0	0	0	0	0	0	0	0	1	0	0	0	0	1	0	0	0	1	1	0	0	0	0	0	0	0	0	0	0	0	0	0	0	0	1	0
TrNeoER	8651266.741888681	1072255.3863154126	148264.43279070355	1.4667439340978452	1.7356627559270457	1.3649178892162257	1.9551827142598528	0	0	0	0	0	0	0	0	0	0	0	1	0	0	1	0	0	0	0	1	0	0	0	0	1	0	0	0	0	0	0	0	0	0	0	0	0	0	1	0	1	0
TrOttm1	5000000.0	690000.0	25000.0	5.0	6.0	2.0	4.0	1	1	1	0	1	1	1	1	1	1	1	1	1	1	1	1	1	1	1	1	1	1	0	1	1	1	1	0	1	1	1	1	1	1	1	1	1	1	1	0	1	1
TrOttm2	9000000.0	2310000.0	305000.0	5.0	7.5	4.0	5.0	1	1	1	1	1	1	1	1	1	1	1	1	1	1	1	1	1	1	1	1	1	1	0	1	1	1	1	0	1	1	1	1	1	1	1	1	1	1	1	0	1	1
TrOttm3	28000000.0	4836000.0	675000.0	9.5	9.0	4.0	6.0	1	1	1	1	1	1	1	1	1	1	1	1	1	1	1	1	1	1	1	1	1	1	0	1	1	1	1	0	1	1	1	1	1	1	1	1	1	1	1	0	1	1
TrOttm4	24000000.0	4710000.0	570000.0	9.5	9.0	4.0	6.0	1	1	1	1	1	1	1	1	1	1	1	1	1	1	1	1	1	1	1	1	1	1	0	1	1	1	1	0	1	1	1	1	1	1	1	1	1	1	1	0	1	0
TrPhryg	1250000.0	100000.0	17500.0	4.5	4.0	2.5	3.0	1	1	1	1	0	0	1	1	1	0	0	1	0	1	1	1	1	0	1	1	1	0	0	1	1	1	1	0	1	1	1	1	1	1	1	1	0	1	1	1	1	1
TrRomDm	55000000.0	4250000.0	800000.0	8.5	7.0	5.0	7.0	1	1	1	1	0	0	1	1	1	1	1	1	1	1	1	1	1	1	1	1	1	1	1	1	1	1	1	0	1	1	1	1	1	1	1	1	1	1	1	0	1	0
USCahoE	45000.0	2500.0	12500.0	3.5	2.0	3.0	4.0	0	0	1	0	0	0	0	0	0	0	0	0	0	0	1	1	0	0	0	1	1	0	0	1	1	0	0	0	0	0	0	0	0	0	0	0	0	0	1	1	0	0
USCahoL	45000.0	2500.0	12500.0	3.5	2.0	3.0	4.0	0	0	1	0	0	0	0	0	0	0	0	0	0	0	1	1	0	0	0	1	1	0	0	1	1	0	0	0	0	0	0	0	0	0	0	0	0	0	1	1	0	0
USHawai	71019.0	16624.0	80128.19302881973	5.0	3.498210520572444	2.270701600171534	3.22311836458318	0	1	1	1	0	0	0	0	1	1	0	1	0	0	0	0	0	0	1	0	0	0	0	1	1	1	1	0	1	1	1	1	1	0	0	0	1	0	1	1	0	1
USIllin	450.0	16500.0	2500.0	2.0	2.0	1.0	1.0	0	0	0	0	0	0	0	0	0	0	0	0	0	0	0	0	0	0	0	1	0	0	0	1	1	0	0	0	0	0	0	0	0	0	0	0	0	0	1	1	0	0
USKameh	120000.0	15806.0	80289.61994941675	5.0	3.5	2.0	2.0	0	1	1	0	0	1	0	0	0	0	0	1	0	0	0	0	0	0	0	0	0	0	0	1	1	0	0	0	0	0	0	0	0	0	0	0	0	0	1	1	0	0
USMisEW	40.0	311785.34472690604	40.0	1.0	1.0	1.0	1.0	0	0	0	0	0	0	0	0	0	0	0	0	0	0	0	0	0	0	0	1	0	0	0	1	1	0	0	0	0	0	0	0	0	0	0	0	0	0	1	0	0	0
USMisME	450.0	150.0	450.0	3.0	1.0	3.0	3.0	0	0	1	0	0	0	0	0	0	0	0	0	0	0	1	1	0	0	0	1	1	0	0	1	1	0	0	0	0	0	0	0	0	0	0	0	0	0	1	1	0	0
USMisMW	40.0	311797.72515965713	40.0	1.5	1.0	1.0	1.0	0	0	0	0	0	0	0	0	0	0	0	0	0	0	0	0	0	0	0	1	0	0	0	1	1	0	0	0	0	0	0	0	0	0	0	0	0	0	1	0	0	0
USMisMu	40.0	311810.96671018534	40.0	1.0	1.0	1.0	1.0	0	0	0	0	0	0	0	0	0	0	0	0	0	0	0	0	0	0	0	1	0	0	0	1	1	0	0	0	0	0	0	0	0	0	0	0	0	0	1	0	0	0
USMisPa	40.0	311815.0971565845	40.0	1.0	1.0	1.0	2.0	0	0	0	0	0	0	0	0	0	0	0	0	0	0	0	0	0	0	0	1	0	0	0	1	1	0	0	0	0	0	0	0	0	0	0	0	0	0	1	1	0	0
USMisRo	40.0	311806.83628161147	40.0	1.0	1.0	1.0	1.0	0	0	0	0	0	0	0	0	0	0	0	0	0	0	0	0	0	0	0	1	0	0	0	1	1	0	0	0	0	0	0	0	0	0	0	0	0	0	1	0	0	0
USMisSd	13500.0	750.0	6000.0	3.0	2.0	3.0	3.0	0	0	1	0	0	0	0	0	0	0	0	0	0	0	1	1	0	0	0	1	1	0	0	1	1	0	0	0	0	0	0	0	0	0	0	0	0	0	1	1	0	0
USMisSp	450.0	150.0	450.0	2.0	1.0	2.0	2.0	0	0	0	0	0	0	0	0	0	0	0	0	0	0	0	0	0	0	0	1	0	0	0	1	1	0	0	0	0	0	0	0	0	0	0	0	0	0	1	0	0	0
UsIroqE	5500.0	100000.0	82637.27733810939	3.0	3.0	1.0	2.0	0	0	0	0	0	0	0	0	0	0	0	0	0	0	0	0	0	0	0	0	1	0	0	1	1	0	0	0	0	0	0	0	0	0	0	0	0	0	1	1	0	0
UsIroqL	12000.0	100000.0	82662.3586911178	3.0	3.0	2.0	2.0	0	0	0	0	0	0	0	0	1	0	0	0	0	1	0	0	0	0	0	0	1	0	0	1	1	1	1	0	1	0	0	1	1	0	0	0	0	0	1	1	0	1
UzChagt	2000000.0	3500000.0	202920.29348709667	4.5	5.0	1.5	3.0	1	1	1	1	0	0	1	0	0	0	0	1	0	1	1	1	1	0	0	1	1	1	0	1	1	1	1	0	1	1	1	1	1	1	1	1	1	1	1	1	1	1
UzJanid	1000000.0	225000.0	90605.20394889337	6.0	6.0	2.5	5.0	1	1	1	1	0	0	1	1	1	1	1	1	1	1	1	1	1	1	1	1	1	1	0	1	1	1	1	0	1	1	1	1	1	1	1	1	1	1	1	1	1	1
UzKhw01	75000.0	557471.2332586962	98055.19274811703	2.8708371524479617	2.7237331803565037	1.8092583455348998	2.9150934328716005	0	0	1	0	0	0	1	0	0	0	0	1	0	1	1	1	1	0	0	1	1	0	0	1	1	0	0	0	0	0	0	0	0	0	0	0	0	0	1	1	0	0
UzKok01	8663781.25012594	1073177.5844176174	148344.402273072	1.0	1.0	1.0	1.5	0	0	0	0	0	0	0	0	0	0	0	0	0	0	0	0	0	0	0	1	0	0	0	1	1	0	0	0	0	0	0	0	0	0	0	0	0	0	1	0	0	0
UzSamnd	6000000.0	2500000.0	130000.0	6.5	6.0	3.0	4.5	1	1	1	1	0	0	1	1	1	1	1	1	1	1	1	1	1	1	1	1	1	1	0	1	1	1	1	0	1	1	1	1	1	1	1	1	1	1	1	1	1	1
UzSogdi	32500.0	15000.0	27500.0	3.5	3.5	2.0	2.5	1	1	1	1	0	0	1	1	1	1	1	1	0	1	1	1	1	1	0	1	1	1	0	1	1	1	1	0	1	1	1	1	1	1	1	1	1	1	1	1	1	1
UzTimur	49000000.0	5500000.0	150000.0	6.0	6.5	2.0	6.0	1	1	1	1	0	0	1	1	1	1	1	1	1	1	1	1	1	1	1	1	1	1	0	1	1	1	1	0	1	1	1	1	1	1	1	1	1	1	1	1	1	1
YeQasmi	8670308.277732167	1073659.2710404177	148386.13618707116	3.0	4.0	3.0	2.0	1	1	1	1	0	0	0	0	1	1	0	0	0	1	1	0	0	0	1	0	0	0	0	0	1	1	1	0	1	1	1	1	1	1	1	1	1	0	1	0	0	0
[truncated: 9 more columns]
