# Supplementary material for: The two types of society: Computationally revealing recurrent social formations and their evolutionary trajectories
Source: PLoS One. 2020 May 13;15(5):e0232609. doi: 10.1371/journal.pone.0232609 (PMC7219743; doi:10.1371/journal.pone.0232609)
Supplement: S1 File — We include our Python 3 implementation of the clustering algorithm and all analysis and plot-generation code. (ZIP) [file pone.0232609.s003.zip › data/shiny-seshat_clustered.csv]

BasePolity	Period_start	Period_end	Polity_population	Polity_territory	Population_of_the_largest_settlement	Administrative_levels	Military_levels	Religious_levels	Settlement_hierarchy	Largest_communication_distance	Occupational_complexity	Professional_lawyers	Professional_military_officers	Professional_priesthood	Professional_soldiers	Bureaucracy_examination_system	Bureaucracy_merit_promotion	Fulltime_bureaucrats	Courts	Formal_legal_code	Judges	Bridges	Burial_site	Canals	Ceremonial_site	Communal_buildings	Drinking_water_supply_systems	Enclosures	Entertainment_buildings	Food_storage_sites	Irrigation_systems	Knowledge/information_buildings	Markets	Mines_or_quarries	Monumental_building_extent	Monumental_building_height	Ports	Roads	Special_purpose_house	Special_purpose_sites	Specialized_government_buildings	Symbolic_buildings	Trading_emporia	Utilitarian_public_buildings	Calendar	Fiction	Geometrical_measurements	History	Lists_tables_and_classifications
AfDurrn	1850	1950	13027929.0	1139500.0	8424410.0	5.0	4.0	1.0	3.0	1089.0	1.121722199356791	0.0	1.0	0.0	1.0	0.0	0.1	0.0	0.0	1.0	0.1	0.0	0.0814458739785427	0.0	0.24449981502388346	0.8319915014188803	0.1	0.047172630039139934	0.6129967710619306	1.0	1.0	0.7358139622250806	1.0	1.3362209745784037	174804.256780175	126.17432147365027	0.0	0.0	0.25413621765778166	0.9811109019864848	1.0	1.0	-0.05050131204855039	1.0	1.0	1.0	1.0	1.0	1.0
AfGhurd	1600	1700	10728148.272727273	1458620.3636363635	18916725.90909091	4.766961791747039	3.897941754431152	2.0	3.849787139867469	-30915.48124744898	1.5388975763950894	1.0	0.9496097726046808	0.9507516211824196	0.9835186205065386	0.05220284801513895	2.4135594719479863	0.998980500233689	1.0	1.0	1.0	1.0	1.0	1.7660651171149246	1.0	1.0	-0.10509933718033916	1.0	0.42278311658508705	1.0	1.0	1.0	1.0	1.0	256551.48029991996	305.41673500219315	0.9090909090909091	1.0	1.0	1.0	1.0	1.0	-1.014229295864008	1.0	1.0	1.0	1.0	1.0	1.0
AfGrBct	-150	-50	1500000.0	1400000.0	25000.0	4.5	5.0	1.0	3.0	600.0	0.9777435424228416	0.8518723847188012	1.0	1.0	1.0	0.1	0.1	1.0	0.28105488927091593	1.0	0.47279264043208324	1.0	1.0	0.1	1.0	1.0	1.0	1.0	1.0	1.0	1.0	1.0	1.0	1.0	2926.8607370597483	35.0	1.0	1.0	1.0	1.0	1.0	1.0	1.0	1.0	1.0	1.0	1.0	1.0	1.0
AfHepht	600	700	26500000.0	2750000.0	758154.3333333334	4.0	4.0	1.0	2.0	2000.0	1.0326380685951086	0.6136969067825251	1.0	1.0	1.0	0.0	0.10000000000000002	1.0	0.3592292872864302	0.8942990845425216	0.5355137194848718	1.0	1.0	0.6005479724897276	1.0	1.0	0.39053910613295995	1.0	0.8875614294762532	1.0	1.0	1.0	1.0	1.0	-18508.51280682729	17.417170161687306	0.8835646412060322	1.0	1.0	1.0	1.0	1.0	1.0	1.0	1.0	1.0	1.0	1.0	1.0
AfKushn	100	200	12714285.714285715	1374073.0	69772.42857142857	4.0	4.0	2.0	4.0	1000.0	1.0161920362937678	0.3338855465843921	1.0	1.0	1.0	0.09999999999999999	0.0	1.0	1.0228757325876128	1.0	1.0	1.0	1.0	1.0	1.0	1.0	0.09999999999999999	1.0	1.0	1.0	1.0	1.0	1.0	1.0	-14754.752675075046	22.75713573437829	1.0	1.0	1.0	1.0	1.0	1.0	1.0	1.0	1.0	1.0	1.0	0.9410210872087479	1.0
Ashanti	1800	1900	1368426.0	419611.0	22500.0	6.0	6.0	4.0	4.0	370.0	1.0	0.0	1.0	1.0	0.0	0.0	0.0	1.0	1.0	1.0	0.0	0.0	1.0	0.0	1.0	1.0	0.0	0.0	0.0	0.0	0.0	0.0	1.0	1.0	58196.092785036184	10.18769533590333	0.0	1.0	1.0	1.0	0.0	1.0	0.0	1.0	1.0	0.0	0.0	0.0	1.0
BrookeRaj	1950	2050	240235.5	124450.0	500.0	3.0	2.0	1.0	1.0	-6716.470577726677	0.0	0.0	0.0	0.0	0.0	1.0	1.0	1.0	1.0	1.0	1.0	0.0	1.0	0.0	0.0	0.0	0.0	0.0	0.0	0.0	0.0	0.0	1.0	0.0	-3174.9420423524143	-3.040141451137668	0.0	0.0	1.0	1.0	1.0	0.0	0.0	1.0	0.5	0.0	0.0	0.0	0.0014951915750380795
CnChuSA	-550	-450	3314555.5	205000.0	31214.75	5.0	5.0	1.0	4.0	800.0	1.1480613943050364	0.18739998081779094	0.948835616326603	1.0	1.0	0.0	1.0	1.0	1.0	1.0	1.0	1.0	0.9704985218355694	1.0	1.0	1.0	0.5051751796114259	1.0	0.7551995379175582	1.0	1.0	1.0	1.0	1.0	20433.779221908357	37.3339074768309	0.6567704004072166	1.0	1.0056545711952312	1.0	1.0	1.0	0.4043372154416038	1.0	1.0	1.0	1.0	1.0	1.0
CnEHan	200	300	47284798.0	3833333.3333333335	206666.66666666666	7.0	7.0	1.0	6.0	-5929.577805609213	1.2342403584126604	1.0	1.0	0.10000000000000002	1.0	1.0	0.3333333333333333	1.0	1.0	1.0	1.0	1.0	1.0	1.0	1.0	1.0	1.0	1.0	1.0	1.0	1.0	1.0	1.0	1.0	49505.79399425661	63.23640243831974	1.0	1.0	1.0	1.0	1.0	1.0	1.0	1.0	1.0	1.0	1.0	1.0	1.0
CnErJin	50	150	16163863.0	1701044.125	724884.0	8.0	6.0	1.0	6.0	1400.0	1.0916640267171254	1.0	0.09999999999999999	0.09999999999999999	0.536338177319382	1.0	1.0	1.0	1.0	1.0	1.0	1.0	1.0	1.0	1.0	1.0	0.6385239635278708	1.0	0.9662300382945843	1.0	1.0	1.048444673505729	1.0	1.0	10494.068906661076	87.92455101145597	1.0	1.0	0.9860929810618249	1.0	1.0	1.0	1.0	1.0	1.0	1.0	1.0	1.0	1.0
CnHChin	1950	2050	59041.0	128244.0	148.5	2.0	2.0	1.0	1.0	-13454.432976225704	0.0	0.0	1.0	0.0	1.0	1.0	1.0	1.0	1.0	1.0	1.0	1.0	1.0	0.0	1.0	1.0	0.0	0.0	0.0	1.0	0.0	1.0	1.0	1.0	4.0	9.0	0.0	1.0	0.0	1.0	1.0	0.0	0.0	1.0	0.0	0.0	0.0	0.0	1.0
CnImQin	-200	-100	28898624.666666668	1894287.3333333333	250000.0	7.0	6.0	253.66418528072919	5.0	1100.0	-102.23155424062195	15.620484317482104	1.0	0.10000000000000002	1.0	1.0	1.0	1.0	1.0	1.0	1.0	1.0	-12.342942537630341	1.0	-21.595827997255977	1.0	1.0	-23.26598876649396	0.0	1.0	1.0	1.0	1.0	1.0	2500000.0	5.0	-21.275182060637693	1.0	1.0	2.823456076779975	1.0	1.0	-17.359723524809024	1.0	1.0	1.0	1.0	1.0	1.0
CnJinSA	-550	-450	2390738.75	160000.0	35129.75	4.0	5.0	2.0411021867667505	4.0	400.0	1.1714033522475358	0.22980679327316833	1.0	1.0	1.0	0.0	1.0	1.0	1.0	1.0	1.0	1.0	0.9788657213341809	1.0	1.0	1.0	0.6218777606091095	1.0292046282013387	0.7068736359755328	1.0	1.0	1.0	1.0	1.0	31490.39940585402	36.56577147044297	0.5488652182404901	1.0	1.0	1.023851623629726	1.0	1.0	0.40413263207235584	1.0	1.0	1.0	1.0	1.0	1.0
CnLrJin	1250	1350	45000000.0	3600000.0	6331466.0	6.0	3.5018873728292927	3.0	6.0	2183.0	1.4469661260673745	1.0	1.0	1.0	1.0	1.0	1.0	1.0	1.0	1.0	1.0	1.0	1.0	1.0	1.0	1.0	0.2616387493248922	0.4901373277500889	1.0	1.0	1.0	1.048063356990761	1.0	1.252906877525108	63335.38412414046	111.22417879981995	1.0	1.0	1.0	1.0	1.0	1.0	1.0	1.0281420726399784	1.0	1.0	1.0	1.0	1.0
CnMing	1550	1650	72863625.0	3777500.0	558500.0	5.0	7.0	3.0	7.0	2800.0	0.812831645417777	1.0	0.0	1.0	0.5	1.0	1.0	1.0	1.0	1.0	1.0	1.0	1.0	1.0	1.0	1.0	1.0	1.0	1.0	1.0	1.0	1.0	1.0	1.0	961.0	35.0	1.0	1.0	1.0	1.0	1.0	1.0	1.0	1.0	1.0	1.0	1.0	1.0	1.0
CnNSong	1100	1200	60000000.0	2589000.0	833333.3333333334	7.0	8.0	2.0	6.0	1300.0	1.131687750565504	1.0	1.0	1.0	1.0	1.0	1.0	1.0	1.0	1.0	1.0	1.0	1.0	1.0	1.0	1.0	1.0	1.0	1.0	1.0	1.0	1.0	1.0	1.0	-15139.07669654699	49.29805504093658	1.0	1.0	1.0	1.0	1.0	1.0	1.0	1.0	1.0	1.0	1.0	1.0	1.0
CnNWei	500	600	23919692.666666668	1348666.6666666667	600000.0	6.0	5.0	2.0	5.0	1283.3333333333333	1.0	0.4213191807202091	1.0	0.10000000000000002	0.10000000000000002	0.0	0.10000000000000002	1.0	1.0	1.0	1.0	1.0	0.9038165669519471	0.9914344353928183	1.0	1.0	0.7815513054304591	1.0	1.033304938382852	1.0	1.0	1.0	1.0	1.0	1760.8348644676635	20.0	1.0	1.0	1.0	1.0	1.0	1.0	1.0	1.0	1.0	0.9848504118387235	1.0	1.0	1.0
CnQiSA	-550	-450	1689042.75	80000.0	25452.0	4.0	4.0	1.8481697312432637	4.0	325.0	1.1452162265588295	0.21043771065197595	1.0	1.0	1.0	0.0	1.0	1.0	1.0	1.0	1.0	1.0	0.9475832818817113	1.0	1.030826042560876	1.0	0.5456674374239958	0.9948860955039918	0.7211063925645067	1.0	1.0	1.0	1.0	1.0	33850.530253456614	40.960975027767525	0.5179285678154617	1.0	1.0050557070107007	1.0171691458909418	1.0	1.0	0.37049379962568885	1.0	1.0	1.0	1.0	1.0	1.0
CnQingE	1750	1850	100000000.0	13100000.0	668200.0	7.0	10.0	3.0	7.0	3270.0	0.9773323560250052	1.0	1.0	1.0	1.179713093143504	1.0	1.0	1.0	1.0	1.0	1.0	1.0	1.0	1.0	1.0	1.0	0.1	1.0	1.0	1.0	1.0	1.0	1.0	1.0	2000.0	1.5793568602855683	1.0	1.0	0.918416066953427	1.0	1.0	1.0	1.0	1.0	1.0	1.0	1.0	1.0	1.0
CnQingL	1900	2000	321000000.0	11300000.0	1011541.3333333334	7.0	10.0	3.0	7.0	3270.0	0.5884584257439217	1.0	1.0	1.0	1.340261668347182	1.0	1.0	1.0	1.0	1.0	1.0	1.0	1.0	1.0	1.0	1.0	0.10000000000000002	1.0	1.0	1.0	1.0	1.0	1.0	1.0	2000.0	16.484510327149412	1.0	1.0	0.9506015151365825	1.0	1.0	1.0	1.0	1.0	1.0	1.0	1.0	1.0	1.0
CnSSong	1250	1350	19903990.5	1087146.5	3147425.5	5.0	4.008548138672271	1.9183688306855076	4.839086495414927	9258.14050867119	1.297889500756636	1.0637210038651064	1.0	1.0	1.0	1.0	1.0	1.0	1.0	1.0	1.0	1.0	0.6974937745884724	1.0	0.9324744848195965	1.0	1.0	0.8810674829624627	1.0	1.0	1.0	1.0	1.0	1.0	59376.572700415796	102.97853706697055	1.0	1.0	0.9133547269255735	1.0194833632642382	1.0	1.0	1.0	1.0	1.0	1.0	1.0	1.0	1.0
CnSui	650	750	46000000.0	3000000.0	500000.0	5.0	6.0	3.0	3.0	1300.0	1.065914838295999	1.0	1.0	0.1	1.0	1.0	1.0	1.0	1.0	1.0	0.0	1.0	1.0	1.0	1.0	1.0	0.1	1.0	0.986032522728838	1.0	1.0	1.0	1.0	1.0	120.0	40.0	0.8788598967481882	1.0	1.0197561922049905	1.0	1.0	1.0	1.0	1.0	1.0	1.0	1.0	1.0	1.0
CnTangE	750	850	44900000.0	4583500.0	1000000.0	7.0	8.0	2.0	3.0	1400.0	1.1255384199747123	1.0	1.0	1.0	0.5	1.0	1.0	1.0	1.0	1.0	1.0	1.0	1.0	1.0	1.0	1.0	0.1	1.0	1.0	1.0	1.0	1.0	1.0	1.0	2080.0	50.0	1.0	1.0	1.0	1.0	1.0	1.0	1.0	1.0	1.0	1.0	1.0	1.0	1.0
CnTangL	900	1000	53333333.333333336	2081000.0	1000000.0	7.0	5.0	2.0	3.0	1300.0	1.2746271516265024	1.0	1.0	1.0	1.0	1.0	1.0	1.0	1.0	1.0	1.0	1.0	1.0	1.0	1.0	1.0	0.10000000000000002	1.0	1.0	1.0	1.0	1.0	1.0	1.0	11.75	67.62534781273438	1.0	1.0	1.0	1.0	1.0	1.0	1.0	1.0	1.0	1.0	1.0	1.0	1.0
CnWHan	-50	50	51300000.0	4208500.0	250000.0	7.0	7.0	3.0	6.0	1500.0	0.927575812301356	1.0	0.8111690416518509	0.1	0.1	1.0	1.0	1.0	1.0	1.0	1.0	1.0	0.9914248765410039	1.0	0.9915770490391256	1.0	1.0	1.014455782337921	1.0	1.0	1.0	1.0	1.0	0.9850235827921654	2400.0	38.06278801105369	1.0	1.0	1.0	0.9496799574367332	1.0	1.0	1.001722240296142	1.0	1.0	1.0	1.0	1.0	1.0
CnWZhou	-900	-800	8767437.4	850000.0	139735.2	5.0	4.0	2.0	5.0	900.0	1.0	0.24727804716197674	1.0332201275527835	1.0	1.0	0.1	1.0	1.0	1.0	1.0	1.0	1.0	1.0045205177153442	1.0	1.0	1.0	0.1921162326306059	0.8926130979267117	0.550766899607617	1.0691935324987203	1.0	1.0	1.0	1.0	25461.00619294196	27.0	0.5997791515681432	1.0	1.0	1.0	1.0	1.0	0.1	1.0	1.0	1.0	1.0	1.0	1.0
CnWei3	300	400	2545430.0	309634.0	121267.0	4.0	4.0	1.0	3.974750942698152	9654.054380666325	1.226882051308661	1.0195453874729397	1.0	0.1	0.1	0.0	1.0	1.0	1.0	1.0	1.0	1.0	0.9098651808403412	1.0	1.0	1.0	0.5867955398503137	1.0	1.0	1.0	1.0	1.0	0.8982420566222553	1.0	89918.57431161086	57.113207218221476	0.226441679350299	1.0	1.0174364746429654	1.0220646734178678	1.0	1.0	1.0	1.0	1.0	1.0	1.0	1.0	1.0
CnYngsh	-4000	-3900	10000.0	998.952380952381	200.0	1.0	1.540444659427276	0.9208861185555208	2.0	-501.63523125455583	1.0	0.10000000000000002	0.10000000000000002	0.00457392441995098	0.10000000000000002	0.10000000000000002	0.10000000000000002	0.10000000000000002	0.10000000000000002	0.10000000000000002	0.10000000000000002	0.09936044669650516	1.0	0.10000000000000002	1.0	1.0	0.10000000000000002	1.0	0.10000000000000002	1.0	0.10000000000000002	0.10000000000000002	0.10000000000000002	0.8040363719100695	300.0	3.0	0.10000000000000002	0.10000000000000002	1.0	1.0	0.10000000000000002	1.0	0.10000000000000002	1.0	0.0	0.0	0.04357591887423493	0.0	0.0
CnYuan	1350	1450	60491000.0	24000000.0	800000.0	8.0	6.0	3.0	7.0	3270.0	0.7971609045223118	1.0	1.0	1.0	1.0	1.0	1.0	1.0	1.0	1.0	1.0	1.0	1.0	1.0	1.0	1.0	0.5193152930852131	1.0	1.0	1.0	1.0	1.0	1.0	1.0	-27614.60365354828	-11.568522987203915	1.0	1.0	1.0	1.0	1.0	1.0	1.0	1.0	1.0	1.0	1.0	1.0	1.0
CnZhgSA	-550	-450	2320196.5	141727.5	34219.25	4.0	4.481863200708862	1.8583586265129366	4.0	2596.8092063635654	1.146270943423164	0.18361336900510244	1.0	1.0	1.0	0.0	1.0	1.0	1.0	1.0	1.0	1.0	0.9537194019810269	1.0	0.9993181557113664	1.0	0.5501759316774726	1.0299010979578194	0.7337931140776354	1.0	1.0	1.0	1.0	1.0	33029.301024498156	37.862459089375434	0.5707344970005443	1.0	1.0114439584695323	1.0185314878415415	1.0	1.0	0.39325990043017867	1.0	1.0	1.0	1.0	1.0	1.0
CnZhuSA	-550	-450	1825451.75	142109.0	33524.5	4.0	5.0	2.0317045383057657	4.0	3189.673680185288	1.145054374546925	0.18966823098233848	1.0	1.0	1.0	0.0	1.0	1.0	1.0	1.0	1.0	1.0	0.9550612534153292	1.0	0.9978992062178534	1.0	0.5638873222653096	1.0361594053046852	0.7269216774165754	1.0	1.0	1.0	1.0	1.0	32905.38510503763	37.84108723868745	0.5680916332117167	1.0	1.0103201287916728	1.0183015005059022	1.0	1.0	0.3923511511886335	1.0	1.0	1.0	1.0	1.0	1.0
CoTairo	1250	1350	3379.375	150.0	1211.5	3.0	4.0	1.0	2.0	13.0	1.0044415912237428	0.13975434687544486	1.0	1.0	1.0	0.2553821889387939	0.05213351008679683	1.0	0.41196138560644513	0.48826186142552197	0.35528540008880904	1.0	1.0	1.0375932369064846	1.0	1.0	1.0	0.09999999999999999	0.43077102899592523	1.0	1.0	0.09638010926637997	1.0	1.0	82.0	13.0	1.0	1.0	1.0	1.0	1.0	1.0	0.6798590233634726	1.0	0.0	0.0	0.9426287379355313	0.0	0.0
ColonialAndes	1750	1850	50955.0	2094.5	300.0	2.0	3.0	1.0	1.0	-18579.04018445764	0.0	0.0	0.0	0.0	0.0	0.0	0.0	0.0	0.0	0.0	0.0	1.0	0.0	0.0	1.0	0.0	0.0	1.0	0.0	0.0	0.0	0.0	1.0	1.0	27471.55720250128	0.5332564207546726	0.0	0.0	0.0	1.1202172305577154	0.0	0.0	0.0	1.0	0.0	0.0	0.0	0.0	0.0
EarlyChinese	1950	2050	131832.0	176378.5	233.0	2.0	2.0	1.0	1.0	-11773.753651163033	0.0	0.0	1.0	0.0	1.0	1.0	1.0	1.0	1.0	1.0	1.0	1.0	1.0	0.0	1.0	1.0	0.0	0.0	0.0	1.0	1.0	1.0	1.0	0.0	4.0	9.0	0.0	1.0	0.0	1.0	1.0	0.0	0.0	1.0	0.0	0.0	0.0	0.0	1.0
EcJivaE	1750	1850	41207.5	5179.5	300.0	2.0	3.0	1.0	1.0	-27626.576427722863	0.0	0.0	0.0	0.0	0.0	0.0	0.0	0.0	0.0	0.0	0.0	1.0	0.0	0.0	1.0	0.0	0.0	1.0	0.0	0.0	0.0	0.0	0.0	0.0	3185.810277026282	-3.6996100091226163	0.0	0.0	0.0	1.0	0.0	0.0	0.0	0.0	0.0	0.0	0.0	0.0	0.0
EcJivaL	1950	2050	29332.0	5717.0	300.0	2.0	3.0	1.0	1.0	-24049.340920162627	0.0	0.0	0.0	0.0	0.0	0.0	0.0	0.0	0.0	0.0	0.0	1.0	0.0	0.0	1.0	0.0	0.0	1.0	0.0	0.0	0.0	0.0	0.0	0.0	6564.464284993448	-1.526010474690212	0.0	0.0	0.0	1.0	0.0	0.0	0.0	0.0	0.0	0.0	0.0	0.0	0.0
Ecuadorian	1950	2050	65503.5	4160.0	300.0	2.0	3.0	1.0	1.0	-18735.884129811144	0.0	0.0	0.0	0.0	0.0	0.0	0.0	0.0	0.0	0.0	0.0	1.0	0.0	0.0	1.0	0.0	0.0	1.0	0.0	0.0	0.0	0.0	0.249698045121317	1.0	28295.934372926484	-8.44150246774188	1.0	0.0	0.0	1.0	0.0	0.0	0.0	0.0	0.0	0.0	0.0	0.0	0.0
EgAyyub	1250	1350	9000000.0	1500000.0	200000.0	5.0	7.0	4.0	5.0	2260.0	1.2679325226242304	1.0	1.0	1.0	1.0	0.0	0.0	1.0	1.0	1.0	1.0	1.0	1.0	1.0	1.0	1.0	1.0	1.0	1.0	1.0	1.0	1.0	1.0	1.0	12192.14010562998	50.0	1.0	1.0	1.0	1.0	0.0	1.0	1.0	1.0	1.0	1.0	1.0	1.0	1.0
EgBadar	-4100	-4000	13256.714285714286	1146.5714285714287	25.0	1.0	1.0	1.0	1.0	-5104.050022819251	0.20636424730776984	0.09999999999999999	0.09999999999999999	0.09999999999999999	0.09999999999999999	0.09999999999999999	0.09999999999999999	0.09999999999999999	0.09999999999999999	0.09999999999999999	0.09999999999999999	0.09999999999999999	1.0	0.09999999999999999	1.0	1.0	0.09999999999999999	1.0	0.09999999999999999	1.0	0.09999999999999999	0.09999999999999999	0.09999999999999999	1.0529527245449806	-8110.449461067563	27.765988797082816	1.0	0.09999999999999999	1.0	1.0	0.09999999999999999	0.09999999999999999	0.41402090582442896	1.0	0.09999999999999999	0.09999999999999999	0.0	0.09999999999999999	0.09999999999999999
EgDyn1	-3000	-2900	900000.0	50000.0	6000.0	4.0	3.0	3.0	4.0	790.0	0.9347905551710708	0.10000000000000002	0.10000000000000002	0.0	0.10000000000000002	0.10000000000000002	0.10000000000000002	1.0	0.10000000000000002	0.0	0.10000000000000002	1.0	1.0	1.0	1.0	1.0	0.0	1.0	0.09871025816571638	1.0	1.0	1.0	1.012825240792016	1.0	124.0	11.0	1.0	1.0	1.0	1.0	1.0	1.0	0.8474244886289751	1.0	1.0	0.8727757469244822	0.10000000000000002	0.10000000000000002	1.0
EgDyn2	-2750	-2650	1100000.0	241750.0	6000.0	4.0	3.0	3.0	4.0	790.0	1.0649292666949797	0.1	0.1	0.1	0.1	0.1	0.1	1.0	0.1	0.0	0.1	1.0	1.0	1.0	1.0	1.0	0.0	1.0	0.26741910385487416	1.0	1.0	1.0	0.9829811394408577	1.0	124.0	11.0	1.0	1.0	1.0	1.0	1.0	1.0	0.9460445230972057	1.0	1.0	0.8098422036067295	1.0	0.1	1.0
EgIntOc	-350	-250	2500000.0	500000.0	50000.0	5.0	5.0	2.0	4.0	-808.3931178115007	1.1766918844964245	0.1	1.0	1.0	1.0	0.1	0.1	1.0	1.0	1.0	0.1	1.0	1.0	1.0	1.0	1.0	1.0	1.0	1.0677548423290424	1.0	1.0	1.0	1.0	1.0	1916.6819422959907	49.42050260687636	1.0	1.0	1.0	1.0	1.0	1.0	0.9920326754953984	1.0	1.0	1.0	1.0	1.0	1.0
EgMamBh	1350	1450	6000000.0	2100000.0	200000.0	7.0	9.0	3.0	7.0	1300.0	1.3677062664023316	1.0	1.0	1.0	1.0	0.1	1.0	1.0	1.0	1.0	1.0	1.0	1.0	1.0	1.0	1.0	0.0	1.0	1.0	1.0	1.0	1.0	1.0	1.0	-107.74166971372324	38.401696737938146	1.0	1.0	1.0	1.0	1.0	1.0	1.0	1.0	1.0	1.0	1.0	1.0	1.0
EgMamBu	1550	1650	6000000.0	2100000.0	150000.0	7.0	7.0	3.0	7.0	1300.0	1.283279781494806	1.0	1.0	1.0	1.0	0.1	1.0	1.0	1.0	1.0	1.0	1.0	1.0	1.0	1.0	1.0	0.0	1.0	1.0	1.0	1.0	1.0	1.0	1.0	-3652.884024408279	50.0	1.0	1.0	1.0	1.0	1.0	1.0	1.0	1.0	1.0	1.0	1.0	1.0	1.0
EgMamCP	1450	1550	4800000.0	2100000.0	150000.0	7.0	9.0	3.0	7.0	1300.0	1.363437138389723	1.0	1.0	1.0	1.0	0.1	1.0	1.0	1.0	1.0	1.0	1.0	1.0	1.0	1.0	1.0	0.0	1.0	1.0	1.0	1.0	1.0	1.0	1.0	-4424.482893130247	44.24125141445524	1.0	1.0	1.0	1.0	1.0	1.0	1.0	1.0	1.0	1.0	1.0	1.0	1.0
EgMidKg	-1850	-1750	1500000.0	387750.0	30000.0	5.0	3.0	4.0	4.0	586.0	1.0962051256054433	0.0	1.0	1.0	1.0	0.1	0.38828764281627826	1.0	1.0	1.0	0.1	1.0	1.0	1.0	1.0	1.0	0.0	1.0	0.8258790450619311	1.0	1.0	1.0	1.0	1.0	-17837.647187229824	33.691048932055864	1.0	1.0	1.0	1.0	1.0	1.0	0.7927144395934982	1.0	1.0	1.0	1.0	0.9659197533061328	1.0
EgNKRam	-1200	-1100	2000000.0	578577.0	250000.0	5.0	7.0	5.0	4.0	1820.4	1.1493257758284643	0.0	1.0	1.0	1.0	0.0	1.0	1.0	1.0	1.0	1.0	1.0	1.0	1.0	1.0	1.0	0.0	1.0	0.1	1.0	1.0	1.0	1.0	1.0	-25968.42336300565	20.0	1.0	1.0	1.0	1.0	1.0	1.0	0.6406205075190612	1.0	1.0	1.0	1.0	0.0	1.0
EgNKThu	-1350	-1250	4500000.0	887500.0	75000.0	5.0	7.0	5.0	5.0	1134.25	1.1578716597365393	0.0	1.0	1.0	1.0	0.0	1.0	1.0	1.0	1.0	1.0	1.0	1.0	1.0	1.0	1.0	0.0	1.0	0.1	1.0	1.0	1.0	1.0	1.0	-29618.236302153222	20.0	1.0	1.0	1.0	1.0	1.0	1.0	0.5768255735059583	1.0	1.0	1.0	1.0	1.0	1.0
EgNaqa1	-3650	-3550	10543.5	3751.25	6762.5	1.0	1.0	1.0	1.5	-4539.889396424957	0.49085862141164655	0.1	0.1	0.1	0.1	0.1	0.1	0.1	0.1	0.1	0.1	0.1	1.0	0.1	1.0	1.0	0.1	1.0	0.1	1.0	1.0	0.1	0.1	1.0	13284.530767531382	23.382678802368325	0.1	0.1	1.0	1.0	0.1	1.0	0.6358515071604185	1.0	0.1	0.1	0.1	0.1	0.1
EgNaqa2	-3400	-3300	37666.666666666664	5000.0	5000.0	2.0	2.0	1.3435038181830556	2.0	-2746.065168132192	0.6838607271409405	0.10000000000000002	0.10000000000000002	0.10000000000000002	0.10000000000000002	0.10000000000000002	0.10000000000000002	0.6666666666666666	0.10000000000000002	0.10000000000000002	0.10000000000000002	0.10000000000000002	1.0	0.10000000000000002	1.0	1.0	0.10000000000000002	1.0	0.10000000000000002	1.0	1.0	0.10000000000000002	0.10000000000000002	1.0	32.0	-12.568661172264655	0.10000000000000002	0.10000000000000002	1.0	1.0	1.0	1.0	0.8677071831727702	1.0	0.21328891323806834	0.10000000000000002	0.10000000000000002	0.10000000000000002	1.0
EgNaqa3	-3200	-3100	50000.0	5000.0	5000.0	2.0	2.0	2.0	2.0	2691.5091759814986	0.726175166568618	0.10000000000000002	0.0	0.0	0.0	0.10000000000000002	0.10000000000000002	1.0	0.10000000000000002	0.10000000000000002	0.10000000000000002	0.10000000000000002	1.0	0.10000000000000002	1.0	1.0	0.10000000000000002	1.0	0.10000000000000002	1.0	1.0	1.0	0.5354757188717273	1.0	53.0	3.2147778981810013	0.10000000000000002	0.10000000000000002	1.0	1.0	1.0	1.0	1.013916150210532	1.0	0.685699302915871	0.6193437233869374	0.10000000000000002	0.2450367235992589	1.0
EgOldK1	-2450	-2350	1000000.0	250000.0	50000.0	7.0	3.0	6.0	4.0	790.0	0.6886902346915955	1.0	1.0	0.0	0.7900942830342292	0.1	1.0	1.0	1.0	1.0	1.0	1.0	1.0	1.0	1.0	1.0	0.0	1.0	0.7151231864722554	1.0	1.0	1.0	1.0	1.0	12425.0561729583	146.5	1.0	1.0	1.0	1.0	0.1	1.0	0.6362776373903674	1.0	1.0	1.0	1.0	1.0	1.0
EgOldK2	-2200	-2100	1500000.0	100000.0	30000.0	7.0	3.0	6.0	4.0	790.0	1.1834163797532706	1.0	1.0	0.10000000000000002	0.8287604269319448	0.0	1.0	1.0	1.0	1.0	1.0	1.0	1.0	1.0	1.0	1.0	0.0	1.0	0.450519959493855	1.0	1.0	1.0	1.0	1.0	-7515.56456426623	107.06650176039659	1.0	1.0	1.0	1.0	1.0	1.0	0.7202823975638529	1.0	1.0	1.0	1.0	1.0	1.0
EgPtol1	-250	-150	7000000.0	1000000.0	160000.0	6.0	9.0	1.0	6.0	990.0	0.9876761144588048	1.0	1.0	1.0	1.0	0.7392813814746084	1.0	1.0	1.0	1.0	1.0	1.0	1.0	1.0	1.0	1.0	1.0	1.0	1.0	1.0	1.0	1.0	1.0	1.0	-10075.425928314871	130.0	1.0	1.0	1.0	1.0	1.0	1.0	1.0	1.0	1.0	1.0	1.0	1.0	1.0
EgPtol2	-100	0	3000000.0	437666.6666666667	433333.3333333333	6.0	7.0	1.0	6.0	990.0	1.035889770628471	1.0	1.0	1.0	1.0	0.6900454687503149	1.0	1.0	1.0	1.0	1.0	1.0	1.0	1.0	1.0	1.0	1.0	1.0	1.0	1.0	1.0	1.0	1.0	1.0	-1358.967479505931	130.0	1.0	1.0	1.0	1.0	1.0	1.0	1.0	1.0	1.0	1.0	1.0	1.0	1.0
EgRegns	-2050	-1950	109373.5	20000.0	16992.5	4.0	3.0	3.0	3.0	-3037.0071633780435	1.016471120649126	0.0	1.0	1.0	1.0	0.1	0.2644796423354508	1.0	0.0	1.0	0.1	1.0	1.0	1.0	1.0	1.0	0.0	1.0	0.5409932831931478	1.0	1.0	1.0	1.0	1.0	300.0	52.3761861948755	1.0	1.0	1.0	1.0204626662225187	1.0	1.0	0.6002376646356045	1.0	1.0	1.0	1.0255797414966938	1.0	1.0
EgSaite	-550	-450	1800000.0	300000.0	25000.0	5.0	6.0	3.0	4.0	490.0	1.1445813096503896	0.1	1.0	1.0	1.0	0.1	0.55	1.0	0.1	1.0	0.1	1.0	1.0	1.0	1.0	1.0	0.31092572535622764	1.0	0.9211592968990028	1.0	1.0	1.0	1.0	1.0	-28652.284718903258	42.741596622434926	1.0	1.0	1.0	1.0	1.0	1.0	1.0	1.0	1.0	1.0	1.0	1.0	1.0
EgThebH	-1600	-1500	360121.3333333333	10000.0	50000.0	5.0	6.0	3.0	4.0	300.0	1.248712280478791	0.10000000000000002	1.0	1.0	1.0	0.10000000000000002	0.0	1.0	1.0	1.0	0.10000000000000002	1.0	1.0	1.0	1.0	1.0	0.10000000000000002	1.0	0.7606333922020547	1.0	0.10000000000000002	1.0	1.0	1.0	-28437.567657319003	49.69278059998978	1.0	1.0	1.0	1.0	1.0	1.0	0.7579426714758565	1.0	1.0	0.860283225381381	1.0	1.0	1.0
EgThebL	-850	-750	1709040.75	190000.0	105000.0	5.0	4.0	3.0	3.0	614.0	1.2756491162503154	-0.11845886939074242	1.0	1.0	1.0	0.1	0.18658284880063522	1.0	0.4631723161587973	0.9718944054090759	0.3334231548581617	1.0	1.0	1.0	1.0	1.0	0.0	1.0	1.0	1.0	1.0	1.0	1.0	1.0	-28655.111710570767	47.85553056240595	1.0	1.0	1.0	1.0063050581367001	1.0	1.0	0.8832935643364982	1.0	1.0	1.0	1.0	1.0	1.0
EgTulIk	950	1050	6500000.0	800000.0	150000.0	5.0	6.0	2.0	6.0	600.0	1.122271010284501	0.1	1.0	0.0	1.0	0.1	0.1	1.0	0.6528112931702632	1.0	1.0	1.0	1.0	1.0	1.0	1.0	1.0	1.0	1.0	1.0	1.0	1.0	1.0	1.0	-5301.798346389387	47.35220912426117	1.0	1.0	1.0	1.0	1.0	1.0	1.0	1.0	1.0	1.0	1.0	1.0	1.0
EsHabsb	1650	1750	29000000.0	5573221.0	224000.0	6.0	13.0	10.0	7.0	11850.0	1.0	1.0	1.0	1.0	1.0	0.1	1.0	1.0	1.0	1.0	1.0	1.0	1.0	1.0	1.0	1.0	1.0	1.0	1.0	1.0	1.0	1.0	1.0	1.0	-57575.1377154464	78.36069729994836	1.0	1.0	1.0	1.0	1.0	1.0	1.0	1.0	1.0	1.0	1.0	1.0	1.0
FmTrukE	1850	1950	7087.5	2345.5	100.0	2.0	3.0	1.0	1.0	-7434.189025731669	0.007550768520362849	0.0	0.0	0.0	0.0	0.0	0.0	0.0	0.0	0.0	0.0	1.0	1.0	0.0	0.0	1.0	0.0	0.0	0.0	0.0	0.0	0.0	0.0	0.0	6670.66278799839	2.5341758817195092	0.0	0.0	1.0	1.0	0.0	0.0	0.0	0.0	0.0	0.0	0.0	0.0	0.0
FmTrukL	1950	2050	9722.0	127.0	346.0	4.0	3.0	1.0	2.0	28.2	0.14818134135692362	0.0	0.0	0.0	0.0	1.0	1.0	1.0	1.0	1.0	1.0	1.0	1.0	0.0	0.0	1.0	0.0	0.5	0.5	0.0	0.0	0.5	1.0	0.0	16064.461812867294	26.947224122258625	1.0	1.0	1.0	1.0	1.0	0.0	0.0	1.0	1.0	0.0	0.0	0.0	1.0
FrAtlBA	-1600	-1500	1000.0	550.6923076923077	1000.0	1.0	1.0881261358706533	1.3710872111855905	1.0	-6038.740560892311	0.010109138709208624	0.1	0.1	0.1	0.1	0.1	0.1	0.1	0.1	0.06389156599648056	0.1	0.3660467417380052	1.0	0.1	0.9636094644534556	1.0	0.1	1.0	0.1	0.8343145844069273	1.0	0.1	0.1	1.0	14851.688046855623	14.241251820058686	0.1	1.0	0.8410765963085779	1.0	0.1	0.1	0.28003269353895843	1.0	0.1	0.1	0.22775252749724562	0.1	0.1
FrBeakr	-2600	-2500	800.0	381.9230769230769	800.0	1.0	0.8800851650994096	1.682855787885324	1.0	-2627.4195689359626	0.18259545895569623	0.1	0.1	0.1	0.1	0.1	0.1	0.1	0.1	0.1	0.1	0.39044806716566133	1.0	0.1	1.0	1.0	0.1	0.9911920683853839	0.1	0.9269796623054394	1.0	0.1	0.1	1.0	3000.0	9.0	0.1	1.0	0.9176452032763716	1.0	0.1	1.0	0.5713122273970552	1.0	0.1	0.1	0.236426678322311	0.1	0.1
FrBurbE	1650	1750	19750000.0	1765500.0	350000.0	6.0	10.0	7.0	6.0	714.0	1.0948344302796824	1.0	1.0	1.0	1.0	1.0	0.1	1.0	1.0	1.0	1.0	1.0	1.0	1.0	1.0	1.0	1.0	1.0	1.0	1.0	1.0	1.0	1.0	1.0	9958.28819095848	58.894777512070135	1.0	1.0	1.0	1.0	1.0	1.0	0.9452490115466456	1.0	1.0	1.0	1.0727461908854155	1.0	1.0
FrBurbL	1750	1850	23550000.0	2000000.0	543000.0	6.0	12.0	6.0	6.0	714.0	1.019821646734624	1.0	1.0	1.0	1.0	1.0	1.0	1.0	1.0	1.0	1.0	1.0	1.0	1.0	1.0	1.0	1.0	1.0	1.0	1.0	1.0	1.0	1.0	1.0	420.0	41.33396255211993	1.0	1.0	1.0	1.0	1.0	1.0	0.946648033030262	1.0	1.0	1.0	1.0642611515125155	1.0	1.0
FrCaptE	1100	1200	500000.0	12000.0	25000.0	4.0	5.0	6.0	4.0	199.93408798439125	1.0588673494118852	0.10000000000000002	1.0	1.0	1.0	0.10000000000000002	0.10000000000000002	0.10000000000000002	0.10000000000000002	0.0	0.10000000000000002	1.0	1.0	0.36328511315940976	1.0	1.0	1.0	1.0	1.0	1.0	1.0	1.0	1.0	1.0	46555.41100933079	74.55859430737155	0.0	1.0	1.0	1.0	1.0	1.0	1.0432909190680473	1.0	1.0	1.0	1.1209382392401823	1.0	1.0
FrCaptL	1300	1400	12666666.666666666	260000.0	141666.66666666666	5.0	5.0	6.0	5.0	250.0	0.8714005595652488	1.0	1.0	1.0	0.4000000000000001	1.0	1.0	1.0	1.0	0.0	1.0	1.0	1.0	0.7925657337435874	1.0	1.0	1.0	1.0	1.0	1.0	1.0	1.0	1.0	1.0	145.0	112.0	1.0	1.0	1.0	1.0	1.0	1.0	1.0106965726025503	1.0	1.0	1.0	1.0204537966028995	1.0	1.0
FrCarlE	850	950	11071630.5	1100000.0	20000.0	4.0	4.0	6.0	4.0	-3220.673082291136	0.830408661431139	0.1	1.0	1.0	1.0	0.1	1.0	1.0	0.1	1.0	1.0	1.0	1.0	0.4300566067239033	1.0	1.0	1.0	1.0	0.1	1.0	0.1	1.0	1.0	1.0	-23268.2994972398	17.66015195812058	1.0	1.0	1.0	1.0	1.0	1.0	0.8200584121071202	1.0	1.0	1.0	1.0681938849907633	1.0	1.0
FrCarlL	950	1050	4000000.0	737500.0	10000.0	4.0	4.0	6.0	3.0	320.9203090101155	1.0028025288047244	0.1	1.0	1.0	1.0	0.1	1.0	1.0	0.1	0.0	0.1	1.0	1.0	0.27237076106573677	1.0	1.0	1.0	1.0	1.0	1.0	1.0	1.0	1.0	1.0	-12138.0001023062	53.45235548451833	1.0	1.0	1.0	1.0	1.0	1.0	1.1105662924417912	1.0	1.0	1.0	1.0325627108188913	1.0	1.0
FrHallA	-950	-850	100.0	750.0	100.0	2.0	1.0	1.0	2.0	-16641.37418050727	0.3041383495654545	0.1	0.1	0.1	0.1	0.1	0.1	0.1	0.1	0.1	0.1	-0.017734639970136242	1.0	0.1	1.0	1.0	0.1	1.0	0.1	1.0	0.46193856195280003	0.1	0.1	1.0	-4533.852050972346	32.707131451833035	0.1	0.4940738083409243	0.9002554415095119	1.0	0.1	1.0	0.1	1.0	0.1	0.1	0.1	0.1	0.1
FrHallB	-800	-700	3963.0	1500.0	416.6666666666667	3.0	2.0	1.0	3.0	-1349.220330008172	0.5000774762499506	0.10000000000000002	0.15560658649604148	0.10000000000000002	0.10000000000000002	0.10000000000000002	0.10000000000000002	0.10000000000000002	0.10000000000000002	0.10000000000000002	0.10000000000000002	0.07474181181250643	1.0	0.10000000000000002	1.0	1.0	0.10000000000000002	1.0	0.10000000000000002	1.0	0.10000000000000002	0.10000000000000002	0.10000000000000002	1.0	1595.8980494193092	18.30108627793989	0.10000000000000002	1.0	1.0	1.0	0.0	1.0	0.21496571614473592	1.0	0.10000000000000002	0.10000000000000002	0.10000000000000002	0.10000000000000002	0.10000000000000002
FrHallC	-650	-550	3000.0	2500.0	3000.0	3.0	2.0	1.0	3.0	-1168.692752124427	0.4908062858602307	0.1	0.1	0.1	0.1	0.1	0.1	0.1	0.1	0.1	0.1	0.1654829157251479	1.0	0.1	1.0	1.0	0.1	1.0	0.1	1.0	0.22868209958055435	0.1	0.1	1.0	6005.868112158892	20.526595845532764	0.1	1.0	1.0	1.0	0.1	1.0	0.1890791455266889	1.0	0.1	0.1	0.1	0.1	0.1
FrHallD	-500	-400	11455.0	7000.0	5000.0	3.0	2.0	1.0	3.0	206.3723730315469	0.46604047279248434	0.10000000000000002	0.10000000000000002	0.2833223762676557	0.10000000000000002	0.10000000000000002	0.10000000000000002	0.10000000000000002	0.10000000000000002	0.10000000000000002	0.10000000000000002	0.2725888346086043	1.0	0.10000000000000002	1.0	1.0	0.10000000000000002	1.0	0.10000000000000002	1.0	0.5295797658617373	0.10000000000000002	1.0	1.0	42.0	6.0	0.10000000000000002	1.0	1.0	1.0	0.10000000000000002	0.5464178648361161	0.3509221107864844	1.0	0.10000000000000002	0.10000000000000002	0.10000000000000002	0.10000000000000002	0.10000000000000002
FrMervE	550	650	1250000.0	200000.0	20000.0	4.0	4.0	5.0	4.0	587.5	0.9748351641844212	0.1	1.0	1.0	1.0	0.1	0.1	0.1	1.0	1.0	1.0	1.0	1.0	1.0	1.0	1.0	1.0	1.0	1.0	1.0	1.0	1.0	1.0	1.0	-6200.223408597554	49.97331223171051	1.0	1.0	1.0	1.0	1.0	1.0	0.8934898715694054	1.0	1.0	1.0	1.1422552035537579	1.0	1.0
FrMervL	750	850	800000.0	250000.0	20000.0	4.0	4.0	5.0	4.0	725.0	1.0150450587929576	0.0	1.0	1.0	1.0	0.1	0.0	0.1	1.0	1.0	1.0	1.0	1.0	1.0	1.0	1.0	1.0	1.0	1.0	1.0	1.0	1.0	1.0	1.0	-9007.344497976406	45.11984159341582	1.0	1.0	1.0	1.0	1.0	1.0	0.8917501101930029	1.0	1.0	1.0	1.1072641800063272	1.0	1.0
FrMervM	650	750	800000.0	230000.0	20000.0	4.0	4.0	5.0	4.0	725.0	1.0238124177026184	0.033190646072901675	1.0	1.0	1.0	0.1	0.0	0.1	1.0	1.0	1.0	1.0	1.0	1.0	1.0	1.0	1.0	1.0	1.0	1.0	1.0	1.0	1.0	1.0	-10347.054137478648	53.13842592296419	1.0	1.0	1.0	1.0	1.0	1.0	0.8925976335907462	1.0	1.0	1.0	1.1134945768508488	1.0	1.0
FrTeneA	-350	-250	16781.0	1250.0	2525.0	3.0	3.0	1.9638159292351816	3.0	1032.6645995985057	0.8323037330035883	0.1	0.1	1.0	0.1	0.1	0.1	0.1	0.1	0.1	0.1	1.0	1.0	0.3493519534719651	1.0	1.0	0.1	1.0	0.1	1.0	0.8762287574053601	0.1	1.0	1.0	10866.252786442921	20.431139022161474	1.0	1.0	1.0	1.0	0.7970851035663935	1.0	1.0	1.0	0.1	0.1	0.5786743372338159	0.1	0.1
FrTeneB	-200	-100	70000.0	1250.0	1016.6666666666666	3.0	4.0	3.0592455023567395	4.0	-6764.05963464379	0.5317650768638802	0.10000000000000002	0.10000000000000002	1.0	0.10000000000000002	0.10000000000000002	0.10000000000000002	0.10000000000000002	0.10000000000000002	0.10000000000000002	1.0	1.0	1.0	0.0	1.0	1.0	0.10000000000000002	1.0	0.10000000000000002	1.0	0.8555212919574494	0.10000000000000002	1.0	1.0	7000.0	31.36925606311074	1.0	1.0	1.0	1.0	1.0	1.0	0.9272490698332801	1.0	0.10000000000000002	0.10000000000000002	0.6547889201877289	0.10000000000000002	0.570075203482954
FrTeneC	-50	50	70000.0	15000.0	8000.0	3.0	4.0	2.0	4.0	18.0	0.8552977446403205	0.1	0.4552500238077697	1.0	0.10671490018123664	0.1	0.1	0.1	0.1	0.1	1.0	1.0	1.0	0.1	1.0	1.0	0.1	1.0	0.1	1.0	0.8893535589055801	0.1	1.0	1.0	-1111.1169870922733	30.96417804005668	1.0	1.0	1.0	1.0	1.0	1.0	1.0	1.0	0.1	0.1	0.6703003746651246	0.1	0.5462211616158353
FrValoE	1400	1500	7327395.333333333	324994.6666666667	186423.66666666666	5.0	5.0	6.0	5.0	250.0	1.0482761065831454	1.0	1.0	1.0	0.7000000000000001	1.0	1.0	1.0	1.0	0.8947233683779422	1.0	1.0	1.0	0.9693138408658412	1.0	1.0	1.0	1.0	0.0	1.0	1.0	1.0	1.0	1.0	-561.4371837229447	73.21162976366855	1.0	1.0	1.0	1.0	1.0	1.0	0.825321666943322	1.0	1.0	1.0	1.005823576521259	1.0	1.0
FrValoL	1550	1650	18000000.0	400000.0	250000.0	5.0	10.0	7.0	6.0	714.0	1.0309515773403657	1.0	1.0	1.0	1.0	1.0	0.0	1.0	1.0	1.0	1.0	1.0	1.0	1.0400811179545237	1.0	1.0	1.0	1.0	0.0	1.0	1.0	1.0	1.0	1.0	156.0	47.59194005073593	1.0	1.0	1.0	1.0	1.0	1.0	0.7391754169663176	1.0	1.0	1.0	0.9864860855539543	1.0	1.0
GhAshnE	1600	1700	275025.3333333333	35244.666666666664	4068.3333333333335	4.0	5.0	3.0	3.0	111.41137885869436	0.0	0.0	0.0	1.0	0.0	0.0	0.0	0.0	0.0	1.0	0.0	0.0	1.0	0.0	1.0	1.0	0.0	0.0	0.0	1.0	0.0	0.0	1.0	1.0	56145.735990342604	3.0824233687580267	0.0	0.10000000000000002	1.0	1.0	0.0	0.10000000000000002	0.0	1.0	0.0	0.0	0.0	0.0	0.10000000000000002
GhAshnL	1800	1900	1386319.0	323735.3333333333	22500.0	6.0	6.0	4.0	4.0	370.0	1.0	0.0	1.0	1.0	0.0	0.0	0.0	1.0	1.0	1.0	0.0	0.0	1.0	0.0	1.0	1.0	0.0	0.0	0.0	1.0	0.0	0.0	1.0	1.0	58823.095923763496	25.374530044220624	0.0	1.0	1.0	1.0	0.0	1.0	0.0	1.0	1.0	0.0	0.0	0.0	1.0
Hawaii1	1100	1200	2013624.0	48093.333333333336	184369.0	3.123053198405094	3.4249569679518017	1.7685930170562119	2.310354471673578	-2575.312372370325	0.3461073537418044	0.10000000000000002	0.0	0.10000000000000002	0.10000000000000002	0.10000000000000002	0.10000000000000002	0.10000000000000002	0.10000000000000002	0.10000000000000002	0.10000000000000002	0.10000000000000002	1.0	0.10000000000000002	1.0	0.9311230400866816	0.10000000000000002	0.10000000000000002	0.10000000000000002	0.09596032803728109	0.10000000000000002	0.10000000000000002	0.10000000000000002	0.10000000000000002	26675.355803476763	12.438057014853122	0.10000000000000002	0.10000000000000002	1.0	1.0	0.10000000000000002	1.0	0.10000000000000002	0.10000000000000002	0.10000000000000002	0.10000000000000002	0.3424274984730821	0.10000000000000002	0.10000000000000002
Hawaii2	1400	1500	13540.0	1500.0	34486.6	2.6558754069876946	2.2302977830021558	1.5990500014966023	1.6116124711984139	-2240.393064548999	0.444532108940116	0.1	0.1	0.45999999999999996	0.1	0.1	0.1	0.1	0.1	0.0	0.1	0.1	0.8178991359818198	0.1	0.9712958673901552	1.0	0.1	0.6545502961699442	0.27999999999999997	0.1	0.6	0.1	0.1	0.33722587334526744	305.0	4.0	0.1	0.1	1.04109428997394	1.012068918283265	0.1	1.0	0.37568108993145943	0.5067907872732631	0.0	0.0	0.19723014846381487	0.0	0.0
Hawaii3	50	150	37500.0	7000.0	24142.333333333332	4.0	3.0	2.0	2.0	-185.86666280895957	0.6682382673103834	0.10000000000000005	0.0	1.0	1.0	0.10000000000000005	0.10000000000000005	0.0	0.10000000000000005	0.0	0.0	0.10000000000000005	0.9154261424667536	0.10000000000000005	1.042125389183429	1.154123086391806	0.10000000000000005	0.7885748189303171	1.0	1.0	1.0	0.10000000000000005	0.10000000000000005	0.6583671210816505	4400.766638127408	29.088106200983898	0.10000000000000005	1.0	1.040403101348514	1.1119671366780242	0.10000000000000005	1.0	0.10000000000000005	1.0	0.0	0.0	1.0	0.0	0.0
IcelandCommonwealth	1150	1250	25750.0	103000.0	200.0	3.0	2.0	1.8153871107384645	2.0	180.0	0.0	0.0	0.0	0.75	0.0	0.12072868573529537	-0.004941337498291794	0.0	0.0	1.0	0.0	0.0	1.0	0.0	1.0	0.0	0.0	0.0	0.0	0.0	0.0	0.75	0.0	0.0	3544.7378191196694	4.000086112334347	0.4156823707494195	0.0	0.0	1.0	0.0	0.0	0.0	0.0	1.0	0.75	0.7445041175764762	0.75	1.0
IdBrokE	1800	1900	500.0	1081.3333333333333	500.0	1.0	2.0	1.0	1.0	-11610.162506206207	0.0	0.0	0.0	0.0	0.0	0.0	0.0	0.0	0.0	0.0	0.0	0.0	1.0	0.0	0.0	0.0	0.0	1.0	0.0	0.0	0.0	0.0	0.10000000000000002	0.0	-9892.292521503836	8.339309408598718	0.0	0.0	1.0	1.0	0.0	0.0	0.0	0.0	0.0	0.0	0.0	0.0	0.0
IdBrokL	1950	2050	223803.5	124450.0	500.0	3.0	2.0	1.0	1.0	1634.1350509346512	0.0	0.0	0.0	0.0	0.0	0.0	0.0	0.0	0.5	0.5	0.5	0.0	1.0	0.0	0.0	0.0	0.0	1.0	0.0	0.0	0.0	0.5	1.0	0.0	-30621.710373316153	13.617797870362528	0.0	0.0	1.0	1.0	0.0	0.0	0.0	1.0	0.5	0.0	0.0	0.0	0.0
IdMajap	1450	1550	5000000.0	500000.0	100000.0	5.0	5.0	3.0	3.0	4084.418101864405	1.179845157142396	1.0	1.0	1.0	1.0	0.1	0.3333907337223964	1.0	1.0	1.0	1.0	1.0	1.0	1.0	1.0	1.0	1.0	1.0	0.5220573826647348	1.0	1.0	1.0	1.0	1.0	15.0	19.0	1.0	1.0	1.0	1.0	1.0	1.0	0.8915736614732092	1.0	1.0	1.0	1.052930280930056	1.0	1.0
IdMatrm	1700	1800	3000000.0	90000.0	46777.666666666664	5.0	5.0	1.0	3.0	7395.38310681389	1.2734936152792915	1.0	1.0	1.0	1.0	0.18369797071001423	0.6765973449009343	1.0	1.0	1.0	1.0	1.0	1.0	1.0	1.0	1.0	0.7224381868025475	1.0	0.5782521285045716	1.0	1.0	1.0	1.0	1.0	4073.17535428962	22.00438901667026	1.0	1.0	1.0	1.0	1.0	1.0	0.8554627628499722	1.0	1.0	1.0	1.0507631270914235	1.0	1.0
InChaKl	1100	1200	7333333.333333333	600000.0	104197.0	5.0	5.0	5.0	3.0	634.0	1.0068931795530476	0.6206821929290162	1.0	1.0	1.0	0.10000000000000002	0.2116562948597828	1.0	1.0	1.0	1.0	0.9434852913654592	1.0	0.10000000000000002	1.0	1.0	0.5684849784291415	1.0	1.0	1.0	1.0	1.0	0.889458384195907	1.0	-9285.584382730844	26.51623985305198	1.0	1.0	1.0	1.0	1.0	1.0	0.9557828321762472	1.0	1.0	1.0	0.9583787439098242	1.0	1.0
InDecIA	-750	-650	8150.0	1084.0	2450.0	1.3	1.3	1.0	1.3	-316.40959811439313	0.5647351269382609	0.09999999999999999	0.09999999999999999	0.09999999999999999	0.09999999999999999	0.09999999999999999	0.09999999999999999	0.09999999999999999	0.09999999999999999	0.09999999999999999	0.09999999999999999	0.16187734890180516	1.0	0.09999999999999999	1.0	1.0	0.09999999999999999	1.0	0.09999999999999999	1.0	1.0	0.09999999999999999	0.12963962997424433	1.0	134.0	29.573049653247967	0.09999999999999999	0.18217790111800833	1.0	1.0	0.09999999999999999	1.0	0.5499179966824113	1.0	0.09999999999999999	0.09999999999999999	0.20730752651358236	0.09999999999999999	0.09999999999999999
InDecNL	-1950	-1850	379553.8125	18109.625	12566.5	1.0	0.0	2.0	1.0	-13269.23038603839	0.4507384215351157	0.10000000000000002	0.10000000000000002	0.10000000000000002	0.10000000000000002	0.10000000000000002	0.10000000000000002	0.10000000000000002	0.10000000000000002	0.10000000000000002	0.10000000000000002	0.10000000000000002	1.0	0.10000000000000002	1.0	1.0	0.10000000000000002	1.0	0.10000000000000002	0.10000000000000002	0.10000000000000002	0.10000000000000002	0.10000000000000002	1.0	45.72000000000001	7.620000000000002	0.10000000000000002	0.10000000000000002	0.11644115419951859	0.10000000000000002	0.10000000000000002	1.0	0.10000000000000002	0.10000000000000002	0.10000000000000002	0.10000000000000002	0.10000000000000002	0.10000000000000002	0.10000000000000002
InDelh	1450	1550	12409741.0	2800000.0	200000.0	9.0	8.0	5.0	6.0	17605.172268691298	1.188511077345986	1.0	1.0	1.0	1.0	0.931518430929933	1.0	1.0	1.0	1.0	1.0	1.0	1.0	1.0	1.0	1.0	1.0	1.0	0.9895328322270073	1.0	1.0	1.0	1.0	1.0	14.7	72.5	1.0	1.0	1.0	1.0	1.0	1.0	0.9745323934391835	1.0	1.0	1.0	1.0	1.0	1.0
InGaroE	1850	1950	2000.0	1732.0	2000.0	1.0	2.0	1.0	2.0	-29427.374594505836	0.0	0.0	0.0	0.0	0.0	0.0	0.0	0.0	0.0	0.0	0.0	0.0	0.0	0.0	1.0	1.0	0.0	1.0	0.0	0.0	0.0	0.0	1.0	0.0	-7147.081276816967	21.981670851317432	0.0	0.0	1.0	1.0	0.0	0.0	0.0	0.0	0.0	0.0	0.0	0.0	0.0
InGaroL	1950	2050	138000.0	8000.0	1049.5	2.0	2.0	1.0	3.0	200.0	0.0	1.0	0.0	0.0	0.0	0.0	0.0	0.0	1.0	1.0	1.0	0.0	0.0	0.0	1.0	1.0	0.0	0.0	0.0	0.0	0.0	1.0	1.0	0.0	18349.846908610645	-10.260839223164844	0.0	0.0	1.0	1.0	1.0	0.0	0.0	1.0	1.0	0.0	0.0	0.0	0.0
InMaury	-200	-100	100000000.0	4000000.0	270000.0	7.0	7.0	1.0	4.0	1850.0	0.8642969888208775	0.5385195810337774	1.0	1.0	1.0	0.0	0.0	1.0	1.0	1.0	1.0	1.0	1.0	1.0	1.0	1.0	1.0	1.0	1.0	1.0	1.0	1.0	1.0	1.0	-6964.630368382425	20.726167977080188	1.0	1.0	1.0	1.0	1.0	1.0	0.9808778524864606	1.0	1.0	1.0	0.98484471258313	1.015145598474922	1.0
InMugl	1750	1850	82871160.5	2452331.0	15517390.25	7.0	6.0	1.0	4.0	-19803.23443092526	1.4784389720186617	1.0	1.0	1.0	1.0	1.0	1.0	1.0	1.0	1.0	1.0	1.0	1.0	1.0	1.0	1.0	0.1831777221245314	1.0	0.9484619452873089	2.659679484243293	1.0	1.0	1.0	1.0	311.0	74.0	1.0	1.0	1.0	1.0	1.0	1.0	-0.1967519588441718	1.0	1.0	1.0	1.5940079228112598	1.0	1.0
InRasht	900	1000	5333333.333333333	600000.0	100000.0	7.0	5.0	5.0	3.0	557.0	1.053088747149263	1.0128402747272955	1.0	1.0	1.0	0.10000000000000002	0.0	1.0	1.0	1.0	1.0	0.9253628426508298	0.10000000000000002	0.10000000000000002	1.0	1.0	0.6864925745811482	1.0	1.0	1.0	1.0	1.0	1.0	1.0	46.0	30.0	1.0	1.0	1.0	1.0	1.0	1.0	1.0	1.0	1.0	0.10000000000000002	1.0	1.0	1.0
InSataL	50	150	7562500.0	1300000.0	84000.0	5.0	4.0	1.0	4.0	-1688.4813439693621	0.9604148618002759	0.1	1.0	1.0	1.0	0.1	0.1	1.0	0.1	1.0	0.1	1.0154410841969015	1.0	0.29799182822486275	1.0	1.0	0.1	1.0	0.1	1.0	1.0	1.0	1.0	1.0	38.0	14.0	1.0	1.0	1.0	1.0	1.0	1.0	0.836585857673392	1.0	1.0	1.0	1.073016184209923	0.9483206477140605	1.0
InVijay	1550	1650	25000000.0	350000.0	137500.0	5.0	5.0	1.0	3.0	2982.68622387341	1.1749137027548109	1.0	1.0	1.0	1.0	0.1	0.12437765672424861	1.0	1.0	1.0	1.0	1.0	1.0	1.0	1.0	1.0	0.8146446873193652	1.0	0.22186592290658125	1.0	1.0	1.0	1.0	1.0	35.0	12.0	1.0	1.0	1.0	1.0014588304312884	1.0	1.0	0.8987606335994841	1.0	1.0	1.0	1.1147221455720373	1.0	1.0
IqAbbs1	900	1000	13666666.666666666	3433333.3333333335	833333.3333333334	6.0	6.0	2.0	6.0	-7983.003767951625	1.1267432722413357	0.10000000000000002	1.0	0.0	1.0	0.0	0.0	1.0	0.0	1.0	1.0	1.0	1.0	1.0	1.0	1.0	1.0	1.0	1.0	1.0	1.0	1.0	1.0	1.0	245.0	52.0	1.0	1.0	1.0	1.0	1.0	1.0	1.0	1.0	1.0	1.0	1.0	1.0	1.0
IqAbbs2	1250	1350	3900000.0	750000.0	1000000.0	5.0	5.0	2.0	4.0	750.0	1.3392570161284434	1.0	1.0	0.5337616213118525	1.0	0.1	0.015612313810582534	1.0	1.0	1.0	1.0	1.0	1.0	1.0	1.0	1.0	0.97931644750463	1.0	1.0	1.0	1.0	1.0	1.0	1.0	5524.539533657361	58.64457680695006	1.0	1.0	1.0	1.0	1.0	1.0	1.0	1.0	1.0	1.0	1.0	1.0	1.0
IqAkkad	-2100	-2000	374618.3333333333	148128.66666666666	20000.0	5.0	5.0	4.0	5.0	9544.73078347634	1.306702325044915	1.0	1.0	1.0	1.0	0.0	0.35281951109633664	1.0	1.0	0.0	0.10000000000000002	0.9503876568913209	1.0	1.0	1.0	1.0	0.7044498737165245	1.0	0.9762949599536931	1.0	1.0	1.0	1.0	1.0	-6056.574837121535	56.13342009887649	1.0	1.0	1.0	1.0	1.0	1.0	1.0	1.0	1.0	1.0	1.0	1.0	1.0
IqNAssr	-100	0	9956651.823529411	1400000.0	110588.23529411765	3.0	5.0	3.0	6.0	700.0	0.9085423519209418	0.10000000000000002	1.0	1.0	1.0	0.10000000000000002	0.10000000000000002	1.0	0.10000000000000002	0.0	0.0	1.0	0.8808626896503529	1.0	0.8887102773828816	1.0	1.0	0.9390919124865665	1.0	1.0	1.0	1.0	1.0	0.9185493763926071	12000.0	25.0	1.0	1.0	0.9609651862138078	1.0387594851417596	1.0	1.0	0.8913130811765634	1.0	1.0	1.0	1.0	0.9481893082273364	1.0
IrAchae	-400	-300	18000000.0	4366666.666666667	200000.0	6.0	7.0	3.0	5.0	2700.0	1.055111384233899	1.0	1.0	1.0	1.0	1.0	1.0	1.0	1.0	1.0	1.0	1.0	1.0	1.0	1.0	1.0	1.0	1.0	1.0	1.0	1.0	1.0	1.0	1.0	-20075.08227324112	20.0	1.0	1.0	1.0	1.0	1.0	1.0	1.0	1.0	1.0	1.0	1.0	1.0	1.0
IrAkKoy	1450	1550	19639282.5	1539976.0	10255351.5	4.5	6.0	1.0	3.0	-19525.737287286134	1.4557900799014614	2.011729221240534	1.0	1.0	1.0	0.1	0.1	1.0	-1.9255069091663313	1.0	1.0	1.0	1.0	1.0	1.0	1.0	0.5061407830186767	1.0	0.2371891671636839	1.0	1.0	1.0	1.0	1.0	120687.52067797208	175.34171945766278	1.0	1.0	1.0	1.0	1.0	1.0	1.0	1.0	1.0	1.0	1.0	1.0	1.0
IrArcha	-6500	-6400	419086.63636363635	19534.090909090908	11295.818181818182	1.0	1.0	1.0	1.0	-13298.865064859028	0.17538796277237398	0.09999999999999999	0.09999999999999999	0.09999999999999999	0.09999999999999999	0.09999999999999999	0.09999999999999999	0.09999999999999999	0.09999999999999999	0.09999999999999999	0.09999999999999999	0.09999999999999999	1.0	0.09999999999999999	0.9841113149834552	1.0	0.16024668478519188	0.6428446139315812	0.11007759047138167	1.0	0.09999999999999999	0.0	0.09999999999999999	1.3005023176213464	13415.291970145836	22.2986514387754	0.09999999999999999	0.09999999999999999	1.0	1.0917822238260557	0.09999999999999999	0.0	0.5061111673746135	1.0	0.0	0.0	0.09999999999999999	0.0	0.0
IrBuyid	1050	1150	4500000.0	900000.0	125000.0	5.0	8.0	3.0	4.0	1040.0	1.329996109221984	1.0	1.0	1.0	1.0	0.2564294177804017	0.1	1.0	1.0	1.0	0.1	1.0	1.0	1.0	1.0	1.0	1.01208334723202	1.0	1.060619512509467	1.0	1.0	1.0	1.0	1.0	-7135.641638434408	31.312137259737124	1.0	1.0	1.0	1.0	1.0	1.0	1.0	1.0	1.0	1.0	1.0	1.0	1.0
IrEarlyColonial	1850	1950	12000.0	100000.0	3000.0	3.0	3.0	2.0	2.0	-7891.3325489010485	0.0	0.0	0.0	0.0	0.0	0.0	0.0	0.0	0.0	1.0	0.0	0.0	1.0	0.0	0.0	1.0	0.0	1.0	0.0	0.0	0.0	0.0	0.0	0.0	33748.68317137073	0.8598435683987482	0.0	0.0	1.0	1.0	0.0	0.0	0.0	0.0	0.0	0.0	0.0	0.0	0.0
IrForma	-7100	-7000	158620.66666666666	4103.666666666667	250.0	1.0	1.0	0.0	1.0	-12623.733151824179	0.23996492964097704	0.10000000000000002	0.10000000000000002	0.0	0.10000000000000002	0.10000000000000002	0.10000000000000002	0.10000000000000002	0.10000000000000002	0.10000000000000002	0.10000000000000002	0.10000000000000002	1.0	0.10000000000000002	0.9859117523561336	1.0	0.10000000000000002	0.6560555378130402	0.10000000000000002	1.0	0.10000000000000002	0.0	0.10000000000000002	1.2456994174914369	6961.267085462889	28.39233933607871	0.10000000000000002	0.10000000000000002	1.0	1.0	0.10000000000000002	0.10000000000000002	0.498839272477216	1.0	0.0	0.0	0.10000000000000002	0.0	0.0
IrIlkhn	1350	1450	5250000.0	3800000.0	100000.0	6.0	6.0	3.0	4.0	1950.0	1.1505187447396175	1.0	1.0	1.0	0.5	0.1	0.1	1.0	1.0	1.0	1.0	1.0	1.0	1.0	1.0	1.0	1.0	1.0	0.9342315119795837	1.0	1.0	1.0	1.0	1.0	20.0	75.0	1.0	1.0	1.0	1.0	1.0	1.0	1.0	1.0	1.0	1.0	1.0	1.0	1.0
IrKhzEM	-5400	-5300	287923.4285714286	3471.4285714285716	175.0	1.0	1.0	1.0	1.0	-7557.857008303543	0.5017360474406428	0.09999999999999999	0.09999999999999999	1.0	0.09999999999999999	0.09999999999999999	0.09999999999999999	0.09999999999999999	0.09999999999999999	0.09999999999999999	0.09999999999999999	0.09999999999999999	0.09999999999999999	0.09999999999999999	1.0664557478580758	1.0	0.054874877614865515	1.041972728152391	0.09999999999999999	1.0	1.0	0.0	0.6372049107047537	1.0399065239999399	8.0	11.518585180379782	0.09999999999999999	0.09999999999999999	1.0	1.0971164593930711	0.09999999999999999	1.0	0.7128017119372135	1.0	0.0	0.0	0.09999999999999999	0.0	0.0
IrKhzL	-4500	-4400	374731.6	9713.6	750.0	1.0	1.0	1.6851938216156743	2.0	-4221.243427091322	0.5751912153450995	0.1	0.1	1.0	0.1	0.1	0.1	1.0	0.1	0.1	0.1	0.1	1.0	0.1	1.0	1.0	0.06748435934118498	0.8182535507747138	0.1	1.0	1.0	0.0	0.6462594679735856	0.9972636092248669	15.0	1.7426659284946098	0.07600395250940681	0.1	1.0	1.0	1.0	1.0	0.9702980704884858	1.0	0.0	0.0	0.1	0.0	0.0
IrKhzM	-4900	-4800	482897.8	7839.6	750.0	1.0	1.0	1.0	1.8	-4062.8937706279744	0.5740385318377873	0.1	0.1	1.0	0.1	0.1	0.1	1.0	0.1	0.1	0.1	0.1	1.0	0.1	1.0	1.0	0.14215962691450895	0.8339661215646711	0.1	1.0	1.0	0.0	0.5316587521585282	1.0305614469737863	15.0	7.523255874153503	0.1	0.1	1.0	1.0	0.1	1.0	0.8646803081579637	1.0	0.0	0.0	0.1	0.0	0.0
IrPart1	-50	50	13875000.0	2070000.0	341244.25	5.0	6.0	3.0	4.0	815.0	1.0735077489243257	0.46859425238606534	0.1	1.0	1.0	0.0	0.0	1.0	1.0	0.9941238699762536	1.0	1.0	1.0	1.0	1.0	1.0	1.0	1.0	1.0	1.0	1.0	1.0	1.0	1.0	91.5	9.334326772538246	1.0	1.0	1.0	1.0	1.0	1.0	1.0	1.0	1.0	1.0	1.0	1.0	1.0
IrPart2	200	300	4916666.666666667	1833333.3333333333	146666.66666666666	5.0	6.0	3.0	4.0	940.0	1.0861329014494794	0.38082574674248654	0.10000000000000002	1.0	1.0	0.0	0.0	1.0	1.0	0.969804733410608	1.0	1.0	1.0	1.0	1.0	1.0	1.0	1.0	1.0	1.0	1.0	1.0	1.0	1.0	91.5	0.7478235773454017	1.0	1.0	1.0	1.0	1.0	1.0	1.0	1.0	1.0	1.0	1.0	1.0	1.0
IrPrCer	-7500	-7400	149328.2857142857	3733.0	250.0	1.0	1.0	0.0	1.0	-12342.093222475454	0.23822629330680758	0.09999999999999999	0.09999999999999999	0.0	0.09999999999999999	0.09999999999999999	0.19901585544584935	0.09999999999999999	0.09999999999999999	0.09999999999999999	0.09999999999999999	0.09999999999999999	1.0	0.09999999999999999	0.9835334318570633	1.0	0.09999999999999999	0.6574617819942487	0.09999999999999999	1.0	0.09999999999999999	0.0	0.09999999999999999	1.2423460183004598	7362.1283216158545	28.750398714221497	0.09999999999999999	0.09999999999999999	1.0	1.0	0.09999999999999999	0.09999999999999999	0.4947178830180535	1.0	0.0	0.0	0.09999999999999999	0.0	0.0
IrSafvd	1650	1750	9000000.0	2700000.0	200000.0	6.0	6.0	5.0	4.0	1350.0	1.310284558802174	1.0	1.0	1.0	1.0	0.0	0.0	1.0	1.0	1.0	1.0	1.0	1.0	1.0	1.0	1.0	1.0	1.0	1.0	1.0	1.0	1.0	1.0	1.0	-60.30298513190428	39.342244986246904	1.0	1.0	1.0	1.0	1.0	1.0	1.0	1.0	1.0	1.0	1.0	1.0	1.0
IrSasn1	400	500	5000000.0	2933333.3333333335	200000.0	6.0	7.0	4.0	5.0	1300.0	1.0262354619042446	0.0	0.0	1.0	0.0	0.10000000000000002	0.10000000000000002	1.0	1.0	1.0	1.0	1.0	1.0	1.0	1.0	1.0	1.0	1.0	1.0	1.0	1.0	1.0	1.0	1.0	350.0	10.0	1.0	1.0	1.0	1.0	1.0	1.0	1.0	1.0	1.0	1.0	1.0	1.0	1.0
IrSasn2	600	700	14566666.666666666	2883333.3333333335	466666.6666666667	6.0	7.0	4.0	6.0	2300.0	0.9467544419827497	0.0	0.6666666666666666	1.0	0.6666666666666666	0.0	0.0	1.0	1.0	1.0	1.0	1.0	1.0	0.9549122997326721	1.0	1.0	1.0	1.0	1.0	1.0	1.0	1.0	1.0	1.0	-5078.575731082932	19.004221993543243	1.0	1.0	1.0	1.0	1.0	1.0	1.0	1.0	1.0	1.0	1.0	1.0	1.0
IrSeleu	-150	-50	30000000.0	1687500.0	50000.0	5.0	5.0	4.0	6.0	1625.0	0.983871008586763	1.1281594733443263	1.0	1.0	1.0	0.3804351413255946	0.03969981064699402	1.0	1.0	1.0	1.0	1.0	1.0	1.0	1.0	1.0	1.0	1.0	1.0	1.0	1.0	1.0	1.0	1.0	-11653.161155949248	37.54543098244356	1.0	1.0	1.0	1.0	1.0	1.0	1.0	1.0	1.0	1.0	1.0	1.0	1.0
IrSeljq	1150	1250	12100000.0	4000000.0	500000.0	5.0	6.0	3.0	4.0	750.0	1.1809390494159766	1.0	1.0	1.0	1.0	0.1	0.1	1.0	1.0	1.0	1.0	1.0	1.0	1.0	1.0	1.0	1.0	1.0	1.0	1.0	1.0	1.0	1.0	1.0	-10027.178779418264	54.0	1.0	1.0	1.0	1.0	1.0	1.0	1.0	1.0	1.0	1.0	1.0	1.0	1.0
IrSusa1	-4050	-3950	5600.0	1525.0	350.0	1.0	1.0	2.0	2.0	-3101.243251951915	0.5762555595625563	0.09999999999999999	0.09999999999999999	1.0	0.09999999999999999	0.09999999999999999	0.09999999999999999	1.0	0.09999999999999999	0.09999999999999999	0.09999999999999999	0.09999999999999999	1.0	0.09999999999999999	1.0	1.0	-0.029257832966885184	0.7989471329368318	0.09999999999999999	1.0	1.0	0.09999999999999999	0.6632220919449578	1.0273444275664545	80.0	10.0	0.12750550466193752	0.09999999999999999	1.0	1.0222758181920477	1.0	1.0	1.0	1.0	0.0	0.0	0.09999999999999999	0.0	0.0
IsCommw	1150	1250	25750.0	103000.0	200.0	4.0	2.5	1.75	2.25	180.0	0.75	0.0	0.5	0.75	0.55	-0.26586653791758996	-0.22689366544966877	0.0	0.0	1.0	0.0	0.0	0.0	0.0	0.0	0.0	0.0	1.0	0.0	0.0	0.0	0.0	0.0	0.0	15621.86372794615	-11.92458400049907	0.0	0.0	0.0	1.0	0.0	0.0	0.0	0.0	1.0	0.75	1.0	0.75	1.0
ItLatBA	-1350	-1250	16101.7	1946.0	52.0	1.0	1.0	1.0	1.0	-17369.735999213626	-0.06253297598534976	0.0	0.0	0.09999999999999999	0.0	0.0	0.0	0.0	0.0	0.0	0.0	0.0	1.0	0.0	1.0	1.0	0.0	0.5158247885282903	0.0	0.09999999999999999	0.09999999999999999	0.0	0.09999999999999999	0.8991190866325667	36179.8183191217	20.177178205608385	0.0	0.0	0.09999999999999999	1.0	0.0	0.0	0.09999999999999999	0.0	0.0	0.09999999999999999	0.0	0.09999999999999999	0.0
ItLatCA	-2700	-2600	33251.36842105263	12275.578947368422	2295.4736842105262	1.0	1.0	1.0	1.0	-19092.02170606111	-0.11419047090334535	0.0	0.0	0.10000000000000003	0.0	0.0	0.0	0.0	0.0	0.0	0.0	0.0	1.0	0.0	1.0	1.0	0.0	0.6487877091503677	0.0	0.10000000000000003	0.10000000000000003	0.0	0.10000000000000003	0.724525843155494	25698.69019693149	15.175002031083071	0.0	0.0	0.10000000000000003	1.0	0.0	0.0	0.10000000000000003	0.0	0.0	0.10000000000000003	0.0	0.10000000000000003	0.0
ItLatIA	-750	-650	54914.0	12054.0	1639.0	1.0	1.0	1.0	1.0	-12700.592412609096	0.2244690498940716	0.0	0.0	1.0	0.0	0.0	0.0	0.0	0.0	0.09999999999999999	0.0	0.09999999999999999	1.0	0.0	1.0	1.0	0.0	1.0	0.09999999999999999	0.09999999999999999	0.09999999999999999	0.0	0.09999999999999999	1.0	-7708.682198130925	18.210067379028413	0.04318425810174858	0.10486580631164877	1.0	1.0	0.0	1.0	1.0	0.09999999999999999	1.0	0.09999999999999999	0.09999999999999999	0.09999999999999999	0.09999999999999999
ItLombr	700	800	2000000.0	172000.0	75000.0	5.0	5.0	5.0	5.0	700.0	0.9933205997744742	0.0	0.10000000000000002	1.0	0.10000000000000002	0.10000000000000002	0.10000000000000002	1.0	1.0	1.0	1.0	1.0	1.0	1.0	1.0	1.0	1.0	0.0	0.10000000000000002	1.0	1.0	1.0	1.0	1.0	29286.798024729815	20.0	1.0	1.0	1.0	1.0	1.0	1.0	0.10000000000000002	1.0	1.0	1.0	1.0	1.0	1.0
ItOstrg	550	650	5500000.0	635000.0	100000.0	5.0	5.0	5.0	6.0	1300.0	1.0916171035456053	1.0	0.0	1.0	1.0	0.1	0.1	1.0	1.0	1.0	1.0	1.0	1.0	1.0	1.0	1.0	1.0	1.0	1.0	1.0	1.0	1.0	1.0	1.0	31916.306702203023	30.0	1.0	1.0	1.0	1.0	1.0	1.0	1.0	1.0	1.0	1.0	1.0	1.0	1.0
ItPapEM	1100	1200	300000.0	8666.666666666666	35000.0	6.0	6.0	6.0	5.0	140.0	1.211615017914115	1.0	1.0	1.0	1.0	0.0	1.0	1.0	1.0	1.0	1.0	1.0	1.0	0.0	1.0	1.0	1.0	1.0	0.0	1.0	1.0	1.0	1.0	1.0	40.0	5.0	1.0	1.0	1.0	1.0	1.0	1.0	1.0	1.0	1.0	1.0	1.0	1.0	1.0
ItPapHM	1300	1400	300000.0	44000.0	35000.0	5.0	5.0	6.0	4.0	145.0	1.1225566488936594	1.0	1.0	1.0	1.0	0.0	0.04592241092886323	1.0	1.0	1.0	1.0	1.0	1.0	0.0	1.0	1.0	1.0	1.0	1.0	1.0	1.0	1.0	1.0	1.0	648.6991514645051	74.66041456481017	1.0	1.0	1.0	1.0	1.0	1.0	1.0	1.0	1.0	1.0	1.0	1.0	1.0
ItPapM1	1650	1750	1600000.0	44000.0	108003.5	4.0	5.0	6.0	4.0	519.0	0.8220874315491706	1.0	1.0	1.0	1.0	0.0	0.1	1.0	1.0	1.0	1.0	1.0	1.0	1.0	1.0	1.0	1.0	1.0	1.0	1.0	1.0	1.0	1.0	1.0	220.0	138.0	1.0	1.0	1.0	1.0	1.0	1.0	1.0	1.0	1.0	1.0	1.0	1.0	1.0
ItPapM2	1800	1900	2166666.6666666665	44000.0	150333.33333333334	6.0	5.0	6.0	4.0	428.0	1.0673687042834492	1.0	1.0	1.0	1.0	0.0	0.10000000000000002	1.0	1.0	1.0	1.0	1.0	1.0	1.0	1.0	1.0	1.0	1.0	1.0	1.0	1.0	1.0	1.0	1.0	-49865.2954637665	103.46619176150413	1.0	1.0	1.0	1.0	1.0	1.0	1.0	1.0	1.0	1.0	1.0	1.0	1.0
ItPapRn	1500	1600	1266666.6666666667	44000.0	45000.0	4.0	5.0	5.0	4.0	430.0	1.1255257117699249	1.0	1.0	1.0	1.0	0.0	1.0	1.0	1.0	1.0	1.0	1.0	1.0	0.0	1.0	1.0	1.0	1.0	0.0	1.0	1.0	1.0	1.0	1.0	41.0	21.0	1.0	1.0	1.0	1.0	1.0	1.0	1.0	1.0	1.0	1.0	1.0	1.0	1.0
ItRav	700	800	1166666.6666666667	50000.0	76666.66666666667	5.0	4.0	5.0	6.0	300.0	1.1492176534749377	1.0	0.0	1.0	0.10000000000000002	0.10000000000000002	0.10000000000000002	1.0	1.0	1.0	1.0	1.0	1.0	1.0	1.0	1.0	1.0	1.0	0.0	1.0	1.0	1.0	1.0	1.0	26607.55825816005	30.951089562442505	1.0	1.0	1.0	1.0	1.0	1.0	1.0	1.0	1.0	1.0	1.0	1.0	1.0
ItRomER	-350	-250	312500.0	13000.0	40000.0	3.0	6.0	4.0	3.5	150.0	1.1115372441497409	1.0	0.0	1.0	0.0	0.0	0.0	0.0	0.0	1.0	0.0	1.0	1.0	0.0	1.0	1.0	1.0	1.0	1.0	1.0	0.0	1.0	1.0	1.0	19684.706255993067	15.0	1.0	1.0	1.0	1.0	1.0	1.0	1.0	1.0	1.0	1.0	1.0	1.0	1.0
ItRomLR	-50	50	25000000.0	3500000.0	400000.0	3.0	7.0	4.0	7.0	2200.0	0.9906552511526854	0.0	0.0	1.0	0.0	0.0	0.1	0.0	0.0	1.0	0.0	1.0	1.0	1.0	1.0	1.0	1.0	1.0	1.0	1.0	1.0	1.0	1.0	1.0	24.5	27.0	1.0	1.0	1.0	1.0	1.0	1.0	1.0	1.0	1.0	1.0	1.0	1.0	1.0
ItRomMR	-150	-50	3500000.0	730000.0	210000.0	3.0	6.0	4.0	5.0	1400.0	0.9726317213135046	1.0	0.0	1.0	0.0	0.0	0.0	0.0	0.0	1.0	0.0	1.0	1.0	1.0	1.0	1.0	1.0	1.0	1.0	1.0	1.0	1.0	1.0	1.0	9700.0	20.0	1.0	1.0	1.0	1.0	1.0	1.0	1.0	1.0	1.0	1.0	1.0	1.0	1.0
ItRomPr	150	250	52500000.0	5075000.0	975000.0	8.0	9.0	4.0	7.0	3052.0	1.2344771967261057	1.0	1.0	1.0	1.0	0.0	0.1	1.0	0.0	1.0	0.0	1.0	1.0	1.0	1.0	1.0	1.0	1.0	1.0	1.0	1.0	1.0	1.0	1.0	189.0	48.0	1.0	1.0	1.0	1.0	1.0	1.0	1.0	1.0	1.0	1.0	1.0	1.0	1.0
ItRomRg	-600	-500	20000.0	1000.0	10833.333333333334	3.0	4.0	1.0	2.0	20.0	0.7963776627361009	0.0	0.0	1.0	0.0	0.0	0.0	0.0	0.0	0.6666666666666666	0.0	1.0	1.0	0.0	1.0	1.0	0.0	1.0	1.0	1.0	0.10000000000000002	1.0	1.0	1.0	61.0	27.318158400539236	1.0	1.0	1.0	1.0	1.0	1.0	1.0	1.0	1.0	0.7837333362368305	1.0	0.8778778752039967	1.0
ItRomWe	450	550	7710593.0	2000000.0	500000.0	8.0	7.0	8.0	6.0	1200.0	1.2112978751916912	1.0	1.0	1.0	1.0	0.0	0.0	1.0	1.0	1.0	1.0	1.0	1.0	1.0	1.0	1.0	1.0	1.0	1.0	1.0	1.038926742733298	1.0	1.0	1.0	37446.14072965848	40.97359852620606	1.0	1.0	1.0	0.9742472974461709	1.0	1.0	1.0	1.0	1.0	1.0	1.0	1.0	1.0
ItStPet	900	1000	370000.0	50000.0	50000.0	6.0	5.0	5.0	5.0	350.0	1.0681805493970504	1.0	0.10000000000000002	1.0	0.0	0.0	0.04494346995830086	1.0	1.0	1.0	1.0	1.0	1.0	0.6414454704957463	1.0	1.0	1.0	1.0	0.0	1.0	1.0	1.0	1.0	1.0	21668.648003488026	30.869838325096808	1.0	1.0	1.0	1.0	1.0	1.0	1.0	1.0	1.0	1.0	1.0	1.0	1.0
JpAshik	1500	1600	15500000.0	295000.0	76666.66666666667	6.0	5.0	1.0	6.0	-5557.762584193247	1.0	0.0	1.0	1.0	1.0	0.0	0.0	1.0	1.0	1.0	0.811443916007151	1.0	1.0	1.0	1.0	1.0	1.0	0.9394168721616113	1.0	1.0	1.0	1.0	1.0	1.0	-13001.377665890823	12.5	1.0	1.0	1.0	1.0	1.0	1.0	0.8459683394535942	1.0	1.0	1.0	1.0	1.0	1.0
JpAsuka	700	800	1833333.3333333333	100000.0	57827.666666666664	5.0	4.0	2.0	4.0	-3132.8099771999805	1.0485871813351157	0.0	1.0	1.0	1.0	1.0	1.0	1.0	1.0348676483021941	1.0	1.0	1.0	1.0	1.0	1.0	1.0	-0.018181461003786464	1.0	0.9171761529561252	1.0	1.0	1.0	1.0520874318328575	1.0	800.0	117.12596306637171	1.0	1.0	1.0	1.0	1.0	1.0	0.7531209993671525	1.0	1.0	1.0	1.0478448524269326	1.0	1.0
JpAzMom	1600	1700	20333333.333333332	295000.0	300000.0	4.0	5.0	2.0	5.0	-4271.503660480316	1.0161039443036606	0.0	1.0	1.0	1.0	0.10000000000000002	0.10000000000000002	1.0	1.0	1.0	0.7569426866224385	1.0	1.0	1.0	1.0	1.0	1.0	1.0	1.0	1.0	1.0	1.0	1.0	1.0	-2092.986363667147	42.0	1.0	1.0	1.0	1.0	1.0	1.0	0.9121101128609782	1.0	1.0	1.0	1.0	1.0	1.0
JpHeian	1000	1100	4780000.0	300000.0	180000.0	5.0	4.0	1.0	4.0	-14490.050227094203	1.0	0.0	1.0	1.0	1.0	1.0	1.0	1.0	1.0936808779674727	1.0	1.0	1.0	1.0	1.0	1.0	1.0	0.0	1.0	1.0	1.0	1.0	1.0	1.0	1.0	-31172.75359337792	102.29134772254955	1.0	1.0	1.0	1.0	1.0	1.0	0.8693111341637474	1.0	1.0	1.0	1.0	1.0	1.0
JpKamak	1300	1400	5633333.333333333	295000.0	100000.0	6.0	4.0	3.0	5.0	16477.16107887663	1.115787102656177	0.0	1.0	1.0	1.0	0.10000000000000002	0.0	1.0	1.0	1.0	1.0	1.0	1.0	1.0	1.0	1.0	0.9132279102039963	0.858720095217336	1.0	1.0	1.0	1.0	1.0	1.0	38589.224123063446	26.417127202850477	1.0	1.0	1.0	1.0	1.0	1.0	0.7005901289866427	1.0	1.0	1.0	1.0	1.0	1.0
JpKemmu	1350	1450	975000.0	295000.0	200000.0	4.6636945647928165	5.0	3.0	5.0	548.3262204637531	1.0408442339706865	0.0	1.0	1.0	1.0	0.1	1.0	1.0	1.0	1.0	1.0	1.0	1.0	1.0	1.0	1.0	0.7080212959903335	0.9082556839844784	1.0	1.0	1.0	1.0	1.0	1.0	-8897.901603975308	44.14165526559648	1.0	1.0	1.0	1.0	1.0	1.0	0.8058386140476299	1.0	1.0	1.0	1.0	1.0	1.0
JpKofun	550	650	933333.3333333334	52000.0	15827.833333333334	3.5	3.5	1.0	3.0	1949.5491116582891	1.0	0.0	1.0	1.0	1.0	0.09999999999999999	0.033993682786169516	1.0	0.34400628788934684	0.8145339634625919	0.28751864179801395	0.5430333190821627	1.0	0.09999999999999999	1.0	1.0	0.6247046945752034	1.0	0.8025623333804591	1.0	1.0	0.5	0.7862231868185049	1.0	486.0	33.0	1.0	0.6666666666666666	1.0	1.0	0.5	1.0	0.6409362379598564	1.0	0.6833333333333332	1.0	0.6903835079799814	0.85	0.85
JpNara	750	850	5800000.0	419461.0	100000.0	5.0	4.692773667916138	3.714861343460813	4.0	4046.8029450371	0.7188726157264611	0.0	1.0	1.0	1.0	1.0	1.0	1.0	1.0408043556643274	1.0	1.0	1.0	1.0	1.0	1.0	1.0	0.0	0.7301766213673403	1.0	1.0	1.0	1.0	1.0	1.0	50.59	100.0	1.0	1.0	0.8924283760638299	1.0	0.9967186131185057	0.8744385293964618	0.6384394490992562	1.0	1.0	0.0	1.0746026541321256	1.0	1.0
JpSengk	1550	1650	17000000.0	15000.0	70000.0	4.0	6.0	1.0	4.0	40.0	1.0544863043442274	0.0	0.0	1.0	0.0	0.0	0.0	1.0	1.0	1.0	0.6271415033261358	1.0	1.0	1.0	1.0	1.0	0.7796256222031258	1.0	0.9739261608206053	1.0	1.0	1.0	1.0	1.0	-13179.312673492106	17.23249226788489	1.0	1.0	1.0	1.0	1.0	1.0	1.0	1.0	1.0	1.0	1.0	1.0	1.0
JpTokgw	1750	1850	27750000.0	295000.0	894467.5	6.0	6.0	1.0	6.0	1418.0	1.05668468563979	0.0	1.0	1.0	1.0	1.0	1.0	1.0	1.0	1.0	1.0	1.0	1.0	1.0	1.0	1.0	1.0	0.9918435366654601	1.0	1.0	1.0	1.0	1.0	1.0	45.0	51.0	1.0	1.0	1.0	1.0	1.0	1.0	0.8969306352963154	1.0	1.0	1.0	1.0	1.0	1.0
JpYayoi	0	100	1500.0	1.0	1000.0	2.0	2.0	1.0	2.0	1.0	0.7832399739066075	0.0	0.2261848558091468	1.0	0.11658993578965847	0.09999999999999999	0.09999999999999999	0.09999999999999999	0.0	0.0	0.0	0.2378996069422923	1.0	0.09999999999999999	1.0	1.0	0.09999999999999999	1.0	0.09999999999999999	1.0	1.0	0.09999999999999999	0.19664892953718077	1.0	40.0	14.72624683779404	0.09999999999999999	0.14224851138794173	1.0	1.0	0.09999999999999999	1.0	0.5137921058050922	1.0	0.0	0.0	0.22829895721134547	0.0	0.0
KgKarKh	1150	1250	2250000.0	1650000.0	200000.0	6.0	6.0	3.0	3.0	900.0	1.2556759031046025	1.0	1.0	1.0	1.0	0.1	1.0	1.0	1.0	1.0	1.0	1.0	1.0	1.0	1.0	1.0	1.0	1.0	1.0	1.0	1.0	1.0	1.0	1.0	9.0	48.0	0.0	1.0	1.0	1.0	1.0	1.0	1.0	1.0	1.0	1.0	1.0	1.0	1.0
KhAngkC	1250	1350	1500000.0	939245.0	750000.0	5.0	6.0	6.0	6.0	210.0	1.0	1.0	1.0	1.0	1.0	0.0	0.1	1.0	1.0	1.0	1.0	1.0	1.0	1.0	1.0	1.0	1.0	1.0	1.0	1.0	1.0	1.0	1.0	1.0	1000.0	55.0	1.0	1.0	1.0	1.0	1.0	1.0	1.0	1.0	1.0	1.0	1.0	1.0	1.0
KhAngkE	950	1050	2322347.75	916847.0	375000.0	5.0	6.0	6.0	5.0	150.0	1.0	1.0	1.0	1.0	1.0	0.1	0.1	1.0	1.0	1.0	1.0	1.0	1.0	1.0	1.0	1.0	1.0	1.0	1.0	1.0	1.0	1.0	1.0	1.0	8000.0	7.0	1.0	1.0	1.0	1.0	1.0	1.0	1.0	1.0	1.0	1.0	1.0	1.0	1.0
KhAngkL	1400	1500	1500000.0	788045.3333333334	750000.0	5.0	6.0	6.0	6.0	-6052.208364526047	1.0	1.0	1.0	1.0	1.0	0.0	0.10000000000000002	1.0	1.0	1.0	1.0	1.0	1.0	1.0	1.0	1.0	1.0	1.0	1.0	1.0	1.0	1.0	1.0	1.0	1000.0	55.0	1.0	1.0	1.0	1.0	1.0	1.0	1.0	1.0	1.0	1.0	1.0	1.0	1.0
KhCambd	1550	1650	750000.0	279646.0	164336.5	8.0	6.0	6.0	6.0	210.0	1.0	1.0	1.0	1.0	1.0	0.1	0.0	1.0	1.0	1.0	1.0	1.0	1.0	1.0	1.0	1.0	1.0	1.0	1.0	1.0	1.0	1.0	1.0	1.0	1000.0	65.0	1.0	1.0	1.0	1.0	1.0	1.0	1.0	1.0	1.0	1.0	1.0	1.0	1.0
KhChenl	750	850	1132904.5	531000.0	60000.0	4.0	4.0	6.0	4.0	250.0	1.0	1.0	1.0	1.0	1.0	0.1	0.0	1.0	1.0	1.0	1.0	1.0	1.0	1.0	1.0	1.0	1.0	0.1	0.0008795963661456657	1.0	1.0	1.0	0.1	1.0	17.0	16.0	1.0	1.0	1.0	1.0	0.7797811651640913	1.0	0.0	1.0	1.0	0.8544566318962796	1.0745388602958532	1.0	1.0
KhFunaE	450	550	66867.25	257034.0	2000.0	3.0	2.0	2.0	3.0	106.0	1.0	1.0	0.1	1.0	0.1	0.0	0.0	1.0	1.0	1.0	1.0	1.0	1.0	1.0	1.0	0.8872154624552232	1.0	1.0	0.44830171457999934	1.0	1.0	1.0	1.0	1.0	450.0	18.333535139678055	1.0	1.0	1.0	1.0	1.0	1.0	1.0	1.0	1.0	0.8256051132154382	1.0026402571344635	1.0	1.0
KhFunaL	650	750	120000.0	264200.0	2000.0	3.0	2.0	2.0	3.0	106.0	1.0	1.0	0.1	1.0	0.1	0.1	0.0	1.0	1.0	1.0	1.0	1.0	1.0	1.0	1.0	0.9031229216201719	1.0	0.1	-0.0372036167027972	1.0	1.0	1.0	0.1	1.0	26.0	15.05275341462571	1.0	1.0	1.0	1.0	0.8603919483290446	1.0	0.1	1.0	1.0	0.8014185994503784	1.1152612139237368	1.0	1.0
MaSaadi	1650	1750	2000000.0	461500.0	125000.0	5.0	6.0	3.0	4.0	1700.0	1.3166452718303612	1.0	1.0	1.0	1.0	0.14605909016398608	0.4442531791045896	1.0	1.0	1.0	1.0	1.0	1.0	0.9095464555547245	1.0	1.0	0.7315979273141202	1.0	0.7268093043173014	1.0	1.0	1.0	1.0	1.0	250.0	31.217733058614204	1.0	1.0	1.0	1.0	1.0	1.0	0.9233652356310282	1.0	1.0	1.0	1.0	1.0	1.0
MlJeJe1	-50	50	200.0	5.0	100.0	1.0	0.6058075411769601	0.9293683041925178	1.0	-16988.889864125733	-0.01582290566770278	0.1	0.1	0.0	0.1	0.1	0.1	0.1	0.1	0.1	0.1	0.1	1.029038058609438	0.1	0.886813028826271	1.019388674425131	0.1	0.4377864098503624	0.1	0.1	0.1	0.1	0.1	1.0	19184.45398355976	33.037600164769394	0.1	0.1	0.6279194787268592	1.0921801784166714	0.1	0.0	0.1	0.1	0.0	0.1	0.1	0.0	0.0
MlJeJe2	250	350	2000.0	800.0	500.0	1.0	0.9023605764030672	0.95101527375983	2.0	-17289.957880641858	0.04816126757826139	0.1	0.1	0.0	0.1	0.1	0.1	0.0	0.1	0.1	0.1	0.1	1.0	0.1	0.9256411282170828	1.0	0.1	0.5162121934632884	0.1	0.1	0.0	0.1	0.1	1.0	15940.15630972739	25.38776653012205	0.1	0.1	0.5389154815906347	1.0	0.1	0.1	0.1	0.1	0.0	0.1	0.1	0.0	0.0
MlJeJe3	650	750	10000.0	1100.0	7000.0	1.0	1.872698710231114	1.043381762041527	3.0	-756.8640261280608	0.2739099703545649	0.09999999999999999	0.09999999999999999	0.0	0.09999999999999999	0.09999999999999999	0.09999999999999999	0.0	0.09999999999999999	0.09999999999999999	0.09999999999999999	0.23141727458651443	1.0	0.09999999999999999	0.9037654932539035	1.0	0.09999999999999999	0.5773760588132082	0.09999999999999999	1.0	1.0	0.09999999999999999	1.0	1.0	8068.440969433094	26.760880434287944	1.0	0.6111006580822284	1.0	1.0	0.09999999999999999	0.0	0.09999999999999999	1.0	0.0	0.09999999999999999	0.17882496580340448	0.0	0.0
MlJeJe4	1100	1200	25000.0	1100.0	20000.0	1.0	1.6087479976915529	0.013930333826110313	2.3131402205435725	-6009.18046950779	0.5089304461444181	0.1	0.82	0.0	0.1	0.1	0.1	0.0	0.1	0.1	0.1	0.36571831291028334	1.0	0.1	0.83187457665687	1.0	0.1	0.48145111965253057	0.1	1.0	1.0	0.1	1.0	1.0	31734.202880402656	23.157492733657378	1.0	0.6233145323229137	1.0	1.0	0.1	0.0	0.1	1.0	0.0	0.0	0.34007816372267996	0.0	0.0
MlMali	1400	1500	4000000.0	1700000.0	12000.0	4.0	4.0	2.0	4.0	800.0	1.1931088722915708	1.0	1.0	1.0	0.0	0.10000000000000002	0.10000000000000002	1.0	0.8817714796335484	0.10000000000000002	1.0	0.9462321396832785	1.0	0.10000000000000002	1.0	1.0	0.10000000000000002	1.0	0.10000000000000002	1.0	1.0	0.9086276604098992	1.0	1.0	85.0	32.2425255433578	1.0	1.0	1.0	1.0	1.0	1.0	1.0	1.0	1.0	1.0	0.951353565376146	1.065778885760971	1.0
MlSong1	1450	1550	529907.0	250000.0	9655.5	4.0	3.0546171153253496	0.0	3.9148117693525135	220.0	0.9858040715742233	0.0	1.0	0.1	1.0	0.0	0.0	0.1	0.1	0.1	0.1	0.8702331646390694	1.0	1.0	1.0	1.0	1.0	1.0	0.9847218235385933	1.0	1.0	0.1	1.0	1.0	14555.779016833025	49.41594991327855	1.0	1.0	1.0	1.0	0.5897396129551036	1.0	1.0	1.0	1.0	1.0	1.064107656724782	0.8455331199041015	1.0
MlSong2	1550	1650	4000000.0	600000.0	42491.0	4.0	5.0	3.0	4.0	900.0	1.1667724399965405	0.0	1.0	1.0	1.0	0.0	0.0	1.0	1.0	1.0	1.0	1.018297335895259	1.0	1.0	1.0	1.0	0.7780165379454472	1.0	0.8280269679380412	1.0	1.0	1.0	1.0	1.0	1608.2580730722884	19.026072039750055	1.0	1.0	1.0	1.0	1.0	1.0	0.7511740942034686	1.0	1.0	1.0	1.0787720022188028	1.0	1.0
MnKhit2	1100	1200	3800000.0	2000000.0	83208.66666666667	4.0	6.0	2.0	4.0	-4979.823025828102	0.9319582436289305	0.17708907151226652	1.0	1.0	1.0	1.0	1.0	1.0	0.7106674671492894	0.10000000000000002	0.6980195815837252	1.0	1.0	0.10000000000000002	1.0	1.0	0.10000000000000002	1.0	0.10000000000000002	1.0	0.10000000000000002	1.0	0.7871773981069928	1.0	11696.981827711044	51.66294768702752	0.0	1.0	1.0	1.0	1.0	1.0	0.5567951332264508	1.0	1.0	1.0	0.8160488653892912	1.0	1.0
MnKhitn	1100	1200	3800000.0	2000000.0	72582.33333333333	4.0	6.0	2.0	4.0	-7103.19367482833	0.9191562072983991	0.0931452398280318	1.0	1.0	1.0	1.0	1.0	1.0	0.6678796597789199	0.10000000000000002	0.6333338180577145	1.0	1.0	0.10000000000000002	1.0	1.0	0.10000000000000002	1.0	0.10000000000000002	1.0	0.10000000000000002	1.0	0.7054860089872492	1.0	6964.203364651781	50.580455506963325	0.0	1.0	1.0	1.0	1.0	1.0	0.6303384749775439	1.0	1.0	1.0	0.8805239576857823	1.0	1.0
MnMongE	1150	1250	80000.0	70000.0	500.0	2.0	5.0	1.0	1.0	-25180.142990839697	0.15669665749384026	0.0	1.0	1.0	1.0	0.1	-0.003441274766751934	0.0	0.0	1.0	0.0	0.0	1.0	0.0	1.0	1.0987035313227096	0.0	0.6169270224823803	0.0	0.0	0.0	0.0	0.0	0.2943265858757195	16.0	3.0	0.0	0.0	0.2101175098938809	0.9834227251679468	0.0	0.0	-0.1632080344988196	0.0	0.0	0.0	0.0	0.0	0.0
MnRourn	450	550	500000.0	4000000.0	2763.25	4.0	4.0	1.5	1.0	-4784.268980949962	0.5117790223140286	0.0	1.0	1.0	1.0	0.0	0.1	0.1	0.0	0.1	0.0	0.4334238823228068	1.0	0.1	1.0	0.5	0.1	1.0328979687053483	0.1	0.5	0.5166021809439728	0.1	0.1	0.7561801978706748	4511.15115860644	-9.051825043641832	0.0	0.6100813071942095	0.5	1.0	0.1	0.5	0.4388019954482318	1.0	0.55	0.05	0.46915725580870526	0.1	0.55
MnTurk1	600	700	700000.0	6000000.0	15292.0	4.0	3.0	2.0	1.0	-6807.249407485522	0.5822322884604532	0.1	-0.009756584895254716	1.0	0.1	0.1	0.1	1.0	0.1	0.1	0.1	0.37895930098351377	1.0	0.1	1.0	1.0	0.1	1.0	0.1	0.8086754631586119	0.1	0.4621528194981741	0.1	1.0	39836.15085144232	7.5063299828717405	0.0	0.8246705002402854	1.0	1.0	0.9602841939590201	1.0	0.8447648883568504	1.055468373130653	1.0	0.34001350837959665	0.39455784110651054	0.1	1.0
MnTurk2	750	850	400000.0	3000000.0	4369.5	4.0	3.0	2.0	2.0	-35.86281129366034	0.6778235430040812	0.1	0.1	1.0	0.1	0.1	0.1	1.0	0.1	0.19045854912793525	0.1	0.6161848291029166	1.0	0.1	1.0	1.0	0.1	1.0	0.1	1.0	0.1	0.6685805066299023	0.3467755859243281	1.0	32885.536911094416	12.89803755367723	0.0	0.901104950026995	1.0	1.0	1.0	1.0	0.8449844361276926	1.0	1.0	0.5451904599035162	0.5949826844986483	1.0	1.0
MnUigur	850	950	400000.0	2000000.0	30716.0	4.0	5.0	3.0	3.0	-3160.7711418942317	0.8102584855470996	0.1	0.1	1.0	0.1	0.1	0.1	0.0	0.1	0.08818075390167796	0.1	0.7484960374250272	1.0	0.1	1.0	1.0	0.1	1.0	0.1	1.0	1.0	1.0	1.0	1.0	42792.79702082635	22.299656843388576	0.1	1.0	1.0	1.0	1.0	1.0	0.9981042748482287	1.0	1.0	1.0	0.8539180622994806	0.8545882610233019	1.0
MnXianb	200	300	1000000.0	15000000.0	43904.333333333336	3.0	5.0	1.0	1.7814832161652376	-3614.2626573923662	-0.09811443190417922	0.10000000000000002	0.10000000000000002	0.10000000000000002	0.10000000000000002	0.10000000000000002	0.10000000000000002	0.10000000000000002	0.10000000000000002	0.10000000000000002	0.10000000000000002	0.10000000000000002	1.0	0.10000000000000002	1.0333973489658757	0.9341174599446703	0.10000000000000002	0.9026661790598466	0.10000000000000002	0.3224082662900558	0.0	0.10000000000000002	0.10000000000000002	0.7724863958934441	48739.17319407879	-10.266578934372575	0.0	0.10000000000000002	0.7004973367528748	1.0	0.10000000000000002	0.10000000000000002	0.6868795377269116	1.049778239044756	0.10000000000000002	0.10000000000000002	0.3038896767648573	0.10000000000000002	0.39999999999999997
MnXngnE	-850	-750	29166.666666666668	408333.3333333333	12362.583333333334	2.0	3.0	1.0	1.0	-6780.777848569277	0.12747375085373414	0.09999999999999999	0.09999999999999999	0.09999999999999999	0.09999999999999999	0.09999999999999999	0.09999999999999999	0.09999999999999999	0.09999999999999999	0.2797669162067287	0.09999999999999999	0.09999999999999999	1.0	0.09999999999999999	0.7532447974931604	0.7845125455485861	0.09999999999999999	0.6276167199211794	0.09999999999999999	0.4076482265221441	0.0	0.09999999999999999	0.09999999999999999	0.43331883152493006	3150.32014199586	12.524798429993043	0.0	0.09999999999999999	0.8584354563346509	1.0	0.2757936043980616	0.09999999999999999	0.38628761465330036	0.41422455423046717	0.09999999999999999	0.09999999999999999	0.03530785871347491	0.09999999999999999	0.09999999999999999
MnXngnL	50	150	1000000.0	3000000.0	3000.0	3.0	6.0	1.0	2.0	-4454.685045263032	0.2729594005831134	0.1	0.1	0.1	0.1	0.1	0.1	1.0	0.1	1.0	0.1	0.1	1.0	0.1	1.0	1.0	0.1	0.7845707397122376	0.1	0.5212545094694288	0.0	0.1	0.1	0.4807840688889714	22095.49038844868	1.830427907258361	0.0	0.1	1.0	1.0	1.0	0.1	1.0	0.7006112542541909	0.08127620657268214	0.1	0.35100301332093675	0.1	0.3936710828641768
MnXngnM	-100	0	1500000.0	4000000.0	3000.0	3.0	6.0	1.0	2.0	-4724.731884034662	0.24302522913965674	0.10000000000000002	0.10000000000000002	0.10000000000000002	0.10000000000000002	0.08880612523636905	0.10000000000000002	1.0	0.10000000000000002	1.0	0.10000000000000002	0.10000000000000002	1.0	0.10000000000000002	1.0	1.0	0.10000000000000002	0.802463179554047	0.10000000000000002	0.5224080810862416	0.0	0.10000000000000002	0.10000000000000002	0.5085687854783313	22313.902158285866	-1.0627814269570417	0.0	0.10000000000000002	1.0	1.0	1.0	0.10000000000000002	1.0	0.7444329893524096	0.07561338738178708	0.10000000000000002	0.35658520356910905	0.10000000000000002	0.3966001745917227
MnZungh	1750	1850	600000.0	170000.0	9175.0	5.0	3.0	1.0	2.0	1000.0	0.9917411514651806	0.1	1.0	1.0	1.0	0.1	0.1	1.0	0.1	1.0	0.1	1.0	1.2038476351486427	0.1	1.0	1.0	0.43734298163969115	0.8425297646651382	0.9632024474244671	1.0	1.0	1.0	1.0	1.0	20980.529878306552	68.86325253112926	0.0	1.0	1.0	1.0	1.0164705982693802	1.0	1.0	1.0510947462378288	0.9113523951856737	0.9570854836381888	1.0	1.0	0.9586406659414116
ModernYemen	2000	2100	10000000.0	528076.0	1000000.0	5.0	4.0	3.0	3.0	460.0	1.0	1.0	1.0	1.0	1.0	1.0	1.0	1.0	1.0	1.0	1.0	0.0	1.0	0.0	1.0	1.0	0.0	0.0	0.0	1.0	1.0	1.0	1.0	1.0	92134.99371449473	19.8647765676913	1.0	1.0	0.0	1.0	1.0	0.0	0.0	1.0	1.0	0.8594514292402127	1.0	1.0	1.0
MrWagdL	1200	1300	1000000.0	350000.0	15000.0	4.0	3.0	3.0	4.0	300.0	1.0642065122142417	1.0	0.10000000000000002	1.0	0.0	0.10000000000000002	1.0	1.0	1.0	1.0	1.0	0.9729899677056043	1.0	0.10000000000000002	1.0	1.0	0.10000000000000002	1.0	0.0	1.0	1.0	1.0	1.0	1.0	-6262.430392454098	15.457629715517575	1.0	1.0	1.0	1.0	1.0	1.0	0.8758987775673188	1.0	1.0	1.0	1.0	1.0302278202324042	1.0
MrWagdM	900	1000	1000000.0	350000.0	15000.0	4.0	3.0	2.0	4.0	311.0	0.876710517176479	1.0	0.1	1.0	0.1	0.1	1.0	1.0	1.0	1.0	1.0	0.9320483153679111	1.0	0.1	1.0	1.0	0.1	1.0	0.0	1.0	1.0	1.0	1.0	1.0	20010.829601401525	0.7902640314329084	1.0	1.0	1.0	1.0	1.0	1.0	0.7545118610558436	1.0	0.0	0.0	1.0	0.0	0.0
MxAlb1E	-350	-250	8000.0	1300.0	4460.0	2.5132020392152374	1.0	1.0	2.0	-4886.844416614062	0.4715100981929211	0.0	0.0	0.0	0.0	0.0	0.0	0.0	0.0	0.0	0.0	0.0	0.0	0.0	0.0	0.9786782453649285	0.6052648399145368	0.0	0.0	0.0	0.0	0.0	0.0	0.0	8441.904739407915	1.3063457613186107	0.0	0.0	0.0	0.0	0.0	1.0	0.0	-0.010431229816697973	1.0	0.0	-0.02376043812220488	0.0	0.0
MxAlb1L	-200	-100	50000.0	5000.0	17200.0	2.291524168894168	2.0	1.0	4.0	-5118.016667104932	0.7260853014061928	-0.015055095067125572	1.0	1.0	1.0	0.10000000000000002	0.1264585169405883	0.7395573172546405	0.10000000000000002	0.2305919335975384	0.14148174534609806	0.0	0.0	0.0	0.0	1.0088286792314192	1.0	0.0	0.8656109980336009	0.0	1.0	0.7519292035165205	0.0	0.0	50.0	36.487127938429616	0.0	1.0	0.7315531489381174	1.0	0.5749546898595894	1.0	0.0	1.0021193736836722	1.0	0.0	0.2360225333189189	0.0	0.0
MxAlb2	50	150	34000.0	20000.0	14500.0	3.0	2.0	2.0	4.0	-15245.155691381053	0.5347234837920322	0.0	1.0	1.0	1.0	0.0	0.2956166482925769	1.0	0.0	0.0	0.0	0.0	0.0	0.0	0.0	1.0	1.0	0.0	1.0	0.0	1.0	1.0	0.0	0.0	300.0	17.934028529275764	0.0	1.0	0.4904029160449412	1.0	1.0	1.0	0.0	0.8866209444548538	1.0	0.0	0.0	0.0	0.0
MxAlb3A	350	450	41033.25	3000.0	15000.0	2.473825622694739	1.0	2.0	4.0	-4568.5817596749985	0.663690485021275	0.0	0.6862901194809273	1.0	0.8063715444234855	0.0	0.385841009477636	1.0	0.0	0.0	0.0	0.0	0.0	0.0	0.0	1.0	1.0	0.0	1.0	0.0	0.6735205686195406	0.1	0.1	0.0	300.0	11.605727763117848	0.0	1.0	0.17654754282401178	0.0	1.0	1.0	0.0	1.0	1.0	0.0	0.0	0.0	0.0
MxAlb3B	700	800	7245.0	23614.2	15000.0	2.0	2.0	3.0	2.4	1239.6868912484583	0.7357867311276425	-0.17942647668105866	1.0	1.0	1.0	0.1	0.3024363944624842	0.9361998882036776	0.1	0.2846028427262185	0.25968221906344774	0.1	0.0	0.1	0.0	1.0	0.3696929171862543	0.0	1.0	0.1	0.5731530109601646	0.1	0.2736294947088882	0.0	-18052.494867152876	5.871930689124867	0.0	0.1	0.1	0.0	0.4782421247211194	0.1	0.0	0.5356712944921181	1.0	0.0	0.19455257158430447	0.0	1.0
MxAlb5	1250	1350	8127.0	23464.375	4236.0	2.0	2.0	3.0	2.0	6622.242357374707	0.8537578935382188	-0.10579322476365204	1.0	1.0	1.0	0.09999999999999999	0.26467650973191353	1.0	0.09999999999999999	0.293904879544799	0.265485465939015	0.09999999999999999	0.0	0.09999999999999999	0.0	1.0	0.8223855673027208	0.0	1.0	0.09999999999999999	0.5456351527680453	0.3376211281740382	0.01766812952737308	0.0	-5034.333925954341	18.115124047020633	0.0	0.09999999999999999	0.05245193923005051	0.09999999999999999	0.6299321609164747	0.28761395522339817	0.0	0.701829819163039	1.0	0.0	0.25593071824094327	0.0	1.0
MxAlbLP	1350	1450	8127.0	22766.5	4236.0	2.0	2.0	3.0	2.0	6625.356822112178	0.8539881878168618	-0.1058221018854808	1.0	1.0	1.0	0.09999999999999999	0.26497520342750874	1.0	0.09999999999999999	0.29400793941836867	0.265736651392845	0.09999999999999999	0.0	0.09999999999999999	0.0	1.0	0.8221067060945692	0.0	1.0	0.09999999999999999	0.5460004960979713	0.33752808064421397	0.017917240126048267	0.0	-5042.418678828663	18.13983383136551	0.0	0.09999999999999999	0.05226251490132827	0.09999999999999999	0.6298842704370415	0.2878106690024916	0.0	0.7019662535493875	1.0	0.0	0.25575040731643567	0.0	1.0
MxRosar	-600	-500	1000.0	50.0	1000.0	2.131124236405325	1.0	1.0	3.0	-2847.125850614469	0.7587568132542265	0.10000000000000002	0.0	0.07672519730078142	0.0	0.0	0.0	0.0	0.10000000000000002	0.0	0.10000000000000002	0.10000000000000002	0.0	0.10000000000000002	0.0	1.0	0.5487305713614141	0.0	1.0	0.0	0.0	0.0	0.0	0.0	28.5	12.628662175728783	0.0	0.10000000000000002	0.36674021868813705	0.0	0.0	1.0	0.0	0.0	1.0	0.0	0.20354141112652993	0.0	0.0
MxSanGu	-900	-800	146271.4	9577.4	791.0	1.0014027509199528	1.0	1.0	2.0	-3961.736236286626	0.46943051665889424	0.1	0.0	0.1	0.1	0.0	0.0	0.0	0.0	0.1	0.1	0.1	0.0	0.0	0.0	1.0	0.33363860285858066	0.0	0.0	0.06568462287334302	0.0	0.0	0.0	0.0	18.0	2.0	0.0	0.1	-0.08100539701369702	0.0	0.0	0.0	0.0	0.0	0.0	0.0	0.17723525401340448	0.0	0.0
MxTieLa	-1250	-1150	71.0	115.25	71.0	1.0	1.0	1.0	1.0	-7348.458640352198	0.6420031775218921	0.1	0.1	0.1	0.1	0.1	0.17205813773687562	0.1	0.1	0.1	0.1	0.1	0.1	0.0	0.0	1.0	0.4299439223781283	0.0	0.1	1.0	0.0	0.1	0.0	0.0	5.4	-8.546047081112148	0.0	0.1	0.596764695719598	0.0	0.1	1.0	0.0	0.24457227783528934	0.0	0.0	0.10000820284857592	0.0	0.0
NorKing	1350	1450	50000.0	103000.0	200.0	5.0	3.0	4.0	3.0	180.0	1.0	0.0	1.0	1.0	1.0	0.0	0.0	1.0	0.1	1.0	1.0	0.0	0.0	0.0	0.0	0.0	0.0	0.0	0.0	0.1	0.0	0.0	0.0	0.0	11248.02561754064	3.1850640908797807	0.1	0.0	0.0	0.0	0.0	0.0	0.0	0.0	1.0	1.0	1.0	1.0	1.0
NorwayKingdom	1350	1450	50000.0	103000.0	200.0	4.0	2.0	2.0	2.0	180.0	0.0	0.0	0.0	1.0	0.0	0.0	0.0	0.0	0.0	1.0	0.0	0.0	1.0	0.0	1.0	0.0	0.0	0.0	0.0	0.047881157560499266	0.0	1.0	0.40958750430427066	0.0	-18870.448498919315	8.637730121723461	0.6117036150420323	0.0	0.0	1.0	0.0	0.0	0.0	0.016435589871169887	0.9831007391281172	1.0	0.7658313453408779	1.0	1.0
OroEarlyColonial	1950	2050	9000.0	22800.0	600.0	2.0	3.0	2.0	1.0	150.0	0.0	0.0	1.0	0.0	1.0	0.4841995718207819	0.4039488578230239	1.0	1.0	1.0	0.0	1.0	0.0	0.0	1.0	1.0	0.0	1.0	0.0	0.0	0.0	1.0	1.0	1.0	-35325.630950640734	-5.193608021797054	1.0	1.0	0.0	1.0	1.0	0.0	0.0	1.0	1.0	0.0	0.1	0.0	1.0
OroPreColonial	1850	1950	8727.0	2945.5	600.0	2.0	3.0	1.0	1.0	-12526.4838813215	0.0	0.0	0.0	0.0	0.0	0.0	0.0	0.0	0.0	0.0	0.0	1.0	0.0	0.0	1.0	1.0	0.0	1.0	0.0	0.0	0.0	0.0	0.0	0.0	24320.222555722346	11.89041189055499	0.0	0.0	0.0	1.0	0.0	0.0	0.0	0.0	0.0	0.0	0.0	0.0	0.0
OttomanYemen	1950	2050	157811.0	240489.5	26239.0	2.0	3.0	3.0	3.0	3946.1527286488176	0.0	0.0	1.0	1.0	1.0	1.0	1.0	1.0	1.0	1.0	1.0	0.0	1.0	0.0	1.0	1.0	0.0	0.0	0.0	0.8472936293054779	1.0	0.0	1.0	0.41373723170015314	-3209.9140491941234	10.48678865298953	1.0	0.0	0.0	1.0	1.0	0.0	0.0	1.0	1.0	0.1947320633258272	0.5597547837236687	1.0	1.0
PeCuzE2	550	650	79276.25	1000.0	16961.25	2.831577759722276	2.4006421600335184	1.554518937279894	3.0	-6621.527997499788	0.3137799402182748	0.1	0.1	0.1	0.1	0.1	0.1	0.1	0.1	0.1	0.1	0.1	0.6133718173095882	0.1	0.7946865524821112	1.0983355059176074	0.2907801314390685	0.36430530925221744	0.1	0.0	1.0	0.1	0.1	0.1	13252.908159876555	5.064035642994234	0.1	0.18598810333550103	0.975225779510142	0.9602074795227326	0.1202064583535784	0.829391278314057	0.1	1.0	0.0	0.0	0.22420387989850069	0.0	0.0
PeCuzL1	1150	1250	149285.0	500.0	267331.0	3.7308565525705704	3.821291994273186	2.435244659750889	4.0	5540.279945993361	0.3804858646113905	0.1	0.1	0.1	0.1	0.1	0.1	0.1	0.1	0.1	0.1	0.40000098676567286	1.0	1.0	1.0	1.0	0.5230044204220585	1.0	0.0	1.0	1.0	0.1	0.1	1.0	18798.52254830698	19.000157677489995	0.1	0.1	0.9206694817035473	1.0	0.1	1.0	0.1623320086172205	1.0	0.0	0.0	0.7139498688166239	0.0	0.0
PeCuzL2	1350	1450	180500.5	2300.0	30364.0	4.0	4.0	2.0	4.0	60.0	0.5926416808746655	0.1	1.0	1.0268601439779323	0.5	0.1	0.0	1.0	0.1	1.0	0.1	0.8267186982654247	1.0	1.0	1.0	1.0	0.7164423766339127	1.0	0.0	1.0	1.0	0.1	1.0	1.0	-13013.95933692652	-4.0681851747537525	0.1	1.0	0.8991937371486576	1.0	1.0	1.0	0.582200544057973	1.0	0.0	0.0	0.829984938500522	0.0	0.0
PeInca	1500	1600	900160.6666666666	500000.0	20000.0	4.0	6.0	4.0	5.0	-3147.98992217517	0.714398069647415	0.10000000000000002	1.0	1.0	1.0	0.10000000000000002	1.0	0.10000000000000002	0.10000000000000002	1.0	0.10000000000000002	1.0	1.0	1.0	1.0	1.0	0.10000000000000002	1.0	0.0	1.0	1.0	0.10000000000000002	1.0	1.0	370.0	6.0	0.0	1.0	1.0	1.0	1.0	1.0	0.10000000000000002	1.0	0.0	0.0	1.0	0.0	0.0
PeWari	800	900	100000.0	20000.0	30000.0	2.0	3.0	1.7242278442466064	5.0	730.0	1.0238285792239241	0.1	1.0	1.0	1.0	0.1	0.04641145909275937	1.0	0.1	0.1	0.1	1.0	1.0	0.9905868795864876	1.0	1.0	1.0	0.1	0.0	1.0	1.0	0.1	0.1	1.0	745.0	12.0	0.1	1.0	1.0	1.0	1.0	1.0	0.1	1.0	0.1	0.0	1.0	0.0	0.0
PgOrokE	1850	1950	8974.5	2952.0	600.0	2.0	3.0	1.0	1.0	-19929.996644733612	0.0	0.0	0.0	0.0	0.0	0.0	0.0	0.0	0.0	0.0	0.0	1.0	0.0	0.0	1.0	1.0	0.0	1.0	0.0	0.0	0.0	0.0	0.0	0.0	-20376.159299812673	17.4373174393226	0.0	0.0	0.0	1.0	0.0	0.0	0.0	0.0	0.0	0.0	0.0	0.0	0.0
PgOrokL	1950	2050	9000.0	22800.0	600.0	2.0	3.0	2.0	1.0	150.0	0.0	0.0	1.0	0.0	1.0	0.0	0.0	1.0	1.0	1.0	0.0	1.0	0.0	0.0	1.0	1.0	0.0	1.0	0.0	0.0	0.0	1.0	1.0	1.0	-43546.986204197136	-10.673921351412718	0.0	1.0	0.0	1.0	1.0	0.0	0.0	1.0	1.0	0.0	0.1	0.0	1.0
PkAcerN	-6500	-6400	149483.7619047619	1425.047619047619	400.0	0.0	0.0	0.0	1.0	-4372.924690928605	0.21898975291691847	0.0	0.10000000000000002	0.10000000000000002	0.10000000000000002	0.0	0.0	0.0	0.0	0.0	0.0	0.10000000000000002	1.0	0.10000000000000002	1.0334325299073153	1.0	0.10000000000000002	0.10000000000000002	0.10000000000000002	1.0	0.10000000000000002	0.10000000000000002	1.0	1.0	9334.468309932228	3.0	0.0	0.10000000000000002	0.8597647956290424	1.0	0.0	0.10000000000000002	0.7227196101748595	1.0	0.0	0.0	0.06315557067423526	0.0	0.0
PkCeraN	-4750	-4650	175089.3125	1492.25	400.0	0.0	0.0	0.0	1.0	-3873.593678952837	0.25053281078347045	0.0	0.10000000000000002	0.10000000000000002	0.10000000000000002	0.0	0.0	0.0	0.0	0.0	0.0	0.10000000000000002	1.0065732143206096	0.10000000000000002	1.0359413176876813	1.0	0.10000000000000002	0.10000000000000002	0.10000000000000002	1.0	0.0	0.0	1.0	1.0	7658.812740670181	3.0	0.0	0.10000000000000002	0.9403580855854475	1.0	0.0	0.10000000000000002	1.0	1.0	0.0	0.0	0.062361247802460905	0.0	0.0
PkChalc	-3600	-3500	387751.44444444444	2882.222222222222	1200.0	1.0	1.0083116174091789	1.0	2.0	-3995.9173387702654	0.32494050996371643	0.0	0.09999999999999999	1.0	0.09999999999999999	0.0	0.0	0.0	0.0	0.0	0.0	0.09999999999999999	1.0	0.09999999999999999	0.8336543701641629	0.0	0.09999999999999999	0.09999999999999999	0.09999999999999999	1.0	1.0	0.0	1.0	1.0	21368.67058201781	3.0	0.0	0.09999999999999999	0.48520507902362464	1.0	0.0	0.09999999999999999	1.0	0.0	0.0	0.0	0.30227870500063164	0.0	0.0
PkPostU	-1550	-1450	98235.5	4195.0	450.0	1.0	1.0	1.0	0.24808237593906934	-5402.091634681176	0.441791106601703	0.0	0.09999999999999999	1.0	0.09999999999999999	0.2509997107661021	0.505446216155358	1.0	0.0	0.09999999999999999	0.0	1.0	0.34025939360806884	1.0	0.9991741597392944	1.0	0.09999999999999999	0.628867542961984	0.09999999999999999	0.0	0.09999999999999999	0.09999999999999999	0.4583562928203349	0.7703532643300108	19156.728090510125	6.818440292158274	0.0	0.09999999999999999	0.7336208163507404	0.8734237098516385	1.0	0.09999999999999999	0.717244361702028	0.09999999999999999	0.0	0.0	0.09999999999999999	0.0	0.0
PkPreUr	-2850	-2750	437997.375	2859.75	1100.0	1.0	0.8307545495105255	1.0	2.0	-379.34192434699037	0.4030178890976471	0.0	0.09999999999999999	1.0	0.09999999999999999	0.0	0.0	0.0	0.0	0.09999999999999999	0.0	0.09999999999999999	1.0	0.09999999999999999	1.03244971677248	1.0	0.09999999999999999	0.09999999999999999	0.09999999999999999	1.0	1.0	0.0	1.0	1.0	8734.828543814641	3.0	0.0	0.09999999999999999	0.9096101088218532	1.0	0.0	0.09999999999999999	1.0	1.0	0.0	0.0	0.2501995759940327	0.0	0.0
PreAshanti	1600	1700	294822.3333333333	36020.666666666664	5131.333333333333	4.0	5.0	3.0	3.0	7.854782193213111	0.0	0.0	0.0	1.0	0.0	0.0	0.0	0.0	0.0	1.0	0.0	0.0	1.0	0.0	1.0	1.0	0.0	1.0	0.0	1.0	0.0	0.0	1.0	1.0	11069.845755417307	-12.196158400877016	0.06847604159523984	0.21142734957903472	1.0	1.0	0.0	0.9298080800441101	0.0	1.0	0.0	0.0	0.0	0.0	0.10000000000000002
PreBrookeRaj	1800	1900	500.0	1129.3333333333333	500.0	1.0	2.0	1.0	1.0	-10838.924886178558	0.0	0.0	0.0	0.0	0.0	0.0	0.0	0.0	0.0	0.0	0.0	0.0	1.0	0.0	0.0	0.0	0.0	0.0	0.0	0.0	0.0	0.0	0.10000000000000002	0.0	1226.4158125778297	12.770114418936695	0.0	0.0	1.0	1.0	0.0	0.0	0.0	0.0	0.0	0.0	0.0	0.0	0.0
PreColonialFingerLakes	1700	1800	5500.0	100000.0	3000.0	3.0	3.0	1.0	2.0	-6171.409257298277	0.0	0.0	0.0	0.0	0.0	0.0	0.0	0.0	0.0	1.0	0.0	0.0	1.0	0.0	0.0	1.0	0.0	1.0	0.0	0.0	0.0	0.0	0.0	0.0	31042.31025391047	0.2690446579486772	0.0	0.0	1.0	1.0	0.0	0.0	0.0	0.14646876247519683	0.0	0.0	0.0	0.0	0.0
PreColonialGaroHills	1850	1950	2000.0	1730.0	2000.0	1.0	2.0	1.0	2.0	-14647.2856474422	0.0	0.0	0.0	0.0	0.0	0.0	0.0	0.0	0.0	0.0	0.0	0.0	0.0	0.0	1.0	1.0	0.0	0.0	0.0	0.0	0.0	0.0	1.0	0.0	35437.515748073856	9.962678174456405	0.0	0.0	1.0	1.0	0.0	0.0	0.0	0.0	0.0	0.0	0.0	0.0	-0.21315462911098831
RuYakuE	1550	1650	6167.5	1761.75	100.0	2.0	2.0	0.5589532912304453	1.0	-17465.83057788684	0.0	0.0	0.0	0.0	0.0	0.0	0.0	0.0	0.0	0.0	0.0	0.0	1.0	0.0	0.0	0.0	0.0	0.0	0.0	0.0	0.0	0.0	0.0	0.0	-28654.50733741036	-4.90851395714953	0.0	0.0	0.0	1.0	0.0	0.0	0.0	0.0	0.0	0.0	0.0	0.0	0.0
RuYakuL	1800	1900	53101.333333333336	34664.333333333336	116.0	2.0	2.0	1.0	1.0	-14801.257017225267	0.0	0.0	0.0	0.0	0.0	0.0	0.0	1.0	0.3333333333333333	0.3333333333333333	0.3333333333333333	0.0	1.0	0.0	0.0	0.0	0.0	0.0	0.0	0.0	0.0	0.0	0.0	0.0	-10471.707308802785	-26.535302795968516	0.0	1.0	0.0	1.0	1.0	0.0	0.0	0.0	0.0	0.0	0.0	0.0	0.0
RuYakut	1350	1450	15005.0	6666.0	1643.5	1.7670840038345546	1.899457044432833	1.0	1.0	-10019.427886633697	0.0	0.0	0.0	0.0	0.0	0.09740500053616968	0.038770466757470014	0.0	0.0	0.0	0.0	0.1	1.0	0.1	0.1	0.1	0.1	0.9617978273687365	0.1	0.1	0.1	0.1	0.1	0.37681319308083294	18617.366301985658	2.800020605349875	0.1	0.1	0.1	1.0	0.0	0.1	0.1	0.1	0.1	0.1	0.0	0.1	0.1
RusEarlyRussian	1800	1900	125538.0	53317.333333333336	224.0	2.0	2.0	1.0	1.0	-20574.462766682573	0.0	0.0	0.0	0.0	0.0	0.0	0.0	1.0	0.3333333333333333	0.3333333333333333	0.3333333333333333	0.0	1.0	0.0	1.0	0.0	0.0	1.0	0.0	0.0	0.0	0.0	0.0	1.0	-8887.32836546104	-20.42949788557839	1.0	1.0	0.0	1.0	1.0	0.0	0.0	0.0	0.0	0.0	0.0	0.0	1.0
RusPreRussian	1550	1650	6515.0	1767.5	100.0	2.0	2.0	0.8042694121455604	1.0	-15603.954726515398	0.0	0.0	0.0	0.0	0.0	0.0	0.0	0.0	0.0	0.0	0.0	0.0	1.0	0.0	0.0	0.0	0.0	1.0	0.0	0.0	0.0	0.0	0.0	0.0	6327.184617112662	5.397541255782881	0.0	0.0	0.0	1.0	0.0	0.0	0.0	0.0	0.0	0.0	0.0	0.0	0.0025816219262185247
SdKusht	-650	-550	2500000.0	600000.0	65000.0	5.0	4.0	6.0	4.0	1600.0	1.176660508649201	0.1	1.0	1.0	1.0	0.1	0.3589107018940785	1.0	0.6085008018291982	0.8272502476428949	0.27199453961185915	1.0	1.0	1.0	1.0	1.0	0.1	1.0	0.921390229738837	1.0	1.0	1.0	1.0	1.0	-34341.147890572596	45.0	1.0	1.0	1.0	1.0	1.0	1.0	1.0	1.0	1.0	1.0	1.0	1.0	1.0
SyCalUm	750	850	23000000.0	9000000.0	200000.0	5.0	4.0	2.0	6.0	3800.0	1.1634375130350862	0.1	1.0	1.0	1.0	0.0	1.0	1.0	0.0	1.0	0.0	1.0	1.0	1.0	1.0	1.0	1.0	1.0	1.0	1.0	1.0	1.0	1.0	1.0	50.0	20.0	1.0	1.0	1.0	1.0	1.0	1.0	1.0	1.0	1.0	1.0	1.0	1.0	1.0
ThAyuth	1700	1800	1199705.0	422873.3333333333	155000.0	6.0	6.0	6.0	4.0	330670.0	2.095810802689557	1.0	0.0	1.0	0.0	0.0	0.0	1.0	1.0	1.0	1.0	1.0	0.7840564392978354	1.0	-0.38289908540765766	-0.006381809267391107	1.0	1.2345906382280085	1.0	0.550390519131171	1.0	1.0	1.0	1.0	98421.82290103805	44.032691062791024	1.0	0.0	1.1504786649707286	0.33212976846972103	0.10000000000000002	1.0	0.7759898469014573	0.7921575284588883	1.0	0.9132303220045183	1.0	1.0	1.0
ThRattn	1850	1950	2500000.0	513120.0	50000.0	6.0	5.0	6.0	2.8201186804226213	680700.0	3.0064606693204996	1.0	0.1	1.0	0.0	0.1	0.1	1.0	1.0	1.0	1.0	1.0	0.7887911350770045	1.0	-1.8611780967122153	-1.1484477269855433	1.0	1.9910992538565724	1.0	-0.19018865126385903	1.0	1.0	1.0	1.0	105598.43685201489	32.671636246044784	1.0	0.5	1.6861542367087097	-0.4534929933880689	0.0	1.0	0.2979494568781547	0.6067753658109416	1.0	1.0	1.0	1.0	1.0
TnFatim	1100	1200	6666666.666666667	887333.3333333334	120000.0	6.0	7.0	5.0	6.0	3500.0	1.269624637851589	1.0	1.0	1.0	1.0	0.10000000000000002	1.0	1.0	1.0	1.0	1.0	1.0	1.0	1.0	1.0	1.0	1.0	1.0	1.0	1.0	1.0	1.0	1.0	1.0	123.0	50.0	1.0	1.0	1.0	1.0	1.0	1.0	1.0	1.0	1.0	1.0	1.0	1.0	1.0
TrBrzL2	-1450	-1350	300000.0	50000.0	12000.0	3.0	7.0	3.0	3.0	-7703.368485197876	1.007327429171917	0.8382333676596937	0.5780891662342542	1.0	0.8252750734778801	0.0	1.0	1.0	1.0	1.0	1.0	1.0	1.0	0.3194408904194389	1.0	1.0	1.0	1.0	0.1	1.0	1.0	1.0	1.0	1.0	10450.404632865662	16.300876755030902	0.0	1.0	1.0	1.0	1.0	1.0	1.0	1.0	1.0	1.0	0.7774246819925728	1.0	1.0
TrByzM1	800	900	4833333.333333333	503333.3333333333	93333.33333333333	8.0	8.0	7.0	6.0	2000.0	1.185685603370552	1.0	1.0	1.0	1.0	0.0	1.0	1.0	1.0	1.0	1.0	1.0	1.0	1.0	1.0	1.0	1.0	1.0	1.0	1.0	1.0	1.0	1.0	1.0	5004.1154291841285	55.2244455745715	1.0	1.0	1.0	1.0	1.0	1.0	1.0	1.0	1.0	1.0	1.0	1.0	1.0
TrByzM2	1000	1100	9166666.666666666	856666.6666666666	233333.33333333334	8.0	8.0	7.0	6.0	1200.0	1.1847157147598353	1.0	1.0	1.0	1.0	0.0	1.0	1.0	1.0	1.0	1.0	1.0	1.0	1.0	1.0	1.0	1.0	1.0	1.0	1.0	1.0	1.0	1.0	1.0	5208.6173993121265	63.76888519819496	1.0	1.0	1.0	1.0	1.0	1.0	1.0	1.0	1.0	1.0	1.0	1.0	1.0
TrByzM3	1200	1300	6533333.333333333	460000.0	100000.0	8.0	9.0	7.0	6.0	1000.0	1.1805345772521136	1.0	1.0	1.0	1.0	1.0	1.0	1.0	1.0	1.0	1.0	1.0	1.0	1.0	1.0	1.0	1.0	1.0	1.0	1.0	1.0	1.0	1.0	1.0	-527.8047171031334	112.51024833668866	1.0	1.0	1.0	1.0	1.0	1.0	1.0	1.0	1.0	1.0	1.0	1.0	1.0
TrCappL	-150	-50	300000.0	130000.0	35995.25	4.0	5.0	4.0	3.0	1739.0009616086977	1.0669142330297101	0.1	1.0	1.0	1.0	0.12530702563542478	0.48307332036292105	1.0	0.1	0.1	-0.03767123479017498	1.0	1.0	0.39537271981583016	1.0	1.0	0.5762209125528943	1.0	1.0	1.0	1.0	1.0	1.0	1.0	31335.744066750296	41.240627021003334	0.0	1.0	1.0	1.0	1.0	1.0	1.0397234183921045	1.0	1.0	1.0	1.0200892696713586	0.8054031448385575	1.0
TrClcER	-5750	-5650	2500.0	1120.5	2500.0	1.0	1.0	2.0	2.0	-2994.3376532185557	0.09999999999999999	0.09999999999999999	0.09999999999999999	0.06726470531650718	0.09999999999999999	0.09999999999999999	0.09999999999999999	0.09999999999999999	0.09999999999999999	0.09999999999999999	0.09999999999999999	0.09999999999999999	1.0	0.09999999999999999	1.0	1.0	0.09999999999999999	1.0	0.09999999999999999	1.0	0.9420638208591748	0.09999999999999999	0.09999999999999999	0.9919460341293047	3258.309133406429	3.7449090528061486	0.09999999999999999	0.654550474079314	1.0	1.0	0.09999999999999999	1.0	0.3548216946935807	1.0	0.09999999999999999	0.09999999999999999	0.09999999999999999	0.09999999999999999	0.09999999999999999
TrClcLT	-4250	-4150	4116.346153846154	90.0	2500.0	2.0	2.0	1.0	1.0	1132.872136057933	0.2967383992590969	0.10000000000000003	0.0	0.19517246147235318	0.0	0.10000000000000003	0.10000000000000003	0.10000000000000003	0.10000000000000003	0.10000000000000003	0.10000000000000003	0.10000000000000003	1.0	0.10000000000000003	1.0	1.0	0.10000000000000003	1.0	0.10000000000000003	1.0	0.5541498796312015	0.10000000000000003	1.0	1.0	40.0	32.68645189376166	0.10000000000000003	0.10000000000000003	1.0	1.0	0.10000000000000003	0.42994887403724164	0.5158709075558167	1.0	0.10000000000000003	0.10000000000000003	0.10000000000000003	0.10000000000000003	0.10000000000000003
TrERom	550	650	16250000.0	1350000.0	325000.0	8.0	9.0	7.0	6.0	3300.0	1.177923386499951	1.0	1.0	1.0	1.0	0.0	1.0	1.0	1.0	1.0	1.0	1.0	1.0	1.0	1.0	1.0	1.0	1.0	1.0	1.0	1.0	1.0	1.0	1.0	120.0	64.80472008985777	1.0	1.0	1.0	1.0	1.0	1.0	1.0	1.0	1.0	1.0	1.0	1.0	1.0
TrHatNK	-1250	-1150	1300000.0	270203.5	15000.0	4.0	6.0	4.0	3.0	-9430.58782192772	1.0904046342494045	1.0	1.0	1.0	1.0	0.0	1.0	1.0	1.0	1.0	1.0	1.0	1.0	0.1	1.0	0.8550715516079813	1.0	0.9345502005995812	0.1	1.0	1.0	1.0	1.0	1.0	250.0	23.373726643592708	0.0	1.0	0.8988794337713352	1.0	1.0	1.0	1.0	1.0	1.0	0.9831117795871978	0.7715252061081174	1.0	1.0
TrHatOK	-1550	-1450	800000.0	50000.0	11000.0	3.0	6.0	3.0	3.0	-5294.303265881588	0.9283509881268421	0.6739280282208594	0.7017362862087807	1.0	0.9096313661710228	0.0	1.0	1.0	1.0	1.0	1.0	1.0	1.0	0.5197058056871648	1.0	0.9473762326535156	1.0	0.9996985198482756	0.0	1.0	1.0	1.0	1.0	0.8866113785974622	20603.91849604427	27.351837682616626	0.0	1.0	1.0046935396871748	1.0	1.0	1.0	1.0	1.0	1.0	0.8330569786215793	0.7321869630666136	1.0	1.0
TrLysim	-250	-150	2000000.0	420000.0	70952.5	4.0	5.0	2.0	3.0	7468.527010456739	0.9727580090985795	0.474374956396565	1.0	1.0	1.0	0.1	0.1	1.0	0.1479034119742313	1.0	0.5472918223662387	1.0	1.0	0.3127047705540784	1.0	1.0	1.0	1.0	1.0	1.0	1.0	1.0	1.0	1.0	2833.4831087015577	32.03457412110274	1.0	1.0	1.0	1.0	1.0	1.0	0.8476059619204761	1.0	1.0	1.0	1.0197977520143071	1.0	1.0
TrOttm1	1400	1500	3589480.3333333335	477168.6666666667	20000.0	4.0	6.0	2.0	3.6666666666666665	-6467.340882230424	1.131445544811528	1.0	0.6666666666666666	1.0	0.6666666666666666	1.0	1.0	0.10000000000000002	1.0	0.6666666666666666	1.0	1.0	1.0	0.7117742530581007	1.0	1.0	0.9509153774313747	1.0	1.0	1.0	1.0	1.0	1.0	1.0	1862.327420467626	85.79794875654544	1.0	1.0	1.0	1.0	1.0	1.0	1.0	1.0	1.0	1.0	1.0	1.0	1.0
TrOttm2	1550	1650	9000000.0	2310000.0	200000.0	5.0	6.0	4.0	5.0	1075.0	1.1803144924570919	1.0	1.0	1.0	1.0	1.0	1.0	1.0	1.0	1.0	1.0	1.0	1.0	0.9272770001924816	1.0	1.0	1.0	1.0	1.0	1.0	1.0	1.0	1.0	1.0	3952.1317435109936	73.90386526102198	1.0	1.0	1.0	1.0	1.0	1.0	1.0	1.0	1.0	1.0	1.0	1.0	1.0
TrOttm3	1650	1750	28000000.0	4836000.0	650000.0	9.0	9.0	4.0	6.0	3700.0	1.2693858459476564	1.0	1.0	1.0	1.0	1.0	1.0	1.0	1.0	1.0	1.0	1.0	1.0	1.0	1.0	1.0	1.0	1.0	1.0	1.0	1.0	1.0	1.0	1.0	-8254.271839204092	72.65218618014832	1.0	1.0	1.0	1.0	1.0	1.0	1.0	1.0	1.0	1.0	1.0	1.0	1.0
TrOttm4	1800	1900	24000000.0	4733333.333333333	613333.3333333334	9.0	9.0	4.0	6.0	2400.0	1.3239440634908226	1.0	1.0	1.0	1.0	1.0	1.0	1.0	1.0	1.0	1.0	1.0	1.0	1.0	1.0	1.0	1.0	1.0	1.0	1.0	1.0	1.0	1.0	1.0	-15983.501433833439	63.523496606980764	1.0	1.0	1.0	1.0	1.0	1.0	1.0	1.0	1.0	1.0	1.0	1.0	1.0
TrRomDm	350	450	40000000.0	4000000.0	800000.0	8.0	6.0	5.0	7.0	2580.0	1.4318682459825147	1.0	1.0	1.0	1.0	0.0	0.1	1.0	1.0	1.0	1.0	1.0	1.0	1.0	1.0	1.0	1.0	1.0	1.0	1.0	1.0	1.0	1.0	1.0	190.0	70.06240829624835	1.0	1.0	1.0	1.0	1.0	1.0	1.0	1.0	1.0	1.0	1.0	1.0	1.0
TrRum	1250	1350	1500000.0	250000.0	30000.0	4.0	6.0	4.0	4.0	2279.3250883115234	1.2003444781263657	0.8825359005972994	1.0	1.0	1.0	0.1	0.1	1.0	1.0	1.0	1.0	1.0	1.0	0.6781271603885948	1.0	1.0	0.5895428198947716	1.0	0.1	0.9400463897147998	0.8770876476622835	1.0	0.8311177086873384	1.0	-5281.642040638901	11.727564997775366	1.0	1.0	1.0	1.0	1.0	1.0	0.6772899714867961	1.0	1.0	1.0	1.0	1.0	1.0
TransitionIndia	1950	2050	138000.0	8000.0	1493.0	2.0	2.0	1.0	3.0	200.0	0.0	1.0	0.0	0.0	0.0	1.0	1.0	1.0	1.0	1.0	1.0	0.0	0.0	0.0	1.0	1.0	0.0	0.0	0.0	0.0	0.0	0.0	1.0	0.0	62102.17978273329	11.143083960516567	0.0	0.0	1.0	1.0	1.0	0.0	0.0	1.0	1.0	0.0	0.0	0.0	0.0
USCahoE	1100	1200	40000.0	2000.0	10000.0	3.0	2.0	3.0	4.0	-4585.642005775899	0.5229719944461397	0.0	0.09782654011883092	1.0	0.08721604223761283	0.0	-0.004411518199600422	-0.08644349574389894	0.1536976449468562	0.15435107621186622	-0.09682440832052179	0.0	1.0	0.0	1.0	1.0	0.0	1.0	1.0	1.0	0.0	0.0	0.0	1.0	-2723.579751088808	5.939619025482979	0.0	1.0	1.0	1.0	0.07402965946714991	1.0	0.0	1.0	0.0	0.0	0.0	0.0	0.0
USCahoL	1250	1350	40000.0	2000.0	10000.0	3.0	2.0	3.0	4.0	-4450.232718029877	0.5246208753840161	0.0	0.10374533303496428	1.0	0.08949042107169217	0.0	-0.0006390125796171681	-0.0846352534877276	0.13728468735438942	0.15075381000595806	-0.0942828529822746	0.0	1.0	0.0	1.0	1.0	0.0	1.0	1.0	1.0	0.0	0.0	0.0	1.0	-1829.3071757873822	5.6948838547035	0.0	1.0	1.0	1.0	0.07293699077497748	1.0	0.0	1.0	0.0	0.0	0.0	0.0	0.0
USHawai	1900	2000	71019.0	16624.0	5354.0	5.0	3.9051133728039975	3.4043860226651854	3.9350319622033423	20476.10563120064	0.7310790634903871	0.0	0.1	1.0	1.0	0.0	0.01408223201842912	1.0	0.0	1.0	1.0	0.1	1.1245534403419577	0.1	1.1176861176160686	1.0	0.1	0.3102583926568188	0.1	1.0	1.0	1.0	0.1	0.6399532341298569	20643.3568073742	19.652559688260318	1.0	0.1	0.9488231881821176	0.910343494479202	0.6078840150051187	1.0	0.2080953011633112	1.0	0.7702979072272924	0.1	1.0	0.1	1.0
USKameh	1850	1950	60000.0	14988.0	16503.0	5.0	3.0	2.0	2.0	1839.8498837123848	0.813539895969138	0.1	0.0	1.0	1.0	0.1	1.0	-0.012100346767591641	0.1	0.0	0.1	0.1	0.8470060489416884	0.1	0.9494522170232056	0.9103261301182646	0.1	0.8558638472131497	1.0	1.0	1.0	0.1	0.1	0.5072704194832602	68.0	28.674009583895668	0.1	0.1	1.0323966329202072	1.097487458632561	0.1	1.0	0.34625636012823746	1.0	0.0	0.0	1.0	0.0	0.0
USMisEW	-350	-250	30.0	56.833333333333336	30.0	1.0	1.0	1.0	1.0	-11928.583605531063	-0.021997248136705894	0.0	0.0	0.0	0.0	0.0	0.0	0.0	0.0	0.0	0.0	0.0	1.0	0.0	0.0	0.0	0.0	0.0	0.0	0.0	0.0	0.0	0.0	1.0	60362.56647393209	20.978321897247397	0.0	0.0	0.0	1.0	0.0	1.0	0.0	0.0	0.0	0.0	0.0	0.0	0.0
USMisME	1000	1100	400.0	100.0	400.0	2.6666666666666665	1.0	2.6666666666666665	2.6666666666666665	10.0	0.4143047014061616	0.0	0.0	1.0	0.0	0.0	-0.15994058322340932	-0.17447317939043452	0.15535085075760463	0.09288830037583308	-0.08451619484994155	0.0	1.0	0.0	1.0	1.0	0.0	1.0	1.0	1.0	0.0	0.0	0.0	1.0	-22.93323640545312	3.234920011020628	0.0	1.0	1.0	1.0	0.03346546842193968	1.0	0.0	1.0	0.0	0.0	0.0	0.0	0.0
USMisMW	100	200	30.0	72.2	30.0	1.0	1.0	1.0	1.0	-19711.329332430592	-0.07345380136927435	0.0	0.0	0.0	0.0	0.0	0.0	0.0	0.0	0.0	0.0	0.0	1.0	0.0	1.0	0.0	0.0	0.0	0.0	0.0	0.0	0.0	0.0	1.0	53704.81842438269	22.562067081196183	0.0	0.0	0.0	1.0	0.0	1.0	0.0	0.0	0.0	0.0	0.0	0.0	0.0
USMisMu	550	650	30.0	61.0	30.0	1.0	1.0	1.0	1.0	-12471.7169583335	-0.11372114337808548	0.0	0.0	0.0	0.0	0.0	0.0	0.0	0.0	0.0	0.0	0.0	1.0	0.0	0.0	0.1	0.0	0.0	0.0	0.0	0.0	0.0	0.0	1.0	52341.908755823664	19.073483093187654	0.0	0.1	0.1	1.0	0.0	0.0	0.0	0.0	0.0	0.0	0.0	0.0	0.0
USMisPa	700	800	30.0	59.333333333333336	30.0	1.0	1.0	1.0	2.0	-10736.16517363731	0.10408674193059848	0.0	0.0	0.0	0.0	0.0	0.0	0.0	0.0	0.0	0.0	0.0	1.0	0.0	0.0	1.0	0.0	0.0	0.0	0.0	0.0	0.0	0.0	1.0	14001.805179466008	16.49395511520319	0.0	0.10000000000000002	1.0	1.0	0.0	1.0	0.0	0.0	0.0	0.0	0.0	0.0	0.0
USMisRo	400	500	30.0	70.0	30.0	1.0	1.0	1.0	1.0	-11836.672730347937	-0.10005521552071252	0.0	0.0	0.0	0.0	0.0	0.0	0.0	0.0	0.0	0.0	0.0	1.0	0.0	0.0	0.10000000000000002	0.0	0.0	0.0	0.0	0.0	0.0	0.0	1.0	52551.48096469458	19.33297098631086	0.0	0.0	0.10000000000000002	1.0	0.0	0.10000000000000002	0.0	0.0	0.0	0.0	0.0	0.0	0.0
USMisSd	1350	1450	12000.0	500.0	5000.0	3.0	2.0	3.0	3.0	-4020.4685338292793	0.5025515382698256	0.0	0.0817930453817271	1.0	0.12665175572172013	0.0	-0.10857619752480063	-0.09414027639484784	0.12219496552403905	0.18182335650460477	-0.10868059978049793	0.0	1.0	0.0	1.0	1.0	0.0	1.0	1.0	1.0	0.0	0.0	0.0	1.0	-10293.391331046649	5.358223584721342	0.0	1.0	1.0	1.0	0.061266119070117725	1.0	0.0	1.0	0.0	0.0	0.0	0.0	0.0
USMisSp	850	950	400.0	100.0	400.0	2.0	1.0	2.0	2.0	10.0	0.06623372597919744	0.0	0.0	0.0	0.0	0.0	0.0	0.0	0.0	0.0	0.0	0.0	1.0	0.0	1.0	1.0	0.0	0.1	0.1	0.1	0.0	0.0	0.0	1.0	13529.964864567693	8.209527242549179	0.0	0.1	1.0	1.0	0.0	1.0	0.0	0.0	0.0	0.0	0.0	0.0	0.0
UsIroqE	1700	1800	5500.0	100000.0	3000.0	3.0	3.0	1.0	2.0	-10907.896382050409	0.0	0.0	0.0	0.0	0.0	0.0	0.0	0.0	0.0	1.0	0.0	0.0	1.0	0.0	0.0	1.0	0.0	1.0	0.0	0.0	0.0	0.0	0.0	0.0	38363.29565406498	4.994751827471735	0.0	0.0	1.0	1.0	0.0	0.0	0.0	0.0	0.0	0.0	0.0	0.0	0.0
UsIroqL	1850	1950	12000.0	100000.0	3000.0	3.0	3.0	2.0	2.0	-1407.2354593225189	0.0	0.0	0.0	0.0	0.0	0.0	0.0	0.0	0.0	1.0	0.0	0.0	1.0	0.0	0.0	1.0	0.0	1.0	0.0	0.0	0.0	0.5	0.5	0.0	49818.43552788473	8.731780165429205	0.0	0.0	1.0	1.0	0.0	0.0	0.0	1.0	0.0	0.0	0.0	0.0	0.0
UzChagt	1400	1500	1500000.0	3500000.0	855747.6666666666	4.0	4.0	1.0	3.0	-6206.7742024452455	1.1477863425776613	0.10000000000000002	1.0	1.0	1.0	0.10000000000000002	0.10000000000000002	1.0	1.0	0.0	1.0	1.0	1.0	1.0186883598735388	1.0	1.0	0.392378850786024	1.0	0.10000000000000002	1.0	1.0	1.0	1.0	1.0	27095.921178449382	13.469525440693317	0.10000000000000002	1.0	1.0	1.0	1.0	1.0	0.8565714909581986	1.0	1.0	1.0	1.0	1.0	1.0
UzJanid	1700	1800	566666.6666666666	150000.0	1424919.3333333333	5.0	5.0	2.0	5.0	400.0	1.2936307129603453	1.138442387051155	1.0	1.0	1.0	0.10000000000000002	0.08144460454196352	1.0	0.7377090301358146	1.0	1.0	1.0	1.0	0.8564346166530754	1.0	1.0	0.7636504146765862	0.9820346167251263	0.7870921651681909	1.0032820549119996	1.0	1.0	1.0	1.0	19982.864724193703	79.79497109118346	1.0	1.0	1.0	1.0	1.0	1.0	1.0	1.0	1.0	1.0	1.0	1.0	1.0
UzKok01	-1200	-1100	455130.8	21023.6	11353.0	1.0	1.0	1.0	1.0	-9805.092523827529	0.16738805439490625	0.1	0.1	0.1	0.1	0.1	0.1	0.1	0.1	0.1	0.1	0.1	0.1	0.1	1.0341725002058473	1.0	0.1	0.7930434133635554	0.1	0.1	0.0	0.1	0.1	0.9707511330777292	24049.629220383016	11.698317438713861	0.0	0.1	0.9570837369958236	1.01400327553509	0.1	0.1	0.2745156923200582	0.5162930062816382	0.0	0.0	0.1	0.0	0.0
UzSamnd	950	1050	6000000.0	1550000.0	130000.0	6.0	6.0	3.0	4.0	840.0	1.2719128448431025	1.0	1.0	1.0	1.0	0.1	0.5	1.0	1.0	1.0	1.0	1.0	1.0	1.0	1.0	1.0	1.0	1.0	1.0	1.0	1.0	1.0	1.0	1.0	-7270.279256265052	20.0	1.0	1.0	1.0	1.0	1.0	1.0	1.0	1.0	1.0	1.0	1.0	1.0	1.0
UzSogdi	750	850	15000.0	10000.0	11000.0	3.0	3.0	1.0	2.0	-311.1250567159059	1.1705755478783106	1.0	1.0	1.0	1.0	0.1	0.1	1.0	1.0	1.0	1.0	1.0	1.0	1.0	1.0	1.0	0.1	0.5	0.1	1.0	1.0	1.0	1.0	1.0	60708.147661519404	19.560081218093305	0.1	1.0	1.0	1.0	1.0	1.0	0.5420240584178068	1.0	1.0	1.0	1.0	1.0	1.0
UzTimur	1500	1600	49000000.0	5500000.0	150000.0	6.0	6.0	1.0	6.0	2150.0	1.076393542472716	1.0	1.0	1.0	1.0	0.10000000000000002	0.10000000000000002	1.0	1.0	1.0	1.0	1.0	1.0	1.0	1.0	1.0	1.0	1.0	1.0	1.0	1.0	1.0	1.0	1.0	-16601.821262026664	60.0	1.0	1.0	1.0	1.0	1.0	1.0	1.0	1.0	1.0	1.0	1.0	1.0	1.0
YeHmyr1	350	450	300000.0	250000.0	10000.0	4.0	6.0	3.0	4.0	11273.571097121072	1.0523914929443583	0.1	1.0	1.0	1.0	0.1	0.16040475552784478	1.0	1.0	1.0	0.1	0.9952607819821342	1.0	0.7171571482187741	1.0	1.0	1.0	0.9984092964556286	1.2073422658148008	1.0	1.0	1.0	1.0	1.0	20955.815097869097	40.77021477545626	1.0	1.0	1.0	1.0316026023136122	1.0	1.0	1.0	1.0	1.0	1.0	1.0	0.1	1.0
YeHmyr2	500	600	300000.0	250000.0	10000.0	4.0	6.0	3.0	4.0	12728.188041697962	1.1640993954122252	0.10000000000000002	1.0	1.0	1.0	0.10000000000000002	0.3961779959547837	1.0	1.0	1.0	0.10000000000000002	0.9373276306736363	1.0	0.660977979406939	1.0	1.0	1.0	1.0463635943893506	1.0713104498698558	1.0	1.0	1.0	1.0	1.0	19480.945762196123	30.39253742265443	1.0	1.0	1.0	1.0326875788007561	1.0	1.0	1.0	1.0	1.0	1.0	1.0	0.10000000000000002	1.0
YeModrn	2000	2100	10000000.0	528076.0	1000000.0	5.0	4.0	3.0	3.0	460.0	1.0	1.0	1.0	1.0	1.0	1.0	1.0	1.0	1.0	1.0	1.0	0.0	1.0	0.0	1.0	1.0	0.0	0.0	0.0	1.0	1.0	1.0	1.0	1.0	135503.31064760225	39.32742438373156	1.0	1.0	0.0	1.0	1.0	0.0	0.0	1.0	1.0	1.0	1.0	1.0	1.0
YeQasmi	1800	1900	508811.6666666667	546949.0	17301.0	3.0	4.0	3.0	2.0	6598.725171800051	0.6764509113544152	0.0	1.0	1.0	1.0	0.10000000000000002	0.10000000000000002	1.0	0.10000000000000002	1.0	1.0	0.0	1.0	0.0	1.0	1.0	0.0	0.0	0.0	1.0	0.0	0.0	1.0	0.0	31253.94444179923	-5.171081839277459	1.0	0.0	0.0	1.0	0.10000000000000002	0.0	0.0	1.0	1.0	0.0	1.0	1.0	1.0
[truncated: 73 more columns]
