# Supplementary material for: The two types of society: Computationally revealing recurrent social formations and their evolutionary trajectories
Source: PLoS One. 2020 May 13;15(5):e0232609. doi: 10.1371/journal.pone.0232609 (PMC7219743; doi:10.1371/journal.pone.0232609)
Supplement: S1 File — We include our Python 3 implementation of the clustering algorithm and all analysis and plot-generation code. (ZIP) [file pone.0232609.s003.zip › data/seshat-imputed.csv]

Temperoculture	NGA	Original_culture_name	Period_start	Period_end	Polity_population	Polity_territory	Population_of_the_largest_settlement	Administrative_levels	Military_levels	Religious_levels	Settlement_hierarchy	Largest_communication_distance	Occupational_complexity	Professional_lawyers	Professional_military_officers	Professional_priesthood	Professional_soldiers	Bureaucracy_examination_system	Bureaucracy_merit_promotion	Bureaucracy_source_of_support	Fulltime_bureaucrats	Courts	Formal_legal_code	Judges	Bridges	Burial_site	Canals	Ceremonial_site	Communal_buildings	Drinking_water_supply_systems	Enclosures	Entertainment_buildings	Food_storage_sites	Irrigation_systems	Knowledge/information_buildings	Markets	Mines_or_quarries	Monumental_building_cost	Monumental_building_extent	Monumental_building_height	Ports	Roads	Special_purpose_house	Special_purpose_sites	Specialized_government_buildings	Symbolic_buildings	Trading_emporia	Utilitarian_public_buildings	Other_polity-owned_site
AfAfshr+1800	['Kachi Plain', 'Susiana']	Afsharid Dynasty	1800	1900	2149759.0	279835.0	37067.0	3.935693935716373	3.737824855211188	2.1947731104373305	3.4146052523849	10720.372736421556	0.6706335530138389	0.3465031759708404	0.7468557533719438	0.6469582408498057	0.7807144899597996	0.2386921005465881	0.4004112313776813	state salary	0.8190081081366607	0.7614351064169969	0.8393487441937677	0.7283097719949778	0.7178403055055913	0.9095689528428345	0.9015678581037164	0.9148715511886898	0.9108151766713224	0.5382385782924086	0.7946973334759785	0.548281001834358	0.916725618463452	0.93897445157754	0.7959739485872241	0.9136598995696906	0.9477755541304428	3306	15795.729558430456	43.31579027211826	0.9260617069140352	0.7742851519019447	0.9662101415706482	0.9936056064717892	0.8181247408636647	0.931367716228934	0.7392837669949062	0.8769740664697105	1
AfAfshr+1900	['Kachi Plain', 'Susiana']	Afsharid Dynasty	1900	2000	2186945.0	249113.0	40532.0	3.977420324822101	3.791175317251792	2.256679376212448	3.441261465667152	11014.117911396705	0.6740059533928258	0.3504832742786598	0.7480219107160315	0.646414763419716	0.7825319883184512	0.2394626397082771	0.4037977694939968	state salary	0.8194795863080993	0.760074428186994	0.8399648122729081	0.7289016510511113	0.7156558930768918	0.9114687304344036	0.89995293519863	0.9128106942244728	0.908921406136434	0.526480385473699	0.7968109435777511	0.5414097231300969	0.9158938286555272	0.9418638618735504	0.7946852465317615	0.9126303695610964	0.9485488986419716	3306	15988.9340956254	44.33871553566257	0.921531385352086	0.7746679542932249	0.9658422069170212	0.9923428499191156	0.8142193664356565	0.9296633679952856	0.7329363227626221	0.8763317420329169	1
AfDurrn+1800	['Kachi Plain']	Durrani Empire	1800	1900	16675303.0	1790000.0	10611624.0	5.0	4.0	1.0	3.0	1089.0	1.1196604213960744	0.0	1.0	0.0	1.0	0.0	0.1	tribute	0.0	0.0	1.0	0.1	0.0	-0.10057730121509678	0.0	-0.011865365759615831	0.7714159728331412	0.1	-0.18464543890928695	0.6200947967508579	1.0	1.0	0.7166832218711612	1.0	1.4209874675114043	2560000	212513.4393808629	148.06360146049013	0.0	0.0	0.05816692412662161	0.9031268206127004	1.0	1.0	-0.3167405452640503	1.0	0
AfDurrn+1900	['Kachi Plain']	Durrani Empire	1900	2000	9380555.0	489000.0	6237196.0	5.0	4.0	1.0	3.0	1089.0	1.1237839773175076	0.0	1.0	0.0	1.0	0.0	0.1	tribute	0.0	0.0	1.0	0.1	0.0	0.26346904917218217	0.0	0.5008649958073828	0.8925670300046196	0.1	0.2789906989875668	0.6058987453730034	1.0	1.0	0.7549447025789998	1.0	1.251454481645403	2560000	137095.0741794871	104.2850414868104	0.0	0.0	0.4501055111889417	1.0590949833602692	1.0	1.0	0.21573792116694954	1.0	0
AfGhurd+1100	['Kachi Plain']	Principality of Ghur	1100	1200	223007.0	44824.0	1329966.0	2.4365797092174244	2.8773592987426717	2.0	2.347658538542156	-1316.911550221248	1.2260627272981426	1.0	0.4457074986514883	0.4582678330066162	0.8187048255719229	-0.08459104635109035	-0.00207085328633308	land	0.9887855025705788	1.0	1.0	1.0	1.0	1.0	0.9771722984176516	1.0	1.0	0.8463461081871522	1.0	0.4067179073615727	1.0	1.0	1.0	1.0	1.0	96000	60329.18067232037	53.36339733907806	0.0	1.0	1.0	1.0	1.0	1.0	0.8980168326956235	1.0	1
AfGhurd+1200	['Kachi Plain']	Principality of Ghur	1200	1300	4638586.0	1600000.0	15928388.0	5.0	4.0	2.0	4.0	-22620.86614473724	1.565373571113588	1.0	1.0	1.0	1.0	0.11683578864934854	2.019762233565761	state salary	1.0	1.0	1.0	1.0	1.0	1.0	1.5822263758690165	1.0	1.0	0.08380975334048824	1.0	0.4832684317818548	1.0	1.0	1.0	1.0	1.0	2560000	223300.17567665625	265.4346844266472	1.0	1.0	1.0	1.0	1.0	1.0	-0.6915707469186703	1.0	0
AfGhurd+1300	['Kachi Plain']	Principality of Ghur	1300	1400	4872101.0	1600000.0	16177663.0	5.0	4.0	2.0	4.0	-23212.18796962317	1.565571771748502	1.0	1.0	1.0	1.0	0.11396240587242977	2.0535072188919004	state salary	1.0	1.0	1.0	1.0	1.0	1.0	1.595868584879931	1.0	1.0	0.06903786919161725	1.0	0.4802186545630406	1.0	1.0	1.0	1.0	1.0	2560000	226069.64260640962	268.9137285648486	1.0	1.0	1.0	1.0	1.0	1.0	-0.7185284092753972	1.0	0
AfGhurd+1400	['Kachi Plain']	Principality of Ghur	1400	1500	7738478.0	1600000.0	16813555.0	5.0	4.0	2.0	4.0	-24874.89143573449	1.5671616392070624	1.0	1.0	1.0	1.0	0.1149603788825916	2.1393826428621705	state salary	1.0	1.0	1.0	1.0	1.0	1.0	1.633555058426634	1.0	1.0	0.026381672024533342	1.0	0.4644678409962072	1.0	1.0	1.0	1.0	1.0	2560000	232582.25191182198	276.36086573548386	1.0	1.0	1.0	1.0	1.0	1.0	-0.7816413014902068	1.0	0
AfGhurd+1500	['Kachi Plain']	Principality of Ghur	1500	1600	7613790.0	1600000.0	20125844.0	5.0	4.0	2.0	4.0	-32444.94927083813	1.567575563591567	1.0	1.0	1.0	1.0	0.06263113919070534	2.5853737490325703	state salary	1.0	1.0	1.0	1.0	1.0	1.0	1.8105586831702023	1.0	1.0	-0.16167125996575302	1.0	0.4383988088803353	1.0	1.0	1.0	1.0	1.0	2560000	270705.7632568197	324.82113177091406	1.0	1.0	1.0	1.0	1.0	1.0	-1.1510199934425942	1.0	0
AfGhurd+1600	['Kachi Plain']	Principality of Ghur	1600	1700	12324912.0	1600000.0	24998347.0	5.0	4.0	2.0	4.0	-43832.531416255275	1.5742731821792817	1.0	1.0	1.0	1.0	0.0008050762104198361	3.2377162887675928	state salary	1.0	1.0	1.0	1.0	1.0	1.0	2.077179067225245	1.0	1.0	-0.4476328976553176	1.0	0.3864553210985704	1.0	1.0	1.0	1.0	1.0	2560000	325782.1234581281	393.2750573008882	1.0	1.0	1.0	1.0	1.0	1.0	-1.6851393590366484	1.0	0
AfGhurd+1700	['Kachi Plain']	Principality of Ghur	1700	1800	14677345.0	1600000.0	27522459.0	5.0	4.0	2.0	4.0	-49631.51284237238	1.5778791550209492	1.0	1.0	1.0	1.0	-0.03241251998094197	3.5747943165846743	state salary	1.0	1.0	1.0	1.0	1.0	1.0	2.215303641798541	1.0	1.0	-0.5950986305151862	1.0	0.3610127390651752	1.0	1.0	1.0	1.0	1.0	2560000	354786.05199493	428.88150570467286	1.0	1.0	1.0	1.0	1.0	1.0	-1.963410490533572	1.0	0
AfGhurd+1800	['Kachi Plain']	Principality of Ghur	1800	1900	13356534.0	1600000.0	23054854.0	5.0	4.0	2.0	4.0	-39433.76403070362	1.572110143111629	1.0	1.0	1.0	1.0	0.034394692414828384	2.9753187439893214	state salary	1.0	1.0	1.0	1.0	1.0	1.0	1.9741914269957488	1.0	1.0	-0.3389994620833496	1.0	0.3997623587051559	1.0	1.0	1.0	1.0	1.0	2560000	303090.19973930076	364.38023194374375	1.0	1.0	1.0	1.0	1.0	1.0	-1.4665830306598098	1.0	0
AfGhurd+1900	['Kachi Plain']	Principality of Ghur	1900	2000	14565403.0	1600000.0	22474510.0	5.0	4.0	2.0	4.0	-38156.89594459746	1.5715888304500236	1.0	1.0	1.0	1.0	0.0469245649874193	2.8959783896159745	state salary	1.0	1.0	1.0	1.0	1.0	1.0	1.9445339887202504	1.0	1.0	-0.3081026600904993	1.0	0.4017936502299577	1.0	1.0	1.0	1.0	1.0	2560000	296128.6636304005	355.28864272107506	1.0	1.0	1.0	1.0	1.0	1.0	-1.399908634396872	1.0	0
AfGhurd+2000	['Kachi Plain']	Principality of Ghur	2000	2100	18408383.0	1600000.0	19138153.0	5.0	4.0	2.0	4.0	-30671.524671488638	1.5699648639574997	1.0	1.0	1.0	1.0	0.1096707418483966	2.442448869550488	state salary	1.0	1.0	1.0	1.0	1.0	1.0	1.7704222039156932	1.0	1.0	-0.1248412683559793	1.0	0.4208895379601808	1.0	1.0	1.0	1.0	1.0	2560000	256826.91166694718	304.6195677061901	1.0	1.0	1.0	1.0	1.0	1.0	-1.022178912593834	1.0	0
AfGhurd+2100	['Kachi Plain']	Principality of Ghur	2100	2200	19591092.0	1600000.0	20520246.0	5.0	4.0	2.0	4.0	-33874.25844536722	1.5703118926677353	1.0	1.0	1.0	1.0	0.09105010644242137	2.626942591853729	state salary	1.0	1.0	1.0	1.0	1.0	1.0	1.8457049588452568	1.0	1.0	-0.2053219330614367	1.0	0.4076290317939061	1.0	1.0	1.0	1.0	1.0	2560000	272465.3186853857	324.24527181058295	1.0	1.0	1.0	1.0	1.0	1.0	-1.174558208852107	1.0	0
AfGrBct-200	['Kachi Plain', 'Sogdiana']	Greco-Bactrian Kingdom	-200	-100	1500000.0	600000.0	25000.0	5.0	5.0	1.0	3.0	600.0	0.9996624872943274	0.9353899199807308	1.0	1.0	1.0	0.1	0.1	land	1.0	0.30911293801167744	1.0	0.5085851610076029	1.0	1.0	0.1	1.0	1.0	1.0	1.0	1.0	1.0	1.0	1.0	1.0	1.0	38	2368.929506373348	35.0	1.0	1.0	1.0	1.0	1.0	1.0	1.0	1.0	1
AfGrBct-100	['Kachi Plain', 'Sogdiana']	Greco-Bactrian Kingdom	-100	0	1500000.0	2200000.0	25000.0	4.0	5.0	1.0	3.0	600.0	0.9558245975513556	0.7683548494568715	1.0	1.0	1.0	0.1	0.1	land	1.0	0.2529968405301545	1.0	0.4370001198565636	1.0	1.0	0.1	1.0	1.0	1.0	1.0	1.0	1.0	1.0	1.0	1.0	1.0	38	3484.791967746149	35.0	1.0	1.0	1.0	1.0	1.0	1.0	1.0	1.0	1
AfHepht+500	['Kachi Plain', 'Sogdiana']	Hepthalite Empire	500	600	26500000.0	2750000.0	462347.0	4.0	4.0	1.0	2.0	2000.0	1.0052004427287158	0.5762549232813121	1.0	1.0	1.0	0.0	0.1	land	1.0	0.4007652466030233	0.8788378877739997	0.4730481268214247	1.0	1.0	0.5355384763486856	1.0	1.0	0.4159252915808329	1.0	0.9135437257588326	1.0	1.0	1.0	1.0	1.0	96000	-17696.455609909175	17.082979401862012	0.8600378346325821	1.0	1.0	1.0	1.0	1.0	1.0	1.0	1
AfHepht+600	['Kachi Plain', 'Sogdiana']	Hepthalite Empire	600	700	26500000.0	2750000.0	737291.0	4.0	4.0	1.0	2.0	2000.0	1.0309810883966697	0.6061005224066546	1.0	1.0	1.0	0.0	0.1	state salary	1.0	0.3643991633442065	0.9022700569642726	0.521344467775249	1.0	1.0	0.5941546991662274	1.0	1.0	0.3950074008872713	1.0	0.8928437505384414	1.0	1.0	1.0	1.0	1.0	96000	-17861.24539154523	17.035531161895612	0.8776495327908427	1.0	1.0	1.0	1.0	1.0	1.0	1.0	1
AfHepht+700	['Kachi Plain', 'Sogdiana']	Hepthalite Empire	700	800	26500000.0	2750000.0	1074825.0	4.0	4.0	1.0	2.0	2000.0	1.0617326746599405	0.6587352746596086	1.0	1.0	1.0	0.0	0.1	state salary	1.0	0.3125234519120608	0.9017893088892924	0.6121485638579417	1.0	1.0	0.6719507419542698	1.0	1.0	0.3606846259307756	1.0	0.8562968121314853	1.0	1.0	1.0	1.0	1.0	2560000	-19967.837419027463	18.132999921304297	0.913006556194672	1.0	1.0	1.0	1.0	1.0	1.0	1.0	1
AfHerat+1400	['Sogdiana']	Herat	1400	1500	2225429.0	102421.0	19205.0	3.4624042547657883	3.1533518716348614	1.7803352036267606	3.0718370829883637	12751.75651835718	0.6302111906398584	0.3395713679450217	0.6961177358920903	0.6539683596688755	0.7460406409162615	0.21039212956776115	0.3096435679983606	state salary	0.8313983362583044	0.747039083995817	0.7954346591062625	0.6840056729924638	0.6924651913130776	0.9005382429198849	0.7875706805457985	0.9331221765628804	0.9097443311088114	0.5845625865678176	0.7400643440930781	0.4902925073628143	0.9336350432131949	0.9351109075217784	0.7717991819197958	0.8782956752753721	0.9178132493185308	3306	17394.20061193999	34.947611843712394	0.9027883414631296	0.7812205845443645	0.925576703799214	1.0040266207979904	0.8442470092003389	0.8953539833168883	0.6979705883788662	0.8877065798492719	1
AfKidar+400	['Sogdiana']	Kidarite Kingdom	400	500	1000000.0	250000.0	10459.0	3.0	4.0	1.0	4.0	500.0	0.8560442234055393	0.17870576879857608	1.0	1.0	1.0	0.4259606480873118	0.1836914710942077	governed population	1.0	0.8178916191473149	0.9010915792608188	1.0	1.0	0.8837737962149523	0.8805929188007858	1.0464811992336236	1.0	0.1	0.8251748996825238	0.8988893364031492	1.0	1.0	1.0	1.0	0.9615737904472176	10000	-10238.564546676094	33.58277061411499	1.0	1.0	1.0	1.024553847944506	1.0	1.0	0.8084865222646099	1.0	1
AfKidar+500	['Sogdiana']	Kidarite Kingdom	500	600	1000000.0	850000.0	30033.0	3.0	4.0	1.0	4.0	500.0	0.8389860336658899	0.13523291574995788	1.0	1.0	1.0	0.4006328316248197	0.17149010976692802	governed population	1.0	0.8434299675381463	0.8668060895027694	1.0	1.0	0.8783185445661695	0.9105640432746959	1.0423764665717163	1.0	0.1	0.8395104819215451	0.8902332511770683	1.0	1.0	1.0	1.0	0.9628189477610024	10000	-10219.287807965153	22.79459493277199	1.0	1.0	1.0	1.020234128082441	1.0	1.0	0.7944036198250157	1.0	1
AfKushn-200	['Kachi Plain', 'Sogdiana']	Kushan Empire	-200	-100	14000000.0	527036.0	4606.0	4.0	4.0	2.0	4.0	1000.0	1.0274265601045065	0.42765924320113546	1.0	1.0	1.0	0.1	0.0	governed population	1.0	1.0023177573260176	1.0	1.0	1.0	1.0	1.0	1.0	1.0	0.1	1.0	1.0	1.0	1.0	1.0	1.0	1.0	10000	-16544.694172838623	32.05759568130962	1.0	1.0	1.0	1.0	1.0	1.0	1.0	1.0	1
AfKushn-100	['Kachi Plain', 'Sogdiana']	Kushan Empire	-100	0	12500000.0	497115.0	9708.0	4.0	4.0	2.0	4.0	1000.0	1.0301467276593688	0.4144947049003671	1.0	1.0	1.0	0.1	0.0	governed population	1.0	1.0111535068629864	1.0	1.0	1.0	1.0	1.0	1.0	1.0	0.1	1.0	1.0	1.0	1.0	1.0	1.0	1.0	10000	-15323.728717108934	32.05374554748813	1.0	1.0	1.0	1.0	1.0	1.0	1.0	1.0	1
AfKushn+0	['Kachi Plain', 'Sogdiana']	Kushan Empire	0	100	12500000.0	594360.0	24093.0	4.0	4.0	2.0	4.0	1000.0	1.0255183165961943	0.39626946618959424	1.0	1.0	1.0	0.1	0.0	governed population	1.0	1.0244461230408857	1.0	1.0	1.0	1.0	1.0	1.0	1.0	0.1	1.0	1.0	1.0	1.0	1.0	1.0	1.0	10000	-14026.483204890017	29.51363337168287	1.0	1.0	1.0	1.0	1.0	1.0	1.0	1.0	1
AfKushn+100	['Kachi Plain', 'Sogdiana']	Kushan Empire	100	200	12500000.0	2000000.0	150000.0	4.0	4.0	2.0	4.0	1000.0	1.0101360410961229	0.27589914856423897	1.0	1.0	1.0	0.1	0.0	governed population	1.0	1.0317589584099105	1.0	1.0	1.0	1.0	1.0	1.0	1.0	0.1	1.0	1.0	1.0	1.0	1.0	1.0	1.0	10000	-14415.18336707752	16.75651975088812	1.0	1.0	1.0	1.0	1.0	1.0	1.0	1.0	1
AfKushn+200	['Kachi Plain', 'Sogdiana']	Kushan Empire	200	300	12500000.0	2000000.0	100000.0	4.0	4.0	2.0	4.0	1000.0	1.0067055362000603	0.2742920877451363	1.0	1.0	1.0	0.1	0.0	governed population	1.0	1.030151260824496	1.0	1.0	1.0	1.0	1.0	1.0	1.0	0.1	1.0	1.0	1.0	1.0	1.0	1.0	1.0	10000	-14324.393087870081	16.306151929759764	1.0	1.0	1.0	1.0	1.0	1.0	1.0	1.0	1
AfKushn+300	['Kachi Plain', 'Sogdiana']	Kushan Empire	300	400	12500000.0	2000000.0	100000.0	4.0	4.0	2.0	4.0	1000.0	1.0067055362000603	0.2742920877451363	1.0	1.0	1.0	0.1	0.0	governed population	1.0	1.030151260824496	1.0	1.0	1.0	1.0	1.0	1.0	1.0	0.1	1.0	1.0	1.0	1.0	1.0	1.0	1.0	10000	-14324.393087870081	16.306151929759764	1.0	1.0	1.0	1.0	1.0	1.0	1.0	1.0	1
AfKushn+400	['Kachi Plain', 'Sogdiana']	Kushan Empire	400	500	12500000.0	2000000.0	100000.0	4.0	4.0	2.0	4.0	1000.0	1.0067055362000603	0.2742920877451363	1.0	1.0	1.0	0.1	0.0	governed population	1.0	1.030151260824496	1.0	1.0	1.0	1.0	1.0	1.0	1.0	0.1	1.0	1.0	1.0	1.0	1.0	1.0	1.0	10000	-14324.393087870081	16.306151929759764	1.0	1.0	1.0	1.0	1.0	1.0	1.0	1.0	1
AfTochr-100	['Sogdiana']	Tocharians	-100	0	100000.0	10000.0	6116.0	3.0	3.0	1.0	2.0	-4411.832220148946	0.8541380518871382	0.5334387949981348	0.5003919895888395	1.0	0.3636696475075154	0.1	0.1	land	0.462952136006288	0.3982181051916352	0.011333219373608929	0.3056189694160392	0.9130266358462704	1.0	0.1	1.0	1.0	-0.06708156715366237	1.0	0.0	1.0	1.0	0.0	1.0	1.0	10000	55272.58926350144	23.178335119006682	0.0	1.0	1.0	1.0	1.0	1.0	0.9739272953581216	1.0	1
AfTochr+0	['Sogdiana']	Tocharians	0	100	100000.0	10000.0	7215.0	3.0	3.0	1.0	2.0	-4384.323433888385	0.8537809296260508	0.5340559466378502	0.4998862455617194	1.0	0.3625963333315867	0.1	0.1	land	0.4656403942794049	0.3976766015788635	0.013355665087958712	0.3039783112929342	0.911227389978624	1.0	0.1	1.0	1.0	-0.06707701355189022	1.0	0.0	1.0	1.0	0.0	1.0	1.0	10000	55434.36112948684	23.01289313775269	0.0	1.0	1.0	1.0	1.0	1.0	0.9713736628925771	1.0	1
AfTochr+100	['Sogdiana']	Tocharians	100	200	100000.0	10000.0	7859.0	3.0	3.0	1.0	2.0	-4370.085880802802	0.8536075040705007	0.5344014467417086	0.499616350331757	1.0	0.3620481619469917	0.1	0.1	none	0.4619187460153634	0.3959026307499138	0.023481810349098745	0.2824129743152152	0.9140065607493726	1.0	0.1	1.0	1.0	-0.06637243321476273	1.0	0.0	1.0	1.0	0.0	1.0	1.0	10000	56091.56624781746	22.93000303695899	0.0	1.0	1.0	1.0	1.0	1.0	0.9661510107943228	1.0	1
Ashanti+1700	['Ghanaian Coast']	Asantemanso	1700	1800	377999.0	555894.0	22500.0	6.0	6.0	4.0	4.0	370.0	1.0	0.0	1.0	1.0	0.0	0.0	0.0	state salary	1.0	1.0	1.0	0.0	0.0	1.0	0.0	1.0	1.0	0.0	0.0	0.0	0.0	0.0	0.0	1.0	1.0	100-200	59192.2797047233	10.16566084193125	0.0	1.0	1.0	1.0	0.0	1.0	0.0	1.0	1.0
Ashanti+1800	['Ghanaian Coast']	Asantemanso	1800	1900	727279.0	443939.0	22500.0	6.0	6.0	4.0	4.0	370.0	1.0	0.0	1.0	1.0	0.0	0.0	0.0	state salary	1.0	1.0	1.0	0.0	0.0	1.0	0.0	1.0	1.0	0.0	0.0	0.0	0.0	0.0	0.0	1.0	1.0	100-200	58423.73825316572	10.16216353743662	0.0	1.0	1.0	1.0	0.0	1.0	0.0	1.0	1.0
Ashanti+1900	['Ghanaian Coast']	Asantemanso	1900	2000	3000000.0	259000.0	22500.0	6.0	6.0	4.0	4.0	370.0	1.0	0.0	1.0	1.0	0.0	0.0	0.0	state salary	1.0	1.0	1.0	0.0	0.0	1.0	0.0	1.0	1.0	0.0	0.0	0.0	0.0	0.0	0.0	1.0	1.0	100-200	56972.26039721952	10.235261628342123	0.0	1.0	1.0	1.0	0.0	1.0	0.0	1.0	1.0
BrookeRaj+1900	['Kapuasi Basin']	Iban	1900	2000	41471.0	124450.0	500.0	3.0	2.0	1.0	1.0	-6827.543774618282	0.0	0.0	0.0	0.0	0.0	1.0	1.0	state salary	1.0	1.0	1.0	1.0	0.0	1.0	0.0	0.0	0.0	0.0	0.0	0.0	0.0	0.0	0.0	1.0	0.0	3306	2933.9947104433472	-2.765556122451354	0.0	0.0	1.0	1.0	1.0	0.0	0.0	1.0	0.0
BrookeRaj+2000	['Kapuasi Basin']	Iban	2000	2100	439000.0	124450.0	500.0	3.0	2.0	1.0	1.0	-6605.397380835073	0.0	0.0	0.0	0.0	0.0	1.0	1.0	state salary	1.0	1.0	1.0	1.0	0.0	1.0	0.0	0.0	0.0	0.0	0.0	0.0	0.0	0.0	0.0	1.0	0.0	3306	-9283.878795148175	-3.3147267798239817	0.0	0.0	1.0	1.0	1.0	0.0	0.0	1.0	0.0
CahokiaExtra+1800	['Cahokia']	French colonial Middle Mississippi	1800	1900	2013716.0	287866.0	62846.0	4.543876439020057	4.0391035946392115	3.4307125815615023	3.5308765245604032	13145.653496422006	0.6491976037905332	0.4122323548171453	0.8604764740225164	0.7261200591633717	0.8596417988904531	0.2672072019112405	0.5376982002678916	state salary	0.8545132570975551	0.7044340886559328	0.8242975334718523	0.7240158694598732	0.7161062367159053	0.93942578490014	0.735755416632832	0.8880635119542759	0.9477317589869232	0.6469182278059575	0.6845206809066271	0.4070198154563309	0.8546942975755868	0.9738568269753438	0.7971975892506216	0.8729330144881969	0.9239350647644092	3306	25500.818451935404	49.51418078529407	0.9142214046634441	0.7791089117909473	0.9168990251970888	1.05662816267517	0.8241176413351796	0.803446371848489	0.6600847153044821	0.9164356012333196	1
Cn5Dyna+1000	['Middle Yellow River Valley']	Five Dynasties	1000	1100	612557.0	538501.0	1541853.0	5.167605234124278	4.6763689911003885	2.5746737372721853	2.7321326192092803	-146.69648947022233	1.1985877858801146	0.8387595814299572	1.0	0.6289054480638087	1.0	1.0	1.0	state salary	1.0	1.0	1.0	0.9454061462111096	1.0	1.0	1.0	1.0	1.0	0.14717099869133418	1.0	0.8233344926640539	1.0	1.0	1.0	1.0	1.0	2560000	503.0820878865125	135.80111338515812	1.0	1.0	0.9991281234308448	1.0	1.0	1.0	1.0	1.0	1.0
CnChuSA-700	['Middle Yellow River Valley']	Chu	-700	-600	785930.0	50000.0	16629.0	5.0	5.0	1.0	4.0	800.0	1.1654107282270358	0.19650428765213016	0.9238218305424504	1.0	1.0	0.0	1.0	land	1.0	1.0	1.0	1.0	1.0	0.9821542042214684	1.0	1.0	1.0	0.4862426496972618	1.0	0.7572773543011376	1.0	1.0	1.0	1.0	1.0	38	21505.747272020733	43.63030153723011	0.6386448283288796	1.0	1.0065743099565614	1.0	1.0	1.0	0.41738013357799736	1.0	1
CnChuSA-600	['Middle Yellow River Valley']	Chu	-600	-500	4049595.0	370000.0	40367.0	5.0	5.0	1.0	4.0	800.0	1.1342028305856529	0.1798335316763307	0.967169415802764	1.0	1.0	0.0	1.0	land	1.0	1.0	1.0	1.0	1.0	0.9657544318097864	1.0	1.0	1.0	0.5175930722891224	1.0	0.7533916697031149	1.0	1.0	1.0	1.0	1.0	38	20239.714539251465	33.21398561021418	0.6534990912366926	1.0	1.0053549206796608	1.0	1.0	1.0	0.3950513758760133	1.0	1
CnChuSA-500	['Middle Yellow River Valley']	Chu	-500	-400	3710471.0	200000.0	38863.0	5.0	5.0	1.0	4.0	800.0	1.146521935401025	0.18540145394625332	0.9509579521449087	1.0	1.0	0.0	1.0	land	1.0	1.0	1.0	1.0	1.0	0.9694169330154132	1.0	1.0	1.0	0.5060748261435697	1.0	0.7568340485453272	1.0	1.0	1.0	1.0	1.0	38	20515.674747756704	36.50642331991101	0.6584469548720053	1.0	1.0053317081308597	1.0	1.0	1.0	0.3991844489149821	1.0	1
CnChuSA-400	['Middle Yellow River Valley']	Chu	-400	-300	4712226.0	200000.0	29000.0	5.0	5.0	1.0	4.0	800.0	1.1461100830064317	0.18786064999644955	0.9533932668162886	1.0	1.0	0.0	1.0	land	1.0	1.0	1.0	1.0	1.0	0.9646685182956096	1.0	1.0	1.0	0.5107901703157498	1.0	0.7532950791206534	1.0	1.0	1.0	1.0	1.0	38	19473.98032860453	35.984919439968316	0.6764907271912889	1.0	1.0053573460138427	1.0	1.0	1.0	0.4057329033974224	1.0	1
CnChuWS-400	['Middle Yellow River Valley']	Chu	-400	-300	16159282.0	460000.0	21578.0	7.0	5.0	2.8854775331402656	4.0	800.0	1.0016856966428438	0.5922313694213471	1.0	0.8391029042978242	1.0	0.0	1.0	state salary	1.0	1.0	1.0	1.0	0.8892092454142901	0.9007422213116458	1.0	0.8932988637749031	1.0	1.0	0.8895511026241691	0.7015757583625079	1.0	1.0	1.0	1.0	0.997996338077472	38	42279.09826852223	45.046683295749396	0.5459425620939915	1.0	0.9909599416552204	1.0447256900710926	0.9569792544631518	1.0	0.5944582639794069	1.0	1
CnChuWS-300	['Middle Yellow River Valley']	Chu	-300	-200	13104710.0	460000.0	29111.0	7.0	5.0	2.9781850797571434	4.0	800.0	1.0053879282158047	0.593539065554074	1.0	0.8383297294152977	1.0	0.0	1.0	state salary	1.0	1.0	1.0	1.0	0.8888441473432921	0.9103212103447628	1.0	0.8969014243313728	1.0	1.0	0.8869609889881099	0.7038270113111611	1.0	1.0	1.0	1.0	1.000347048263981	38	43603.14687453897	46.001845849877995	0.5137314518386534	1.0	0.9923464689223391	1.0447995688531642	0.9562955291481096	1.0	0.5930103932536874	1.0	1
CnChuWS-200	['Middle Yellow River Valley']	Chu	-200	-100	10660928.0	460000.0	32520.0	7.0	5.0	3.0435389864691933	4.0	800.0	1.0077526607013645	0.594170070920832	1.0	0.8398191148376699	1.0	0.0	1.0	state salary	1.0	1.0	1.0	1.0	0.8890926997239623	0.9144152690649532	1.0	0.8990904661772141	1.0	1.0	0.8857224836514914	0.7045108589453989	1.0	1.0	1.0	1.0	1.0034029505862208	38	44466.52092687792	46.809360176785155	0.4900694523832934	1.0	0.993146638231086	1.044359019440727	0.9556948079947226	1.0	0.5933574172838405	1.0	1
CnEHan+100	['Middle Yellow River Valley']	Eastern Han	100	200	45854394.0	6500000.0	420000.0	7.0	7.0	1.0	6.0	-7496.674964933889	1.2067214118755707	1.0	1.0	0.1	1.0	1.0	1.0	state salary	1.0	1.0	1.0	1.0	1.0	1.0	1.0	1.0	1.0	1.0	1.0	1.0	1.0	1.0	1.0	1.0	1.0	2	40241.29681052188	56.24304244421555	1.0	1.0	1.0	1.0	1.0	1.0	1.0	1.0	1
CnEHan+200	['Middle Yellow River Valley']	Eastern Han	200	300	48000000.0	2500000.0	100000.0	7.0	7.0	1.0	6.0	-5146.029225946875	1.2479998316812055	1.0	1.0	0.1	1.0	1.0	0.0	state salary	1.0	1.0	1.0	1.0	1.0	1.0	1.0	1.0	1.0	1.0	1.0	1.0	1.0	1.0	1.0	1.0	1.0	2	54138.042586123964	66.73308243537184	1.0	1.0	1.0	1.0	1.0	1.0	1.0	1.0	1
CnEHan+300	['Middle Yellow River Valley']	Eastern Han	300	400	48000000.0	2500000.0	100000.0	7.0	7.0	1.0	6.0	-5146.029225946875	1.2479998316812055	1.0	1.0	0.1	1.0	1.0	0.0	state salary	1.0	1.0	1.0	1.0	1.0	1.0	1.0	1.0	1.0	1.0	1.0	1.0	1.0	1.0	1.0	1.0	1.0	2	54138.042586123964	66.73308243537184	1.0	1.0	1.0	1.0	1.0	1.0	1.0	1.0	1
CnErJin-300	['Middle Yellow River Valley']	Western Jin	-300	-200	16163863.0	335685.0	136935.0	8.0	6.0	1.0	6.0	1400.0	1.065961487668852	1.0	0.1	0.1	0.5430236897590492	1.0	1.0	state salary	1.0	1.0	1.0	1.0	1.0	1.0	1.0	1.0	1.0	0.6443138745766741	1.0	0.9348457796439535	1.0	1.0	1.041133745569296	1.0	1.0	2	7742.255902909399	96.94284824203328	1.0	1.0	0.9790733024425062	1.0	1.0	1.0	1.0	1.0	1
CnErJin-200	['Middle Yellow River Valley']	Western Jin	-200	-100	16163863.0	317869.0	200088.0	8.0	6.0	1.0	6.0	1400.0	1.073089251362089	1.0	0.1	0.1	0.5431874170941218	1.0	1.0	state salary	1.0	1.0	1.0	1.0	1.0	1.0	1.0	1.0	1.0	0.6440146671253981	1.0	0.93477564682529	1.0	1.0	1.0431034813110154	1.0	1.0	2	7960.92838273734	98.10828822103706	1.0	1.0	0.9789791345460521	1.0	1.0	1.0	1.0	1.0	1
CnErJin-100	['Middle Yellow River Valley']	Western Jin	-100	0	16163863.0	764488.0	747639.0	8.0	6.0	1.0	6.0	1400.0	1.1054456826109913	1.0	0.1	0.1	0.5362012276453316	1.0	1.0	state salary	1.0	1.0	1.0	1.0	1.0	1.0	1.0	1.0	1.0	0.6410446954886561	1.0	0.9562965235290044	1.0	1.0	1.0563322209605346	1.0	1.0	2	10845.815937649975	97.3633535097452	1.0	1.0	0.9787022836040732	1.0	1.0	1.0	1.0	1.0	1
CnErJin+0	['Middle Yellow River Valley']	Western Jin	0	100	16163863.0	946818.0	853293.0	8.0	6.0	1.0	6.0	1400.0	1.1093436284309734	1.0	0.1	0.1	0.5347816327113021	1.0	1.0	state salary	1.0	1.0	1.0	1.0	1.0	1.0	1.0	1.0	1.0	0.6395544141895722	1.0	0.9621693573080998	1.0	1.0	1.0572637144448658	1.0	1.0	2	11430.909725909329	96.01491331013732	1.0	1.0	0.9812669503698844	1.0	1.0	1.0	1.0	1.0	1
CnErJin+100	['Middle Yellow River Valley']	Western Jin	100	200	16163863.0	889339.0	1194099.0	8.0	6.0	1.0	6.0	1400.0	1.1441989387122442	1.0	0.1	0.1	0.5189481402648739	1.0	1.0	state salary	1.0	1.0	1.0	1.0	1.0	1.0	1.0	1.0	1.0	0.6456570080252328	1.0	0.9538708862744844	1.0	1.0	1.058170603707015	1.0	1.0	2560000	17234.172079428165	100.65084806729178	1.0	1.0	0.9939854410126636	1.0	1.0	1.0	1.0	1.0	1
CnErJin+200	['Middle Yellow River Valley']	Western Jin	200	300	16163863.0	1354154.0	1467018.0	8.0	6.0	1.0	6.0	1400.0	1.1572552575379471	1.0	0.1	0.1	0.5101183926652431	1.0	1.0	state salary	1.0	1.0	1.0	1.0	1.0	1.0	1.0	1.0	1.0	0.6469079438289216	1.0	0.9564644842583868	1.0	1.0	1.05785388026511	1.0	1.0	2560000	20440.99450257443	97.47608889878126	1.0	1.0	0.9999869017994616	1.0	1.0	1.0	1.0	1.0	1
CnErJin+300	['Middle Yellow River Valley']	Western Jin	300	400	16163863.0	4500000.0	600000.0	8.0	6.0	1.0	6.0	1400.0	1.0390089837069532	1.0	0.1	0.1	0.5522224592075677	1.0	1.0	state salary	1.0	1.0	1.0	1.0	1.0	1.0	1.0	1.0	1.0	0.6233495524942559	1.0	1.0157088142587285	1.0	1.0	1.0368498708939975	1.0	1.0	2	4148.737361039981	58.42003392131098	1.0	1.0	0.988374917359979	1.0	1.0	1.0	1.0	1.0	1
CnErJin+400	['Middle Yellow River Valley']	Western Jin	400	500	16163863.0	4500000.0	600000.0	8.0	6.0	1.0	6.0	1400.0	1.0390089837069532	1.0	0.1	0.1	0.5522224592075677	1.0	1.0	state salary	1.0	1.0	1.0	1.0	1.0	1.0	1.0	1.0	1.0	0.6233495524942559	1.0	1.0157088142587285	1.0	1.0	1.0368498708939975	1.0	1.0	2	4148.737361039981	58.42003392131098	1.0	1.0	0.988374917359979	1.0	1.0	1.0	1.0	1.0	1
CnErlig-1600	['Middle Yellow River Valley']	Erligang	-1600	-1500	2000000.0	350000.0	500000.0	3.0	3.0	2.0	4.0	450.0	0.8709636163594949	0.1	0.7144344627682955	1.0	1.0	0.1	0.15345201008110065	governed population	1.0	0.1	0.0	0.1	0.7995924717714334	0.1	0.7193714732127301	1.0	1.0	0.3947421535840432	0.9238435183120329	0.4743466434756056	1.0	1.0	0.8347186925658612	0.7787262873809002	1.0	15365	1870.0	9.0	0.4574326399467752	1.0	1.0	1.0	0.9494720718617964	1.0	0.6644474126395699	1.0	1
CnErlig-1500	['Middle Yellow River Valley']	Erligang	-1500	-1400	2000000.0	350000.0	500000.0	3.0	3.0	2.0	4.0	450.0	0.8709636163594949	0.1	0.7144344627682955	1.0	1.0	0.1	0.15345201008110065	governed population	1.0	0.1	0.0	0.1	0.7995924717714334	0.1	0.7193714732127301	1.0	1.0	0.3947421535840432	0.9238435183120329	0.4743466434756056	1.0	1.0	0.8347186925658612	0.7787262873809002	1.0	15365	1870.0	9.0	0.4574326399467752	1.0	1.0	1.0	0.9494720718617964	1.0	0.6644474126395699	1.0	1
CnErlig-1400	['Middle Yellow River Valley']	Erligang	-1400	-1300	2000000.0	350000.0	500000.0	3.0	3.0	2.0	4.0	450.0	0.8709636163594949	0.1	0.7144344627682955	1.0	1.0	0.1	0.15345201008110065	governed population	1.0	0.1	0.0	0.1	0.7995924717714334	0.1	0.7193714732127301	1.0	1.0	0.3947421535840432	0.9238435183120329	0.4743466434756056	1.0	1.0	0.8347186925658612	0.7787262873809002	1.0	15365	1870.0	9.0	0.4574326399467752	1.0	1.0	1.0	0.9494720718617964	1.0	0.6644474126395699	1.0	1
CnErlig-1300	['Middle Yellow River Valley']	Erligang	-1300	-1200	2000000.0	350000.0	500000.0	3.0	3.0	2.0	4.0	450.0	0.8709636163594949	0.1	0.7144344627682955	1.0	1.0	0.1	0.15345201008110065	governed population	1.0	0.1	0.0	0.1	0.7995924717714334	0.1	0.7193714732127301	1.0	1.0	0.3947421535840432	0.9238435183120329	0.4743466434756056	1.0	1.0	0.8347186925658612	0.7787262873809002	1.0	15365	1870.0	9.0	0.4574326399467752	1.0	1.0	1.0	0.9494720718617964	1.0	0.6644474126395699	1.0	1
CnErlig-1200	['Middle Yellow River Valley']	Erligang	-1200	-1100	2000000.0	350000.0	500000.0	3.0	3.0	2.0	4.0	450.0	0.8709636163594949	0.1	0.7144344627682955	1.0	1.0	0.1	0.15345201008110065	governed population	1.0	0.1	0.0	0.1	0.7995924717714334	0.1	0.7193714732127301	1.0	1.0	0.3947421535840432	0.9238435183120329	0.4743466434756056	1.0	1.0	0.8347186925658612	0.7787262873809002	1.0	15365	1870.0	9.0	0.4574326399467752	1.0	1.0	1.0	0.9494720718617964	1.0	0.6644474126395699	1.0	1
CnErlit-1800	['Middle Yellow River Valley']	Erlitou	-1800	-1700	236745.0	10000.0	18000.0	3.0	3.0	3.0	4.0	-3577.6252261287627	0.8075834873722968	0.1	0.760441310060731	1.0	1.0	0.1	0.060790349430713674	governed population	1.0	0.1	0.20690219250971487	0.1	0.7862229921446393	0.0	0.1409759445891019	1.0	1.0	0.08190266398705781	1.0	0.6201885441109412	0.8375811679204976	0.6556248926367153	0.7998311916417575	0.6995951009646855	1.0	442	-1351.6245870051553	14.977610950029547	0.4859062221411625	1.0	1.0	1.0	1.0	1.0	0.6382711464834566	1.0	1
CnErlit-1700	['Middle Yellow River Valley']	Erlitou	-1700	-1600	236015.0	10000.0	18000.0	3.0	3.0	3.0	4.0	-3577.08764884061	0.8075425507716267	0.1	0.7604143889692305	1.0	1.0	0.1	0.060827741994428475	governed population	1.0	0.1	0.20693449506923645	0.1	0.7862110882949903	0.0	0.14098995658598454	1.0	1.0	0.08190384076054953	1.0	0.6202282702458374	0.8376187304382681	0.6556161404833095	0.7998518256371783	0.6996301927245449	1.0	442	-1350.0945617058314	14.979348092160805	0.4859098409715856	1.0	1.0	1.0	1.0	1.0	0.6382483100104107	1.0	1
CnErlit-1600	['Middle Yellow River Valley']	Erlitou	-1600	-1500	215438.0	10000.0	18000.0	3.0	3.0	3.0	4.0	-3561.215926759451	0.8063326566628866	0.1	0.7596200756740972	1.0	1.0	0.1	0.061927649506581	governed population	1.0	0.1	0.2079299343640532	0.1	0.7858567176932054	0.0	0.1414058605700843	1.0	1.0	0.08194124169195899	1.0	0.6214020998699288	0.8387269563129077	0.655349922334233	0.8004648342409709	0.7006713002347501	1.0	442	-1304.9574986586251	15.030074059023185	0.4860291204606285	1.0	1.0	1.0	1.0	1.0	0.6375712387046469	1.0	1
CnHChin+1900	['Southern China Hills']	Miao	1900	2000	46392.0	97017.0	88.0	2.0	2.0	1.0	1.0	-13577.780579695087	0.0	0.0	1.0	0.0	1.0	1.0	1.0	land	1.0	1.0	1.0	1.0	1.0	1.0	0.0	1.0	1.0	0.0	0.0	0.0	1.0	0.0	1.0	1.0	1.0	10000	4.0	9.0	0.0	1.0	0.0	1.0	1.0	0.0	0.0	1.0	1.0
CnHChin+2000	['Southern China Hills']	Miao	2000	2100	71690.0	159471.0	209.0	2.0	2.0	1.0	1.0	-13331.08537275632	0.0	0.0	1.0	0.0	1.0	1.0	1.0	land	1.0	1.0	1.0	1.0	1.0	1.0	0.0	1.0	1.0	0.0	0.0	0.0	1.0	0.0	1.0	1.0	1.0	10000	4.0	9.0	0.0	1.0	0.0	1.0	1.0	0.0	0.0	1.0	1.0
CnHQngL+1700	['Southern China Hills']	Large Flowery	1700	1800	200000.0	10166.0	28138.0	3.0	2.2612775148351227	1.0	2.0	-2358.4560029441377	1.0	0.5270216028033285	1.0	1.0	1.0	1.0	0.6240263755911261	governed population	1.0	0.5781968126031721	0.0	0.3941911065112956	1.0	0.33393935137456	0.5700652848627058	0.9600108424104086	0.7263578298765794	0.6366741587405544	0.8031386138088105	0.32886057343721603	0.8042814757820679	1.0	0.0	0.9036700882674726	0.7836507355260078	3306	13710.923932499538	29.97918702016305	0.5505896654424169	1.0	1.0092405638497683	1.045200573341712	1.0	1.2642498705507759	0.6371014480954754	1.0736174537437655	1
CnHQngL+1800	['Southern China Hills']	Large Flowery	1800	1900	200000.0	10166.0	27935.0	3.0	2.2592937210563067	1.0	2.0	-2409.202639341604	1.0	0.5265150531226007	1.0	1.0	1.0	1.0	0.6262225609343378	governed population	1.0	0.5781922971956001	0.0	0.39498216757144333	1.0	0.3390771239850212	0.569240657371836	0.9595368715007055	0.7284125888895155	0.6364744909774551	0.8041399042969348	0.3289651145118833	0.8041172259337592	1.0	0.0	0.9050047274695756	0.7829485958407623	3306	13780.155602218298	30.00816285194622	0.5526285003112851	1.0	1.0084343598512464	1.0457925455754007	1.0	1.2643634961880412	0.6371413434686504	1.0741506159141252	1
CnHQngL+1900	['Southern China Hills']	Large Flowery	1900	2000	200000.0	10166.0	41001.0	3.0	2.289773877644349	1.0	2.0	-2191.317287621532	1.0	0.5362355845020517	1.0	1.0	1.0	1.0	0.627268456965569	governed population	1.0	0.5774382772535114	0.0	0.3925660967604758	1.0	0.3390138516349289	0.573123765561578	0.9639134099292436	0.7293406712213755	0.6326032387562478	0.8070358846790642	0.3313690195435026	0.7994261976258976	1.0	0.0	0.9066778798042612	0.7836188797343345	3306	13863.082446754852	30.31077708402153	0.5453806783569689	1.0	1.0103703780874635	1.0460758753843395	1.0	1.2623939851421089	0.633207829441143	1.0731149025449902	1
CnHanWS-400	['Middle Yellow River Valley']	Han State	-400	-300	5575348.0	66939.0	11864.0	5.0	4.0	2.146011555145308	4.0	7782.755364219536	0.9861018165244329	0.4744005447772702	1.0	0.8707698522317776	1.0	0.0	1.0	state salary	1.0	1.0	1.0	1.0	0.9004719397166249	0.9342341612719668	1.0	0.9025344385846712	1.0	1.0	0.9143640929161092	0.6322538635776211	1.0	1.0	1.0	1.0	1.025235189035425	38	42098.563183504666	51.11727610493661	0.5015794050864794	1.0	1.0012173483085758	1.0452686493032222	0.960503038724543	1.0	0.5707447088155181	1.0	1
CnHanWS-300	['Middle Yellow River Valley']	Han State	-300	-200	4402987.0	111135.0	28271.0	5.0	4.0	2.2892491833335527	4.0	7620.811030668947	0.9768457639943364	0.4710827138649956	1.0	0.8684577226623595	1.0	0.0	1.0	state salary	1.0	1.0	1.0	1.0	0.8979180177902928	0.947603135748414	1.0	0.9037183016628632	1.0	1.0	0.9237326711020616	0.6432518952809949	1.0	1.0	1.0	1.0	1.0197946762588208	38	43447.65311580586	49.56061790583443	0.4665389229084799	1.0	1.0028114230708605	1.0459688402154796	0.9635010917992842	1.0	0.5593827967830234	1.0	1
CnHanWS-200	['Middle Yellow River Valley']	Han State	-200	-100	4176098.0	105928.0	30233.0	5.0	4.0	2.294543300648635	4.0	7660.303997732088	0.9777283724967076	0.4719661623927801	1.0	0.8687714296622671	1.0	0.0	1.0	state salary	1.0	1.0	1.0	1.0	0.8980314544751828	0.9493127712605108	1.0	0.9041295308752246	1.0	1.0	0.9225204343712198	0.6439184203196321	1.0	1.0	1.0	1.0	1.0198921454721497	38	43776.85609798021	49.883910504105216	0.4612069523546146	1.0	1.0031239951749398	1.0458641962192965	0.9631749713103528	1.0	0.5586805067822054	1.0	1
CnImQin-300	['Middle Yellow River Valley']	Imperial Qin	-300	-200	6695874.0	816862.0	350000.0	7.0	6.0	253.985835824348	5.0	1100.0	-102.26511274175104	15.598239606712973	1.0	0.1	1.0	1.0	1.0	state salary	1.0	1.0	1.0	1.0	1.0	-12.393554254187565	1.0	-21.620423794577828	1.0	1.0	-23.329585279377717	0.0	1.0	1.0	1.0	1.0	1.0	9000000	2500000.0	5.0	-21.460146472370567	1.0	1.0	2.8119285956041127	1.0	1.0	-17.449765018097516	1.0	1
CnImQin-200	['Middle Yellow River Valley']	Imperial Qin	-200	-100	40000000.0	2433000.0	200000.0	7.0	6.0	253.50336000891983	5.0	1100.0	-102.2147749900574	15.63160667286667	1.0	0.1	1.0	1.0	1.0	state salary	1.0	1.0	1.0	1.0	1.0	-12.317636679351725	1.0	-21.583530098595052	1.0	1.0	-23.23419051005208	0.0	1.0	1.0	1.0	1.0	1.0	9000000	2500000.0	5.0	-21.182699854771254	1.0	1.0	2.829219817367906	1.0	1.0	-17.314702778164776	1.0	1
CnImQin-100	['Middle Yellow River Valley']	Imperial Qin	-100	0	40000000.0	2433000.0	200000.0	7.0	6.0	253.50336000891983	5.0	1100.0	-102.2147749900574	15.63160667286667	1.0	0.1	1.0	1.0	1.0	state salary	1.0	1.0	1.0	1.0	1.0	-12.317636679351725	1.0	-21.583530098595052	1.0	1.0	-23.23419051005208	0.0	1.0	1.0	1.0	1.0	1.0	9000000	2500000.0	5.0	-21.182699854771254	1.0	1.0	2.829219817367906	1.0	1.0	-17.314702778164776	1.0	1
CnJinSA-700	['Middle Yellow River Valley']	Jin	-700	-600	1230296.0	160000.0	30117.0	4.0	5.0	2.050140492225177	4.0	400.0	1.1716924096400472	0.22818006124398765	1.0	1.0	1.0	0.0	1.0	land	1.0	1.0	1.0	1.0	1.0	0.9831747056100144	1.0	1.0	1.0	0.6210090011833682	1.0275123648383442	0.7104050695445975	1.0	1.0	1.0	1.0	1.0	38	31783.219518787148	37.43171535208128	0.5326555082062229	1.0	1.0	1.020531865310589	1.0	1.0	0.4041963017473559	1.0	1
CnJinSA-600	['Middle Yellow River Valley']	Jin	-600	-500	1663282.0	160000.0	35447.0	4.0	5.0	2.051239265693242	4.0	400.0	1.1718227082055928	0.2287237516732012	1.0	1.0	1.0	0.0	1.0	land	1.0	1.0	1.0	1.0	1.0	0.981602178246962	1.0	1.0	1.0	0.6206674554684242	1.028647251076276	0.7095872745449838	1.0	1.0	1.0	1.0	1.0	38	31742.709399717416	37.0522737514976	0.538457117800052	1.0	1.0	1.0227802378797088	1.0	1.0	0.4032139089875171	1.0	1
CnJinSA-500	['Middle Yellow River Valley']	Jin	-500	-400	2343282.0	160000.0	43645.0	4.0	5.0	2.053518739805567	4.0	400.0	1.1717539773402594	0.23015150584505156	1.0	1.0	1.0	0.0	1.0	land	1.0	1.0	1.0	1.0	1.0	0.9790314139952674	1.0	1.0	1.0	0.6206361174787001	1.030333996334179	0.7093805090953648	1.0	1.0	1.0	1.0	1.0	38	31875.20274370989	36.639653798679134	0.5440066013495818	1.0	1.0	1.0254961088603982	1.0	1.0	0.401765285260588	1.0	1
CnJinSA-400	['Middle Yellow River Valley']	Jin	-400	-300	4326095.0	160000.0	31310.0	4.0	5.0	2.009510249343017	4.0	400.0	1.1703443138042442	0.2321718543304329	1.0	1.0	1.0	0.0	1.0	land	1.0	1.0	1.0	1.0	1.0	0.97165458748448	1.0	1.0	1.0	0.6251984683059455	1.0303249005565556	0.6981216907171849	1.0	1.0	1.0	1.0	1.0	38	30560.465961201626	35.13944297951385	0.5803416456061037	1.0	1.0	1.0265982824682076	1.0	1.0	0.4073550322939625	1.0	1
CnLngsh-3000	['Middle Yellow River Valley']	Longshan	-3000	-2900	13495.0	1500.0	14000.0	3.0	3.0509709611799907	2.3813101134083183	3.0	7391.865768299696	0.9252220761622524	0.1	0.30495581433426033	1.0	0.5649768498445515	0.0	0.03447510443460305	land	0.4364749039052168	0.1	0.1	0.1	0.8551943171465637	0.5510130972005975	1.0	1.0	0.9462703237722352	0.1	1.0	0.9019152094930796	1.0	0.8748202128288638	1.0	0.7417906951571597	1.0	3306	-3344.3679849858195	22.281655464570196	0.7430675567613876	1.0	0.9352151871311014	1.0	0.9096727784773024	1.0	0.8259144477500531	1.0	1
CnLngsh-2900	['Middle Yellow River Valley']	Longshan	-2900	-2800	14446.0	1500.0	14000.0	3.0	3.052340210146891	2.378282318347464	3.0	7415.567814775909	0.9257648783192208	0.1	0.30528668414332083	1.0	0.5659352624142765	0.0	0.034312111208154	land	0.43646201147531577	0.1	0.1	0.1	0.8554683017518956	0.5508371119483146	1.0	1.0	0.946517697460072	0.1	1.0	0.902511812322118	1.0	0.8751457329519512	1.0	0.7430181814637906	1.0	3306	-3404.6604621425176	22.325841914724393	0.7442291303697349	1.0	0.9351270777958214	1.0	0.9096864026086638	1.0	0.8269224288600855	1.0	1
CnLngsh-2800	['Middle Yellow River Valley']	Longshan	-2800	-2700	15014.0	1500.0	14000.0	3.0	3.0524642796853447	2.3772199349830068	3.0	7411.324087318677	0.9259697093218504	0.1	0.30537035399269097	1.0	0.5662310421204476	0.0	0.034109648053339325	land	0.4364633610169758	0.1	0.1	0.1	0.8557420062666476	0.5505885368423299	1.0	1.0	0.9465901348503608	0.1	1.0	0.902554513310058	1.0	0.8752191583386231	1.0	0.7434384149473229	1.0	3306	-3410.6989268780635	22.335094719944934	0.7445742106856859	1.0	0.9350493000022128	1.0	0.9099828133321476	1.0	0.8272783383045113	1.0	1
CnLngsh-2700	['Middle Yellow River Valley']	Longshan	-2700	-2600	15602.0	1500.0	14000.0	3.0	3.052570149280873	2.3761794054579464	3.0	7406.615339017092	0.9261707515429284	0.1	0.3052886030471176	1.0	0.5664425019651034	0.0	0.03391391921250258	land	0.4364191419923708	0.1	0.1	0.1	0.8559682634371518	0.5503741981449568	1.0	1.0	0.9466682875507436	0.1	1.0	0.9025737840395108	1.0	0.875287239731315	1.0	0.7438370389020872	1.0	3306	-3414.807084308264	22.341636892833748	0.7448890347410015	1.0	0.9349678173674134	1.0	0.9102804834291184	1.0	0.827635726369494	1.0	1
CnLngsh-2600	['Middle Yellow River Valley']	Longshan	-2600	-2500	16215.0	1500.0	14000.0	3.0	3.0526945814993494	2.375116626548885	3.0	7402.3782076002035	0.9263752865469992	0.1	0.3052102101831883	1.0	0.5666620544720025	0.0	0.03372038187723153	land	0.4363746932585469	0.1	0.1	0.1	0.8561921398377261	0.5501630375108304	1.0	1.0	0.9467485336917058	0.1	1.0	0.9026013738270332	1.0	0.8753585929570559	1.0	0.74424475946526	1.0	3306	-3419.7289729217555	22.350013158446774	0.7452122317765116	1.0	0.9348871129402352	1.0	0.9105664184549588	1.0	0.8280023421220264	1.0	1
CnLngsh-2500	['Middle Yellow River Valley']	Longshan	-2500	-2400	16853.0	1500.0	14000.0	3.0	3.0528190137178255	2.3740532048798424	3.0	7398.132006627842	0.9265799991502052	0.1	0.30513193019595297	1.0	0.5668817489554322	0.0	0.03352661626013073	land	0.4363304168066372	0.1	0.1	0.1	0.8564136634774289	0.5499524547063851	1.0	1.0	0.9468286929077996	0.1	1.0	0.9026691899459812	1.0	0.8754271923899806	1.0	0.7446504600662079	1.0	3306	-3425.10644566052	22.359848552618576	0.7455417014514218	1.0	0.9348064658044156	1.0	0.9108473732310997	1.0	0.8283722163161565	1.0	1
CnLngsh-2400	['Middle Yellow River Valley']	Longshan	-2400	-2300	17503.0	1500.0	14000.0	3.0	3.0529404126124797	2.3730101043148526	3.0	7393.939398483288	0.9267806269733009	0.1	0.3050549482906978	1.0	0.5670972835265158	0.0	0.03333616072956147	land	0.4362870017642977	0.1	0.1	0.1	0.8566279887892261	0.5497429553325921	1.0	1.0	0.9469073599136534	0.1	1.0	0.9028445219926404	1.0	0.8754865216292668	1.0	0.7450441900185348	1.0	3306	-3431.5188580595827	22.371851832880274	0.7458838583200504	1.0	0.9347269549472088	1.0	0.9111157342723688	1.0	0.8287421178921488	1.0	1
CnLngsh-2300	['Middle Yellow River Valley']	Longshan	-2300	-2200	18025.0	1500.0	14000.0	3.0	3.0530209935191985	2.372214169684564	3.0	7390.31734782861	0.9269341910255612	0.1	0.3049924710406117	1.0	0.5672590231901601	0.0	0.03318601977012792	land	0.43625326322279706	0.1	0.1	0.1	0.8567965473002552	0.5495769376423101	1.0	1.0	0.9469670845419466	0.1	1.0	0.9029768897900284	1.0	0.8755298188866135	1.0	0.7453436595859659	1.0	3306	-3435.9219601257973	22.3808877166828	0.746143108493261	1.0	0.934664688788947	1.0	0.9113297132766912	1.0	0.8290245618003849	1.0	1
CnLngsh-2200	['Middle Yellow River Valley']	Longshan	-2200	-2100	18474.0	1500.0	14000.0	3.0	3.0530787585554378	2.3715562801212253	3.0	7387.007784585297	0.9270613520063844	0.1	0.3049382620083553	1.0	0.5673909335847281	0.0	0.03305831891455985	land	0.4362250951298506	0.1	0.1	0.1	0.8569397015956807	0.5494354415991243	1.0	1.0	0.9470161101676942	0.1	1.0	0.903085248154	1.0	0.87556439125583	1.0	0.7455907050331048	1.0	3306	-3439.208486069958	22.388956750736426	0.74635529967948	1.0	0.9346121526130908	1.0	0.9115110630588455	1.0	0.8292592243591423	1.0	1
CnLngsh-2100	['Middle Yellow River Valley']	Longshan	-2100	-2000	18935.0	1500.0	14000.0	3.0	3.053136721417145	2.3708983905578864	3.0	7383.7031683722425	0.9271885129872076	0.1	0.30488419407196643	1.0	0.5675229575605206	0.0	0.032930663715357716	land	0.4361970418915135	0.1	0.1	0.1	0.8570827998729902	0.5492939816702935	1.0	1.0	0.9470651502809198	0.1	1.0	0.903193553865705	1.0	0.8755989636250464	1.0	0.7458377369234499	1.0	3306	-3442.497645448369	22.39709440278963	0.7465639713757186	1.0	0.9345596355343548	1.0	0.9116919548870048	1.0	0.8294813734068902	1.0	1
CnLngsh-2000	['Middle Yellow River Valley']	Longshan	-2000	-1900	18531.0	1500.0	14000.0	3.0	3.0507219978303057	2.3738099449481105	3.0	7323.511826705184	0.9267275840315796	0.1	0.3044751289331909	1.0	0.5664840868909122	0.0	0.032653803512224085	land	0.4362292298957877	0.1	0.1	0.1	0.8573592212663679	0.5489103027619713	1.0	1.0	0.9467845785371136	0.1	1.0	0.9024471553391455	1.0	0.8751442333618038	1.0	0.7446172459222422	1.0	3306	-3343.1724058362634	22.34347231364827	0.745299225621584	1.0	0.9345032035461124	1.0	0.9125278354169988	1.0	0.8285557021745269	1.0	1
CnLngsh-1900	['Middle Yellow River Valley']	Longshan	-1900	-1800	19734.0	1500.0	14000.0	3.0	3.0556730417241056	2.367350058797586	3.0	7444.282851914639	0.9277877324694668	0.1	0.30527184085807	1.0	0.5687123233525508	0.0	0.033123196610577804	land	0.4361431176524171	0.1	0.1	0.1	0.8569009930775281	0.549590805554659	1.0	1.0	0.947396623778882	0.1	1.0	0.9040506801082181	1.0	0.8761051434629824	1.0	0.7473041888283203	1.0	3306	-3549.0858967223285	22.459363687968143	0.7480293848246857	1.0	0.9346251482029384	1.0	0.9109529316270254	1.0	0.8305750871273625	1.0	1
CnLrJin+1200	['Middle Yellow River Valley']	Later Jin	1200	1300	45000000.0	3600000.0	5753734.0	6.0	3.678658555249652	3.0	6.0	2183.0	1.426194220010686	1.0	1.0	1.0	1.0	1.0	1.0	state salary	1.0	1.0	1.0	1.0	1.0	1.0	1.0	1.0	1.0	0.3074157242098804	0.5643018365680474	1.0	1.0	1.0	1.0501995067443286	1.0	1.2215040657002196	2560000	50040.65590200616	104.4130198110818	1.0	1.0	1.0	1.0	1.0	1.0	1.0	1.0232332702518725	1
CnLrJin+1300	['Middle Yellow River Valley']	Later Jin	1300	1400	45000000.0	3600000.0	6909198.0	6.0	3.3251161904089344	3.0	6.0	2183.0	1.4677380321240634	1.0	1.0	1.0	1.0	1.0	1.0	state salary	1.0	1.0	1.0	1.0	1.0	1.0	1.0	1.0	1.0	0.2158617744399039	0.4159728189321304	1.0	1.0	1.0	1.045927207237193	1.0	1.2843096893499966	2560000	76630.11234627475	118.03533778855812	1.0	1.0	1.0	1.0	1.0	1.0	1.0	1.033050875028084	1
CnMing+1400	['Middle Yellow River Valley']	Ming	1400	1500	60545800.0	3900000.0	150000.0	5.0	7.0	3.0	7.0	2800.0	0.7964623775236046	1.0	0.0	1.0	0.0	1.0	1.0	state salary	1.0	1.0	1.0	1.0	1.0	1.0	1.0	1.0	1.0	1.0	1.0	1.0	1.0	1.0	1.0	1.0	1.0	1500000	961.0	35.0	1.0	1.0	1.0	1.0	1.0	1.0	1.0	1.0	1.0
CnMing+1500	['Middle Yellow River Valley']	Ming	1500	1600	50908700.0	3900000.0	672000.0	5.0	7.0	3.0	7.0	2800.0	0.8443424531842194	1.0	0.0	1.0	0.0	1.0	1.0	state salary	1.0	1.0	1.0	1.0	1.0	1.0	1.0	1.0	1.0	1.0	1.0	1.0	1.0	1.0	1.0	1.0	1.0	1500000	961.0	35.0	1.0	1.0	1.0	1.0	1.0	1.0	1.0	1.0	1.0
CnMing+1600	['Middle Yellow River Valley']	Ming	1600	1700	90000000.0	3655000.0	706000.0	5.0	7.0	3.0	7.0	2800.0	0.805260875481642	1.0	0.0	1.0	1.0	1.0	1.0	state salary	1.0	1.0	1.0	1.0	1.0	1.0	1.0	1.0	1.0	1.0	1.0	1.0	1.0	1.0	1.0	1.0	1.0	1500000	961.0	35.0	1.0	1.0	1.0	1.0	1.0	1.0	1.0	1.0	1.0
CnMing+1700	['Middle Yellow River Valley']	Ming	1700	1800	90000000.0	3655000.0	706000.0	5.0	7.0	3.0	7.0	2800.0	0.805260875481642	1.0	0.0	1.0	1.0	1.0	1.0	state salary	1.0	1.0	1.0	1.0	1.0	1.0	1.0	1.0	1.0	1.0	1.0	1.0	1.0	1.0	1.0	1.0	1.0	1500000	961.0	35.0	1.0	1.0	1.0	1.0	1.0	1.0	1.0	1.0	1.0
CnNQi+600	['Middle Yellow River Valley']	Northern Qi	600	700	602216.0	212438.0	303136.0	3.716886654734717	2.9949011902758444	1.764325288546582	2.9853093887005313	2307.326928587904	1.1248939127129702	0.7540747557360179	1.0	0.1	0.1	0.0	0.1	state salary	1.0	1.0	1.0	1.0	1.0	0.953530029588747	1.0	1.0	1.0	0.3109853642687635	1.0	1.0	1.0	1.0	1.0	0.9789528602767098	1.0	10000	33264.55525226132	52.21040953486226	0.7611001178021057	1.0	0.9865729513543764	1.0064628755333676	1.0	1.0	1.0	1.0	1
CnNSong+1000	['Middle Yellow River Valley']	Northern Song	1000	1100	60000000.0	3033000.0	500000.0	7.0	8.0	2.0	6.0	1300.0	1.0913047066667394	1.0	1.0	1.0	1.0	1.0	1.0	state salary	1.0	1.0	1.0	1.0	1.0	1.0	1.0	1.0	1.0	1.0	1.0	1.0	1.0	1.0	1.0	1.0	1.0	2	-21357.15569293363	44.08925767572502	1.0	1.0	1.0	1.0	1.0	1.0	1.0	1.0	1
CnNSong+1100	['Middle Yellow River Valley']	Northern Song	1100	1200	60000000.0	2367000.0	1000000.0	7.0	8.0	2.0	6.0	1300.0	1.1518792725148863	1.0	1.0	1.0	1.0	1.0	1.0	state salary	1.0	1.0	1.0	1.0	1.0	1.0	1.0	1.0	1.0	1.0	1.0	1.0	1.0	1.0	1.0	1.0	1.0	2	-12030.037198353672	51.902453723542365	1.0	1.0	1.0	1.0	1.0	1.0	1.0	1.0	1
CnNSong+1200	['Middle Yellow River Valley']	Northern Song	1200	1300	60000000.0	2367000.0	1000000.0	7.0	8.0	2.0	6.0	1300.0	1.1518792725148863	1.0	1.0	1.0	1.0	1.0	1.0	state salary	1.0	1.0	1.0	1.0	1.0	1.0	1.0	1.0	1.0	1.0	1.0	1.0	1.0	1.0	1.0	1.0	1.0	2	-12030.037198353672	51.902453723542365	1.0	1.0	1.0	1.0	1.0	1.0	1.0	1.0	1
CnNWei+400	['Middle Yellow River Valley']	Northern Wei	400	500	7759078.0	500000.0	600000.0	6.0	5.0	2.0	5.0	450.0	1.0	0.3902405087451402	1.0	0.1	0.1	0.0	0.1	land	1.0	1.0	1.0	1.0	1.0	0.932399242804966	0.9959535280783616	1.0	1.0	0.7411890661658678	1.0	1.0548142315879885	1.0	1.0	1.0	1.0	1.0	2560000	5133.407394939865	20.0	1.0	1.0	1.0	1.0	1.0	1.0	1.0	1.0	1
CnNWei+500	['Middle Yellow River Valley']	Northern Wei	500	600	32000000.0	1773000.0	600000.0	6.0	5.0	2.0	5.0	1700.0	1.0	0.4368585167077435	1.0	0.1	0.1	0.0	0.1	land	1.0	1.0	1.0	1.0	1.0	0.8895252290254376	0.9891748890500468	1.0	1.0	0.8017324250627549	1.0	1.0225502917802838	1.0	1.0	1.0	1.0	1.0	2560000	74.54859923156255	20.0	1.0	1.0	1.0	1.0	1.0	1.0	1.0	1.0	1
CnNWei+600	['Middle Yellow River Valley']	Northern Wei	600	700	32000000.0	1773000.0	600000.0	6.0	5.0	2.0	5.0	1700.0	1.0	0.4368585167077435	1.0	0.1	0.1	0.0	0.1	land	1.0	1.0	1.0	1.0	1.0	0.8895252290254376	0.9891748890500468	1.0	1.0	0.8017324250627549	1.0	1.0225502917802838	1.0	1.0	1.0	1.0	1.0	2560000	74.54859923156255	20.0	1.0	1.0	1.0	1.0	1.0	1.0	1.0	1.0	1
CnNZhou+600	['Middle Yellow River Valley']	Northern Zhou	600	700	601859.0	208508.0	284580.0	3.727036785085881	3.026954817654115	1.7485011805443398	2.9473517907709104	2543.691087335662	1.1227158369185353	0.7527217387758444	1.0	0.1	0.1	0.0	0.1	state salary	1.0	1.0	1.0	1.0	1.0	0.9538232104375444	1.0	1.0	1.0	0.3067121287810013	1.0	1.0	1.0	1.0	1.0	0.98003596673304	1.0	10000	33547.425592238884	51.57629776255371	0.7597805077404589	1.0	0.9841924572094136	1.0057541947504447	1.0	1.0	1.0	1.0	1
CnQiSA-700	['Middle Yellow River Valley']	Qi	-700	-600	895615.0	80000.0	20848.0	4.0	4.0	1.8459637913450582	4.0	325.0	1.1440632529729298	0.2092347263656701	1.0	1.0	1.0	0.0	1.0	land	1.0	1.0	1.0	1.0	1.0	0.95126219706172	1.0	1.0272082415241153	1.0	0.5436077096763308	0.9943157599277416	0.7223086412493142	1.0	1.0	1.0	1.0	1.0	38	34130.791847630164	41.60666199255977	0.505043321184462	1.0	1.0048713529672164	1.0134688424035152	1.0	1.0	0.3708076770560076	1.0	1
CnQiSA-600	['Middle Yellow River Valley']	Qi	-600	-500	1204266.0	80000.0	27244.0	4.0	4.0	1.8595995241016852	4.0	325.0	1.145084743999049	0.20988334510578965	1.0	1.0	1.0	0.0	1.0	land	1.0	1.0	1.0	1.0	1.0	0.9508723516272688	1.0	1.03009650634217	1.0	0.5428963373095936	0.99518616520779	0.7236911844568763	1.0	1.0	1.0	1.0	1.0	38	34252.35907291885	41.32584880569239	0.507385570149194	1.0	1.005117151992822	1.016627666045948	1.0	1.0	0.3684764400749703	1.0	1
CnQiSA-500	['Middle Yellow River Valley']	Qi	-500	-400	1437997.0	80000.0	30823.0	4.0	4.0	1.8646407400853018	4.0	325.0	1.145568760842257	0.21035225275185584	1.0	1.0	1.0	0.0	1.0	land	1.0	1.0	1.0	1.0	1.0	0.950207052978068	1.0	1.0318317055492026	1.0	0.5427855287361324	0.9955936075345074	0.7240840230154726	1.0	1.0	1.0	1.0	1.0	38	34263.394479144015	41.12108561180268	0.5101760431926804	1.0	1.0052078251164005	1.0182977793943817	1.0	1.0	0.3674798908923919	1.0	1
CnQiSA-400	['Middle Yellow River Valley']	Qi	-400	-300	3218293.0	80000.0	22893.0	4.0	4.0	1.822474869441009	4.0	325.0	1.146148148421082	0.2122805183845882	1.0	1.0	1.0	0.0	1.0	land	1.0	1.0	1.0	1.0	1.0	0.9379915258597884	1.0	1.0341677168280152	1.0	0.5533801739739267	0.994448849345928	0.7143417215363639	1.0	1.0	1.0	1.0	1.0	38	32755.57561413343	39.79030370101527	0.5491093367355101	1.0	1.0050264979663637	1.0202822957199225	1.0	1.0	0.3752111904793856	1.0	1
CnQiWS-400	['Middle Yellow River Valley']	Qi	-400	-300	3692622.0	70000.0	9732.0	7.0	5.0	2.9385485438074936	4.0	325.0	1.0465607357356908	0.6169390131012613	1.0	0.8568388316244849	1.0	0.0	1.0	state salary	1.0	1.0	1.0	1.0	0.8843274346596658	0.914062801988005	1.0	0.9053116600477582	1.0	1.0	0.8483677258087647	0.677908880590402	1.0	1.0	1.0	1.0	1.0288684894682327	38	47786.79696438823	59.122632654953385	0.4246089113710323	1.0	0.9939006688990232	1.0381487273554075	0.9383581008373946	1.0	0.6028719709125538	1.0	1
CnQiWS-300	['Middle Yellow River Valley']	Qi	-300	-200	3453073.0	70000.0	13628.0	7.0	5.0	2.9764820624627166	4.0	325.0	1.0465610317342495	0.6197364178200304	1.0	0.8532708732177907	1.0	0.0	1.0	state salary	1.0	1.0	1.0	1.0	0.8846200172795085	0.9196219298077208	1.0	0.9073194815166791	1.0	1.0	0.8477814604939699	0.6814194967696926	1.0	1.0	1.0	1.0	1.0271835272909295	38	48573.92519488321	59.155792413923734	0.4109281713077088	1.0	0.9950124841015516	1.0385584511705848	0.9391418318561692	1.0	0.5994401336727097	1.0	1
CnQiWS-200	['Middle Yellow River Valley']	Qi	-200	-100	3192866.0	70000.0	16372.0	7.0	5.0	3.0011347754791857	4.0	325.0	1.046474185757123	0.6209261522012783	1.0	0.8510719773075913	1.0	0.0	1.0	state salary	1.0	1.0	1.0	1.0	0.8847510996709369	0.9230090500273084	1.0	0.9081456325182669	1.0	1.0	0.8477900226526395	0.683465642815114	1.0	1.0	1.0	1.0	1.0265659908828535	38	49076.07107113201	59.280285829210094	0.4012699812277557	1.0	0.9956609172469896	1.038582308552519	0.9392814505804984	1.0	0.597718403252543	1.0	1
CnQingE+1700	['Middle Yellow River Valley', 'Orkhon Valley']	Qing	1700	1800	100000000.0	13100000.0	668200.0	7.0	10.0	3.0	7.0	3270.0	0.9773323560250052	1.0	1.0	1.0	1.179713093143504	1.0	1.0	state salary	1.0	1.0	1.0	1.0	1.0	1.0	1.0	1.0	1.0	0.1	1.0	1.0	1.0	1.0	1.0	1.0	1.0	80	2000.0	1.579356860285568	1.0	1.0	0.918416066953427	1.0	1.0	1.0	1.0	1.0	1
CnQingE+1800	['Middle Yellow River Valley', 'Orkhon Valley']	Qing	1800	1900	100000000.0	13100000.0	668200.0	7.0	10.0	3.0	7.0	3270.0	0.9773323560250052	1.0	1.0	1.0	1.179713093143504	1.0	1.0	state salary	1.0	1.0	1.0	1.0	1.0	1.0	1.0	1.0	1.0	0.1	1.0	1.0	1.0	1.0	1.0	1.0	1.0	80	2000.0	1.579356860285568	1.0	1.0	0.918416066953427	1.0	1.0	1.0	1.0	1.0	1
CnQingL+1800	['Middle Yellow River Valley', 'Orkhon Valley']	Late Qing	1800	1900	295000000.0	11300000.0	890892.0	7.0	10.0	3.0	7.0	3270.0	0.6219680155778227	1.0	1.0	1.0	1.3123479087611991	1.0	1.0	state salary	1.0	1.0	1.0	1.0	1.0	1.0	1.0	1.0	1.0	0.1	1.0	1.0	1.0	1.0	1.0	1.0	1.0	80	2000.0	15.056684561956384	1.0	1.0	0.957964234518494	1.0	1.0	1.0	1.0	1.0	1
CnQingL+1900	['Middle Yellow River Valley', 'Orkhon Valley']	Late Qing	1900	2000	334000000.0	11300000.0	1039360.0	7.0	10.0	3.0	7.0	3270.0	0.569549283016999	1.0	1.0	1.0	1.3523911398196866	1.0	1.0	state salary	1.0	1.0	1.0	1.0	1.0	1.0	1.0	1.0	1.0	0.1	1.0	1.0	1.0	1.0	1.0	1.0	1.0	80	2000.0	16.933924284300836	1.0	1.0	0.9489984328995812	1.0	1.0	1.0	1.0	1.0	1
CnQingL+2000	['Middle Yellow River Valley', 'Orkhon Valley']	Late Qing	2000	2100	334000000.0	11300000.0	1104372.0	7.0	10.0	3.0	7.0	3270.0	0.5738579786369435	1.0	1.0	1.0	1.3560459564606595	1.0	1.0	state salary	1.0	1.0	1.0	1.0	1.0	1.0	1.0	1.0	1.0	0.1	1.0	1.0	1.0	1.0	1.0	1.0	1.0	80	2000.0	17.462922135191015	1.0	1.0	0.9448418779916724	1.0	1.0	1.0	1.0	1.0	1
CnSSong+1200	['Middle Yellow River Valley']	Southern Song	1200	1300	16910840.0	943120.0	2410625.0	5.0	4.51405214070627	2.1590587422520637	5.095171187238623	10001.298389873062	1.2421799080197868	0.9425571274375962	1.0	1.0	1.0	1.0	1.0	state salary	1.0	1.0	1.0	1.0	1.0	0.7724461616848549	1.0	1.0052932336000406	1.0	1.0	0.9646142742713264	1.0	1.0	1.0	1.0	1.0	1.0	2560000	41160.74457834882	96.72040905145224	1.0	1.0	0.9386017175334578	1.0382403708597394	1.0	1.0	1.0	1.0	1
CnSSong+1300	['Middle Yellow River Valley']	Southern Song	1300	1400	22897141.0	1231173.0	3884226.0	5.0	3.503044136638272	1.677678919118951	4.583001803591232	8514.982627469315	1.3535990934934852	1.1848848802926166	1.0	1.0	1.0	1.0	1.0	state salary	1.0	1.0	1.0	1.0	1.0	0.6225413874920898	1.0	0.8596557360391524	1.0	1.0	0.7975206916535992	1.0	1.0	1.0	1.0	1.0	1.0	2560000	77592.40082248277	109.23666508248884	1.0	1.0	0.8881077363176892	1.000726355668737	1.0	1.0	1.0	1.0	1
CnShang-1200	['Middle Yellow River Valley']	Late Shang	-1200	-1100	5000000.0	1000000.0	203479.0	5.0	4.0	3.0	3.0	390.0	1.0	0.4407816734631298	1.0	1.0	1.0	0.1	0.1	governed population	1.0	0.4583381274524759	0.0	0.1	1.0	0.650853687582968	0.7769136711006341	1.0491505332335231	1.0	0.2768937885292114	0.8560555498223419	0.7981453062435879	1.0	1.0	1.0	1.0961320077116692	1.0	15365	7555.537514272522	14.5	0.3310037114668576	1.0	1.0	1.0	1.0	1.0	0.4083868766968721	1.0	1
CnShang-1100	['Middle Yellow River Valley']	Late Shang	-1100	-1000	5000000.0	1000000.0	117400.0	5.0	4.0	3.0	3.0	390.0	1.0	0.4346759850551632	1.0	1.0	1.0	0.1	0.1	governed population	1.0	0.4434288891189021	0.0	0.1	1.0	0.6669220475867111	0.7435647427191999	1.0419113853688016	1.0	0.2686065914523432	0.8563644788135455	0.7848146475140496	1.0	1.0	1.0	1.0929333636366148	1.0	15365	6065.46404595643	14.5	0.3336467349099685	1.0	1.0	1.0	1.0	1.0	0.4254562563779727	1.0	1
CnShang-1000	['Middle Yellow River Valley']	Late Shang	-1000	-900	5000000.0	1000000.0	120910.0	5.0	4.0	3.0	3.0	390.0	1.0	0.4349110654859161	1.0	1.0	1.0	0.1	0.1	governed population	1.0	0.44403374124378736	0.0	0.1	1.0	0.6663024697110358	0.7449564937045882	1.0422696524786987	1.0	0.2689838496845566	0.8564210181672529	0.7854126456281438	1.0	1.0	1.0	1.093018825662558	1.0	15365	6132.333525152823	14.5	0.3334165772950611	1.0	1.0	1.0	1.0	1.0	0.4246704380066191	1.0	1
CnShu3+300	['Middle Yellow River Valley']	Shu Dynasty	300	400	647822.0	182241.0	168883.0	3.3869647577910533	3.3836968445621314	1.3623538753713311	3.5954858754712657	9117.237286164653	1.2220213405766078	0.9099518339853522	1.0	0.1	0.1	0.0	0.7242702460056389	state salary	1.0	1.0	1.0	1.0	1.0	0.907319633437078	1.0	1.0	1.0	0.6237877727097447	1.0	1.0	1.0	1.0	1.0	0.9002838995117555	1.0	2	96848.17739679413	55.297010068301795	0.1997835011770116	1.0	1.023126079467667	1.0007273217991115	1.0	1.0	1.0	1.0	1
CnSui+600	['Middle Yellow River Valley']	Sui Dynasty	600	700	46000000.0	3000000.0	500000.0	5.0	6.0	3.0	3.0	1300.0	1.065914838295999	1.0	1.0	0.1	1.0	1.0	1.0	state salary	1.0	1.0	1.0	0.0	1.0	1.0	1.0	1.0	1.0	0.1	1.0	0.986032522728838	1.0	1.0	1.0	1.0	1.0	2	120.0	40.0	0.8788598967481882	1.0	1.0197561922049905	1.0	1.0	1.0	1.0	1.0	1
CnSui+700	['Middle Yellow River Valley']	Sui Dynasty	700	800	46000000.0	3000000.0	500000.0	5.0	6.0	3.0	3.0	1300.0	1.065914838295999	1.0	1.0	0.1	1.0	1.0	1.0	state salary	1.0	1.0	1.0	0.0	1.0	1.0	1.0	1.0	1.0	0.1	1.0	0.986032522728838	1.0	1.0	1.0	1.0	1.0	2	120.0	40.0	0.8788598967481882	1.0	1.0197561922049905	1.0	1.0	1.0	1.0	1.0	1
CnTangE+700	['Middle Yellow River Valley', 'Orkhon Valley']	Tang Dynasty	700	800	37000000.0	5067000.0	1000000.0	7.0	8.0	2.0	3.0	1400.0	1.127940093080399	1.0	1.0	1.0	0.0	1.0	1.0	state	1.0	1.0	1.0	1.0	1.0	1.0	1.0	1.0	1.0	0.1	1.0	1.0	1.0	1.0	1.0	1.0	1.0	2	2080.0	50.0	1.0	1.0	1.0	1.0	1.0	1.0	1.0	1.0	1
CnTangE+800	['Middle Yellow River Valley', 'Orkhon Valley']	Tang Dynasty	800	900	52800000.0	4100000.0	1000000.0	7.0	8.0	2.0	3.0	1400.0	1.1231367468690254	1.0	1.0	1.0	1.0	1.0	1.0	state	1.0	1.0	1.0	1.0	1.0	1.0	1.0	1.0	1.0	0.1	1.0	1.0	1.0	1.0	1.0	1.0	1.0	2	2080.0	50.0	1.0	1.0	1.0	1.0	1.0	1.0	1.0	1.0	1
CnTangL+800	['Middle Yellow River Valley']	Tang Dynasty	800	900	40000000.0	3243000.0	1000000.0	7.0	5.0	2.0	3.0	1300.0	1.27789308132392	1.0	1.0	1.0	1.0	1.0	1.0	state	1.0	1.0	1.0	1.0	1.0	1.0	1.0	1.0	1.0	0.1	1.0	1.0	1.0	1.0	1.0	1.0	1.0	2	11.75	60.9822565873674	1.0	1.0	1.0	1.0	1.0	1.0	1.0	1.0	1
CnTangL+900	['Middle Yellow River Valley']	Tang Dynasty	900	1000	60000000.0	1500000.0	1000000.0	7.0	5.0	2.0	3.0	1300.0	1.2729941867777934	1.0	1.0	1.0	1.0	1.0	1.0	state	1.0	1.0	1.0	1.0	1.0	1.0	1.0	1.0	1.0	0.1	1.0	1.0	1.0	1.0	1.0	1.0	1.0	2	11.75	70.94689342541787	1.0	1.0	1.0	1.0	1.0	1.0	1.0	1.0	1
CnTangL+1000	['Middle Yellow River Valley']	Tang Dynasty	1000	1100	60000000.0	1500000.0	1000000.0	7.0	5.0	2.0	3.0	1300.0	1.2729941867777934	1.0	1.0	1.0	1.0	1.0	1.0	state	1.0	1.0	1.0	1.0	1.0	1.0	1.0	1.0	1.0	0.1	1.0	1.0	1.0	1.0	1.0	1.0	1.0	2	11.75	70.94689342541787	1.0	1.0	1.0	1.0	1.0	1.0	1.0	1.0	1
CnWHan-200	['Middle Yellow River Valley']	Han Empire	-200	-100	45000000.0	2433000.0	250000.0	7.0	7.0	3.0	6.0	1500.0	0.956852748545046	1.0	0.7769320870976975	0.1	0.1	1.0	1.0	state salary	1.0	1.0	1.0	1.0	1.0	1.0052422017071243	1.0	0.9880275698484724	1.0	1.0	1.0106328088112215	1.0	1.0	1.0	1.0	1.0	0.9892647321441635	2	2400.0	43.22206428244922	1.0	1.0	1.0	0.9565442897826828	1.0	1.0	1.0180776456224288	1.0	1
CnWHan-100	['Middle Yellow River Valley']	Han Empire	-100	0	45000000.0	4567000.0	250000.0	7.0	7.0	3.0	6.0	1500.0	0.932258583499838	1.0	0.8195585595988866	0.1	0.1	1.0	1.0	state salary	1.0	1.0	1.0	1.0	1.0	0.9920708991531832	1.0	0.9916690653023712	1.0	1.0	1.0158964989388126	1.0	1.0	1.0	1.0	1.0	0.9900729278427024	2	2400.0	37.22710178970035	1.0	1.0	1.0	0.9503108943499946	1.0	1.0	1.001850715993422	1.0	1
CnWHan+0	['Middle Yellow River Valley']	Han Empire	0	100	57600000.0	4917000.0	250000.0	7.0	7.0	3.0	6.0	1500.0	0.91059595858027	1.0	0.8240927599554098	0.1	0.1	1.0	1.0	state salary	1.0	1.0	1.0	1.0	1.0	0.9841932026518538	1.0	0.9933057805028292	1.0	1.0	1.0156469108008248	1.0	1.0	1.0	1.0	1.0	0.9803783355908978	2	2400.0	35.9009929860326	1.0	1.0	1.0	0.9459323228071276	1.0	1.0	0.9934802997843586	1.0	1
CnWHan+100	['Middle Yellow River Valley']	Han Empire	100	200	57600000.0	4917000.0	250000.0	7.0	7.0	3.0	6.0	1500.0	0.91059595858027	1.0	0.8240927599554098	0.1	0.1	1.0	1.0	state salary	1.0	1.0	1.0	1.0	1.0	0.9841932026518538	1.0	0.9933057805028292	1.0	1.0	1.0156469108008248	1.0	1.0	1.0	1.0	1.0	0.9803783355908978	2	2400.0	35.9009929860326	1.0	1.0	1.0	0.9459323228071276	1.0	1.0	0.9934802997843586	1.0	1
CnWWei+600	['Middle Yellow River Valley']	Western Wei	600	700	602572.0	216443.0	322901.0	3.697061826759203	2.9857686435532216	1.7701077551189233	2.9737102304792056	2201.138924077123	1.125622838763657	0.7559767266302517	1.0	0.1	0.1	0.0	0.1	state salary	1.0	1.0	1.0	1.0	1.0	0.9531351732875291	1.0	1.0	1.0	0.3083343366213154	1.0	1.0	1.0	1.0	1.0	0.9792353025115608	1.0	10000	33326.52522703534	52.17851588865831	0.7589779788760478	1.0	0.9859843972272576	1.0066001505829485	1.0	1.0	1.0	1.0	1
CnWZhou-1100	['Middle Yellow River Valley']	Western Zhou	-1100	-1000	2837187.0	850000.0	223676.0	5.0	4.0	2.0	5.0	900.0	1.0	0.2305843750025756	1.0348783313371837	1.0	1.0	0.1	1.0	governed population	1.0	1.0	1.0	1.0	1.0	1.004747128070572	1.0	1.0	1.0	0.19361716117158603	0.8750392866617672	0.5746103994069058	1.0664404769336846	1.0	1.0	1.0	1.0	400000	28866.438277081557	27.0	0.5529619365081687	1.0	1.0	1.0	1.0	1.0	0.1	1.0	1
CnWZhou-1000	['Middle Yellow River Valley']	Western Zhou	-1000	-900	5000000.0	850000.0	100000.0	5.0	4.0	2.0	5.0	900.0	1.0	0.2316726729868472	1.0374665374904817	1.0	1.0	0.1	1.0	governed population	1.0	1.0	1.0	1.0	1.0	1.0051228257064226	1.0	1.0	1.0	0.1734646848882653	0.8902569470954538	0.5478971931394261	1.0655808630385222	1.0	1.0	1.0	1.0	400000	24976.06059249788	27.0	0.5849783962612211	1.0	1.0	1.0	1.0	1.0	0.1	1.0	1
CnWZhou-900	['Middle Yellow River Valley']	Western Zhou	-900	-800	9000000.0	850000.0	125000.0	5.0	4.0	2.0	5.0	900.0	1.0	0.2483444258385646	1.0326261591016934	1.0	1.0	0.1	1.0	governed population	1.0	1.0	1.0	1.0	1.0	1.004299924011672	1.0	1.0	1.0	0.1898116547737182	0.8959357321306696	0.5461644333828083	1.0706096281386293	1.0	1.0	1.0	1.0	400000	24991.241024232742	27.0	0.6078875228821712	1.0	1.0	1.0	1.0	1.0	0.1	1.0	1
CnWZhou-800	['Middle Yellow River Valley']	Western Zhou	-800	-700	13500000.0	850000.0	125000.0	5.0	4.0	2.0	5.0	900.0	1.0	0.2628943809909482	1.0305648049172793	1.0	1.0	0.1	1.0	governed population	1.0	1.0	1.0	1.0	1.0	1.0042163553940275	1.0	1.0	1.0	0.20184383115972995	0.900916761872834	0.5425812360544727	1.0716683471913826	1.0	1.0	1.0	1.0	400000	24235.64553544881	27.0	0.6265339510945774	1.0	1.0	1.0	1.0	1.0	0.1	1.0	1
CnWZhou-700	['Middle Yellow River Valley']	Western Zhou	-700	-600	13500000.0	850000.0	125000.0	5.0	4.0	2.0	5.0	900.0	1.0	0.2628943809909482	1.0305648049172793	1.0	1.0	0.1	1.0	governed population	1.0	1.0	1.0	1.0	1.0	1.0042163553940275	1.0	1.0	1.0	0.20184383115972995	0.900916761872834	0.5425812360544727	1.0716683471913826	1.0	1.0	1.0	1.0	400000	24235.64553544881	27.0	0.6265339510945774	1.0	1.0	1.0	1.0	1.0	0.1	1.0	1
CnWei3+300	['Middle Yellow River Valley']	Wei Dynasty	300	400	2545430.0	309634.0	121267.0	4.0	4.0	1.0	3.974750942698152	9654.054380666325	1.226882051308661	1.0195453874729397	1.0	0.1	0.1	0.0	1.0	state salary	1.0	1.0	1.0	1.0	1.0	0.9098651808403412	1.0	1.0	1.0	0.5867955398503137	1.0	1.0	1.0	1.0	1.0	0.8982420566222553	1.0	2	89918.57431161086	57.113207218221476	0.226441679350299	1.0	1.0174364746429654	1.0220646734178678	1.0	1.0	1.0	1.0	1
CnWeiWS-400	['Middle Yellow River Valley']	Wei	-400	-300	5195540.0	90000.0	9903.0	5.0	4.0	2.4623638900345086	4.0	400.0	1.092873084629937	0.5249587646181074	1.0	0.7383123120179198	1.0	0.0	1.0	state salary	1.0	1.0	1.0	1.0	0.948065351201923	0.9637912419249988	1.0	0.931385486563946	1.0	1.0	0.9166672408319998	0.7242161802037954	1.0	1.0	1.0	1.0	1.0240922222485702	2	56093.185809881295	49.62242191670615	0.3422314237800275	1.0	1.000953387922287	1.0448833504715742	0.9724597023446196	1.0	0.736662172747467	1.0	1
CnWeiWS-300	['Middle Yellow River Valley']	Wei	-300	-200	5537701.0	90000.0	14953.0	5.0	4.0	2.4842775555513663	4.0	400.0	1.092739470880534	0.5261531472893498	1.0	0.7323538806949675	1.0	0.0	1.0	state salary	1.0	1.0	1.0	1.0	0.9460036604608398	0.9713639030404774	1.0	0.9354874624075972	1.0	1.0	0.9165637430103482	0.7294491309909834	1.0	1.0	1.0	1.0	1.0211705231465946	2	56601.425452984884	49.26404825547681	0.335770491666098	1.0	1.0009330876842153	1.0466012993501728	0.9722051944117094	1.0	0.7303950395169141	1.0	1
CnWeiWS-200	['Middle Yellow River Valley']	Wei	-200	-100	5359435.0	90000.0	16649.0	5.0	4.0	2.4952238569347016	4.0	400.0	1.0927614931733023	0.5265427377909505	1.0	0.7307009000190543	1.0	0.0	1.0	state salary	1.0	1.0	1.0	1.0	0.9453358124819464	0.9734186112153204	1.0	0.9361362412822068	1.0	1.0	0.91655529000101	0.7311513261070348	1.0	1.0	1.0	1.0	1.020844928428119	2	56873.48291193144	49.35068047207977	0.329753951928122	1.0	1.0010972465237855	1.0467628001188929	0.9716979531176212	1.0	0.7288660089517363	1.0	1
CnWu3+300	['Middle Yellow River Valley']	Wu Dynasty	300	400	647983.0	178990.0	158198.0	3.3908454251619333	3.398785256665111	1.35936375593405	3.6083716850894025	9187.15737508868	1.2220139406126402	0.91091056658246	1.0	0.1	0.1	0.0	0.7273579860349808	state salary	1.0	1.0	1.0	1.0	1.0	0.9083458544366092	1.0	1.0	1.0	0.6233430034939544	1.0	1.0	1.0	1.0	1.0	0.9006518308861367	1.0	2	96645.07641368717	55.43569102972029	0.2033379589930304	1.0	1.0230946074146643	1.0007743783866625	1.0	1.0	1.0	1.0	1
CnYngsh-5000	['Middle Yellow River Valley']	Yangshao	-5000	-4900	10000.0	928.0	200.0	1.0	1.5482733856010027	0.9280251336019832	2.0	-552.7058588718446	1.0	0.1	0.1	0.014240901390086269	0.1	0.1	0.1	0	0.1	0.1	0.1	0.1	0.11081926175670342	1.0	0.1	1.0	1.0	0.1	1.0	0.1	1.0	0.1	0.1	0.1	0.7924714616024691	61.6	300.0	3.0	0.1	0.1	1.0	1.0	0.1	1.0	0.1	1.0	1
CnYngsh-4900	['Middle Yellow River Valley']	Yangshao	-4900	-4800	10000.0	932.0	200.0	1.0	1.5474708736249294	0.9273392592578802	2.0	-546.3406799385175	1.0	0.1	0.1	0.013229944163514196	0.1	0.1	0.1	0	0.1	0.1	0.1	0.1	0.1095532523352144	1.0	0.1	1.0	1.0	0.1	1.0	0.1	1.0	0.1	0.1	0.1	0.7937418610652083	61.6	300.0	3.0	0.1	0.1	1.0	1.0	0.1	1.0	0.1	1.0	1
CnYngsh-4800	['Middle Yellow River Valley']	Yangshao	-4800	-4700	10000.0	935.0	200.0	1.0	1.546668361648856	0.9266535826860796	2.0	-539.9771500152765	1.0	0.1	0.1	0.012218820130667885	0.1	0.1	0.1	0	0.1	0.1	0.1	0.1	0.10828735494995734	1.0	0.1	1.0	1.0	0.1	1.0	0.1	1.0	0.1	0.1	0.1	0.7950122795463307	61.6	300.0	3.0	0.1	0.1	1.0	1.0	0.1	1.0	0.1	1.0	1
CnYngsh-4700	['Middle Yellow River Valley']	Yangshao	-4700	-4600	10000.0	939.0	200.0	1.0	1.5458658496727824	0.9259673127973722	2.0	-533.6103220718624	1.0	0.1	0.1	0.011208029710370049	0.1	0.1	0.1	0	0.1	0.1	0.1	0.1	0.1070212334922363	1.0	0.1	1.0	1.0	0.1	1.0	0.1	1.0	0.1	0.1	0.1	0.7962741207366801	61.6	300.0	3.0	0.1	0.1	1.0	1.0	0.1	1.0	0.1	1.0	1
CnYngsh-4600	['Middle Yellow River Valley']	Yangshao	-4600	-4500	10000.0	943.0	200.0	1.0	1.5450634695803536	0.9252816362255714	2.0	-527.2434941284491	1.0	0.1	0.1	0.010196794473340764	0.1	0.1	0.1	0	0.1	0.1	0.1	0.1	0.10575511203451532	1.0	0.1	1.0	1.0	0.1	1.0	0.1	1.0	0.1	0.1	0.1	0.7975299521179736	61.6	300.0	3.0	0.1	0.1	1.0	1.0	0.1	1.0	0.1	1.0	1
CnYngsh-4500	['Middle Yellow River Valley']	Yangshao	-4500	-4400	10000.0	947.0	200.0	1.0	1.5442609576042798	0.9245955641091664	2.0	-520.8799642052081	1.0	0.1	0.1	0.009185892848860178	0.1	0.1	0.1	0	0.1	0.1	0.1	0.1	0.10448921464925827	1.0	0.1	1.0	1.0	0.1	1.0	0.1	1.0	0.1	0.1	0.1	0.7987856884073516	61.6	300.0	3.0	0.1	0.1	1.0	1.0	0.1	1.0	0.1	1.0	1
CnYngsh-4400	['Middle Yellow River Valley']	Yangshao	-4400	-4300	10000.0	951.0	200.0	1.0	1.5434583137445617	0.9239450910071608	2.0	-514.5164342819671	1.0	0.1	0.1	0.008175102428562453	0.1	0.1	0.1	0	0.1	0.1	0.1	0.1	0.10322286911907323	1.0	0.1	1.0	1.0	0.1	1.0	0.1	1.0	0.1	0.1	0.1	0.8000284351410802	61.6	300.0	3.0	0.1	0.1	1.0	1.0	0.1	1.0	0.1	1.0	1
CnYngsh-4300	['Middle Yellow River Valley']	Yangshao	-4300	-4200	10000.0	955.0	200.0	1.0	1.5426559336521333	0.9230359317338503	2.0	-508.1562023788984	1.0	0.1	0.1	0.00716208792460704	0.1	0.1	0.1	0	0.1	0.1	0.1	0.1	0.10195814811425212	1.0	0.1	1.0	1.0	0.1	1.0	0.1	1.0	0.1	0.1	0.1	0.8012573935470697	61.6	300.0	3.0	0.1	0.1	1.0	1.0	0.1	1.0	0.1	1.0	1
CnYngsh-4200	['Middle Yellow River Valley']	Yangshao	-4200	-4100	10000.0	959.0	200.0	1.0	1.5418535535597042	0.921775528851795	2.0	-501.8042155262619	1.0	0.1	0.1	0.0061460709077139075	0.1	0.1	0.1	0	0.1	0.1	0.1	0.1	0.1006956678340708	1.0	0.1	1.0	1.0	0.1	1.0	0.1	1.0	0.1	0.1	0.1	0.8024855246533947	61.6	300.0	3.0	0.1	0.1	1.0	1.0	0.1	1.0	0.1	1.0	1
CnYngsh-4100	['Middle Yellow River Valley']	Yangshao	-4100	-4000	10000.0	963.0	200.0	1.0	1.541051569118208	0.9206059034564592	2.0	-495.4456326332802	1.0	0.1	0.1	0.005130665513826571	0.1	0.1	0.1	0	0.1	0.1	0.1	0.1	0.09943229126403352	1.0	0.1	1.0	1.0	0.1	1.0	0.1	1.0	0.1	0.1	0.1	0.8037137175694647	61.6	300.0	3.0	0.1	0.1	1.0	1.0	0.1	1.0	0.1	1.0	1
CnYngsh-4000	['Middle Yellow River Valley']	Yangshao	-4000	-3900	10000.0	967.0	200.0	1.0	1.5402489252584903	0.9198260872688012	2.0	-489.08704974029837	1.0	0.1	0.1	0.0041188186537914895	0.1	0.1	0.1	0	0.1	0.1	0.1	0.1	0.09829764432455296	1.0	0.1	1.0	1.0	0.1	1.0	0.1	1.0	0.1	0.1	0.1	0.8050151550334046	61.6	300.0	3.0	0.1	0.1	1.0	1.0	0.1	1.0	0.1	1.0	1
CnYngsh-3900	['Middle Yellow River Valley']	Yangshao	-3900	-3800	10000.0	971.0	200.0	1.0	1.5394472045842833	0.919046666625748	2.0	-482.7218708069713	1.0	0.1	0.1	0.003107527814670718	0.1	0.1	0.1	0	0.1	0.1	0.1	0.1	0.09716988761333983	1.0	0.1	1.0	1.0	0.1	1.0	0.1	1.0	0.1	0.1	0.1	0.8063507019674137	61.6	300.0	3.0	0.1	0.1	1.0	1.0	0.1	1.0	0.1	1.0	1
CnYngsh-3800	['Middle Yellow River Valley']	Yangshao	-3800	-3700	10000.0	975.0	200.0	1.0	1.5386457476773647	0.91826863038881	2.0	-476.37647999468027	1.0	0.1	0.1	0.002097460221561653	0.1	0.1	0.1	0	0.1	0.1	0.1	0.1	0.09604734058691422	1.0	0.1	1.0	1.0	0.1	1.0	0.1	1.0	0.1	0.1	0.1	0.8076843327993266	61.6	300.0	3.0	0.1	0.1	1.0	1.0	0.1	1.0	0.1	1.0	1
CnYngsh-3700	['Middle Yellow River Valley']	Yangshao	-3700	-3600	10000.0	979.0	200.0	1.0	1.5378446864213795	0.9174901986072675	2.0	-470.0228441319568	1.0	0.1	0.1	0.0010875038326355613	0.1	0.1	0.1	0	0.1	0.1	0.1	0.1	0.09499515231417847	1.0	0.1	1.0	1.0	0.1	1.0	0.1	1.0	0.1	0.1	0.1	0.8090240923051897	61.6	300.0	3.0	0.1	0.1	1.0	1.0	0.1	1.0	0.1	1.0	1
CnYngsh-3600	['Middle Yellow River Valley']	Yangshao	-3600	-3500	10000.0	983.0	200.0	1.0	1.5370441526999716	0.9167129534595384	2.0	-463.68569837009727	1.0	0.1	0.1	0.00011596848889483535	0.1	0.1	0.1	0	0.1	0.1	0.1	0.1	0.09401444315745244	1.0	0.1	1.0	1.0	0.1	1.0	0.1	1.0	0.1	0.1	0.1	0.8103691959767008	61.6	300.0	3.0	0.1	0.1	1.0	1.0	0.1	1.0	0.1	1.0	1
CnYngsh-3500	['Middle Yellow River Valley']	Yangshao	-3500	-3400	10000.0	1015.0	200.0	1.0	1.5362673580345532	0.9165272452677528	2.0	-468.84545093030016	1.0	0.1	0.1	-0.0006494499018757648	0.1	0.1	0.1	0	0.1	0.1	0.1	0.1	0.09329746729083127	1.0	0.1	1.0	1.0	0.1	1.0	0.1	1.0	0.1	0.1	0.1	0.8107435490748197	61.6	300.0	3.0	0.1	0.1	1.0	1.0	0.1	1.0	0.1	1.0	1
CnYngsh-3400	['Middle Yellow River Valley']	Yangshao	-3400	-3300	10000.0	1019.0	200.0	1.0	1.535466296778568	0.9157492090308148	2.0	-462.49841110792295	1.0	0.1	0.1	-0.0015978547755772787	0.1	0.1	0.1	0	0.1	0.1	0.1	0.1	0.09231692618845322	1.0	0.1	1.0	1.0	0.1	1.0	0.1	1.0	0.1	0.1	0.1	0.8120894039724628	61.6	300.0	3.0	0.1	0.1	1.0	1.0	0.1	1.0	0.1	1.0	1
CnYngsh-3300	['Middle Yellow River Valley']	Yangshao	-3300	-3200	10000.0	1024.0	200.0	1.0	1.5346665543590263	0.9149717661107836	2.0	-456.15961633597726	1.0	0.1	0.1	-0.0025457036283642602	0.1	0.1	0.1	0	0.1	0.1	0.1	0.1	0.09133683323100313	1.0	0.1	1.0	1.0	0.1	1.0	0.1	1.0	0.1	0.1	0.1	0.8134343887790795	61.6	300.0	3.0	0.1	0.1	1.0	1.0	0.1	1.0	0.1	1.0	1
CnYngsh-3200	['Middle Yellow River Valley']	Yangshao	-3200	-3100	10000.0	1028.0	200.0	1.0	1.5338705046815282	0.9141986741814012	2.0	-449.8554507758445	1.0	0.1	0.1	-0.003488548292921667	0.1	0.1	0.1	0	0.1	0.1	0.1	0.1	0.09036178190399258	1.0	0.1	1.0	1.0	0.1	1.0	0.1	1.0	0.1	0.1	0.1	0.8147719469071002	61.6	300.0	3.0	0.1	0.1	1.0	1.0	0.1	1.0	0.1	1.0	1
CnYngsh-3100	['Middle Yellow River Valley']	Yangshao	-3100	-3000	10000.0	1032.0	200.0	1.0	1.5330788071642938	0.9134303287872719	2.0	-443.5991065082172	1.0	0.1	0.1	-0.00442594395251794	0.1	0.1	0.1	0	0.1	0.1	0.1	0.1	0.08942134977266702	1.0	0.1	1.0	1.0	0.1	1.0	0.1	1.0	0.1	0.1	0.1	0.8161036949190873	61.6	300.0	3.0	0.1	0.1	1.0	1.0	0.1	1.0	0.1	1.0	1
CnYngsh-3000	['Middle Yellow River Valley']	Yangshao	-3000	-2900	10000.0	1533.0	200.0	1.0	1.5361353425065252	0.9251617862104252	2.0	-630.8079235918403	1.0	0.1	0.1	0.00133832486712393	0.1	0.1	0.1	0	0.1	0.1	0.1	0.1	0.0980761486939084	1.0	0.1	1.0	1.0	0.1	1.0	0.1	1.0	0.1	0.1	0.1	0.7978769139898493	61.6	300.0	3.0	0.1	0.1	1.0	1.0	0.1	1.0	0.1	1.0	1
CnYuan+1300	['Middle Yellow River Valley', 'Orkhon Valley']	Great Yuan	1300	1400	60491000.0	24000000.0	800000.0	8.0	6.0	3.0	7.0	3270.0	0.7971609045223118	1.0	1.0	1.0	1.0	1.0	1.0	state salary	1.0	1.0	1.0	1.0	1.0	1.0	1.0	1.0	1.0	0.5193152930852131	1.0	1.0	1.0	1.0	1.0	1.0	1.0	2	-27614.60365354828	-11.568522987203915	1.0	1.0	1.0	1.0	1.0	1.0	1.0	1.0	1.0
CnYuan+1400	['Middle Yellow River Valley', 'Orkhon Valley']	Great Yuan	1400	1500	60491000.0	24000000.0	800000.0	8.0	6.0	3.0	7.0	3270.0	0.7971609045223118	1.0	1.0	1.0	1.0	1.0	1.0	state salary	1.0	1.0	1.0	1.0	1.0	1.0	1.0	1.0	1.0	0.5193152930852131	1.0	1.0	1.0	1.0	1.0	1.0	1.0	2	-27614.60365354828	-11.568522987203915	1.0	1.0	1.0	1.0	1.0	1.0	1.0	1.0	1.0
CnZhgSA-700	['Middle Yellow River Valley']	Zheng Dynasty	-700	-600	1429012.0	157644.0	27257.0	4.0	4.479525662024899	1.8664903066556744	4.0	2363.6554641276794	1.1441562557200775	0.18032251925160125	1.0	1.0	1.0	0.0	1.0	land	1.0	1.0	1.0	1.0	1.0	0.9555901910312066	1.0	0.9963281248510268	1.0	0.5513418487941415	1.0309187941968507	0.7326353828839542	1.0	1.0	1.0	1.0	1.0	38	32927.86146636248	37.76586995833691	0.5609587783068559	1.0	1.0112289368392058	1.0155764920452806	1.0	1.0	0.39505993270794	1.0	1
CnZhgSA-600	['Middle Yellow River Valley']	Zheng Dynasty	-600	-500	1386235.0	160273.0	32106.0	4.0	4.4863797209653296	1.879077549552076	4.0	2395.0138644348344	1.1436759092589976	0.1804674707065043	1.0	1.0	1.0	0.0	1.0	land	1.0	1.0	1.0	1.0	1.0	0.9573601646020456	1.0	0.9969275975036213	1.0	0.5504740806721569	1.0315109657032488	0.7349684048021154	1.0	1.0	1.0	1.0	1.0	38	33233.73880466631	37.775176329866795	0.5559276106143534	1.0	1.0112999876724562	1.0165346156142585	1.0	1.0	0.392579396123446	1.0	1
CnZhgSA-500	['Middle Yellow River Valley']	Zheng Dynasty	-500	-400	1820902.0	150230.0	43422.0	4.0	4.493882845261593	1.8864876327286224	4.0	2616.412432143884	1.1452342824709107	0.18232408659468852	1.0	1.0	1.0	0.0	1.0	land	1.0	1.0	1.0	1.0	1.0	0.9573756305746068	1.0	0.999863650229477	1.0	0.5480225289225648	1.0316620283780196	0.7374016239829774	1.0	1.0	1.0	1.0	1.0	38	33555.123120552016	37.85533543427729	0.559002168941797	1.0	1.011420862890588	1.0197510568568982	1.0	1.0	0.3893446535274683	1.0	1
CnZhgSA-400	['Middle Yellow River Valley']	Zheng Dynasty	-400	-300	4644637.0	98763.0	34092.0	4.0	4.467664574583626	1.8013790171153738	4.0	3012.1550647478643	1.1520173262426705	0.19133939946761586	1.0	1.0	1.0	0.0	1.0	land	1.0	1.0	1.0	1.0	1.0	0.9445516217162488	1.0	1.0041532502613404	1.0	0.5508652683210271	1.0255126035531583	0.7301670446414942	1.0	1.0	1.0	1.0	1.0	38	32400.480706411818	38.053454635020735	0.6070494301391709	1.0	1.0118260464758786	1.0222637868497284	1.0	1.0	0.3960556193618602	1.0	1
CnZhgWS-400	['Middle Yellow River Valley']	Zheng Dynasty	-400	-300	7028973.0	80834.0	13260.0	5.0	4.0	2.138677119874362	4.0	7612.600609448989	0.9823389052469358	0.472281699254762	1.0	0.8676730103458591	1.0	0.0	1.0	state salary	1.0	1.0	1.0	1.0	0.9005460236750285	0.9323114488077776	1.0	0.9025474428771091	1.0	1.0	0.9192830166886604	0.6338726575039102	1.0	1.0	1.0	1.0	1.0211373741048713	38	41632.58752668138	49.70925600303688	0.5139601051554243	1.0	1.0009980465363324	1.046156269508124	0.9628905818792468	1.0	0.5683041908225788	1.0	1
CnZhgWS-300	['Middle Yellow River Valley']	Zheng Dynasty	-300	-200	4405209.0	113568.0	29094.0	5.0	4.0	2.293215951842277	4.0	7609.061009298629	0.9764872505400229	0.4708753181025924	1.0	0.8683442943958208	1.0	0.0	1.0	state salary	1.0	1.0	1.0	1.0	0.8979683500675144	0.9479174750949912	1.0	0.9037494569200898	1.0	1.0	0.9239948235408736	0.6436235939546863	1.0	1.0	1.0	1.0	1.019499092548859	38	43476.50238801603	49.47213875830089	0.4659009018176542	1.0	1.0028430288037	1.0460357568205405	0.9636275443462474	1.0	0.5589863758735238	1.0	1
CnZhuSA-700	['Middle Yellow River Valley']	Eastern Zhou	-700	-600	1031759.0	169363.0	22521.0	4.0	5.0	2.039274585282694	4.0	2885.0584368471546	1.141393582772184	0.18582828773214846	1.0	1.0	1.0	0.0	1.0	land	1.0	1.0	1.0	1.0	1.0	0.9567996607826852	1.0	0.9927176837392104	1.0	0.5688144920615003	1.0379480839104889	0.7244811790599026	1.0	1.0	1.0	1.0	1.0	38	32615.875877315477	37.4328681344742	0.5596271338601159	1.0	1.0099483794884174	1.0139754992868246	1.0	1.0	0.3957511056727189	1.0	1
CnZhuSA-600	['Middle Yellow River Valley']	Eastern Zhou	-600	-500	1183410.0	155895.0	31592.0	4.0	5.0	2.049846157596396	4.0	3054.0968117892407	1.1426243447793132	0.1874389771795925	1.0	1.0	1.0	0.0	1.0	land	1.0	1.0	1.0	1.0	1.0	0.958263691594502	1.0	0.99591866624074	1.0	0.5646305762399599	1.0375612586797178	0.7282342852514724	1.0	1.0	1.0	1.0	1.0	38	33086.15851585484	37.751318515458614	0.5559554968958488	1.0	1.010256282346769	1.0167252754053424	1.0	1.0	0.3914790970651229	1.0	1
CnZhuSA-500	['Middle Yellow River Valley']	Eastern Zhou	-500	-400	1688255.0	151457.0	47747.0	4.0	5.0	2.0686851065736973	4.0	3299.5329995270763	1.143593266461405	0.18935070606495455	1.0	1.0	1.0	0.0	1.0	land	1.0	1.0	1.0	1.0	1.0	0.9570660041513668	1.0	0.9994332930102496	1.0	0.5621400118909154	1.0386139918541546	0.7326445443782841	1.0	1.0	1.0	1.0	1.0	38	33483.42655637514	37.693724550883616	0.5586886221207483	1.0	1.0102699749814794	1.020997383154891	1.0	1.0	0.3879755741101297	1.0	1
CnZhuSA-400	['Middle Yellow River Valley']	Eastern Zhou	-400	-300	3398383.0	91721.0	32238.0	4.0	5.0	1.969012303770276	4.0	3520.006472577681	1.1526063041747978	0.19605495295265854	1.0	1.0	1.0	0.0	1.0	land	1.0	1.0	1.0	1.0	1.0	0.9481156571327624	1.0	1.0035271818812137	1.0	0.5599642088688629	1.0305142867743795	0.7223267009766428	1.0	1.0	1.0	1.0	1.0	38	32436.079470605062	38.48643775393338	0.5980952799701539	1.0	1.0108058783500249	1.0215078441765502	1.0	1.0	0.3941988279065627	1.0	1
CnZhuWS-400	['Middle Yellow River Valley']	Eastern Zhou	-400	-300	6360363.0	73434.0	12332.0	5.0	4.0	2.139258570442892	4.0	7694.58939094252	0.9843046316753499	0.4732732433106547	1.0	0.8693058491641479	1.0	0.0	1.0	state salary	1.0	1.0	1.0	1.0	0.9006272499432213	0.93284434545983	1.0	0.9024708436956564	1.0	1.0	0.9168068306992612	0.6328318011782688	1.0	1.0	1.0	1.0	1.0231733680880308	38	41811.43458034463	50.38742141646819	0.5090073738384053	1.0	1.001051260659932	1.0457411715927392	0.9617626411887249	1.0	0.5697104958815312	1.0	1
CnZhuWS-300	['Middle Yellow River Valley']	Eastern Zhou	-300	-200	4703473.0	102899.0	20991.0	5.0	4.0	2.2540223794967207	4.0	7639.096079011486	0.9780877739466972	0.47110704903026096	1.0	0.86865227438031	1.0	0.0	1.0	state salary	1.0	1.0	1.0	1.0	0.8981366284879636	0.9425913661228114	1.0	0.9027301818549344	1.0	1.0	0.9232344407869586	0.6397140842061789	1.0	1.0	1.0	1.0	1.0216716290134027	38	42799.32003746392	49.73250643747461	0.4785444425072492	1.0	1.0021102341326922	1.0456253808673603	0.962909129016058	1.0	0.5632592059369848	1.0	1
CnZhuWS-200	['Middle Yellow River Valley']	Eastern Zhou	-200	-100	4219890.0	103943.0	29435.0	5.0	4.0	2.2897664073469364	4.0	7669.030559109074	0.9780615484743952	0.472127849970237	1.0	0.8688601984012521	1.0	0.0	1.0	state salary	1.0	1.0	1.0	1.0	0.8980090192197268	0.9489266094902772	1.0	0.90413487020376	1.0	1.0	0.9222682023938692	0.6435588053410484	1.0	1.0	1.0	1.0	1.0200605722727816	38	43733.46236840659	49.93494104634637	0.4624328134210661	1.0	1.0030819719633908	1.045848013535524	0.963113147520982	1.0	0.5590350197516607	1.0	1
CoNahua+300	['North Colombia']	Neguanje	300	400	27645.0	4361.0	400.0	1.0	2.6874667652607678	0.4916391643449305	1.0	2428.1317585041297	0.7833166967330258	0.0492268022322048	0.4961911070546763	0.5308866109199974	0.4451920141124709	0.21301076022195328	0.209777669516428	0.1	0.5634407021172145	0.4639304198886167	0.4329725533999939	0.48262256379296103	0.5322286230609833	1.0	0.34770711456766745	1.0	0.0	1.0	1.0	0.1	1.0	0.1	0.1	1.0	1.0	3306	15.0	1.0	0.310869248567467	0.1	0.600163419632781	1.0	0.6873839269991733	1.0	0.7142434373907243	1.0	1
CoNahua+400	['North Colombia']	Neguanje	400	500	28458.0	4423.0	400.0	1.0	2.6871355394878984	0.4917760227780674	1.0	2415.0551085193397	0.7833803068232934	0.04855010007336824	0.4954010548547387	0.5320219083235534	0.4454286889889588	0.21281675542212505	0.210335767226781	0.1	0.564095947663635	0.464362570954482	0.4327817363539939	0.48295423625065403	0.5330399894530562	1.0	0.3476742051650273	1.0	0.0	1.0	1.0	0.1	1.0	0.1	0.1	1.0	1.0	3306	15.0	1.0	0.3113188634124232	0.1	0.5992157823669422	1.0	0.6879287348319417	1.0	0.7140635659381598	1.0	1
CoNahua+500	['North Colombia']	Neguanje	500	600	30512.0	4438.0	400.0	1.0	2.682706820767679	0.4883958963608062	1.0	2382.998352440615	0.7831779918084129	0.04916573646168837	0.4926030814753725	0.5319537540599701	0.44243247307807104	0.21208349526077466	0.20947612634045149	0.1	0.5628971239647479	0.4627241420363565	0.4310451767771957	0.482050228295991	0.5323435862395342	1.0	0.34751873105402264	1.0	0.0	1.0	1.0	0.1	1.0	0.1	0.1	1.0	1.0	3306	15.0	1.0	0.3102778607188775	0.1	0.5977851407536849	1.0	0.6865253061910983	1.0	0.715927421913896	1.0	1
CoNahua+600	['North Colombia']	Neguanje	600	700	35336.0	3674.0	400.0	1.0	1.7719163944007266	1.1275300200767275	1.0	-4854.910511786768	0.7604852031049552	0.17569168882671626	0.6568025153167071	0.7000608601616551	0.7269314233631797	0.2365952612177236	0.26383117284236063	0.1	0.6333474769522356	0.5452311765419752	0.6111318683232008	0.4374968508582229	0.929607606054005	0.1	0.7054835173982507	1.0	1.0	1.0	1.0	0.1	1.0	0.1	0.1	1.0	1.0	61.6	15.0	1.0	0.4553929110139204	1.0	0.9112654632568186	1.0	0.9315207904427224	1.0	0.5783595909927829	1.0	1
CoNahua+700	['North Colombia']	Neguanje	700	800	37396.0	4164.0	400.0	1.0	1.7646701794437207	1.12788195588853	1.0	-4912.490645982085	0.7605177333465577	0.17292436127850006	0.6524822304047538	0.7023671862627789	0.7259061966381606	0.23634665263493404	0.2648837689452953	0.1	0.6347595856607112	0.5484886712481083	0.6125173992102777	0.4395026286513472	0.931342571133547	0.1	0.7029512650267498	1.0	1.0	1.0	1.0	0.1	1.0	0.1	0.1	1.0	1.0	61.6	15.0	1.0	0.4557735552084603	1.0	0.9102928827657198	1.0	0.9328544097214012	1.0	0.5784541405628401	1.0	1
CoNahua+800	['North Colombia']	Neguanje	800	900	27697.0	2685.0	400.0	1.0	2.1775488092926745	1.1645667402275286	1.0	-7254.033024787383	0.8933426761905726	0.14326972940043298	0.6992903611281722	0.6627194060344292	0.7629549297017804	0.32487459622005194	0.33024100376218296	0.1	0.6214426531234156	0.4000905915893184	0.532793501372627	0.4344925763974905	1.0	0.1	0.8552924599544318	1.0	1.0	1.0	1.0	0.1	1.0	0.1	0.1	1.0	1.0	61.6	15.0	1.0	0.5767995556752368	1.0	0.9529098619553478	1.0	1.0673663745600792	1.0	0.7347065053878903	1.0	1
CoNahua+900	['North Colombia']	Neguanje	900	1000	24492.0	3947.0	400.0	1.0	2.17378696022028	1.1680830328748693	1.0	-7630.464100270068	0.8870675659455649	0.11326747834512768	0.6961265684933897	0.672463241643177	0.7624705057794188	0.3166070788903008	0.31851480535650434	0.1	0.6215464242629758	0.4201891222332284	0.539046578232925	0.4344389499531422	1.0	0.1	0.8450818748773818	1.0	1.0	1.0	1.0	0.1	1.0	0.1	0.1	1.0	1.0	61.6	15.0	1.0	0.5766639630663063	1.0	0.94992612322406	1.0	1.0622480517311643	1.0	0.725659976238239	1.0	1
CoNahua+1000	['North Colombia']	Neguanje	1000	1100	27754.0	3887.0	400.0	1.0	2.172714746191442	1.1671065321326524	1.0	-7610.756780728048	0.8880816866075721	0.11726311652439934	0.6965648404767176	0.678858861785734	0.7659336257087939	0.3191136431846529	0.3250044012129387	0.1	0.6264474570832695	0.4238904815036932	0.5410626313216602	0.4376297335355802	1.0	0.1	0.8448274578152095	1.0	1.0	1.0	1.0	0.1	1.0	0.1	0.1	1.0	1.0	61.6	15.0	1.0	0.5758277223129932	1.0	0.9478505766581998	1.0	1.0654488066930927	1.0	0.7261060267729132	1.0	1
CoNahua+1100	['North Colombia']	Neguanje	1100	1200	31272.0	4077.0	400.0	1.0	2.425854850893974	0.7205627796612201	1.0	-8531.033031700448	0.6790199617784359	0.2024203816533713	0.5418649892644203	0.5355312829766538	0.7066794367154061	0.2924835764659923	0.15743835870511216	land	0.6767759357458095	0.4738231200933164	0.5211949732025093	0.3188673385361781	1.0	0.1	0.8935114430684883	1.0	1.0	1.0	1.0	0.1	1.0	0.1	0.1	1.0	1.0	61.6	15.0	1.0	0.4506686910987537	1.0	0.9162666909234234	1.0	1.0282793713710867	1.0	0.6891216741284625	1.0	1
CoTairo+900	['North Colombia']	Tairona	900	1000	1087.0	150.0	192.0	3.0	4.0	1.0	2.0	13.0	1.001900473197046	0.12533709370909546	1.0	1.0	1.0	0.2477392085202023	0.04381164864634779	land	1.0	0.4076159964101023	0.5014505852710947	0.35527775679893203	1.0	1.0	1.0166345912474388	1.0	1.0	1.0	0.1	0.4331460805856319	1.0	1.0	0.08248295957414364	1.0	1.0	61.6	82.0	13.0	1.0	1.0	1.0	1.0	1.0	1.0	0.6959205357404054	1.0	1
CoTairo+1000	['North Colombia']	Tairona	1000	1100	1087.0	150.0	100.0	3.0	4.0	1.0	2.0	13.0	1.0028956795511514	0.12131643679250025	1.0	1.0	1.0	0.243707162302526	0.040506082095048364	land	1.0	0.4055429462325575	0.5061798270720037	0.35629410302516035	1.0	1.0	1.0041262265819724	1.0	1.0	1.0	0.1	0.4320116282751728	1.0	1.0	0.07607210580990881	1.0	1.0	61.6	82.0	13.0	1.0	1.0	1.0	1.0	1.0	1.0	0.711661875425771	1.0	1
CoTairo+1100	['North Colombia']	Tairona	1100	1200	1087.0	150.0	100.0	3.0	4.0	1.0	2.0	13.0	1.0028956795511514	0.12131643679250025	1.0	1.0	1.0	0.243707162302526	0.040506082095048364	land	1.0	0.4055429462325575	0.5061798270720037	0.35629410302516035	1.0	1.0	1.0041262265819724	1.0	1.0	1.0	0.1	0.4320116282751728	1.0	1.0	0.07607210580990881	1.0	1.0	61.6	82.0	13.0	1.0	1.0	1.0	1.0	1.0	1.0	0.711661875425771	1.0	1
CoTairo+1200	['North Colombia']	Tairona	1200	1300	1087.0	150.0	150.0	3.0	4.0	1.0	2.0	13.0	1.0022782265576755	0.12385305877113482	1.0	1.0	1.0	0.2461991213546009	0.04223844441655264	land	1.0	0.4068266500440676	0.5033018868204839	0.3556256592019511	1.0	1.0	1.011864714239656	1.0	1.0	1.0	0.1	0.4327433236563781	1.0	1.0	0.08012867102345878	1.0	1.0	61.6	82.0	13.0	1.0	1.0	1.0	1.0	1.0	1.0	0.7019144801321342	1.0	1
CoTairo+1300	['North Colombia']	Tairona	1300	1400	1087.0	150.0	150.0	3.0	4.0	1.0	2.0	13.0	1.0022782265576755	0.12385305877113482	1.0	1.0	1.0	0.2461991213546009	0.04223844441655264	land	1.0	0.4068266500440676	0.5033018868204839	0.3556256592019511	1.0	1.0	1.011864714239656	1.0	1.0	1.0	0.1	0.4327433236563781	1.0	1.0	0.08012867102345878	1.0	1.0	61.6	82.0	13.0	1.0	1.0	1.0	1.0	1.0	1.0	0.7019144801321342	1.0	1
CoTairo+1400	['North Colombia']	Tairona	1400	1500	7200.0	150.0	3000.0	3.0	4.0	1.0	2.0	13.0	1.0077614814584142	0.16745289672239774	1.0	1.0	1.0	0.2718352452252984	0.06925579300827495	land	1.0	0.4211119652960695	0.4618936261160352	0.3543886398191057	1.0	1.0	1.0840431407870608	1.0	1.0	1.0	0.1	0.42783741583955615	1.0	1.0	0.12538545363005366	1.0	1.0	15819	82.0	13.0	1.0	1.0	1.0	1.0	1.0	1.0	0.6385996466838548	1.0	1
CoTairo+1500	['North Colombia']	Tairona	1500	1600	7200.0	150.0	3000.0	3.0	4.0	1.0	2.0	13.0	1.0077614814584142	0.16745289672239774	1.0	1.0	1.0	0.2718352452252984	0.06925579300827495	land	1.0	0.4211119652960695	0.4618936261160352	0.3543886398191057	1.0	1.0	1.0840431407870608	1.0	1.0	1.0	0.1	0.42783741583955615	1.0	1.0	0.12538545363005366	1.0	1.0	15819	82.0	13.0	1.0	1.0	1.0	1.0	1.0	1.0	0.6385996466838548	1.0	1
CoTairo+1600	['North Colombia']	Tairona	1600	1700	7200.0	150.0	3000.0	3.0	4.0	1.0	2.0	13.0	1.0077614814584142	0.16745289672239774	1.0	1.0	1.0	0.2718352452252984	0.06925579300827495	land	1.0	0.4211119652960695	0.4618936261160352	0.3543886398191057	1.0	1.0	1.0840431407870608	1.0	1.0	1.0	0.1	0.42783741583955615	1.0	1.0	0.12538545363005366	1.0	1.0	15819	82.0	13.0	1.0	1.0	1.0	1.0	1.0	1.0	0.6385996466838548	1.0	1
ColonialAndes+1600	['Lowland Andes']	Jivaro	1600	1700	52273.0	1825.0	300.0	2.0	3.0	1.0	1.0	-18428.140920465456	0.0	0.0	0.0	0.0	0.0	0.0	0.0	0.0	0.0	0.0	0.0	0.0	1.0	0.0	0.0	1.0	0.0	0.0	1.0	0.0	0.0	0.0	0.0	1.0	1.0	3306	27323.64345507789	0.5791808984336662	0.0	0.0	0.0	1.1184364137641565	0.0	0.0	0.0	1.0	1.0
ColonialAndes+1700	['Lowland Andes']	Jivaro	1700	1800	56647.0	1938.0	300.0	2.0	3.0	1.0	1.0	-18549.23102912662	0.0	0.0	0.0	0.0	0.0	0.0	0.0	0.0	0.0	0.0	0.0	0.0	1.0	0.0	0.0	1.0	0.0	0.0	1.0	0.0	0.0	0.0	0.0	1.0	1.0	3306	27599.16914693186	0.5211699134999357	0.0	0.0	0.0	1.1204264008029423	0.0	0.0	0.0	1.0	1.0
ColonialAndes+1800	['Lowland Andes']	Jivaro	1800	1900	61449.0	2041.0	300.0	2.0	3.0	1.0	1.0	-18615.415697952532	0.0	0.0	0.0	0.0	0.0	0.0	0.0	0.0	0.0	0.0	0.0	0.0	1.0	0.0	0.0	1.0	0.0	0.0	1.0	0.0	0.0	0.0	0.0	1.0	1.0	3306	27794.774059445797	0.4329032604167047	0.0	0.0	0.0	1.1217668704676116	0.0	0.0	0.0	1.0	1.0
ColonialAndes+1900	['Lowland Andes']	Jivaro	1900	2000	33451.0	2574.0	300.0	2.0	3.0	1.0	1.0	-18723.373090285968	0.0	0.0	0.0	0.0	0.0	0.0	0.0	0.0	0.0	0.0	0.0	0.0	1.0	0.0	0.0	1.0	0.0	0.0	1.0	0.0	0.0	0.0	0.0	1.0	1.0	3306	27168.642148549567	0.5997716106683839	0.0	0.0	0.0	1.120239237196151	0.0	0.0	0.0	1.0	1.0
CuzcoMidHorizon+700	['Cuzco']	Araway	700	800	23966.0	600.0	184568.0	2.8322569834621456	2.582660151905663	1.1535181905639451	2.0	3101.129877472237	0.5130393360772636	0.046120069764314216	0.15098707957808633	0.2612689280066058	0.2625504698010712	-0.02777843961497248	0.22098541277825312	0.1	0.533906497938713	0.05295018108039768	0.1	0.0861842387771426	0.4383502187268164	0.7514964771060418	0.5861121082275406	0.8526146846023731	1.0	0.4213269888920356	0.6194200538519383	0.5686038025453666	0.4096421189958516	1.0	0.12354399535580066	0.2697810247190573	0.1	61.6	-21107.43238986242	15.304002425700636	0.06624108030893311	0.35017626133135377	1.109010714903907	0.9655383597373862	0.5616153629501457	0.4907424972758938	0.42279491051213497	1.0	1
CuzcoMidHorizon+800	['Cuzco']	Araway	800	900	25381.0	600.0	164615.0	2.831199504011355	2.5673383057521235	1.1454915027921488	2.0	2978.1961755345283	0.5116027514723329	0.043560024049824835	0.1515815446866296	0.2534114906536388	0.2575618688411552	-0.027297212036003188	0.21363279889117026	0.1	0.5248611231782667	0.05234405401690373	0.1	0.08185549595940472	0.4378217438205187	0.7566138812202404	0.5777067085726351	0.8537600439660246	1.0	0.4143155549813273	0.6228849751244157	0.5639079838524715	0.4086564945722731	1.0	0.12252079522515524	0.2656692763776041	0.1	61.6	-21338.85859176373	14.911231225327908	0.063808090945279	0.35007901468741065	1.1063477170695817	0.9671702822540332	0.5577711253805155	0.4910181338921245	0.4247359559573154	1.0	1
CuzcoMidHorizon+900	['Cuzco']	Araway	900	1000	25348.0	600.0	176157.0	2.830392582385815	2.5773361410655458	1.1523732867063867	2.0	3051.911873424822	0.5116058224573796	0.0452992592227795	0.15065228730391195	0.2570751124586566	0.2596277977330272	-0.027705634571024096	0.2173381611179752	0.1	0.530043908712156	0.0527028429903339	0.1	0.08416512537894211	0.43932339344694105	0.7521156216094562	0.5832166042318736	0.8530731145798789	1.0	0.4181157147344178	0.6223797956352082	0.5656080992040056	0.40921974433823977	1.0	0.122052476223398	0.2672238609967283	0.1	61.6	-21192.581852906085	15.13665065057451	0.06276024795265905	0.3506285980897286	1.1079359099190478	0.9657279235743268	0.5597499445943787	0.48988437185890793	0.424309907872953	1.0	1
CuzcoMidHorizon+1000	['Cuzco']	Araway	1000	1100	23388.0	600.0	161394.0	2.8247122363994834	2.5662926662776293	1.1492954552530703	2.0	2942.537981427204	0.5092696695576593	0.04161594511681699	0.15099740779558024	0.2488395252818024	0.2554249516839898	-0.02803512490493265	0.2108266502058838	0.1	0.522732493989275	0.05087500600517186	0.1	0.07960640423593357	0.4381063158497738	0.7554548632228024	0.5766578488672837	0.8537075589169689	1.0	0.41156405390151896	0.6247532235928692	0.5623642194056088	0.4084174580894846	1.0	0.12034852199992953	0.2631450556633718	0.1	61.6	-21471.63107978673	14.826375993565645	0.06269746479269167	0.3510523038564857	1.1074831745061011	0.966027674580474	0.5567489005076054	0.4892579536237967	0.4255653936350984	1.0	1
CuzcoValleyKillke1+1000	['Cuzco']	Killke	1000	1100	13937.0	500.0	308685.0	4.4108214538355925	3.72769174024954	2.6412292837709934	4.0	6669.574615325247	0.7263351685895305	0.26257013285755193	0.5291766047581034	0.5745528759263308	0.2708836118920162	-0.12761425653086508	0.2258981633097076	land	0.5382693077027019	0.16594963675420682	0.1	0.22396603333077847	0.6026707877255327	1.0	1.0	1.0	1.0	0.420011010770899	0.6396364504748961	0.3197943402200045	1.0	1.0	0.10232878110473126	0.4907298749215862	1.03165398841972	61.6	45290.17752385644	25.351806492723746	0.0	0.627712424037411	1.03989285389912	1.0	0.5254997083935412	1.0	0.3055319052396846	1.0	1
CuzcoValleyKillke1+1100	['Cuzco']	Killke	1100	1200	15010.0	500.0	395815.0	4.438516246360894	3.829601727181228	2.652688013189384	4.0	7075.898945653361	0.7302490687318273	0.27850950518219864	0.5297996629441759	0.5965185394895767	0.2923762178593617	-0.12454569758583675	0.229009011167267	land	0.5598102914834864	0.1643830028164768	0.1	0.2485916211744119	0.6110855035050159	1.0	1.0	1.0	1.0	0.4480750567534417	0.6305064242167486	0.3436325484665337	1.0	1.0	0.1104299449328609	0.4899028834072165	1.0247866689978564	61.6	48083.37696307198	27.236508975893287	0.0	0.6364672752953913	1.0441841867281856	1.0	0.521795604746485	1.0	0.2922848067608268	1.0	1
CuzcoValleyKillke1+1200	['Cuzco']	Killke	1200	1300	13575.0	500.0	284339.0	4.408280158400842	3.6977357552060983	2.645109774112874	4.0	6552.5847702438	0.7251868421810027	0.2587062361031621	0.5299332384018465	0.5686382173498652	0.2649770190806332	-0.12868123378160082	0.22398480773947765	land	0.529433083185907	0.16599659699295602	0.1	0.2167995386725924	0.5999155156835208	1.0	1.0	1.0	1.0	0.41176900435431457	0.6432194470686297	0.31359945885430496	1.0	1.0	0.09938035650704093	0.4905789200264597	1.033846465658932	61.6	44348.5931077229	24.842546028372727	0.0	0.6256581452467764	1.0385465642628728	1.0	0.5264499915559959	1.0	0.3097223706617521	1.0	1
CuzcoValleyKillke1+1300	['Cuzco']	Killke	1300	1400	10524.0	500.0	224687.0	4.396294714377614	3.61605431656769	2.6658166330415782	4.0	6249.0729207796985	0.7213471044775915	0.2474642271262725	0.5325006470242891	0.5482094286077778	0.2491185529624749	-0.13235046710474954	0.2231812728198576	land	0.5049694246688973	0.1644820761708516	0.1	0.1992656524891008	0.5920009821606255	1.0	1.0	1.0	1.0	0.3894116766511197	0.6502857747887505	0.29791502005063075	1.0	1.0	0.09111249907362906	0.4844214786661649	1.0383818555475868	61.6	41993.66559701929	23.48027800142805	0.0	0.6148607116712698	1.037281380093315	1.0	0.5280709340335634	1.0	0.3180445400296801	1.0	1
CuzcoValleyKillke2+1300	['Cuzco']	Inca	1300	1400	42282.0	2300.0	20710.0	4.0	4.0	2.0	4.0	40.0	0.7357744886272541	0.37324968724247454	1.0	0.7850296757645697	0.0	-0.052702633694981287	0.0	governed population	1.0	0.3747854772801935	1.0	0.2994568108245401	0.8105229506368593	1.0	1.0	1.0	1.0	0.5966068120911028	0.6988421586264802	0.0	1.0	1.0	0.0	1.0	1.0966520512719429	15819	31585.233981711088	4.532558690183812	0.3247826155652809	1.0	1.0	1.0	1.0	1.0	0.5416282536002059	1.0	1
CuzcoValleyKillke2+1400	['Cuzco']	Inca	1400	1500	57513.0	2300.0	21640.0	4.0	4.0	2.0	4.0	40.0	0.7649760636378957	0.41744862483468737	1.0	1.0201352239239494	1.0	0.037279158137793734	0.0	governed population	1.0	0.33275683387504873	1.0	0.2581000428433344	0.8600792649156834	1.0	1.0	1.0	1.0	0.8136188094459604	0.6409699521130142	0.0	1.0	1.0	0.0	1.0	1.1115503489033247	15819	33908.55501454467	9.25289270142592	0.24685895029937985	1.0	1.0	1.0	1.0	1.0	0.3616304268963787	1.0	1
EarlyChinese+1900	['Southern China Hills']	Miao	1900	2000	103409.0	155067.0	161.0	2.0	2.0	1.0	1.0	-11810.452370634846	0.0	0.0	1.0	0.0	1.0	1.0	1.0	land	1.0	1.0	1.0	1.0	1.0	1.0	0.0	1.0	1.0	0.0	0.0	0.0	1.0	1.0	1.0	1.0	0.0	15819	4.0	9.0	0.0	1.0	0.0	1.0	1.0	0.0	0.0	1.0	1.0
EarlyChinese+2000	['Southern China Hills']	Miao	2000	2100	160255.0	197690.0	305.0	2.0	2.0	1.0	1.0	-11737.05493169122	0.0	0.0	1.0	0.0	1.0	1.0	1.0	land	1.0	1.0	1.0	1.0	1.0	1.0	0.0	1.0	1.0	0.0	0.0	0.0	1.0	1.0	1.0	1.0	0.0	15819	4.0	9.0	0.0	1.0	0.0	1.0	1.0	0.0	0.0	1.0	1.0
EasternJin+300	['Middle Yellow River Valley']	Shu Dynasty	300	400	527693.0	159394.0	167933.0	3.794341335438904	3.564062415767087	1.5425919324929194	3.2275448337675283	9016.693843179462	1.186028448634491	0.7968105415166427	1.0	0.1	0.1	0.0	0.5460485213187045	state salary	1.0	1.0	1.0	1.0	1.0	0.8514659325359104	1.0	1.0	1.0	0.4298882207002708	1.0	1.0	1.0	1.0	1.0	0.9489832636885344	1.0	2	52771.56935433767	53.74462300765079	0.5406093710718267	1.0	1.0278108893477456	0.9870179378238922	1.0	1.0	1.0	1.0	1
EcJivaE+1600	['Lowland Andes']	Jivaro	1600	1700	42337.0	4517.0	300.0	2.0	3.0	1.0	1.0	-27610.381499664774	0.0	0.0	0.0	0.0	0.0	0.0	0.0	0.0	0.0	0.0	0.0	0.0	1.0	0.0	0.0	1.0	0.0	0.0	1.0	0.0	0.0	0.0	0.0	0.0	0.0	3306	3292.510449255873	-3.577979071160605	0.0	0.0	0.0	1.0	0.0	0.0	0.0	0.0	1.0
EcJivaE+1700	['Lowland Andes']	Jivaro	1700	1800	45879.0	4798.0	300.0	2.0	3.0	1.0	1.0	-27598.42947455888	0.0	0.0	0.0	0.0	0.0	0.0	0.0	0.0	0.0	0.0	0.0	0.0	1.0	0.0	0.0	1.0	0.0	0.0	1.0	0.0	0.0	0.0	0.0	0.0	0.0	3306	3421.351219943421	-3.6927898226613145	0.0	0.0	0.0	1.0	0.0	0.0	0.0	0.0	1.0
EcJivaE+1800	['Lowland Andes']	Jivaro	1800	1900	49769.0	5053.0	300.0	2.0	3.0	1.0	1.0	-27585.870613741212	0.0	0.0	0.0	0.0	0.0	0.0	0.0	0.0	0.0	0.0	0.0	0.0	1.0	0.0	0.0	1.0	0.0	0.0	1.0	0.0	0.0	0.0	0.0	0.0	0.0	3306	3551.529775230036	-3.7981622789942335	0.0	0.0	0.0	1.0	0.0	0.0	0.0	0.0	1.0
EcJivaE+1900	['Lowland Andes']	Jivaro	1900	2000	26845.0	6350.0	300.0	2.0	3.0	1.0	1.0	-27711.624122926583	0.0	0.0	0.0	0.0	0.0	0.0	0.0	0.0	0.0	0.0	0.0	0.0	1.0	0.0	0.0	1.0	0.0	0.0	1.0	0.0	0.0	0.0	0.0	0.0	0.0	3306	2477.849663675799	-3.729508863674312	0.0	0.0	0.0	1.0	0.0	0.0	0.0	0.0	1.0
EcJivaL+1900	['Lowland Andes']	Jivaro	1900	2000	24095.0	5350.0	300.0	2.0	3.0	1.0	1.0	-24096.050779868696	0.0	0.0	0.0	0.0	0.0	0.0	0.0	0.0	0.0	0.0	0.0	0.0	1.0	0.0	0.0	1.0	0.0	0.0	1.0	0.0	0.0	0.0	0.0	0.0	0.0	3306	6290.263210567294	-1.3818737182600922	0.0	0.0	0.0	1.0	0.0	0.0	0.0	0.0	1.0
EcJivaL+2000	['Lowland Andes']	Jivaro	2000	2100	34569.0	6084.0	300.0	2.0	3.0	1.0	1.0	-24002.63106045656	0.0	0.0	0.0	0.0	0.0	0.0	0.0	0.0	0.0	0.0	0.0	0.0	1.0	0.0	0.0	1.0	0.0	0.0	1.0	0.0	0.0	0.0	0.0	0.0	0.0	3306	6838.665359419602	-1.6701472311203318	0.0	0.0	0.0	1.0	0.0	0.0	0.0	0.0	1.0
Ecuadorian+1900	['Lowland Andes']	Jivaro	1900	2000	50388.0	4581.0	300.0	2.0	3.0	1.0	1.0	-18750.875280506192	0.0	0.0	0.0	0.0	0.0	0.0	0.0	0.0	0.0	0.0	0.0	0.0	1.0	0.0	0.0	1.0	0.0	0.0	1.0	0.0	0.0	0.0	0.0	0.24854403663521465	1.0	3306	28273.4534030917	-8.460798734616812	1.0	0.0	0.0	1.0	0.0	0.0	0.0	0.0	1.0
Ecuadorian+2000	['Lowland Andes']	Jivaro	2000	2100	80619.0	3739.0	300.0	2.0	3.0	1.0	1.0	-18720.89297911609	0.0	0.0	0.0	0.0	0.0	0.0	0.0	0.0	0.0	0.0	0.0	0.0	1.0	0.0	0.0	1.0	0.0	0.0	1.0	0.0	0.0	0.0	0.0	0.2508520536074193	1.0	3306	28318.41534276127	-8.422206200866949	1.0	0.0	0.0	1.0	0.0	0.0	0.0	0.0	1.0
EgAyyub+1200	['Upper Egypt', 'Yemeni Coastal Plain']	Sultanate of Egypt	1200	1300	9000000.0	1500000.0	200000.0	5.0	7.0	4.0	5.0	2260.0	1.2653918189955158	1.0	1.0	1.0	1.0	0.0	0.0	governed population	1.0	1.0	1.0	1.0	1.0	1.0	1.0	1.0	1.0	1.0	1.0	1.0	1.0	1.0	1.0	1.0	1.0	38	11736.579022907395	50.0	1.0	1.0	1.0	1.0	0.0	1.0	1.0	1.0	1
EgAyyub+1300	['Upper Egypt', 'Yemeni Coastal Plain']	Sultanate of Egypt	1300	1400	9000000.0	1500000.0	200000.0	5.0	7.0	4.0	5.0	2260.0	1.270473226252945	1.0	1.0	1.0	1.0	0.0	0.0	governed population	1.0	1.0	1.0	1.0	1.0	1.0	1.0	1.0	1.0	1.0	1.0	1.0	1.0	1.0	1.0	1.0	1.0	38	12647.701188352563	50.0	1.0	1.0	1.0	1.0	0.0	1.0	1.0	1.0	1
EgBadar-4400	['Upper Egypt']	Badarian	-4400	-4300	11725.0	1071.0	25.0	1.0	1.0	1.0	1.0	-5106.64674255952	0.20674847457973375	0.1	0.1	0.1	0.1	0.1	0.1	0.1	0.1	0.1	0.1	0.1	0.1	1.0	0.1	1.0	1.0	0.1	1.0	0.1	1.0	0.1	0.1	0.1	1.0531791465463851	15819	-8066.802921805926	27.83918927742732	1.0	0.1	1.0	1.0	0.1	0.1	0.41138409532949605	1.0	1
EgBadar-4300	['Upper Egypt']	Badarian	-4300	-4200	12227.0	1081.0	25.0	1.0	1.0	1.0	1.0	-5103.251430791715	0.20665049905679966	0.1	0.1	0.1	0.1	0.1	0.1	0.1	0.1	0.1	0.1	0.1	0.1	1.0	0.1	1.0	1.0	0.1	1.0	0.1	1.0	0.1	0.1	0.1	1.0532070655327592	15819	-8076.457091766901	27.822704135051232	1.0	0.1	1.0	1.0	0.1	0.1	0.4120927653041985	1.0	1
EgBadar-4200	['Upper Egypt']	Badarian	-4200	-4100	12775.0	1085.0	25.0	1.0	1.0	1.0	1.0	-5098.602871358285	0.20656383067880849	0.1	0.1	0.1	0.1	0.1	0.1	0.1	0.1	0.1	0.1	0.1	0.1	1.0	0.1	1.0	1.0	0.1	1.0	0.1	1.0	0.1	0.1	0.1	1.0532834053224764	15819	-8084.083517355273	27.8125433587524	1.0	0.1	1.0	1.0	0.1	0.1	0.4127438375318362	1.0	1
EgBadar-4100	['Upper Egypt']	Badarian	-4100	-4000	13335.0	1092.0	25.0	1.0	1.0	1.0	1.0	-5094.5809357576645	0.20647171592733693	0.1	0.1	0.1	0.1	0.1	0.1	0.1	0.1	0.1	0.1	0.1	0.1	1.0	0.1	1.0	1.0	0.1	1.0	0.1	1.0	0.1	0.1	0.1	1.0533355156921391	15819	-8092.731715432697	27.7992117668279	1.0	0.1	1.0	1.0	0.1	0.1	0.41342375655126506	1.0	1
EgBadar-4000	['Upper Egypt']	Badarian	-4000	-3900	13919.0	1100.0	25.0	1.0	1.0	1.0	1.0	-5090.5655961973935	0.20637933477716255	0.1	0.1	0.1	0.1	0.1	0.1	0.1	0.1	0.1	0.1	0.1	0.1	1.0	0.1	1.0	1.0	0.1	1.0	0.1	1.0	0.1	0.1	0.1	1.0533873598044383	15819	-8101.364112904619	27.785849186129393	1.0	0.1	1.0	1.0	0.1	0.1	0.4141037440253494	1.0	1
EgBadar-3900	['Upper Egypt']	Badarian	-3900	-3800	14529.0	1107.0	25.0	1.0	1.0	1.0	1.0	-5086.545309606861	0.2062871016262675	0.1	0.1	0.1	0.1	0.1	0.1	0.1	0.1	0.1	0.1	0.1	0.1	1.0	0.1	1.0	1.0	0.1	1.0	0.1	1.0	0.1	0.1	0.1	1.0534396223211655	15819	-8110.001777245042	27.77782729928193	1.0	0.1	1.0	1.0	0.1	0.1	0.41478904272501055	1.0	1
EgBadar-3800	['Upper Egypt']	Badarian	-3800	-3700	14287.0	1490.0	25.0	1.0	1.0	1.0	1.0	-5148.157273463316	0.20544877450828009	0.1	0.1	0.1	0.1	0.1	0.1	0.1	0.1	0.1	0.1	0.1	0.1	1.0	0.1	1.0	1.0	0.1	1.0	0.1	1.0	0.1	0.1	0.1	1.0508369565955	15819	-8241.705090962478	27.52459655610951	1.0	0.1	1.0	1.0	0.1	0.1	0.4196090993038469	1.0	1
EgDyn1-3100	['Upper Egypt']	Dynasty 1	-3100	-3000	900000.0	50000.0	6000.0	4.0	3.0	3.0	4.0	790.0	0.9347905551710708	0.1	0.1	0.0	0.1	0.1	0.1	land	1.0	0.1	0.0	0.1	1.0	1.0	1.0	1.0	1.0	0.0	1.0	0.09871025816571638	1.0	1.0	1.0	1.012825240792016	1.0	15365	124.0	11.0	1.0	1.0	1.0	1.0	1.0	1.0	0.847424488628975	1.0	1
EgDyn1-3000	['Upper Egypt']	Dynasty 1	-3000	-2900	900000.0	50000.0	6000.0	4.0	3.0	3.0	4.0	790.0	0.9347905551710708	0.1	0.1	0.0	0.1	0.1	0.1	land	1.0	0.1	0.0	0.1	1.0	1.0	1.0	1.0	1.0	0.0	1.0	0.09871025816571638	1.0	1.0	1.0	1.012825240792016	1.0	15365	124.0	11.0	1.0	1.0	1.0	1.0	1.0	1.0	0.847424488628975	1.0	1
EgDyn1-2900	['Upper Egypt']	Dynasty 1	-2900	-2800	900000.0	50000.0	6000.0	4.0	3.0	3.0	4.0	790.0	0.9347905551710708	0.1	0.1	0.0	0.1	0.1	0.1	land	1.0	0.1	0.0	0.1	1.0	1.0	1.0	1.0	1.0	0.0	1.0	0.09871025816571638	1.0	1.0	1.0	1.012825240792016	1.0	15365	124.0	11.0	1.0	1.0	1.0	1.0	1.0	1.0	0.847424488628975	1.0	1
EgDyn2-2900	['Upper Egypt']	Early Dynastic Kingdom	-2900	-2800	1100000.0	100000.0	6000.0	4.0	3.0	3.0	4.0	790.0	1.0734219537420826	0.1	0.1	0.1	0.1	0.1	0.1	land	1.0	0.1	0.0	0.1	1.0	1.0	1.0	1.0	1.0	0.0	1.0	0.2799729442110188	1.0	1.0	1.0	0.9946004095324544	1.0	15365	124.0	11.0	1.0	1.0	1.0	1.0	1.0	1.0	0.9489167024562514	1.0	1
EgDyn2-2800	['Upper Egypt']	Early Dynastic Kingdom	-2800	-2700	1100000.0	267000.0	6000.0	4.0	3.0	3.0	4.0	790.0	1.0633260941012053	0.1	0.1	0.1	0.1	0.1	0.1	land	1.0	0.1	0.0	0.1	1.0	1.0	1.0	1.0	1.0	0.0	1.0	0.2645339834357343	1.0	1.0	1.0	0.9805624583636764	1.0	15365	124.0	11.0	1.0	1.0	1.0	1.0	1.0	1.0	0.9452765029362596	1.0	1
EgDyn2-2700	['Upper Egypt']	Early Dynastic Kingdom	-2700	-2600	1100000.0	300000.0	6000.0	4.0	3.0	3.0	4.0	790.0	1.0614845094683154	0.1	0.1	0.1	0.1	0.1	0.1	land	1.0	0.1	0.0	0.1	1.0	1.0	1.0	1.0	1.0	0.0	1.0	0.2625847438863718	1.0	1.0	1.0	0.9783808449336502	1.0	15365	124.0	11.0	1.0	1.0	1.0	1.0	1.0	1.0	0.9449924434981558	1.0	1
EgDyn2-2600	['Upper Egypt']	Early Dynastic Kingdom	-2600	-2500	1100000.0	300000.0	6000.0	4.0	3.0	3.0	4.0	790.0	1.0614845094683154	0.1	0.1	0.1	0.1	0.1	0.1	land	1.0	0.1	0.0	0.1	1.0	1.0	1.0	1.0	1.0	0.0	1.0	0.2625847438863718	1.0	1.0	1.0	0.9783808449336502	1.0	15365	124.0	11.0	1.0	1.0	1.0	1.0	1.0	1.0	0.9449924434981558	1.0	1
EgHermp-700	['Upper Egypt']	Hermopolis	-700	-600	2534200.0	140830.0	25622.0	3.5490081485301856	3.500676153439275	1.9800507423249083	3.358970899773918	13178.162493516917	0.7274385624168456	0.3866319090651192	0.6262212982486243	0.6669527650947848	0.7895195620384146	0.14063808171962194	0.3444821830863343	governed population	0.7947808204057218	0.7294159263441207	0.7566764245786011	0.6436140187100738	0.7270594869454833	0.9336427887076056	0.8920832931026923	0.931893842015488	0.9359259855550218	0.5624838216157293	0.7252091049187986	0.538635738481974	0.936880472321978	1.021366460311417	0.7546568890981586	0.861112493797754	0.955792634656519	3306	10245.745973399784	31.54102034452373	0.9507991234306896	0.7702476747338931	0.938044783462018	1.0375906542212323	0.8061139814278886	0.9166168103292464	0.7043909505100967	0.8289061869477921	1
EgIntOc-400	['Upper Egypt']	Inter-Occupation Dynasties	-400	-300	2500000.0	500000.0	50000.0	5.0	5.0	2.0	4.0	-808.3931178115007	1.1766918844964245	0.1	1.0	1.0	1.0	0.1	0.1	state salary	1.0	1.0	1.0	0.1	1.0	1.0	1.0	1.0	1.0	1.0	1.0	1.0677548423290424	1.0	1.0	1.0	1.0	1.0	38	1916.6819422959907	49.42050260687636	1.0	1.0	1.0	1.0	1.0	1.0	0.9920326754953984	1.0	1
EgIntOc-300	['Upper Egypt']	Inter-Occupation Dynasties	-300	-200	2500000.0	500000.0	50000.0	5.0	5.0	2.0	4.0	-808.3931178115007	1.1766918844964245	0.1	1.0	1.0	1.0	0.1	0.1	state salary	1.0	1.0	1.0	0.1	1.0	1.0	1.0	1.0	1.0	1.0	1.0	1.0677548423290424	1.0	1.0	1.0	1.0	1.0	38	1916.6819422959907	49.42050260687636	1.0	1.0	1.0	1.0	1.0	1.0	0.9920326754953984	1.0	1
EgMamBh+1300	['Upper Egypt']	Mamluk Sultanate	1300	1400	6000000.0	2100000.0	200000.0	7.0	9.0	3.0	7.0	1300.0	1.3677062664023316	1.0	1.0	1.0	1.0	0.1	1.0	governed population	1.0	1.0	1.0	1.0	1.0	1.0	1.0	1.0	1.0	0.0	1.0	1.0	1.0	1.0	1.0	1.0	1.0	38	-107.74166971372324	38.401696737938146	1.0	1.0	1.0	1.0	1.0	1.0	1.0	1.0	1
EgMamBh+1400	['Upper Egypt']	Mamluk Sultanate	1400	1500	6000000.0	2100000.0	200000.0	7.0	9.0	3.0	7.0	1300.0	1.3677062664023316	1.0	1.0	1.0	1.0	0.1	1.0	governed population	1.0	1.0	1.0	1.0	1.0	1.0	1.0	1.0	1.0	0.0	1.0	1.0	1.0	1.0	1.0	1.0	1.0	38	-107.74166971372324	38.401696737938146	1.0	1.0	1.0	1.0	1.0	1.0	1.0	1.0	1
EgMamBu+1500	['Upper Egypt', 'Yemeni Coastal Plain']	Mamluk Sultanate	1500	1600	6000000.0	2100000.0	150000.0	7.0	7.0	3.0	7.0	1300.0	1.283279781494806	1.0	1.0	1.0	1.0	0.1	1.0	governed population	1.0	1.0	1.0	1.0	1.0	1.0	1.0	1.0	1.0	0.0	1.0	1.0	1.0	1.0	1.0	1.0	1.0	38	-3652.884024408279	50.0	1.0	1.0	1.0	1.0	1.0	1.0	1.0	1.0	1
EgMamBu+1600	['Upper Egypt', 'Yemeni Coastal Plain']	Mamluk Sultanate	1600	1700	6000000.0	2100000.0	150000.0	7.0	7.0	3.0	7.0	1300.0	1.283279781494806	1.0	1.0	1.0	1.0	0.1	1.0	governed population	1.0	1.0	1.0	1.0	1.0	1.0	1.0	1.0	1.0	0.0	1.0	1.0	1.0	1.0	1.0	1.0	1.0	38	-3652.884024408279	50.0	1.0	1.0	1.0	1.0	1.0	1.0	1.0	1.0	1
EgMamCP+1400	['Upper Egypt']	Mamluk Sultanate	1400	1500	4800000.0	2100000.0	150000.0	7.0	9.0	3.0	7.0	1300.0	1.363437138389723	1.0	1.0	1.0	1.0	0.1	1.0	governed population	1.0	1.0	1.0	1.0	1.0	1.0	1.0	1.0	1.0	0.0	1.0	1.0	1.0	1.0	1.0	1.0	1.0	38	-4424.482893130247	44.24125141445524	1.0	1.0	1.0	1.0	1.0	1.0	1.0	1.0	1
EgMamCP+1500	['Upper Egypt']	Mamluk Sultanate	1500	1600	4800000.0	2100000.0	150000.0	7.0	9.0	3.0	7.0	1300.0	1.363437138389723	1.0	1.0	1.0	1.0	0.1	1.0	governed population	1.0	1.0	1.0	1.0	1.0	1.0	1.0	1.0	1.0	0.0	1.0	1.0	1.0	1.0	1.0	1.0	1.0	38	-4424.482893130247	44.24125141445524	1.0	1.0	1.0	1.0	1.0	1.0	1.0	1.0	1
EgMidKg-2000	['Upper Egypt']	Middle Kingdom	-2000	-1900	1500000.0	238000.0	30000.0	5.0	3.0	4.0	4.0	586.0	1.1030496926776314	0.0	1.0	1.0	1.0	0.1	0.3985982056716311	state salary	1.0	1.0	1.0	0.1	1.0	1.0	1.0	1.0	1.0	0.0	1.0	0.8340866646101077	1.0	1.0	1.0	1.0	1.0	38	-17760.814109548068	36.73838314725935	1.0	1.0	1.0	1.0	1.0	1.0	0.7955784112393598	1.0	1
EgMidKg-1900	['Upper Egypt']	Middle Kingdom	-1900	-1800	1500000.0	413000.0	30000.0	5.0	3.0	4.0	4.0	586.0	1.0948415934448033	0.0	1.0	1.0	1.0	0.1	0.3865815757080395	state salary	1.0	1.0	1.0	0.1	1.0	1.0	1.0	1.0	1.0	0.0	1.0	0.8240713611304197	1.0	1.0	1.0	1.0	1.0	38	-17841.175989125	33.0912399617816	1.0	1.0	1.0	1.0	1.0	1.0	0.7919764094170888	1.0	1
EgMidKg-1800	['Upper Egypt']	Middle Kingdom	-1800	-1700	1500000.0	450000.0	30000.0	5.0	3.0	4.0	4.0	586.0	1.0934646081496695	0.0	1.0	1.0	1.0	0.1	0.3839853949427211	state salary	1.0	1.0	1.0	0.1	1.0	1.0	1.0	1.0	1.0	0.0	1.0	0.8226790772535987	1.0	1.0	1.0	1.0	1.0	38	-17874.299325123116	32.467286309591245	1.0	1.0	1.0	1.0	1.0	1.0	0.7916514688587721	1.0	1
EgMidKg-1700	['Upper Egypt']	Middle Kingdom	-1700	-1600	1500000.0	450000.0	30000.0	5.0	3.0	4.0	4.0	586.0	1.0934646081496695	0.0	1.0	1.0	1.0	0.1	0.3839853949427211	state salary	1.0	1.0	1.0	0.1	1.0	1.0	1.0	1.0	1.0	0.0	1.0	0.8226790772535987	1.0	1.0	1.0	1.0	1.0	38	-17874.299325123116	32.467286309591245	1.0	1.0	1.0	1.0	1.0	1.0	0.7916514688587721	1.0	1
EgNKRam-1400	['Upper Egypt']	New Kingdom Ramesside Period	-1400	-1300	2000000.0	528146.0	250000.0	5.0	7.0	5.0	4.0	1839.0	1.1514451610286778	0.0	1.0	1.0	1.0	0.0	1.0	state salary	1.0	1.0	1.0	1.0	1.0	1.0	1.0	1.0	1.0	0.0	1.0	0.1	1.0	1.0	1.0	1.0	1.0	400000	-25814.26422875052	20.0	1.0	1.0	1.0	1.0	1.0	1.0	0.6396835303158098	1.0	1
EgNKRam-1300	['Upper Egypt']	New Kingdom Ramesside Period	-1300	-1200	2000000.0	484739.0	250000.0	5.0	7.0	5.0	4.0	1839.0	1.1531324712127664	0.0	1.0	1.0	1.0	0.0	1.0	state salary	1.0	1.0	1.0	1.0	1.0	1.0	1.0	1.0	1.0	0.0	1.0	0.1	1.0	1.0	1.0	1.0	1.0	400000	-25703.870664985123	20.0	1.0	1.0	1.0	1.0	1.0	1.0	0.6389853612852476	1.0	1
EgNKRam-1200	['Upper Egypt']	New Kingdom Ramesside Period	-1200	-1100	2000000.0	746000.0	250000.0	5.0	7.0	5.0	4.0	1808.0	1.1426689813619673	0.0	1.0	1.0	1.0	0.0	1.0	state salary	1.0	1.0	1.0	1.0	1.0	1.0	1.0	1.0	1.0	0.0	1.0	0.1	1.0	1.0	1.0	1.0	1.0	400000	-26482.34543053417	20.0	1.0	1.0	1.0	1.0	1.0	1.0	0.6437028043356192	1.0	1
EgNKRam-1100	['Upper Egypt']	New Kingdom Ramesside Period	-1100	-1000	2000000.0	567000.0	250000.0	5.0	7.0	5.0	4.0	1808.0	1.1496911327694552	0.0	1.0	1.0	1.0	0.0	1.0	state salary	1.0	1.0	1.0	1.0	1.0	1.0	1.0	1.0	1.0	0.0	1.0	0.1	1.0	1.0	1.0	1.0	1.0	400000	-25920.818245379225	20.0	1.0	1.0	1.0	1.0	1.0	1.0	0.6403654208293146	1.0	1
EgNKRam-1000	['Upper Egypt']	New Kingdom Ramesside Period	-1000	-900	2000000.0	567000.0	250000.0	5.0	7.0	5.0	4.0	1808.0	1.1496911327694552	0.0	1.0	1.0	1.0	0.0	1.0	state salary	1.0	1.0	1.0	1.0	1.0	1.0	1.0	1.0	1.0	0.0	1.0	0.1	1.0	1.0	1.0	1.0	1.0	400000	-25920.818245379225	20.0	1.0	1.0	1.0	1.0	1.0	1.0	0.6403654208293146	1.0	1
EgNKThu-1500	['Upper Egypt']	New Kingdom Thutmosid Period	-1500	-1400	4500000.0	650000.0	60000.0	5.0	7.0	5.0	5.0	1179.0	1.1627643827127168	0.0	1.0	1.0	1.0	0.0	1.0	state salary	1.0	1.0	1.0	1.0	1.0	1.0	1.0	1.0	1.0	0.0	1.0	0.1	1.0	1.0	1.0	1.0	1.0	400000	-30112.792620893153	20.0	1.0	1.0	1.0	1.0	1.0	1.0	0.5778915117499965	1.0	1
EgNKThu-1400	['Upper Egypt']	New Kingdom Thutmosid Period	-1400	-1300	4500000.0	900000.0	80000.0	5.0	7.0	5.0	5.0	1258.0	1.158094650250746	0.0	1.0	1.0	1.0	0.0	1.0	state salary	1.0	1.0	1.0	1.0	1.0	1.0	1.0	1.0	1.0	0.0	1.0	0.1	1.0	1.0	1.0	1.0	1.0	400000	-29378.896630330277	20.0	1.0	1.0	1.0	1.0	1.0	1.0	0.5754273221372153	1.0	1
EgNKThu-1300	['Upper Egypt']	New Kingdom Thutmosid Period	-1300	-1200	4500000.0	1000000.0	80000.0	5.0	7.0	5.0	5.0	1050.0	1.1553138029913472	0.0	1.0	1.0	1.0	0.0	1.0	state salary	1.0	1.0	1.0	1.0	1.0	1.0	1.0	1.0	1.0	0.0	1.0	0.1	1.0	1.0	1.0	1.0	1.0	400000	-29490.62797869473	20.0	1.0	1.0	1.0	1.0	1.0	1.0	0.5769917300683107	1.0	1
EgNKThu-1200	['Upper Egypt']	New Kingdom Thutmosid Period	-1200	-1100	4500000.0	1000000.0	80000.0	5.0	7.0	5.0	5.0	1050.0	1.1553138029913472	0.0	1.0	1.0	1.0	0.0	1.0	state salary	1.0	1.0	1.0	1.0	1.0	1.0	1.0	1.0	1.0	0.0	1.0	0.1	1.0	1.0	1.0	1.0	1.0	400000	-29490.62797869473	20.0	1.0	1.0	1.0	1.0	1.0	1.0	0.5769917300683107	1.0	1
EgNaqa1-3800	['Upper Egypt']	Naqada culture	-3800	-3700	674.0	5.0	50.0	1.0	1.0	1.0	1.0	-5356.315114683983	0.5332222272020047	0.1	0.1	0.1	0.1	0.1	0.1	land	0.1	0.1	0.1	0.1	0.1	1.0	0.1	1.0	1.0	0.1	1.0	0.1	1.0	1.0	0.1	0.1	1.0	61.6	13917.742008050525	28.019385899377713	0.1	0.1	1.0	1.0	0.1	1.0	0.5976747565642513	1.0	1
EgNaqa1-3700	['Upper Egypt']	Naqada culture	-3700	-3600	8817.0	5000.0	1000.0	1.0	1.0	1.0	1.0	-4957.058441585981	0.4800193287844697	0.1	0.1	0.1	0.1	0.1	0.1	land	0.1	0.1	0.1	0.1	0.1	1.0	0.1	1.0	1.0	0.1	1.0	0.1	1.0	1.0	0.1	0.1	1.0	61.6	11387.092013421438	20.73100975166978	0.1	0.1	1.0	1.0	0.1	1.0	0.6940160724630781	1.0	1
EgNaqa1-3600	['Upper Egypt']	Naqada culture	-3600	-3500	16840.0	5000.0	13000.0	1.0	1.0	1.0	2.0	-3919.773381916144	0.475075722731054	0.1	0.1	0.1	0.1	0.1	0.1	land	0.1	0.1	0.1	0.1	0.1	1.0	0.1	1.0	1.0	0.1	1.0	0.1	1.0	1.0	0.1	0.1	1.0	61.6	13916.551695769464	22.385699387891933	0.1	0.1	1.0	1.0	0.1	1.0	0.6262300273599493	1.0	1
EgNaqa1-3500	['Upper Egypt']	Naqada culture	-3500	-3400	15843.0	5000.0	13000.0	1.0	1.0	1.0	2.0	-3926.41064751372	0.4751172069290576	0.1	0.1	0.1	0.1	0.1	0.1	land	0.1	0.1	0.1	0.1	0.1	1.0	0.1	1.0	1.0	0.1	1.0	0.1	1.0	1.0	0.1	0.1	1.0	61.6	13916.7373528841	22.394620170533862	0.1	0.1	1.0	1.0	0.1	1.0	0.6254851722543951	1.0	1
EgNaqa2-3500	['Upper Egypt']	Naqada IIC-D	-3500	-3400	13000.0	5000.0	5000.0	2.0	2.0	1.5074250505734679	2.0	-4884.6256735428715	0.624698794681015	0.1	0.1	0.1	0.1	0.1	0.1	land	0.0	0.1	0.1	0.1	0.1	1.0	0.1	1.0	1.0	0.1	1.0	0.1	1.0	1.0	0.1	0.1	1.0	61.6	32.0	-9.512044196025766	0.1	0.1	1.0	1.0	1.0	1.0	0.8288147893543358	1.0	1
EgNaqa2-3400	['Upper Egypt']	Naqada IIC-D	-3400	-3300	50000.0	5000.0	5000.0	2.0	2.0	1.2615432019878494	2.0	-1676.7849154268515	0.7134416933709034	0.1	0.1	0.1	0.1	0.1	0.1	land	1.0	0.1	0.1	0.1	0.1	1.0	0.1	1.0	1.0	0.1	1.0	0.1	1.0	1.0	0.1	0.1	1.0	442	32.0	-14.096969660384099	0.1	0.1	1.0	1.0	1.0	1.0	0.8871533800819875	1.0	1
EgNaqa2-3300	['Upper Egypt']	Naqada IIC-D	-3300	-3200	50000.0	5000.0	5000.0	2.0	2.0	1.2615432019878494	2.0	-1676.7849154268515	0.7134416933709034	0.1	0.1	0.1	0.1	0.1	0.1	land	1.0	0.1	0.1	0.1	0.1	1.0	0.1	1.0	1.0	0.1	1.0	0.1	1.0	1.0	0.1	0.1	1.0	442	32.0	-14.096969660384099	0.1	0.1	1.0	1.0	1.0	1.0	0.8871533800819875	1.0	1
EgNaqa3-3300	['Upper Egypt']	Dynasty 0	-3300	-3200	50000.0	5000.0	5000.0	2.0	2.0	2.0	2.0	2691.5091759814986	0.726175166568618	0.1	0.0	0.0	0.0	0.1	0.1	land	1.0	0.1	0.1	0.1	0.1	1.0	0.1	1.0	1.0	0.1	1.0	0.1	1.0	1.0	1.0	0.5354757188717273	1.0	442	53.0	3.2147778981810013	0.1	0.1	1.0	1.0	1.0	1.0	1.013916150210532	1.0	1
EgNaqa3-3200	['Upper Egypt']	Dynasty 0	-3200	-3100	50000.0	5000.0	5000.0	2.0	2.0	2.0	2.0	2691.5091759814986	0.726175166568618	0.1	0.0	0.0	0.0	0.1	0.1	land	1.0	0.1	0.1	0.1	0.1	1.0	0.1	1.0	1.0	0.1	1.0	0.1	1.0	1.0	1.0	0.5354757188717273	1.0	442	53.0	3.2147778981810013	0.1	0.1	1.0	1.0	1.0	1.0	1.013916150210532	1.0	1
EgNaqa3-3100	['Upper Egypt']	Dynasty 0	-3100	-3000	50000.0	5000.0	5000.0	2.0	2.0	2.0	2.0	2691.5091759814986	0.726175166568618	0.1	0.0	0.0	0.0	0.1	0.1	land	1.0	0.1	0.1	0.1	0.1	1.0	0.1	1.0	1.0	0.1	1.0	0.1	1.0	1.0	1.0	0.5354757188717273	1.0	442	53.0	3.2147778981810013	0.1	0.1	1.0	1.0	1.0	1.0	1.013916150210532	1.0	1
EgOldK1-2600	['Upper Egypt']	Classic Old Kingdom	-2600	-2500	1000000.0	250000.0	50000.0	7.0	3.0	6.0	4.0	790.0	0.6886902346915955	1.0	1.0	0.0	0.7900942830342292	0.1	1.0	land	1.0	1.0	1.0	1.0	1.0	1.0	1.0	1.0	1.0	0.0	1.0	0.7151231864722554	1.0	1.0	1.0	1.0	1.0	400000	12425.056172958302	146.5	1.0	1.0	1.0	1.0	0.1	1.0	0.6362776373903674	1.0	1
EgOldK1-2500	['Upper Egypt']	Classic Old Kingdom	-2500	-2400	1000000.0	250000.0	50000.0	7.0	3.0	6.0	4.0	790.0	0.6886902346915955	1.0	1.0	0.0	0.7900942830342292	0.1	1.0	land	1.0	1.0	1.0	1.0	1.0	1.0	1.0	1.0	1.0	0.0	1.0	0.7151231864722554	1.0	1.0	1.0	1.0	1.0	400000	12425.056172958302	146.5	1.0	1.0	1.0	1.0	0.1	1.0	0.6362776373903674	1.0	1
EgOldK1-2400	['Upper Egypt']	Classic Old Kingdom	-2400	-2300	1000000.0	250000.0	50000.0	7.0	3.0	6.0	4.0	790.0	0.6886902346915955	1.0	1.0	0.0	0.7900942830342292	0.1	1.0	land	1.0	1.0	1.0	1.0	1.0	1.0	1.0	1.0	1.0	0.0	1.0	0.7151231864722554	1.0	1.0	1.0	1.0	1.0	400000	12425.056172958302	146.5	1.0	1.0	1.0	1.0	0.1	1.0	0.6362776373903674	1.0	1
EgOldK1-2300	['Upper Egypt']	Classic Old Kingdom	-2300	-2200	1000000.0	250000.0	50000.0	7.0	3.0	6.0	4.0	790.0	0.6886902346915955	1.0	1.0	0.0	0.7900942830342292	0.1	1.0	land	1.0	1.0	1.0	1.0	1.0	1.0	1.0	1.0	1.0	0.0	1.0	0.7151231864722554	1.0	1.0	1.0	1.0	1.0	400000	12425.056172958302	146.5	1.0	1.0	1.0	1.0	0.1	1.0	0.6362776373903674	1.0	1
EgOldK2-2300	['Upper Egypt']	Late Old Kingdom	-2300	-2200	1500000.0	100000.0	30000.0	7.0	3.0	6.0	4.0	790.0	1.1834163797532706	1.0	1.0	0.1	0.8287604269319448	0.0	1.0	land	1.0	1.0	1.0	1.0	1.0	1.0	1.0	1.0	1.0	0.0	1.0	0.45051995949385504	1.0	1.0	1.0	1.0	1.0	400000	-7515.56456426623	107.06650176039659	1.0	1.0	1.0	1.0	1.0	1.0	0.7202823975638529	1.0	1
EgOldK2-2200	['Upper Egypt']	Late Old Kingdom	-2200	-2100	1500000.0	100000.0	30000.0	7.0	3.0	6.0	4.0	790.0	1.1834163797532706	1.0	1.0	0.1	0.8287604269319448	0.0	1.0	land	1.0	1.0	1.0	1.0	1.0	1.0	1.0	1.0	1.0	0.0	1.0	0.45051995949385504	1.0	1.0	1.0	1.0	1.0	400000	-7515.56456426623	107.06650176039659	1.0	1.0	1.0	1.0	1.0	1.0	0.7202823975638529	1.0	1
EgOldK2-2100	['Upper Egypt']	Late Old Kingdom	-2100	-2000	1500000.0	100000.0	30000.0	7.0	3.0	6.0	4.0	790.0	1.1834163797532706	1.0	1.0	0.1	0.8287604269319448	0.0	1.0	land	1.0	1.0	1.0	1.0	1.0	1.0	1.0	1.0	1.0	0.0	1.0	0.45051995949385504	1.0	1.0	1.0	1.0	1.0	400000	-7515.56456426623	107.06650176039659	1.0	1.0	1.0	1.0	1.0	1.0	0.7202823975638529	1.0	1
EgPtol1-300	['Upper Egypt']	Ptolemaic Kingdom	-300	-200	7000000.0	1000000.0	160000.0	6.0	9.0	1.0	6.0	990.0	0.9876761144588048	1.0	1.0	1.0	1.0	0.7392813814746084	1.0	state salary	1.0	1.0	1.0	1.0	1.0	1.0	1.0	1.0	1.0	1.0	1.0	1.0	1.0	1.0	1.0	1.0	1.0	20000	-10075.425928314871	130.0	1.0	1.0	1.0	1.0	1.0	1.0	1.0	1.0	1
EgPtol1-200	['Upper Egypt']	Ptolemaic Kingdom	-200	-100	7000000.0	1000000.0	160000.0	6.0	9.0	1.0	6.0	990.0	0.9876761144588048	1.0	1.0	1.0	1.0	0.7392813814746084	1.0	state salary	1.0	1.0	1.0	1.0	1.0	1.0	1.0	1.0	1.0	1.0	1.0	1.0	1.0	1.0	1.0	1.0	1.0	20000	-10075.425928314871	130.0	1.0	1.0	1.0	1.0	1.0	1.0	1.0	1.0	1
EgPtol2-200	['Upper Egypt']	Ptolemaic Kingdom	-200	-100	4000000.0	833000.0	300000.0	6.0	7.0	1.0	6.0	990.0	1.015321166248525	1.0	1.0	1.0	1.0	0.7153430043870724	1.0	state salary	1.0	1.0	1.0	1.0	1.0	1.0	1.0	1.0	1.0	1.0	1.0	1.0	1.0	1.0	1.0	1.0	1.0	20000	-5378.1429220177415	130.0	1.0	1.0	1.0	1.0	1.0	1.0	1.0	1.0	1
EgPtol2-100	['Upper Egypt']	Ptolemaic Kingdom	-100	0	2500000.0	373000.0	500000.0	6.0	7.0	1.0	6.0	990.0	1.0392982926982397	1.0	1.0	1.0	1.0	0.6784696742776505	1.0	state salary	1.0	1.0	1.0	1.0	1.0	1.0	1.0	1.0	1.0	1.0	1.0	1.0	1.0	1.0	1.0	1.0	1.0	20000	-560.8911850217501	130.0	1.0	1.0	1.0	1.0	1.0	1.0	1.0	1.0	1
EgPtol2+0	['Upper Egypt']	Ptolemaic Kingdom	0	100	2500000.0	107000.0	500000.0	6.0	7.0	1.0	6.0	990.0	1.053049852938648	1.0	1.0	1.0	1.0	0.6763237275862217	1.0	state salary	1.0	1.0	1.0	1.0	1.0	1.0	1.0	1.0	1.0	1.0	1.0	1.0	1.0	1.0	1.0	1.0	1.0	20000	1862.1316685216987	130.0	1.0	1.0	1.0	1.0	1.0	1.0	1.0	1.0	1
EgRegns-2100	['Upper Egypt']	Period of the Regions	-2100	-2000	108817.0	20000.0	16826.0	4.0	3.0	3.0	3.0	-3035.570051087785	1.0164091977506429	0.0	1.0	1.0	1.0	0.1	0.2643298716206099	land	1.0	0.0	1.0	0.1	1.0	1.0	1.0	1.0	1.0	0.0	1.0	0.5410992063898046	1.0	1.0	1.0	1.0	1.0	10000	300.0	52.38249285308189	1.0	1.0	1.0	1.0204285255904113	1.0	1.0	0.6003473495299735	1.0	1
EgRegns-2000	['Upper Egypt']	Period of the Regions	-2000	-1900	109930.0	20000.0	17159.0	4.0	3.0	3.0	3.0	-3038.444275668302	1.0165330435476088	0.0	1.0	1.0	1.0	0.1	0.2646294130502917	land	1.0	0.0	1.0	0.1	1.0	1.0	1.0	1.0	1.0	0.0	1.0	0.540887359996491	1.0	1.0	1.0	1.0	1.0	10000	300.0	52.3698795366691	1.0	1.0	1.0	1.0204968068546258	1.0	1.0	0.6001279797412354	1.0	1
EgSaite-600	['Upper Egypt']	Saite Period	-600	-500	1800000.0	300000.0	25000.0	5.0	6.0	3.0	4.0	490.0	1.125234903052608	0.1	1.0	1.0	1.0	0.1	1.0	state salary	1.0	0.1	1.0	0.1	1.0	1.0	1.0	1.0	1.0	0.27979060834422625	1.0	0.8252614603047866	1.0	1.0	1.0	1.0	1.0	38	-35125.24240481143	45.12655287647135	1.0	1.0	1.0	1.0	1.0	1.0	1.0	1.0	1
EgSaite-500	['Upper Egypt']	Saite Period	-500	-400	1800000.0	300000.0	25000.0	5.0	6.0	3.0	4.0	490.0	1.1639277162481714	0.1	1.0	1.0	1.0	0.1	0.1	state salary	1.0	0.1	1.0	0.1	1.0	1.0	1.0	1.0	1.0	0.34206084236822903	1.0	1.0170571334932188	1.0	1.0	1.0	1.0	1.0	38	-22179.32703299508	40.35664036839851	1.0	1.0	1.0	1.0	1.0	1.0	1.0	1.0	1
EgThebH-1700	['Upper Egypt']	Thebes Hyksos Period	-1700	-1600	395101.0	10000.0	50000.0	5.0	6.0	3.0	4.0	300.0	1.2494954531986715	0.1	1.0	1.0	1.0	0.1	0.0	state salary	1.0	1.0	1.0	0.1	1.0	1.0	1.0	1.0	1.0	0.1	1.0	0.7584112998335341	1.0	0.1	1.0	1.0	1.0	10000	-28364.426654455932	49.5191991958955	1.0	1.0	1.0	1.0	1.0	1.0	0.7581864795765771	1.0	1
EgThebH-1600	['Upper Egypt']	Thebes Hyksos Period	-1600	-1500	349799.0	10000.0	50000.0	5.0	6.0	3.0	4.0	300.0	1.2484935572771392	0.1	1.0	1.0	1.0	0.1	0.0	state salary	1.0	1.0	1.0	0.1	1.0	1.0	1.0	1.0	1.0	0.1	1.0	0.7612553383219214	1.0	0.1	1.0	1.0	1.0	10000	-28457.9767727575	49.74184911013976	1.0	1.0	1.0	1.0	1.0	1.0	0.7578793919923923	1.0	1
EgThebH-1500	['Upper Egypt']	Thebes Hyksos Period	-1500	-1400	335464.0	10000.0	50000.0	5.0	6.0	3.0	4.0	300.0	1.248147830960562	0.1	1.0	1.0	1.0	0.1	0.0	state salary	1.0	1.0	1.0	0.1	1.0	1.0	1.0	1.0	1.0	0.1	1.0	0.7622335384507085	1.0	0.1	1.0	1.0	1.0	10000	-28490.299544743582	49.817293493934066	1.0	1.0	1.0	1.0	1.0	1.0	0.7577621428586001	1.0	1
EgThebL-1000	['Upper Egypt']	Thebes Libyan Dynasties Period	-1000	-900	1591688.0	190000.0	120000.0	5.0	4.0	3.0	3.0	614.0	1.2766869463968755	-0.11715574179793667	1.0	1.0	1.0	0.1	0.19288862071365487	state salary	1.0	0.4626624004781141	0.9676980709824096	0.34065361578836423	1.0	1.0	1.0	1.0	1.0	0.0	1.0	1.0	1.0	1.0	1.0	1.0	1.0	10000	-28351.364820575287	48.457056310759974	1.0	1.0	1.0	1.0068726053868595	1.0	1.0	0.8817885065916462	1.0	1
EgThebL-900	['Upper Egypt']	Thebes Libyan Dynasties Period	-900	-800	2005284.0	190000.0	100000.0	5.0	4.0	3.0	3.0	614.0	1.2753341145841328	-0.11878132172337795	1.0	1.0	1.0	0.1	0.1833938886079775	state salary	1.0	0.4643246282502663	0.9726727782925372	0.332116001824076	1.0	1.0	1.0	1.0	1.0	0.0	1.0	1.0	1.0	1.0	1.0	1.0	1.0	10000	-28879.210381671095	47.42966689297214	1.0	1.0	1.0	1.0062625061320205	1.0	1.0	0.8853406460429141	1.0	1
EgThebL-800	['Upper Egypt']	Thebes Libyan Dynasties Period	-800	-700	1913896.0	190000.0	100000.0	5.0	4.0	3.0	3.0	614.0	1.2753594520607587	-0.11886626694445447	1.0	1.0	1.0	0.1	0.18379799310301967	state salary	1.0	0.4639286004449774	0.9728383076956192	0.33176172916751645	1.0	1.0	1.0	1.0	1.0	0.0	1.0	1.0	1.0	1.0	1.0	1.0	1.0	10000	-28851.78053052176	47.503579545937136	1.0	1.0	1.0	1.006215691077063	1.0	1.0	0.8849146937950692	1.0	1
EgThebL-700	['Upper Egypt']	Thebes Libyan Dynasties Period	-700	-600	1325295.0	190000.0	100000.0	5.0	4.0	3.0	3.0	614.0	1.2752159519594946	-0.1190321470972006	1.0	1.0	1.0	0.1	0.18625089277788887	state salary	1.0	0.4617736354618315	0.9743684646657376	0.32916127265269	1.0	1.0	1.0	1.0	1.0	0.0	1.0	1.0	1.0	1.0	1.0	1.0	1.0	10000	-28538.091109514917	48.031819499954565	1.0	1.0	1.0	1.005869429950858	1.0	1.0	0.8811304109163632	1.0	1
EgTulIk+900	['Upper Egypt']	Tulunid-Abbasid-Ikhshidid Period	900	1000	6500000.0	800000.0	150000.0	5.0	6.0	2.0	6.0	600.0	1.122271010284501	0.1	1.0	0.0	1.0	0.1	0.1	state salary	1.0	0.6528112931702632	1.0	1.0	1.0	1.0	1.0	1.0	1.0	1.0	1.0	1.0	1.0	1.0	1.0	1.0	1.0	38	-5301.798346389387	47.35220912426117	1.0	1.0	1.0	1.0	1.0	1.0	1.0	1.0	1
EgTulIk+1000	['Upper Egypt']	Tulunid-Abbasid-Ikhshidid Period	1000	1100	6500000.0	800000.0	150000.0	5.0	6.0	2.0	6.0	600.0	1.122271010284501	0.1	1.0	0.0	1.0	0.1	0.1	state salary	1.0	0.6528112931702632	1.0	1.0	1.0	1.0	1.0	1.0	1.0	1.0	1.0	1.0	1.0	1.0	1.0	1.0	1.0	38	-5301.798346389387	47.35220912426117	1.0	1.0	1.0	1.0	1.0	1.0	1.0	1.0	1
EsHabsb+1600	['Cuzco']	Spanish Habsburgs	1600	1700	29000000.0	4046442.0	224000.0	6.0	13.0	10.0	7.0	11850.0	1.0	1.0	1.0	1.0	1.0	0.1	1.0	land	1.0	1.0	1.0	1.0	1.0	1.0	1.0	1.0	1.0	1.0	1.0	1.0	1.0	1.0	1.0	1.0	1.0	2	-58400.25060156523	91.29250039485638	1.0	1.0	1.0	1.0	1.0	1.0	1.0	1.0	1
EsHabsb+1700	['Cuzco']	Spanish Habsburgs	1700	1800	29000000.0	7100000.0	224000.0	6.0	13.0	10.0	7.0	11850.0	1.0	1.0	1.0	1.0	1.0	0.1	1.0	land	1.0	1.0	1.0	1.0	1.0	1.0	1.0	1.0	1.0	1.0	1.0	1.0	1.0	1.0	1.0	1.0	1.0	2	-56750.02482932758	65.42889420504032	1.0	1.0	1.0	1.0	1.0	1.0	1.0	1.0	1
FmTrukE+1800	['Chuuk Islands']	Chuuk	1800	1900	8383.0	1835.0	100.0	2.0	3.0	1.0	1.0	-7375.960830572414	0.007558109284618919	0.0	0.0	0.0	0.0	0.0	0.0	none	0.0	0.0	0.0	0.0	1.0	1.0	0.0	0.0	1.0	0.0	0.0	0.0	0.0	0.0	0.0	0.0	0.0	15819	6586.217768616637	2.6513683418507377	0.0	0.0	1.0	1.0	0.0	0.0	0.0	0.0	1.0
FmTrukE+1900	['Chuuk Islands']	Chuuk	1900	2000	5792.0	2856.0	100.0	2.0	3.0	1.0	1.0	-7492.417220890924	0.00754342775610678	0.0	0.0	0.0	0.0	0.0	0.0	none	0.0	0.0	0.0	0.0	1.0	1.0	0.0	0.0	1.0	0.0	0.0	0.0	0.0	0.0	0.0	0.0	0.0	15819	6755.107807380143	2.416983421588281	0.0	0.0	1.0	1.0	0.0	0.0	0.0	0.0	1.0
FmTrukL+1900	['Chuuk Islands']	Chuuk	1900	2000	10244.0	127.0	301.0	4.0	3.0	1.0	2.0	28.2	0.11247166083578336	0.0	0.0	0.0	0.0	1.0	1.0	state salary	1.0	1.0	1.0	1.0	1.0	1.0	0.0	0.0	1.0	0.0	0.0	0.0	0.0	0.0	0.0	1.0	0.0	15819	32325.098651001885	7.8311844153522765	1.0	1.0	1.0	1.0	1.0	0.0	0.0	1.0	1.0
FmTrukL+2000	['Chuuk Islands']	Chuuk	2000	2100	9200.0	127.0	391.0	4.0	3.0	1.0	2.0	28.2	0.1838910218780639	0.0	0.0	0.0	0.0	1.0	1.0	state salary	1.0	1.0	1.0	1.0	1.0	1.0	0.0	0.0	1.0	0.0	1.0	1.0	0.0	0.0	1.0	1.0	0.0	15819	-196.1750252672973	46.063263829164974	1.0	1.0	1.0	1.0	1.0	0.0	0.0	1.0	1.0
FrAtlBA-2200	['Paris Basin']	Atlantic Bronze Age	-2200	-2100	1000.0	664.0	1000.0	1.0	1.0874149583907635	1.3738557191516059	1.0	-6071.29455693554	0.009696521272186455	0.1	0.1	0.1	0.1	0.1	0.1	0.1	0.1	0.1	0.0641854396522864	0.1	0.3647746177237011	1.0	0.1	0.9641106256432008	1.0	0.1	1.0	0.1	0.8339128878859431	1.0	0.1	0.1	1.0	15819	14876.085599751876	14.045161396458102	0.1	1.0	0.8393060773828217	1.0	0.1	0.1	0.28248429065458924	1.0	1
FrAtlBA-2100	['Paris Basin']	Atlantic Bronze Age	-2100	-2000	1000.0	667.0	1000.0	1.0	1.0873980772842824	1.3739195996052234	1.0	-6072.044856524829	0.009686990118595862	0.1	0.1	0.1	0.1	0.1	0.1	0.1	0.1	0.1	0.06419222828125765	0.1	0.3647453482580937	1.0	0.1	0.9641221896013088	1.0	0.1	1.0	0.1	0.8339036131901972	1.0	0.1	0.1	1.0	15819	14876.443746809893	14.04063526466657	0.1	1.0	0.8392653098068825	1.0	0.1	0.1	0.2825415461283771	1.0	1
FrAtlBA-2000	['Paris Basin']	Atlantic Bronze Age	-2000	-1900	1000.0	671.0	1000.0	1.0	1.0873727556245605	1.374019276845543	1.0	-6073.217302696228	0.009672130990948435	0.1	0.1	0.1	0.1	0.1	0.1	0.1	0.1	0.1	0.06420269408425494	0.1	0.3646995814573257	1.0	0.1	0.9641402075415892	1.0	0.1	1.0	0.1	0.833889212345046	1.0	0.1	0.1	1.0	15819	14877.000718153791	14.033591073638902	0.1	1.0	0.8392016829788536	1.0	0.1	0.1	0.2826308383808984	1.0	1
FrAtlBA-1900	['Paris Basin']	Atlantic Bronze Age	-1900	-1800	1000.0	470.0	1000.0	1.0	1.0886757660310695	1.3689500760811617	1.0	-6013.610535104782	0.010427460113072771	0.1	0.1	0.1	0.1	0.1	0.1	0.1	0.1	0.1	0.06366463866637577	0.1	0.3670287306932275	1.0	0.1	0.9632226641158288	1.0	0.1	1.0	0.1	0.834624670650941	1.0	0.1	0.1	1.0	15819	14827.238027846235	14.393878955708079	0.1	1.0	0.8424467657910532	1.0	0.1	0.1	0.2781626387308874	1.0	1
FrAtlBA-1800	['Paris Basin']	Atlantic Bronze Age	-1800	-1700	1000.0	478.0	1000.0	1.0	1.088619319831273	1.3691696033366272	1.0	-6016.18958687984	0.010394900271614329	0.1	0.1	0.1	0.1	0.1	0.1	0.1	0.1	0.1	0.06368800286441845	0.1	0.3669278980844364	1.0	0.1	0.963262392573255	1.0	0.1	1.0	0.1	0.8345927857509717	1.0	0.1	0.1	1.0	15819	14830.191424357754	14.376698779400785	0.1	1.0	0.8423031315807092	1.0	0.1	0.1	0.27835039615975554	1.0	1
FrAtlBA-1700	['Paris Basin']	Atlantic Bronze Age	-1700	-1600	1000.0	490.0	1000.0	1.0	1.0885283201166485	1.3695221324653364	1.0	-6020.336847247021	0.010342390127298595	0.1	0.1	0.1	0.1	0.1	0.1	0.1	0.1	0.1	0.06372534032376033	0.1	0.3667659777201525	1.0	0.1	0.963326180118454	1.0	0.1	1.0	0.1	0.8345416621240163	1.0	0.1	0.1	1.0	15819	14834.936872876488	14.35181036690861	0.1	1.0	0.8420774991133382	1.0	0.1	0.1	0.2786568265792484	1.0	1
FrAtlBA-1600	['Paris Basin']	Atlantic Bronze Age	-1600	-1500	1000.0	509.0	1000.0	1.0	1.0883835118751155	1.3700861790712713	1.0	-6026.9708148244235	0.01025826733691232	0.1	0.1	0.1	0.1	0.1	0.1	0.1	0.1	0.1	0.06378536311824773	0.1	0.3665066698612113	1.0	0.1	0.9634282466126454	1.0	0.1	1.0	0.1	0.8344598317341188	1.0	0.1	0.1	1.0	15819	14842.533013970982	14.31198713613405	0.1	1.0	0.8417164967141043	1.0	0.1	0.1	0.27914709882131983	1.0	1
FrAtlBA-1500	['Paris Basin']	Atlantic Bronze Age	-1500	-1400	1000.0	530.0	1000.0	1.0	1.088241077539181	1.3706391504282815	1.0	-6033.471212584833	0.010175979737590045	0.1	0.1	0.1	0.1	0.1	0.1	0.1	0.1	0.1	0.063844084758849	0.1	0.3662525436779995	1.0	0.1	0.96352835443563	1.0	0.1	1.0	0.1	0.8343795680157998	1.0	0.1	0.1	1.0	15819	14849.982999464597	14.272927114593509	0.1	1.0	0.8413625697976601	1.0	0.1	0.1	0.279627896939082	1.0	1
FrAtlBA-1400	['Paris Basin']	Atlantic Bronze Age	-1400	-1300	1000.0	531.0	1000.0	1.0	1.0882307906149196	1.3706800892948412	1.0	-6033.951074519961	0.010169941366992286	0.1	0.1	0.1	0.1	0.1	0.1	0.1	0.1	0.1	0.06384832765195603	0.1	0.3662338336272572	1.0	0.1	0.9635357166541	1.0	0.1	1.0	0.1	0.8343736647972914	1.0	0.1	0.1	1.0	15819	14850.53207050575	14.270054897940195	0.1	1.0	0.8413364735838079	1.0	0.1	0.1	0.2796632743049996	1.0	1
FrAtlBA-1300	['Paris Basin']	Atlantic Bronze Age	-1300	-1200	1000.0	514.0	1000.0	1.0	1.0883526511023298	1.3702055346556616	1.0	-6028.374122407911	0.010240566623101244	0.1	0.1	0.1	0.1	0.1	0.1	0.1	0.1	0.1	0.06379803522566074	0.1	0.3664518841437681	1.0	0.1	0.9634498608016988	1.0	0.1	1.0	0.1	0.8344424980797722	1.0	0.1	0.1	1.0	15819	14844.145992449186	14.303558189605218	0.1	1.0	0.8416401273330618	1.0	0.1	0.1	0.2792508760789266	1.0	1
FrAtlBA-1200	['Paris Basin']	Atlantic Bronze Age	-1200	-1100	1000.0	515.0	1000.0	1.0	1.0883421004107792	1.3702455835468612	1.0	-6028.847388302695	0.010234528252503485	0.1	0.1	0.1	0.1	0.1	0.1	0.1	0.1	0.1	0.06380227811876776	0.1	0.3664333141383157	1.0	0.1	0.9634571404532328	1.0	0.1	1.0	0.1	0.8344366825948721	1.0	0.1	0.1	1.0	15819	14844.684529753338	14.300716076332364	0.1	1.0	0.8416143557702419	1.0	0.1	0.1	0.27928587009877404	1.0	1
FrAtlBA-1100	['Paris Basin']	Atlantic Bronze Age	-1100	-1000	1000.0	536.0	1000.0	1.0	1.0881959733328022	1.3708146733465028	1.0	-6035.539071233121	0.010149813464999768	0.1	0.1	0.1	0.1	0.1	0.1	0.1	0.1	0.1	0.06386258377279562	0.1	0.3661719616181406	1.0	0.1	0.9635601014225654	1.0	0.1	1.0	0.1	0.8343541378027347	1.0	0.1	0.1	1.0	15819	14852.349140138338	14.260528063418109	0.1	1.0	0.8412502166691235	1.0	0.1	0.1	0.2797804412932053	1.0	1
FrAtlBA-1000	['Paris Basin']	Atlantic Bronze Age	-1000	-900	1000.0	584.0	1000.0	1.0	1.0878844641647687	1.3720261275837582	1.0	-6049.779922338876	0.00996931354389652	0.1	0.1	0.1	0.1	0.1	0.1	0.1	0.1	0.1	0.06399134143561691	0.1	0.3656152815904393	1.0	0.1	0.9637793579214128	1.0	0.1	1.0	0.1	0.8341783823183522	1.0	0.1	0.1	1.0	15819	14865.820473044869	14.17472634595844	0.1	1.0	0.840475045489855	1.0	0.1	0.1	0.2808430218363956	1.0	1
FrAvign+1400	['Latium']	Papal State	1400	1500	2180753.0	141150.0	26280.0	3.519062934612798	3.2768437267553057	1.9237046223328975	3.17006478920596	13139.024888127387	0.6263613297857392	0.3372305893610097	0.7090953387074104	0.6494975918410263	0.74894602024288	0.2169983354018713	0.3148847932546576	state salary	0.8436646936837493	0.7591299111678071	0.7996038673029978	0.6936159916681253	0.6934118414552786	0.8917481939805776	0.7935186926937736	0.9280413742786652	0.9015567419391262	0.5833464934922954	0.7338068371746431	0.5055056688942252	0.9332616991093096	0.937897909443359	0.7805277254542199	0.8765900408635672	0.9159306124447036	3306	17906.141546882136	34.594395599870715	0.9038525330543666	0.7790275438291371	0.9260507611461276	1.0040046836001757	0.8505014014031929	0.8963915800888983	0.6930070234604211	0.8848826017699882	1
FrBeakr-3200	['Paris Basin']	Beaker culture	-3200	-3100	800.0	358.0	800.0	1.0	0.8798519948161396	1.6839368797489076	1.0	-2618.7291589339457	0.18277913289211373	0.1	0.1	0.1	0.1	0.1	0.1	0.1	0.1	0.1	0.1	0.1	0.390752458835264	1.0	0.1	1.0	1.0	0.1	0.9912483969036306	0.1	0.9266732435190784	1.0	0.1	0.1	1.0	15819	3000.0	9.0	0.1	1.0	0.9177816510937318	1.0	0.1	1.0	0.5705946151380585	1.0	1
FrBeakr-3100	['Paris Basin']	Beaker culture	-3100	-3000	800.0	359.0	800.0	1.0	0.8798591165329364	1.6839038023313613	1.0	-2618.9962985679363	0.1827736865186334	0.1	0.1	0.1	0.1	0.1	0.1	0.1	0.1	0.1	0.1	0.1	0.3907430758008349	1.0	0.1	1.0	1.0	0.1	0.991246723280548	0.1	0.9266826560819229	1.0	0.1	0.1	1.0	15819	3000.0	9.0	0.1	1.0	0.9177774592759926	1.0	0.1	1.0	0.5706166301552396	1.0	1
FrBeakr-3000	['Paris Basin']	Beaker culture	-3000	-2900	800.0	359.0	800.0	1.0	0.8798670295515993	1.68386810443081	1.0	-2619.279928302789	0.18276776654745916	0.1	0.1	0.1	0.1	0.1	0.1	0.1	0.1	0.1	0.1	0.1	0.3907330205490137	1.0	0.1	1.0	1.0	0.1	0.9912448556142092	0.1	0.9266927454468896	1.0	0.1	0.1	1.0	15819	3000.0	9.0	0.1	1.0	0.9177729762271803	1.0	0.1	1.0	0.5706402470113572	1.0	1
FrBeakr-2900	['Paris Basin']	Beaker culture	-2900	-2800	800.0	356.0	800.0	1.0	0.8797483342716541	1.6840631573638758	1.0	-2617.7249117913557	0.1827991423946828	0.1	0.1	0.1	0.1	0.1	0.1	0.1	0.1	0.1	0.1	0.1	0.3907840810617432	1.0	0.1	1.0	1.0	0.1	0.9912543879891588	0.1	0.9266395538134504	1.0	0.1	0.1	1.0	15819	3000.0	9.0	0.1	1.0	0.9177972773117956	1.0	0.1	1.0	0.5705124010969069	1.0	1
FrBeakr-2800	['Paris Basin']	Beaker culture	-2800	-2700	800.0	356.0	800.0	1.0	0.8797826240191937	1.6840223173834672	1.0	-2618.0514157884536	0.18279263042639105	0.1	0.1	0.1	0.1	0.1	0.1	0.1	0.1	0.1	0.1	0.1	0.3907739137736901	1.0	0.1	1.0	1.0	0.1	0.9912524233011921	0.1	0.926650457847638	1.0	0.1	0.1	1.0	15819	3000.0	9.0	0.1	1.0	0.9177922165751176	1.0	0.1	1.0	0.570539071030656	1.0	1
FrBeakr-2700	['Paris Basin']	Beaker culture	-2700	-2600	800.0	357.0	800.0	1.0	0.8798148036284235	1.6839840484429875	1.0	-2618.35648265443	0.18278659205579328	0.1	0.1	0.1	0.1	0.1	0.1	0.1	0.1	0.1	0.1	0.1	0.390764362684913	1.0	0.1	1.0	1.0	0.1	0.9912506041456672	0.1	0.9266606224128404	1.0	0.1	0.1	1.0	15819	3000.0	9.0	0.1	1.0	0.9177874852637514	1.0	0.1	1.0	0.57056390637964	1.0	1
FrBeakr-2600	['Paris Basin']	Beaker culture	-2600	-2500	800.0	358.0	800.0	1.0	0.8798427629610326	1.6839516137854231	1.0	-2618.615377237988	0.18278150088058345	0.1	0.1	0.1	0.1	0.1	0.1	0.1	0.1	0.1	0.1	0.1	0.3907562120490357	1.0	0.1	1.0	1.0	0.1	0.9912491488212476	0.1	0.9266692955067	1.0	0.1	0.1	1.0	15819	3000.0	9.0	0.1	1.0	0.917783474868648	1.0	0.1	1.0	0.570585086250025	1.0	1
FrBeakr-2500	['Paris Basin']	Beaker culture	-2500	-2400	800.0	358.0	800.0	1.0	0.8798580614637812	1.6839096366142767	1.0	-2618.9484772754317	0.1827745745143096	0.1	0.1	0.1	0.1	0.1	0.1	0.1	0.1	0.1	0.1	0.1	0.3907446723171407	1.0	0.1	1.0	1.0	0.1	0.991247014345432	0.1	0.926681039276854	1.0	0.1	0.1	1.0	15819	3000.0	9.0	0.1	1.0	0.9177781706436956	1.0	0.1	1.0	0.5706127966945364	1.0	1
FrBeakr-2400	['Paris Basin']	Beaker culture	-2400	-2300	800.0	359.0	800.0	1.0	0.8798667657843104	1.6838727520799126	1.0	-2619.246948101061	0.1827685361437118	0.1	0.1	0.1	0.1	0.1	0.1	0.1	0.1	0.1	0.1	0.1	0.3907344490109717	1.0	0.1	1.0	1.0	0.1	0.9912450739128722	0.1	0.9266913918426456	1.0	0.1	0.1	1.0	15819	3000.0	9.0	0.1	1.0	0.9177735586893264	1.0	0.1	1.0	0.5706371391700014	1.0	1
FrBeakr-2300	['Paris Basin']	Beaker culture	-2300	-2200	800.0	360.0	800.0	1.0	0.8798738875011072	1.6838403174223482	1.0	-2619.507491694705	0.18276308977023148	0.1	0.1	0.1	0.1	0.1	0.1	0.1	0.1	0.1	0.1	0.1	0.3907251500037165	1.0	0.1	1.0	1.0	0.1	0.9912434488006034	0.1	0.9267006540050188	1.0	0.1	0.1	1.0	15819	3000.0	9.0	0.1	1.0	0.9177694289372258	1.0	0.1	1.0	0.5706588119139053	1.0	1
FrBeakr-2200	['Paris Basin']	Beaker culture	-2200	-2100	800.0	460.0	800.0	1.0	0.8808986234179668	1.6793251263195639	1.0	-2655.790660624758	0.1819968679011465	0.1	0.1	0.1	0.1	0.1	0.1	0.1	0.1	0.1	0.1	0.1	0.3894568158304136	1.0	0.1	1.0	1.0	0.1	0.991008559439255	0.1	0.9279788574792588	1.0	0.1	0.1	1.0	15819	3000.0	9.0	0.1	1.0	0.9171998334755308	1.0	0.1	1.0	0.5736545929987655	1.0	1
FrBeakr-2100	['Paris Basin']	Beaker culture	-2100	-2000	800.0	462.0	800.0	1.0	0.8809170871281804	1.6792422597249337	1.0	-2656.455211689557	0.18198206797321087	0.1	0.1	0.1	0.1	0.1	0.1	0.1	0.1	0.1	0.1	0.1	0.3894335122941597	1.0	0.1	1.0	1.0	0.1	0.9910041206997748	0.1	0.9280023074194486	1.0	0.1	0.1	1.0	15819	3000.0	9.0	0.1	1.0	0.9171893873511424	1.0	0.1	1.0	0.5737095210142693	1.0	1
FrBeakr-2000	['Paris Basin']	Beaker culture	-2000	-1900	800.0	463.0	800.0	1.0	0.8809260552159985	1.6792052268613429	1.0	-2656.752033505101	0.18197537840578396	0.1	0.1	0.1	0.1	0.1	0.1	0.1	0.1	0.1	0.1	0.1	0.3894231489427006	1.0	0.1	1.0	1.0	0.1	0.9910021317564012	0.1	0.9280127853189668	1.0	0.1	0.1	1.0	15819	3000.0	9.0	0.1	1.0	0.9171847228796944	1.0	0.1	1.0	0.573734137308356	1.0	1
FrBurbE+1600	['Paris Basin']	French Kingdom	1600	1700	18500000.0	931000.0	245000.0	6.0	10.0	7.0	6.0	714.0	1.1062535218774312	1.0	1.0	1.0	1.0	1.0	0.1	state	1.0	1.0	1.0	1.0	1.0	1.0	1.0	1.0	1.0	1.0	1.0	1.0	1.0	1.0	1.0	1.0	1.0	2	10561.359118126335	66.78931555007135	1.0	1.0	1.0	1.0	1.0	1.0	0.951205442787208	1.0	1
FrBurbE+1700	['Paris Basin']	French Kingdom	1700	1800	21000000.0	2600000.0	455000.0	6.0	10.0	7.0	6.0	714.0	1.0834153386819336	1.0	1.0	1.0	1.0	1.0	0.1	state	1.0	1.0	1.0	1.0	1.0	1.0	1.0	1.0	1.0	1.0	1.0	1.0	1.0	1.0	1.0	1.0	1.0	2	9355.217263790626	51.00023947406893	1.0	1.0	1.0	1.0	1.0	1.0	0.9392925803060832	1.0	1
FrBurbL+1700	['Cahokia', 'Paris Basin']	French Kingdom	1700	1800	21800000.0	2000000.0	530000.0	6.0	12.0	6.0	6.0	714.0	1.0223405352695614	1.0	1.0	1.0	1.0	1.0	1.0	0.0	1.0	1.0	1.0	1.0	1.0	1.0	1.0	1.0	1.0	1.0	1.0	1.0	1.0	1.0	1.0	1.0	1.0	2	420.0	41.5693249468538	1.0	1.0	1.0	1.0	1.0	1.0	0.9469158550241016	1.0	1
FrBurbL+1800	['Cahokia', 'Paris Basin']	French Kingdom	1800	1900	25300000.0	2000000.0	556000.0	6.0	12.0	6.0	6.0	714.0	1.0173027581996863	1.0	1.0	1.0	1.0	1.0	1.0	0.0	1.0	1.0	1.0	1.0	1.0	1.0	1.0	1.0	1.0	1.0	1.0	1.0	1.0	1.0	1.0	1.0	1.0	2	420.0	41.098600157386066	1.0	1.0	1.0	1.0	1.0	1.0	0.9463802110364224	1.0	1
FrCaptE+1000	['Paris Basin']	French Kingdom	1000	1100	500000.0	12000.0	25000.0	4.0	5.0	6.0	4.0	199.93408798439125	1.0588673494118852	0.1	1.0	1.0	1.0	0.1	0.1	0.0	0.1	0.1	0.0	0.1	1.0	1.0	0.36328511315940976	1.0	1.0	1.0	1.0	1.0	1.0	1.0	1.0	1.0	1.0	20000	46555.41100933079	74.55859430737155	0.0	1.0	1.0	1.0	1.0	1.0	1.0432909190680473	1.0	1
FrCaptE+1100	['Paris Basin']	French Kingdom	1100	1200	500000.0	12000.0	25000.0	4.0	5.0	6.0	4.0	199.93408798439125	1.0588673494118852	0.1	1.0	1.0	1.0	0.1	0.1	0.0	0.1	0.1	0.0	0.1	1.0	1.0	0.36328511315940976	1.0	1.0	1.0	1.0	1.0	1.0	1.0	1.0	1.0	1.0	20000	46555.41100933079	74.55859430737155	0.0	1.0	1.0	1.0	1.0	1.0	1.0432909190680473	1.0	1
FrCaptE+1200	['Paris Basin']	French Kingdom	1200	1300	500000.0	12000.0	25000.0	4.0	5.0	6.0	4.0	199.93408798439125	1.0588673494118852	0.1	1.0	1.0	1.0	0.1	0.1	0.0	0.1	0.1	0.0	0.1	1.0	1.0	0.36328511315940976	1.0	1.0	1.0	1.0	1.0	1.0	1.0	1.0	1.0	1.0	20000	46555.41100933079	74.55859430737155	0.0	1.0	1.0	1.0	1.0	1.0	1.0432909190680473	1.0	1
FrCaptL+1200	['Paris Basin']	French Kingdom	1200	1300	4000000.0	80000.0	25000.0	5.0	5.0	6.0	5.0	250.0	0.8957127366501891	1.0	1.0	1.0	1.0	1.0	1.0	state salary	1.0	1.0	0.0	1.0	1.0	1.0	0.6447234724791134	1.0	1.0	1.0	1.0	1.0	1.0	1.0	1.0	1.0	1.0	20000	145.0	112.0	1.0	1.0	1.0	1.0	1.0	1.0	0.9956715606860064	1.0	1
FrCaptL+1300	['Paris Basin']	French Kingdom	1300	1400	17000000.0	350000.0	200000.0	5.0	5.0	6.0	5.0	250.0	0.8592444710227787	1.0	1.0	1.0	0.1	1.0	1.0	state salary	1.0	1.0	0.0	1.0	1.0	1.0	0.8664868643758243	1.0	1.0	1.0	1.0	1.0	1.0	1.0	1.0	1.0	1.0	20000	145.0	112.0	1.0	1.0	1.0	1.0	1.0	1.0	1.0182090785608224	1.0	1
FrCaptL+1400	['Paris Basin']	French Kingdom	1400	1500	17000000.0	350000.0	200000.0	5.0	5.0	6.0	5.0	250.0	0.8592444710227787	1.0	1.0	1.0	0.1	1.0	1.0	state salary	1.0	1.0	0.0	1.0	1.0	1.0	0.8664868643758243	1.0	1.0	1.0	1.0	1.0	1.0	1.0	1.0	1.0	1.0	20000	145.0	112.0	1.0	1.0	1.0	1.0	1.0	1.0	1.0182090785608224	1.0	1
FrCarlE+800	['Paris Basin']	Carolingian Empire	800	900	2143261.0	1100000.0	20000.0	4.0	4.0	6.0	4.0	-2683.632546922763	0.8458539698242883	0.1	1.0	1.0	1.0	0.1	1.0	state salary	1.0	0.1	1.0	1.0	1.0	1.0	0.4364188921494444	1.0	1.0	1.0	1.0	0.1	1.0	0.1	1.0	1.0	1.0	20000	-19795.18683615477	19.752600304677625	1.0	1.0	1.0	1.0	1.0	1.0	0.8161778135282474	1.0	1
FrCarlE+900	['Paris Basin']	Carolingian Empire	900	1000	20000000.0	1100000.0	20000.0	4.0	4.0	6.0	4.0	-3757.713617659509	0.8149633530379896	0.1	1.0	1.0	1.0	0.1	1.0	state salary	1.0	0.1	1.0	1.0	1.0	1.0	0.42369432129836215	1.0	1.0	1.0	1.0	0.1	1.0	0.1	1.0	1.0	1.0	20000	-26741.412158324838	15.56770361156353	1.0	1.0	1.0	1.0	1.0	1.0	0.823939010685993	1.0	1
FrCarlL+900	['Paris Basin']	Carolingian Empire	900	1000	4000000.0	800000.0	10000.0	4.0	4.0	6.0	3.0	242.6022239688073	1.0007334100797518	0.1	1.0	1.0	1.0	0.1	1.0	state salary	1.0	0.1	0.0	0.1	1.0	1.0	0.2719366039056213	1.0	1.0	1.0	1.0	1.0	1.0	1.0	1.0	1.0	1.0	20000	-12253.078545602575	52.488508105126975	1.0	1.0	1.0	1.0	1.0	1.0	1.1110697901232884	1.0	1
FrCarlL+1000	['Paris Basin']	Carolingian Empire	1000	1100	4000000.0	675000.0	10000.0	4.0	4.0	6.0	3.0	399.2383940514237	1.0048716475296973	0.1	1.0	1.0	1.0	0.1	1.0	state salary	1.0	0.1	0.0	0.1	1.0	1.0	0.2728049182258523	1.0	1.0	1.0	1.0	1.0	1.0	1.0	1.0	1.0	1.0	20000	-12022.921659009826	54.41620286390968	1.0	1.0	1.0	1.0	1.0	1.0	1.110062794760294	1.0	1
FrGalli+300	['Paris Basin']	Gallic Empire	300	400	2425243.0	207380.0	40983.0	3.739936302281373	3.9855111590820753	2.5855236741012635	3.31147494813423	13791.470569884217	0.6597196717561017	0.4429148284273859	0.7382355295721171	0.6835097091496709	0.7878694540093247	0.2686862878209594	0.4069422946284916	state salary	0.8435223888227475	0.7632079616746641	0.778265990150354	0.6967613009725028	0.6961989527939694	0.9073332485489416	0.8620707768678758	0.9129768578898736	0.9040740752608388	0.637083599169562	0.7113660438784589	0.4854320450333114	0.9220066803545894	0.9822732903102644	0.7919986611849046	0.8457176431720191	0.9341504278911354	3306	19625.680625300323	36.164320535820366	0.899889587336788	0.7937417207114308	0.9209830778906618	1.0095032998984108	0.8465371798867837	0.8939270758576069	0.6959170582439104	0.8780220284438665	1
FrHallA-1000	['Paris Basin']	Hallstatt A-B1	-1000	-900	100.0	750.0	100.0	2.0	1.0	1.0	2.0	-16643.575608972555	0.3041810029577651	0.1	0.1	0.1	0.1	0.1	0.1	land	0.1	0.1	0.1	0.1	-0.01771293295018816	1.0	0.1	1.0	1.0	0.1	1.0	0.1	1.0	0.4618946375941189	0.1	0.1	1.0	61.6	-4530.348266702549	32.706930467498786	0.1	0.4940565173062356	0.9002579718778511	1.0	0.1	1.0	0.1	1.0	1
FrHallA-900	['Paris Basin']	Hallstatt A-B1	-900	-800	100.0	750.0	100.0	2.0	1.0	1.0	2.0	-16639.172752041988	0.3040956961731439	0.1	0.1	0.1	0.1	0.1	0.1	land	0.1	0.1	0.1	0.1	-0.017756346990084326	1.0	0.1	1.0	1.0	0.1	1.0	0.1	1.0	0.4619824863114811	0.1	0.1	1.0	61.6	-4537.355835242141	32.707332436167285	0.1	0.49409109937561296	0.9002529111411728	1.0	0.1	1.0	0.1	1.0	1
FrHallB-900	['Paris Basin']	Hallstatt B2-3	-900	-800	3409.0	1500.0	250.0	3.0	2.0	1.0	3.0	-1604.9235293786624	0.5008631550909616	0.1	0.16212160351586502	0.1	0.1	0.1	0.1	land	0.1	0.1	0.1	0.1	0.07553779189538601	1.0	0.1	1.0	1.0	0.1	1.0	0.1	1.0	0.1	0.1	0.1	1.0	61.6	2008.0963454207103	18.363014539038783	0.1	1.0	1.0	1.0	0.0	1.0	0.21970317077270665	1.0	1
FrHallB-800	['Paris Basin']	Hallstatt B2-3	-800	-700	4245.0	1500.0	500.0	3.0	2.0	1.0	3.0	-1221.2434055563635	0.4996926287905304	0.1	0.15235079935571202	0.1	0.1	0.1	0.1	land	0.1	0.1	0.1	0.1	0.07434415787976263	1.0	0.1	1.0	1.0	0.1	1.0	0.1	1.0	0.1	0.1	0.1	1.0	61.6	1390.184699536252	18.270012801287887	0.1	1.0	1.0	1.0	0.0	1.0	0.21260491587984745	1.0	1
FrHallB-700	['Paris Basin']	Hallstatt B2-3	-700	-600	4235.0	1500.0	500.0	3.0	2.0	1.0	3.0	-1221.4940550894898	0.4996766448683598	0.1	0.15234735661654736	0.1	0.1	0.1	0.1	land	0.1	0.1	0.1	0.1	0.07434348566237065	1.0	0.1	1.0	1.0	0.1	1.0	0.1	1.0	0.1	0.1	0.1	1.0	61.6	1389.4131033009653	18.270231493492997	0.1	1.0	1.0	1.0	0.0	1.0	0.21258906178165365	1.0	1
FrHallC-700	['Paris Basin']	Hallstatt C	-700	-600	3000.0	2500.0	3000.0	3.0	2.0	1.0	3.0	-1168.692752124427	0.4908062858602307	0.1	0.1	0.1	0.1	0.1	0.1	land	0.1	0.1	0.1	0.1	0.1654829157251479	1.0	0.1	1.0	1.0	0.1	1.0	0.1	1.0	0.22868209958055435	0.1	0.1	1.0	61.6	6005.868112158892	20.526595845532764	0.1	1.0	1.0	1.0	0.1	1.0	0.1890791455266889	1.0	1
FrHallC-600	['Paris Basin']	Hallstatt C	-600	-500	3000.0	2500.0	3000.0	3.0	2.0	1.0	3.0	-1168.692752124427	0.4908062858602307	0.1	0.1	0.1	0.1	0.1	0.1	land	0.1	0.1	0.1	0.1	0.1654829157251479	1.0	0.1	1.0	1.0	0.1	1.0	0.1	1.0	0.22868209958055435	0.1	0.1	1.0	61.6	6005.868112158892	20.526595845532764	0.1	1.0	1.0	1.0	0.1	1.0	0.1890791455266889	1.0	1
FrHallD-600	['Paris Basin']	Hallstatt D	-600	-500	11752.0	7000.0	5000.0	3.0	2.0	1.0	3.0	209.39445884980526	0.4661794490491095	0.1	0.1	0.2838196072373781	0.1	0.1	0.1	land	0.1	0.1	0.1	0.1	0.2728215805442112	1.0	0.1	1.0	1.0	0.1	1.0	0.1	1.0	0.5296269529650423	0.1	1.0	1.0	61.6	42.0	6.0	0.1	1.0	1.0	1.0	0.1	0.5461035619224641	0.3513649120068484	1.0	1
FrHallD-500	['Paris Basin']	Hallstatt D	-500	-400	12627.0	7000.0	5000.0	3.0	2.0	1.0	3.0	216.55446064475564	0.4665086956459301	0.1	0.1	0.28499717613095177	0.1	0.1	0.1	land	0.1	0.1	0.1	0.1	0.2733731349142988	1.0	0.1	1.0	1.0	0.1	1.0	0.1	1.0	0.5298657967776099	0.1	1.0	1.0	61.6	42.0	6.0	0.1	1.0	1.0	1.0	0.1	0.5453316244089369	0.3522648716706384	1.0	1
FrHallD-400	['Paris Basin']	Hallstatt D	-400	-300	9986.0	7000.0	5000.0	3.0	2.0	1.0	3.0	193.16819960007982	0.4654332736824134	0.1	0.1	0.2811503454346373	0.1	0.1	0.1	land	0.1	0.1	0.1	0.1	0.2715717883673027	1.0	0.1	1.0	1.0	0.1	1.0	0.1	1.0	0.52924654784256	0.1	1.0	1.0	61.6	42.0	6.0	0.1	1.0	1.0	1.0	0.1	0.547818408176947	0.3491365486819665	1.0	1
FrMervE+500	['Paris Basin']	Merovingian Kingdoms	500	600	1250000.0	200000.0	20000.0	4.0	4.0	5.0	4.0	450.0	0.9745063097856909	0.1	1.0	1.0	1.0	0.1	0.1	governed population	0.1	1.0	1.0	1.0	1.0	1.0	1.0	1.0	1.0	1.0	1.0	1.0	1.0	1.0	1.0	1.0	1.0	10000	-6225.875691628058	49.97124041082002	1.0	1.0	1.0	1.0	1.0	1.0	0.8935249477348393	1.0	1
FrMervE+600	['Paris Basin']	Merovingian Kingdoms	600	700	1250000.0	200000.0	20000.0	4.0	4.0	5.0	4.0	725.0	0.9751640185831516	0.1	1.0	1.0	1.0	0.1	0.1	governed population	0.1	1.0	1.0	1.0	1.0	1.0	1.0	1.0	1.0	1.0	1.0	1.0	1.0	1.0	1.0	1.0	1.0	10000	-6174.571125567049	49.975384052600994	1.0	1.0	1.0	1.0	1.0	1.0	0.8934547954039715	1.0	1
FrMervL+700	['Paris Basin']	Proto-Carolingian Phase	700	800	800000.0	250000.0	20000.0	4.0	4.0	5.0	4.0	725.0	1.0150450587929576	0.0	1.0	1.0	1.0	0.1	0.0	land	0.1	1.0	1.0	1.0	1.0	1.0	1.0	1.0	1.0	1.0	1.0	1.0	1.0	1.0	1.0	1.0	1.0	10000	-9007.344497976406	45.11984159341582	1.0	1.0	1.0	1.0	1.0	1.0	0.8917501101930029	1.0	1
FrMervL+800	['Paris Basin']	Proto-Carolingian Phase	800	900	800000.0	250000.0	20000.0	4.0	4.0	5.0	4.0	725.0	1.0150450587929576	0.0	1.0	1.0	1.0	0.1	0.0	land	0.1	1.0	1.0	1.0	1.0	1.0	1.0	1.0	1.0	1.0	1.0	1.0	1.0	1.0	1.0	1.0	1.0	10000	-9007.344497976406	45.11984159341582	1.0	1.0	1.0	1.0	1.0	1.0	0.8917501101930029	1.0	1
FrMervM+600	['Paris Basin']	Merovingian Kingdoms	600	700	800000.0	230000.0	20000.0	4.0	4.0	5.0	4.0	725.0	1.0238124177026184	0.033190646072901675	1.0	1.0	1.0	0.1	0.0	land	0.1	1.0	1.0	1.0	1.0	1.0	1.0	1.0	1.0	1.0	1.0	1.0	1.0	1.0	1.0	1.0	1.0	10000	-10347.054137478648	53.13842592296419	1.0	1.0	1.0	1.0	1.0	1.0	0.8925976335907462	1.0	1
FrMervM+700	['Paris Basin']	Merovingian Kingdoms	700	800	800000.0	230000.0	20000.0	4.0	4.0	5.0	4.0	725.0	1.0238124177026184	0.033190646072901675	1.0	1.0	1.0	0.1	0.0	land	0.1	1.0	1.0	1.0	1.0	1.0	1.0	1.0	1.0	1.0	1.0	1.0	1.0	1.0	1.0	1.0	1.0	10000	-10347.054137478648	53.13842592296419	1.0	1.0	1.0	1.0	1.0	1.0	0.8925976335907462	1.0	1
FrSygrs+500	['Paris Basin']	Roman Gaul	500	600	1930028.0	160329.0	35612.0	3.6404755369203454	3.4239889464668383	2.121896955841645	3.248648747996747	12671.967928571365	0.6315934151094813	0.3608476166080888	0.7335768826605443	0.6594001106060492	0.7645620756327147	0.2308436791285753	0.358184583049976	state salary	0.8468147823411178	0.7593743009623386	0.7992825388650258	0.7066003266277177	0.6866193648002941	0.9034867768685524	0.8171903776955941	0.9231393339981856	0.9034455287815628	0.5888001990754239	0.7278252991812302	0.4963431215189502	0.9413358857577788	0.9562630355299874	0.7870739863184852	0.8728873009806651	0.9189475389681014	3306	18058.218424675702	38.0513819287367	0.8915026427142393	0.7810169863817493	0.9252526543262912	1.0031713176541142	0.8483746630488351	0.8885660502262271	0.6758251240065339	0.8802940498065321	1
FrTeneA-400	['Paris Basin']	La Tene A-B1	-400	-300	28384.0	1250.0	5000.0	3.0	3.0	2.0255013266114097	3.0	2719.437635309037	0.8218552650796438	0.1	0.1	1.0	0.1	0.1	0.1	land	0.1	0.1	0.1	0.1	1.0	1.0	0.3963166636040295	1.0	1.0	0.1	1.0	0.1	1.0	0.9272164106192546	0.1	1.0	1.0	61.6	7322.794595246144	19.843815760955632	1.0	1.0	1.0	1.0	0.7949530128747151	1.0	1.0	1.0	1
FrTeneA-300	['Paris Basin']	La Tene A-B1	-300	-200	5178.0	1250.0	50.0	3.0	3.0	1.9021305318589536	3.0	-654.1084361120256	0.8427522009275328	0.1	0.1	1.0	0.1	0.1	0.1	land	0.1	0.1	0.1	0.1	1.0	1.0	0.3023872433399008	1.0	1.0	0.1	1.0	0.1	1.0	0.8252411041914656	0.1	1.0	1.0	61.6	14409.7109776397	21.01846228336732	1.0	1.0	1.0	1.0	0.7992171942580718	1.0	1.0	1.0	1
FrTeneB-300	['Paris Basin']	La Tene B2-C1	-300	-200	70000.0	1250.0	50.0	3.0	4.0	3.0029597688410066	4.0	-6903.765967839837	0.5364451446088595	0.1	0.1	1.0	0.1	0.1	0.1	land	0.1	0.1	0.1	1.0	1.0	1.0	0.0	1.0	1.0	0.1	1.0	0.1	1.0	0.8383046338015265	0.1	1.0	1.0	442	7000.0	31.79480246652501	1.0	1.0	1.0	1.0	1.0	1.0	0.9332943643438564	1.0	1
FrTeneB-200	['Paris Basin']	La Tene B2-C1	-200	-100	70000.0	1250.0	1500.0	3.0	4.0	3.0873883691146053	4.0	-6694.206468045767	0.5294250429913906	0.1	0.1	1.0	0.1	0.1	0.1	land	0.1	0.1	0.1	1.0	1.0	1.0	0.0	1.0	1.0	0.1	1.0	0.1	1.0	0.8641296210354109	0.1	1.0	1.0	442	7000.0	31.156482861403607	1.0	1.0	1.0	1.0	1.0	1.0	0.924226422577992	1.0	1
FrTeneB-100	['Paris Basin']	La Tene B2-C1	-100	0	70000.0	1250.0	1500.0	3.0	4.0	3.0873883691146053	4.0	-6694.206468045767	0.5294250429913906	0.1	0.1	1.0	0.1	0.1	0.1	land	0.1	0.1	0.1	1.0	1.0	1.0	0.0	1.0	1.0	0.1	1.0	0.1	1.0	0.8641296210354109	0.1	1.0	1.0	442	7000.0	31.156482861403607	1.0	1.0	1.0	1.0	1.0	1.0	0.924226422577992	1.0	1
FrTeneC-100	['Paris Basin']	La Tene C2-D	-100	0	70000.0	15000.0	8000.0	3.0	4.0	2.0	4.0	18.0	0.8552977446403205	0.1	0.4552500238077697	1.0	0.10671490018123664	0.1	0.1	land	0.1	0.1	0.1	1.0	1.0	1.0	0.1	1.0	1.0	0.1	1.0	0.1	1.0	0.8893535589055801	0.1	1.0	1.0	10000	-1111.1169870922733	30.96417804005668	1.0	1.0	1.0	1.0	1.0	1.0	1.0	1.0	1
FrTeneC+0	['Paris Basin']	La Tene C2-D	0	100	70000.0	15000.0	8000.0	3.0	4.0	2.0	4.0	18.0	0.8552977446403205	0.1	0.4552500238077697	1.0	0.10671490018123664	0.1	0.1	land	0.1	0.1	0.1	1.0	1.0	1.0	0.1	1.0	1.0	0.1	1.0	0.1	1.0	0.8893535589055801	0.1	1.0	1.0	10000	-1111.1169870922733	30.96417804005668	1.0	1.0	1.0	1.0	1.0	1.0	1.0	1.0	1
FrValoE+1300	['Paris Basin']	French Kingdom	1300	1400	3482186.0	244984.0	109271.0	5.0	5.0	6.0	5.0	250.0	1.0732146955512718	1.0	1.0	1.0	0.1	1.0	1.0	state	1.0	1.0	0.6841701051338265	1.0	1.0	1.0	0.9454884891753472	1.0	1.0	1.0	1.0	0.0	1.0	1.0	1.0	1.0	1.0	20000	3396.362562343949	82.43671980526717	1.0	1.0	1.0	1.0	1.0	1.0	0.8764742621644489	1.0	1
FrValoE+1400	['Paris Basin']	French Kingdom	1400	1500	9000000.0	390000.0	300000.0	5.0	5.0	6.0	5.0	250.0	1.041363060244399	1.0	1.0	1.0	1.0	1.0	1.0	state	1.0	1.0	1.0	1.0	1.0	1.0	0.9864176931270578	1.0	1.0	1.0	1.0	0.0	1.0	1.0	1.0	1.0	1.0	20000	-2001.8458377044424	69.77997660998446	1.0	1.0	1.0	1.0	1.0	1.0	0.8014279163081663	1.0	1
FrValoE+1500	['Paris Basin']	French Kingdom	1500	1600	9500000.0	340000.0	150000.0	5.0	5.0	6.0	5.0	250.0	1.0302505639537654	1.0	1.0	1.0	1.0	1.0	1.0	state	1.0	1.0	1.0	1.0	1.0	1.0	0.9760353402951184	1.0	1.0	1.0	1.0	0.0	1.0	1.0	1.0	1.0	1.0	20000	-3078.8282758083405	67.418192875754	1.0	1.0	1.0	1.0	1.0	1.0	0.7980628223573503	1.0	1
FrValoL+1500	['Paris Basin']	French Kingdom	1500	1600	16000000.0	400000.0	250000.0	5.0	10.0	7.0	6.0	714.0	1.0343354624634309	1.0	1.0	1.0	1.0	1.0	0.0	state	1.0	1.0	1.0	1.0	1.0	1.0	1.0417654566142818	1.0	1.0	1.0	1.0	0.0	1.0	1.0	1.0	1.0	1.0	20000	156.0	48.324682892941425	1.0	1.0	1.0	1.0	1.0	1.0	0.7401309618103034	1.0	1
FrValoL+1600	['Paris Basin']	French Kingdom	1600	1700	20000000.0	400000.0	250000.0	5.0	10.0	7.0	6.0	714.0	1.0275676922173007	1.0	1.0	1.0	1.0	1.0	0.0	state	1.0	1.0	1.0	1.0	1.0	1.0	1.0383967792947657	1.0	1.0	1.0	1.0	0.0	1.0	1.0	1.0	1.0	1.0	20000	156.0	46.859197208530425	1.0	1.0	1.0	1.0	1.0	1.0	0.7382198721223319	1.0	1
GhAshnE+1500	['Ghanaian Coast']	Akan	1500	1600	217386.0	38250.0	2813.0	4.0	5.0	3.0	3.0	4.993062605852174	0.0	0.0	0.0	1.0	0.0	0.0	0.0	land	0.0	0.0	1.0	0.0	0.0	1.0	0.0	1.0	1.0	0.0	0.0	0.0	1.0	0.0	0.0	1.0	1.0	61.6	56452.625884115616	2.9980264757198256	0.0	0.1	1.0	1.0	0.0	0.1	0.0	1.0	1.0
GhAshnE+1600	['Ghanaian Coast']	Akan	1600	1700	246212.0	38810.0	3430.0	4.0	5.0	3.0	3.0	69.6062248194703	0.0	0.0	0.0	1.0	0.0	0.0	0.0	land	0.0	0.0	1.0	0.0	0.0	1.0	0.0	1.0	1.0	0.0	0.0	0.0	1.0	0.0	0.0	1.0	1.0	61.6	56281.93194289077	3.134479786984272	0.0	0.1	1.0	1.0	0.0	0.1	0.0	1.0	1.0
GhAshnE+1700	['Ghanaian Coast']	Akan	1700	1800	361478.0	28674.0	5962.0	4.0	5.0	3.0	3.0	259.6348491507606	0.0	0.0	0.0	1.0	0.0	0.0	0.0	land	0.0	0.0	1.0	0.0	0.0	1.0	0.0	1.0	1.0	0.0	0.0	0.0	1.0	0.0	0.0	1.0	1.0	61.6	55702.65014402145	3.1147638435699823	0.0	0.1	1.0	1.0	0.0	0.1	0.0	1.0	1.0
GhAshnL+1700	['Ghanaian Coast']	Asantemanso	1700	1800	424002.0	398058.0	22500.0	6.0	6.0	4.0	4.0	370.0	1.0	0.0	1.0	1.0	0.0	0.0	0.0	state salary	1.0	1.0	1.0	0.0	0.0	1.0	0.0	1.0	1.0	0.0	0.0	0.0	1.0	0.0	0.0	1.0	1.0	442	59737.237321576424	25.405985273055226	0.0	1.0	1.0	1.0	0.0	1.0	0.0	1.0	1.0
GhAshnL+1800	['Ghanaian Coast']	Asantemanso	1800	1900	734955.0	314148.0	22500.0	6.0	6.0	4.0	4.0	370.0	1.0	0.0	1.0	1.0	0.0	0.0	0.0	state salary	1.0	1.0	1.0	0.0	0.0	1.0	0.0	1.0	1.0	0.0	0.0	0.0	1.0	0.0	0.0	1.0	1.0	442	59143.266226459906	25.296427118748035	0.0	1.0	1.0	1.0	0.0	1.0	0.0	1.0	1.0
GhAshnL+1900	['Ghanaian Coast']	Asantemanso	1900	2000	3000000.0	259000.0	22500.0	6.0	6.0	4.0	4.0	370.0	1.0	0.0	1.0	1.0	0.0	0.0	0.0	state salary	1.0	1.0	1.0	0.0	0.0	1.0	0.0	1.0	1.0	0.0	0.0	0.0	1.0	0.0	0.0	1.0	1.0	442	57588.78422325416	25.421177740858607	0.0	1.0	1.0	1.0	0.0	1.0	0.0	1.0	1.0
GrMaced-300	['Kachi Plain', 'Konya Plain', 'Sogdiana', 'Susiana', 'Upper Egypt']	Macedonian Empire	-300	-200	20000000.0	4400000.0	20000.0	5.0	5.0	2.0	5.0	4500.0	0.8944178021555307	0.0	1.0	0.8659374466636337	1.0	0.0	0.0	land	0.7414036912411206	0.24269058211429784	0.8687264794949182	0.71676308559237	1.0	0.9225697595264644	0.7986730137999352	0.993774467128621	1.0	1.0	0.7712590989110629	1.0	1.0	1.0	1.0	1.0	1.0	38	6041.93431093153	28.068940047886013	1.0	1.0	1.0	0.9962615411393732	1.0	1.0	0.8382251139247165	1.0	1
GrMaced-200	['Kachi Plain', 'Konya Plain', 'Sogdiana', 'Susiana', 'Upper Egypt']	Macedonian Empire	-200	-100	20000000.0	4400000.0	20000.0	5.0	5.0	2.0	5.0	4500.0	0.8944178021555307	0.0	1.0	0.8659374466636337	1.0	0.0	0.0	land	0.7414036912411206	0.24269058211429784	0.8687264794949182	0.71676308559237	1.0	0.9225697595264644	0.7986730137999352	0.993774467128621	1.0	1.0	0.7712590989110629	1.0	1.0	1.0	1.0	1.0	1.0	38	6041.93431093153	28.068940047886013	1.0	1.0	1.0	0.9962615411393732	1.0	1.0	0.8382251139247165	1.0	1
Hawaii1+1000	['Big Island Hawaii']	Hawaii	1000	1100	2115030.0	49721.0	238667.0	3.1877128431332733	3.5009959877623604	1.831854369203073	2.3994948478799847	-2252.6109925313194	0.3522740199815182	0.1	0.0	0.1	0.1	0.1	0.1	0.1	0.1	0.1	0.1	0.1	0.1	1.0	0.1	1.0	0.934229299049762	0.1	0.1	0.1	0.09658423932677418	0.1	0.1	0.1	0.1	61.6	27768.97562081441	13.086669762608027	0.1	0.1	1.0	1.0	0.1	1.0	0.1	0.1	1
Hawaii1+1100	['Big Island Hawaii']	Hawaii	1100	1200	2019293.0	55160.0	182651.0	3.2828735330068732	3.5649424629619664	1.8788849193297128	2.4380819300304206	-2322.1002775702873	0.35047707193128225	0.1	0.0	0.1	0.1	0.1	0.1	0.1	0.1	0.1	0.1	0.1	0.1	1.0	0.1	1.0	0.9311152554818052	0.1	0.1	0.1	0.10377889655097317	0.1	0.1	0.1	0.1	61.6	28117.4606085682	12.075059828542535	0.1	0.1	1.0	1.0	0.1	1.0	0.1	0.1	1
Hawaii1+1200	['Big Island Hawaii']	Hawaii	1200	1300	1906549.0	39399.0	131789.0	2.898573219075137	3.208932453131078	1.5950397626358492	2.0934866371103293	-3151.225847009369	0.3355709693126128	0.1	0.0	0.1	0.1	0.1	0.1	0.1	0.1	0.1	0.1	0.1	0.1	1.0	0.1	1.0	0.9280245657284774	0.1	0.1	0.1	0.08751784823409592	0.1	0.1	0.1	0.1	61.6	24139.63118104768	12.152441453408803	0.1	0.1	1.0	1.0	0.1	1.0	0.1	0.1	1
Hawaii2+1200	['Big Island Hawaii']	Hawai’i	1200	1300	3500.0	1500.0	13647.0	2.109115683002333	1.9235393276063664	1.3328380403293956	1.3450534605866045	-4253.3491587696135	0.3592432764465642	0.1	0.1	0.1	0.1	0.1	0.1	0.1	0.1	0.1	0.0	0.1	0.1	0.7262862466301401	0.1	0.9841449422447084	1.0	0.1	0.6429719448956432	0.1	0.1	0.0	0.1	0.1	0.40990704345642137	61.6	305.0	4.0	0.1	0.1	1.0494332401022075	0.9761892904490272	0.1	1.0	0.4042739703993881	0.3619457582004943	1
Hawaii2+1300	['Big Island Hawaii']	Hawai’i	1300	1400	7000.0	1500.0	20349.0	2.4082136964680068	2.2108051165949894	1.431680434318097	1.5414047346895168	-3785.651971047566	0.3642336345473332	0.1	0.1	0.1	0.1	0.1	0.1	0.1	0.1	0.1	0.0	0.1	0.1	0.7270153593447595	0.1	0.9867875979501396	1.0	0.1	0.615360244467479	0.1	0.1	0.0	0.1	0.1	0.4084739702539343	61.6	305.0	4.0	0.1	0.1	1.0463616212010742	0.978223420588454	0.1	1.0	0.38443582495149176	0.360582515868184	1
Hawaii2+1400	['Big Island Hawaii']	Hawai’i	1400	1500	13200.0	1500.0	68554.0	2.7019713939113905	2.2915262156272727	1.6172262550436207	1.9169154405042292	-3100.7339826702464	0.4379046159259431	0.1	0.1	0.1	0.1	0.1	0.1	0.1	0.1	0.1	0.0	0.1	0.1	0.8699184155471708	0.1	0.957628134942172	1.0	0.1	0.6390483538768731	0.1	0.1	1.0	0.1	0.1	0.2990632663309831	61.6	305.0	4.0	0.1	0.1	1.058262831515998	1.0301787314443682	0.1	1.0	0.3123582582412415	0.6113625210961143	1
Hawaii2+1500	['Big Island Hawaii']	Hawai’i	1500	1600	22000.0	1500.0	33858.0	2.7688206995101665	2.3027367210508016	1.7682711426343467	1.6355897113383302	-699.4438459111196	0.4964970875503746	0.1	0.1	1.0	0.1	0.1	0.1	0.1	0.1	0.1	0.0	0.1	0.1	0.857373647396551	0.1	0.9769557565504388	1.0	0.1	0.6784975357944385	0.1	0.1	1.0	0.1	0.1	0.3227812440277561	61.6	305.0	4.0	0.1	0.1	1.0146591709996304	1.0281341097329064	0.1	1.0	0.3997088252663805	0.614941453857156	1
Hawaii2+1600	['Big Island Hawaii']	Hawai’i	1600	1700	22000.0	1500.0	36025.0	3.2912555620465764	2.4228815341313488	1.8452341351575512	1.6190990088733899	637.2136356535493	0.5647819302303646	0.1	0.1	1.0	0.1	0.1	0.1	0.1	0.1	0.1	0.0	0.1	0.1	0.9089020109904776	0.1	0.9509629052633176	1.0	0.1	0.6968734018152873	1.0	0.1	1.0	0.1	0.1	0.24590384265724186	61.6	305.0	4.0	0.1	0.1	1.03675458605079	1.0476190392015696	0.1	1.0	0.3776285707987952	0.5851216873443669	1
Hawaii3-1700	['Big Island Hawaii']	Hawai’i	-1700	-1600	37500.0	7000.0	20637.0	4.0	3.0	2.0	2.0	-218.58920671005126	0.6679857127067981	0.1	0.0	1.0	1.0	0.1	0.1	land	0.0	0.1	0.0	0.0	0.1	0.9136258589202408	0.1	1.0413304444063125	1.1534821346070128	0.1	0.7900763358356322	1.0	1.0	1.0	0.1	0.1	0.6583035014204889	61.6	4289.644527461618	29.008847935314826	0.1	1.0	1.0394193599172328	1.1117829154078698	0.1	1.0	0.1	1.0	1
Hawaii3-1600	['Big Island Hawaii']	Hawai’i	-1600	-1500	37500.0	7000.0	20953.0	4.0	3.0	2.0	2.0	-213.5283947550306	0.6680170441542378	0.1	0.0	1.0	1.0	0.1	0.1	land	0.0	0.1	0.0	0.0	0.1	0.9137827441929832	0.1	1.0414717439563137	1.1536087261902817	0.1	0.7899499575853688	1.0	1.0	1.0	0.1	0.1	0.6583277118221605	61.6	4298.67984037381	29.01364765371113	0.1	1.0	1.039503177174896	1.1117573733360948	0.1	1.0	0.1	1.0	1
Hawaii3-1500	['Big Island Hawaii']	Hawai’i	-1500	-1400	37500.0	7000.0	21277.0	4.0	3.0	2.0	2.0	-208.39997338646842	0.6680489527988671	0.1	0.0	1.0	1.0	0.1	0.1	land	0.0	0.1	0.0	0.0	0.1	0.9139409205539196	0.1	1.0416148875012208	1.1537372880705663	0.1	0.7898215373330291	1.0	1.0	1.0	0.1	0.1	0.6583524547385587	61.6	4307.910027420512	29.01858328001628	0.1	1.0	1.0395880638712536	1.1117313965056521	0.1	1.0	0.1	1.0	1
Hawaii3-1400	['Big Island Hawaii']	Hawai’i	-1400	-1300	37500.0	7000.0	21605.0	4.0	3.0	2.0	2.0	-203.30618122972007	0.6680808910433522	0.1	0.0	1.0	1.0	0.1	0.1	land	0.0	0.1	0.0	0.0	0.1	0.9140962709665712	0.1	1.0417567191492545	1.1538645750527825	0.1	0.7896933656986107	1.0	1.0	1.0	0.1	0.1	0.6583772547101062	61.6	4317.1533816384635	29.023606560282172	0.1	1.0	1.03967216758571	1.1117055525181352	0.1	1.0	0.1	1.0	1
Hawaii3-1300	['Big Island Hawaii']	Hawai’i	-1300	-1200	37500.0	7000.0	21936.0	4.0	3.0	2.0	2.0	-198.2305281839217	0.6681129032874771	0.1	0.0	1.0	1.0	0.1	0.1	land	0.0	0.1	0.0	0.0	0.1	0.9142502806337908	0.1	1.0418979820028391	1.1539916881852612	0.1	0.7895651410054898	1.0	1.0	1.0	0.1	0.1	0.6584020927184198	61.6	4326.433603935917	29.02869226079284	0.1	1.0	1.039755908454895	1.1116826673048903	0.1	1.0	0.1	1.0	1
Hawaii3-1200	['Big Island Hawaii']	Hawai’i	-1200	-1100	37500.0	7000.0	22261.0	4.0	3.0	2.0	2.0	-193.31812713667298	0.6681462919248999	0.1	0.0	1.0	1.0	0.1	0.1	land	0.0	0.1	0.0	0.0	0.1	0.9143981057177036	0.1	1.0420344926705456	1.1541145419991912	0.1	0.7894409184545231	1.0	1.0	1.0	0.1	0.1	0.6584263411568577	61.6	4335.47945058511	29.033705359032997	0.1	1.0	1.0398368038532686	1.1116793100018392	0.1	1.0	0.1	1.0	1
Hawaii3-1100	['Big Island Hawaii']	Hawai’i	-1100	-1000	37500.0	7000.0	22156.0	4.0	3.0	2.0	2.0	-194.90282582965938	0.6681340227846413	0.1	0.0	1.0	1.0	0.1	0.1	land	0.0	0.1	0.0	0.0	0.1	0.9143504167118264	0.1	1.0419904753194935	1.1540749622091373	0.1	0.7894808216309572	1.0	1.0	1.0	0.1	0.1	0.658418467546259	61.6	4332.564238870216	29.032084203455874	0.1	1.0	1.0398107171879762	1.1116804210517697	0.1	1.0	0.1	1.0	1
Hawaii3-1000	['Big Island Hawaii']	Hawai’i	-1000	-900	37500.0	7000.0	21644.0	4.0	3.0	2.0	2.0	-202.69439848768346	0.6680847094247596	0.1	0.0	1.0	1.0	0.1	0.1	land	0.0	0.1	0.0	0.0	0.1	0.9141150504312104	0.1	1.0417737829827178	1.1538799607544796	0.1	0.7896779953503901	1.0	1.0	1.0	0.1	0.1	0.6583801835411018	61.6	4318.262057457767	29.024201544743036	0.1	1.0	1.0396822890590665	1.1117024729775666	0.1	1.0	0.1	1.0	1
Hawaii3-900	['Big Island Hawaii']	Hawai’i	-900	-800	37500.0	7000.0	21876.0	4.0	3.0	2.0	2.0	-199.13748373141698	0.6681072053152218	0.1	0.0	1.0	1.0	0.1	0.1	land	0.0	0.1	0.0	0.0	0.1	0.9142228156667558	0.1	1.0418726889980767	1.1539689138697544	0.1	0.7895882230571722	1.0	1.0	1.0	0.1	0.1	0.6583975663432448	61.6	4324.758739752835	29.02776746723724	0.1	1.0	1.0397409172160557	1.1116843942629346	0.1	1.0	0.1	1.0	1
Hawaii3-800	['Big Island Hawaii']	Hawai’i	-800	-700	37500.0	7000.0	21955.0	4.0	3.0	2.0	2.0	-197.94689844906952	0.6681147236786131	0.1	0.0	1.0	1.0	0.1	0.1	land	0.0	0.1	0.0	0.0	0.1	0.9142587359071728	0.1	1.04190587173229	1.1539988160244656	0.1	0.7895579022824645	1.0	1.0	1.0	0.1	0.1	0.6584034620420022	61.6	4326.965557654443	29.028987096842645	0.1	1.0	1.039760568152063	1.1116824620021857	0.1	1.0	0.1	1.0	1
Hawaii3-700	['Big Island Hawaii']	Hawai’i	-700	-600	37500.0	7000.0	22868.0	4.0	3.0	2.0	2.0	-184.35081028707827	0.6682217567574439	0.1	0.0	1.0	1.0	0.1	0.1	land	0.0	0.1	0.0	0.0	0.1	0.9146652390879026	0.1	1.0422831384115971	1.154338866109438	0.1	0.7892146033795477	1.0	1.0	1.0	0.1	0.1	0.6584713766880114	61.6	4352.149089388424	29.0431294879041	0.1	1.0	1.0399841572276431	1.1116732354571095	0.1	1.0	0.1	1.0	1
Hawaii3-600	['Big Island Hawaii']	Hawai’i	-600	-500	37500.0	7000.0	22522.0	4.0	3.0	2.0	2.0	-189.4380064034813	0.6681788517663584	0.1	0.0	1.0	1.0	0.1	0.1	land	0.0	0.1	0.0	0.0	0.1	0.9145140598832622	0.1	1.0421420957365086	1.1542116081021785	0.1	0.7893431812920331	1.0	1.0	1.0	0.1	0.1	0.6584457589259911	61.6	4342.67135952221	29.037751607524253	0.1	1.0	1.0399005882325338	1.1116766410666796	0.1	1.0	0.1	1.0	1
Hawaii3-500	['Big Island Hawaii']	Hawai’i	-500	-400	37500.0	7000.0	24546.0	4.0	3.0	2.0	2.0	-160.73038981013997	0.6684240865722523	0.1	0.0	1.0	1.0	0.1	0.1	land	0.0	0.1	0.0	0.0	0.1	0.9153495158306956	0.1	1.042935114461455	1.154929230840293	0.1	0.7886103693560577	1.0	1.0	1.0	0.1	0.1	0.6585931133581611	61.6	4397.25191779038	29.069490309858192	0.1	1.0	1.0403702245962738	1.111657789447748	0.1	1.0	0.1	1.0	1
Hawaii3-400	['Big Island Hawaii']	Hawai’i	-400	-300	37500.0	7000.0	20953.0	4.0	3.0	2.0	2.0	-213.5185006945121	0.6680170737540937	0.1	0.0	1.0	1.0	0.1	0.1	land	0.0	0.1	0.0	0.0	0.1	0.913783150479478	0.1	1.041472028353538	1.153608986964887	0.1	0.7899498560158521	1.0	1.0	1.0	0.1	0.1	0.6583276928037775	61.6	4298.69300754506	29.013644997530502	0.1	1.0	1.0395033490489718	1.1117573371062062	0.1	1.0	0.1	1.0	1
Hawaii3-300	['Big Island Hawaii']	Hawai’i	-300	-200	37500.0	7000.0	22269.0	4.0	3.0	2.0	2.0	-193.20434544071395	0.6681472243203599	0.1	0.0	1.0	1.0	0.1	0.1	land	0.0	0.1	0.0	0.0	0.1	0.9144014508098424	0.1	1.042037621040014	1.1541174105198466	0.1	0.7894380487366829	1.0	1.0	1.0	0.1	0.1	0.6584269117083503	61.6	4335.692758759369	29.03383108491609	0.1	1.0	1.0398386753709836	1.1116792496186907	0.1	1.0	0.1	1.0	1
Hawaii3-200	['Big Island Hawaii']	Hawai’i	-200	-100	37500.0	7000.0	24537.0	4.0	3.0	2.0	2.0	-160.8474695262712	0.6684230357773688	0.1	0.0	1.0	1.0	0.1	0.1	land	0.0	0.1	0.0	0.0	0.1	0.9153462610244444	0.1	1.042931921873259	1.154926275394769	0.1	0.7886134710162273	1.0	1.0	1.0	0.1	0.1	0.658592466733136	61.6	4397.012275273617	29.069347318801004	0.1	1.0	1.04036831488432	1.1116578377542667	0.1	1.0	0.1	1.0	1
Hawaii3-100	['Big Island Hawaii']	Hawai’i	-100	0	37500.0	7000.0	23199.0	4.0	3.0	2.0	2.0	-179.54724390552838	0.6682624565592671	0.1	0.0	1.0	1.0	0.1	0.1	land	0.0	0.1	0.0	0.0	0.1	0.9148069382743356	0.1	1.0424161078751546	1.1544589962774932	0.1	0.7890928003054288	1.0	1.0	1.0	0.1	0.1	0.6584957011999816	61.6	4361.165968260864	29.048290889562697	0.1	1.0	1.0400629519428672	1.1116699868437254	0.1	1.0	0.1	1.0	1
Hawaii3+0	['Big Island Hawaii']	Hawai’i	0	100	37500.0	7000.0	22766.0	4.0	3.0	2.0	2.0	-185.8448134253158	0.6682091768186985	0.1	0.0	1.0	1.0	0.1	0.1	land	0.0	0.1	0.0	0.0	0.1	0.9146210396315846	0.1	1.0422417723766046	1.154301517391005	0.1	0.7892523690482404	1.0	1.0	1.0	0.1	0.1	0.6584638073715421	61.6	4349.357649083288	29.04154241997837	0.1	1.0	1.039959636526153	1.1116742257407437	0.1	1.0	0.1	1.0	1
Hawaii3+100	['Big Island Hawaii']	Hawai’i	100	200	37500.0	7000.0	24967.0	4.0	3.0	2.0	2.0	-155.04955006265027	0.6684735035316294	0.1	0.0	1.0	1.0	0.1	0.1	land	0.0	0.1	0.0	0.0	0.1	0.9155099628817074	0.1	1.0430913861492044	1.155071121200391	0.1	0.7884632072539246	1.0	1.0	1.0	0.1	0.1	0.6586230863299085	61.6	4408.362376891671	29.076169718746165	0.1	1.0	1.040462673751969	1.1116542147653623	0.1	1.0	0.1	1.0	1
Hawaii3+200	['Big Island Hawaii']	Hawai’i	200	300	37500.0	7000.0	27106.0	4.0	3.0	2.0	2.0	-127.63310836692473	0.6687372678472987	0.1	0.0	1.0	1.0	0.1	0.1	land	0.0	0.1	0.0	0.0	0.1	0.9162579453468536	0.1	1.0438409471434436	1.1557551040144551	0.1	0.7877452138556609	1.0	1.0	1.0	0.1	0.1	0.6587724186739197	61.6	4443.10264151937	29.1106907702888	0.1	1.0	1.040906891849601	1.1116346868551688	0.1	1.0	0.1	1.0	1
Hawaii3+300	['Big Island Hawaii']	Hawai’i	300	400	37500.0	7000.0	25507.0	4.0	3.0	2.0	2.0	-147.92252846942662	0.6685394224106549	0.1	0.0	1.0	1.0	0.1	0.1	land	0.0	0.1	0.0	0.0	0.1	0.915708244233955	0.1	1.0432868129128792	1.1552490274309406	0.1	0.7882779474872157	1.0	1.0	1.0	0.1	0.1	0.6586612181880009	61.6	4422.464417301111	29.08477972825453	0.1	1.0	1.0405782495194285	1.1116498067955292	0.1	1.0	0.1	1.0	1
Hawaii3+400	['Big Island Hawaii']	Hawai’i	400	500	37500.0	7000.0	25682.0	4.0	3.0	2.0	2.0	-145.63205345948063	0.6685615631028465	0.1	0.0	1.0	1.0	0.1	0.1	land	0.0	0.1	0.0	0.0	0.1	0.9157715752698744	0.1	1.0433495179138046	1.1553061370694444	0.1	0.788218418654596	1.0	1.0	1.0	0.1	0.1	0.6586735421002424	61.6	4427.004457948333	29.08757668645669	0.1	1.0	1.0406153361255759	1.1116484059064862	0.1	1.0	0.1	1.0	1
Hawaii3+500	['Big Island Hawaii']	Hawai’i	500	600	37500.0	7000.0	30049.0	4.0	3.0	2.0	2.0	-93.25166031896059	0.6690802117774238	0.1	0.0	1.0	1.0	0.1	0.1	land	0.0	0.1	0.0	0.0	0.1	0.9171325943981328	0.1	1.0447714581652257	1.1566115457673194	0.1	0.7868181464289069	1.0	1.0	1.0	0.1	0.1	0.6589702288764235	61.6	4470.327084797203	29.15923557015814	0.1	1.0	1.0414584548561698	1.1116091689366536	0.1	1.0	0.1	1.0	1
Hawaii3+600	['Big Island Hawaii']	Hawai’i	600	700	37500.0	7000.0	32828.0	4.0	3.0	2.0	2.0	-63.7475718539099	0.6693828555037801	0.1	0.0	1.0	1.0	0.1	0.1	land	0.0	0.1	0.0	0.0	0.1	0.9178209746345214	0.1	1.045560596244175	1.1573450757563413	0.1	0.785996403559144	1.0	1.0	1.0	0.1	0.1	0.6591502188539734	61.6	4496.290113069221	29.205836488503934	0.1	1.0	1.0419252648462178	1.1115891941911615	0.1	1.0	0.1	1.0	1
Hawaii3+700	['Big Island Hawaii']	Hawai’i	700	800	37500.0	7000.0	38922.0	4.0	3.0	2.0	2.0	-6.973803590820353	0.6699325988269502	0.1	0.0	1.0	1.0	0.1	0.1	land	0.0	0.1	0.0	0.0	0.1	0.9189589063628896	0.1	1.0470935706764597	1.1587561271442135	0.1	0.784329862297287	1.0	1.0	1.0	0.1	0.1	0.6595280951075595	61.6	4555.17633633635	29.313267927520968	0.1	1.0	1.0428069597582832	1.1115300066290963	0.1	1.0	0.1	1.0	1
Hawaii3+800	['Big Island Hawaii']	Hawai’i	800	900	37500.0	7000.0	33087.0	4.0	3.0	2.0	2.0	-61.13389086703865	0.6694101021711096	0.1	0.0	1.0	1.0	0.1	0.1	land	0.0	0.1	0.0	0.0	0.1	0.917878874974296	0.1	1.0456301084302777	1.1574099506830842	0.1	0.7859222722135313	1.0	1.0	1.0	0.1	0.1	0.659166669755345	61.6	4498.73394005334	29.210212988786715	0.1	1.0	1.0419663045561105	1.1115874913863766	0.1	1.0	0.1	1.0	1
Hawaii3+900	['Big Island Hawaii']	Hawai’i	900	1000	37500.0	7000.0	37239.0	4.0	3.0	2.0	2.0	-21.71100673256842	0.6697899571215062	0.1	0.0	1.0	1.0	0.1	0.1	land	0.0	0.1	0.0	0.0	0.1	0.9186887168153924	0.1	1.0466888092074271	1.1583895070244834	0.1	0.7847734815635388	1.0	1.0	1.0	0.1	0.1	0.6594254909307968	61.6	4538.7068385360435	29.282865726740123	0.1	1.0	1.0425803915320548	1.1115651858513564	0.1	1.0	0.1	1.0	1
Hawaii3+1000	['Big Island Hawaii']	Hawai’i	1000	1100	37500.0	7000.0	36005.0	4.0	3.0	2.0	2.0	-32.9440634408129	0.6696831164417387	0.1	0.0	1.0	1.0	0.1	0.1	land	0.0	0.1	0.0	0.0	0.1	0.9184707576539228	0.1	1.0463785043133074	1.1581097538231877	0.1	0.7851066250307389	1.0	1.0	1.0	0.1	0.1	0.6593491511410794	61.6	4526.7299795664585	29.260629067909065	0.1	1.0	1.0424063976759212	1.1115707169477502	0.1	1.0	0.1	1.0	1
Hawaii3+1100	['Big Island Hawaii']	Hawai’i	1100	1200	37500.0	7000.0	25726.0	4.0	3.0	2.0	2.0	-145.06809200994758	0.6685670686760387	0.1	0.0	1.0	1.0	0.1	0.1	land	0.0	0.1	0.0	0.0	0.1	0.9157869870709028	0.1	1.0433649395826496	1.1553201899231604	0.1	0.7882036546915502	1.0	1.0	1.0	0.1	0.1	0.6586766420966859	61.6	4428.147368412889	29.088284115897498	0.1	1.0	1.040624445451597	1.1116481039907442	0.1	1.0	0.1	1.0	1
Hawaii3+1200	['Big Island Hawaii']	Hawai’i	1200	1300	37500.0	7000.0	18949.0	4.0	3.0	2.0	2.0	-247.06101486104401	0.6678132491465638	0.1	0.0	1.0	1.0	0.1	0.1	land	0.0	0.1	0.0	0.0	0.1	0.9127214200403188	0.1	1.040498555002665	1.1527660475415724	0.1	0.7907785753470522	1.0	1.0	1.0	0.1	0.1	0.6581692126175007	61.6	4240.222866889453	28.983588100231394	0.1	1.0	1.0389466107230076	1.1119247191935806	0.1	1.0	0.1	1.0	1
Hawaii3+1300	['Big Island Hawaii']	Hawai’i	1300	1400	37500.0	7000.0	14309.0	4.0	3.0	2.0	2.0	-340.7792050988137	0.6672842701222874	0.1	0.0	1.0	1.0	0.1	0.1	land	0.0	0.1	0.0	0.0	0.1	0.9095262295607801	0.1	1.0374918066312886	1.1503840453742669	0.1	0.7929994034435244	1.0	1.0	1.0	0.1	0.1	0.6577528241381604	61.6	4091.8709818427	28.91821019832359	0.1	1.0	1.037375299727215	1.1123741630437776	0.1	1.0	0.1	1.0	1
Hawaii3+1400	['Big Island Hawaii']	Hawai’i	1400	1500	37500.0	7000.0	16404.0	4.0	3.0	2.0	2.0	-295.1807781909465	0.6675347737025265	0.1	0.0	1.0	1.0	0.1	0.1	land	0.0	0.1	0.0	0.0	0.1	0.9111170849590334	0.1	1.0389955982387094	1.1515468972880534	0.1	0.7919356310269785	1.0	1.0	1.0	0.1	0.1	0.6579505392487488	61.6	4161.538484929854	28.94686020528297	0.1	1.0	1.0381426219903525	1.1121583053648647	0.1	1.0	0.1	1.0	1
Hawaii3+1500	['Big Island Hawaii']	Hawai’i	1500	1600	37500.0	7000.0	14429.0	4.0	3.0	2.0	2.0	-337.98578201252985	0.6672992772492142	0.1	0.0	1.0	1.0	0.1	0.1	land	0.0	0.1	0.0	0.0	0.1	0.9096247630643092	0.1	1.0375840797694469	1.1504554106911795	0.1	0.7929353206582411	1.0	1.0	1.0	0.1	0.1	0.6577645774989092	61.6	4096.0265410894035	28.91979770894609	0.1	1.0	1.0374225078067192	1.1123609874407958	0.1	1.0	0.1	1.0	1
Hawaii3+1600	['Big Island Hawaii']	Hawai’i	1600	1700	37500.0	7000.0	14831.0	4.0	3.0	2.0	2.0	-514.4414043230381	0.6673489754072222	0.1	0.0	1.0	1.0	0.1	0.1	land	0.0	0.1	0.0	0.0	0.1	0.9210072493826508	0.1	1.033713204192923	1.1448873223494054	0.1	0.7848973296716599	1.0	1.0	1.0	0.1	0.1	0.6566336493485496	61.6	4945.474993113679	29.305792107141123	0.1	1.0	1.0418381628839937	1.115816050809297	0.1	1.0	0.1	1.0	1
Hawaii3+1700	['Big Island Hawaii']	Hawai’i	1700	1800	37500.0	7000.0	26516.0	4.0	3.0	2.0	2.0	-137.71598053993785	0.663760644079654	0.1	0.0	1.0	1.0	0.1	0.1	land	0.0	0.1	0.0	0.0	0.1	0.91767530286903	0.1	1.0393852866548494	1.1516396461225793	0.1	0.7908484551746074	1.0	1.0	1.0	0.1	0.1	0.6547659110005741	61.6	4379.461752713634	29.13775548010953	0.1	1.0	1.0426364224807867	1.112920268237939	0.1	1.0	0.1	1.0	1
Hawaii3+1800	['Big Island Hawaii']	Hawai’i	1800	1900	37500.0	7000.0	26608.0	4.0	3.0	2.0	2.0	-319.4327695309585	0.6686626466106471	0.1	0.0	1.0	1.0	0.1	0.1	land	0.0	0.1	0.0	0.0	0.1	0.9271546845608408	0.1	1.0396799405275237	1.149813702338088	0.1	0.7800766357495534	1.0	1.0	1.0	0.1	0.1	0.65757701820489	61.6	5286.112346802081	29.483119168618835	0.1	1.0	1.0450607827093337	1.1150401756588302	0.1	1.0	0.1	1.0	1
IcelandCommonwealth+1000	['Iceland']	Icelandic Commonwealth	1000	1100	10000.0	103000.0	200.0	3.0	2.0	1.2615484429538584	2.0	180.0	0.0	0.0	0.0	0.0	0.0	-0.010945271249400729	-0.14611340060692324	none	0.0	0.0	1.0	0.0	0.0	1.0	0.0	1.0	0.0	0.0	0.0	0.0	0.0	0.0	0.0	0.0	0.0	3306	-10614.371414774969	-7.919355792087008	0.4828222122801433	0.0	0.0	1.0	0.0	0.0	0.0	0.0	0.0
IcelandCommonwealth+1100	['Iceland']	Icelandic Commonwealth	1100	1200	31000.0	103000.0	200.0	3.0	2.0	2.0	2.0	180.0	0.0	0.0	0.0	1.0	0.0	0.16462000473019406	0.04211601687125202	governed population	0.0	0.0	1.0	0.0	0.0	1.0	0.0	1.0	0.0	0.0	0.0	0.0	0.0	0.0	1.0	0.0	0.0	3306	8264.440897084549	7.973233413808131	0.3933024235725116	0.0	0.0	1.0	0.0	0.0	0.0	0.0	0.0
IcelandCommonwealth+1200	['Iceland']	Icelandic Commonwealth	1200	1300	31000.0	103000.0	200.0	3.0	2.0	2.0	2.0	180.0	0.0	0.0	0.0	1.0	0.0	0.16462000473019406	0.04211601687125202	governed population	0.0	0.0	1.0	0.0	0.0	1.0	0.0	1.0	0.0	0.0	0.0	0.0	0.0	0.0	1.0	0.0	0.0	3306	8264.440897084549	7.973233413808131	0.3933024235725116	0.0	0.0	1.0	0.0	0.0	0.0	0.0	0.0
IcelandCommonwealth+1300	['Iceland']	Icelandic Commonwealth	1300	1400	31000.0	103000.0	200.0	3.0	2.0	2.0	2.0	180.0	0.0	0.0	0.0	1.0	0.0	0.16462000473019406	0.04211601687125202	governed population	0.0	0.0	1.0	0.0	0.0	1.0	0.0	1.0	0.0	0.0	0.0	0.0	0.0	0.0	1.0	0.0	0.0	3306	8264.440897084549	7.973233413808131	0.3933024235725116	0.0	0.0	1.0	0.0	0.0	0.0	0.0	0.0
IdBrokE+1700	['Kapuasi Basin']	Iban	1700	1800	500.0	887.0	500.0	1.0	2.0	1.0	1.0	-11569.98712380233	0.0	0.0	0.0	0.0	0.0	0.0	0.0	0.0	0.0	0.0	0.0	0.0	0.0	1.0	0.0	0.0	0.0	0.0	1.0	0.0	0.0	0.0	0.0	0.1	0.0	3306	-9887.906975665956	8.343689155324483	0.0	0.0	1.0	1.0	0.0	0.0	0.0	0.0	0.0
IdBrokE+1800	['Kapuasi Basin']	Iban	1800	1900	500.0	886.0	500.0	1.0	2.0	1.0	1.0	-11569.594659401775	0.0	0.0	0.0	0.0	0.0	0.0	0.0	0.0	0.0	0.0	0.0	0.0	0.0	1.0	0.0	0.0	0.0	0.0	1.0	0.0	0.0	0.0	0.0	0.1	0.0	3306	-9887.870107586452	8.343717487917857	0.0	0.0	1.0	1.0	0.0	0.0	0.0	0.0	0.0
IdBrokE+1900	['Kapuasi Basin']	Iban	1900	2000	500.0	1471.0	500.0	1.0	2.0	1.0	1.0	-11690.90573541451	0.0	0.0	0.0	0.0	0.0	0.0	0.0	0.0	0.0	0.0	0.0	0.0	0.0	1.0	0.0	0.0	0.0	0.0	1.0	0.0	0.0	0.0	0.0	0.1	0.0	3306	-9901.100481259098	8.33052158255381	0.0	0.0	1.0	1.0	0.0	0.0	0.0	0.0	0.0
IdBrokL+1900	['Kapuasi Basin']	Iban	1900	2000	8607.0	124450.0	500.0	3.0	2.0	1.0	1.0	-8561.341837087639	0.0	0.0	0.0	0.0	0.0	0.0	0.0	state salary	0.0	0.0	0.0	0.0	0.0	1.0	0.0	0.0	0.0	0.0	1.0	0.0	0.0	0.0	0.0	1.0	0.0	3306	-26503.71311603972	16.692845788853713	0.0	0.0	1.0	1.0	0.0	0.0	0.0	1.0	0.0
IdBrokL+2000	['Kapuasi Basin']	Iban	2000	2100	439000.0	124450.0	500.0	3.0	2.0	1.0	1.0	11829.611938956941	0.0	0.0	0.0	0.0	0.0	0.0	0.0	state salary	0.0	1.0	1.0	1.0	0.0	1.0	0.0	0.0	0.0	0.0	1.0	0.0	0.0	0.0	1.0	1.0	0.0	3306	-34739.70763059259	10.542749951871343	0.0	0.0	1.0	1.0	0.0	0.0	0.0	1.0	0.0
IdCJBun-400	['Central Java']	Buni Culture	-400	-300	102528.0	721566.0	3432.0	3.2766544130365896	2.874221984668255	2.1061349236207625	2.670365231505599	9065.207719920003	0.6303221012998083	0.2671808648398227	0.7429805553737142	0.7541261862476636	0.7698660064670637	0.14487906563486708	0.12715664843236218	governed population	0.7950430621925517	0.4401735724328919	0.5987953171830698	0.5324530403287335	0.5600309593306942	0.9107665454857876	0.3498433535483445	0.9336425959611988	0.9018972701108744	0.44972234777655135	0.7662223914506257	0.655255216704149	0.8446065995474541	1.0	0.8221665131076568	0.7896129212405771	0.8577402416287656	3306	14428.135800370725	22.142393906335922	0.8306151254629196	0.5907881444902	0.9559814474365219	1.0057299569546754	0.8209432187279833	0.8985094801144438	0.7227225048288599	0.9060660924453309	1
IdCJBun-300	['Central Java']	Buni Culture	-300	-200	107792.0	727495.0	3790.0	3.259201350801608	2.895223861559924	1.94654875708863	2.7118473399007765	10762.369313048306	0.6081564564295628	0.21152032074708144	0.6960474701501235	0.7420836489745808	0.7425681789311741	0.11092489228255044	0.10381515093390244	governed population	0.7704919131768592	0.4099857885487933	0.6594348586125234	0.5171875189287878	0.4936076542214121	0.9156350449505114	0.26543507761642193	0.9361228608515046	0.9494306294795004	0.3999574985800254	0.7625719724052581	0.6401313534163218	0.8522559800640215	1.0	0.8697191492372545	0.7683787665265667	0.8490110129933434	3306	18530.390552289533	21.908463635657764	0.8057880754837077	0.5799806290485118	0.9481132718603192	1.005800218786158	0.7694054911132545	0.8722489534374347	0.6683856637292318	0.928784313829003	1
IdCJBun-200	['Central Java']	Buni Culture	-200	-100	114017.0	725313.0	4266.0	3.2719133826542004	2.913384832867928	1.9580487220320333	2.713244359506821	10829.835262711316	0.608735141011811	0.212896009513846	0.6998264407667839	0.7469836805864393	0.7461698963497077	0.11145954408481308	0.10870120390536643	governed population	0.7712163011981166	0.4085676849589625	0.6596867733192646	0.5175131186819378	0.4934548928190935	0.9153207326897004	0.2680695746165168	0.9381356684459562	0.9506680122241551	0.3990132529720977	0.7605016240958071	0.638179639210445	0.8518575065480138	1.0	0.8706214531670879	0.7697389467275395	0.8500178604578376	3306	18394.84900815253	21.949643732036886	0.8064736948382156	0.5806521049896766	0.9478655631227592	1.0062115608697122	0.7682772642014856	0.8716331179822647	0.6635568997182271	0.9294269755767784	1
IdCJBun-100	['Central Java']	Buni Culture	-100	0	120806.0	743495.0	4575.0	3.280554223144774	2.926431092679453	1.9653205870908648	2.7139829514170186	10854.503629098132	0.608962416105155	0.2135335771723609	0.7029515731338982	0.7503186384289521	0.7484340812688908	0.11208622611533403	0.1104308040167306	governed population	0.7715975323602474	0.40831437059417097	0.6590800113190056	0.5172355730919074	0.4936057916190553	0.914641241098955	0.26951764201849465	0.9401786817778688	0.9509815067618476	0.3996993119177473	0.7587084961387829	0.6369663203866556	0.8519785663942416	1.0	0.8710627075244453	0.7704631777475169	0.8507941242911706	3306	18339.86290100984	21.890737614231238	0.8070897191166658	0.5808619216171858	0.9475275441068924	1.006488961053478	0.7674842596143053	0.8704504862695936	0.6611802362278573	0.9295763938006779	1
IdCJBun+0	['Central Java']	Buni Culture	0	100	130035.0	758520.0	4945.0	3.300496416108755	2.950376084979183	1.9849191300379216	2.724679480462194	10964.40190630321	0.6099283630017317	0.21471553022501505	0.7070614135596194	0.7540313012786204	0.7511665615765609	0.1126425523264949	0.11404630880829605	governed population	0.7724396176424505	0.40932114711541	0.6586924654626097	0.5177985898952693	0.4943623302800979	0.9134077688442344	0.27233826772813824	0.9411485955763847	0.95117319058403	0.3998826199711091	0.7559867105098835	0.6354867917046351	0.8523850487353593	1.0	0.8716616525785136	0.7714004808902338	0.8516993398937377	3306	18396.132807349462	21.856315284068643	0.807728478165068	0.5816960186426249	0.9470465831512648	1.0070691464965984	0.7662898869723346	0.8686830409349444	0.6566636391364689	0.9293324336332048	1
IdCJBun+100	['Central Java']	Buni Culture	100	200	138908.0	762664.0	5483.0	3.3183186554397737	2.9731089347033848	2.0026571053302957	2.7328554546213444	11069.773650821247	0.6108634816484183	0.2163828322558392	0.7111798890524257	0.7583211972405788	0.754428557552707	0.11319396370570604	0.11877639963366755	governed population	0.7734322773175295	0.4094113755831877	0.6586590880368344	0.5189856886712825	0.4947832083900981	0.9125653879692149	0.275436046441256	0.9424132641627192	0.9520898278082244	0.3993308794867217	0.7531577084022474	0.6336154775093432	0.8507461347968444	1.0	0.87218194799963	0.7724468891066802	0.8521707723283319	3306	18423.29009805392	21.84650468091605	0.8080110307679049	0.5825766290313021	0.946666168530018	1.0076213745420075	0.7650049539277853	0.8674576543069724	0.6510199498346286	0.929243457320828	1
IdCJBun+200	['Central Java']	Buni Culture	200	300	147694.0	768005.0	6065.0	3.3323865142179736	2.9922938506263828	2.0174842060747338	2.739673388326755	11150.315838216524	0.6118118980303552	0.2178817121003265	0.7149998621281537	0.7622604664139132	0.7574834381660331	0.11374257363070585	0.12294135596128375	governed population	0.7743037079524251	0.4094351213147725	0.6586549582875436	0.5202776328941021	0.4950203470796343	0.9120408405046264	0.27839008139324994	0.9440370530506238	0.9530314305789818	0.3989308404546314	0.7504722134101027	0.6316697656618205	0.8490703852761714	1.0	0.8725696602143984	0.7733746889371848	0.8525972571917944	3306	18422.69099176201	21.81390847493577	0.807818934734153	0.5835075647639024	0.946203769974584	1.0080823515735502	0.7638167636647516	0.8665729387472506	0.6458196960996258	0.9292261595920508	1
IdCJBun+300	['Central Java']	Buni Culture	300	400	157474.0	787595.0	6498.0	3.3447572319603407	3.0094057534851384	2.0302250933284243	2.7467950345938803	11205.92787887378	0.6124862049469957	0.21899812198548416	0.7185203168965582	0.7653035966795001	0.7597480774101142	0.1143595488681261	0.1251623555393906	governed population	0.7748676727980537	0.41027913067364985	0.6582040236081287	0.5208148170344866	0.4954851013789875	0.9114407959807528	0.2807741340812465	0.9457102261404275	0.9535146459221212	0.3997280661221963	0.7482741975239102	0.6301997670399937	0.8482516051090359	1.0	0.8728299617013453	0.7739413493468295	0.8530499993104085	3306	18469.10922057191	21.70980168867249	0.8077908355802796	0.5842162846476475	0.9456465685434708	1.0084741295170216	0.7629582716562378	0.8653443554900971	0.6423275229265002	0.9290211061381164	1
IdCJBun+400	['Central Java']	Buni Culture	400	500	167441.0	799403.0	7088.0	3.357266906265388	3.027022704760061	2.043936325661424	2.753007064283952	11270.148164434322	0.6133887785521519	0.22025448185665372	0.7221623398643172	0.7687686773165066	0.7624324560692215	0.1149401215835722	0.12835967084701755	governed population	0.7755937836384517	0.4105536940152509	0.6579494783076612	0.5217819053766504	0.4957597722062405	0.9110076313773884	0.283452465546685	0.947476098964226	0.9542693493603246	0.39994044815541213	0.7459664577562829	0.6285855538608696	0.8469806333908031	1.0	0.8731998078956882	0.7746851292629696	0.853502479926255	3306	18480.52779148047	21.642733127794443	0.8077413640396724	0.5855770332005928	0.9451574006007206	1.008904311142878	0.7619165980495881	0.8644470471487518	0.6379747652073784	0.9289936047521442	1
IdCJBun+500	['Central Java']	Buni Culture	500	600	167944.0	873349.0	7342.0	3.3214911983156727	3.0013113288692814	1.997094635722637	2.7156876348296937	10934.039095835693	0.6089618241080376	0.21694470570179608	0.7204875319182409	0.7708742312157002	0.7610429885549825	0.11595989187343095	0.11741205044992035	governed population	0.7716740542437361	0.4034846906551163	0.6532568668172427	0.5139851478416345	0.4930689279998873	0.9117670395216216	0.2789364419000504	0.954908687399104	0.9546477767746722	0.4049315218686076	0.7467568959913918	0.6266373147045661	0.8443523099501755	1.0	0.8706132331201317	0.7735909062360058	0.8527600141369682	3306	18548.05299580514	21.19060536565109	0.8051551349469661	0.5817369820088051	0.9451419987738112	1.0080965416134249	0.7606938608820308	0.8649382019574041	0.6447660420435014	0.92908050449379	1
IdDemak+1600	['Central Java']	Demak Sultanate	1600	1700	1567873.0	91602.0	3946.0	4.446875858837119	3.3747874119948937	2.044881034506059	2.6357484596344483	7152.67025923367	0.9468405084970049	1.0	1.0	1.0	1.0	0.11202726451471068	0.5018835890449594	governed population	0.9203996899000576	0.8115940598902529	1.0	0.9533469174609857	0.7339001111711656	1.0	0.3311479943436263	0.9137751333764192	0.8995362458117967	0.5088986987931166	0.8923687319778499	0.3131266875739865	0.8986873880412118	0.9511109618237534	0.8350729654059368	0.9235839875372366	0.91035029077942	3306	13964.007497673909	21.24535765965001	0.8686641897227279	1.0	0.9828360270026908	1.012852765216984	0.9368827447971582	1.0028576519043555	0.7285466816751633	0.96147337931375	1
IdKahur+1100	['Central Java']	Kahuripan Kingdom	1100	1200	1506220.0	175000.0	41144.0	5.0	5.143395418532976	5.0	4.0	18372.4857256747	0.9154896435517632	0.43993639104191795	1.0	1.0	1.0	0.1764506933096192	0.18574813058306985	governed population	1.0	1.0	1.0	0.8653539966832697	0.8317485508960948	0.9905989773547822	1.0	1.0	0.9350731040998904	0.5235101963896812	0.8024335940213636	0.5808117306752227	0.9049105710195309	1.0	0.9576101280406034	1.0	0.9680020086857372	3306	4459.894735015316	35.03452473006846	1.0	1.0	0.9642159248626312	0.994190924482524	0.9276190796466772	0.9458139494639936	0.6892067221923482	0.9908292694400026	1
IdKalin+500	['Central Java']	Kalingga Kingdom	500	600	31043.0	100052.0	761.0	3.0	2.301456526514771	1.0	1.0	5447.352249965737	0.5855816231517523	0.1897164854732009	0.5934051649696347	1.0	0.6743665437942991	0.14492115707482306	-0.075611319695502	land	0.4947293896891534	0.11875287033187246	0.5718684395847741	0.4721272532485771	0.5429808864173522	1.0	0.23913345890851076	1.0	1.0	0.41257822799508814	0.8891981379415644	0.5109266145981092	0.8149196395360854	1.0	0.5655744901058217	1.0	0.8839057140635849	442	11835.833159794749	36.27330451241495	1.0	0.8933241900994928	1.0444098573897955	1.0	0.7135613644812236	1.0	0.879156616764033	1.0	1
IdKalin+600	['Central Java']	Kalingga Kingdom	600	700	34147.0	94753.0	812.0	3.0	2.308363668622067	1.0	1.0	5566.839520822965	0.5872355372984541	0.19183328027953506	0.5938694550309118	1.0	0.676549830486354	0.14526644449775666	-0.07377296612043988	land	0.4948223644954334	0.11787087842694788	0.5726479297634202	0.4719793037719754	0.5440278790098294	1.0	0.2419350529978673	1.0	1.0	0.4165787973902182	0.8894484052309484	0.5104762534386194	0.8156202675994433	1.0	0.5647814932289655	1.0	0.884187226250197	442	12009.10523315047	36.32226234837208	1.0	0.8944963330235682	1.0423975939038128	1.0	0.7105884702541014	1.0	0.878247867522488	1.0	1
IdKalin+700	['Central Java']	Kalingga Kingdom	700	800	44422.0	53802.0	700.0	3.0	2.5652139240083947	1.0	1.0	7380.881712114491	0.7398032066104757	0.011178532089376358	0.37453408785152537	1.0	0.6653523260884769	0.1252653397970951	-0.19390520610735584	land	0.5289875047288801	0.3846676326801514	0.6160950915359854	0.5865683171052736	0.7476469148227737	1.0	0.3736582454531706	1.0	1.0	0.2372276321033093	0.8524619839350099	0.6693804771100116	0.8714103323856577	1.0	0.5501331144239775	1.0	0.9145950655106944	10000	11074.203156426644	22.99950023232534	1.0	0.974951476293588	1.0010306835136271	1.0	0.9073514669191748	1.0	0.8544830672035566	1.0	1
IdKalin+800	['Central Java']	Kalingga Kingdom	800	900	53645.0	54235.0	798.0	3.0	2.568878113242123	1.0	1.0	7466.646726705775	0.7398834518197429	0.01286385621268854	0.3723801465589212	1.0	0.6657029087354545	0.12367220521198312	-0.19314562114701045	land	0.5322408476800669	0.3861148208069904	0.6183849809458482	0.5879303611669475	0.7485392834105755	1.0	0.3766566517286263	1.0	1.0	0.2397490228014294	0.8531218158992234	0.6661234868973149	0.8713878099150426	1.0	0.552206635248355	1.0	0.9167161477397924	10000	11135.422602439385	22.91572208180807	1.0	0.9749993043102368	0.9993596187139148	1.0	0.9051410947164178	1.0	0.8546549979160931	1.0	1
IdKedir+1100	['Central Java']	Kediri Kingdom	1100	1200	200000.0	50000.0	11541.0	5.0	5.0	3.0	3.0	7827.662031396178	1.1618348288389342	0.25039156180396965	1.0	1.0	1.0	0.1	0.1861832300435478	governed population	1.0	1.0	1.0	0.7424237652490834	0.9976838455895018	1.0	1.0	1.0	1.0	0.1	1.0	0.4820835517633813	1.0	1.0	1.0	1.0	1.0	10000	6.8	4.6	1.0	1.0	1.0	1.0	1.0	1.0	0.6813010857116802	1.0	1
IdKedir+1200	['Central Java']	Kediri Kingdom	1200	1300	250000.0	50000.0	16676.0	5.0	5.0	3.0	3.0	7880.836010640757	1.1629242219344218	0.2620579835823822	1.0	1.0	1.0	0.1	0.18787697278650234	governed population	1.0	1.0	1.0	0.7449763299002434	0.9983241326553256	1.0	1.0	1.0	1.0	0.1	1.0	0.4728446651835566	1.0	1.0	1.0	1.0	1.0	10000	6.8	4.6	1.0	1.0	1.0	1.0	1.0	1.0	0.6781494881401677	1.0	1
IdKedir+1300	['Central Java']	Kediri Kingdom	1300	1400	250000.0	50000.0	13307.0	5.0	5.0	3.0	3.0	7826.438465912103	1.1631143714085392	0.2577707677417622	1.0	1.0	1.0	0.1	0.18656269151506735	governed population	1.0	1.0	1.0	0.7450816892953186	0.998596716807758	1.0	1.0	1.0	1.0	0.1	1.0	0.4724052491139165	1.0	1.0	1.0	1.0	1.0	10000	6.8	4.6	1.0	1.0	1.0	1.0	1.0	1.0	0.6809533086803176	1.0	1
IdMajap+1300	['Central Java']	Majapahit Kingdom	1300	1400	5000000.0	500000.0	100000.0	5.0	5.0	3.0	3.0	4084.418101864405	1.179845157142396	1.0	1.0	1.0	1.0	0.1	0.3333907337223964	state salary	1.0	1.0	1.0	1.0	1.0	1.0	1.0	1.0	1.0	1.0	1.0	0.5220573826647348	1.0	1.0	1.0	1.0	1.0	38	15.0	19.0	1.0	1.0	1.0	1.0	1.0	1.0	0.8915736614732092	1.0	1
IdMajap+1400	['Central Java']	Majapahit Kingdom	1400	1500	5000000.0	500000.0	100000.0	5.0	5.0	3.0	3.0	4084.418101864405	1.179845157142396	1.0	1.0	1.0	1.0	0.1	0.3333907337223964	state salary	1.0	1.0	1.0	1.0	1.0	1.0	1.0	1.0	1.0	1.0	1.0	0.5220573826647348	1.0	1.0	1.0	1.0	1.0	38	15.0	19.0	1.0	1.0	1.0	1.0	1.0	1.0	0.8915736614732092	1.0	1
IdMajap+1500	['Central Java']	Majapahit Kingdom	1500	1600	5000000.0	500000.0	100000.0	5.0	5.0	3.0	3.0	4084.418101864405	1.179845157142396	1.0	1.0	1.0	1.0	0.1	0.3333907337223964	state salary	1.0	1.0	1.0	1.0	1.0	1.0	1.0	1.0	1.0	1.0	1.0	0.5220573826647348	1.0	1.0	1.0	1.0	1.0	38	15.0	19.0	1.0	1.0	1.0	1.0	1.0	1.0	0.8915736614732092	1.0	1
IdMajap+1600	['Central Java']	Majapahit Kingdom	1600	1700	5000000.0	500000.0	100000.0	5.0	5.0	3.0	3.0	4084.418101864405	1.179845157142396	1.0	1.0	1.0	1.0	0.1	0.3333907337223964	state salary	1.0	1.0	1.0	1.0	1.0	1.0	1.0	1.0	1.0	1.0	1.0	0.5220573826647348	1.0	1.0	1.0	1.0	1.0	38	15.0	19.0	1.0	1.0	1.0	1.0	1.0	1.0	0.8915736614732092	1.0	1
IdMatrm+1600	['Central Java']	Mataram Sultanate	1600	1700	3000000.0	90000.0	40839.0	5.0	5.0	1.0	3.0	7354.326053683842	1.2733853784729887	1.0	1.0	1.0	1.0	0.18374891567363516	0.6777027159582125	state salary	1.0	1.0	1.0	1.0	1.0	1.0	1.0	1.0	1.0	0.7236895745554759	1.0	0.5755069095445843	1.0	1.0	1.0	1.0	1.0	38	3944.7752449332597	21.88564770810124	1.0	1.0	1.0	1.0	1.0	1.0	0.8568831148042155	1.0	1
IdMatrm+1700	['Central Java']	Mataram Sultanate	1700	1800	3000000.0	90000.0	51040.0	5.0	5.0	1.0	3.0	7425.216172791168	1.2735820991151094	1.0	1.0	1.0	1.0	0.1836578684117668	0.6757821809244365	state salary	1.0	1.0	1.0	1.0	1.0	1.0	1.0	1.0	1.0	0.7215689263953379	1.0	0.5802093097707622	1.0	1.0	1.0	1.0	1.0	38	4163.505660314702	22.09265626001585	1.0	1.0	1.0	1.0	1.0	1.0	0.8544874209196409	1.0	1
IdMatrm+1800	['Central Java']	Mataram Sultanate	1800	1900	3000000.0	90000.0	48454.0	5.0	5.0	1.0	3.0	7406.6070939666615	1.2735133682497763	1.0	1.0	1.0	1.0	0.1836871280446407	0.676307137820154	state salary	1.0	1.0	1.0	1.0	1.0	1.0	1.0	1.0	1.0	0.7220560594568287	1.0	0.5790401661983684	1.0	1.0	1.0	1.0	1.0	38	4111.245157620897	22.034863081893686	1.0	1.0	1.0	1.0	1.0	1.0	0.8550177528260603	1.0	1
IdMedng+800	['Central Java']	Medang Kingdom	800	900	250000.0	100000.0	1000.0	3.0	4.0	1.0	2.0	400.0	0.9663495367029435	0.4680945469705685	1.0	1.0	1.0	0.1	-0.06205144749227126	governed population	1.0	1.0	1.0	0.6735946770140488	1.0	1.0	0.5829237883928035	1.0	1.0	0.5371764634700696	1.0	0.9553757406965782	1.0	1.0	1.0	1.0	1.0	10000	123.0	42.0	1.0	1.0	1.0	1.0	1.0	1.0	1.0	1.0	1
IdMedng+900	['Central Java']	Medang Kingdom	900	1000	250000.0	100000.0	1000.0	4.0	4.0	1.0	2.0	400.0	0.9898770709418284	0.5464143825891989	1.0	1.0	1.0	0.1	-0.05081694531971392	governed population	1.0	1.0	1.0	0.6965361375310122	1.0	1.0	0.5563320112935068	1.0	1.0	0.4901410444548751	1.0	0.9784675504165476	1.0	1.0	1.0	1.0	1.0	10000	123.0	42.0	1.0	1.0	1.0	1.0	1.0	1.0	1.0	1.0	1
IdMedng+1000	['Central Java']	Medang Kingdom	1000	1100	250000.0	100000.0	1000.0	4.0	4.0	1.0	2.0	400.0	0.9898770709418284	0.5464143825891989	1.0	1.0	1.0	0.1	-0.05081694531971392	governed population	1.0	1.0	1.0	0.6965361375310122	1.0	1.0	0.5563320112935068	1.0	1.0	0.4901410444548751	1.0	0.9784675504165476	1.0	1.0	1.0	1.0	1.0	10000	123.0	42.0	1.0	1.0	1.0	1.0	1.0	1.0	1.0	1.0	1
IdMedng+1100	['Central Java']	Medang Kingdom	1100	1200	250000.0	100000.0	1000.0	4.0	4.0	1.0	2.0	400.0	0.9898770709418284	0.5464143825891989	1.0	1.0	1.0	0.1	-0.05081694531971392	governed population	1.0	1.0	1.0	0.6965361375310122	1.0	1.0	0.5563320112935068	1.0	1.0	0.4901410444548751	1.0	0.9784675504165476	1.0	1.0	1.0	1.0	1.0	10000	123.0	42.0	1.0	1.0	1.0	1.0	1.0	1.0	1.0	1.0	1
IdSingh+1300	['Central Java']	Singhasari Kingdom	1300	1400	3429892.0	326000.0	19228.0	6.0	4.0	5.0	6.0	16128.342127619917	0.91338840898317	0.3861684472097819	1.0	1.0	1.0	0.04905919118259056	0.42454100886248736	governed population	1.0	1.0	0.8694955180135441	0.9287067226665588	0.7282847151785279	0.948840521896366	0.4941114639962311	0.8961741059523121	0.9369482147630404	0.24470144845913444	0.7424798187987666	0.5692062234498271	0.9445269701628406	0.9754689409143498	0.9863174397834276	0.6579829199893683	0.9944566175986512	3306	9.5	24.5	0.8835167496515184	1.0	0.9752470990569688	0.9751469021964524	0.9485989825696812	1.0447106818721572	0.5435371458937387	0.9769244780401908	1
InBija+1500	['Deccan']	Bijapur	1500	1600	1958323.0	160588.0	33440.0	3.5932583776417184	3.3783167666876968	2.0653876242572258	3.223318407671276	12662.918573469975	0.62883803852606	0.3538088409480577	0.7283751295361631	0.6578351966927164	0.7616288405107952	0.2285014995801678	0.3467068123455343	state salary	0.8469914574439719	0.7604136681017593	0.7999929123149585	0.7047875499344294	0.689198620919585	0.8994406464118415	0.8109990614484914	0.92493013056906	0.9026518721367316	0.5896819861511791	0.7285824044232748	0.4998268850424462	0.9389190755136456	0.9512520050934352	0.7869854111186304	0.8735395996545678	0.9177776635464744	3306	17803.573232991002	36.971962359397715	0.8944161276091265	0.7807389174741743	0.9256403401758028	1.003611269273382	0.8517747997314846	0.8926679672134601	0.6803991271719522	0.8811385500129482	1
InBija+1600	['Deccan']	Bijapur	1600	1700	1954241.0	161923.0	33709.0	3.5940394968881137	3.381212519381968	2.0689684401181667	3.2245472205995545	12659.127911533968	0.6287546409321426	0.35398857482784635	0.7291593403671902	0.6579827611682688	0.7621255312053994	0.2290494869597873	0.3477323456375508	state salary	0.847331628083255	0.7609595277547769	0.8002188605158846	0.7055239025538739	0.6891193552854519	0.8996088038776618	0.8107465502326384	0.9248700952324022	0.9025177615523504	0.5893728784533535	0.7283849320591435	0.4999800241588752	0.9389359579665776	0.9514358003149558	0.7871231108848187	0.8736134299517263	0.9176419103279884	3306	17784.46898422344	36.9603380275724	0.8943984166272911	0.7808242482504375	0.925639671776619	1.003764938347754	0.8520812281986163	0.8927282914808148	0.6803259628362462	0.8813548243275063	1
InBija+1700	['Deccan']	Bijapur	1700	1800	1954529.0	165520.0	33853.0	3.567930654764216	3.3683928027005834	2.054094998851164	3.217681120491388	12687.37339305061	0.6267064493052709	0.3509628912203017	0.7285493547132326	0.6595368118229865	0.7627423624401861	0.23016403978379624	0.3449615521006485	state salary	0.8491704790928221	0.7637397173193243	0.8019290292975572	0.7074570513416638	0.6907927704600442	0.896213142613099	0.8068633480927259	0.9262016590916698	0.9009569675912728	0.5890967715773598	0.7277822458338123	0.5023325800678206	0.936793277648595	0.9492811073953452	0.7873113052251668	0.8736824882575884	0.9167938473439003	3306	17495.354771638806	36.27365601365151	0.8959928875031894	0.7808333394130058	0.9259910158076452	1.004173351848611	0.8556953438855883	0.8953164108155632	0.6816641965858555	0.8818501760450174	1
InBritP+1900	['Deccan']	British Colonial Period	1900	2000	2278463.0	213324.0	42579.0	3.9946109807434933	4.007719639436208	2.713201937235327	3.4775340879271472	13138.92718427977	0.6980185108700179	0.4267756237803363	0.7437058727896873	0.6690319392767206	0.7973113760135391	0.32533470640441065	0.3682762835545688	state salary	0.8092586746208144	0.7588774733233091	0.815662453992338	0.7347353696490281	0.7082623560418089	0.8876634663068798	0.8384677828622678	0.9022707381389352	0.8908613105567907	0.6229223069706786	0.7825051613801687	0.5244905491933304	0.8952605884971084	0.9825088077592324	0.7819895517639439	0.8744387946508815	0.9390608032391464	3306	15148.127258092922	45.12595080886214	0.915593721925841	0.7583134190463481	0.9788852244607116	1.0078637887295885	0.7887831990503753	0.9273218855537018	0.7245714924534403	0.854740059941266	1
InBritP+2000	['Deccan']	British Colonial Period	2000	2100	2466151.0	212005.0	39409.0	4.031198276547616	4.035600237509808	2.7501606362129016	3.4987977003251403	13473.079290158421	0.6993633803215312	0.4271620584576025	0.7455356604365193	0.6686217522227715	0.7969963300921673	0.3224145426187172	0.36742853615156973	state salary	0.8096427484345269	0.7579247754480505	0.8150026275422869	0.736350141009338	0.7074334699839586	0.8880030676448322	0.8307511453299913	0.8986307105416785	0.8898041520391751	0.6159354701841498	0.7839230718346325	0.5216535134563561	0.8960508803082573	0.9826162329443372	0.7830034693925844	0.8741195592785924	0.938814724380364	3306	15041.857652363227	44.97523026604668	0.914459764960644	0.7576612961060428	0.9787061412222204	1.0070813076626868	0.7885879102934876	0.9253980475580426	0.7247174925425062	0.8555318661771738	1
InChaBd+600	['Deccan']	Western Chalukya Empire	600	700	550000.0	750000.0	70000.0	5.0	5.0	5.0	4.0	820.0	0.9587797287621244	0.3937933289452268	1.0	1.0	1.0	0.1	0.5947176138909072	state salary	1.0	1.0	1.0	1.0	0.963067982982438	1.0	0.1	1.0	1.0	0.3587687811267468	1.0	1.0	1.0	1.0	1.0	1.0	1.0	10000	-14080.52917600541	36.756	1.0	1.0	1.0	1.0	1.0	1.0	0.9062362105529824	1.0	1
InChaBd+700	['Deccan']	Western Chalukya Empire	700	800	6000000.0	750000.0	70000.0	5.0	5.0	5.0	4.0	820.0	0.9618031764402444	0.4607421370574503	1.0	1.0	1.0	0.1	0.5535386079504307	state salary	1.0	1.0	1.0	1.0	0.9680911554527758	1.0	0.1	1.0	1.0	0.3806573580576272	1.0	1.0	1.0	1.0	1.0	1.0	1.0	10000	-17345.603164764525	36.756	1.0	1.0	1.0	1.0	1.0	1.0	0.924747280360102	1.0	1
InChaBd+800	['Deccan']	Western Chalukya Empire	800	900	6000000.0	750000.0	70000.0	5.0	5.0	5.0	4.0	820.0	0.9618031764402444	0.4607421370574503	1.0	1.0	1.0	0.1	0.5535386079504307	state salary	1.0	1.0	1.0	1.0	0.9680911554527758	1.0	0.1	1.0	1.0	0.3806573580576272	1.0	1.0	1.0	1.0	1.0	1.0	1.0	10000	-17345.603164764525	36.756	1.0	1.0	1.0	1.0	1.0	1.0	0.924747280360102	1.0	1
InChaKl+1000	['Deccan']	Western Chalukya Empire	1000	1100	7000000.0	600000.0	137591.0	5.0	5.0	5.0	3.0	634.0	1.010868637528938	0.627033800182478	1.0	1.0	1.0	0.1	0.21183596407389585	state salary	1.0	1.0	1.0	1.0	0.9398355617267364	1.0	0.1	1.0	1.0	0.5683109609172232	1.0	1.0	1.0	1.0	1.0	0.8865350876337953	1.0	10000	-8362.516520621386	26.75674210486823	1.0	1.0	1.0	1.0	1.0	1.0	0.9543763171896849	1.0	1
InChaKl+1100	['Deccan']	Western Chalukya Empire	1100	1200	7500000.0	600000.0	50000.0	5.0	5.0	5.0	3.0	634.0	1.0009467066411604	0.6080419581943715	1.0	1.0	1.0	0.1	0.212990813315426	state salary	1.0	1.0	1.0	1.0	0.9490428113079216	1.0	0.1	1.0	1.0	0.5676659867156526	1.0	1.0	1.0	1.0	1.0	0.8943062754598539	1.0	10000	-10805.379667805304	26.213471267369016	1.0	1.0	1.0	1.0	1.0	1.0	0.9579685436871628	1.0	1
InChaKl+1200	['Deccan']	Western Chalukya Empire	1200	1300	7500000.0	600000.0	125000.0	5.0	5.0	5.0	3.0	634.0	1.0088641944890442	0.6269708204101991	1.0	1.0	1.0	0.1	0.21014210719002646	state salary	1.0	1.0	1.0	1.0	0.9415775010617198	1.0	0.1	1.0	1.0	0.5694779876545487	1.0	1.0	1.0	1.0	1.0	0.8875337894940719	1.0	10000	-8688.856959765839	26.57850618691869	1.0	1.0	1.0	1.0	1.0	1.0	0.9550036356518941	1.0	1
InChol+900	['Deccan']	Cholas	900	1000	1942602.0	151553.0	35602.0	3.6645498733942983	3.44239972188276	2.146608654447252	3.2645649442989746	12755.096588287091	0.6333839103911374	0.3645279229969961	0.7324144220281826	0.6606848212546981	0.7643056944137815	0.2301183482294371	0.3601092157425961	state salary	0.8451274819886068	0.7567254831969165	0.7985362988253618	0.7050165815128893	0.685672238504107	0.9030998973255115	0.8207495054325096	0.9221670028232624	0.9038339996400736	0.5884352458008084	0.7286059624873197	0.4926426939197777	0.9415367079874204	0.9576760584279692	0.7862978349460206	0.8713109170376645	0.9205267589354325	3306	18149.459021139908	38.66958406447209	0.8896899350765919	0.7804828565845814	0.9251377947008148	1.001660090484075	0.8457670729993705	0.8857829244029707	0.6723545825045192	0.8786474451677053	1
InChol+1000	['Deccan']	Cholas	1000	1100	2124145.0	144711.0	27474.0	3.516799462711816	3.288245199695901	1.940097919020932	3.175488369789625	13163.572052272857	0.6259016292241297	0.3370032674731153	0.7110667301667684	0.6501292767764902	0.7503281617681408	0.21876802713339	0.31624780698970073	state salary	0.8451602729795801	0.761264981796415	0.8007468461341232	0.6957070578239379	0.6932525399379176	0.8901347896818739	0.7928316753600284	0.9276059277252366	0.9004690293302864	0.5824683902292099	0.7323252684045185	0.5069614250780277	0.9325537139562182	0.9386832039056394	0.7814813627385147	0.8762469726483835	0.9154563462710291	3306	17934.461498808017	34.468208426736716	0.9036160176511079	0.7787347891974132	0.9263246090660586	1.0042778026187194	0.851930904799646	0.8969734150336846	0.6917670084503991	0.8848995252943954	1
InChol+1100	['Deccan']	Cholas	1100	1200	1978763.0	154564.0	32899.0	3.5857035365927703	3.3651346172660896	2.0488660969527395	3.217801403174062	12691.00657452337	0.6289985733443781	0.3519841934464535	0.7241601444700531	0.6562694209469662	0.7591089842553316	0.22570903131991446	0.3404691026600578	state salary	0.8458892838988645	0.7579044826751973	0.7991778808350525	0.7015812971853523	0.6894485457440971	0.8988644373623175	0.810985532623915	0.9254437611304092	0.9031870178449691	0.5899215874668982	0.7297948382292987	0.4995610964023451	0.9382782692378481	0.9501602762008527	0.7865859000609522	0.8731450427378402	0.9180422781968746	3306	17920.134299770198	36.89318889588194	0.8944045757347563	0.7806379959711539	0.9258084855390772	1.002994382952662	0.850713262370287	0.8924929033320042	0.6803777145557388	0.8803783195766179	1
InChol+1200	['Deccan']	Cholas	1200	1300	2258523.0	114030.0	21012.0	3.4835158569456413	3.191961039324501	1.8222578885039349	3.107305590546694	12881.72613408084	0.6288474512802271	0.3381551205694813	0.6990059682978343	0.6517272374453577	0.745647962227965	0.21111530613222806	0.3090111246031004	state salary	0.8350179218450999	0.7503493027256589	0.7959581472578077	0.6861989066541043	0.6935440302044981	0.8976763066803942	0.790854587968465	0.9322040299397812	0.9071876280654766	0.5858151340395493	0.7380486803566809	0.4955739245610983	0.9336830460303658	0.9351038185501724	0.7742764077033598	0.8775705766206136	0.917408060289532	3306	17593.107851003588	34.820713699563406	0.903795767086946	0.7805479344994367	0.9256828217182208	1.003644045246335	0.8457219645308295	0.8957773913820944	0.6967769034796281	0.8862281616281827	1
InChol+1300	['Deccan']	Cholas	1300	1400	2168530.0	114931.0	22453.0	3.4593060579811836	3.200361631820796	1.825222668364994	3.1001917982878693	12803.415881837442	0.6273855587985265	0.3394030041471314	0.69992653417512	0.6567932204493819	0.7479864576632573	0.2156875661036568	0.3114389132766958	state salary	0.8381621529173912	0.7575192387256392	0.798636035099331	0.6885957990796783	0.6972304703819029	0.8926798134269883	0.7986559417117792	0.9319180524759768	0.9063088230792954	0.5935859322098291	0.7311924741954399	0.4990810656908154	0.9311941688936132	0.9369831594534449	0.774569980808939	0.8775453880983732	0.9170845290656212	3306	17931.271093213993	34.69590508417577	0.9040465307480272	0.7810565596776349	0.9264518006564784	1.0040970818938624	0.8505390681193097	0.898983477258134	0.6948921551430597	0.8851864293662192	1
InChutu+300	['Deccan']	Chutu	300	400	1865535.0	142403.0	30766.0	3.4539741038410234	3.2910652017219317	1.9542733476687832	3.1498642313758816	13136.146953274174	0.6244211628328699	0.3393727332978288	0.7177096364808062	0.6617299702923753	0.7596338714889104	0.2301734680697531	0.32700421852619044	state salary	0.8507084684531603	0.7713409278648765	0.8071417911969432	0.7058584558268622	0.6958706726297089	0.8827794213051562	0.7897190793628508	0.9283847426436458	0.8967161133330677	0.5827498181679486	0.7232540069336703	0.5075683477512537	0.9272384610245478	0.943008076421292	0.7829913629968972	0.8762725949880142	0.9136927002882927	3306	17583.24563973685	33.79124537773672	0.9029919893712516	0.7785537064027274	0.9280382174738272	1.006199435933513	0.8632358426401046	0.9030263292561744	0.6871840240341907	0.8869197809026532	1
InChutu+400	['Deccan']	Chutu	400	500	1863861.0	142567.0	30815.0	3.4541148223717246	3.2915262339717852	1.9548468379021489	3.1500995607356965	13137.103379124264	0.6244171224525434	0.3393587998207128	0.7177899482485319	0.6617155241739929	0.7596735965221685	0.2302261468768674	0.3270714931814209	state salary	0.8507421208537038	0.7713923238275348	0.8071709257296114	0.7059257019003299	0.6958373278461629	0.8827966117381721	0.7896766944144259	0.9283742428816036	0.8966808942739092	0.5826872700986625	0.723240630076712	0.5076268970713393	0.9272370447534406	0.9430512100869864	0.7830046157256633	0.8762794547255027	0.9136719868918116	3306	17584.097555716766	33.788838878087	0.9029985174575048	0.7785442587239799	0.9280443715205992	1.006217098004421	0.8632555346619042	0.9030281455227548	0.6871695390291052	0.8869416007067782	1
InDecIA-1200	['Deccan']	Southern India Iron Age	-1200	-1100	500.0	356.0	500.0	1.0	1.0	1.0	1.0	-1330.863824561891	0.5646459188926358	0.1	0.1	0.1	0.1	0.1	0.1	land	0.1	0.1	0.1	0.1	0.14622458767248595	1.0	0.1	1.0	1.0	0.1	1.0	0.1	1.0	1.0	0.1	0.12511837970695816	1.0	61.6	134.0	32.3242067130514	0.1	0.19754038621749045	1.0	1.0	0.1	1.0	0.5354534588543401	1.0	1
InDecIA-1100	['Deccan']	Southern India Iron Age	-1100	-1000	500.0	319.0	500.0	1.0	1.0	1.0	1.0	-1324.416195124246	0.5648615612426224	0.1	0.1	0.1	0.1	0.1	0.1	land	0.1	0.1	0.1	0.1	0.14683428884697652	1.0	0.1	1.0	1.0	0.1	1.0	0.1	1.0	1.0	0.1	0.12467019211532075	1.0	61.6	134.0	32.583067452415015	0.1	0.1963466329280943	1.0	1.0	0.1	1.0	0.5344351274004092	1.0	1
InDecIA-1000	['Deccan']	Southern India Iron Age	-1000	-900	500.0	319.0	500.0	1.0	1.0	1.0	1.0	-1324.4623674066645	0.5648599776503332	0.1	0.1	0.1	0.1	0.1	0.1	land	0.1	0.1	0.1	0.1	0.14682991943392892	1.0	0.1	1.0	1.0	0.1	1.0	0.1	1.0	1.0	0.1	0.12467355420009768	1.0	61.6	134.0	32.58120104282649	0.1	0.19635521674071527	1.0	1.0	0.1	1.0	0.5344424725849349	1.0	1
InDecIA-900	['Deccan']	Southern India Iron Age	-900	-800	5000.0	924.0	2000.0	1.0	1.0	1.0	1.0	-194.02472795867558	0.561693991866265	0.1	0.1	0.1	0.1	0.1	0.1	land	0.1	0.1	0.1	0.1	0.16045531782364658	1.0	0.1	1.0	1.0	0.1	1.0	0.1	1.0	1.0	0.1	0.1275731354115247	1.0	61.6	134.0	28.566542065091763	0.1	0.1608567910856264	1.0	1.0	0.1	1.0	0.5672310682624548	1.0	1
InDecIA-800	['Deccan']	Southern India Iron Age	-800	-700	5000.0	927.0	2000.0	1.0	1.0	1.0	1.0	-194.32979482465092	0.5616829289201332	0.1	0.1	0.1	0.1	0.1	0.1	land	0.1	0.1	0.1	0.1	0.16043380686710446	1.0	0.1	1.0	1.0	0.1	1.0	0.1	1.0	1.0	0.1	0.127591301514755	1.0	61.6	134.0	28.556832839499826	0.1	0.16087653659708695	1.0	1.0	0.1	1.0	0.5672699231248676	1.0	1
InDecIA-700	['Deccan']	Southern India Iron Age	-700	-600	5000.0	923.0	2000.0	1.0	1.0	1.0	1.0	-193.96206557539426	0.5616963894545906	0.1	0.1	0.1	0.1	0.1	0.1	land	0.1	0.1	0.1	0.1	0.1604599673272742	1.0	0.1	1.0	1.0	0.1	1.0	0.1	1.0	1.0	0.1	0.12756933950935714	1.0	61.6	134.0	28.568616542162875	0.1	0.16085262258876254	1.0	1.0	0.1	1.0	0.5672227715582188	1.0	1
InDecIA-600	['Deccan']	Southern India Iron Age	-600	-500	5000.0	928.0	2000.0	1.0	1.0	1.0	1.0	-194.3545299759462	0.5616819743247813	0.1	0.1	0.1	0.1	0.1	0.1	land	0.1	0.1	0.1	0.1	0.16043190225116066	1.0	0.1	1.0	1.0	0.1	1.0	0.1	1.0	1.0	0.1	0.12759303678431733	1.0	61.6	134.0	28.55599702799529	0.1	0.16087826432933972	1.0	1.0	0.1	1.0	0.5672732637120517	1.0	1
InDecIA-500	['Deccan']	Southern India Iron Age	-500	-400	20000.0	2115.0	5000.0	2.0	2.0	1.0	2.0	529.760015901491	0.568644171224202	0.1	0.1	0.1	0.1	0.1	0.1	land	0.1	0.1	0.1	0.1	0.1788649994280409	1.0	0.1	1.0	1.0	0.1	1.0	0.1	1.0	1.0	0.1	0.13748353101768054	1.0	61.6	134.0	27.92946422441433	0.1	0.19628912412596555	1.0	1.0	0.1	1.0	0.5423719928948768	1.0	1
InDecIA-400	['Deccan']	Southern India Iron Age	-400	-300	20000.0	2060.0	5000.0	2.0	2.0	1.0	2.0	530.5795739144087	0.568723957635703	0.1	0.1	0.1	0.1	0.1	0.1	land	0.1	0.1	0.1	0.1	0.17900190770353291	1.0	0.1	1.0	1.0	0.1	1.0	0.1	1.0	1.0	0.1	0.13725659029523626	1.0	61.6	134.0	27.9848179219773	0.1	0.1960751595698336	1.0	1.0	0.1	1.0	0.5420317184937475	1.0	1
InDecIA-300	['Deccan']	Southern India Iron Age	-300	-200	20000.0	1969.0	5000.0	2.0	2.0	1.0	2.0	531.9779344676372	0.5688603981713419	0.1	0.1	0.1	0.1	0.1	0.1	land	0.1	0.1	0.1	0.1	0.17923679166390033	1.0	0.1	1.0	1.0	0.1	1.0	0.1	1.0	1.0	0.1	0.1368672391871955	1.0	61.6	134.0	28.07975070304536	0.1	0.1957082769971684	1.0	1.0	0.1	1.0	0.5414481699382098	1.0	1
InDecKg-200	['Deccan']	Post-Mauryan Kingdoms	-200	-100	640346.0	62786.0	641.0	3.0	2.4017022077961623	2.327929539645038	2.826795908599701	6754.598399882712	0.8327637295637567	-0.07173597868870367	0.3950077472527237	1.0	0.8094982438648092	0.2556726073826256	0.060967690170163215	governed population	1.0	0.5197209830454165	0.4985170489768958	0.5647568124318212	0.6912838672784442	0.9064198668518438	0.10579600791004212	0.9963503537050492	0.967726059652714	0.04767909775119433	0.9148059051545401	0.6403985373414789	0.8701782141225762	1.0	0.9067276459508096	0.5106742430846413	0.9343649457431824	10000	5871.311472431438	22.71547218150352	0.7140149616993086	0.72852924842281	1.0288521215964523	0.970533268869112	1.0	1.0	0.7529512044398649	1.0	1
InDecKg-100	['Deccan']	Post-Mauryan Kingdoms	-100	0	658503.0	43171.0	819.0	3.0	2.4127162065895598	2.316029876878845	2.8284487288927505	7075.451239414916	0.8381942967210438	-0.07138293650647179	0.386416702078276	1.0	0.8089935456938796	0.2585338505246286	0.054992242064807184	governed population	1.0	0.5178495059741317	0.5075218258758024	0.5596514532052757	0.6891174926830951	0.9061074776804408	0.10916946326680936	0.9944627267598484	0.9730564809169504	0.04710370667782743	0.910783073138046	0.6396353953942473	0.8640733837819968	1.0	0.907237792130276	0.5147771659535549	0.9320354172808386	10000	6182.3068902003915	23.488777115395173	0.7175916433915726	0.7337507432461348	1.0302118078620568	0.970522490477122	1.0	1.0	0.7518711268867508	1.0	1
InDecNL-2700	['Deccan']	Southern Indian Neolithic	-2700	-2600	334831.0	18133.0	10918.0	1.0	0.0	2.0	1.0	-12862.532348799456	0.4539528215834434	0.1	0.1	0.1	0.1	0.1	0.1	none	0.1	0.1	0.1	0.1	0.1	1.0	0.1	1.0	1.0	0.1	1.0	0.1	0.1	0.1	0.1	0.1	1.0	100-200	45.72	7.62	0.1	0.1	0.08998746136674396	0.1	0.1	1.0	0.1	0.1	1.0
InDecNL-2600	['Deccan']	Southern Indian Neolithic	-2600	-2500	340451.0	18117.0	11135.0	1.0	0.0	2.0	1.0	-12841.07213153564	0.4538940806694667	0.1	0.1	0.1	0.1	0.1	0.1	none	0.1	0.1	0.1	0.1	0.1	1.0	0.1	1.0	1.0	0.1	1.0	0.1	0.1	0.1	0.1	0.1	1.0	100-200	45.72	7.62	0.1	0.1	0.08973599049663461	0.1	0.1	1.0	0.1	0.1	1.0
InDecNL-2500	['Deccan']	Southern Indian Neolithic	-2500	-2400	346244.0	18105.0	11349.0	1.0	0.0	2.0	1.0	-12820.100021257387	0.4538418369238538	0.1	0.1	0.1	0.1	0.1	0.1	none	0.1	0.1	0.1	0.1	0.1	1.0	0.1	1.0	1.0	0.1	1.0	0.1	0.1	0.1	0.1	0.1	1.0	100-200	45.72	7.62	0.1	0.1	0.08947993631783557	0.1	0.1	1.0	0.1	0.1	1.0
InDecNL-2400	['Deccan']	Southern Indian Neolithic	-2400	-2300	352099.0	18092.0	11570.0	1.0	0.0	2.0	1.0	-13499.699952106215	0.4501875867172603	0.1	0.1	0.1	0.1	0.1	0.1	none	0.1	0.1	0.1	0.1	0.1	1.0	0.1	1.0	1.0	0.1	1.0	0.1	0.1	0.1	0.1	0.1	1.0	100-200	45.72	7.62	0.1	0.1	0.1239303760841195	0.1	0.1	1.0	0.1	0.1	1.0
InDecNL-2300	['Deccan']	Southern Indian Neolithic	-2300	-2200	358009.0	18075.0	11800.0	1.0	0.0	2.0	1.0	-13475.01097309332	0.450141884539795	0.1	0.1	0.1	0.1	0.1	0.1	none	0.1	0.1	0.1	0.1	0.1	1.0	0.1	1.0	1.0	0.1	1.0	0.1	0.1	0.1	0.1	0.1	1.0	100-200	45.72	7.62	0.1	0.1	0.1237082383896244	0.1	0.1	1.0	0.1	0.1	1.0
InDecNL-2200	['Deccan']	Southern Indian Neolithic	-2200	-2100	364107.0	18065.0	12026.0	1.0	0.0	2.0	1.0	-13450.918935731685	0.4501038783248562	0.1	0.1	0.1	0.1	0.1	0.1	none	0.1	0.1	0.1	0.1	0.1	1.0	0.1	1.0	1.0	0.1	1.0	0.1	0.1	0.1	0.1	0.1	1.0	100-200	45.72	7.62	0.1	0.1	0.12348167016339595	0.1	0.1	1.0	0.1	0.1	1.0
InDecNL-2100	['Deccan']	Southern Indian Neolithic	-2100	-2000	370223.0	18046.0	12267.0	1.0	0.0	2.0	1.0	-13425.992499266353	0.4500568145540208	0.1	0.1	0.1	0.1	0.1	0.1	none	0.1	0.1	0.1	0.1	0.1	1.0	0.1	1.0	1.0	0.1	1.0	0.1	0.1	0.1	0.1	0.1	1.0	100-200	45.72	7.62	0.1	0.1	0.12325922691498815	0.1	0.1	1.0	0.1	0.1	1.0
InDecNL-2000	['Deccan']	Southern Indian Neolithic	-2000	-1900	376222.0	18038.0	12499.0	1.0	0.0	2.0	1.0	-13402.932742218776	0.4500181719421808	0.1	0.1	0.1	0.1	0.1	0.1	none	0.1	0.1	0.1	0.1	0.1	1.0	0.1	1.0	1.0	0.1	1.0	0.1	0.1	0.1	0.1	0.1	1.0	100-200	45.72	7.62	0.1	0.1	0.12304037392505394	0.1	0.1	1.0	0.1	0.1	1.0
InDecNL-1900	['Deccan']	Southern Indian Neolithic	-1900	-1800	382812.0	18007.0	12769.0	1.0	0.0	2.0	1.0	-13375.67460549134	0.4499614142185475	0.1	0.1	0.1	0.1	0.1	0.1	none	0.1	0.1	0.1	0.1	0.1	1.0	0.1	1.0	1.0	0.1	1.0	0.1	0.1	0.1	0.1	0.1	1.0	100-200	45.72	7.62	0.1	0.1	0.12281090293665532	0.1	0.1	1.0	0.1	0.1	1.0
InDecNL-1800	['Deccan']	Southern Indian Neolithic	-1800	-1700	389216.0	17975.0	13046.0	1.0	0.0	2.0	1.0	-13348.95074803188	0.4499005273150202	0.1	0.1	0.1	0.1	0.1	0.1	none	0.1	0.1	0.1	0.1	0.1	1.0	0.1	1.0	1.0	0.1	1.0	0.1	0.1	0.1	0.1	0.1	1.0	100-200	45.72	7.62	0.1	0.1	0.1225899874578108	0.1	0.1	1.0	0.1	0.1	1.0
InDecNL-1700	['Deccan']	Southern Indian Neolithic	-1700	-1600	395758.0	17959.0	13304.0	1.0	0.0	2.0	1.0	-13324.383795765376	0.4498575039245113	0.1	0.1	0.1	0.1	0.1	0.1	none	0.1	0.1	0.1	0.1	0.1	1.0	0.1	1.0	1.0	0.1	1.0	0.1	0.1	0.1	0.1	0.1	1.0	100-200	45.72	7.62	0.1	0.1	0.12236410672788567	0.1	0.1	1.0	0.1	0.1	1.0
InDecNL-1600	['Deccan']	Southern Indian Neolithic	-1600	-1500	402009.0	17911.0	13619.0	1.0	0.0	2.0	1.0	-13296.380306478908	0.44977722911538826	0.1	0.1	0.1	0.1	0.1	0.1	none	0.1	0.1	0.1	0.1	0.1	1.0	0.1	1.0	1.0	0.1	1.0	0.1	0.1	0.1	0.1	0.1	1.0	100-200	45.72	7.62	0.1	0.1	0.1221551078516344	0.1	0.1	1.0	0.1	0.1	1.0
InDecNL-1500	['Deccan']	Southern Indian Neolithic	-1500	-1400	408421.0	17864.0	13940.0	1.0	0.0	2.0	1.0	-13268.376817192442	0.4496990706959601	0.1	0.1	0.1	0.1	0.1	0.1	none	0.1	0.1	0.1	0.1	0.1	1.0	0.1	1.0	1.0	0.1	1.0	0.1	0.1	0.1	0.1	0.1	1.0	100-200	45.72	7.62	0.1	0.1	0.12194290065930034	0.1	0.1	1.0	0.1	0.1	1.0
InDecNL-1400	['Deccan']	Southern Indian Neolithic	-1400	-1300	415294.0	17853.0	14209.0	1.0	0.0	2.0	1.0	-13244.251799629079	0.4496606500830391	0.1	0.1	0.1	0.1	0.1	0.1	none	0.1	0.1	0.1	0.1	0.1	1.0	0.1	1.0	1.0	0.1	1.0	0.1	0.1	0.1	0.1	0.1	1.0	100-200	45.72	7.62	0.1	0.1	0.12171404077872705	0.1	0.1	1.0	0.1	0.1	1.0
InDecNL-1300	['Deccan']	Southern Indian Neolithic	-1300	-1200	422892.0	17871.0	14432.0	1.0	0.0	2.0	1.0	-13222.709131860947	0.4496582080949297	0.1	0.1	0.1	0.1	0.1	0.1	none	0.1	0.1	0.1	0.1	0.1	1.0	0.1	1.0	1.0	0.1	1.0	0.1	0.1	0.1	0.1	0.1	1.0	100-200	45.72	7.62	0.1	0.1	0.12146333379339935	0.1	0.1	1.0	0.1	0.1	1.0
InDecNL-1200	['Deccan']	Southern Indian Neolithic	-1200	-1100	414273.0	19643.0	12181.0	1.0	0.0	2.0	1.0	-13448.699368155449	0.4511030658595763	0.1	0.1	0.1	0.1	0.1	0.1	none	0.1	0.1	0.1	0.1	0.1	1.0	0.1	1.0	1.0	0.1	1.0	0.1	0.1	0.1	0.1	0.1	1.0	100-200	45.72	7.62	0.1	0.1	0.121394813328488	0.1	0.1	1.0	0.1	0.1	1.0
InDelh+1300	['Deccan', 'Kachi Plain']	Delhi Sultanate	1300	1400	12257855.0	2800000.0	200000.0	9.0	8.0	5.0	6.0	17616.14168991199	1.1890489955267354	1.0	1.0	1.0	1.0	0.9314904983016856	1.0	state salary	1.0	1.0	1.0	1.0	1.0	1.0	1.0	1.0	1.0	1.0	1.0	0.9897176021923946	1.0	1.0	1.0	1.0	1.0	2	14.7	72.5	1.0	1.0	1.0	1.0	1.0	1.0	0.9746783798373184	1.0	1.0
InDelh+1400	['Deccan', 'Kachi Plain']	Delhi Sultanate	1400	1500	11828040.0	2800000.0	200000.0	9.0	8.0	5.0	6.0	17651.08256463175	1.1902142826526776	1.0	1.0	1.0	1.0	0.9314307994762696	1.0	state salary	1.0	1.0	1.0	1.0	1.0	1.0	1.0	1.0	1.0	1.0	1.0	0.9902895637608212	1.0	1.0	1.0	1.0	1.0	2	14.7	72.5	1.0	1.0	1.0	1.0	1.0	1.0	0.975079469354317	1.0	1.0
InDelh+1500	['Deccan', 'Kachi Plain']	Delhi Sultanate	1500	1600	13766584.0	2800000.0	200000.0	9.0	8.0	5.0	6.0	17498.96633119583	1.184454801896948	1.0	1.0	1.0	1.0	0.9317270655461982	1.0	state salary	1.0	1.0	1.0	1.0	1.0	1.0	1.0	1.0	1.0	1.0	1.0	0.9877787877917524	1.0	1.0	1.0	1.0	1.0	2	14.7	72.5	1.0	1.0	1.0	1.0	1.0	1.0	0.9732534824939556	1.0	1.0
InDelh+1600	['Deccan', 'Kachi Plain']	Delhi Sultanate	1600	1700	11786485.0	2800000.0	200000.0	9.0	8.0	5.0	6.0	17654.49848902563	1.190326229307583	1.0	1.0	1.0	1.0	0.9314253603955788	1.0	state salary	1.0	1.0	1.0	1.0	1.0	1.0	1.0	1.0	1.0	1.0	1.0	0.9903453751630612	1.0	1.0	1.0	1.0	1.0	2	14.7	72.5	1.0	1.0	1.0	1.0	1.0	1.0	0.9751182420711432	1.0	1.0
InEInCo+1800	['Deccan']	East India Company	1800	1900	2324425.0	209692.0	41510.0	4.006344194565044	4.016332366774494	2.7250343574187643	3.484328386885358	13302.32512022148	0.6985466018986181	0.4269177611969339	0.7439858916481357	0.6689481017482204	0.7972916696710936	0.3243664845103177	0.3674723206065179	state salary	0.8093169059077617	0.7585202249006975	0.8154649048892748	0.7353108023605645	0.7078981682651958	0.8871233490409592	0.834547698569641	0.9009916593287232	0.8902176536379003	0.6188774039133511	0.7832982222311591	0.5230597501837372	0.8950723873737049	0.9822235039173708	0.7823599291858114	0.8739981988635791	0.9388198498346064	3306	15041.174276175318	45.04274506527039	0.9148893414191004	0.7579564092294132	0.9788868381673128	1.0074947993863244	0.7894442842647731	0.9265039359534728	0.7240224861170241	0.8549976815329011	1
InEInCo+1900	['Deccan']	East India Company	1900	2000	2278463.0	213324.0	42579.0	3.9946109807434933	4.007719639436208	2.713201937235327	3.4775340879271472	13138.92718427977	0.6980185108700179	0.4267756237803363	0.7437058727896873	0.6690319392767206	0.7973113760135391	0.32533470640441065	0.3682762835545688	state salary	0.8092586746208144	0.7588774733233091	0.815662453992338	0.7347353696490281	0.7082623560418089	0.8876634663068798	0.8384677828622678	0.9022707381389352	0.8908613105567907	0.6229223069706786	0.7825051613801687	0.5244905491933304	0.8952605884971084	0.9825088077592324	0.7819895517639439	0.8744387946508815	0.9390608032391464	3306	15148.127258092922	45.12595080886214	0.915593721925841	0.7583134190463481	0.9788852244607116	1.0078637887295885	0.7887831990503753	0.9273218855537018	0.7245714924534403	0.854740059941266	1
InGaroE+1800	['Garo Hills']	Garo	1800	1900	2000.0	1817.0	2000.0	1.0	2.0	1.0	2.0	-29428.184258458237	0.0	0.0	0.0	0.0	0.0	0.0	0.0	0.0	0.0	0.0	0.0	0.0	0.0	0.0	0.0	1.0	1.0	0.0	1.0	0.0	0.0	0.0	0.0	1.0	0.0	61.6	-7123.580509568819	21.897274696107182	0.0	0.0	1.0	1.0	0.0	0.0	0.0	0.0	0.0
InGaroE+1900	['Garo Hills']	Garo	1900	2000	2000.0	1647.0	2000.0	1.0	2.0	1.0	2.0	-29426.56493055343	0.0	0.0	0.0	0.0	0.0	0.0	0.0	0.0	0.0	0.0	0.0	0.0	0.0	0.0	0.0	1.0	1.0	0.0	1.0	0.0	0.0	0.0	0.0	1.0	0.0	61.6	-7170.582044065115	22.066067006527682	0.0	0.0	1.0	1.0	0.0	0.0	0.0	0.0	0.0
InGaroL+1900	['Garo Hills']	Garo	1900	2000	138000.0	8000.0	1003.0	2.0	2.0	1.0	3.0	200.0	0.0	1.0	0.0	0.0	0.0	0.0	0.0	governed population	0.0	1.0	1.0	1.0	0.0	0.0	0.0	1.0	1.0	0.0	0.0	0.0	0.0	0.0	1.0	1.0	0.0	61.6	18375.03768228881	-10.250607615382576	0.0	0.0	1.0	1.0	1.0	0.0	0.0	1.0	0.0
InGaroL+2000	['Garo Hills']	Garo	2000	2100	138000.0	8000.0	1096.0	2.0	2.0	1.0	3.0	200.0	0.0	1.0	0.0	0.0	0.0	0.0	0.0	governed population	0.0	1.0	1.0	1.0	0.0	0.0	0.0	1.0	1.0	0.0	0.0	0.0	0.0	0.0	1.0	1.0	0.0	61.6	18324.656134932477	-10.271070830947114	0.0	0.0	1.0	1.0	1.0	0.0	0.0	1.0	0.0
InGng1+400	['Deccan']	Ganga	400	500	1863861.0	142567.0	30815.0	3.4541148223717246	3.2915262339717852	1.9548468379021489	3.1500995607356965	13137.103379124264	0.6244171224525434	0.3393587998207128	0.7177899482485319	0.6617155241739929	0.7596735965221685	0.2302261468768674	0.3270714931814209	state salary	0.8507421208537038	0.7713923238275348	0.8071709257296114	0.7059257019003299	0.6958373278461629	0.8827966117381721	0.7896766944144259	0.9283742428816036	0.8966808942739092	0.5826872700986625	0.723240630076712	0.5076268970713393	0.9272370447534406	0.9430512100869864	0.7830046157256633	0.8762794547255027	0.9136719868918116	3306	17584.097555716766	33.788838878087	0.9029985174575048	0.7785442587239799	0.9280443715205992	1.006217098004421	0.8632555346619042	0.9030281455227548	0.6871695390291052	0.8869416007067782	1
InGng1+500	['Deccan']	Ganga	500	600	1865252.0	142873.0	30840.0	3.4552756755903467	3.292292609829297	1.9556911278603308	3.150902269472913	13139.233075650789	0.6244163824561466	0.33929388326093624	0.7178061742732834	0.6615146477181412	0.7595835266111644	0.23011665261241446	0.3269588931688915	state salary	0.8507304056835487	0.7713279128665806	0.8071240841897098	0.7058741177241019	0.6957625436613095	0.8828846269357855	0.7896527505423583	0.9283400831053128	0.8966816331352901	0.5825985771922352	0.7233141148641321	0.5077307799926783	0.9272989721476028	0.9430454843791508	0.7830208601041719	0.8762742489168158	0.9136620307682648	3306	17593.580552451484	33.7917376565466	0.9030067201397972	0.7785338649061417	0.9280286068484186	1.006207714463159	0.8631250177732324	0.9029448394289372	0.6872045056670903	0.8869361721081674	1
InGng1+600	['Deccan']	Ganga	600	700	2023679.0	119656.0	25349.0	3.430334376190775	3.2219850433575328	1.859610129641392	3.103878382517303	12854.98578652052	0.6259758360627992	0.34042201640688896	0.7060684655023559	0.6632646019166575	0.7541981580388709	0.22331646655263584	0.3179323785101446	state salary	0.8449694994734267	0.7659728254146876	0.8034694823549486	0.6963633156631983	0.6998111689676807	0.8852351184501386	0.7971806287603073	0.931415506525801	0.9028176088857124	0.5932960877824218	0.7247286841362822	0.501323999581399	0.9279023663061016	0.9395390336353984	0.7770213441998688	0.8777077984839696	0.9156886225382851	3306	17901.036634588265	34.14592783328552	0.9036623102975396	0.7811397924933052	0.9275012924093864	1.0051087170089557	0.8591520378866622	0.903216855620451	0.6908461838076391	0.8861528674924991	1
InHoysa+1200	['Deccan']	Hoysala Kingdom	1200	1300	864162.0	100000.0	18900.0	5.0	4.0	1.0	3.0	16555.492630833643	1.0229335387820873	0.4247286102882584	0.0	1.0	1.0	0.1	0.4581571176816355	land	1.0	1.0	1.0	1.0	1.0	1.0	0.519705765422806	1.0	1.0	0.3434938327056905	1.0	0.6070136571111452	1.0	1.0	1.0	0.9541324049787862	1.0	10000	22493.711732167525	16.1103683971826	0.5461876917328062	1.0	1.0	1.0	1.0	1.0	0.7581550178169492	1.0	1
InHoysa+1300	['Deccan']	Hoysala Kingdom	1300	1400	909260.0	100000.0	20282.0	5.0	4.0	1.0	3.0	16582.03262366847	1.0232603211909066	0.4251740486269993	0.0	1.0	1.0	0.1	0.4586384270915028	land	1.0	1.0	1.0	1.0	1.0	1.0	0.5218456550386862	1.0	1.0	0.3445697874075729	1.0	0.6055543468993699	1.0	1.0	1.0	0.9546061335692936	1.0	10000	22570.141894409015	15.9943145531476	0.5452613279104667	1.0	1.0	1.0	1.0	1.0	0.7573526744917788	1.0	1
InHoysa+1400	['Deccan']	Hoysala Kingdom	1400	1500	1273332.0	100000.0	15065.0	5.0	4.0	1.0	3.0	16453.619261213807	1.0258001664238008	0.4268325083684312	0.0	1.0	1.0	0.1	0.4559490845114591	land	1.0	1.0	1.0	1.0	1.0	1.0	0.5107405838081472	1.0	1.0	0.34677117246205313	1.0	0.5953910642253468	1.0	1.0	1.0	0.954208485703658	1.0	10000	21528.268401727833	15.837922179296044	0.5696399693215302	1.0	1.0	1.0	1.0	1.0	0.7642546014329121	1.0	1
InKadam-500	['Deccan']	Kadamba Empire	-500	-400	700000.0	50000.0	4147.0	5.0	4.0	1.0	4.0	4458.017827028821	1.0896871337430838	0.1	1.0	1.0	1.0	0.1	0.1	state salary	1.0	0.6530580734746857	0.8486501276068097	0.5088777598719233	0.9582486044180905	1.0	0.1	1.0	1.0	0.061110099670360185	1.0	1.0	1.0	1.0	1.0	0.9611561525544716	1.0	10000	-12410.210300439256	43.94719451097248	1.0	1.0	1.0	1.0	1.0	1.0	0.946999369703706	1.0	1
InKadam-400	['Deccan']	Kadamba Empire	-400	-300	650000.0	50000.0	4594.0	5.0	4.0	1.0	4.0	4505.5620858385855	1.0894032711252777	0.1	1.0	1.0	1.0	0.1	0.1	state salary	1.0	0.6521913011494009	0.8480039632725633	0.5071514211624509	0.9569745563969562	1.0	0.1	1.0	1.0	0.05971986970010179	1.0	1.0	1.0	1.0	1.0	0.9626886396002634	1.0	10000	-12059.399990242608	43.87845255629828	1.0	1.0	1.0	1.0	1.0	1.0	0.945752399700694	1.0	1
InKadam-300	['Deccan']	Kadamba Empire	-300	-200	650000.0	50000.0	5546.0	5.0	4.0	1.0	4.0	4600.711616831311	1.0891552243330762	0.1	1.0	1.0	1.0	0.1	0.1	state salary	1.0	0.6506553188607188	0.8473101653917022	0.5051297109729982	0.9554792928357572	1.0	0.1	1.0	1.0	0.057776070130137476	1.0	1.0	1.0	1.0	1.0	0.9638180018358636	1.0	10000	-11603.29444498881	43.683800556669	1.0	1.0	1.0	1.0	1.0	1.0	0.943623624208508	1.0	1
InKadam-200	['Deccan']	Kadamba Empire	-200	-100	650000.0	50000.0	6891.0	5.0	4.0	1.0	4.0	4708.569244054525	1.0888883520325403	0.1	1.0	1.0	1.0	0.1	0.1	state salary	1.0	0.6485530247788398	0.8464691956919353	0.5027039292447438	0.9537409666692556	1.0	0.1	1.0	1.0	0.055492848153920526	1.0	1.0	1.0	1.0	1.0	0.9650864025451432	1.0	10000	-11080.678884313762	43.46788140413818	1.0	1.0	1.0	1.0	1.0	1.0	0.9410220187204494	1.0	1
InKadam-100	['Deccan']	Kadamba Empire	-100	0	650000.0	50000.0	9702.0	5.0	4.0	1.0	4.0	4799.126281956756	1.0883074252612095	0.1	1.0	1.0	1.0	0.1	0.1	state salary	1.0	0.6458255061155591	0.8452898128379521	0.4997494435225378	0.9508758921176288	1.0	0.1	1.0	1.0	0.051654392098285706	1.0	1.0	1.0	1.0	1.0	0.9671085338569592	1.0	10000	-10295.662668087387	43.141773254400846	1.0	1.0	1.0	1.0	1.0	1.0	0.933332698950888	1.0	1
InKadam+0	['Deccan']	Kadamba Empire	0	100	650000.0	50000.0	12528.0	5.0	4.0	1.0	4.0	4830.828500866916	1.0878413459306602	0.1	1.0	1.0	1.0	0.1	0.1	state salary	1.0	0.6437343677465049	0.8439009159223435	0.4977509692048103	0.9485419533328092	1.0	0.1	1.0	1.0	0.04904942490022385	1.0	1.0	1.0	1.0	1.0	0.968448704230792	1.0	10000	-9716.180728215058	42.92538661407936	1.0	1.0	1.0	1.0	1.0	1.0	0.9277038643092724	1.0	1
InKadam+100	['Deccan']	Kadamba Empire	100	200	650000.0	50000.0	12838.0	5.0	4.0	1.0	4.0	4836.588493098551	1.0878086084900664	0.1	1.0	1.0	1.0	0.1	0.1	state salary	1.0	0.6435476158015697	0.8437911098487336	0.4975802707548431	0.9482959217673588	1.0	0.1	1.0	1.0	0.04887572290003883	1.0	1.0	1.0	1.0	1.0	0.9685842179381724	1.0	10000	-9658.35051208223	42.90597878761801	1.0	1.0	1.0	1.0	1.0	1.0	0.9271648249706844	1.0	1
InKadam+200	['Deccan']	Kadamba Empire	200	300	650000.0	50000.0	13990.0	5.0	4.0	1.0	4.0	4857.00653598779	1.08769968102046	0.1	1.0	1.0	1.0	0.1	0.1	state salary	1.0	0.6428976361621851	0.8434152178054051	0.4970093824279981	0.9473746758407616	1.0	0.1	1.0	1.0	0.04825459115269098	1.0	1.0	1.0	1.0	1.0	0.9690609019096532	1.0	10000	-9455.36013321381	42.83897220428797	1.0	1.0	1.0	1.0	1.0	1.0	0.925263976099163	1.0	1
InKadam+300	['Deccan']	Kadamba Empire	300	400	650000.0	50000.0	14444.0	5.0	4.0	1.0	4.0	4864.657942788474	1.0876620300037916	0.1	1.0	1.0	1.0	0.1	0.1	state salary	1.0	0.6426588773465081	0.8432798129433827	0.4968094430265352	0.9470330493603656	1.0	0.1	1.0	1.0	0.04801982484110068	1.0	1.0	1.0	1.0	1.0	0.969235730318055	1.0	10000	-9380.12291668763	42.81473012908215	1.0	1.0	1.0	1.0	1.0	1.0	0.9245553335063226	1.0	1
InKadam+400	['Deccan']	Kadamba Empire	400	500	650000.0	50000.0	15136.0	5.0	4.0	1.0	4.0	4875.932224748877	1.0876096974586111	0.1	1.0	1.0	1.0	0.1	0.1	state salary	1.0	0.6423124127796275	0.8430862521598401	0.4965300309927922	0.9465303988055416	1.0	0.1	1.0	1.0	0.047673188301703466	1.0	1.0	1.0	1.0	1.0	0.9694449929818334	1.0	10000	-9270.566785013776	42.77969333580074	1.0	1.0	1.0	1.0	1.0	1.0	0.9235073748775288	1.0	1
InKadam+500	['Deccan']	Kadamba Empire	500	600	650000.0	50000.0	14967.0	5.0	4.0	1.0	4.0	4873.214656126565	1.0876220701983652	0.1	1.0	1.0	1.0	0.1	0.1	state salary	1.0	0.6423955759626161	0.8431324714087527	0.4965961950699049	0.9466516220085551	1.0	0.1	1.0	1.0	0.047756918293839816	1.0	1.0	1.0	1.0	1.0	0.9693998217460398	1.0	10000	-9296.88006004106	42.7880939497362	1.0	1.0	1.0	1.0	1.0	1.0	0.9237608213937316	1.0	1
InKadam+600	['Deccan']	Kadamba Empire	600	700	650000.0	50000.0	10989.0	5.0	4.0	1.0	4.0	4807.983939635607	1.088052511302446	0.1	1.0	1.0	1.0	0.1	0.1	state salary	1.0	0.6447689007437016	0.8445828619884591	0.4987331919709905	0.949742785676338	1.0	0.1	1.0	1.0	0.05018496015563073	1.0	1.0	1.0	1.0	1.0	0.9677630829585756	1.0	10000	-10019.694559279396	43.032873390192826	1.0	1.0	1.0	1.0	1.0	1.0	0.9305921578942024	1.0	1
InKalch+1200	['Deccan']	Southern Kalachuri Empire	1200	1300	6757400.0	654834.0	125000.0	5.0	5.481863317966106	5.0	4.0	634.0	0.7428499641750943	0.6169800502104777	0.8281067116296437	0.8781542825928599	0.916721702503825	0.3231915120188737	0.5115679206243444	state salary	0.9384212395188088	0.8607323718849016	0.9168544080146448	0.8220794172126071	0.7992945394215135	0.9457278391752916	0.7488511846082283	1.0	0.9285629928504949	0.5993602829874082	0.7951567172408147	0.26619586007889395	0.9464893453821759	1.0436148159826506	1.0	0.852721489374912	0.96872235847279	3306	4039.772435355279	29.120603636395607	0.9353149001994248	0.9104590981260432	0.9755572744725458	1.0215611202283863	0.9662104048799636	1.0	0.7501531614726321	0.9100507786943848	1
InKampi+1300	['Deccan']	Kampili Kingdom	1300	1400	182539.0	10000.0	13776.0	4.0	4.0	1.0	3.0	5543.781412785474	0.8738478855153079	0.5720209235254089	0.0	1.0	1.0	0.06047228287402201	0.4113343228921708	land	1.0	1.0	1.0	1.0	1.0	1.0	0.7227840655263075	1.0	1.0	0.5773830147489774	0.8785588432385029	0.2809797081942542	1.0	1.0	1.0	0.9133778911522302	1.0051840697084191	10000	32981.69676273786	8.295950506275997	0.0	1.0	1.0	1.0	1.0	1.0	0.7132843602865192	1.0	1
InKampi+1400	['Deccan']	Kampili Kingdom	1400	1500	270759.0	10000.0	9540.0	4.0	4.0	1.0	3.0	5520.8791362011425	0.8778650891545956	0.5680651375971199	0.0	1.0	1.0	0.05964919596740406	0.40839915502374935	land	1.0	1.0	1.0	1.0	1.0	1.0	0.7103161799629465	1.0	1.0	0.5805015668300605	0.8784982896149376	0.27606293426598205	1.0	1.0	1.0	0.9138656916943444	1.00459994859943	10000	31455.166030662982	8.467467172628133	0.0	1.0	1.0	1.0	1.0	1.0	0.7223503853220322	1.0	1
InMarat+1700	['Deccan']	Maratha	1700	1800	1954529.0	165520.0	33853.0	3.567930654764216	3.3683928027005834	2.054094998851164	3.217681120491388	12687.37339305061	0.6267064493052709	0.3509628912203017	0.7285493547132326	0.6595368118229865	0.7627423624401861	0.23016403978379624	0.3449615521006485	state salary	0.8491704790928221	0.7637397173193243	0.8019290292975572	0.7074570513416638	0.6907927704600442	0.896213142613099	0.8068633480927259	0.9262016590916698	0.9009569675912728	0.5890967715773598	0.7277822458338123	0.5023325800678206	0.936793277648595	0.9492811073953452	0.7873113052251668	0.8736824882575884	0.9167938473439003	3306	17495.354771638806	36.27365601365151	0.8959928875031894	0.7808333394130058	0.9259910158076452	1.004173351848611	0.8556953438855883	0.8953164108155632	0.6816641965858555	0.8818501760450174	1
InMarat+1800	['Deccan']	Maratha	1800	1900	2324425.0	209692.0	41510.0	3.7176266813032166	3.9588429014094704	2.556423605881672	3.2946594194000767	13585.795313348557	0.6587646028065577	0.4418805611178669	0.7369693916963875	0.6836877539967249	0.7876593003487504	0.26905037038040736	0.4060688426914617	state salary	0.8438135739711371	0.7633541811963351	0.7785295303842086	0.6951892414183093	0.6969383078979305	0.9069660061864732	0.8662154825971198	0.9145017430559449	0.9047101371193575	0.6427000320609639	0.7112130892819426	0.487192894773981	0.9217652499976288	0.982072018047208	0.7915632503303155	0.8461135557680923	0.9341924917999316	3306	19717.117412616168	36.14517655663482	0.8997682500814261	0.7940068316271097	0.9210777948293029	1.0097279433254167	0.8473372827608916	0.8958047806821259	0.6974185426557498	0.8772309287822317	1
InMarat+1900	['Deccan']	Maratha	1900	2000	2278463.0	213324.0	42579.0	3.705893467481664	3.95024296678469	2.5445302223860757	3.286912215916288	13413.976707400876	0.6583644275551055	0.4417862737453308	0.7368098969278749	0.6837760292671483	0.7876899672793571	0.2698864324433725	0.40689355645783776	state salary	0.8442686566470888	0.7637172465263482	0.7787714884351253	0.6947386981360572	0.6972779737442667	0.9075954477953784	0.8700852095982679	0.9157530059827912	0.9054227508119336	0.6473958187693529	0.7104165659716036	0.4886090432904863	0.9220176595890128	0.982459512141296	0.79125469101668	0.8467312846186836	0.9344229518116024	3306	19928.00677751785	36.21536258817758	0.8997159402424479	0.7946015280382507	0.9210696499078188	1.0100734858921558	0.8469095537292444	0.8968036667590871	0.6982396151746412	0.8769708093105442	1
InMaury-300	['Deccan', 'Kachi Plain']	Mauryan Empire	-300	-200	100000000.0	4000000.0	270000.0	7.0	7.0	1.0	4.0	1850.0	0.8642969888208774	0.5385195810337774	1.0	1.0	1.0	0.0	0.0	cattle	1.0	1.0	1.0	1.0	1.0	1.0	1.0	1.0	1.0	1.0	1.0	1.0	1.0	1.0	1.0	1.0	1.0	96000	-6964.6303683824235	20.726167977080188	1.0	1.0	1.0	1.0	1.0	1.0	0.9808778524864606	1.0	1
InMaury-200	['Deccan', 'Kachi Plain']	Mauryan Empire	-200	-100	100000000.0	4000000.0	270000.0	7.0	7.0	1.0	4.0	1850.0	0.8642969888208774	0.5385195810337774	1.0	1.0	1.0	0.0	0.0	cattle	1.0	1.0	1.0	1.0	1.0	1.0	1.0	1.0	1.0	1.0	1.0	1.0	1.0	1.0	1.0	1.0	1.0	96000	-6964.6303683824235	20.726167977080188	1.0	1.0	1.0	1.0	1.0	1.0	0.9808778524864606	1.0	1
InMaury-100	['Deccan', 'Kachi Plain']	Mauryan Empire	-100	0	100000000.0	4000000.0	270000.0	7.0	7.0	1.0	4.0	1850.0	0.8642969888208774	0.5385195810337774	1.0	1.0	1.0	0.0	0.0	cattle	1.0	1.0	1.0	1.0	1.0	1.0	1.0	1.0	1.0	1.0	1.0	1.0	1.0	1.0	1.0	1.0	1.0	96000	-6964.6303683824235	20.726167977080188	1.0	1.0	1.0	1.0	1.0	1.0	0.9808778524864606	1.0	1
InMugl+1600	['Deccan', 'Kachi Plain']	Mughal Empire	1600	1700	1484642.0	209324.0	3540648.0	7.0	6.0	1.0	4.0	6064.285675007885	1.3901877121348678	1.0	1.0	1.0	1.0	1.0	1.0	Land	1.0	1.0	1.0	1.0	1.0	1.0	1.0	1.0	1.0	0.9447104043019376	1.0	0.9711462001402612	1.237350509324176	1.0	1.0	1.0	1.0	2560000	311.0	74.0	1.0	1.0	1.0	1.0	1.0	1.0	0.7732633436127752	1.0	1
InMugl+1700	['Deccan', 'Kachi Plain']	Mughal Empire	1700	1800	110000000.0	3200000.0	19729610.0	7.0	6.0	1.0	4.0	-33072.59878792645	1.4745501429542882	1.0	1.0	1.0	1.0	1.0	1.0	Land	1.0	1.0	1.0	1.0	1.0	1.0	1.0	1.0	1.0	-0.13906073409660358	1.0	0.6394896275950952	3.162666501000455	1.0	1.0	1.0	1.0	2560000	311.0	74.0	1.0	1.0	1.0	1.0	1.0	1.0	-0.5907350680005337	1.0	0
InMugl+1800	['Deccan', 'Kachi Plain']	Mughal Empire	1800	1900	110000000.0	3200000.0	19249750.0	7.0	6.0	1.0	4.0	-25752.847491850698	1.524792168714011	1.0	1.0	1.0	1.0	1.0	1.0	Land	1.0	1.0	1.0	1.0	1.0	1.0	1.0	1.0	1.0	-0.027744254963603887	1.0	1.0935878869875189	3.1011396734276686	1.0	1.0	1.0	1.0	2560000	311.0	74.0	1.0	1.0	1.0	1.0	1.0	1.0	-0.4711930318343138	1.0	0
InMugl+1900	['Deccan', 'Kachi Plain']	Mughal Empire	1900	2000	110000000.0	3200000.0	19549553.0	7.0	6.0	1.0	4.0	-26451.77711893177	1.5242258642714808	1.0	1.0	1.0	1.0	1.0	1.0	Land	1.0	1.0	1.0	1.0	1.0	1.0	1.0	1.0	1.0	-0.04519452674360458	1.0	1.08962406642636	3.137561253220873	1.0	1.0	1.0	1.0	2560000	311.0	74.0	1.0	1.0	1.0	1.0	1.0	1.0	-0.4983430791546149	1.0	0
InMysBI+1800	['Deccan']	Mysore British India	1800	1900	2324425.0	209692.0	41510.0	3.7176266813032166	3.9588429014094704	2.556423605881672	3.2946594194000767	13585.795313348557	0.6587646028065577	0.4418805611178669	0.7369693916963875	0.6836877539967249	0.7876593003487504	0.26905037038040736	0.4060688426914617	state salary	0.8438135739711371	0.7633541811963351	0.7785295303842086	0.6951892414183093	0.6969383078979305	0.9069660061864732	0.8662154825971198	0.9145017430559449	0.9047101371193575	0.6427000320609639	0.7112130892819426	0.487192894773981	0.9217652499976288	0.982072018047208	0.7915632503303155	0.8461135557680923	0.9341924917999316	3306	19717.117412616168	36.14517655663482	0.8997682500814261	0.7940068316271097	0.9210777948293029	1.0097279433254167	0.8473372827608916	0.8958047806821259	0.6974185426557498	0.8772309287822317	1
InMysBI+1900	['Deccan']	Mysore British India	1900	2000	2278463.0	213324.0	42579.0	3.705893467481664	3.95024296678469	2.5445302223860757	3.286912215916288	13413.976707400876	0.6583644275551055	0.4417862737453308	0.7368098969278749	0.6837760292671483	0.7876899672793571	0.2698864324433725	0.40689355645783776	state salary	0.8442686566470888	0.7637172465263482	0.7787714884351253	0.6947386981360572	0.6972779737442667	0.9075954477953784	0.8700852095982679	0.9157530059827912	0.9054227508119336	0.6473958187693529	0.7104165659716036	0.4886090432904863	0.9220176595890128	0.982459512141296	0.79125469101668	0.8467312846186836	0.9344229518116024	3306	19928.00677751785	36.21536258817758	0.8997159402424479	0.7946015280382507	0.9210696499078188	1.0100734858921558	0.8469095537292444	0.8968036667590871	0.6982396151746412	0.8769708093105442	1
InMysBI+2000	['Deccan']	Mysore British India	2000	2100	2466151.0	212005.0	39409.0	3.7424807035580567	3.978006188414789	2.5821217927307583	3.310635199506016	13757.890128485698	0.6593693574618646	0.4420806426592493	0.7384204215967624	0.6833021117910162	0.7872469437133145	0.267246799073982	0.4062083228894454	state salary	0.8431044041856204	0.7625937068775405	0.7780295761464304	0.6961077751740391	0.6964269885396563	0.9076556729967612	0.8624515166452393	0.9123004787233422	0.9042304060146908	0.6389522387282534	0.7117645117045879	0.4858098513698894	0.9227061428142926	0.9823300293483871	0.7920530421077951	0.8459385917917561	0.9343239421092436	3306	19549.15434270871	36.09278693530524	0.9003362219684545	0.7936230419602566	0.9208289020703316	1.009405455044738	0.8460612511971268	0.8943509198267924	0.6975608188115611	0.8777515999053023	1
InMyso+1400	['Deccan']	Mysore Kingdom	1400	1500	2247828.0	94164.0	17897.0	3.4566336601801826	3.1258741780948527	1.7549510297505266	3.0496252687734664	12668.514489198018	0.6318575938231329	0.3415177254515563	0.6952778204126123	0.6544678228308938	0.7464512654380242	0.20895503270566596	0.3099781720903322	state salary	0.8279041144776295	0.7398710072813075	0.7947527130401469	0.6813168038504736	0.6910069697310804	0.9047968922490452	0.783103484145006	0.9325753862025782	0.9118021361140092	0.5814387134239895	0.7434428979250948	0.484259400085211	0.9346036222499976	0.9366455880786276	0.7705029588009618	0.8788720016787506	0.9183970019463482	3306	17057.21056468801	35.238277689925674	0.9006491727468453	0.7819271036263115	0.9248964262069423	1.0039236614916476	0.8419515720429478	0.8939019387281352	0.6987929204634173	0.8885909249153946	1
InMyso+1500	['Deccan']	Mysore Kingdom	1500	1600	1958323.0	160588.0	33440.0	3.5932583776417184	3.3783167666876968	2.0653876242572258	3.223318407671276	12662.918573469975	0.62883803852606	0.3538088409480577	0.7283751295361631	0.6578351966927164	0.7616288405107952	0.2285014995801678	0.3467068123455343	state salary	0.8469914574439719	0.7604136681017593	0.7999929123149585	0.7047875499344294	0.689198620919585	0.8994406464118415	0.8109990614484914	0.92493013056906	0.9026518721367316	0.5896819861511791	0.7285824044232748	0.4998268850424462	0.9389190755136456	0.9512520050934352	0.7869854111186304	0.8735395996545678	0.9177776635464744	3306	17803.573232991002	36.971962359397715	0.8944161276091265	0.7807389174741743	0.9256403401758028	1.003611269273382	0.8517747997314846	0.8926679672134601	0.6803991271719522	0.8811385500129482	1
InMyso+1600	['Deccan']	Mysore Kingdom	1600	1700	1954241.0	161923.0	33709.0	3.5940394968881137	3.381212519381968	2.0689684401181667	3.2245472205995545	12659.127911533968	0.6287546409321426	0.35398857482784635	0.7291593403671902	0.6579827611682688	0.7621255312053994	0.2290494869597873	0.3477323456375508	state salary	0.847331628083255	0.7609595277547769	0.8002188605158846	0.7055239025538739	0.6891193552854519	0.8996088038776618	0.8107465502326384	0.9248700952324022	0.9025177615523504	0.5893728784533535	0.7283849320591435	0.4999800241588752	0.9389359579665776	0.9514358003149558	0.7871231108848187	0.8736134299517263	0.9176419103279884	3306	17784.46898422344	36.9603380275724	0.8943984166272911	0.7808242482504375	0.925639671776619	1.003764938347754	0.8520812281986163	0.8927282914808148	0.6803259628362462	0.8813548243275063	1
InMyso+1700	['Deccan']	Mysore Kingdom	1700	1800	1954529.0	165520.0	33853.0	3.567930654764216	3.3683928027005834	2.054094998851164	3.217681120491388	12687.37339305061	0.6267064493052709	0.3509628912203017	0.7285493547132326	0.6595368118229865	0.7627423624401861	0.23016403978379624	0.3449615521006485	state salary	0.8491704790928221	0.7637397173193243	0.8019290292975572	0.7074570513416638	0.6907927704600442	0.896213142613099	0.8068633480927259	0.9262016590916698	0.9009569675912728	0.5890967715773598	0.7277822458338123	0.5023325800678206	0.936793277648595	0.9492811073953452	0.7873113052251668	0.8736824882575884	0.9167938473439003	3306	17495.354771638806	36.27365601365151	0.8959928875031894	0.7808333394130058	0.9259910158076452	1.004173351848611	0.8556953438855883	0.8953164108155632	0.6816641965858555	0.8818501760450174	1
InMyso+1800	['Deccan']	Mysore Kingdom	1800	1900	2324425.0	209692.0	41510.0	3.7176266813032166	3.9588429014094704	2.556423605881672	3.2946594194000767	13585.795313348557	0.6587646028065577	0.4418805611178669	0.7369693916963875	0.6836877539967249	0.7876593003487504	0.26905037038040736	0.4060688426914617	state salary	0.8438135739711371	0.7633541811963351	0.7785295303842086	0.6951892414183093	0.6969383078979305	0.9069660061864732	0.8662154825971198	0.9145017430559449	0.9047101371193575	0.6427000320609639	0.7112130892819426	0.487192894773981	0.9217652499976288	0.982072018047208	0.7915632503303155	0.8461135557680923	0.9341924917999316	3306	19717.117412616168	36.14517655663482	0.8997682500814261	0.7940068316271097	0.9210777948293029	1.0097279433254167	0.8473372827608916	0.8958047806821259	0.6974185426557498	0.8772309287822317	1
InNizam+1800	['Deccan']	Nizam	1800	1900	2324425.0	209692.0	41510.0	3.7176266813032166	3.9588429014094704	2.556423605881672	3.2946594194000767	13585.795313348557	0.6587646028065577	0.4418805611178669	0.7369693916963875	0.6836877539967249	0.7876593003487504	0.26905037038040736	0.4060688426914617	state salary	0.8438135739711371	0.7633541811963351	0.7785295303842086	0.6951892414183093	0.6969383078979305	0.9069660061864732	0.8662154825971198	0.9145017430559449	0.9047101371193575	0.6427000320609639	0.7112130892819426	0.487192894773981	0.9217652499976288	0.982072018047208	0.7915632503303155	0.8461135557680923	0.9341924917999316	3306	19717.117412616168	36.14517655663482	0.8997682500814261	0.7940068316271097	0.9210777948293029	1.0097279433254167	0.8473372827608916	0.8958047806821259	0.6974185426557498	0.8772309287822317	1
InNizam+1900	['Deccan']	Nizam	1900	2000	2278463.0	213324.0	42579.0	3.705893467481664	3.95024296678469	2.5445302223860757	3.286912215916288	13413.976707400876	0.6583644275551055	0.4417862737453308	0.7368098969278749	0.6837760292671483	0.7876899672793571	0.2698864324433725	0.40689355645783776	state salary	0.8442686566470888	0.7637172465263482	0.7787714884351253	0.6947386981360572	0.6972779737442667	0.9075954477953784	0.8700852095982679	0.9157530059827912	0.9054227508119336	0.6473958187693529	0.7104165659716036	0.4886090432904863	0.9220176595890128	0.982459512141296	0.79125469101668	0.8467312846186836	0.9344229518116024	3306	19928.00677751785	36.21536258817758	0.8997159402424479	0.7946015280382507	0.9210696499078188	1.0100734858921558	0.8469095537292444	0.8968036667590871	0.6982396151746412	0.8769708093105442	1
InNizam+2000	['Deccan']	Nizam	2000	2100	2466151.0	212005.0	39409.0	3.7424807035580567	3.978006188414789	2.5821217927307583	3.310635199506016	13757.890128485698	0.6593693574618646	0.4420806426592493	0.7384204215967624	0.6833021117910162	0.7872469437133145	0.267246799073982	0.4062083228894454	state salary	0.8431044041856204	0.7625937068775405	0.7780295761464304	0.6961077751740391	0.6964269885396563	0.9076556729967612	0.8624515166452393	0.9123004787233422	0.9042304060146908	0.6389522387282534	0.7117645117045879	0.4858098513698894	0.9227061428142926	0.9823300293483871	0.7920530421077951	0.8459385917917561	0.9343239421092436	3306	19549.15434270871	36.09278693530524	0.9003362219684545	0.7936230419602566	0.9208289020703316	1.009405455044738	0.8460612511971268	0.8943509198267924	0.6975608188115611	0.8777515999053023	1
InPallE+300	['Deccan']	Early Pallavas	300	400	189590.0	49495.0	1230.0	4.0	2.4206697135313933	0.0	2.153507889690861	7265.7090761482095	0.7188082360399409	0.28249997099956464	0.6871913622791721	0.8035461730519187	0.8443169089695455	0.22579342717587755	0.2996153241353955	governed population	0.8631178485809154	0.7402486015992142	0.8967024194854151	0.6661883037639433	0.7450034619425524	0.9126127384030134	0.6330760671776599	0.949672154699276	0.9501831453085168	0.5304667568408317	0.7169378383134157	0.5865752056972876	0.9339366964256404	1.006296370023033	0.7857061872805766	0.8910365395599191	0.9290290530919484	10000	22238.99543775808	37.70312477412906	0.814396237081295	0.7944589489909128	0.9378528144421172	1.0290414389974474	0.8310147719704929	0.8912410597541787	0.7777196595346065	0.9011137822110774	1
InPallE+400	['Deccan']	Early Pallavas	400	500	211552.0	49014.0	1474.0	4.0	2.4177771095591307	0.0	2.15520542207746	7408.887674916087	0.7179461994374006	0.2888241518230097	0.6869890308053158	0.8023898024557067	0.8467226728850297	0.22771456126254	0.30693289818837155	governed population	0.8679098700200967	0.7346412887925909	0.8970047680482217	0.6705068217161257	0.7422441776029822	0.9143771503631708	0.6205907203040074	0.9521277229015798	0.9502679006770244	0.5147014839997391	0.7242554763054213	0.5802305286340668	0.9296936484556724	1.0069152645095027	0.7928688398291847	0.8922418740660438	0.9299615576969495	10000	21860.47613238157	37.64166075437785	0.8109098700431975	0.7944083511177953	0.9373430120617036	1.028942851431049	0.8350935392299865	0.8898809424712778	0.7772801532649898	0.9011693858182076	1
InPallL+600	['Deccan']	Late Pallavas	600	700	2023679.0	119656.0	25349.0	3.430334376190775	3.2219850433575328	1.859610129641392	3.103878382517303	12854.98578652052	0.6259758360627992	0.34042201640688896	0.7060684655023559	0.6632646019166575	0.7541981580388709	0.22331646655263584	0.3179323785101446	state salary	0.8449694994734267	0.7659728254146876	0.8034694823549486	0.6963633156631983	0.6998111689676807	0.8852351184501386	0.7971806287603073	0.931415506525801	0.9028176088857124	0.5932960877824218	0.7247286841362822	0.501323999581399	0.9279023663061016	0.9395390336353984	0.7770213441998688	0.8777077984839696	0.9156886225382851	3306	17901.036634588265	34.14592783328552	0.9036623102975396	0.7811397924933052	0.9275012924093864	1.0051087170089557	0.8591520378866622	0.903216855620451	0.6908461838076391	0.8861528674924991	1
InPallL+700	['Deccan']	Late Pallavas	700	800	1909211.0	179397.0	41062.0	3.6509932914465817	3.467365889240952	2.163540809584417	3.2634435664472004	12636.322926544732	0.6312454392038581	0.3629326822780633	0.7433867703759681	0.6594707113616558	0.7704619955471602	0.2380286719558565	0.3717052136066709	state salary	0.8520054928430534	0.7664534241476788	0.8019752202605157	0.714172515819238	0.6850722424682126	0.9074906484512436	0.8157740117654905	0.9229560675093796	0.9031627042349186	0.5848241628493922	0.7253223655417661	0.5000534214180473	0.9418540279156522	0.95951142044201	0.7890772173535842	0.874812691014383	0.9165537164844288	3306	18222.04963624471	37.91723860922581	0.8917344749251856	0.7830737693557385	0.9256473249472748	1.0061185527062264	0.8512040745647924	0.8892346784966654	0.6752485715167795	0.8843332065086371	1
InPallL+800	['Deccan']	Late Pallavas	800	900	2007604.0	146595.0	29384.0	3.4960710736444325	3.2982295169357747	1.9567598399384585	3.1725120884960485	13178.389232403792	0.6249912264570956	0.3375702563166397	0.7142949189554337	0.6539944092487153	0.7539165617881054	0.22333606854072854	0.32004624542554483	state salary	0.8482731487435149	0.7659481234791464	0.8036102332622859	0.7002709184496332	0.6941408051987227	0.8863738114013976	0.7915052063218024	0.9273456423397194	0.8985632233230014	0.5821734805593818	0.7282291001649723	0.5086142850205896	0.9302523736741198	0.9408323074437916	0.7829296846853822	0.8760045771813998	0.9144623647426942	3306	17890.240870879858	34.14105639801224	0.9034559376229814	0.7785563391375888	0.927059093832146	1.0050256237584376	0.8565198900541975	0.8993214723602891	0.6895618375627712	0.8856530780273859	1
InRasht+800	['Deccan']	Rashtrakuta Empire	800	900	5000000.0	600000.0	100000.0	7.0	5.0	5.0	3.0	557.0	1.0532896709709174	1.010611100674623	1.0	1.0	1.0	0.1	0.0	state salary	1.0	1.0	1.0	1.0	0.9252233762147072	0.1	0.1	1.0	1.0	0.685215246647338	1.0	1.0	1.0	1.0	1.0	1.0	1.0	38	46.0	30.0	1.0	1.0	1.0	1.0	1.0	1.0	1.0	1.0	1
InRasht+900	['Deccan']	Rashtrakuta Empire	900	1000	5500000.0	600000.0	100000.0	7.0	5.0	5.0	3.0	557.0	1.0529882852384358	1.0139548617536318	1.0	1.0	1.0	0.1	0.0	state salary	1.0	1.0	1.0	1.0	0.925432575868891	0.1	0.1	1.0	1.0	0.6871312385480534	1.0	1.0	1.0	1.0	1.0	1.0	1.0	38	46.0	30.0	1.0	1.0	1.0	1.0	1.0	1.0	1.0	1.0	1
InRasht+1000	['Deccan']	Rashtrakuta Empire	1000	1100	5500000.0	600000.0	100000.0	7.0	5.0	5.0	3.0	557.0	1.0529882852384358	1.0139548617536318	1.0	1.0	1.0	0.1	0.0	state salary	1.0	1.0	1.0	1.0	0.925432575868891	0.1	0.1	1.0	1.0	0.6871312385480534	1.0	1.0	1.0	1.0	1.0	1.0	1.0	38	46.0	30.0	1.0	1.0	1.0	1.0	1.0	1.0	1.0	1.0	1
InSataL-100	['Deccan']	Satavahana Empire	-100	0	7000000.0	1200000.0	84000.0	5.0	4.0	1.0	4.0	-1665.7472664138386	0.9636075244544482	0.1	1.0	1.0	1.0	0.1	0.1	state salary	1.0	0.1	1.0	0.1	1.0163796677303991	1.0	0.29688291087291113	1.0	1.0	0.1	1.0	0.1	1.0	1.0	1.0	1.0	1.0	10000	38.0	14.0	1.0	1.0	1.0	1.0	1.0	1.0	0.8359276113978671	1.0	1
InSataL+0	['Deccan']	Satavahana Empire	0	100	7250000.0	1200000.0	84000.0	5.0	4.0	1.0	4.0	-1667.3105279757035	0.9633347617825941	0.1	1.0	1.0	1.0	0.1	0.1	state salary	1.0	0.1	1.0	0.1	1.0164295238536347	1.0	0.2977626736925108	1.0	1.0	0.1	1.0	0.1	1.0	1.0	1.0	1.0	1.0	10000	38.0	14.0	1.0	1.0	1.0	1.0	1.0	1.0	0.8358010524309386	1.0	1
InSataL+100	['Deccan']	Satavahana Empire	100	200	8000000.0	1400000.0	84000.0	5.0	4.0	1.0	4.0	-1710.4337907439528	0.9573585804820308	0.1	1.0	1.0	1.0	0.1	0.1	state salary	1.0	0.1	1.0	0.1	1.0144775726017858	1.0	0.2986608641670146	1.0	1.0	0.1	1.0	0.1	1.0	1.0	1.0	1.0	1.0	10000	38.0	14.0	1.0	1.0	1.0	1.0	1.0	1.0	0.8373073834323812	1.0	1
InSataL+200	['Deccan']	Satavahana Empire	200	300	8000000.0	1400000.0	84000.0	5.0	4.0	1.0	4.0	-1710.4337907439528	0.9573585804820308	0.1	1.0	1.0	1.0	0.1	0.1	state salary	1.0	0.1	1.0	0.1	1.0144775726017858	1.0	0.2986608641670146	1.0	1.0	0.1	1.0	0.1	1.0	1.0	1.0	1.0	1.0	10000	38.0	14.0	1.0	1.0	1.0	1.0	1.0	1.0	0.8373073834323812	1.0	1
InSeuna+1200	['Deccan']	Seuna Empire	1200	1300	4261362.0	174572.0	19305.0	7.0	4.828751903806788	5.0	3.0	22413.376697235326	0.8810194865950902	0.2260092870308052	0.6669024820259251	1.0	1.0	0.11945809723611635	0.2683813133816162	state salary	0.9831409727933946	0.5882486942053968	0.8425129807291727	0.7923755335762594	0.7371186460301925	0.95659215672701	0.02422382591229122	0.9116238518560026	0.895588053097837	0.18166492863691128	0.8103545094642457	0.9961599755356684	0.9400265117858096	0.8492095306596804	1.0	0.8533006084777421	1.0	3306	22088.54997248247	41.66079318298832	0.8360938928085351	0.8505882940374417	0.9678492186951302	1.0053340367272232	0.934166619650798	1.0	0.7773865591813645	0.9289466341979504	1
InSeuna+1300	['Deccan']	Seuna Empire	1300	1400	4725076.0	175523.0	30689.0	7.0	4.888473038260246	5.0	3.0	22620.042184327842	0.881121872496549	0.2277323158495509	0.6708603198736927	1.0	1.0	0.12048095567871685	0.2616143337006012	state salary	0.9832928680142782	0.5861724566813304	0.8385408690602356	0.7887608542530515	0.7340075959312312	0.9602420179083604	0.03696626071725356	0.9191537821215052	0.900952556154204	0.18854414181301613	0.8061818396710344	0.9981579184313254	0.9448229833576024	0.8555047010373642	1.0	0.8587215092496021	1.0	3306	22858.782088828622	41.46359479152953	0.8335218835906675	0.8568686830493194	0.9694679860329808	1.0060416185368457	0.9286514796849212	1.0	0.7745042896061108	0.9293135758411372	1
InSeuna+1400	['Deccan']	Seuna Empire	1400	1500	5709801.0	149967.0	22431.0	7.0	4.851615779931684	5.0	3.0	22353.37581623324	0.8826521850450963	0.237173926865581	0.6560041525701793	1.0	1.0	0.12024492906571865	0.26630541972183525	state salary	0.9832555402662351	0.5906484474013893	0.8419583497422221	0.7941318841596307	0.7410219463391434	0.9569028846380796	0.031823321003196015	0.9153247083499144	0.9018210080263782	0.19261355245740952	0.8056838791973341	0.9879543304474768	0.9435410950718096	0.8482981479312791	1.0	0.8534363662074052	1.0	3306	22778.00412664017	41.29320257497693	0.8423604866329995	0.8569689737929459	0.9695975886347424	1.0049246389810476	0.938783253877818	1.0	0.7759823077620744	0.9292651927972078	1
InVakat+300	['Deccan']	Vakataka Kingdom	300	400	6000000.0	900000.0	25049.0	5.0	4.0	1.0	5.0	-1909.969782728118	1.0267224387330394	0.0	1.0	1.0	1.0	0.011936842921049906	0.3805835733579032	governed population	1.0	1.0	1.0245312281476866	1.0	0.8236777128250443	1.0610437467081215	0.31570990097746343	1.0	1.0	0.25466819550200365	1.0	0.5944039658635609	1.0785147270569548	0.8679701668313665	1.0	0.1	1.0	10000	-17294.382868599518	14.159699446747586	0.777650576199435	0.8225037457371898	1.0	1.0	1.0	1.0	0.5803136291315608	1.0	1
InVakat+400	['Deccan']	Vakataka Kingdom	400	500	6000000.0	900000.0	29913.0	5.0	4.0	1.0	5.0	-1842.7215023965052	1.0269288089281745	0.0	1.0	1.0	1.0	0.012779261500003386	0.3827446946120637	governed population	1.0	1.0	1.0246345284518656	1.0	0.8216346761165874	1.0613361646411679	0.3214384857911141	1.0	1.0	0.2556818323728919	1.0	0.5944346358086597	1.079324758929995	0.8734788976052029	1.0	0.1	1.0	10000	-16991.769672048726	14.144162560855992	0.776700058457958	0.8200893358990325	1.0	1.0	1.0	1.0	0.5785751683936111	1.0	1
InVakat+500	['Deccan']	Vakataka Kingdom	500	600	6000000.0	900000.0	32805.0	5.0	4.0	1.0	5.0	-1806.3443398915313	1.0270725458282854	0.0	1.0	1.0	1.0	0.013154820192053884	0.3837743598051989	governed population	1.0	1.0	1.0247383944751256	1.0	0.8205261896372764	1.0614655804325808	0.32468479972405995	1.0	1.0	0.25634028830555194	1.0	0.5944980028111087	1.0789779354425932	0.8762797230214152	1.0	0.1	1.0	10000	-16821.04412961288	14.136760670836976	0.7762997732386905	0.8188520739236196	1.0	1.0	1.0	1.0	0.5776212664613553	1.0	1
InVakat+600	['Deccan']	Vakataka Kingdom	600	700	6000000.0	900000.0	19609.0	5.0	4.0	1.0	5.0	-1997.8471792400214	1.0265652042986508	0.0	1.0	1.0	1.0	0.010384149211497495	0.3772036668287422	governed population	1.0	1.0	1.0243959081435263	1.0	0.8263316831065436	1.0605484924997937	0.3086199916122685	1.0	1.0	0.2537657125620144	1.0	0.5946041761060301	1.0768647586837807	0.8602043620287652	1.0	0.1	1.0	10000	-17701.116788531905	14.189889595774908	0.7793172250029088	0.8257842156474627	1.0	1.0	1.0	1.0	0.582998982045052	1.0	1
InVijay+1400	['Deccan']	Vijayanagara Empire	1400	1500	25000000.0	350000.0	100000.0	5.0	5.0	1.0	3.0	2836.0902578278224	1.1722129527054002	1.0	1.0	1.0	1.0	0.1	0.13004111490639372	state salary	1.0	1.0	1.0	1.0	1.0	1.0	1.0	1.0	1.0	0.8152253099183637	1.0	0.2195944646507492	1.0	1.0	1.0	1.0	1.0	38	35.0	12.0	1.0	1.0	1.0	1.0006738827127744	1.0	1.0	0.9002047530100871	1.0	1
InVijay+1500	['Deccan']	Vijayanagara Empire	1500	1600	25000000.0	350000.0	150000.0	5.0	5.0	1.0	3.0	3031.551545888606	1.1758139527712812	1.0	1.0	1.0	1.0	0.1	0.12248983733020025	state salary	1.0	1.0	1.0	1.0	1.0	1.0	1.0	1.0	1.0	0.8144511464530325	1.0	0.2226230756585253	1.0	1.0	1.0	1.0	1.0	38	35.0	12.0	1.0	1.0	1.0	1.001720479670793	1.0	1.0	0.8982792604626165	1.0	1
InVijay+1600	['Deccan']	Vijayanagara Empire	1600	1700	25000000.0	350000.0	150000.0	5.0	5.0	1.0	3.0	3031.551545888606	1.1758139527712812	1.0	1.0	1.0	1.0	0.1	0.12248983733020025	state salary	1.0	1.0	1.0	1.0	1.0	1.0	1.0	1.0	1.0	0.8144511464530325	1.0	0.2226230756585253	1.0	1.0	1.0	1.0	1.0	38	35.0	12.0	1.0	1.0	1.0	1.001720479670793	1.0	1.0	0.8982792604626165	1.0	1
InVijay+1700	['Deccan']	Vijayanagara Empire	1700	1800	25000000.0	350000.0	150000.0	5.0	5.0	1.0	3.0	3031.551545888606	1.1758139527712812	1.0	1.0	1.0	1.0	0.1	0.12248983733020025	state salary	1.0	1.0	1.0	1.0	1.0	1.0	1.0	1.0	1.0	0.8144511464530325	1.0	0.2226230756585253	1.0	1.0	1.0	1.0	1.0	38	35.0	12.0	1.0	1.0	1.0	1.001720479670793	1.0	1.0	0.8982792604626165	1.0	1
IqAbbs1+800	['Kachi Plain', 'Sogdiana', 'Susiana', 'Upper Egypt']	Abbasid Caliphate	800	900	23000000.0	8300000.0	700000.0	6.0	6.0	2.0	6.0	-9975.450436640716	1.0659807275751685	0.1	1.0	0.0	1.0	0.0	0.0	state salary	1.0	0.0	1.0	1.0	1.0	1.0	1.0	1.0	1.0	1.0	1.0	1.0	1.0	1.0	1.0	1.0	1.0	96000	245.0	52.0	1.0	1.0	1.0	1.0	1.0	1.0	1.0	1.0	1
IqAbbs1+900	['Kachi Plain', 'Sogdiana', 'Susiana', 'Upper Egypt']	Abbasid Caliphate	900	1000	9000000.0	1000000.0	900000.0	6.0	6.0	2.0	6.0	-6986.78043360708	1.1571245445744194	0.1	1.0	0.0	1.0	0.0	0.0	state salary	1.0	0.0	1.0	1.0	1.0	1.0	1.0	1.0	1.0	1.0	1.0	1.0	1.0	1.0	1.0	1.0	1.0	2560000	245.0	52.0	1.0	1.0	1.0	1.0	1.0	1.0	1.0	1.0	1
IqAbbs1+1000	['Kachi Plain', 'Sogdiana', 'Susiana', 'Upper Egypt']	Abbasid Caliphate	1000	1100	9000000.0	1000000.0	900000.0	6.0	6.0	2.0	6.0	-6986.78043360708	1.1571245445744194	0.1	1.0	0.0	1.0	0.0	0.0	state salary	1.0	0.0	1.0	1.0	1.0	1.0	1.0	1.0	1.0	1.0	1.0	1.0	1.0	1.0	1.0	1.0	1.0	2560000	245.0	52.0	1.0	1.0	1.0	1.0	1.0	1.0	1.0	1.0	1
IqAbbs2+1200	['Susiana', 'Yemeni Coastal Plain']	Second Abbasid Period	1200	1300	3900000.0	750000.0	1000000.0	5.0	5.0	2.0	4.0	750.0	1.3392570161284434	1.0	1.0	0.5337616213118525	1.0	0.1	0.015612313810582534	land	1.0	1.0	1.0	1.0	1.0	1.0	1.0	1.0	1.0	0.97931644750463	1.0	1.0	1.0	1.0	1.0	1.0	1.0	38	5524.539533657361	58.64457680695006	1.0	1.0	1.0	1.0	1.0	1.0	1.0	1.0	1
IqAbbs2+1300	['Susiana', 'Yemeni Coastal Plain']	Second Abbasid Period	1300	1400	3900000.0	750000.0	1000000.0	5.0	5.0	2.0	4.0	750.0	1.3392570161284434	1.0	1.0	0.5337616213118525	1.0	0.1	0.015612313810582534	land	1.0	1.0	1.0	1.0	1.0	1.0	1.0	1.0	1.0	0.97931644750463	1.0	1.0	1.0	1.0	1.0	1.0	1.0	38	5524.539533657361	58.64457680695006	1.0	1.0	1.0	1.0	1.0	1.0	1.0	1.0	1
IqAkkad-2200	['Susiana']	Akkadian Empire	-2200	-2100	362998.0	185385.0	20000.0	5.0	5.0	4.0	5.0	9357.754476814893	1.3024319538383602	1.0	1.0	1.0	1.0	0.0	0.3541382533751949	land	1.0	1.0	0.0	0.1	0.9489736849527834	1.0	1.0	1.0	1.0	0.7087556282311746	1.0	0.9744192229680352	1.0	1.0	1.0	1.0	1.0	38	-6313.4347470105895	55.11074097473711	1.0	1.0	1.0	1.0	1.0	1.0	1.0	1.0	1
IqAkkad-2100	['Susiana']	Akkadian Empire	-2100	-2000	369771.0	132678.0	20000.0	5.0	5.0	4.0	5.0	9618.552842517205	1.30833990747114	1.0	1.0	1.0	1.0	0.0	0.35255777836912183	land	1.0	1.0	0.0	0.1	0.9508325060867906	1.0	1.0	1.0	1.0	0.7025106448030206	1.0	0.9770285113272844	1.0	1.0	1.0	1.0	1.0	38	-5949.773277673315	56.54974276749155	1.0	1.0	1.0	1.0	1.0	1.0	1.0	1.0	1
IqAkkad-2000	['Susiana']	Akkadian Empire	-2000	-1900	391086.0	126323.0	20000.0	5.0	5.0	4.0	5.0	9657.885031096925	1.3093351138252454	1.0	1.0	1.0	1.0	0.0	0.3517625015446933	land	1.0	1.0	0.0	0.1	0.9513567796343886	1.0	1.0	1.0	1.0	0.7020833481153784	1.0	0.9774371455657598	1.0	1.0	1.0	1.0	1.0	38	-5906.516486680699	56.73977655440083	1.0	1.0	1.0	1.0	1.0	1.0	1.0	1.0	1
IqNAssr-900	['Susiana']	Neo-Assyrian Empire	-900	-800	5476386.0	1400000.0	10000.0	3.0	5.0	3.0	6.0	700.0	0.8939353837045398	0.1	1.0	1.0	1.0	0.1	0.1	land	1.0	0.1	0.0	0.0	1.0	0.9067119258984868	1.0	0.8743328529507551	1.0	1.0	0.9520292472021628	1.0	1.0	1.0	1.0	1.0	0.9252623577201576	38	12000.0	25.0	1.0	1.0	0.9663868281206368	1.0390147424698106	1.0	1.0	0.9302565110277792	1.0	1
IqNAssr-800	['Susiana']	Neo-Assyrian Empire	-800	-700	15253751.0	1400000.0	70000.0	3.0	5.0	3.0	6.0	700.0	0.907375612660894	0.1	1.0	1.0	1.0	0.1	0.1	land	1.0	0.1	0.0	0.0	1.0	0.8891539057408457	1.0	0.8909466235060922	1.0	1.0	0.9483818039920412	1.0	1.0	1.0	1.0	1.0	0.9221889109395186	38	12000.0	25.0	1.0	1.0	0.9660284897695792	1.0395732443243393	1.0	1.0	0.9012958106899293	1.0	1
IqNAssr-700	['Susiana']	Neo-Assyrian Empire	-700	-600	15009941.0	1400000.0	120000.0	3.0	5.0	3.0	6.0	700.0	0.9123003774810522	0.1	1.0	1.0	1.0	0.1	0.1	land	1.0	0.1	0.0	0.0	1.0	0.8762415989771887	1.0	0.8917832283992022	1.0	1.0	0.9433212286426338	1.0	1.0	1.0	1.0	1.0	0.920581496219259	38	12000.0	25.0	1.0	1.0	0.9638897460608796	1.0389762965192222	1.0	1.0	0.8930899047087555	1.0	1
IqNAssr-600	['Susiana']	Neo-Assyrian Empire	-600	-500	13456816.0	1400000.0	120000.0	3.0	5.0	3.0	6.0	700.0	0.9117369146246858	0.1	1.0	1.0	1.0	0.1	0.1	land	1.0	0.1	0.0	0.0	1.0	0.8770487096701822	1.0	0.8912620704855109	1.0	1.0	0.941756585103548	1.0	1.0	1.0	1.0	1.0	0.91993033768718	38	12000.0	25.0	1.0	1.0	0.9626621259254574	1.0389193310570184	1.0	1.0	0.8924206919974333	1.0	1
IqNAssr-500	['Susiana']	Neo-Assyrian Empire	-500	-400	15486160.0	1400000.0	120000.0	3.0	5.0	3.0	6.0	700.0	0.9124647158808497	0.1	1.0	1.0	1.0	0.1	0.1	land	1.0	0.1	0.0	0.0	1.0	0.875988502805378	1.0	0.8919335185711353	1.0	1.0	0.9437920746032384	1.0	1.0	1.0	1.0	1.0	0.9207737055079432	38	12000.0	25.0	1.0	1.0	0.9642880737802552	1.039004368644915	1.0	1.0	0.8932849730948218	1.0	1
IqNAssr-400	['Susiana']	Neo-Assyrian Empire	-400	-300	17011281.0	1400000.0	120000.0	3.0	5.0	3.0	6.0	700.0	0.9123083694421374	0.1	1.0	1.0	1.0	0.1	0.1	land	1.0	0.1	0.0	0.0	1.0	0.8751160003010785	1.0	0.8924593323426131	1.0	1.0	0.9452379757973756	1.0	1.0	1.0	1.0	1.0	0.9213498674236102	38	12000.0	25.0	1.0	1.0	0.9656156386907926	1.0390821904465777	1.0	1.0	0.8938537491357214	1.0	1
IqNAssr-300	['Susiana']	Neo-Assyrian Empire	-300	-200	13764657.0	1400000.0	120000.0	3.0	5.0	3.0	6.0	700.0	0.9118521764634486	0.1	1.0	1.0	1.0	0.1	0.1	land	1.0	0.1	0.0	0.0	1.0	0.8768911585390182	1.0	0.8913695038305495	1.0	1.0	0.9420704500700752	1.0	1.0	1.0	1.0	1.0	0.9200600692101208	38	12000.0	25.0	1.0	1.0	0.9628957791830356	1.0389223622910682	1.0	1.0	0.8925569441435683	1.0	1
IqNAssr-200	['Susiana']	Neo-Assyrian Empire	-200	-100	12773082.0	1400000.0	120000.0	3.0	5.0	3.0	6.0	700.0	0.9114737719059898	0.1	1.0	1.0	1.0	0.1	0.1	land	1.0	0.1	0.0	0.0	1.0	0.8773938365044613	1.0	0.8910155347883824	1.0	1.0	0.9410521474458692	1.0	1.0	1.0	1.0	1.0	0.919633377521742	38	12000.0	25.0	1.0	1.0	0.9621614089996652	1.038910346044536	1.0	1.0	0.8921081006589532	1.0	1
IqNAssr-100	['Susiana']	Neo-Assyrian Empire	-100	0	8605779.0	1400000.0	120000.0	3.0	5.0	3.0	6.0	700.0	0.9093965132206524	0.1	1.0	1.0	1.0	0.1	0.1	land	1.0	0.1	0.0	0.0	1.0	0.8792902374038309	1.0	0.8892074152156062	1.0	1.0	0.9364478163020548	1.0	1.0	1.0	1.0	1.0	0.9174675735648116	38	12000.0	25.0	1.0	1.0	0.9591092500633436	1.038743314179422	1.0	1.0	0.8875309211975241	1.0	1
IqNAssr+0	['Susiana']	Neo-Assyrian Empire	0	100	7756138.0	1400000.0	120000.0	3.0	5.0	3.0	6.0	700.0	0.9087826714095931	0.1	1.0	1.0	1.0	0.1	0.1	land	1.0	0.1	0.0	0.0	1.0	0.8796106326763249	1.0	0.8887508564686282	1.0	1.0	0.9354120740402188	1.0	1.0	1.0	1.0	1.0	0.9169180041032982	38	12000.0	25.0	1.0	1.0	0.9585482626282816	1.0386539169282107	1.0	1.0	0.8863645086330025	1.0	1
IqNAssr+100	['Susiana']	Neo-Assyrian Empire	100	200	7102734.0	1400000.0	120000.0	3.0	5.0	3.0	6.0	700.0	0.9082765138741936	0.1	1.0	1.0	1.0	0.1	0.1	land	1.0	0.1	0.0	0.0	1.0	0.8798365595673828	1.0	0.8883661908744351	1.0	1.0	0.9345838610406396	1.0	1.0	1.0	1.0	1.0	0.9164580968088556	38	12000.0	25.0	1.0	1.0	0.9581621570654116	1.0385674301447525	1.0	1.0	0.8854029671612025	1.0	1
IqNAssr+200	['Susiana']	Neo-Assyrian Empire	200	300	5699758.0	1400000.0	120000.0	3.0	5.0	3.0	6.0	700.0	0.9070583614056652	0.1	1.0	1.0	1.0	0.1	0.1	land	1.0	0.1	0.0	0.0	1.0	0.8805232108290221	1.0	0.8873620255585883	1.0	1.0	0.932611447726842	1.0	1.0	1.0	1.0	1.0	0.91532445378431	38	12000.0	25.0	1.0	1.0	0.9575155954376888	1.0383203362631703	1.0	1.0	0.8830804376123338	1.0	1
IqNAssr+300	['Susiana']	Neo-Assyrian Empire	300	400	5282146.0	1400000.0	120000.0	3.0	5.0	3.0	6.0	700.0	0.906651008189164	0.1	1.0	1.0	1.0	0.1	0.1	land	1.0	0.1	0.0	0.0	1.0	0.8807250381595088	1.0	0.8870147444382463	1.0	1.0	0.931976465427096	1.0	1.0	1.0	1.0	1.0	0.914937852847482	38	12000.0	25.0	1.0	1.0	0.9574587337642568	1.0382339702460088	1.0	1.0	0.8823185099157196	1.0	1
IqNAssr+400	['Susiana']	Neo-Assyrian Empire	400	500	6679267.0	1400000.0	120000.0	3.0	5.0	3.0	6.0	700.0	0.9079297811625168	0.1	1.0	1.0	1.0	0.1	0.1	land	1.0	0.1	0.0	0.0	1.0	0.8800158063973585	1.0	0.8880907292273551	1.0	1.0	0.9340183704819368	1.0	1.0	1.0	1.0	1.0	0.9161391395060776	38	12000.0	25.0	1.0	1.0	0.9579379759791258	1.0385026994096638	1.0	1.0	0.8847428452281192	1.0	1
IqNAssr+500	['Susiana']	Neo-Assyrian Empire	500	600	6662079.0	1400000.0	120000.0	3.0	5.0	3.0	6.0	700.0	0.9079153956325634	0.1	1.0	1.0	1.0	0.1	0.1	land	1.0	0.1	0.0	0.0	1.0	0.8800250674722881	1.0	0.8880787937180348	1.0	1.0	0.9339945880553772	1.0	1.0	1.0	1.0	1.0	0.9161258052422347	38	12000.0	25.0	1.0	1.0	0.9579294109210118	1.0384999459380966	1.0	1.0	0.8847152990747809	1.0	1
IqNAssr+600	['Susiana']	Neo-Assyrian Empire	600	700	6649670.0	1400000.0	120000.0	3.0	5.0	3.0	6.0	700.0	0.9079049172835848	0.1	1.0	1.0	1.0	0.1	0.1	land	1.0	0.1	0.0	0.0	1.0	0.8800316967135917	1.0	0.8880702572142511	1.0	1.0	0.9339772818224856	1.0	1.0	1.0	1.0	1.0	0.916116141526328	38	12000.0	25.0	1.0	1.0	0.9579232043571612	1.0384979472558844	1.0	1.0	0.8846953103154	1.0	1
IqNAssr+700	['Susiana']	Neo-Assyrian Empire	700	800	6593436.0	1400000.0	120000.0	3.0	5.0	3.0	6.0	700.0	0.9078574983144791	0.1	1.0	1.0	1.0	0.1	0.1	land	1.0	0.1	0.0	0.0	1.0	0.8800618364000494	1.0	0.8880310379195976	1.0	1.0	0.9338990945180344	1.0	1.0	1.0	1.0	1.0	0.9160722090613934	38	12000.0	25.0	1.0	1.0	0.957895484888148	1.0384888052472159	1.0	1.0	0.8846048954065301	1.0	1
IqUrIII-2100	['Susiana']	Ur	-2100	-2000	175000.0	87222.0	2885.0	4.0	6.0	4.0	4.0	9237.38416105642	0.90091192173413	0.28654120343510625	0.9374261247624288	1.0020164205956288	1.0	-0.18753911506804424	1.0	governed population	1.0	0.6180783265853695	1.0	0.5986340101095006	0.9380186701525516	1.0	1.0	0.8101737840614878	1.0	0.6114393512388601	0.7878770222851654	0.5584933827466725	0.9247822959903579	1.0	1.0	0.9540823261837617	0.9777605977966346	38	625.0	11.0	0.5489733396690618	1.0	1.0	1.005497137649376	0.9514264477811584	1.0	0.5591778572356465	1.0	1
IqUrIII-2000	['Susiana']	Ur	-2000	-1900	175000.0	68067.0	3492.0	4.0	6.0	4.0	4.0	9371.667174913464	0.9046566291002665	0.29051461412962465	0.9403119303192536	1.0033574596380377	1.0	-0.1877440307948008	1.0	governed population	1.0	0.6193312193805057	1.0	0.6011308248984655	0.9386638307944672	1.0	1.0	0.8160206607271651	1.0	0.6052755651816322	0.7864166588046071	0.5553605729039598	0.9209627005480484	1.0	1.0	0.9555764203904876	0.9789205384903956	38	625.0	11.0	0.5520080199043923	1.0	1.0	1.006105401256504	0.9536647551776308	1.0	0.5539619136936229	1.0	1
IrAchae-500	['Kachi Plain', 'Konya Plain', 'Sogdiana', 'Susiana', 'Upper Egypt']	Achaemenid Empire	-500	-400	20000000.0	5500000.0	200000.0	6.0	7.0	3.0	5.0	2700.0	1.0468968716989655	1.0	1.0	1.0	1.0	1.0	1.0	state salary	1.0	1.0	1.0	1.0	1.0	1.0	1.0	1.0	1.0	1.0	1.0	1.0	1.0	1.0	1.0	1.0	1.0	38	-21384.348535000456	20.0	1.0	1.0	1.0	1.0	1.0	1.0	1.0	1.0	1
IrAchae-400	['Kachi Plain', 'Konya Plain', 'Sogdiana', 'Susiana', 'Upper Egypt']	Achaemenid Empire	-400	-300	17000000.0	3800000.0	200000.0	6.0	7.0	3.0	5.0	2700.0	1.059218640501366	1.0	1.0	1.0	1.0	1.0	1.0	state salary	1.0	1.0	1.0	1.0	1.0	1.0	1.0	1.0	1.0	1.0	1.0	1.0	1.0	1.0	1.0	1.0	1.0	38	-19420.449142361453	20.0	1.0	1.0	1.0	1.0	1.0	1.0	1.0	1.0	1
IrAchae-300	['Kachi Plain', 'Konya Plain', 'Sogdiana', 'Susiana', 'Upper Egypt']	Achaemenid Empire	-300	-200	17000000.0	3800000.0	200000.0	6.0	7.0	3.0	5.0	2700.0	1.059218640501366	1.0	1.0	1.0	1.0	1.0	1.0	state salary	1.0	1.0	1.0	1.0	1.0	1.0	1.0	1.0	1.0	1.0	1.0	1.0	1.0	1.0	1.0	1.0	1.0	38	-19420.449142361453	20.0	1.0	1.0	1.0	1.0	1.0	1.0	1.0	1.0	1
IrAkKoy+1400	['Susiana']	Ak Koyunlu	1400	1500	6954895.0	1279952.0	18420345.0	4.0	6.0	1.0	3.0	-34876.348682764	1.6046531718519443	2.9270745428249625	1.0	1.0	1.0	0.1	0.1	land	1.0	-4.377753338418291	1.0	1.0	1.0	1.0	1.0	1.0	1.0	0.14129361627815204	1.0	-0.3255026275474823	1.0	1.0	1.0	1.0	1.0	2560000	240026.59132240395	288.4720294296041	1.0	1.0	1.0	1.0	1.0	1.0	1.0	1.0	0
IrAkKoy+1500	['Susiana']	Ak Koyunlu	1500	1600	32323670.0	1800000.0	2090358.0	5.0	6.0	1.0	3.0	-4175.125891808269	1.3069269879509784	1.0963838996561064	1.0	1.0	1.0	0.1	0.1	land	1.0	0.5267395200856284	1.0	1.0	1.0	1.0	1.0	1.0	1.0	0.8709879497592015	1.0	0.7998809618748501	1.0	1.0	1.0	1.0	1.0	2560000	1348.4500335402115	62.21140948572146	1.0	1.0	1.0	1.0	1.0	1.0	1.0	1.0	1
IrArcha-7000	['Susiana']	Archaic Period	-7000	-6900	370787.0	21199.0	8604.0	1.0	1.0	1.0	1.0	-13212.411063871665	0.1813891532602525	0.1	0.1	0.1	0.1	0.1	0.1	none	0.1	0.1	0.1	0.1	0.1	1.0	0.1	0.9855674054200579	1.0	0.16570356951725934	0.6707292141488935	0.1137892880488196	1.0	0.1	0.0	0.1	1.2914415069346636	100-200	14180.06892744285	22.091108149406015	0.1	0.1	1.0	1.0927701700830923	0.1	0.0	0.501738685380007	1.0	Shelters
IrArcha-6900	['Susiana']	Archaic Period	-6900	-6800	396863.0	19259.0	10726.0	1.0	1.0	1.0	1.0	-12952.352279193083	0.17845696193778388	0.1	0.1	0.1	0.1	0.1	0.1	none	0.1	0.1	0.1	0.1	0.1	1.0	0.1	0.9889556405585872	1.0	0.1594080104109956	0.6702520739101734	0.11511386111122507	1.0	0.1	0.0	0.1	1.2934350138500037	100-200	13701.963672463477	22.237567293099275	0.1	0.1	1.0	1.0902739548813505	0.1	0.0	0.5037787778661051	1.0	Shelters
IrArcha-6800	['Susiana']	Archaic Period	-6800	-6700	403047.0	19242.0	10949.0	1.0	1.0	1.0	1.0	-12930.12362322903	0.17827776441033888	0.1	0.1	0.1	0.1	0.1	0.1	none	0.1	0.1	0.1	0.1	0.1	1.0	0.1	0.9893561085469418	1.0	0.15882128649726315	0.6701915809251255	0.11524443873155997	1.0	0.1	0.0	0.1	1.2935748370024704	100-200	13651.667711720269	22.235180272107492	0.1	0.1	1.0	1.0900505493088872	0.1	0.0	0.5041857818653316	1.0	Shelters
IrArcha-6700	['Susiana']	Archaic Period	-6700	-6600	409329.0	19225.0	11177.0	1.0	1.0	1.0	1.0	-12907.894967264972	0.17809874448202914	0.1	0.1	0.1	0.1	0.1	0.1	none	0.1	0.1	0.1	0.1	0.1	1.0	0.1	0.9897566866245446	1.0	0.15823443467336856	0.6701305785765308	0.11537764896520808	1.0	0.1	0.0	0.1	1.2937144319343403	100-200	13601.423102944937	22.232880019682927	0.1	0.1	1.0	1.089826986740238	0.1	0.0	0.5045318133029812	1.0	Shelters
IrArcha-6600	['Susiana']	Archaic Period	-6600	-6500	415708.0	19208.0	11410.0	1.0	1.0	1.0	1.0	-13598.849981568435	0.1726859372382647	0.1	0.1	0.1	0.1	0.1	0.1	none	0.1	0.1	0.1	0.1	0.1	1.0	0.1	0.9791991644233492	1.0	0.1614160976284511	0.6201890472753369	0.10577945673886413	1.0	0.1	0.0	0.1	1.3064514234563922	100-200	13246.216274267696	22.410654647596594	0.1	0.1	1.0	1.0931229405126954	0.1	0.0	0.5069278152335052	1.0	Shelters
IrArcha-6500	['Susiana']	Archaic Period	-6500	-6400	422186.0	19191.0	11647.0	1.0	1.0	1.0	1.0	-13577.986705955878	0.17249993174396938	0.1	0.1	0.1	0.1	0.1	0.1	none	0.1	0.1	0.1	0.1	0.1	1.0	0.1	0.9796478881988098	1.0	0.16089588699903104	0.6201233272500815	0.10589655537903543	1.0	0.1	0.0	0.1	1.3065771349686073	100-200	13196.714293950901	22.40837166034611	0.1	0.1	1.0	1.0929440373206056	0.1	0.0	0.5073317045459103	1.0	Shelters
IrArcha-6400	['Susiana']	Archaic Period	-6400	-6300	428765.0	19174.0	11890.0	1.0	1.0	1.0	1.0	-13557.324609573865	0.17231676783583766	0.1	0.1	0.1	0.1	0.1	0.1	none	0.1	0.1	0.1	0.1	0.1	1.0	0.1	0.9800955294299968	1.0	0.16037866946740506	0.6200549512577599	0.10601623398025367	1.0	0.1	0.0	0.1	1.3067009066057471	100-200	13147.679748213503	22.406161718062922	0.1	0.1	1.0	1.0927669939294864	0.1	0.0	0.5077304871410215	1.0	Shelters
IrArcha-6300	['Susiana']	Archaic Period	-6300	-6200	435439.0	19156.0	12137.0	1.0	1.0	1.0	1.0	-13536.774645877715	0.1721352615196347	0.1	0.1	0.1	0.1	0.1	0.1	none	0.1	0.1	0.1	0.1	0.1	1.0	0.1	0.9805423174695108	1.0	0.15986324267804894	0.6199852654734607	0.10613765010625864	1.0	0.1	0.0	0.1	1.3068235371399022	100-200	13098.924346506621	22.40401463872128	0.1	0.1	1.0	1.0925817142769252	0.1	0.0	0.5080943236345442	1.0	Shelters
IrArcha-6200	['Susiana']	Archaic Period	-6200	-6100	441922.0	19135.0	12389.0	1.0	1.0	1.0	1.0	-13519.433655809617	0.17198889023235106	0.1	0.1	0.1	0.1	0.1	0.1	none	0.1	0.1	0.1	0.1	0.1	1.0	0.1	0.980965335405528	1.0	0.1593954240510411	0.6198889593799833	0.10625316917844202	1.0	0.1	0.0	0.1	1.306925894077685	100-200	13056.819682998435	22.402195597687303	0.1	0.1	1.0	1.092425925754044	0.1	0.0	0.5083553001628425	1.0	Shelters
IrArcha-6100	['Susiana']	Archaic Period	-6100	-6000	448502.0	19113.0	12646.0	1.0	1.0	1.0	1.0	-13508.243473363616	0.17190293225090075	0.1	0.1	0.1	0.1	0.1	0.1	none	0.1	0.1	0.1	0.1	0.1	1.0	0.1	0.9813665648445158	1.0	0.15900002815783645	0.6197398613931795	0.10635394561607148	1.0	0.1	0.0	0.1	1.306991925903768	100-200	13024.932744380754	22.399814774450327	0.1	0.1	1.0	1.092329928624712	0.1	0.0	0.5085293324333002	1.0	Shelters
IrArcha-6000	['Susiana']	Archaic Period	-6000	-5900	437405.0	20973.0	10679.0	1.0	1.0	1.0	1.0	-12986.120707741446	0.17951524558475107	0.1	0.1	0.1	0.1	0.1	0.1	none	0.1	0.1	0.1	0.1	0.1	1.0	0.1	0.9897718238961652	1.0	0.1595968825564103	0.6700058936568682	0.11489124732946054	1.0	0.1	0.0	0.1	1.2928888819612334	100-200	13661.801166714764	22.057217055369183	0.1	0.1	1.0	1.0905112606545764	0.1	0.0	0.5060188195552006	1.0	Shelters
IrAwanE-2600	['Susiana']	Elam Early Dynastic	-2600	-2500	142408.0	200000.0	2300.0	4.0	3.0	2.0	2.0	1596.662121227294	0.9651294898436396	0.1	0.8111432916560497	1.0	1.0	0.06204629876284959	0.19250458789849434	governed population	1.0	0.1	1.0	0.1	1.0	1.0	0.4554813415138732	1.0	1.0	0.3362708353868041	1.0	1.013333144004893	1.0	1.0	1.0	1.0	1.0	10000	-9986.910936299544	30.904386971404858	1.0540504577424863	1.0	1.0	1.0	1.0	1.0	1.008727615912536	1.0	1
IrAwanE-2500	['Susiana']	Elam Early Dynastic	-2500	-2400	184080.0	200000.0	2300.0	4.0	3.0	2.0	2.0	1602.3792391966833	0.9667132893317464	0.1	0.8095161458939822	1.0	1.0	0.061130583656752766	0.1907862649095204	governed population	1.0	0.1	1.0	0.1	1.0	1.0	0.4548651760302655	1.0	1.0	0.3357123284548396	1.0	1.0115781386657787	1.0	1.0	1.0	1.0	1.0	10000	-10412.681952426108	30.573630062870286	1.0582802602729102	1.0	1.0	1.0	1.0	1.0	1.0104408442645003	1.0	1
IrAwanE-2400	['Susiana']	Elam Early Dynastic	-2400	-2300	189732.0	200000.0	2300.0	4.0	3.0	2.0	2.0	1603.0223531303616	0.9668987028289242	0.1	0.8093249327744774	1.0	1.0	0.06102403010008305	0.19064231609471907	governed population	1.0	0.1	1.0	0.1	1.0	1.0	0.4547968742561889	1.0	1.0	0.3356524153348936	1.0	1.011353524097896	1.0	1.0	1.0	1.0	1.0	10000	-10463.712641325104	30.53429424124112	1.0587651551666184	1.0	1.0	1.0	1.0	1.0	1.0106404580396862	1.0	1
IrAwanE-2300	['Susiana']	Elam Early Dynastic	-2300	-2200	191496.0	200000.0	2300.0	4.0	3.0	2.0	2.0	1603.215287310465	0.9669553865529178	0.1	0.8092663497703316	1.0	1.0	0.060991493912575974	0.19059812073247745	governed population	1.0	0.1	1.0	0.1	1.0	1.0	0.4547760307397533	1.0	1.0	0.33563399627154555	1.0	1.0112848655426878	1.0	1.0	1.0	1.0	1.0	10000	-10475.10224445691	30.522223671070154	1.0588912891462272	1.0	1.0	1.0	1.0	1.0	1.0106936336160115	1.0	1
IrAwanE-2200	['Susiana']	Elam Early Dynastic	-2200	-2100	155891.0	200000.0	2300.0	4.0	3.0	2.0	2.0	1598.7233838352367	0.9656894303171576	0.1	0.8105692007907594	1.0	1.0	0.061721411988200574	0.19186793270347505	governed population	1.0	0.1	1.0	0.1	1.0	1.0	0.45526069282733	1.0	1.0	0.33607375140898005	1.0	1.01273280286495	1.0	1.0	1.0	1.0	1.0	10000	-10136.3504296916	30.78833799703435	1.055545616558382	1.0	1.0	1.0	1.0	1.0	1.009334836087916	1.0	1
IrAwanE-2100	['Susiana']	Elam Early Dynastic	-2100	-2000	203881.0	200000.0	2300.0	4.0	3.0	2.0	2.0	1604.5311973593762	0.9673387638861632	0.1	0.8088703218897042	1.0	1.0	0.060763896236371476	0.19029472847367984	governed population	1.0	0.1	1.0	0.1	1.0	1.0	0.4546351591695613	1.0	1.0	0.3355067512422495	1.0	1.0108203672497065	1.0	1.0	1.0	1.0	1.0	10000	-10546.352441528394	30.44010740423299	1.0597137144822193	1.0	1.0	1.0	1.0	1.0	1.0110812512568246	1.0	1
IrBuyid+1000	['Susiana']	Buyid Confederation	1000	1100	4500000.0	900000.0	125000.0	5.0	8.0	3.0	4.0	1040.0	1.329996109221984	1.0	1.0	1.0	1.0	0.2564294177804017	0.1	governed population	1.0	1.0	1.0	0.1	1.0	1.0	1.0	1.0	1.0	1.01208334723202	1.0	1.060619512509467	1.0	1.0	1.0	1.0	1.0	38	-7135.641638434408	31.312137259737124	1.0	1.0	1.0	1.0	1.0	1.0	1.0	1.0	1
IrBuyid+1100	['Susiana']	Buyid Confederation	1100	1200	4500000.0	900000.0	125000.0	5.0	8.0	3.0	4.0	1040.0	1.329996109221984	1.0	1.0	1.0	1.0	0.2564294177804017	0.1	governed population	1.0	1.0	1.0	0.1	1.0	1.0	1.0	1.0	1.0	1.01208334723202	1.0	1.060619512509467	1.0	1.0	1.0	1.0	1.0	38	-7135.641638434408	31.312137259737124	1.0	1.0	1.0	1.0	1.0	1.0	1.0	1.0	1
IrEarlyColonial+1800	['Finger Lakes']	Haudenosaunee Confederacy	1800	1900	12000.0	100000.0	3000.0	3.0	3.0	2.0	2.0	-7891.3325489010485	0.0	0.0	0.0	0.0	0.0	0.0	0.0	state salary	0.0	0.0	1.0	0.0	0.0	1.0	0.0	0.0	1.0	0.0	1.0	0.0	0.0	0.0	0.0	0.0	0.0	61.6	33748.68317137073	0.8598435683987482	0.0	0.0	1.0	1.0	0.0	0.0	0.0	0.0	0.0
IrEarlyColonial+1900	['Finger Lakes']	Haudenosaunee Confederacy	1900	2000	12000.0	100000.0	3000.0	3.0	3.0	2.0	2.0	-7891.3325489010485	0.0	0.0	0.0	0.0	0.0	0.0	0.0	state salary	0.0	0.0	1.0	0.0	0.0	1.0	0.0	0.0	1.0	0.0	1.0	0.0	0.0	0.0	0.0	0.0	0.0	61.6	33748.68317137073	0.8598435683987482	0.0	0.0	1.0	1.0	0.0	0.0	0.0	0.0	0.0
IrElmCP-1100	['Susiana']		-1100	-1000	2164878.0	437801.0	238498.0	2.827719109485683	4.099012300605894	2.312663990067344	3.3900176006591405	12589.392923992134	0.6010682899435178	0.12158673257710885	0.4951101010665665	0.6257435256674243	0.6632169280801888	0.1	0.1	governed population	0.1	0.23648569495734675	0.42901684758440417	0.319329134580523	0.4294454459652114	0.5136487520672222	0.4057955915948135	1.0	1.0	0.3457874026140245	0.6267762458133638	0.5648714939989711	0.6146513724315498	0.1	0.6505371610590484	0.5963957375815845	0.7905152877731318	442	-707.3088126117838	19.75338166447927	0.5950978098264676	0.4762131087905119	1.0	0.9410682096131586	0.4530889671805333	0.966996630686384	0.4758608507169017	0.7274297541439384	1
IrElmCP-1000	['Susiana']		-1000	-900	2877755.0	507982.0	161946.0	2.93938959649421	4.187408137526696	2.33748715808679	3.4754681928549545	12886.29554103013	0.5995194256853034	0.101195527443295	0.5062575070570391	0.6301930817317802	0.6648445044338747	0.1	0.1	governed population	0.1	0.2290719269484763	0.4353975930982926	0.3000726966748017	0.4407868947363708	0.5204237328506762	0.3777174833700114	1.0	1.0	0.30832521662675483	0.6394647343210684	0.553359813112058	0.6160112182950979	0.1	0.6548203367507621	0.5781696879052111	0.7837237566078762	442	-793.6485879365047	18.32440872438577	0.5718608952223921	0.4794828695032498	1.0	0.9448270870189048	0.4611100314089092	0.95869124319319	0.4810863916016143	0.7333351207453721	1
IrElmCP-900	['Susiana']		-900	-800	2331735.0	597347.0	239038.0	2.7292099860387733	3.965727458442665	2.167728316703959	3.252169767791948	11574.677453121703	0.589282322932172	0.1092544090783765	0.4990713534343254	0.6167024275167401	0.6604003692711053	0.1	0.1	governed population	0.1	0.2259772790883677	0.4354935107684656	0.3202875804768005	0.4184836249638863	0.5244955902710841	0.3846651781808783	1.0	1.0	0.35357073598019395	0.6369130169942839	0.5592513647718101	0.6103833078498135	0.1	0.6474275089077082	0.6014601963615167	0.7939459948800892	442	-1933.0644852424562	18.711817981462428	0.5851228940312905	0.4743260412299581	1.0	0.9391167334368454	0.4625293167068412	0.9539130817243252	0.5018506840417291	0.7436387484822584	1
IrElym1-100	['Susiana']	Elymais	-100	0	1988469.0	169792.0	52080.0	3.8366804713215688	3.7156331405653473	2.258811633567308	3.4524668083982064	12418.225677028564	0.6398542908853282	0.3656207268604168	0.7741988343927092	0.6805953602781216	0.8453953626958814	0.21096876222626088	0.384745573435824	state salary	0.8745477773136683	0.6995421226536049	0.8323574746477321	0.7308243315241658	0.7060018149934721	0.9484666344925636	0.799364406527343	0.9142670671817787	0.9022040641899652	0.5802412440680749	0.7459212578053459	0.39228357815274	0.9317592234652384	1.0256452545116312	0.7638389611416876	0.8780936790528858	0.9562190838605132	3306	14247.038477140746	35.95988759372218	0.9257934309520046	0.8013624734352989	0.9078346681185072	1.023473406231807	0.8249344022858681	0.8988195531450374	0.5926419839891831	0.8751698269222906	1
IrElym2+100	['Susiana']	Elymais	100	200	957139.0	68849.0	10000.0	4.0	3.9534185271159776	2.206611562675985	4.0	13787.464299879419	0.969097824120884	-0.20278157278694586	0.2270428315596523	0.8800767249044168	0.7764361975824086	0.08164086545936595	0.015100665745540087	land	1.0	0.9162806502239352	1.0	1.0	1.0	0.9187652657052692	1.0	0.9848458529653692	1.0	0.7792377858005035	0.6257457912302528	1.0	1.0	1.0	1.0	1.0	0.9913476825151691	10000	20679.94837627973	26.17919679792809	1.0	1.0	1.0	0.985628267969904	1.0	1.0	0.6355556324487903	1.0	1
IrElym2+200	['Susiana']	Elymais	200	300	639690.0	43994.0	10000.0	4.0	3.965329994109404	2.199749729042734	4.0	14134.890112448178	0.9751365499169032	-0.18615573319179204	0.2172206120654176	0.8771447710206652	0.7707914946793456	0.08614995345746773	0.02328867841539331	land	1.0	0.9163907199238088	1.0	1.0	1.0	0.9215398322912436	1.0	0.988588566308838	1.0	0.7733429948142543	0.6199258275986171	1.0	1.0	1.0	1.0	1.0	0.9943456453333296	10000	21257.79627019986	27.668357462980648	1.0	1.0	1.0	0.9836218204848629	1.0	1.0	0.6361350600340722	1.0	1
IrElym2+300	['Susiana']	Elymais	300	400	707488.0	60636.0	10000.0	4.0	3.953947644297244	2.2119065699664278	4.0	13901.834692438691	0.9703740219067756	-0.19773362099582345	0.2262849209983092	0.8753851316328461	0.7737106173341248	0.08365034365032442	0.016081250345276743	land	1.0	0.915875219746408	1.0	1.0	1.0	0.920392691402331	1.0	0.9864670731041502	1.0	0.7775358899291769	0.6216243731120238	1.0	1.0	1.0	1.0	1.0	0.9931721255140434	10000	21154.7908062232	26.79101856644463	1.0	1.0	1.0	0.9844299583515216	1.0	1.0	0.6331470006343425	1.0	1
IrFars+1200	['Susiana']	Fars	1200	1300	2336020.0	199448.0	44094.0	3.730320794836959	3.993190743694525	2.585383057994384	3.3096373041180738	13796.45635188031	0.6601664519806234	0.4441437314875584	0.7376824337718966	0.6838642489354801	0.7889272359528072	0.2713572450526428	0.4079486522468083	state salary	0.8443090854695849	0.7642574220780693	0.7786873094358818	0.6976076385214404	0.6959160192946071	0.906580471903159	0.8619339317335696	0.9146413087002876	0.903913572113306	0.6346638458862777	0.7106824779984999	0.4849681259152587	0.9207984005662492	0.9821330922641204	0.7918392929275901	0.8453672271747825	0.933795449770788	3306	19757.97382828979	36.28692894825379	0.8989810480282185	0.7940298954814685	0.9212575178212984	1.0098459621889715	0.8476685552322705	0.8935810649656105	0.6928516861563567	0.8783245858534321	1
IrFars+1300	['Susiana']	Fars	1300	1400	2381287.0	204731.0	42033.0	3.733869876251556	3.9846126358128897	2.581728769723169	3.308738068649215	13779.596872757424	0.6597467112244402	0.4431723528073772	0.7378170956677461	0.6836569643385898	0.7881960568202862	0.2695846208047274	0.4070618229945543	state salary	0.8438082332318018	0.7635826608194805	0.7784425510755144	0.6968258691049918	0.6961934070004858	0.9069772512937848	0.8624147955499606	0.9136539480494658	0.9040580991944108	0.6367485512908546	0.7111708363629557	0.4854817487726648	0.9214911326048504	0.9821377818914904	0.7918977279552719	0.8456225829363094	0.9340229334055056	3306	19672.32006258723	36.195074680534546	0.8995961072852227	0.7938142717538874	0.9211007018241916	1.0096296274831862	0.8470678913231331	0.893992255610953	0.6950457126260832	0.8780241313670176	1
IrForma-7200	['Susiana']	Formative Period	-7200	-7100	155101.0	4234.0	250.0	1.0	1.0	0.0	1.0	-12627.03556935712	0.2399701688154663	0.1	0.1	0.0	0.1	0.1	0.1	none	0.1	0.1	0.1	0.1	0.1	1.0	0.1	0.985656816237764	1.0	0.1	0.6562303141907171	0.1	1.0	0.1	0.0	0.1	1.2455157633054121	100-200	6954.469313851889	28.354351526118673	0.1	0.1	1.0	1.0	0.1	0.1	0.4989340091566646	1.0	1
IrForma-7100	['Susiana']	Formative Period	-7100	-7000	161685.0	3849.0	250.0	1.0	1.0	0.0	1.0	-12602.178391315416	0.2393488678407273	0.1	0.1	0.0	0.1	0.1	0.1	none	0.1	0.1	0.1	0.1	0.1	1.0	0.1	0.9862562063234224	1.0	0.1	0.655647893357931	0.1	1.0	0.1	0.0	0.1	1.246257137914969	100-200	6917.880378380601	28.500623630425988	0.1	0.1	1.0	1.0	0.1	0.1	0.4991599369013913	1.0	1
IrForma-7000	['Susiana']	Formative Period	-7000	-6900	159076.0	4228.0	250.0	1.0	1.0	0.0	1.0	-12641.985494800007	0.24057575226673755	0.1	0.1	0.0	0.1	0.1	0.1	none	0.1	0.1	0.1	0.1	0.1	1.0	0.1	0.9858222345072142	1.0	0.1	0.6562884058904723	0.1	1.0	0.1	0.0	0.1	1.2453253512539295	100-200	7011.451564156176	28.32204285169147	0.1	0.1	1.0	1.0	0.1	0.1	0.4984238713735922	1.0	1
IrIlkhn+1300	['Konya Plain', 'Sogdiana', 'Susiana']	Ilkhanate	1300	1400	5250000.0	3800000.0	100000.0	6.0	6.0	3.0	4.0	2100.0	1.149189060014166	1.0	1.0	1.0	0.0	0.1	0.1	state salary	1.0	1.0	1.0	1.0	1.0	1.0	1.0	1.0	1.0	1.0	1.0	0.9110769670843606	1.0	1.0	1.0	1.0	1.0	38	20.0	75.0	1.0	1.0	1.0	1.0	1.0	1.0	1.0	1.0	1.0
IrIlkhn+1400	['Konya Plain', 'Sogdiana', 'Susiana']	Ilkhanate	1400	1500	5250000.0	3800000.0	100000.0	6.0	6.0	3.0	4.0	1800.0	1.1518484294650686	1.0	1.0	1.0	1.0	0.1	0.1	state salary	1.0	1.0	1.0	1.0	1.0	1.0	1.0	1.0	1.0	1.0	1.0	0.9573860568748068	1.0	1.0	1.0	1.0	1.0	38	20.0	75.0	1.0	1.0	1.0	1.0	1.0	1.0	1.0	1.0	1.0
IrInjui+1400	['Susiana']	Injuids	1400	1500	1718584.0	144058.0	32887.0	3.4240226334439705	3.2988686415619126	1.96492350975108	3.135938492880937	13084.5255170259	0.6244934308809797	0.3425286601681615	0.7252778777124478	0.669635520830092	0.767865273198037	0.240160406591564	0.3419864349120191	state salary	0.8546183203514706	0.7787198209905583	0.8115122256707679	0.7156269623696352	0.6960194007276761	0.8819171910777286	0.7847815952505939	0.9290697179456368	0.8938439128581989	0.5793786179346081	0.7203620590129541	0.5060181334017735	0.9255372186239466	0.9453044669771942	0.7826408367088356	0.8783385960834521	0.9123859281678968	3306	17148.495929534474	33.441376806880925	0.9030408648692008	0.7786583713256289	0.9287422518828076	1.0085217597444822	0.8709341637902648	0.9064876005867502	0.6862245088201909	0.8903761011218676	1
IrJalay+1400	['Susiana']	Jalayirids	1400	1500	244896703.0	466000.0	2715.0	3.0	3.0	0.7835231965287144	4.0	3056.215789750206	0.34288843848212897	0.7352823572887062	0.8782778059142711	1.0	1.0295593958824398	0.12618977872990264	-0.19858448139742269	state salary	0.7927788184235537	1.0	1.0	0.8033224152994329	0.8021788842050427	1.0	0.8712121821598041	0.9487722943589996	1.0	0.9939086434577278	0.7539669582214445	0.4913881220453703	0.9880376385825862	0.7814588521257702	1.0	0.9025712017035602	0.8766525401764298	80	26199.056426034414	37.194673365796454	1.0488929290065052	0.8981553956917754	1.0	1.0669912272938484	0.8029158024571841	1.0	0.6834823796154998	1.010475937024833	1
IrKaraK+1400	['Susiana']	Kara Koyunlu	1400	1500	1718584.0	144058.0	32887.0	3.4240226334439705	3.2988686415619126	1.96492350975108	3.135938492880937	13084.5255170259	0.6244934308809797	0.3425286601681615	0.7252778777124478	0.669635520830092	0.767865273198037	0.240160406591564	0.3419864349120191	state salary	0.8546183203514706	0.7787198209905583	0.8115122256707679	0.7156269623696352	0.6960194007276761	0.8819171910777286	0.7847815952505939	0.9290697179456368	0.8938439128581989	0.5793786179346081	0.7203620590129541	0.5060181334017735	0.9255372186239466	0.9453044669771942	0.7826408367088356	0.8783385960834521	0.9123859281678968	3306	17148.495929534474	33.441376806880925	0.9030408648692008	0.7786583713256289	0.9287422518828076	1.0085217597444822	0.8709341637902648	0.9064876005867502	0.6862245088201909	0.8903761011218676	1
IrKaraK+1500	['Susiana']	Kara Koyunlu	1500	1600	2181492.0	140401.0	26174.0	3.5172369683304012	3.2749221490857274	1.9212041129513024	3.1684540872444598	13132.543041730449	0.6263704909411314	0.33735560329755393	0.7089441685950746	0.6497753034369875	0.7490134023042965	0.21709493642384287	0.3149818016182144	state salary	0.8435623007995015	0.7592225832679179	0.7996465790936088	0.6936140981745038	0.69355575199527	0.8916782043604412	0.7935893969079287	0.9281671030806308	0.9016379152786841	0.5835312469304893	0.7337187354725823	0.5052680492165754	0.9331809591228308	0.9378925927146546	0.7803931012158043	0.8766431563803256	0.9159613152469019	3306	17895.505105945867	34.59277444429358	0.9038959306364598	0.7790777714739148	0.9260618422497412	1.004018088659121	0.8506322617573612	0.8965116232014141	0.6930582275426703	0.8849084640354089	1
IrKhzE-6000	['Susiana']	Early Susiana	-6000	-5900	177168.0	3809.0	175.0	1.0	1.0	1.0	1.0	-8066.48875126351	0.289433999564404	0.1	0.1	0.1	0.1	0.1	0.1	land	0.1	0.1	0.1	0.1	0.2572673663845506	1.1221320992343875	0.10652084689820823	0.965138510604972	1.0	0.25508245814412384	0.7006591918030619	0.1	1.0	1.0	0.0	0.2671003586083491	1.1261090352678944	100-200	11688.256821134659	22.46426832549929	0.16668780685135576	0.16587651146371396	1.0	1.0940962564818115	0.1	0.1	0.5505791995145034	1.0	1
IrKhzE-5900	['Susiana']	Early Susiana	-5900	-5800	184374.0	3455.0	175.0	1.0	1.0	1.0	1.0	-8010.031592937001	0.2896220178488986	0.1	0.1	0.1	0.1	0.1	0.1	land	0.1	0.1	0.1	0.1	0.2578357261894368	1.123156266229974	0.10745718114200377	0.9660743884776016	1.0	0.2543429327506999	0.7002217334101871	0.1	1.0	1.0	0.0	0.2663951342127962	1.12677465965761	100-200	11607.673733080721	22.623230111412468	0.16665153339817385	0.16626703380148875	1.0	1.093076856093834	0.1	0.1	0.550454146549994	1.0	1
IrKhzE-5800	['Susiana']	Early Susiana	-5800	-5700	184968.0	3447.0	175.0	1.0	1.0	1.0	1.0	-8025.373982780441	0.2898873213570732	0.1	0.1	0.1	0.1	0.1	0.1	land	0.1	0.1	0.1	0.1	0.2579072613235625	1.1230179663072124	0.10746115389207772	0.9660850579605679	1.0	0.2545309351070121	0.7001104981137038	0.1	1.0	1.0	0.0	0.26684877163540266	1.1265934715219257	100-200	11647.57289540442	22.6199258227102	0.16647056349403644	0.16609291678445706	1.0	1.0932261232366876	0.1	0.1	0.5502901839593477	1.0	1
IrKhzE-5700	['Susiana']	Early Susiana	-5700	-5600	166668.0	4556.0	175.0	1.0	1.0	1.0	1.0	-8288.4323168061	0.29115008080839955	0.1	0.1	0.1	0.1	0.1	0.1	land	0.1	0.1	0.1	0.1	0.25659834202522125	1.1191020687291982	0.1046658947285149	0.9633956693692968	1.0	0.2583449091576135	0.7008074165952141	0.1	1.0	1.0	0.0	0.2717218966109013	1.123495015567525	100-200	12131.245230388568	22.16179398560376	0.16533961512511253	0.16385037516897086	1.0	1.097177693081251	0.1	0.1	0.5498459817003696	1.0	1
IrKhzEM-5700	['Susiana']	Early Middle Susiana	-5700	-5600	283072.0	3660.0	175.0	1.0	1.0	1.0	1.0	-7512.960588546723	0.4999626682756443	0.1	0.1	1.0	0.1	0.1	0.1	none	0.1	0.1	0.1	0.1	0.1	0.1	0.1	1.0655522165656082	1.0	0.054724287153691036	1.0423862412609741	0.1	1.0	1.0	0.0	0.6325563828210308	1.0402318782717153	61.6	8.0	11.536152653119721	0.1	0.1	1.0	1.0963587164394542	0.1	1.0	0.7133749394865623	1.0	1
IrKhzEM-5600	['Susiana']	Early Middle Susiana	-5600	-5500	295686.0	3308.0	175.0	1.0	1.0	1.0	1.0	-7500.794192129602	0.5001582123234942	0.1	0.1	1.0	0.1	0.1	0.1	none	0.1	0.1	0.1	0.1	0.1	0.1	0.1	1.0667138049192575	1.0	0.054206455653286745	1.0425204706832891	0.1	1.0	1.0	0.0	0.6338327718708539	1.0421352190328323	61.6	8.0	11.56482523761444	0.1	0.1	1.0	1.096293538869067	0.1	1.0	0.712744444728342	1.0	1
IrKhzEM-5500	['Susiana']	Early Middle Susiana	-5500	-5400	294818.0	3296.0	175.0	1.0	1.0	1.0	1.0	-7519.909517050622	0.5007702411433815	0.1	0.1	1.0	0.1	0.1	0.1	none	0.1	0.1	0.1	0.1	0.1	0.1	0.1	1.066839196572901	1.0	0.05434920339423405	1.0426032786427732	0.1	1.0	1.0	0.0	0.6353411871352663	1.0417070771927432	61.6	8.0	11.553993333010053	0.1	0.1	1.0	1.096634256822249	0.1	1.0	0.7126494570484903	1.0	1
IrKhzEM-5400	['Susiana']	Early Middle Susiana	-5400	-5300	294264.0	3272.0	175.0	1.0	1.0	1.0	1.0	-7537.811170548082	0.5014000076768996	0.1	0.1	1.0	0.1	0.1	0.1	none	0.1	0.1	0.1	0.1	0.1	0.1	0.1	1.0669947893769534	1.0	0.05446416904796475	1.0426658818482295	0.1	1.0	1.0	0.0	0.636816603469809	1.0413539438555557	61.6	8.0	11.544794094098863	0.1	0.1	1.0	1.0969386241200918	0.1	1.0	0.7125216932796266	1.0	1
IrKhzEM-5300	['Susiana']	Early Middle Susiana	-5300	-5200	293520.0	3253.0	175.0	1.0	1.0	1.0	1.0	-7556.339447878359	0.5020430497457762	0.1	0.1	1.0	0.1	0.1	0.1	none	0.1	0.1	0.1	0.1	0.1	0.1	0.1	1.0671341990615275	1.0	0.05459238619449308	1.0423041367082926	0.1	1.0	1.0	0.0	0.6383057189441383	1.0409118805590456	61.6	8.0	11.534551861594078	0.1	0.1	1.0	1.0972144301887397	0.1	1.0	0.7123679441235677	1.0	1
IrKhzEM-5200	['Susiana']	Early Middle Susiana	-5200	-5100	292778.0	3235.0	175.0	1.0	1.0	1.0	1.0	-7574.877619269153	0.5026860252149769	0.1	0.1	1.0	0.1	0.1	0.1	none	0.1	0.1	0.1	0.1	0.1	0.1	0.1	1.067273663790726	1.0	0.054720398684761966	1.0419423915683554	0.1	1.0	1.0	0.0	0.6397947835804924	1.040469874317685	61.6	8.0	11.524316712237637	0.1	0.1	1.0	1.0974902362573875	0.1	1.0	0.7122128532562629	1.0	1
IrKhzEM-5100	['Susiana']	Early Middle Susiana	-5100	-5000	261326.0	4276.0	175.0	1.0	1.0	1.0	1.0	-7702.306522702262	0.5051321277043267	0.1	0.1	1.0	0.1	0.1	0.1	none	0.1	0.1	0.1	0.1	0.1	0.1	0.1	1.064682364719557	1.0	0.05706724317562695	1.0393866963548235	0.1	1.0	1.0	0.0	0.6437869271116848	1.032535794770003	61.6	8.0	11.371462370983686	0.1	0.1	1.0	1.09888541305451	0.1	1.0	0.7137406516376432	1.0	1
IrKhzL-4700	['Susiana']	Late Susiana	-4700	-4600	355773.0	11617.0	750.0	1.0	1.0	1.6919881407292547	2.0	-4208.909161447409	0.5744364856200566	0.1	0.1	1.0	0.1	0.1	0.1	land	1.0	0.1	0.1	0.1	0.1	1.0	0.1	1.0	1.0	0.06774216483117973	0.819892260018217	0.1	1.0	1.0	0.0	0.6444180737985987	0.9963095881721584	61.6	15.0	1.805061382253001	0.07703234748158838	0.1	1.0	1.0	1.0	1.0	0.9716532317052856	1.0	1.0
IrKhzL-4600	['Susiana']	Late Susiana	-4600	-4500	393281.0	8632.0	750.0	1.0	1.0	1.689698036355685	2.0	-4188.834112656134	0.573711577749804	0.1	0.1	1.0	0.1	0.1	0.1	land	1.0	0.1	0.1	0.1	0.1	1.0	0.1	1.0	1.0	0.06715075940551303	0.8179149046652441	0.1	1.0	1.0	0.0	0.6438617233303771	1.0003039240803275	61.6	15.0	1.7758929773742338	0.07272715974642996	0.1	1.0	1.0	1.0	1.0	0.9700114152498488	1.0	1.0
IrKhzL-4500	['Susiana']	Late Susiana	-4500	-4400	391168.0	8580.0	750.0	1.0	1.0	1.6871160695071126	2.0	-4202.482969140887	0.57439337342998	0.1	0.1	1.0	0.1	0.1	0.1	land	1.0	0.1	0.1	0.1	0.1	1.0	0.1	1.0	1.0	0.06720775617376222	0.8179499719199084	0.1	1.0	1.0	0.0	0.6450707757871068	0.9995256347891954	61.6	15.0	1.7509054008052516	0.07359312457943379	0.1	1.0	1.0	1.0	1.0	0.969824397131259	1.0	1.0
IrKhzL-4400	['Susiana']	Late Susiana	-4400	-4300	388941.0	8536.0	750.0	1.0	1.0	1.6843590741710743	2.0	-4216.260448412377	0.5750835162695116	0.1	0.1	1.0	0.1	0.1	0.1	land	1.0	0.1	0.1	0.1	0.1	1.0	0.1	1.0	1.0	0.06726603204363285	0.8179909211107692	0.1	1.0	1.0	0.0	0.6462887045543516	0.9987305237382216	61.6	15.0	1.7258434511786618	0.07447600567072897	0.1	1.0	1.0	1.0	1.0	0.9696460864448381	1.0	1.0
IrKhzL-4300	['Susiana']	Late Susiana	-4300	-4200	344495.0	11203.0	750.0	1.0	1.0	1.6728077873152445	2.0	-4289.730443799803	0.578331123656145	0.1	0.1	1.0	0.1	0.1	0.1	land	1.0	0.1	0.1	0.1	0.1	1.0	0.1	1.0	1.0	0.06805508425183704	0.8175196961594302	0.1	1.0	1.0	0.0	0.6516580623974938	0.9914483753444312	61.6	15.0	1.6556264308619006	0.0821911250688529	0.1	1.0	1.0	1.0	1.0	0.9703552219111974	1.0	1.0
IrKhzM-5100	['Susiana']	Late Middle Susiana	-5100	-5000	460506.0	8923.0	750.0	1.0	1.0	1.0	1.0	-4092.3315688875537	0.5671140066749342	0.1	0.1	1.0	0.1	0.1	0.1	land	1.0	0.1	0.1	0.1	0.1	1.0	0.1	1.0	1.0	0.1277287307922751	0.8813207094115001	0.1	1.0	1.0	0.0	0.5539137035947889	1.0320389204934317	61.6	15.0	6.755932393419928	0.1	0.1	1.0	1.0	0.1	1.0	0.8874593997735478	1.0	1
IrKhzM-5000	['Susiana']	Late Middle Susiana	-5000	-4900	506403.0	7077.0	750.0	1.0	1.0	1.0	2.0	-3994.235256870512	0.5748703307075624	0.1	0.1	1.0	0.1	0.1	0.1	land	1.0	0.1	0.1	0.1	0.1	1.0	0.1	1.0	1.0	0.14502755694030298	0.8214656203441919	0.1	1.0	1.0	0.0	0.5238094677124108	1.032270003357149	61.6	15.0	7.7671014015010345	0.1	0.1	1.0	1.0	0.1	1.0	0.8583744953089159	1.0	1
IrKhzM-4900	['Susiana']	Late Middle Susiana	-4900	-4800	503575.0	7033.0	750.0	1.0	1.0	1.0	2.0	-4016.7178603878656	0.5753847392027861	0.1	0.1	1.0	0.1	0.1	0.1	land	1.0	0.1	0.1	0.1	0.1	1.0	0.1	1.0	1.0	0.14514270166826065	0.8217653747276992	0.1	1.0	1.0	0.0	0.5250797934863609	1.0317785303013751	61.6	15.0	7.750611832157233	0.1	0.1	1.0	1.0	0.1	1.0	0.8582655154974975	1.0	1
IrKhzM-4800	['Susiana']	Late Middle Susiana	-4800	-4700	500763.0	6988.0	750.0	1.0	1.0	1.0	2.0	-4039.197165885047	0.5758991624979377	0.1	0.1	1.0	0.1	0.1	0.1	land	1.0	0.1	0.1	0.1	0.1	1.0	0.1	1.0	1.0	0.1452578975602832	0.8220651897497241	0.1	1.0	1.0	0.0	0.5263500108059634	1.031286943135303	61.6	15.0	7.734116950452177	0.1	0.1	1.0	1.0	0.1	1.0	0.8581565904498036	1.0	1
IrKhzM-4700	['Susiana']	Late Middle Susiana	-4700	-4600	443242.0	9177.0	750.0	1.0	1.0	1.0	2.0	-4171.987001108895	0.5769244201057165	0.1	0.1	1.0	0.1	0.1	0.1	land	1.0	0.1	0.1	0.1	0.1	1.0	0.1	1.0	1.0	0.14764124761142267	0.8232137135902394	0.1	1.0	1.0	0.0	0.5291407851931169	1.0254328375816726	61.6	15.0	7.608516793237147	0.1	0.1	1.0	1.0	0.1	1.0	0.8611455397600536	1.0	1
IrMElm1-1500	['Susiana']	Middle Elamite I	-1500	-1400	843605.0	230000.0	1500.0	4.0	3.0	2.0	4.0	-1390.3477409019042	1.0276981683819817	0.1360427891385643	0.9348213821734712	1.0	1.0	-0.018034162729291897	0.5474822681786989	governed population	1.0	0.34481868275491473	1.0	0.3252935414319396	1.0	1.0	0.6968019579273894	1.0	1.0	0.4782356654125919	0.8698020895024673	0.3284524130691368	1.0	1.0	1.0	0.9837496062778804	1.0	38	105.0	12.0	0.8428432528029294	1.0	1.0	1.0	1.0	1.0	0.6044906633853921	1.0	1
IrMElm1-1400	['Susiana']	Middle Elamite I	-1400	-1300	1105380.0	230000.0	1500.0	4.0	3.0	2.0	4.0	-1349.5413373049826	1.0290024564310951	0.13951304522690972	0.9318157015677008	1.0	1.0	-0.01586967073863957	0.5439212999162634	governed population	1.0	0.34455819686045003	1.0	0.3281546102938396	1.0	1.0	0.6977757380249229	1.0	1.0	0.4803102659143598	0.8739907799919995	0.32305119880203537	1.0	1.0	1.0	0.9876429275631792	1.0	38	105.0	12.0	0.8421891953263073	1.0	1.0	1.0	1.0	1.0	0.6074796263865732	1.0	1
IrMElm2-1300	['Susiana']	Middle Elamite II	-1300	-1200	995701.0	290000.0	2750.0	4.0	3.0	2.0	4.0	2735.2062942597995	0.9230744290196532	0.2812850840147985	0.9425351496827528	1.0	1.0	-0.020059139023665132	0.2356875787223772	governed population	1.0	0.4323393402954014	1.0	0.2719788236148017	1.0	1.0	0.767109541304805	1.0	1.0	1.0	0.8601129639853604	0.7762825847011539	1.0	1.0	1.0	1.0	1.0	10000	105.0	50.0	1.1110650033345897	1.0	1.0	1.0	1.0	1.0	0.8695542358124242	1.0	1
IrMElm2-1200	['Susiana']	Middle Elamite II	-1200	-1100	1060332.0	290000.0	2750.0	4.0	3.0	2.0	4.0	2736.061305989574	0.9233989026397148	0.2822856341325557	0.9423603036838666	1.0	1.0	-0.02008132129853149	0.23467893971252435	governed population	1.0	0.4324788663893775	1.0	0.27268582708311484	1.0	1.0	0.7677402959077724	1.0	1.0	1.0	0.8616065149265411	0.7758286431875581	1.0	1.0	1.0	1.0	1.0	10000	105.0	50.0	1.1101406263211098	1.0	1.0	1.0	1.0	1.0	0.8703834133625167	1.0	1
IrMElm3-1100	['Susiana']	Middle Elamite III	-1100	-1000	4088454.0	250000.0	132533.0	4.0	3.0	2.0	4.0	2803.51818609711	1.0019119579411242	0.3478478305661709	1.0	1.0	1.0	0.0095372417526966	0.3730651569511037	governed population	1.0	0.6801572123346245	1.0	0.478209533459163	1.0	1.0	0.9266127724858502	1.0	1.0	0.8446215210530619	0.9371815544913851	0.9063549012367328	1.0	1.0	1.0	1.0	1.0	10000	105.0	53.0	1.137035433429591	1.0	1.0	1.0	1.0	1.0	0.9015350734015304	1.0	1
IrMedes-700	['Susiana']	Median Empire	-700	-600	36664393.0	2500000.0	3415383.0	4.0	3.044047036878947	1.7194738430888905	4.0	1500.0	0.8206365502138542	0.6270453297645233	1.1136808247886618	1.0	1.0	0.14877041301286473	0.4169454902676863	state salary	1.0719067022040378	-0.4852252575760746	0.3101041464265909	0.7219378954599567	0.4085758688421827	0.38403216483994096	0.7302989249348923	0.8874003136816847	1.0	0.430321797776874	0.4106098756791119	0.367839895170307	1.0	1.0	0.7625912474836325	0.8680488000556518	1.0183433549177603	2560000	62314.21074138241	48.98522897486814	0.6452293399538841	0.934749039049208	0.863552901113646	0.9467430903598991	0.7765497737954278	1.0	0.3598427746430488	1.0	1
IrMedes-600	['Susiana']	Median Empire	-600	-500	42114514.0	2500000.0	2346715.0	4.0	3.395831986216432	1.817958269210572	4.0	1500.0	0.7596949165530469	0.5074966429671725	0.9759604220404954	1.0	1.0	0.15983161911947014	0.2950919139716435	state salary	0.968677102126992	-0.1386862130317814	0.40129007856310617	0.6928880245204325	0.478317575982065	0.5169667223254288	0.6999410478726957	0.9898594916341088	1.0	0.5017242689627944	0.5101130986079437	0.41088480113217857	1.0	1.0	0.7992888642580509	0.7901369997619782	0.9776471055955538	2560000	43756.24420810445	35.939341151164605	0.7438026760394866	0.9135943836784384	0.9415409313305371	1.0031899096255077	0.8260477456927885	1.0	0.4308749420729344	1.0	1
IrMedes-500	['Susiana']	Median Empire	-500	-400	51887314.0	2500000.0	2342763.0	4.0	3.382691990104662	1.72522407277597	4.0	1500.0	0.7481819638123299	0.5233112420296038	0.976860613674528	1.0	1.0	0.16391658579016494	0.28804950227569226	state salary	0.9666723149205471	-0.11646700794105196	0.41691187355005466	0.6940497640068737	0.4913996686692754	0.5217970895454874	0.7160078423595242	0.9894082633282529	1.0	0.4929077668439781	0.5215568481394319	0.3948745698494621	1.0	1.0	0.805663538631941	0.7870762960603329	0.9736457614132168	2560000	42129.13208828016	35.95789722903764	0.7782839992468996	0.9139990295417716	0.9487810026450528	1.0081287680997275	0.8305770824394471	1.0	0.4361374484715703	1.0	1
IrMuzzf+1400	['Susiana']	Muzzafarids	1400	1500	1718584.0	144058.0	32887.0	3.4240226334439705	3.2988686415619126	1.96492350975108	3.135938492880937	13084.5255170259	0.6244934308809797	0.3425286601681615	0.7252778777124478	0.669635520830092	0.767865273198037	0.240160406591564	0.3419864349120191	state salary	0.8546183203514706	0.7787198209905583	0.8115122256707679	0.7156269623696352	0.6960194007276761	0.8819171910777286	0.7847815952505939	0.9290697179456368	0.8938439128581989	0.5793786179346081	0.7203620590129541	0.5060181334017735	0.9255372186239466	0.9453044669771942	0.7826408367088356	0.8783385960834521	0.9123859281678968	3306	17148.495929534474	33.441376806880925	0.9030408648692008	0.7786583713256289	0.9287422518828076	1.0085217597444822	0.8709341637902648	0.9064876005867502	0.6862245088201909	0.8903761011218676	1
IrNElm1-900	['Susiana']	Elam	-900	-800	2902240.0	234896.0	39317.0	3.0	3.0	2.2361164955197608	3.0	11802.650211792527	0.8687899509435848	0.2686613736852507	1.0	1.0	0.984237477416742	0.09400701678832543	-0.015019820484941491	governed population	0.7791723661297043	0.4754704204592599	0.6275250212770069	0.3893571390205112	0.7056552449143394	1.0	0.6942365008812834	1.0	0.97835345783809	0.5749240186279488	0.7355132323441389	0.7918659443166676	0.8167327422874042	1.0	0.7986621555759977	0.9036161593431068	0.8666709022800211	10000	11955.614916661852	28.3563591559773	0.9076939428356974	1.0	0.9914132499817532	1.031824776069848	0.7960883953176612	1.0	0.7169592252440122	1.0	1
IrNElm1-800	['Susiana']	Elam	-800	-700	3195326.0	220284.0	46065.0	3.0	3.0	2.209028142436825	3.0	12077.97635635562	0.8716104028101391	0.27353782863988363	1.0	1.0	0.986504729028986	0.09523667497659656	-0.010929032923814476	governed population	0.7809799479718719	0.4789493560649701	0.6289731206944353	0.3916823086126983	0.7049010310051105	1.0	0.7062248379306427	1.0	0.9809934312834316	0.5749140160532695	0.7360697544661049	0.7902571279948356	0.8166121837760817	1.0	0.7992723402861083	0.9058396632649102	0.8663706733299897	10000	12792.673060539275	28.54640733053165	0.9082585371476644	1.0	0.98927674063604	1.0324891476984726	0.793486071739143	1.0	0.7107588763752806	1.0	1
IrNElm1-700	['Susiana']	Elam	-700	-600	3313079.0	320049.0	51900.0	3.0	3.0	2.246974911836297	3.0	11751.80422253736	0.8648653060536067	0.265611184019426	1.0	1.0	0.9824714597480813	0.09407977268395433	-0.020727551074445738	governed population	0.7803176962942802	0.4836286131691285	0.6252468422521196	0.40349369189862	0.7018353135665183	1.0	0.704575609791809	1.0	0.9780897422750042	0.5888765358601886	0.7332996839016913	0.7932128945922352	0.8180033505378308	1.0	0.8048774896519169	0.9021274878537632	0.8673645264842387	10000	12326.343206809353	26.705911661567782	0.9066847290839072	1.0	0.9932016379353626	1.0328533667730129	0.7973858362307081	1.0	0.709916254330865	1.0	1
IrNElm2-700	['Susiana']	Elam	-700	-600	12141238.0	300000.0	638963.0	3.0	4.0	2.4993536639850698	4.0	250.0	0.9930514778848921	0.4652181441076276	1.0	1.0	1.0	0.1	0.1	governed population	1.0	0.7634552997647278	1.0	0.6888151197408515	1.0	1.0	0.9614802040543579	1.1254421620231678	1.0	0.7411888103455434	0.7059788209630375	0.4903753820299139	0.8092570868488534	1.0	1.0	1.0	1.0	2560000	11454.314372807348	29.671128503192172	1.0594674069495806	1.0	1.0	1.0	1.0	1.0	0.5728011961915878	1.0	1
IrNElm2-600	['Susiana']	Elam	-600	-500	14113197.0	300000.0	423880.0	3.0	4.0	2.457766747033992	4.0	250.0	0.9781971750139976	0.4381224642287571	1.0	1.0	1.0	0.1	0.1	governed population	1.0	0.7831346412186264	1.0	0.6722877336167571	1.0	1.0	0.9816881878497568	1.1080471067086068	1.0	0.74705533318596	0.7358473566393594	0.4507586124722302	0.8185349284711628	1.0	1.0	1.0	1.0	38	9824.784924931078	25.76309946196972	1.0653855428830328	1.0	1.0	1.0	1.0	1.0	0.5794042090343927	1.0	1
IrNElm3-600	['Susiana']	Elam	-600	-500	6954922.0	39300.0	139603.0	3.2131464632751774	3.6092832289250314	2.0623771095512784	3.2679369803441314	7316.262778365572	0.9886783655786076	0.1486228106689539	0.5978452402730132	1.0	0.876220909482563	0.06706657024065413	0.030066297456436606	land	1.0	0.3937815578847792	0.711699127050383	0.28558713234740984	1.0	0.9879557586782174	0.9395885258289428	1.0696122346445582	1.0	0.5867965887136433	0.9050223654657016	0.7260025662936032	0.9952143730839252	1.0	1.0	1.0	1.0	10000	-1706.597040034134	23.127534336389928	1.1225634041634054	1.0	1.0	1.0	1.0	1.0	0.8543314264508847	1.0	1
IrNElm3-500	['Susiana']	Elam	-500	-400	6987335.0	37385.0	314655.0	3.4374448802620767	3.934495268343437	2.2933094734196904	3.717445582843675	8971.588470287414	1.0086201140775293	0.16381096151168073	0.6408290662775743	1.0	0.9155860606309688	0.06387099565527211	0.12371672661015712	land	1.0	0.4417112546397188	0.6784309699155827	0.4037922687928022	1.0	0.9222064084857552	0.9495690403594772	1.073671298616691	1.0	0.6344967696324915	0.8643434829242569	0.7732293061066331	0.9783093099478571	1.0	1.0	1.0	1.0	10000	4881.715599766687	27.32138899867476	1.1334088828349471	1.0	1.0	1.0	1.0	1.0	0.7937790395490232	1.0	1
IrPart1-200	['Kachi Plain', 'Susiana']	Parthian Empire	-200	-100	50000.0	280000.0	264977.0	5.0	6.0	3.0	4.0	440.0	1.1286018274582583	0.4830650940414923	0.1	1.0	1.0	0.0	0.0	land	1.0	1.0	1.0187387739060645	1.0	1.0	1.0	1.0	1.0	1.0	1.0	1.0	1.0	1.0	1.0	1.0	1.0	1.0	38	91.5	11.81272303412932	1.0	1.0	1.0	1.0	1.0	1.0	1.0	1.0	1
IrPart1-100	['Kachi Plain', 'Susiana']	Parthian Empire	-100	0	5450000.0	2000000.0	300000.0	5.0	6.0	3.0	4.0	940.0	1.091462592297957	0.3866353724968799	0.1	1.0	1.0	0.0	0.0	land	1.0	1.0	0.9882254141218408	1.0	1.0	1.0	1.0	1.0	1.0	1.0	1.0	1.0	1.0	1.0	1.0	1.0	1.0	38	91.5	3.945749953300609	1.0	1.0	1.0	1.0	1.0	1.0	1.0	1.0	1
IrPart1+0	['Kachi Plain', 'Susiana']	Parthian Empire	0	100	25000000.0	3000000.0	400000.0	5.0	6.0	3.0	4.0	940.0	1.0369832879705436	0.5023382715029446	0.1	1.0	1.0	0.0	0.0	land	1.0	1.0	0.9847656459385544	1.0	1.0	1.0	1.0	1.0	1.0	1.0	1.0	1.0	1.0	1.0	1.0	1.0	1.0	38	91.5	10.789417051361527	1.0	1.0	1.0	1.0	1.0	1.0	1.0	1.0	1
IrPart1+100	['Kachi Plain', 'Susiana']	Parthian Empire	100	200	25000000.0	3000000.0	400000.0	5.0	6.0	3.0	4.0	940.0	1.0369832879705436	0.5023382715029446	0.1	1.0	1.0	0.0	0.0	land	1.0	1.0	0.9847656459385544	1.0	1.0	1.0	1.0	1.0	1.0	1.0	1.0	1.0	1.0	1.0	1.0	1.0	1.0	38	91.5	10.789417051361527	1.0	1.0	1.0	1.0	1.0	1.0	1.0	1.0	1
IrPart2+100	['Sogdiana', 'Susiana']	Parthian Empire	100	200	4750000.0	1900000.0	400000.0	5.0	6.0	3.0	4.0	940.0	1.108276198428542	0.3933251048712186	0.1	1.0	1.0	0.0	0.0	land	1.0	1.0	0.9784979876689456	1.0	1.0	1.0	1.0	1.0	1.0	1.0	1.0	1.0	1.0	1.0	1.0	1.0	1.0	38	91.5	5.296104373748348	1.0	1.0	1.0	1.0	1.0	1.0	1.0	1.0	1
IrPart2+200	['Sogdiana', 'Susiana']	Parthian Empire	200	300	5000000.0	1800000.0	20000.0	5.0	6.0	3.0	4.0	940.0	1.0750612529599481	0.3745760676781206	0.1	1.0	1.0	0.0	0.0	land	1.0	1.0	0.9654581062814394	1.0	1.0	1.0	1.0	1.0	1.0	1.0	1.0	1.0	1.0	1.0	1.0	1.0	1.0	38	91.5	-1.526316820856071	1.0	1.0	1.0	1.0	1.0	1.0	1.0	1.0	1
IrPart2+300	['Sogdiana', 'Susiana']	Parthian Empire	300	400	5000000.0	1800000.0	20000.0	5.0	6.0	3.0	4.0	940.0	1.0750612529599481	0.3745760676781206	0.1	1.0	1.0	0.0	0.0	land	1.0	1.0	0.9654581062814394	1.0	1.0	1.0	1.0	1.0	1.0	1.0	1.0	1.0	1.0	1.0	1.0	1.0	1.0	38	91.5	-1.526316820856071	1.0	1.0	1.0	1.0	1.0	1.0	1.0	1.0	1
IrPrCer-7800	['Susiana']	Pre-Ceramic Period	-7800	-7700	148021.0	3681.0	250.0	1.0	1.0	0.0	1.0	-12311.078640771304	0.23729629543518665	0.1	0.1	0.0	0.1	0.1	0.1989765175948281	none	0.1	0.1	0.1	0.1	0.1	1.0	0.1	0.9836679530547852	1.0	0.1	0.6573755696151398	0.1	1.0	0.1	0.0	0.1	1.2427770020303646	100-200	7260.584977955354	28.817111093925696	0.1	0.1	1.0	1.0	0.1	0.1	0.4958956766579993	1.0	1
IrPrCer-7700	['Susiana']	Pre-Ceramic Period	-7700	-7600	148731.0	3679.0	250.0	1.0	1.0	0.0	1.0	-12319.706261543108	0.2375625165388933	0.1	0.1	0.0	0.1	0.1	0.19904867177416968	none	0.1	0.1	0.1	0.1	0.1	1.0	0.1	0.98365378823819	1.0	0.1	0.6573759577016518	0.1	1.0	0.1	0.0	0.1	1.2426736941734278	100-200	7291.443560498362	28.803289215326792	0.1	0.1	1.0	1.0	0.1	0.1	0.4955367346723387	1.0	1
IrPrCer-7600	['Susiana']	Pre-Ceramic Period	-7600	-7500	149444.0	3678.0	250.0	1.0	1.0	0.0	1.0	-12328.330584294741	0.2378286488430323	0.1	0.1	0.0	0.1	0.1	0.19912078600419106	none	0.1	0.1	0.1	0.1	0.1	1.0	0.1	0.9836396325956986	1.0	0.1	0.6573763336604602	0.1	1.0	0.1	0.0	0.1	1.242570386316491	100-200	7322.302143041371	28.789468222121425	0.1	0.1	1.0	1.0	0.1	0.1	0.495177854295868	1.0	1
IrPrCer-7500	['Susiana']	Pre-Ceramic Period	-7500	-7400	150063.0	3683.0	250.0	1.0	1.0	0.0	1.0	-12337.55844473798	0.2381117122647297	0.1	0.1	0.0	0.1	0.1	0.1991805473336995	none	0.1	0.1	0.1	0.1	0.1	1.0	0.1	0.9836146606845766	1.0	0.1	0.6573870424226489	0.1	1.0	0.1	0.0	0.1	1.2424526625251728	100-200	7354.261501100933	28.77249965487089	0.1	0.1	1.0	1.0	0.1	0.1	0.4948065767813018	1.0	1
IrPrCer-7400	['Susiana']	Pre-Ceramic Period	-7400	-7300	150782.0	3682.0	250.0	1.0	1.0	0.0	1.0	-12346.186065509784	0.23837787416872455	0.1	0.1	0.0	0.1	0.1	0.1992663870087352	none	0.1	0.1	0.1	0.1	0.1	1.0	0.1	0.9836002940376928	1.0	0.1	0.6573876730632308	0.1	1.0	0.1	0.0	0.1	1.242348708043211	100-200	7385.217520711196	28.75871142122661	0.1	0.1	1.0	1.0	0.1	0.1	0.494447189840381	1.0	1
IrPrCer-7300	['Susiana']	Pre-Ceramic Period	-7300	-7200	151505.0	3681.0	250.0	1.0	1.0	0.0	1.0	-12354.816984301762	0.2386440360727195	0.1	0.1	0.0	0.1	0.1	0.1993463912294977	none	0.1	0.1	0.1	0.1	0.1	1.0	0.1	0.9835860466541616	1.0	0.1	0.6573881702990743	0.1	1.0	0.1	0.0	0.1	1.2422450198186124	100-200	7416.139305676207	28.74490547971148	0.1	0.1	1.0	1.0	0.1	0.1	0.494087912426909	1.0	1
IrPrCer-7200	['Susiana']	Pre-Ceramic Period	-7200	-7100	146752.0	4047.0	250.0	1.0	1.0	0.0	1.0	-12396.975576169498	0.2397629698243671	0.1	0.1	0.0	0.1	0.1	0.19817168717582406	none	0.1	0.1	0.1	0.1	0.1	1.0	0.1	0.9829716477343388	1.0	0.1	0.6579417271975351	0.1	1.0	0.1	0.0	0.1	1.2413546551959396	100-200	7504.949242327549	28.566805912367553	0.1	0.1	1.0	1.0	0.1	0.1	0.4930732364515771	1.0	1
IrQajar+1800	['Susiana']		1800	1900	1984212.0	146813.0	32195.0	3.4958588908853847	4.131671603620996	1.8834820870517677	3.1730704503083653	11311.23325073584	0.7570331791136744	0.3668256821128233	0.7236769757817174	0.8079894195820702	0.7639082169187512	0.1965922848978316	0.4500882909551003	state salary	0.6773020847113052	0.699316431958666	0.8349772631396433	0.7590010043552378	0.6995169758270035	0.9261171845967904	0.7144626304810744	0.9085332017163796	0.8974964958261284	0.6321714652129308	0.8940592368238374	0.4980733802929204	0.9925256387872236	0.9639049196558628	0.66543721239863	0.9827461866534812	0.9286752350929696	3306	25206.63751185352	36.53388999840023	0.8127025676773291	0.8135344294292106	0.9713609307160744	0.9942339897439652	0.8084843513077673	0.9416589490588396	0.7978334992617151	0.9525870479939822	1
IrQajar+1900	['Susiana']		1900	2000	2460225.0	216479.0	38177.0	3.6277366275894787	4.510917530246563	2.3719778070618722	3.400855598816788	12220.591405926487	0.7924947536429013	0.4676431843406581	0.7940474108821377	0.8510901730920152	0.7993280674446036	0.2027476818670479	0.5623427989351737	state salary	0.7092198791601565	0.7516959035085256	0.8577081386712324	0.7724362342458977	0.7139503235037183	0.9357494248107529	0.7679684337650632	0.8908136494554827	0.8963272549345186	0.6871147125551049	0.8787259872481118	0.4900374597850311	1.0226189432726112	1.0040428404800708	0.6760964184923881	0.9894830453660624	0.9604930660736158	3306	23328.55186604778	37.549009632469954	0.8532734884227886	0.8102550016431537	0.963338173505751	0.992204101520714	0.7862158803303759	0.9643563966092236	0.838249867128114	0.9059938762723548	1
IrQajar+2000	['Susiana']		2000	2100	2490251.0	214136.0	38692.0	3.6436493490104973	4.526321276143265	2.384746283551721	3.4080889465352966	12301.385479612456	0.7933638350111392	0.4681631320337231	0.7949816912777349	0.8503043904352545	0.7999900188208107	0.2032905660128263	0.5643799174994084	state salary	0.709058307438434	0.7516245069464452	0.857901727740729	0.7730437481493619	0.7134265401146352	0.9359093211178496	0.7666793837376695	0.8901101149410744	0.896112021716753	0.6834896873960156	0.8779642583191085	0.4897545854845273	1.0209614047423687	1.0041693240926854	0.6769085954788088	0.988726169587444	0.959591813426625	3306	23366.487144779443	37.605074522396286	0.8526796312546163	0.8107727728325629	0.9632444448430462	0.992136846770022	0.7860533066620303	0.9630908947067142	0.8364331353371646	0.9064896601695609	1
IrSafvd+1500	['Susiana']	Safavid Empire	1500	1600	9000000.0	2700000.0	200000.0	6.0	6.0	5.0	4.0	1350.0	1.310284558802174	1.0	1.0	1.0	1.0	0.0	0.0	state salary	1.0	1.0	1.0	1.0	1.0	1.0	1.0	1.0	1.0	1.0	1.0	1.0	1.0	1.0	1.0	1.0	1.0	38	-60.30298513190428	39.342244986246904	1.0	1.0	1.0	1.0	1.0	1.0	1.0	1.0	1
IrSafvd+1600	['Susiana']	Safavid Empire	1600	1700	9000000.0	2700000.0	200000.0	6.0	6.0	5.0	4.0	1350.0	1.310284558802174	1.0	1.0	1.0	1.0	0.0	0.0	state salary	1.0	1.0	1.0	1.0	1.0	1.0	1.0	1.0	1.0	1.0	1.0	1.0	1.0	1.0	1.0	1.0	1.0	38	-60.30298513190428	39.342244986246904	1.0	1.0	1.0	1.0	1.0	1.0	1.0	1.0	1
IrSafvd+1700	['Susiana']	Safavid Empire	1700	1800	9000000.0	2700000.0	200000.0	6.0	6.0	5.0	4.0	1350.0	1.310284558802174	1.0	1.0	1.0	1.0	0.0	0.0	state salary	1.0	1.0	1.0	1.0	1.0	1.0	1.0	1.0	1.0	1.0	1.0	1.0	1.0	1.0	1.0	1.0	1.0	38	-60.30298513190428	39.342244986246904	1.0	1.0	1.0	1.0	1.0	1.0	1.0	1.0	1
IrSafvd+1800	['Susiana']	Safavid Empire	1800	1900	9000000.0	2700000.0	200000.0	6.0	6.0	5.0	4.0	1350.0	1.310284558802174	1.0	1.0	1.0	1.0	0.0	0.0	state salary	1.0	1.0	1.0	1.0	1.0	1.0	1.0	1.0	1.0	1.0	1.0	1.0	1.0	1.0	1.0	1.0	1.0	38	-60.30298513190428	39.342244986246904	1.0	1.0	1.0	1.0	1.0	1.0	1.0	1.0	1
IrSasn1+300	['Kachi Plain', 'Sogdiana', 'Susiana']		300	400	5000000.0	2600000.0	100000.0	6.0	7.0	4.0	5.0	1300.0	1.0244930959882352	0.0	0.0	1.0	0.0	0.1	0.1	land	1.0	1.0	1.0	1.0	1.0	1.0	1.0	1.0	1.0	1.0	1.0	1.0	1.0	1.0	1.0	1.0	1.0	38	350.0	10.0	1.0	1.0	1.0	1.0	1.0	1.0	1.0	1.0	1
IrSasn1+400	['Kachi Plain', 'Sogdiana', 'Susiana']		400	500	5000000.0	3100000.0	250000.0	6.0	7.0	4.0	5.0	1300.0	1.0271066448622492	0.0	0.0	1.0	0.0	0.1	0.1	land	1.0	1.0	1.0	1.0	1.0	1.0	1.0	1.0	1.0	1.0	1.0	1.0	1.0	1.0	1.0	1.0	1.0	38	350.0	10.0	1.0	1.0	1.0	1.0	1.0	1.0	1.0	1.0	1
IrSasn1+500	['Kachi Plain', 'Sogdiana', 'Susiana']		500	600	5000000.0	3100000.0	250000.0	6.0	7.0	4.0	5.0	1300.0	1.0271066448622492	0.0	0.0	1.0	0.0	0.1	0.1	land	1.0	1.0	1.0	1.0	1.0	1.0	1.0	1.0	1.0	1.0	1.0	1.0	1.0	1.0	1.0	1.0	1.0	38	350.0	10.0	1.0	1.0	1.0	1.0	1.0	1.0	1.0	1.0	1
IrSasn2+500	['Kachi Plain', 'Konya Plain', 'Sogdiana', 'Susiana', 'Upper Egypt', 'Yemeni Coastal Plain']	Sasanid Empire	500	600	8900000.0	3450000.0	400000.0	6.0	7.0	4.0	6.0	2300.0	0.8972020829982102	0.0	0.0	1.0	0.0	0.0	0.0	state salary	1.0	1.0	1.0	1.0	1.0	1.0	0.9943402694334412	1.0	1.0	1.0	1.0	1.0	1.0	1.0	1.0	1.0	1.0	2560000	-4878.398737805062	7.074080855206201	1.0	1.0	1.0	1.0	1.0	1.0	1.0	1.0	1
IrSasn2+600	['Kachi Plain', 'Konya Plain', 'Sogdiana', 'Susiana', 'Upper Egypt', 'Yemeni Coastal Plain']	Sasanid Empire	600	700	12700000.0	2600000.0	500000.0	6.0	7.0	4.0	6.0	2300.0	0.9804086394458552	0.0	1.0	1.0	1.0	0.0	0.0	state salary	1.0	1.0	1.0	1.0	1.0	1.0	0.9354226678898456	1.0	1.0	1.0	1.0	1.0	1.0	1.0	1.0	1.0	1.0	2560000	-3843.1852003424574	25.564833285898143	1.0	1.0	1.0	1.0	1.0	1.0	1.0	1.0	1
IrSasn2+700	['Kachi Plain', 'Konya Plain', 'Sogdiana', 'Susiana', 'Upper Egypt', 'Yemeni Coastal Plain']	Sasanid Empire	700	800	22100000.0	2600000.0	500000.0	6.0	7.0	4.0	6.0	2300.0	0.9626526035041836	0.0	1.0	1.0	1.0	0.0	0.0	state salary	1.0	1.0	1.0	1.0	1.0	1.0	0.9349739618747293	1.0	1.0	1.0	1.0	1.0	1.0	1.0	1.0	1.0	1.0	2560000	-6514.143255101277	24.373751839525376	1.0	1.0	1.0	1.0	1.0	1.0	1.0	1.0	1
IrSeleu-300	['Konya Plain', 'Sogdiana', 'Susiana']	Seleucid	-300	-200	30000000.0	3600000.0	50000.0	5.0	5.0	4.0	6.0	2000.0	0.9636855792743808	1.0168167501032075	1.0	1.0	1.0	0.3926065670127066	0.05724921885928427	state salary	1.0	1.0	1.0	1.0	1.0	1.0	1.0	1.0	1.0	1.0	1.0	1.0	1.0	1.0	1.0	1.0	1.0	38	-14442.162900970088	30.017244333516203	1.0	1.0	1.0	1.0	1.0	1.0	1.0	1.0	1
IrSeleu-200	['Konya Plain', 'Sogdiana', 'Susiana']	Seleucid	-200	-100	30000000.0	2300000.0	50000.0	5.0	5.0	4.0	6.0	1500.0	0.9686855277284524	1.0785489578047274	1.0	1.0	1.0	0.38895815619425145	0.042527015477553	state salary	1.0	1.0	1.0	1.0	1.0	1.0	1.0	1.0	1.0	1.0	1.0	1.0	1.0	1.0	1.0	1.0	1.0	38	-13363.002612741333	34.791663052025854	1.0	1.0	1.0	1.0	1.0	1.0	1.0	1.0	1
IrSeleu-100	['Konya Plain', 'Sogdiana', 'Susiana']	Seleucid	-100	0	30000000.0	425000.0	50000.0	5.0	5.0	4.0	6.0	1500.0	1.0015564636721097	1.2086360927346849	1.0	1.0	1.0	0.37008792104771016	0.029511504125569413	state salary	1.0	1.0	1.0	1.0	1.0	1.0	1.0	1.0	1.0	1.0	1.0	1.0	1.0	1.0	1.0	1.0	1.0	38	-9403.739555042786	42.6864082721161	1.0	1.0	1.0	1.0	1.0	1.0	1.0	1.0	1
IrSeleu+0	['Konya Plain', 'Sogdiana', 'Susiana']	Seleucid	0	100	30000000.0	425000.0	50000.0	5.0	5.0	4.0	6.0	1500.0	1.0015564636721097	1.2086360927346849	1.0	1.0	1.0	0.37008792104771016	0.029511504125569413	state salary	1.0	1.0	1.0	1.0	1.0	1.0	1.0	1.0	1.0	1.0	1.0	1.0	1.0	1.0	1.0	1.0	1.0	38	-9403.739555042786	42.6864082721161	1.0	1.0	1.0	1.0	1.0	1.0	1.0	1.0	1
IrSeljq+1100	['Konya Plain', 'Sogdiana', 'Susiana']	Seljuk Empire	1100	1200	12100000.0	4000000.0	500000.0	5.0	6.0	3.0	4.0	750.0	1.1809390494159766	1.0	1.0	1.0	1.0	0.1	0.1	cash	1.0	1.0	1.0	1.0	1.0	1.0	1.0	1.0	1.0	1.0	1.0	1.0	1.0	1.0	1.0	1.0	1.0	38	-10027.178779418264	54.0	1.0	1.0	1.0	1.0	1.0	1.0	1.0	1.0	1
IrSeljq+1200	['Konya Plain', 'Sogdiana', 'Susiana']	Seljuk Empire	1200	1300	12100000.0	4000000.0	500000.0	5.0	6.0	3.0	4.0	750.0	1.1809390494159766	1.0	1.0	1.0	1.0	0.1	0.1	cash	1.0	1.0	1.0	1.0	1.0	1.0	1.0	1.0	1.0	1.0	1.0	1.0	1.0	1.0	1.0	1.0	1.0	38	-10027.178779418264	54.0	1.0	1.0	1.0	1.0	1.0	1.0	1.0	1.0	1
IrShima-2000	['Susiana']	Dynasty of Shimashki	-2000	-1900	1067154.0	75948.0	3859.0	4.0	3.0	2.0	3.0	7661.266195117474	0.9698806811089684	0.14662257629137973	0.6676087232806251	1.0	1.0	-0.03344755082400458	0.2436981736968359	governed population	1.0	0.3261820020318424	0.9219984067597428	0.3071834685207016	0.7966715191491014	1.0	0.3519853369108853	1.0	1.0	0.3696107726405777	0.9605234422213194	0.8490732897659174	1.0	1.0	1.0	0.8686782962029624	1.0	10000	-15570.636878966752	23.810069609652434	1.029378208556431	0.8092303192956383	1.0	1.0	1.0	1.0	0.9462601689526892	1.0	1
IrShima-1900	['Susiana']	Dynasty of Shimashki	-1900	-1800	1159925.0	96776.0	8039.0	4.0	3.0	2.0	3.0	8034.417389538402	0.9662938593740498	0.1553750272258294	0.6811914862712376	1.0	1.0	-0.03034542357675973	0.25700760637603226	governed population	1.0	0.3394943266357325	0.9075654987073376	0.30858695304277484	0.7944834515383332	1.0	0.37872036117754665	1.0	1.0	0.3857315350031645	0.9625934107820544	0.849631456440583	1.0	1.0	1.0	0.8714859352411746	1.0	10000	-14897.610087661353	23.30479853492609	1.0242917508116605	0.8098364242245121	1.0	1.0	1.0	1.0	0.9345113785896596	1.0	1
IrSukkE-1900	['Susiana']	Old Elamite Period	-1900	-1800	299057.0	18184.0	6500.0	4.0	3.0	2.0	3.0	6671.869212860406	0.9841171165884052	0.2654567907254715	0.7647793589423901	1.0	1.0	0.0205083180327309	0.38661616040524827	governed population	1.0	0.5644890711020762	1.0	0.2509486285093471	1.0	1.0	0.5720641418509584	1.0	1.0	0.4325050899389196	0.8646518661688031	0.921566246264958	1.0	1.0	1.0	1.0	1.0	10000	-7045.019899018978	25.266765106969075	1.062182125809544	1.0	1.0	1.0	1.0	1.0	0.9176307891470404	1.0	1
IrSukkE-1800	['Susiana']	Old Elamite Period	-1800	-1700	385589.0	19360.0	6500.0	4.0	3.0	2.0	3.0	6763.785859578836	0.9848982271849932	0.26876758084554864	0.7630193573115758	1.0	1.0	0.019748403099439885	0.38576702048308775	governed population	1.0	0.5632507869784966	1.0	0.2531834108310224	1.0	1.0	0.5734101659461366	1.0	1.0	0.43469474563153176	0.8667535001633714	0.9175709923008396	1.0	1.0	1.0	1.0	1.0	10000	-7263.263129064147	25.0487249665376	1.0636889784147283	1.0	1.0	1.0	1.0	1.0	0.9200095062770728	1.0	1
IrSukkE-1700	['Susiana']	Old Elamite Period	-1700	-1600	341797.0	16231.0	6500.0	4.0	3.0	2.0	3.0	6829.498911520052	0.9864187125813912	0.26934703633448115	0.7620720396578305	1.0	1.0	0.02098363143058736	0.38468306987083545	governed population	1.0	0.56458811789523	1.0	0.2516355609452736	1.0	1.0	0.5724195016607884	1.0	1.0	0.4298621334227025	0.8657865704911826	0.9201254169986413	1.0	1.0	1.0	1.0	1.0	10000	-7041.9177134723295	25.5215025686032	1.0643172641421417	1.0	1.0	1.0	1.0	1.0	0.9184835150985952	1.0	1
IrSukkL-1700	['Susiana']	Late Sukkalmah	-1700	-1600	324576.0	16616.0	6500.0	4.0	3.0	2.0	3.0	7023.769614298488	0.956164019098632	0.2764895981704381	0.7544690606236342	1.0	1.0	0.033669361515690166	0.2295014436092893	governed population	1.0	0.5422957897630546	1.0	0.34557481923527644	1.0	1.0	0.7088424775858289	1.0	1.0	0.4723545991867402	0.8848216984741805	0.8768201389985606	1.0	1.0	1.0	1.0	1.0	10000	-3859.883806922524	23.157643029211297	1.1023964427476662	1.0	1.0	1.0	1.0	1.0	0.90836487651772	1.0	1
IrSukkL-1600	['Susiana']	Late Sukkalmah	-1600	-1500	408774.0	16043.0	4250.0	4.0	3.0	2.0	3.0	7136.45059602429	0.9591236494874934	0.2734827925445623	0.7491916801143247	1.0	1.0	0.030400474020391643	0.22217756327076613	governed population	1.0	0.5386749641146983	1.0	0.3459746439383845	1.0	1.0	0.6971726316150384	1.0	1.0	0.4712090997297026	0.8848665588494194	0.8722505014617674	1.0	1.0	1.0	1.0	1.0	10000	-4935.6100968891105	23.231635810291948	1.1137560507861384	1.0	1.0	1.0	1.0	1.0	0.92144875171621	1.0	1
IrSukkL-1500	['Susiana']	Late Sukkalmah	-1500	-1400	370496.0	11398.0	4250.0	4.0	3.0	2.0	3.0	7338.224294695638	0.9629442804839397	0.2734765976727865	0.7419220823956287	1.0	1.0	0.032652318957563486	0.2213621805241815	governed population	1.0	0.538360266768148	1.0	0.3443456172760965	1.0	1.0	0.6943943103251018	1.0	1.0	0.4608767470703911	0.8841327357661649	0.8698496634246581	1.0	1.0	1.0	1.0	1.0	10000	-4283.029289101709	23.5914305281577	1.1111882422498602	1.0	1.0	1.0	1.0	1.0	0.9170897235506524	1.0	1
IrSusa1-4300	['Susiana']	Susa I	-4300	-4200	8000.0	2409.0	350.0	1.0	1.0	2.0	2.0	-3203.1754362648303	0.5814720753621101	0.1	0.1	1.0	0.1	0.1	0.1	land	1.0	0.1	0.1	0.1	0.1	1.0	0.1	1.0	1.0	-0.021288143021823025	0.8088349931098759	0.1	1.0	1.0	0.1	0.6697726803154608	1.025036294785085	61.6	80.0	10.0	0.12331596812440435	0.1	1.0	1.0270373102253052	1.0	1.0	1.0	1.0	1
IrSusa1-4200	['Susiana']	Susa I	-4200	-4100	8000.0	1742.0	350.0	1.0	1.0	2.0	2.0	-3197.9711604322965	0.5808207379336257	0.1	0.1	1.0	0.1	0.1	0.1	land	1.0	0.1	0.1	0.1	0.1	1.0	0.1	1.0	1.0	-0.021526925712504474	0.8070984636291136	0.1	1.0	1.0	0.1	0.6720123168214762	1.028241947855764	61.6	80.0	10.0	0.12297696176696755	0.1	1.0	1.0263177544373543	1.0	1.0	1.0	1.0	1
IrSusa1-4100	['Susiana']	Susa I	-4100	-4000	8000.0	1747.0	350.0	1.0	1.0	2.0	2.0	-3198.047014896269	0.5808320894783523	0.1	0.1	1.0	0.1	0.1	0.1	land	1.0	0.1	0.1	0.1	0.1	1.0	0.1	1.0	1.0	-0.02152498147803994	0.8071127439999826	0.1	1.0	1.0	0.1	0.6719931983535056	1.0282149322425869	61.6	80.0	10.0	0.12297934593759917	0.1	1.0	1.0263223375183184	1.0	1.0	1.0	1.0	1
IrSusa1-4000	['Susiana']	Susa I	-4000	-3900	8000.0	1755.0	350.0	1.0	1.0	2.0	2.0	-3198.1723396628313	0.5808513885843805	0.1	0.1	1.0	0.1	0.1	0.1	land	1.0	0.1	0.1	0.1	0.1	1.0	0.1	1.0	1.0	-0.021521706977889188	0.8071369994069785	0.1	1.0	1.0	0.1	0.6719607603359651	1.028169088430152	61.6	80.0	10.0	0.12298337632128607	0.1	1.0	1.026330102791203	1.0	1.0	1.0	1.0	1
IrSusa1-3900	['Susiana']	Susa I	-3900	-3800	800.0	801.0	350.0	1.0	1.0	2.0	2.0	-2906.9752975236242	0.5670538449678757	0.1	0.1	1.0	0.1	0.1	0.1	land	1.0	0.1	0.1	0.1	0.1	1.0	0.1	1.0	1.0	-0.04480094717470229	0.781965395196548	0.1	1.0	1.0	0.1	0.6465054980168945	1.0264189502540044	61.6	80.0	10.0	0.13660062365004946	0.1	1.0	1.0140226947556168	1.0	1.0	1.0	1.0	1
IrSusa1-3800	['Susiana']	Susa I	-3800	-3700	800.0	696.0	350.0	1.0	1.0	2.0	2.0	-2903.1182629316413	0.5665032210489934	0.1	0.1	1.0	0.1	0.1	0.1	land	1.0	0.1	0.1	0.1	0.1	1.0	0.1	1.0	1.0	-0.0448842934363522	0.7815342022784927	0.1	1.0	1.0	0.1	0.6470880978264444	1.0279853518311337	61.6	80.0	10.0	0.13617675217131858	0.1	1.0	1.0136247094244892	1.0	1.0	1.0	1.0	1
IrSusa2-3800	['Susiana']	Susa II	-3800	-3700	58968.0	29267.0	250.0	3.107271507179321	2.0	2.0	2.9200435311745547	-520.7966891958467	0.8180073134162285	0.1	0.7971301016123369	1.0	1.0	0.2291851772785322	0.044480765517559084	land	1.0	0.1	0.3159917263316725	0.1	0.78460688350271	1.0	0.1	1.0	1.0	0.1	1.0	1.0	1.0	1.0	1.0	1.0	1.0	10000	-13102.724505195612	25.219971615527683	0.9172799549880749	1.0	1.0	1.0	1.0	1.0	0.9254103595342992	1.0	1
IrSusa2-3700	['Susiana']	Susa II	-3700	-3600	10000.0	8942.0	250.0	3.0	2.0	2.0	3.0	190.8810226103069	0.8305400699912797	0.1	0.789930967169822	1.0	1.0	0.2419422707235448	0.030844030822247983	land	1.0	0.1	0.3004358941895613	0.1	0.7835721448731067	1.0	0.1	1.0	1.0	0.1	1.0	1.0	1.0	1.0	1.0	1.0	1.0	10000	-10402.306221480601	31.44273767698593	0.9074602657308096	1.0	1.0	1.0	1.0	1.0	0.9067740998533595	1.0	1
IrSusa2-3600	['Susiana']	Susa II	-3600	-3500	10000.0	12099.0	1250.0	3.0	2.0	2.0	3.0	-121.5400160978452	0.822893568823898	0.1	0.7992813056451135	1.0	1.0	0.2557743689781443	0.06020302593910563	land	1.0	0.1	0.3021435455213237	0.1	0.7844108200967271	1.0	0.1	1.0	1.0	0.1	1.0	1.0	1.0	1.0	1.0	1.0	1.0	10000	-11484.584495861509	30.85183089608921	0.8924153827043978	1.0	1.0	1.0	1.0	1.0	0.8883536366281453	1.0	1
IrSusa2-3500	['Susiana']	Susa II	-3500	-3400	10000.0	15698.0	5000.0	3.0	2.0	2.0	3.0	20.0	0.8159446474598355	0.1	0.8064974280300636	1.0	1.0	0.2672756900944597	0.08713987094356287	land	1.0	0.1	0.3036607475244887	0.1	0.7859674094904117	1.0	0.1	1.0	1.0	0.1	1.0	1.0	1.0	1.0	1.0	1.0	1.0	10000	-11213.625178997263	30.13649134936384	0.8695811587774593	1.0	1.0	1.0	1.0	1.0	0.8608018973898779	1.0	1
IrSusa2-3400	['Susiana']	Susa II	-3400	-3300	21000.0	22358.0	5000.0	4.0	2.0	2.0	4.0	20.0	0.8508999164543836	0.1	0.8248920962634225	1.0	1.0	0.2462802078903845	0.11914756306067532	land	1.0	0.1	0.32171131595566993	0.1	0.78492579463707	1.0	0.1	1.0	1.0	0.1	1.0	1.0	1.0	1.0	1.0	1.0	1.0	10000	-15153.242817189852	32.23146528100213	0.9268338376028924	1.0	1.0	1.0	1.0	1.0	0.8496099445758437	1.0	1
IrSusa2-3300	['Susiana']	Susa II	-3300	-3200	21000.0	21936.0	5000.0	4.0	2.0	2.0	4.0	20.0	0.8512248340722829	0.1	0.8246887488993209	1.0	1.0	0.2464564865296475	0.11880974019490408	land	1.0	0.1	0.3218511617124776	0.1	0.7850027635284473	1.0	0.1	1.0	1.0	0.1	1.0	1.0	1.0	1.0	1.0	1.0	1.0	10000	-15124.332975991936	32.291207210312315	0.9268039219380616	1.0	1.0	1.0	1.0	1.0	0.8495312491039804	1.0	1
IrSusa2-3200	['Susiana']	Susa II	-3200	-3100	6900.0	11114.0	1250.0	4.0	2.0	2.0	4.0	20.0	0.8494937457013607	0.1	0.8185250041509844	1.0	1.0	0.2446062570852462	0.09027895155641792	land	1.0	0.1	0.3341875431368844	0.1	0.7793409845357655	1.0	0.1	1.0	1.0	0.1	1.0	1.0	1.0	1.0	1.0	1.0	1.0	10000	-14759.639200428608	35.30171967885182	0.9404746428081354	1.0	1.0	1.0	1.0	1.0	0.8659920745996039	1.0	1
IrSusa2-3100	['Susiana']	Susa II	-3100	-3000	6900.0	9363.0	1250.0	4.0	2.0	2.0	4.0	20.0	0.8516727686911837	0.1	0.8167157036240993	1.0	1.0	0.24640589652611175	0.08709083600653031	land	1.0	0.1	0.3355483803860784	0.1	0.7801093850328702	1.0	0.1	1.0	1.0	0.1	1.0	1.0	1.0	1.0	1.0	1.0	1.0	10000	-14571.896405868432	35.89101991316487	0.9400628057144976	1.0	1.0	1.0	1.0	1.0	0.8653498604043768	1.0	1
IrSusa3-3100	['Susiana']	Susa III	-3100	-3000	103004.0	30745.0	2500.0	4.0	2.0	2.0	2.0	512.8485929608852	0.8189199065725971	0.1	0.6489123356444113	1.0	1.0	0.18722902626335905	0.1968866088574613	land	1.0	0.1	0.6368294312871319	0.1	0.7943546378806026	1.0	0.1	1.0	1.0	0.1	1.0	1.0528384026441626	1.0	1.0	1.0	1.0	1.0	10000	-12244.340810760646	26.762682210147855	0.9386378096343342	1.0	1.0	1.0	1.0	1.0	0.9266295095653512	1.0	1
IrSusa3-3000	['Susiana']	Susa III	-3000	-2900	132201.0	37399.0	2500.0	4.0	2.0	2.0	2.0	446.74472562920255	0.8189303553217195	0.1	0.6544571210416233	1.0	1.0	0.18442911203270185	0.19906157255107398	land	1.0	0.1	0.6362193315442953	0.1	0.7942172814601826	1.0	0.1	1.0	1.0	0.1	1.0	1.049910726030815	1.0	1.0	1.0	1.0	1.0	10000	-12501.711606894229	25.99784429470738	0.9399930971065048	1.0	1.0	1.0	1.0	1.0	0.9273409451081324	1.0	1
IrSusa3-2900	['Susiana']	Susa III	-2900	-2800	134809.0	36415.0	2500.0	4.0	2.0	2.0	2.0	463.2842967953357	0.8194836062278104	0.1	0.6533747605331864	1.0	1.0	0.18469835471829354	0.19876149323233086	land	1.0	0.1	0.6364440351632434	0.1	0.7944553024350457	1.0	0.1	1.0	1.0	0.1	1.0	1.04956564307772	1.0	1.0	1.0	1.0	1.0	10000	-12456.179528709505	26.047434301654164	0.94006572916182	1.0	1.0	1.0	1.0	1.0	0.9273797178249584	1.0	1
IrSusa3-2800	['Susiana']	Susa III	-2800	-2700	138239.0	35677.0	2500.0	4.0	2.0	2.0	2.0	477.28439242848333	0.8200092108685173	0.1	0.6524893839652312	1.0	1.0	0.18487961372059888	0.1985254783555871	land	1.0	0.1	0.6366430268499631	0.1	0.7946793468899681	1.0	0.1	1.0	1.0	0.1	1.0	1.0491616422386758	1.0	1.0	1.0	1.0	1.0	10000	-12419.132375678691	26.074144632709327	0.9401551071775238	1.0	1.0	1.0	1.0	1.0	0.9274395198119278	1.0	1
IrSusa3-2700	['Susiana']	Susa III	-2700	-2600	142053.0	34908.0	2500.0	4.0	2.0	2.0	2.0	492.2343178713709	0.8205727033247396	0.1	0.651545325626023	1.0	1.0	0.1850697726644264	0.1982728131728852	land	1.0	0.1	0.6368564726592006	0.1	0.794919412526065	1.0	0.1	1.0	1.0	0.1	1.0	1.0487253655604116	1.0	1.0	1.0	1.0	1.0	10000	-12379.625595058264	26.10183708655201	0.94025291493939	1.0	1.0	1.0	1.0	1.0	0.9275044148252598	1.0	1
IrSusa3-2600	['Susiana']	Susa III	-2600	-2500	116719.0	27297.0	2500.0	4.0	2.0	2.0	2.0	590.5878754618825	0.8218038205301395	0.1	0.64410967218098	1.0	1.0	0.18817494710748006	0.1954234906865453	land	1.0	0.1	0.6378771995969352	0.1	0.7955545179161594	1.0	0.1	1.0	1.0	0.1	1.0	1.0508238216323664	1.0	1.0	1.0	1.0	1.0	10000	-12032.217681912778	26.93272646703807	0.9389839117376986	1.0	1.0	1.0	1.0	1.0	0.9267946221942084	1.0	1
IsCommw+1000	['Iceland']	Icelandic Commonwealth	1000	1100	10000.0	103000.0	200.0	4.0	2.0	1.0	1.0	180.0	0.0	0.0	0.0	0.0	0.1	-0.3342639851476219	-0.3669841520770775	none	0.0	0.0	1.0	0.0	0.0	0.0	0.0	0.0	0.0	0.0	1.0	0.0	0.0	0.0	0.0	0.0	0.0	3306	9152.341439312082	-22.347459808274674	0.0	0.0	0.0	1.0	0.0	0.0	0.0	0.0	0.0
IsCommw+1100	['Iceland']	Icelandic Commonwealth	1100	1200	31000.0	103000.0	200.0	4.0	2.0	2.0	2.0	180.0	1.0	0.0	0.0	1.0	0.1	-0.25174857665402217	-0.23824196611436174	none	0.0	0.0	1.0	0.0	0.0	0.0	0.0	0.0	0.0	0.0	1.0	0.0	0.0	0.0	0.0	0.0	0.0	3306	25175.398398061367	-10.467539658126515	0.0	0.0	0.0	1.0	0.0	0.0	0.0	0.0	0.0
IsCommw+1200	['Iceland']	Icelandic Commonwealth	1200	1300	31000.0	103000.0	200.0	4.0	3.0	2.0	3.0	180.0	1.0	0.0	1.0	1.0	1.0	-0.2387267949343579	-0.15117427180361792	none	0.0	0.0	1.0	0.0	0.0	0.0	0.0	0.0	0.0	0.0	1.0	0.0	0.0	0.0	0.0	0.0	0.0	3306	14079.857537205577	-7.4416682677975485	0.0	0.0	0.0	1.0	0.0	0.0	0.0	0.0	0.0
IsCommw+1300	['Iceland']	Icelandic Commonwealth	1300	1400	31000.0	103000.0	200.0	4.0	3.0	2.0	3.0	180.0	1.0	0.0	1.0	1.0	1.0	-0.2387267949343579	-0.15117427180361792	none	0.0	0.0	1.0	0.0	0.0	0.0	0.0	0.0	0.0	0.0	1.0	0.0	0.0	0.0	0.0	0.0	0.0	3306	14079.857537205577	-7.4416682677975485	0.0	0.0	0.0	1.0	0.0	0.0	0.0	0.0	0.0
ItBenLP+600	['Latium']	Beneventum	600	700	1947217.0	229654.0	28708.0	4.4972696971369155	4.134155368295669	4.197522471536171	4.01349447475467	8767.853274118348	1.1063508462035359	0.979300492700268	1.0	1.0	0.770119974084977	0.1	0.1	state salary	1.0	1.0	1.0	1.0	1.0	0.9832209319845112	0.9035580985191736	0.9998172109149656	1.0	0.6548398832214644	0.605841088714896	0.1	1.0	1.0	1.0	1.0	1.0318882188258385	10000	25889.526514425655	40.20953223123828	1.0	1.0	1.0	0.9766127318059432	1.0	1.0	0.4476654460447124	1.0	1
ItBenLP+700	['Latium']	Beneventum	700	800	1986715.0	253619.0	53054.0	4.453402427295002	4.241802491583504	4.30382132630629	4.130265155198705	9307.816679864784	1.1047882698120892	0.9659016145051428	1.0	1.0	0.7611113928474191	0.1	0.1	state salary	1.0	1.0	1.0	1.0	1.0	0.9854902136000354	0.9264424274049738	1.007063670540585	1.0	0.6653753572182529	0.6026310796422422	0.1	1.0	1.0	1.0	1.0	1.0302364247086415	10000	27976.068890244533	39.826624314933945	1.0	1.0	1.0	0.9796092712083057	1.0	1.0	0.4305965506802989	1.0	1
ItBenLP+800	['Latium']	Beneventum	800	900	2225915.0	200388.0	44007.0	4.311081461339155	4.046457987155522	4.014026956267775	3.9428496093541714	8440.272576496951	1.10640974991672	0.9816889390424592	1.0	1.0	0.7763936330185386	0.1	0.1	state salary	1.0	1.0	1.0	1.0	1.0	0.9898696569826212	0.9199525643583903	1.0044340879333715	1.0	0.6458797251995496	0.6138917129786146	0.1	1.0	1.0	1.0	1.0	1.032619589765891	10000	26336.361054401874	39.987921769013404	1.0	1.0	1.0	0.9794187533176202	1.0	1.0	0.4503702811531343	1.0	1
ItLatBA-1800	['Latium']	Latium Bronze Age	-1800	-1700	10953.0	1586.0	20.0	1.0	1.0	1.0	1.0	-17640.573703222668	-0.0628648318094655	0.0	0.0	0.1	0.0	0.0	0.0	0.0	0.0	0.0	0.0	0.0	0.0	1.0	0.0	1.0	1.0	0.0	0.5006191199678225	0.0	0.1	0.1	0.0	0.1	0.8958203376257501	100-200	35664.53818955038	20.536584412787498	0.0	0.0	0.1	1.0	0.0	0.0	0.1	0.0	Shelters
ItLatBA-1700	['Latium']	Latium Bronze Age	-1700	-1600	11627.0	1446.0	20.0	1.0	1.0	1.0	1.0	-17620.76249604521	-0.06329326012334696	0.0	0.0	0.1	0.0	0.0	0.0	0.0	0.0	0.0	0.0	0.0	0.0	1.0	0.0	1.0	1.0	0.0	0.5031256737267806	0.0	0.1	0.1	0.0	0.1	0.8976166013241321	100-200	35688.707849098064	20.599984788217128	0.0	0.0	0.1	1.0	0.0	0.0	0.1	0.0	Shelters
ItLatBA-1600	['Latium']	Latium Bronze Age	-1600	-1500	12739.0	1539.0	20.0	1.0	1.0	1.0	1.0	-17609.209531380213	-0.062333869594845714	0.0	0.0	0.1	0.0	0.0	0.0	0.0	0.0	0.0	0.0	0.0	0.0	1.0	0.0	1.0	1.0	0.0	0.5052884313469788	0.0	0.1	0.1	0.0	0.1	0.8970229864760344	100-200	35724.70689529733	20.489697512327325	0.0	0.0	0.1	1.0	0.0	0.0	0.1	0.0	Shelters
ItLatBA-1500	['Latium']	Latium Bronze Age	-1500	-1400	14300.0	1651.0	20.0	1.0	1.0	1.0	1.0	-17593.83086331487	-0.06117385124324876	0.0	0.0	0.1	0.0	0.0	0.0	0.0	0.0	0.0	0.0	0.0	0.0	1.0	0.0	1.0	1.0	0.0	0.5080782640042423	0.0	0.1	0.1	0.0	0.1	0.8964097696182172	100-200	35837.24934141083	20.357387842843856	0.0	0.0	0.1	1.0	0.0	0.0	0.1	0.0	Shelters
ItLatBA-1400	['Latium']	Latium Bronze Age	-1400	-1300	14623.0	1655.0	20.0	1.0	1.0	1.0	1.0	-17589.833662865552	-0.061020287190988336	0.0	0.0	0.1	0.0	0.0	0.0	0.0	0.0	0.0	0.0	0.0	0.0	1.0	0.0	1.0	1.0	0.0	0.5087119122566035	0.0	0.1	0.1	0.0	0.1	0.8964450903215594	100-200	35855.62281217398	20.342824889849503	0.0	0.0	0.1	1.0	0.0	0.0	0.1	0.0	Shelters
ItLatBA-1300	['Latium']	Latium Bronze Age	-1300	-1200	13569.0	1552.0	20.0	1.0	1.0	1.0	1.0	-17598.072117256976	-0.06188969415764072	0.0	0.0	0.1	0.0	0.0	0.0	0.0	0.0	0.0	0.0	0.0	0.0	1.0	0.0	1.0	1.0	0.0	0.5070642182039639	0.0	0.1	0.1	0.0	0.1	0.8971770425109451	100-200	35777.006899504886	20.446915296332246	0.0	0.0	0.1	1.0	0.0	0.0	0.1	0.0	Shelters
ItLatBA-1200	['Latium']	Latium Bronze Age	-1200	-1100	20414.0	2422.0	100.0	1.0	1.0	1.0	1.0	-17011.294964169032	-0.06352792778069477	0.0	0.0	0.1	0.0	0.0	0.0	0.0	0.0	0.0	0.0	0.0	0.0	1.0	0.0	1.0	1.0	0.0	0.531200482640718	0.0	0.1	0.1	0.0	0.1	0.9032251819293872	100-200	36811.21446508393	19.787965578963462	0.0	0.0	0.1	1.0	0.0	0.0	0.1	0.0	Shelters
ItLatBA-1100	['Latium']	Latium Bronze Age	-1100	-1000	21104.0	2531.0	100.0	1.0	1.0	1.0	1.0	-17008.84783320088	-0.06301413348248036	0.0	0.0	0.1	0.0	0.0	0.0	0.0	0.0	0.0	0.0	0.0	0.0	1.0	0.0	1.0	1.0	0.0	0.5317096763997833	0.0	0.1	0.1	0.0	0.1	0.9025751276521764	100-200	36816.93691770947	19.732955192746765	0.0	0.0	0.1	1.0	0.0	0.0	0.1	0.0	Shelters
ItLatBA-1000	['Latium']	Latium Bronze Age	-1000	-900	18489.0	2475.0	100.0	1.0	1.0	1.0	1.0	-17030.832435672157	-0.06397766799080358	0.0	0.0	0.1	0.0	0.0	0.0	0.0	0.0	0.0	0.0	0.0	0.0	1.0	0.0	1.0	1.0	0.0	0.5286625181297001	0.0	0.1	0.1	0.0	0.1	0.9024596658597972	100-200	36779.64748872765	19.812918625184267	0.0	0.0	0.1	1.0	0.0	0.0	0.1	0.0	Shelters
ItLatBA-900	['Latium']	Latium Bronze Age	-900	-800	23199.0	2603.0	100.0	1.0	1.0	1.0	1.0	-16994.1023850087	-0.062234236479982885	0.0	0.0	0.1	0.0	0.0	0.0	0.0	0.0	0.0	0.0	0.0	0.0	1.0	0.0	1.0	1.0	0.0	0.5337875886063097	0.0	0.1	0.1	0.0	0.1	0.9024390630076676	100-200	36842.55233266048	19.664547916831783	0.0	0.0	0.1	1.0	0.0	0.0	0.1	0.0	Shelters
ItLatCA-3600	['Latium']	Latium Copper Age	-3600	-3500	24426.0	11755.0	1376.0	1.0	1.0	1.0	1.0	-19278.922939368622	-0.11359815597694015	0.0	0.0	0.1	0.0	0.0	0.0	0.0	0.0	0.0	0.0	0.0	0.0	1.0	0.0	1.0	1.0	0.0	0.6388018340478699	0.0	0.1	0.1	0.0	0.1	0.7201328163744161	100-200	25369.714244509876	15.33915166396199	0.0	0.0	0.1	1.0	0.0	0.0	0.1	0.0	Shelters
ItLatCA-3500	['Latium']	Latium Copper Age	-3500	-3400	25242.0	11804.0	1451.0	1.0	1.0	1.0	1.0	-19257.45942408464	-0.11367310281200632	0.0	0.0	0.1	0.0	0.0	0.0	0.0	0.0	0.0	0.0	0.0	0.0	1.0	0.0	1.0	1.0	0.0	0.6399331183578632	0.0	0.1	0.1	0.0	0.1	0.7206434029051938	100-200	25406.502004267048	15.320749644565431	0.0	0.0	0.1	1.0	0.0	0.0	0.1	0.0	Shelters
ItLatCA-3400	['Latium']	Latium Copper Age	-3400	-3300	26085.0	11853.0	1531.0	1.0	1.0	1.0	1.0	-19235.976120679617	-0.1137478128482256	0.0	0.0	0.1	0.0	0.0	0.0	0.0	0.0	0.0	0.0	0.0	0.0	1.0	0.0	1.0	1.0	0.0	0.6410643177739318	0.0	0.1	0.1	0.0	0.1	0.7211551115205739	100-200	25443.368767051717	15.302467153297167	0.0	0.0	0.1	1.0	0.0	0.0	0.1	0.0	Shelters
ItLatCA-3300	['Latium']	Latium Copper Age	-3300	-3200	26956.0	11903.0	1615.0	1.0	1.0	1.0	1.0	-19214.492817274597	-0.1138222860855978	0.0	0.0	0.1	0.0	0.0	0.0	0.0	0.0	0.0	0.0	0.0	0.0	1.0	0.0	1.0	1.0	0.0	0.642195141231192	0.0	0.1	0.1	0.0	0.1	0.7216672765771481	100-200	25480.28029821865	15.284271430596116	0.0	0.0	0.1	1.0	0.0	0.0	0.1	0.0	Shelters
ItLatCA-3200	['Latium']	Latium Copper Age	-3200	-3100	27806.0	12009.0	1690.0	1.0	1.0	1.0	1.0	-19196.20529541693	-0.11383317883255845	0.0	0.0	0.1	0.0	0.0	0.0	0.0	0.0	0.0	0.0	0.0	0.0	1.0	0.0	1.0	1.0	0.0	0.6432133347060667	0.0	0.1	0.1	0.0	0.1	0.7220220074585154	100-200	25512.46744834085	15.262119769545185	0.0	0.0	0.1	1.0	0.0	0.0	0.1	0.0	Shelters
ItLatCA-3100	['Latium']	Latium Copper Age	-3100	-3000	28785.0	12001.0	1798.0	1.0	1.0	1.0	1.0	-19171.49982630317	-0.11397075896264836	0.0	0.0	0.1	0.0	0.0	0.0	0.0	0.0	0.0	0.0	0.0	0.0	1.0	0.0	1.0	1.0	0.0	0.6444540836678323	0.0	0.1	0.1	0.0	0.1	0.722694079080098	100-200	25554.245566002017	15.248278412288332	0.0	0.0	0.1	1.0	0.0	0.0	0.1	0.0	Shelters
ItLatCA-3000	['Latium']	Latium Copper Age	-3000	-2900	29748.0	12052.0	1897.0	1.0	1.0	1.0	1.0	-19150.036311019183	-0.1140420354155865	0.0	0.0	0.1	0.0	0.0	0.0	0.0	0.0	0.0	0.0	0.0	0.0	1.0	0.0	1.0	1.0	0.0	0.6455794739139255	0.0	0.1	0.1	0.0	0.1	0.7232047797211743	100-200	25591.211082571073	15.230281017740898	0.0	0.0	0.1	1.0	0.0	0.0	0.1	0.0	Shelters
ItLatCA-2900	['Latium']	Latium Copper Age	-2900	-2800	30741.0	12102.0	2001.0	1.0	1.0	1.0	1.0	-19128.52662345277	-0.11411473266160638	0.0	0.0	0.1	0.0	0.0	0.0	0.0	0.0	0.0	0.0	0.0	0.0	1.0	0.0	1.0	1.0	0.0	0.6467034452187093	0.0	0.1	0.1	0.0	0.1	0.7237190177815049	100-200	25628.325388175264	15.212520908662972	0.0	0.0	0.1	1.0	0.0	0.0	0.1	0.0	Shelters
ItLatCA-2800	['Latium']	Latium Copper Age	-2800	-2700	31768.0	12152.0	2112.0	1.0	1.0	1.0	1.0	-19107.00704182585	-0.11418683791050893	0.0	0.0	0.1	0.0	0.0	0.0	0.0	0.0	0.0	0.0	0.0	0.0	1.0	0.0	1.0	1.0	0.0	0.6478265797119518	0.0	0.1	0.1	0.0	0.1	0.7242337883565624	100-200	25665.493679181578	15.194907774913174	0.0	0.0	0.1	1.0	0.0	0.0	0.1	0.0	Shelters
ItLatCA-2700	['Latium']	Latium Copper Age	-2700	-2600	32829.0	12203.0	2228.0	1.0	1.0	1.0	1.0	-19085.5039502998	-0.11425823276287055	0.0	0.0	0.1	0.0	0.0	0.0	0.0	0.0	0.0	0.0	0.0	0.0	1.0	0.0	1.0	1.0	0.0	0.6489488773936529	0.0	0.1	0.1	0.0	0.1	0.7247486445143436	100-200	25702.66197018789	15.177396461420818	0.0	0.0	0.1	1.0	0.0	0.0	0.1	0.0	Shelters
ItLatCA-2600	['Latium']	Latium Copper Age	-2600	-2500	33923.0	12253.0	2350.0	1.0	1.0	1.0	1.0	-19064.00745481408	-0.1143295092158087	0.0	0.0	0.1	0.0	0.0	0.0	0.0	0.0	0.0	0.0	0.0	0.0	1.0	0.0	1.0	1.0	0.0	0.6500687616623579	0.0	0.1	0.1	0.0	0.1	0.7252642709166399	100-200	25739.84474508259	15.160106496314196	0.0	0.0	0.1	1.0	0.0	0.0	0.1	0.0	Shelters
ItLatCA-2500	['Latium']	Latium Copper Age	-2500	-2400	34934.0	12359.0	2459.0	1.0	1.0	1.0	1.0	-19046.890730117724	-0.11435200510627093	0.0	0.0	0.1	0.0	0.0	0.0	0.0	0.0	0.0	0.0	0.0	0.0	1.0	0.0	1.0	1.0	0.0	0.6510355700575118	0.0	0.1	0.1	0.0	0.1	0.7256164818622479	100-200	25772.32552312368	15.139738017858758	0.0	0.0	0.1	1.0	0.0	0.0	0.1	0.0	Shelters
ItLatCA-2400	['Latium']	Latium Copper Age	-2400	-2300	36166.0	12352.0	2616.0	1.0	1.0	1.0	1.0	-19023.675966122028	-0.11449112442886605	0.0	0.0	0.1	0.0	0.0	0.0	0.0	0.0	0.0	0.0	0.0	0.0	1.0	0.0	1.0	1.0	0.0	0.6522579940592921	0.0	0.1	0.1	0.0	0.1	0.7262908166714179	100-200	25814.913421816756	15.127010485678928	0.0	0.0	0.1	1.0	0.0	0.0	0.1	0.0	Shelters
ItLatCA-2300	['Latium']	Latium Copper Age	-2300	-2200	37374.0	12404.0	2759.0	1.0	1.0	1.0	1.0	-19003.587725250058	-0.11455837530140572	0.0	0.0	0.1	0.0	0.0	0.0	0.0	0.0	0.0	0.0	0.0	0.0	1.0	0.0	1.0	1.0	0.0	0.6533724451168299	0.0	0.1	0.1	0.0	0.1	0.7267659719545019	100-200	25852.51622947435	15.11022608028533	0.0	0.0	0.1	1.0	0.0	0.0	0.1	0.0	Shelters
ItLatCA-2200	['Latium']	Latium Copper Age	-2200	-2100	38618.0	12454.0	2911.0	1.0	1.0	1.0	1.0	-18983.450014075504	-0.11462716536645062	0.0	0.0	0.1	0.0	0.0	0.0	0.0	0.0	0.0	0.0	0.0	0.0	1.0	0.0	1.0	1.0	0.0	0.6544851982958783	0.0	0.1	0.1	0.0	0.1	0.7272381603698239	100-200	25890.298110660944	15.093590421006944	0.0	0.0	0.1	1.0	0.0	0.0	0.1	0.0	Shelters
ItLatCA-2100	['Latium']	Latium Copper Age	-2100	-2000	39906.0	12505.0	3071.0	1.0	1.0	1.0	1.0	-18963.32219696146	-0.1146942978395668	0.0	0.0	0.1	0.0	0.0	0.0	0.0	0.0	0.0	0.0	0.0	0.0	1.0	0.0	1.0	1.0	0.0	0.6555971510464956	0.0	0.1	0.1	0.0	0.1	0.7277092647373101	100-200	25928.08525871604	15.076792734710198	0.0	0.0	0.1	1.0	0.0	0.0	0.1	0.0	Shelters
ItLatCA-2000	['Latium']	Latium Copper Age	-2000	-1900	41385.0	12501.0	3265.0	1.0	1.0	1.0	1.0	-18941.84878761696	-0.1148161308463332	0.0	0.0	0.1	0.0	0.0	0.0	0.0	0.0	0.0	0.0	0.0	0.0	1.0	0.0	1.0	1.0	0.0	0.6568506947354517	0.0	0.1	0.1	0.0	0.1	0.7283354925464576	100-200	25971.27226370103	15.063461364134085	0.0	0.0	0.1	1.0	0.0	0.0	0.1	0.0	Shelters
ItLatCA-1900	['Latium']	Latium Copper Age	-1900	-1800	42772.0	12554.0	3443.0	1.0	1.0	1.0	1.0	-18923.854789554654	-0.11488728889984785	0.0	0.0	0.1	0.0	0.0	0.0	0.0	0.0	0.0	0.0	0.0	0.0	1.0	0.0	1.0	1.0	0.0	0.6579544370308009	0.0	0.1	0.1	0.0	0.1	0.7288019754468531	100-200	26009.5729314349	15.04701606446743	0.0	0.0	0.1	1.0	0.0	0.0	0.1	0.0	Shelters
ItLatCA-1800	['Latium']	Latium Copper Age	-1800	-1700	42312.0	14020.0	3041.0	1.0	1.0	1.0	1.0	-18972.14440092345	-0.113615915890463	0.0	0.0	0.1	0.0	0.0	0.0	0.0	0.0	0.0	0.0	0.0	0.0	1.0	0.0	1.0	1.0	0.0	0.6566240158293712	0.0	0.1	0.1	0.0	0.1	0.7257476611596011	100-200	25942.014809182096	14.934952689130476	0.0	0.0	0.1	1.0	0.0	0.0	0.1	0.0	Shelters
ItLatIA-1000	['Latium']	Latium Iron Age	-1000	-900	83149.0	26718.0	4552.0	1.0	1.0	1.0	1.0	-12332.416831288723	0.20898660848173173	0.0	0.0	1.0	0.0	0.0	0.0	0.0	0.0	0.0	0.1	0.0	0.1	1.0	0.0	1.0	1.0	0.0	1.0	0.1	0.1	0.1	0.0	0.1	1.0	100-200	-10340.057102676059	17.508905048843847	0.049411532032779586	0.08846845712823248	1.0	1.0	0.0	1.0	1.0	0.1	Shelters
ItLatIA-900	['Latium']	Latium Iron Age	-900	-800	100755.0	28188.0	4882.0	1.0	1.0	1.0	1.0	-12297.688678870107	0.20966829316244814	0.0	0.0	1.0	0.0	0.0	0.0	0.0	0.0	0.0	0.1	0.0	0.1	1.0	0.0	1.0	1.0	0.0	1.0	0.1	0.1	0.1	0.0	0.1	1.0	100-200	-10523.138718613509	17.38239293627958	0.05331952829389491	0.08778559152355603	1.0	1.0	0.0	1.0	1.0	0.1	Shelters
ItLatIA-800	['Latium']	Latium Iron Age	-800	-700	41735.0	4264.0	100.0	1.0	1.0	1.0	1.0	-12875.561177491742	0.2329013384352692	0.0	0.0	1.0	0.0	0.0	0.0	0.0	0.0	0.0	0.1	0.0	0.1	1.0	0.0	1.0	1.0	0.0	1.0	0.1	0.1	0.1	0.0	0.1	1.0	100-200	-6256.46171372618	18.568892000702284	0.04017843389985698	0.11228055667405262	1.0	1.0	0.0	1.0	1.0	0.1	Shelters
ItLatIA-700	['Latium']	Latium Iron Age	-700	-600	34529.0	4661.0	100.0	1.0	1.0	1.0	1.0	-12901.404463565083	0.2317294801413237	0.0	0.0	1.0	0.0	0.0	0.0	0.0	0.0	0.0	0.1	0.0	0.1	1.0	0.0	1.0	1.0	0.0	1.0	0.1	0.1	0.1	0.0	0.1	1.0	100-200	-6432.4646583992835	18.58444128210348	0.04091360994392329	0.11429377611338197	1.0	1.0	0.0	1.0	1.0	0.1	Shelters
ItLatIA-600	['Latium']	Latium Iron Age	-600	-500	34451.0	4895.0	100.0	1.0	1.0	1.0	1.0	-12902.931446905046	0.23170923383990774	0.0	0.0	1.0	0.0	0.0	0.0	0.0	0.0	0.0	0.1	0.0	0.1	1.0	0.0	1.0	1.0	0.0	1.0	0.1	0.1	0.1	0.0	0.1	1.0	100-200	-6470.986534610169	18.573581044905715	0.04244135242511843	0.11481374124850913	1.0	1.0	0.0	1.0	1.0	0.1	Shelters
ItLatIA-500	['Latium']	Latium Iron Age	-500	-400	34865.0	3598.0	100.0	1.0	1.0	1.0	1.0	-12893.551877533868	0.23181934530374906	0.0	0.0	1.0	0.0	0.0	0.0	0.0	0.0	0.0	0.1	0.0	0.1	1.0	0.0	1.0	1.0	0.0	1.0	0.1	0.1	0.1	0.0	0.1	1.0	100-200	-6228.984460760337	18.642191961335573	0.03284109201491825	0.11155271518216048	1.0	1.0	0.0	1.0	1.0	0.1	Shelters
ItLombr+600	['Latium']	Regnum Italicum	600	700	2000000.0	172000.0	25000.0	5.0	5.0	5.0	5.0	700.0	0.9921579174358488	0.0	0.1	1.0	0.1	0.1	0.1	state	1.0	1.0	1.0	1.0	1.0	1.0	1.0	1.0	1.0	1.0	0.0	0.1	1.0	1.0	1.0	1.0	1.0	38	28058.27812394793	20.0	1.0	1.0	1.0	1.0	1.0	1.0	0.1	1.0	1
ItLombr+700	['Latium']	Regnum Italicum	700	800	2000000.0	172000.0	100000.0	5.0	5.0	5.0	5.0	700.0	0.9939019409437868	0.0	0.1	1.0	0.1	0.1	0.1	state	1.0	1.0	1.0	1.0	1.0	1.0	1.0	1.0	1.0	1.0	0.0	0.1	1.0	1.0	1.0	1.0	1.0	38	29901.057975120762	20.0	1.0	1.0	1.0	1.0	1.0	1.0	0.1	1.0	1
ItLombr+800	['Latium']	Regnum Italicum	800	900	2000000.0	172000.0	100000.0	5.0	5.0	5.0	5.0	700.0	0.9939019409437868	0.0	0.1	1.0	0.1	0.1	0.1	state	1.0	1.0	1.0	1.0	1.0	1.0	1.0	1.0	1.0	1.0	0.0	0.1	1.0	1.0	1.0	1.0	1.0	38	29901.057975120762	20.0	1.0	1.0	1.0	1.0	1.0	1.0	0.1	1.0	1
ItOstrg+500	['Latium']	Ostrogothic Kingdom	500	600	5500000.0	635000.0	100000.0	5.0	5.0	5.0	6.0	1300.0	1.0916171035456053	1.0	0.0	1.0	1.0	0.1	0.1	state	1.0	1.0	1.0	1.0	1.0	1.0	1.0	1.0	1.0	1.0	1.0	1.0	1.0	1.0	1.0	1.0	1.0	120	31916.306702203023	30.0	1.0	1.0	1.0	1.0	1.0	1.0	1.0	1.0	1
ItOstrg+600	['Latium']	Ostrogothic Kingdom	600	700	5500000.0	635000.0	100000.0	5.0	5.0	5.0	6.0	1300.0	1.0916171035456053	1.0	0.0	1.0	1.0	0.1	0.1	state	1.0	1.0	1.0	1.0	1.0	1.0	1.0	1.0	1.0	1.0	1.0	1.0	1.0	1.0	1.0	1.0	1.0	120	31916.306702203023	30.0	1.0	1.0	1.0	1.0	1.0	1.0	1.0	1.0	1
ItPapEM+1000	['Latium']	Patrimony of St Peter	1000	1100	300000.0	14000.0	35000.0	6.0	6.0	6.0	5.0	140.0	1.2047423655120144	1.0	1.0	1.0	1.0	0.0	1.0	land	1.0	1.0	1.0	1.0	1.0	1.0	0.0	1.0	1.0	1.0	1.0	0.0	1.0	1.0	1.0	1.0	1.0	38	40.0	5.0	1.0	1.0	1.0	1.0	1.0	1.0	1.0	1.0	1
ItPapEM+1100	['Latium']	Patrimony of St Peter	1100	1200	300000.0	6000.0	35000.0	6.0	6.0	6.0	5.0	140.0	1.2150513441151651	1.0	1.0	1.0	1.0	0.0	1.0	land	1.0	1.0	1.0	1.0	1.0	1.0	0.0	1.0	1.0	1.0	1.0	0.0	1.0	1.0	1.0	1.0	1.0	38	40.0	5.0	1.0	1.0	1.0	1.0	1.0	1.0	1.0	1.0	1
ItPapEM+1200	['Latium']	Patrimony of St Peter	1200	1300	300000.0	6000.0	35000.0	6.0	6.0	6.0	5.0	140.0	1.2150513441151651	1.0	1.0	1.0	1.0	0.0	1.0	land	1.0	1.0	1.0	1.0	1.0	1.0	0.0	1.0	1.0	1.0	1.0	0.0	1.0	1.0	1.0	1.0	1.0	38	40.0	5.0	1.0	1.0	1.0	1.0	1.0	1.0	1.0	1.0	1
ItPapHM+1200	['Latium']	Papal State	1200	1300	300000.0	44000.0	35000.0	5.0	5.0	6.0	4.0	145.0	1.1225566488936594	1.0	1.0	1.0	1.0	0.0	0.04592241092886323	state	1.0	1.0	1.0	1.0	1.0	1.0	0.0	1.0	1.0	1.0	1.0	1.0	1.0	1.0	1.0	1.0	1.0	120	648.6991514645051	74.66041456481017	1.0	1.0	1.0	1.0	1.0	1.0	1.0	1.0	1
ItPapHM+1300	['Latium']	Papal State	1300	1400	300000.0	44000.0	35000.0	5.0	5.0	6.0	4.0	145.0	1.1225566488936594	1.0	1.0	1.0	1.0	0.0	0.04592241092886323	state	1.0	1.0	1.0	1.0	1.0	1.0	0.0	1.0	1.0	1.0	1.0	1.0	1.0	1.0	1.0	1.0	1.0	120	648.6991514645051	74.66041456481017	1.0	1.0	1.0	1.0	1.0	1.0	1.0	1.0	1
ItPapHM+1400	['Latium']	Papal State	1400	1500	300000.0	44000.0	35000.0	5.0	5.0	6.0	4.0	145.0	1.1225566488936594	1.0	1.0	1.0	1.0	0.0	0.04592241092886323	state	1.0	1.0	1.0	1.0	1.0	1.0	0.0	1.0	1.0	1.0	1.0	1.0	1.0	1.0	1.0	1.0	1.0	120	648.6991514645051	74.66041456481017	1.0	1.0	1.0	1.0	1.0	1.0	1.0	1.0	1
ItPapM1+1600	['Latium']	Statum Pontificum	1600	1700	1600000.0	44000.0	116695.0	4.0	5.0	6.0	4.0	519.0	0.8233668409194245	1.0	1.0	1.0	1.0	0.0	0.1	state salary	1.0	1.0	1.0	1.0	1.0	1.0	1.0	1.0	1.0	1.0	1.0	1.0	1.0	1.0	1.0	1.0	1.0	120	220.0	138.0	1.0	1.0	1.0	1.0	1.0	1.0	1.0	1.0	1
ItPapM1+1700	['Latium']	Statum Pontificum	1700	1800	1600000.0	44000.0	99312.0	4.0	5.0	6.0	4.0	519.0	0.8208080221789167	1.0	1.0	1.0	1.0	0.0	0.1	state salary	1.0	1.0	1.0	1.0	1.0	1.0	1.0	1.0	1.0	1.0	1.0	1.0	1.0	1.0	1.0	1.0	1.0	120	220.0	138.0	1.0	1.0	1.0	1.0	1.0	1.0	1.0	1.0	1
ItPapM2+1700	['Latium']	Statum Pontificium	1700	1800	1900000.0	44000.0	135000.0	6.0	5.0	6.0	4.0	428.0	1.066758315788908	1.0	1.0	1.0	1.0	0.0	0.1	state salary	1.0	1.0	1.0	1.0	1.0	1.0	1.0	1.0	1.0	1.0	1.0	1.0	1.0	1.0	1.0	1.0	1.0	120	-49545.61761327488	103.65610041279264	1.0	1.0	1.0	1.0	1.0	1.0	1.0	1.0	1
ItPapM2+1800	['Latium']	Statum Pontificium	1800	1900	2300000.0	44000.0	158000.0	6.0	5.0	6.0	4.0	428.0	1.0676738985307197	1.0	1.0	1.0	1.0	0.0	0.1	state salary	1.0	1.0	1.0	1.0	1.0	1.0	1.0	1.0	1.0	1.0	1.0	1.0	1.0	1.0	1.0	1.0	1.0	120	-50025.13438901232	103.37123743585985	1.0	1.0	1.0	1.0	1.0	1.0	1.0	1.0	1
ItPapM2+1900	['Latium']	Statum Pontificium	1900	2000	2300000.0	44000.0	158000.0	6.0	5.0	6.0	4.0	428.0	1.0676738985307197	1.0	1.0	1.0	1.0	0.0	0.1	state salary	1.0	1.0	1.0	1.0	1.0	1.0	1.0	1.0	1.0	1.0	1.0	1.0	1.0	1.0	1.0	1.0	1.0	120	-50025.13438901232	103.37123743585985	1.0	1.0	1.0	1.0	1.0	1.0	1.0	1.0	1
ItPapRn+1400	['Latium']	Stato Pontificio	1400	1500	600000.0	44000.0	25000.0	4.0	5.0	5.0	4.0	430.0	1.1225515577184495	1.0	1.0	1.0	1.0	0.0	1.0	state salary	1.0	1.0	1.0	1.0	1.0	1.0	0.0	1.0	1.0	1.0	1.0	0.0	1.0	1.0	1.0	1.0	1.0	10000	41.0	21.0	1.0	1.0	1.0	1.0	1.0	1.0	1.0	1.0	1
ItPapRn+1500	['Latium']	Stato Pontificio	1500	1600	1600000.0	44000.0	55000.0	4.0	5.0	5.0	4.0	430.0	1.1270127887956627	1.0	1.0	1.0	1.0	0.0	1.0	state salary	1.0	1.0	1.0	1.0	1.0	1.0	0.0	1.0	1.0	1.0	1.0	0.0	1.0	1.0	1.0	1.0	1.0	120	41.0	21.0	1.0	1.0	1.0	1.0	1.0	1.0	1.0	1.0	1
ItPapRn+1600	['Latium']	Stato Pontificio	1600	1700	1600000.0	44000.0	55000.0	4.0	5.0	5.0	4.0	430.0	1.1270127887956627	1.0	1.0	1.0	1.0	0.0	1.0	state salary	1.0	1.0	1.0	1.0	1.0	1.0	0.0	1.0	1.0	1.0	1.0	0.0	1.0	1.0	1.0	1.0	1.0	120	41.0	21.0	1.0	1.0	1.0	1.0	1.0	1.0	1.0	1.0	1
ItRav+600	['Latium']	Exarchate of Ravenna	600	700	1000000.0	50000.0	30000.0	5.0	4.0	5.0	6.0	300.0	1.147949832448257	1.0	0.0	1.0	0.1	0.1	0.1	state	1.0	1.0	1.0	1.0	1.0	1.0	1.0	1.0	1.0	1.0	1.0	0.0	1.0	1.0	1.0	1.0	1.0	120	24517.03193522644	30.72411597639686	1.0	1.0	1.0	1.0	1.0	1.0	1.0	1.0	1
ItRav+700	['Latium']	Exarchate of Ravenna	700	800	1250000.0	50000.0	100000.0	5.0	4.0	5.0	6.0	300.0	1.1498515639882778	1.0	0.0	1.0	0.1	0.1	0.1	state	1.0	1.0	1.0	1.0	1.0	1.0	1.0	1.0	1.0	1.0	1.0	0.0	1.0	1.0	1.0	1.0	1.0	120	27652.821419626856	31.064576355465334	1.0	1.0	1.0	1.0	1.0	1.0	1.0	1.0	1
ItRav+800	['Latium']	Exarchate of Ravenna	800	900	1250000.0	50000.0	100000.0	5.0	4.0	5.0	6.0	300.0	1.1498515639882778	1.0	0.0	1.0	0.1	0.1	0.1	state	1.0	1.0	1.0	1.0	1.0	1.0	1.0	1.0	1.0	1.0	1.0	0.0	1.0	1.0	1.0	1.0	1.0	120	27652.821419626856	31.064576355465334	1.0	1.0	1.0	1.0	1.0	1.0	1.0	1.0	1
ItRomER-500	['Latium']	Roman Republic	-500	-400	100000.0	1000.0	30000.0	3.0	6.0	4.0	2.0	150.0	1.1033270433271458	1.0	0.0	1.0	0.0	0.0	0.0	0.0	0.0	0.0	1.0	0.0	1.0	1.0	0.0	1.0	1.0	1.0	1.0	1.0	1.0	0.0	1.0	1.0	1.0	38	21528.683825980792	15.0	1.0	1.0	1.0	1.0	1.0	1.0	1.0	1.0	1
ItRomER-400	['Latium']	Roman Republic	-400	-300	150000.0	1000.0	30000.0	3.0	6.0	4.0	2.0	150.0	1.1063025392387542	1.0	0.0	1.0	0.0	0.0	0.0	0.0	0.0	0.0	1.0	0.0	1.0	1.0	0.0	1.0	1.0	1.0	1.0	1.0	1.0	0.0	1.0	1.0	1.0	38	20679.644214623848	15.0	1.0	1.0	1.0	1.0	1.0	1.0	1.0	1.0	1
ItRomER-300	['Latium']	Roman Republic	-300	-200	500000.0	25000.0	50000.0	3.0	6.0	4.0	5.0	150.0	1.1182596970165315	1.0	0.0	1.0	0.0	0.0	0.0	0.0	0.0	0.0	1.0	0.0	1.0	1.0	0.0	1.0	1.0	1.0	1.0	1.0	1.0	0.0	1.0	1.0	1.0	38	18265.24849168382	15.0	1.0	1.0	1.0	1.0	1.0	1.0	1.0	1.0	1
ItRomER-200	['Latium']	Roman Republic	-200	-100	500000.0	25000.0	50000.0	3.0	6.0	4.0	5.0	150.0	1.1182596970165315	1.0	0.0	1.0	0.0	0.0	0.0	0.0	0.0	0.0	1.0	0.0	1.0	1.0	0.0	1.0	1.0	1.0	1.0	1.0	1.0	0.0	1.0	1.0	1.0	38	18265.24849168382	15.0	1.0	1.0	1.0	1.0	1.0	1.0	1.0	1.0	1
ItRomLA+500	['Latium', 'Paris Basin']	Roman Empire Late Antiquity	500	600	2406632.0	117887.0	30048.0	4.475580169446423	4.319293694223016	2.7144011295898447	3.5492468560488324	13982.76398495174	0.7691265554281719	0.34694000130165026	1.0	1.0	1.0	0.12087281113437395	0.3458269571031795	state salary	1.0	0.6551539928635219	0.8016014213777867	0.6329598170009474	0.7090099598133504	0.9914921304987432	0.8382309479034635	0.8767376447808758	0.935829640204068	0.6711471497925894	0.6516991252266989	0.6199920985055098	0.9731299187754896	1.0888757184642337	0.7694939899761011	0.9239804695186348	0.9407122217432772	3306	24838.24244445164	44.34200565806816	0.9250365986913672	0.8691196485133947	0.9240688047888558	1.0072530433750613	0.7804627473975461	0.8995150379439767	0.6754879711376915	0.9065604322298969	1
ItRomLR-100	['Konya Plain', 'Latium', 'Paris Basin']	Roman Republic	-100	0	25000000.0	3500000.0	400000.0	3.0	7.0	4.0	7.0	2200.0	0.9906552511526854	0.0	0.0	1.0	0.0	0.0	0.1	0.0	0.0	0.0	1.0	0.0	1.0	1.0	1.0	1.0	1.0	1.0	1.0	1.0	1.0	1.0	1.0	1.0	1.0	96000	24.5	27.0	1.0	1.0	1.0	1.0	1.0	1.0	1.0	1.0	1
ItRomLR+0	['Konya Plain', 'Latium', 'Paris Basin']	Roman Republic	0	100	25000000.0	3500000.0	400000.0	3.0	7.0	4.0	7.0	2200.0	0.9906552511526854	0.0	0.0	1.0	0.0	0.0	0.1	0.0	0.0	0.0	1.0	0.0	1.0	1.0	1.0	1.0	1.0	1.0	1.0	1.0	1.0	1.0	1.0	1.0	1.0	96000	24.5	27.0	1.0	1.0	1.0	1.0	1.0	1.0	1.0	1.0	1
ItRomMR-200	['Latium']	Roman Republic	-200	-100	3500000.0	730000.0	210000.0	3.0	6.0	4.0	5.0	1400.0	0.9726317213135046	1.0	0.0	1.0	0.0	0.0	0.0	0.0	0.0	0.0	1.0	0.0	1.0	1.0	1.0	1.0	1.0	1.0	1.0	1.0	1.0	1.0	1.0	1.0	1.0	38	9700.0	20.0	1.0	1.0	1.0	1.0	1.0	1.0	1.0	1.0	1
ItRomMR-100	['Latium']	Roman Republic	-100	0	3500000.0	730000.0	210000.0	3.0	6.0	4.0	5.0	1400.0	0.9726317213135046	1.0	0.0	1.0	0.0	0.0	0.0	0.0	0.0	0.0	1.0	0.0	1.0	1.0	1.0	1.0	1.0	1.0	1.0	1.0	1.0	1.0	1.0	1.0	1.0	38	9700.0	20.0	1.0	1.0	1.0	1.0	1.0	1.0	1.0	1.0	1
ItRomPr+0	['Konya Plain', 'Latium', 'Paris Basin', 'Upper Egypt']	Roman Empire-Principate	0	100	50000000.0	4500000.0	900000.0	8.0	9.0	4.0	7.0	3052.0	1.2433435375538002	1.0	1.0	1.0	1.0	0.0	0.1	state salary	1.0	0.0	1.0	0.0	1.0	1.0	1.0	1.0	1.0	1.0	1.0	1.0	1.0	1.0	1.0	1.0	1.0	96000	189.0	48.0	1.0	1.0	1.0	1.0	1.0	1.0	1.0	1.0	1
ItRomPr+100	['Konya Plain', 'Latium', 'Paris Basin', 'Upper Egypt']	Roman Empire-Principate	100	200	50000000.0	5800000.0	1000000.0	8.0	9.0	4.0	7.0	3052.0	1.232474707276699	1.0	1.0	1.0	1.0	0.0	0.1	state salary	1.0	0.0	1.0	0.0	1.0	1.0	1.0	1.0	1.0	1.0	1.0	1.0	1.0	1.0	1.0	1.0	1.0	96000	189.0	48.0	1.0	1.0	1.0	1.0	1.0	1.0	1.0	1.0	1
ItRomPr+200	['Konya Plain', 'Latium', 'Paris Basin', 'Upper Egypt']	Roman Empire-Principate	200	300	55000000.0	5000000.0	1000000.0	8.0	9.0	4.0	7.0	3052.0	1.2310452710369617	1.0	1.0	1.0	1.0	0.0	0.1	state salary	1.0	0.0	1.0	0.0	1.0	1.0	1.0	1.0	1.0	1.0	1.0	1.0	1.0	1.0	1.0	1.0	1.0	96000	189.0	48.0	1.0	1.0	1.0	1.0	1.0	1.0	1.0	1.0	1
ItRomPr+300	['Konya Plain', 'Latium', 'Paris Basin', 'Upper Egypt']	Roman Empire-Principate	300	400	55000000.0	5000000.0	1000000.0	8.0	9.0	4.0	7.0	3052.0	1.2310452710369617	1.0	1.0	1.0	1.0	0.0	0.1	state salary	1.0	0.0	1.0	0.0	1.0	1.0	1.0	1.0	1.0	1.0	1.0	1.0	1.0	1.0	1.0	1.0	1.0	96000	189.0	48.0	1.0	1.0	1.0	1.0	1.0	1.0	1.0	1.0	1
ItRomRg-700	['Latium']	Roman Kingdom	-700	-600	20000.0	1000.0	4000.0	3.0	4.0	1.0	2.0	20.0	0.8705724838640114	0.0	0.0	1.0	0.0	0.0	0.0	0.0	0.0	0.0	0.0	0.0	1.0	1.0	0.0	1.0	1.0	0.0	1.0	1.0	1.0	0.1	1.0	1.0	1.0	10000	61.0	33.54207881227481	1.0	1.0	1.0	1.0	1.0	1.0	1.0	1.0	1
ItRomRg-600	['Latium']	Roman Kingdom	-600	-500	20000.0	1000.0	14250.0	3.0	4.0	1.0	2.0	20.0	0.7592802521721456	0.0	0.0	1.0	0.0	0.0	0.0	0.0	0.0	0.0	1.0	0.0	1.0	1.0	0.0	1.0	1.0	0.0	1.0	1.0	1.0	0.1	1.0	1.0	1.0	10000	61.0	24.206198194671455	1.0	1.0	1.0	1.0	1.0	1.0	1.0	1.0	1
ItRomRg-500	['Latium']	Roman Kingdom	-500	-400	20000.0	1000.0	14250.0	3.0	4.0	1.0	2.0	20.0	0.7592802521721456	0.0	0.0	1.0	0.0	0.0	0.0	0.0	0.0	0.0	1.0	0.0	1.0	1.0	0.0	1.0	1.0	0.0	1.0	1.0	1.0	0.1	1.0	1.0	1.0	10000	61.0	24.206198194671455	1.0	1.0	1.0	1.0	1.0	1.0	1.0	1.0	1
ItRomWe+400	['Latium']	Western Roman Empire	400	500	7925450.0	2000000.0	500000.0	8.0	7.0	8.0	6.0	1200.0	1.2109754439616849	1.0	1.0	1.0	1.0	0.0	0.0	state salary	1.0	1.0	1.0	1.0	1.0	1.0	1.0	1.0	1.0	1.0	1.0	1.0	1.0	1.038877856094493	1.0	1.0	1.0	2560000	37361.77076315285	40.85849205326201	1.0	1.0	1.0	0.9741393369055616	1.0	1.0	1.0	1.0	1.0
ItRomWe+500	['Latium']	Western Roman Empire	500	600	7495736.0	2000000.0	500000.0	8.0	7.0	8.0	6.0	1200.0	1.2116203064216973	1.0	1.0	1.0	1.0	0.0	0.0	state salary	1.0	1.0	1.0	1.0	1.0	1.0	1.0	1.0	1.0	1.0	1.0	1.0	1.0	1.038975629372103	1.0	1.0	1.0	2560000	37530.5106961641	41.08870499915011	1.0	1.0	1.0	0.9743552579867802	1.0	1.0	1.0	1.0	1.0
ItSpolt+600	['Latium']	Duchy of Spoleto	600	700	2389007.0	94001.0	16256.0	3.4879996474630426	3.1186330406581555	1.7655497463127086	3.0524053937856657	12690.590611729085	0.6338487317278126	0.34181021454231525	0.6979678977821753	0.649587642903245	0.7450179271758339	0.2029871734365707	0.3080281887005172	land	0.8108292539765596	0.7222147012257882	0.7805213989822337	0.6949317262858021	0.68158830778013	0.913578185714394	0.7770989408371938	0.9426363600240958	0.9168422935116184	0.5583913359780861	0.7533417038558667	0.4836266778015156	0.9556072862364792	0.9569853199408016	0.7633767372767891	0.8899570663242349	0.9237441011798172	3306	15616.860120576086	35.97312511258274	0.8975205448354334	0.7831688083418029	0.9232032851370412	1.0023398477389125	0.830362073038635	0.9001320115928704	0.7075968736961453	0.8836059798436671	1
ItSpolt+700	['Latium']	Duchy of Spoleto	700	800	2289532.0	116752.0	21110.0	3.494890017521307	3.1995420409127746	1.8325288221967229	3.118012252232208	12945.403070817929	0.628974449461843	0.337670388230272	0.699524834240623	0.6498369018664769	0.7449955232793073	0.21024919806327705	0.3084806547011942	state salary	0.8351077381496226	0.7490088641460672	0.7954902410059645	0.6860188895105293	0.6928298972572636	0.8980575207839824	0.7895107515701183	0.9316307241253566	0.9067712380258136	0.5839140564637394	0.7391746769879489	0.4959625509383935	0.9341988068474396	0.9346749630332916	0.7748320437345194	0.8774086542795816	0.9173531066715976	3306	17579.569365523676	34.82153534477126	0.9037819729568626	0.7802049522229353	0.9254754890656496	1.0034438086879145	0.844815387352805	0.8949580856361522	0.6968157035783165	0.8862441891702949	1
ItSpolt+800	['Latium']	Duchy of Spoleto	800	900	2384408.0	95098.0	16429.0	3.4889191259948245	3.1223385754143975	1.768599642428336	3.056074427700255	12711.330211585162	0.6337136823853997	0.34141643146542544	0.6979672769603588	0.6493601399958545	0.7448883026034083	0.2031703041707102	0.3078838004431936	land	0.8114621315878066	0.7234768107646157	0.7806529569545055	0.6953321190369965	0.6818325467658686	0.9129078987698984	0.7778128010768446	0.9426989365875652	0.9164549562982656	0.5588125697240428	0.7529273305466002	0.4846944131090848	0.9554212659199129	0.9568435677739592	0.7635354904285488	0.8899026222417177	0.9236183183486654	3306	15633.336201962016	35.92153765780308	0.8981114217903161	0.7830401608497735	0.9233014061372404	1.0023886856293411	0.8307355917660839	0.9002993260702502	0.7077183122548489	0.8834372821889728	1
ItStPet+800	['Latium']	Republic of St Peter	800	900	440000.0	50000.0	70000.0	6.0	5.0	5.0	5.0	350.0	1.0704255603322292	1.0	0.1	1.0	0.0	0.0	0.04528831249033721	state	1.0	1.0	1.0	1.0	1.0	1.0	0.6492322753840596	1.0	1.0	1.0	1.0	0.0	1.0	1.0	1.0	1.0	1.0	120	22154.659705897706	31.017478288645172	1.0	1.0	1.0	1.0	1.0	1.0	1.0	1.0	1
ItStPet+900	['Latium']	Republic of St Peter	900	1000	335000.0	50000.0	40000.0	6.0	5.0	5.0	5.0	350.0	1.067058043929461	1.0	0.1	1.0	0.0	0.0	0.04477104869228268	state	1.0	1.0	1.0	1.0	1.0	1.0	0.6375520680515895	1.0	1.0	1.0	1.0	0.0	1.0	1.0	1.0	1.0	1.0	120	21425.642152283188	30.796018343322622	1.0	1.0	1.0	1.0	1.0	1.0	1.0	1.0	1
ItStPet+1000	['Latium']	Republic of St Peter	1000	1100	335000.0	50000.0	40000.0	6.0	5.0	5.0	5.0	350.0	1.067058043929461	1.0	0.1	1.0	0.0	0.0	0.04477104869228268	state	1.0	1.0	1.0	1.0	1.0	1.0	0.6375520680515895	1.0	1.0	1.0	1.0	0.0	1.0	1.0	1.0	1.0	1.0	120	21425.642152283188	30.796018343322622	1.0	1.0	1.0	1.0	1.0	1.0	1.0	1.0	1
JpAshik+1400	['Kansai']	Muromachi (Ashikaga)	1400	1500	12500000.0	295000.0	150000.0	6.0	5.0	1.0	6.0	-5053.200676650693	1.0	0.0	1.0	1.0	1.0	0.0	0.0	land	1.0	1.0	1.0	0.8331330378762084	1.0	1.0	1.0	1.0	1.0	1.0	0.9422633654496172	1.0	1.0	1.0	1.0	1.0	1.0	38	-9442.340434281174	12.5	1.0	1.0	1.0	1.0	1.0	1.0	0.8353173792176491	1.0	1
JpAshik+1500	['Kansai']	Muromachi (Ashikaga)	1500	1600	17000000.0	295000.0	40000.0	6.0	5.0	1.0	6.0	-5810.043537964524	1.0	0.0	1.0	1.0	1.0	0.0	0.0	land	1.0	1.0	1.0	0.8005993550726223	1.0	1.0	1.0	1.0	1.0	1.0	0.9379936255176082	1.0	1.0	1.0	1.0	1.0	1.0	38	-14780.896281695646	12.5	1.0	1.0	1.0	1.0	1.0	1.0	0.8512938195715667	1.0	1
JpAshik+1600	['Kansai']	Muromachi (Ashikaga)	1600	1700	17000000.0	295000.0	40000.0	6.0	5.0	1.0	6.0	-5810.043537964524	1.0	0.0	1.0	1.0	1.0	0.0	0.0	land	1.0	1.0	1.0	0.8005993550726223	1.0	1.0	1.0	1.0	1.0	1.0	0.9379936255176082	1.0	1.0	1.0	1.0	1.0	1.0	38	-14780.896281695646	12.5	1.0	1.0	1.0	1.0	1.0	1.0	0.8512938195715667	1.0	1
JpAsuka+600	['Kansai']	Asuka period in Kansai region	600	700	1500000.0	100000.0	44684.0	5.0	4.0	2.0	4.0	-3330.9605258765932	1.048116326561152	0.0	1.0	1.0	1.0	1.0	1.0	state salary land	1.0	1.032819601087362	1.0	1.0	1.0	1.0	1.0	1.0	1.0	-0.01569468279554126	1.0	0.9210022878410034	1.0	1.0	1.0	1.0507405553651956	1.0	2	800.0	117.50655951526659	1.0	1.0	1.0	1.0	1.0	1.0	0.7547517261684125	1.0	1
JpAsuka+700	['Kansai']	Asuka period in Kansai region	700	800	2000000.0	100000.0	59277.0	5.0	4.0	2.0	4.0	-3075.7564268922383	1.0485407292946352	0.0	1.0	1.0	1.0	1.0	1.0	state salary land	1.0	1.0354833728202135	1.0	1.0	1.0	1.0	1.0	1.0	1.0	-0.019092130194152623	1.0	0.9155340340758812	1.0	1.0	1.0	1.0524957263002868	1.0	2	800.0	116.91331750890036	1.0	1.0	1.0	1.0	1.0	1.0	0.7526837931739576	1.0	1
JpAsuka+800	['Kansai']	Asuka period in Kansai region	800	900	2000000.0	100000.0	69522.0	5.0	4.0	2.0	4.0	-2991.712978831109	1.04910448814956	0.0	1.0	1.0	1.0	1.0	1.0	state salary land	1.0	1.0362999709990068	1.0	1.0	1.0	1.0	1.0	1.0	1.0	-0.019757570021665505	1.0	0.9149921369514912	1.0	1.0	1.0	1.0530260138330902	1.0	2	800.0	116.9580121749482	1.0	1.0	1.0	1.0	1.0	1.0	0.7519274787590873	1.0	1
JpAzMom+1500	['Kansai']	Azuchi–Momoyama	1500	1600	17000000.0	295000.0	300000.0	4.0	5.0	2.0	5.0	-5927.790278675606	1.019752146273038	0.0	1.0	1.0	1.0	0.1	0.1	state salary	1.0	1.0	1.0	0.7811776016488005	1.0	1.0	1.0	1.0	1.0	1.0	1.0	1.0	1.0	1.0	1.0	1.0	1.0	2560000	-8673.933287870357	42.0	1.0	1.0	1.0	1.0	1.0	1.0	0.8853980110441506	1.0	1
JpAzMom+1600	['Kansai']	Azuchi–Momoyama	1600	1700	22000000.0	295000.0	300000.0	4.0	5.0	2.0	5.0	-3443.360351382671	1.014279843318972	0.0	1.0	1.0	1.0	0.1	0.1	state salary	1.0	1.0	1.0	0.7448252291092576	1.0	1.0	1.0	1.0	1.0	1.0	1.0	1.0	1.0	1.0	1.0	1.0	1.0	120	1197.487098434458	42.0	1.0	1.0	1.0	1.0	1.0	1.0	0.9254661637693922	1.0	1
JpAzMom+1700	['Kansai']	Azuchi–Momoyama	1700	1800	22000000.0	295000.0	300000.0	4.0	5.0	2.0	5.0	-3443.360351382671	1.014279843318972	0.0	1.0	1.0	1.0	0.1	0.1	state salary	1.0	1.0	1.0	0.7448252291092576	1.0	1.0	1.0	1.0	1.0	1.0	1.0	1.0	1.0	1.0	1.0	1.0	1.0	120	1197.487098434458	42.0	1.0	1.0	1.0	1.0	1.0	1.0	0.9254661637693922	1.0	1
JpHeian+800	['Kansai']	Heian	800	900	4000000.0	300000.0	200000.0	5.0	4.0	1.0	4.0	-14433.562397180089	1.0	0.0	1.0	1.0	1.0	1.0	1.0	State salary	1.0	1.0939021223140146	1.0	1.0	1.0	1.0	1.0	1.0	1.0	0.0	1.0	1.0	1.0	1.0	1.0	1.0	1.0	20000	-30336.307986307074	103.13207493203964	1.0	1.0	1.0	1.0	1.0	1.0	0.8681765995631591	1.0	1
JpHeian+900	['Kansai']	Heian	900	1000	4400000.0	300000.0	200000.0	5.0	4.0	1.0	4.0	-14451.243083325977	1.0	0.0	1.0	1.0	1.0	1.0	1.0	State salary	1.0	1.093967037938168	1.0	1.0	1.0	1.0	1.0	1.0	1.0	0.0	1.0	1.0	1.0	1.0	1.0	1.0	1.0	20000	-30589.654894906464	102.8869696667592	1.0	1.0	1.0	1.0	1.0	1.0	0.8684091811003918	1.0	1
JpHeian+1000	['Kansai']	Heian	1000	1100	4500000.0	300000.0	175000.0	5.0	4.0	1.0	4.0	-14490.149827303418	1.0	0.0	1.0	1.0	1.0	1.0	1.0	State salary	1.0	1.0934060649503945	1.0	1.0	1.0	1.0	1.0	1.0	1.0	0.0	1.0	1.0	1.0	1.0	1.0	1.0	1.0	20000	-31108.62314914508	102.36734282112756	1.0	1.0	1.0	1.0	1.0	1.0	0.8694788809277451	1.0	1
JpHeian+1100	['Kansai']	Heian	1100	1200	5500000.0	300000.0	175000.0	5.0	4.0	1.0	4.0	-14531.180496272085	1.0	0.0	1.0	1.0	1.0	1.0	1.0	State salary	1.0	1.093759116700086	1.0	1.0	1.0	1.0	1.0	1.0	1.0	0.0	1.0	1.0	1.0	1.0	1.0	1.0	1.0	20000	-31664.52005187326	101.77135255320404	1.0	1.0	1.0	1.0	1.0	1.0	0.869823728099856	1.0	1
JpHeian+1200	['Kansai']	Heian	1200	1300	5500000.0	300000.0	150000.0	5.0	4.0	1.0	4.0	-14544.115331389448	1.0	0.0	1.0	1.0	1.0	1.0	1.0	State salary	1.0	1.0933700479347022	1.0	1.0	1.0	1.0	1.0	1.0	1.0	0.0	1.0	1.0	1.0	1.0	1.0	1.0	1.0	20000	-32164.661884657704	101.2989986396173	1.0	1.0	1.0	1.0	1.0	1.0	0.8706672811275853	1.0	1
JpJomo1-13600	['Kansai']		-13600	-13500	704952.0	17864.0	24375.0	2.4338106719500927	2.195193917725673	1.8850034257650656	2.1701355040041976	1089.0811510516396	0.2617268620769936	0.0	0.0	0.0	0.0	0.0	0.0	0.0	0.0	0.0	0.0	0.0	0.1996991450927027	0.5135106146590585	-0.028648350577798413	0.9814434988807648	1.0666742961080342	0.1	0.7372368943314898	0.1	0.1	0.1	0.1	0.1	0.6953806190052887	61.6	-6366.857910925828	6.523109307367225	0.056721455955454074	0.1	0.8551983421934358	0.999275215769674	0.0	0.7805016350625268	0.1	0.581082177519828	1
JpJomo1-13500	['Kansai']		-13500	-13400	707257.0	17882.0	24294.0	2.4347377657673857	2.1953507273788446	1.8851922735921491	2.170420042119721	1087.1814914321594	0.2618305799719667	0.0	0.0	0.0	0.0	0.0	0.0	0.0	0.0	0.0	0.0	0.0	0.1997483850166624	0.5137183805438078	-0.02881370287817625	0.9813869038331116	1.066727711439633	0.1	0.7370887514013363	0.1	0.1	0.1	0.1	0.1	0.6951639235483779	61.6	-6361.962356654836	6.51460775856787	0.05680473162966038	0.1	0.8550509840447816	0.9993373137994922	0.0	0.7804347207745965	0.1	0.5811570816396892	1
JpJomo1-13400	['Kansai']		-13400	-13300	709569.0	17900.0	24215.0	2.4356636650300887	2.19551004282126	1.8853817394576766	2.1707055983474324	1085.2851298328515	0.2619345346657868	0.0	0.0	0.0	0.0	0.0	0.0	0.0	0.0	0.0	0.0	0.0	0.19979790503120204	0.5139255324845209	-0.02897696143189349	0.9813303821782904	1.066781329595925	0.1	0.7369406448542933	0.1	0.1	0.1	0.1	0.1	0.6949473612201489	61.6	-6357.029934304348	6.506123917639375	0.05688823436773632	0.1	0.8549037882216434	0.9993994299442548	0.0	0.7803673705826869	0.1	0.5812317960221229	1
JpJomo1-13300	['Kansai']		-13300	-13200	711888.0	17918.0	24135.0	2.4365902212978163	2.195668566961809	1.885570760335525	2.170990863685947	1083.3904172436303	0.2620384005600392	0.0	0.0	0.0	0.0	0.0	0.0	0.0	0.0	0.0	0.0	0.0	0.19984720097327774	0.5141330094544296	-0.02914124001603513	0.9812738146529492	1.0668348318523924	0.1	0.7367925625626575	0.1	0.1	0.1	0.1	0.1	0.6947308179103028	61.6	-6352.150180638859	6.4976312227754525	0.056970431488561575	0.1	0.8547566162699044	0.9994615038208136	0.0	0.7803004207262028	0.1	0.5813066579781114	1
JpJomo1-13200	['Kansai']		-13200	-13100	714215.0	17936.0	24055.0	2.437517195659651	2.195826827335069	1.8857596328841464	2.1712759835798634	1081.492406634237	0.2621422664542916	0.0	0.0	0.0	0.0	0.0	0.0	0.0	0.0	0.0	0.0	0.0	0.19989663696064336	0.5143404503099833	-0.029305303856929525	0.981217247127608	1.0668883051339035	0.1	0.7366444711752439	0.1	0.1	0.1	0.1	0.1	0.6945141224533921	61.6	-6347.241459196619	6.4891385279115275	0.05704621405506832	0.1	0.8546095063838041	0.9995235535441132	0.0	0.7802339998573602	0.1	0.5813819626547633	1
JpJomo1-13100	['Kansai']		-13100	-13000	716550.0	17954.0	23976.0	2.438442915739165	2.1959865384284174	1.8859489998635228	2.171561927659836	1079.5976940450164	0.26224619154825585	0.0	0.0	0.0	0.0	0.0	0.0	0.0	0.0	0.0	0.0	0.0	0.19994615697518306	0.5145476744794065	-0.02946818660996403	0.9811607162986828	1.0669419667526296	0.1	0.7364964192028667	0.1	0.1	0.1	0.1	0.1	0.6942975601251629	61.6	-6342.3380046228785	6.480644062260518	0.05712205338754245	0.1	0.8544626017917387	0.9995855428842642	0.0	0.7801674011457482	0.1	0.5814570354301152	1
JpJomo1-13000	['Kansai']		-13000	-12900	718892.0	17972.0	23897.0	2.4393686955464093	2.1961462495217656	1.886138070184446	2.171847386924481	1077.7013324457082	0.26235011664221997	0.0	0.0	0.0	0.0	0.0	0.0	0.0	0.0	0.0	0.0	0.0	0.19999553694443276	0.5147549347631848	-0.029631498849493062	0.9811041762956536	1.0669954834965751	0.1	0.7363483308473789	0.1	0.1	0.1	0.1	0.1	0.6940809977969338	61.6	-6337.418749443636	6.472158450544934	0.057197949485984	0.1	0.8543156064883556	0.9996476288374528	0.0	0.7801007729198044	0.1	0.5815320871235308	1
JpJomo1-12900	['Kansai']		-12900	-12800	721242.0	17990.0	23819.0	2.440294475353653	2.1963074113352024	1.8863276102145876	2.172133718856716	1075.8066198564875	0.2624540713360401	0.0	0.0	0.0	0.0	0.0	0.0	0.0	0.0	0.0	0.0	0.0	0.20004514098614634	0.5149619061321226	-0.029793468943726864	0.9810476546408324	1.0670492030652134	0.1	0.7362002364280394	0.1	0.1	0.1	0.1	0.1	0.6938644164503216	61.6	-6332.4863270931455	6.464225324400153	0.05727622975505725	0.1	0.8541697665607048	0.9997103065454956	0.0	0.7800330049865813	0.1	0.5816064852769194	1
JpJomo1-12800	['Kansai']		-12800	-12700	723600.0	18008.0	23740.0	2.4412206135272747	2.196467518079484	1.8865166063708976	2.172419372047492	1073.9102582571804	0.2625581444292837	0.0	0.0	0.0	0.0	0.0	0.0	0.0	0.0	0.0	0.0	0.0	0.20009452095539604	0.5151691664159008	-0.029956459068385014	0.9809910962895952	1.0671028212215052	0.1	0.7360521844556622	0.1	0.1	0.1	0.1	0.1	0.6936477209934109	61.6	-6327.569705348155	6.45720061203043	0.05735842687588255	0.1	0.8540253971112584	0.999773980575487	0.0	0.7799636538743225	0.1	0.5816802720541538	1
JpJomo1-12700	['Kansai']		-12700	-12600	725965.0	18026.0	23662.0	2.442145975240412	2.1966290755438536	1.8867061958441145	2.1727058979058573	1072.0155456679595	0.2626620991231037	0.0	0.0	0.0	0.0	0.0	0.0	0.0	0.0	0.0	0.0	0.0	0.20014406897899367	0.5153761016704834	-0.030118214419371517	0.9809345746347742	1.0671564828402311	0.1	0.7358762205736845	0.1	0.1	0.1	0.1	0.1	0.6934272979334148	61.6	-6322.584614312663	6.450177670447793	0.05744090782654492	0.1	0.8538834100274748	0.999835438543932	0.0	0.7798911560802132	0.1	0.5817476288408007	1
JpJomo1-12600	['Kansai']		-12600	-12500	728339.0	18044.0	23584.0	2.443071396681279	2.1968282198468727	1.8868930165051	2.172988884612334	1070.1208330787383	0.2627662906157707	0.0	0.0	0.0	0.0	0.0	0.0	0.0	0.0	0.0	0.0	0.0	0.2001953535641872	0.5155821340661892	-0.03027937922642815	0.9808782639843452	1.0672095070099228	0.1	0.7356883503187976	0.1	0.1	0.1	0.1	0.1	0.6932045165939158	61.6	-6317.6416582251695	6.4431246254847006	0.05752321847930503	0.1	0.8537402532451193	0.9998919269792635	0.0	0.7798169771043505	0.1	0.5818111697969677	1
JpJomo1-12500	['Kansai']		-12500	-12400	730719.0	18062.0	23507.0	2.4439961611171217	2.1970468829292606	1.88707467036469	2.173270707762026	1068.2211734592584	0.2628706893074289	0.0	0.0	0.0	0.0	0.0	0.0	0.0	0.0	0.0	0.0	0.0	0.20024745041206266	0.5157877330896341	-0.030439148202377638	0.9808221001195806	1.0672623863048338	0.1	0.7355006771390926	0.1	0.1	0.1	0.1	0.1	0.6929814880154366	61.6	-6312.71450274318	6.436078663669946	0.05760569942996741	0.1	0.8535971442055627	0.999948838096634	0.0	0.7797424386590605	0.1	0.5818745210157075	1
JpJomo1-12400	['Kansai']		-12400	-12300	733108.0	18080.0	23429.0	2.4449215825579893	2.19726409529156	1.8872513551951868	2.173552433948652	1066.3248118599504	0.2629751767986547	0.0	0.0	0.0	0.0	0.0	0.0	0.0	0.0	0.0	0.0	0.0	0.20029943522370608	0.5159937293709846	-0.03059999089456339	0.980765936254816	1.0673151641873984	0.1	0.7353130797575345	0.1	0.1	0.1	0.1	0.1	0.6927583263082757	61.6	-6307.8163150379405	6.429020306345593	0.057688123614662364	0.1	0.8534539253575686	1.0000059182868195	0.0	0.7796682339527545	0.1	0.5819379565621927	1
JpJomo1-12300	['Kansai']		-12300	-12200	735505.0	18099.0	23352.0	2.445846227538373	2.197482890257592	1.8874282377979856	2.1738343055798763	1064.4268012505572	0.2630796642898804	0.0	0.0	0.0	0.0	0.0	0.0	0.0	0.0	0.0	0.0	0.0	0.20035156008063956	0.5161994728518499	-0.030759437755641994	0.9807098366087794	1.0673680145073532	0.1	0.7351255490783455	0.1	0.1	0.1	0.1	0.1	0.6925352787114134	61.6	-6302.891792990198	6.421967261382495	0.057770491033389874	0.1	0.8533108927064902	1.0000630347068946	0.0	0.7795937042104085	0.1	0.5820014131906144	1
JpJomo1-12200	['Kansai']		-12200	-12100	737909.0	18117.0	23275.0	2.4467711711574034	2.1977018171072693	1.8876049967930961	2.174115934803437	1062.5304396512493	0.2631841221812503	0.0	0.0	0.0	0.0	0.0	0.0	0.0	0.0	0.0	0.0	0.0	0.2004037409556889	0.5164051441040048	-0.030919099359967894	0.9806537277886388	1.0674208213648737	0.1	0.7349380365907118	0.1	0.1	0.1	0.1	0.1	0.6923122311145511	61.6	-6297.980438113711	6.414924841141914	0.05785285845211741	0.1	0.8531678123126128	1.0001201692419142	0.0	0.7795192527945588	0.1	0.5820648065732268	1
JpJomo1-12100	['Kansai']		-12100	-12000	740321.0	18135.0	23199.0	2.447695218860492	2.1979219309097453	1.887782225497424	2.174398582139185	1060.6340780519422	0.2632887576717554	0.0	0.0	0.0	0.0	0.0	0.0	0.0	0.0	0.0	0.0	0.0	0.2004559498397964	0.5166106347843844	-0.031077740933869388	0.9805976281426022	1.067473802072131	0.1	0.7347504937838193	0.1	0.1	0.1	0.1	0.1	0.6920891835176888	61.6	-6293.042748894717	6.407884191688418	0.057935282636812364	0.1	0.8530248799214121	1.0001772977386183	0.0	0.7794445777508863	0.1	0.5821280313003485	1
JpJomo1-12000	['Kansai']		-12000	-11900	742741.0	18153.0	23122.0	2.4486196846576878	2.1981408577594213	1.8879589103279208	2.174680599215008	1058.7360674425481	0.2633932155631253	0.0	0.0	0.0	0.0	0.0	0.0	0.0	0.0	0.0	0.0	0.0	0.20050983926738364	0.5168154392920177	-0.031236597251018076	0.980541702804542	1.0675268697042568	0.1	0.7345634664043256	0.1	0.1	0.1	0.1	0.1	0.6918664211965728	61.6	-6288.136660886728	6.40082760515115	0.058017650055539875	0.1	0.8528817899789749	1.0002342571625076	0.0	0.7793698501111608	0.1	0.5821917198300701	1
JpJomo1-11900	['Kansai']		-11900	-11800	745169.0	18171.0	23046.0	2.4495438518162347	2.198360839678253	1.8881361637537863	2.17499097798747	1056.8446528735003	0.26349820625190085	0.0	0.0	0.0	0.0	0.0	0.0	0.0	0.0	0.0	0.0	0.0	0.20056336457721696	0.5170213633446581	-0.03139330613569441	0.9804855664620892	1.0675806906852414	0.1	0.7343744985922721	0.1	0.1	0.1	0.1	0.1	0.6916434306548598	61.6	-6283.101534600482	6.393794038846001	0.05810064189990905	0.1	0.8527397837980717	1.000291808341251	0.0	0.7792955220500829	0.1	0.5822543964268466	1
JpJomo1-11800	['Kansai']		-11800	-11700	747605.0	18190.0	22970.0	2.4504683773411595	2.1985814810153066	1.88831299691351	2.175319391890104	1055.019198707906	0.26360352253909103	0.0	0.0	0.0	0.0	0.0	0.0	0.0	0.0	0.0	0.0	0.0	0.20061680585987626	0.5172277207695595	-0.031548780246698986	0.9804293383785964	1.0676346420535283	0.1	0.7341845757235682	0.1	0.1	0.1	0.1	0.1	0.6914205161866791	61.6	-6278.037440537487	6.386733910734558	0.05818386080814793	0.1	0.8525985653733495	1.0003495406694396	0.0	0.779222091149018	0.1	0.5823167146307051	1
JpJomo1-11700	['Kansai']		-11700	-11600	750049.0	18208.0	22895.0	2.4513963670743952	2.198807265814491	1.8884936619115889	2.175652944835206	1053.8055272843494	0.2637115324131655	0.0	0.0	0.0	0.0	0.0	0.0	0.0	0.0	0.0	0.0	0.0	0.2006711994505075	0.5174325252771927	-0.031701301638054014	0.9803730277281676	1.0676864927374974	0.1	0.7339956867415874	0.1	0.1	0.1	0.1	0.1	0.6911984385273543	61.6	-6272.952279000485	6.3795515983141895	0.058267704142028365	0.1	0.8524592900805407	1.000405805687122	0.0	0.7791534707056689	0.1	0.5823786533597093	1
JpJomo1-11600	['Kansai']		-11600	-11500	752501.0	18226.0	22819.0	2.4523566097815603	2.199059691109841	1.8886966504582807	2.176015392773808	1052.6264850726056	0.26381918708896945	0.0	0.0	0.0	0.0	0.0	0.0	0.0	0.0	0.0	0.0	0.0	0.20072556503208072	0.5176389549308043	-0.031853393542914554	0.9803159739753138	1.0677379087971246	0.1	0.7338017981138397	0.1	0.1	0.1	0.1	0.1	0.6909742878642728	61.6	-6267.638008683727	6.372424180293488	0.05835376134863829	0.1	0.8523215473315751	1.000462843609104	0.0	0.7790901291654576	0.1	0.5824372822247061	1
JpJomo1-11500	['Kansai']		-11500	-11400	754961.0	18244.0	22744.0	2.4533163746668896	2.199313435241635	1.8888998614988133	2.176378713379999	1051.452389891122	0.26392681216491753	0.0	0.0	0.0	0.0	0.0	0.0	0.0	0.0	0.0	0.0	0.0	0.20078007065894396	0.5178450595552202	-0.032007793937682986	0.980259048659916	1.0677893248567516	0.1	0.7336076457085409	0.1	0.1	0.1	0.1	0.1	0.6907500801460422	61.6	-6262.271069681963	6.365312699356557	0.0584397050233133	0.1	0.8521835706428948	1.0005198151096226	0.0	0.77902678308458	0.1	0.5824957424342122	1
JpJomo1-11400	['Kansai']		-11400	-11300	757429.0	18263.0	22669.0	2.4542761395522192	2.1995673112570735	1.8891033197547236	2.176741355244732	1050.2716986692924	0.2640344964405774	0.0	0.0	0.0	0.0	0.0	0.0	0.0	0.0	0.0	0.0	0.0	0.2008346042948652	0.5180512364083463	-0.03217099880558838	0.9802023343489106	1.0678404801417736	0.1	0.733412820215698	0.1	0.1	0.1	0.1	0.1	0.6905256822439806	61.6	-6256.859362297951	6.358240175735518	0.058526273123629964	0.1	0.8520446916153164	1.0005765148859735	0.0	0.7789636890106904	0.1	0.5825541815617818	1
JpJomo1-11300	['Kansai']		-11300	-11200	759905.0	18281.0	22595.0	2.4552351877047944	2.1998225061089554	1.8893068027321709	2.1771048212955213	1049.0943054676354	0.2641423583153725	0.0	0.0	0.0	0.0	0.0	0.0	0.0	0.0	0.0	0.0	0.0	0.2008892499670184	0.5182571965753417	-0.03233312995725757	0.9801456475602172	1.0678917078641859	0.1	0.7332179310524116	0.1	0.1	0.1	0.1	0.1	0.6903012272867697	61.6	-6251.439754611183	6.351167652114477	0.058612897989914085	0.1	0.8519058889762161	1.0006332448538988	0.0	0.7789003531463122	0.1	0.5826124941977334	1
JpJomo1-11200	['Kansai']		-11200	-11100	762389.0	18299.0	22520.0	2.456194833134665	2.2000763821243936	1.8895100137727032	2.1774679479755816	1047.9169122659787	0.26425004259103235	0.0	0.0	0.0	0.0	0.0	0.0	0.0	0.0	0.0	0.0	0.0	0.2009437555938816	0.5184633373141128	-0.032496388510974805	0.980088960771524	1.0679427327619055	0.1	0.7330230691764582	0.1	0.1	0.1	0.1	0.1	0.6900767723295589	61.6	-6246.043847832672	6.344093357706349	0.05869946609023075	0.1	0.8517670051743578	1.0006899446302495	0.0	0.7788372965329208	0.1	0.5826708489975576	1
JpJomo1-11100	['Kansai']		-11100	-11000	764881.0	18318.0	22446.0	2.4571544188368057	2.200331840743564	1.8897132495347733	2.177831171618707	1046.737870054235	0.2643578452661157	0.0	0.0	0.0	0.0	0.0	0.0	0.0	0.0	0.0	0.0	0.0	0.2009984292750928	0.5186692974811083	-0.03265835860520855	0.9800322464605185	1.06799401843423	0.1	0.7328282497474671	0.1	0.1	0.1	0.1	0.1	0.6898522603171987	61.6	-6240.629507014404	6.337024375659477	0.0587859206586126	0.1	0.8516283027951351	1.0007467047897491	0.0	0.778774006453596	0.1	0.5827291405515729	1
JpJomo1-11000	['Kansai']		-11000	-10900	767381.0	18336.0	22372.0	2.4581132878061926	2.2005870355954458	1.88991663362607	2.178194589187964	1045.558827842492	0.264465647941199	0.0	0.0	0.0	0.0	0.0	0.0	0.0	0.0	0.0	0.0	0.0	0.201053074947246	0.5188751854193938	-0.03282048975687779	0.9799755871941372	1.0680452026942082	0.1	0.7326334939889191	0.1	0.1	0.1	0.1	0.1	0.6896278433967541	61.6	-6235.230966801641	6.329957164399693	0.058872602290864114	0.1	0.8514895383502741	1.0008021365199833	0.0	0.7787108546754036	0.1	0.5827871369584791	1
JpJomo1-10900	['Kansai']		-10900	-10800	769890.0	18354.0	22299.0	2.4590714997705554	2.200843417400128	1.8901204379835088	2.1785583946094818	1044.3797856307485	0.2645735098159941	0.0	0.0	0.0	0.0	0.0	0.0	0.0	0.0	0.0	0.0	0.0	0.20110772061939924	0.5190810733576792	-0.032981386134875335	0.9799189095795476	1.068096560803923	0.1	0.7324386017937069	0.1	0.1	0.1	0.1	0.1	0.6894033694211601	61.6	-6229.800825377874	6.322898807075339	0.05895939745505047	0.1	0.8513509696508881	1.0008574233306615	0.0	0.7786474249705855	0.1	0.5828448171363401	1
JpJomo1-10800	['Kansai']		-10800	-10700	772407.0	18373.0	22225.0	2.4600310257449665	2.201099139786587	1.8903235501378897	2.178922006104869	1043.2007434190054	0.2646812828912216	0.0	0.0	0.0	0.0	0.0	0.0	0.0	0.0	0.0	0.0	0.0	0.20116247832778444	0.5192868529528994	-0.03314346360073267	0.9798622227908544	1.06814842597537	0.1	0.7322439278971576	0.1	0.1	0.1	0.1	0.1	0.6891788193720338	61.6	-6224.375950822609	6.315828054241386	0.059045908789399686	0.1	0.8512120572033505	1.0009125652217836	0.0	0.7785842616515324	0.1	0.582902918952928	1
JpJomo1-10700	['Kansai']		-10700	-10600	774931.0	18391.0	22152.0	2.460989416892517	2.2013559172422017	1.8905271320014891	2.17928586000792	1042.0200521971756	0.2647891447660167	0.0	0.0	0.0	0.0	0.0	0.0	0.0	0.0	0.0	0.0	0.0	0.20121715200899565	0.5194925603194095	-0.03330430629291842	0.979805545176265	1.0682032755672968	0.1	0.7320494874589007	0.1	0.1	0.1	0.1	0.1	0.6889540601206936	61.6	-6218.972143741346	6.308775009278289	0.0591325904216512	0.1	0.8510744576827813	1.0009674474653676	0.0	0.7785212197953071	0.1	0.5829612948346887	1
JpJomo1-10600	['Kansai']		-10600	-10500	777465.0	18410.0	22079.0	2.4619484650450927	2.2016129584651054	1.8907305408143231	2.1796495199848405	1040.8410099854327	0.2648971250402352	0.0	0.0	0.0	0.0	0.0	0.0	0.0	0.0	0.0	0.0	0.0	0.20127196573549685	0.5196985566007601	-0.033465148985104165	0.9797488675616756	1.0682582265715699	0.1	0.7318549985098298	0.1	0.1	0.1	0.1	0.1	0.6887290155936071	61.6	-6213.557802923082	6.301716651953934	0.059219442351804985	0.1	0.8509368724850518	1.0010224444369336	0.0	0.7784581794526372	0.1	0.5830198604538764	1
JpJomo1-10500	['Kansai']		-10500	-10400	780006.0	18428.0	22007.0	2.4629075729253973	2.2018711866408083	1.8909341226779224	2.1800132284432934	1039.6520737131714	0.26500537171315663	0.0	0.0	0.0	0.0	0.0	0.0	0.0	0.0	0.0	0.0	0.0	0.20132663941670806	0.5199053112835674	-0.03362534744754814	0.9796921257283582	1.068313365913058	0.1	0.7316599395586946	0.1	0.1	0.1	0.1	0.1	0.6885035716804755	61.6	-6208.151362407567	6.294663606990838	0.059306407813893576	0.1	0.8507993779986399	1.0010776406728892	0.0	0.7783950028899734	0.1	0.583078173089828	1
JpJomo1-10400	['Kansai']		-10400	-10300	782556.0	18447.0	21934.0	2.463867815632563	2.2021282278637115	1.891137185389228	2.1803768884202133	1038.4664354610823	0.26511355918636625	0.0	0.0	0.0	0.0	0.0	0.0	0.0	0.0	0.0	0.0	0.0	0.20138136911603527	0.5201121020807298	-0.033786297511357484	0.9796353471986248	1.0683683748672437	0.1	0.7314650018845943	0.1	0.1	0.1	0.1	0.1	0.6882781467857271	61.6	-6202.758089063304	6.287598166518141	0.05939325974404736	0.1	0.8506617928009105	1.001132758410752	0.0	0.778332078334298	0.1	0.5831366754632067	1
JpJomo1-10300	['Kansai']		-10300	-10200	785114.0	18465.0	21862.0	2.4648269235128675	2.2023865879230584	1.8913407672528264	2.180741081693993	1037.279148198907	0.2652218058592877	0.0	0.0	0.0	0.0	0.0	0.0	0.0	0.0	0.0	0.0	0.0	0.20143618284253645	0.5203187484204718	-0.033946442287989716	0.9795786053653072	1.0684234997212532	0.1	0.7312699853804212	0.1	0.1	0.1	0.1	0.1	0.6880527599277451	61.6	-6197.32794763954	6.28053449683253	0.05948005490823372	0.1	0.8505243126373384	1.0011879727616522	0.0	0.7782689441511881	0.1	0.5831950091810946	1
JpJomo1-10200	['Kansai']		-10200	-10100	787681.0	18484.0	21790.0	2.4657866286704677	2.2026450798660497	1.8915439782933587	2.181104790152446	1036.0902119266457	0.26533002293235325	0.0	0.0	0.0	0.0	0.0	0.0	0.0	0.0	0.0	0.0	0.0	0.2014909685599796	0.5205254308745688	-0.034106372321374645	0.9795218543578856	1.0684785811128292	0.1	0.7310750204189879	0.1	0.1	0.1	0.1	0.1	0.6878273540513796	61.6	-6191.903073084275	6.273476139508176	0.059567077136289774	0.1	0.8503868038280871	1.0012431689976078	0.0	0.7782057463987477	0.1	0.5832535326364097	1
JpJomo1-10100	['Kansai']		-10100	-10000	790255.0	18502.0	21718.0	2.466745557367584	2.202903308041753	1.8917472387769665	2.1814688379816283	1034.9012756543843	0.26543835840484226	0.0	0.0	0.0	0.0	0.0	0.0	0.0	0.0	0.0	0.0	0.0	0.20154578228648085	0.5207319688712457	-0.034266194983135934	0.9794651216986724	1.068533749429273	0.1	0.7308801706707381	0.1	0.1	0.1	0.1	0.1	0.6876019291566313	61.6	-6186.50453287151	6.266421323757992	0.059654156130313225	0.1	0.8502494525700718	1.001298341080304	0.0	0.778142608810138	0.1	0.5833118663542975	1
JpJomo1-10000	['Kansai']		-10000	-9900	792839.0	18521.0	21647.0	2.4677046055201592	2.2031631188211884	1.8919508948051789	2.181833225181539	1033.715637402296	0.2655466938773313	0.0	0.0	0.0	0.0	0.0	0.0	0.0	0.0	0.0	0.0	0.0	0.20160059601298205	0.5209383624105022	-0.03442510498609646	0.9794083890394588	1.068588946720673	0.1	0.7306851905496755	0.1	0.1	0.1	0.1	0.1	0.6873765232802659	61.6	-6181.053323973745	6.259366508007807	0.059741064826434424	0.1	0.8501120917634969	1.0013535856227784	0.0	0.7780792415394836	0.1	0.583370178990249	1
JpJomo1-9900	['Kansai']		-9900	-9800	795430.0	18539.0	21576.0	2.468662936939981	2.2034230614842683	1.892154550833391	2.18219761238145	1032.5234031098616	0.2656550293498203	0.0	0.0	0.0	0.0	0.0	0.0	0.0	0.0	0.0	0.0	0.0	0.2016554937666572	0.5211447198354036	-0.0345839613032452	0.9793516839025574	1.0686441440120733	0.1	0.7304902498436493	0.1	0.1	0.1	0.1	0.1	0.6871511364222838	61.6	-6175.633716286979	6.252311692257629	0.059828143820457876	0.1	0.849974773925441	1.0014088120503084	0.0	0.7780158928098838	0.1	0.5834285127081369	1
JpJomo1-9800	['Kansai']		-9800	-9700	798031.0	18558.0	21505.0	2.4696218656370967	2.203682872263704	1.8923578360385365	2.1825619026182954	1031.3361158476864	0.26576339442216523	0.0	0.0	0.0	0.0	0.0	0.0	0.0	0.0	0.0	0.0	0.0	0.2017103915203324	0.5213511494890151	-0.03474276393458209	0.9792949512433441	1.0686992978410397	0.1	0.7302953303611042	0.1	0.1	0.1	0.1	0.1	0.6869257495643016	61.6	-6167.198826383818	6.245255105720362	0.059909035324032474	0.1	0.8498371696305919	1.0014692012370268	0.0	0.7779522485585759	0.1	0.5834856658375891	1
JpJomo1-9700	['Kansai']		-9700	-9600	800639.0	18576.0	21434.0	2.470580615151025	2.2039429468104283	1.8925612201298327	2.182926241336673	1030.145530565339	0.26587170029479834	0.0	0.0	0.0	0.0	0.0	0.0	0.0	0.0	0.0	0.0	0.0	0.2017652612649496	0.5215574707995615	-0.03490156656591903	0.9792382277582344	1.0687545096199176	0.1	0.7301004563574472	0.1	0.1	0.1	0.1	0.1	0.686700286632787	61.6	-6155.985663346768	6.23819497760892	0.05998459082666952	0.1	0.8496993027503491	1.0015344150373025	0.0	0.7778883496515578	0.1	0.5835416594605418	1
JpJomo1-9600	['Kansai']		-9600	-9500	803257.0	18595.0	21363.0	2.471539066026305	2.204202889473508	1.892764480613441	2.18329072549965	1028.9565942930776	0.26598012456685505	0.0	0.0	0.0	0.0	0.0	0.0	0.0	0.0	0.0	0.0	0.0	0.2018202710548568	0.5217637921101078	-0.035060154454008674	0.9791815134472291	1.0688097358862738	0.1	0.7299056733115665	0.1	0.1	0.1	0.1	0.1	0.6864748997748049	61.6	-6144.761966572719	6.231134849497478	0.060060089563339136	0.1	0.8495614979357448	1.0015996469525228	0.0	0.777824435608985	0.1	0.5835978849847945	1
JpJomo1-9500	['Kansai']		-9500	-9400	805883.0	18614.0	21293.0	2.4724974571738563	2.204464678507609	1.8929680871985777	2.183655403588757	1027.7660090107292	0.26608846003934405	0.0	0.0	0.0	0.0	0.0	0.0	0.0	0.0	0.0	0.0	0.0	0.20187519681759	0.521970041191944	-0.035217829683297563	0.9791248083103278	1.0688649766401082	0.1	0.7297107174459109	0.1	0.1	0.1	0.1	0.1	0.6862494938984396	61.6	-6133.530369495922	6.224081804534383	0.060135531534041324	0.1	0.8494237599610589	1.001664921135947	0.0	0.7777603153444774	0.1	0.5836538364438746	1
JpJomo1-9400	['Kansai']		-9400	-9300	808517.0	18632.0	21223.0	2.4734553704995705	2.2047256762398444	1.893171718505252	2.1840203725670606	1026.577072738468	0.2661969435111124	0.0	0.0	0.0	0.0	0.0	0.0	0.0	0.0	0.0	0.0	0.0	0.20193031864372912	0.5221760374732947	-0.03537529016933921	0.9790681031734264	1.0689202608563768	0.1	0.7295159010488457	0.1	0.1	0.1	0.1	0.1	0.6860242021323728	61.6	-6122.2961389848715	6.217025217997115	0.060210973504743526	0.1	0.8492860792777317	1.0017301530511673	0.0	0.7776961996206363	0.1	0.5837098933126363	1
JpJomo1-9300	['Kansai']		-9300	-9200	811160.0	18651.0	21153.0	2.474413881102581	2.2049875971575896	1.8933753745334645	2.184385390026897	1025.3881364662066	0.2663054269828808	0.0	0.0	0.0	0.0	0.0	0.0	0.0	0.0	0.0	0.0	0.0	0.2019854684789263	0.5223820698690005	-0.03553275065538086	0.9790113613401088	1.0689755595601234	0.1	0.7293209906620781	0.1	0.1	0.1	0.1	0.1	0.6857985870537936	61.6	-6111.059275039574	6.209959777524418	0.060286585773348	0.1	0.8491483365287659	1.0017954151579618	0.0	0.7776320918429616	0.1	0.5837660134272071	1
JpJomo1-9200	['Kansai']		-9200	-9100	816472.0	18688.0	21014.0	2.4763320968631906	2.205511570876725	1.8937842687683064	2.1851156673542333	1023.0152109519432	0.266523429921373	0.0	0.0	0.0	0.0	0.0	0.0	0.0	0.0	0.0	0.0	0.0	0.20209663643011852	0.5227927262005639	-0.03584697371191059	0.9788975382316256	1.0690861569676164	0.1	0.7289309970687684	0.1	0.1	0.1	0.1	0.1	0.6853465200877792	61.6	-6088.6171483599755	6.195754523521416	0.06043360962896776	0.1	0.8488726027682804	1.0019257944519946	0.0	0.7775042251621509	0.1	0.5838800877848116	1
JpJomo2-9200	['Kansai']		-9200	-9100	176900.0	11658.0	195.0	1.8918640704632237	1.61309986781219	1.806904033593299	2.0	-576.4680942162095	0.3266145265236459	0.0	0.0	0.0	0.0	0.0	0.0	0.0	0.0	0.0	0.0	0.0	0.2212558404265272	0.7476911075117362	-0.2360819524288254	0.9764894460175864	1.0292583847518235	0.1	0.3739365249851216	0.1	0.1	0.1	0.1	0.1	0.6369836087024981	61.6	1919.5537023457566	2.3521761558189103	-0.003900964228010617	0.1	0.9252620214634256	0.9499346790308398	0.0	0.7628801425359625	0.1	0.6100390392957652	1
JpJomo2-9100	['Kansai']		-9100	-9000	178246.0	11585.0	205.0	1.8898416895423664	1.614792990038785	1.8082783285998962	2.0	-545.2935585336827	0.32615051918300714	0.0	0.0	0.0	0.0	0.0	0.0	0.0	0.0	0.0	0.0	0.0	0.22100050985382155	0.7465316651706261	-0.23533325009730935	0.977217356126356	1.029409880309874	0.1	0.37418029182543056	0.1	0.1	0.1	0.1	0.1	0.6382444324093524	61.6	1806.3002289847188	2.3557354378615467	-0.003433666784202816	0.1	0.9253654228171776	0.9492650914303772	0.0	0.7636664141766972	0.1	0.6107085172665812	1
JpJomo2-9000	['Kansai']		-9000	-8900	179017.0	11508.0	215.0	1.8876088281027523	1.616323367848211	1.8097490870469013	2.0	-512.7998147820726	0.32557385479092216	0.0	0.0	0.0	0.0	0.0	0.0	0.0	0.0	0.0	0.0	0.0	0.22056073963420209	0.7453952908738202	-0.234585191995535	0.977914863254428	1.0295287500673382	0.1	0.37448802017398775	0.1	0.1	0.1	0.1	0.1	0.6396011087669728	61.6	1683.3530841489594	2.3713148226432	-0.0028119659090106164	0.1	0.9256472485587968	0.9485622912113194	0.0	0.7647141797712238	0.1	0.6111975127802818	1
JpJomo2-8900	['Kansai']		-8900	-8800	179792.0	11432.0	227.0	1.8853741748312536	1.6178559876795913	1.81122080963388	2.0	-480.3011240002034	0.32499721999869297	0.0	0.0	0.0	0.0	0.0	0.0	0.0	0.0	0.0	0.0	0.0	0.2201271594164001	0.7442274338879774	-0.23383101371121426	0.9786104621688656	1.0296500537211162	0.1	0.3748043591920285	0.1	0.1	0.1	0.1	0.1	0.6409069489865976	61.6	1560.980027979727	2.386899519786109	-0.002196225460397549	0.1	0.92595424430397	0.9478634604294798	0.0	0.7657679511539094	0.1	0.6116770846684327	1
JpJomo2-8800	['Kansai']		-8800	-8700	180569.0	11357.0	239.0	1.8831397604706728	1.6193887393946158	1.8126924827777828	2.0	-447.80243321833404	0.3244206148063197	0.0	0.0	0.0	0.0	0.0	0.0	0.0	0.0	0.0	0.0	0.0	0.21969621205004985	0.7430584754143048	-0.2330757617106572	0.9793061895207592	1.0297716760994111	0.1	0.3751216199155352	0.1	0.1	0.1	0.1	0.1	0.6421695414030789	61.6	1438.8123796820057	2.4031163879186828	-0.0015819041609699824	0.1	0.9263006469553152	0.947176455687255	0.0	0.7668330537697229	0.1	0.6121524401693132	1
JpJomo2-8700	['Kansai']		-8700	-8600	181351.0	11281.0	252.0	1.8809045099218795	1.6209224142951515	1.8144464017184931	2.0	-415.30374243646486	0.3238388888388807	0.0	0.0	0.0	0.0	0.0	0.0	0.0	0.0	0.0	0.0	0.0	0.21926310798623386	0.7418802084656114	-0.2323207244533473	0.9800402829756334	1.0298971376593915	0.1	0.3754356304145043	0.1	0.1	0.1	0.1	0.1	0.6434348344299591	61.6	1316.8159046105409	2.4201549012591066	-0.0009527101780781867	0.1	0.9266473551605732	0.9464777969973882	0.0	0.7679382005229662	0.1	0.6126269523927396	1
JpJomo2-8600	['Kansai']		-8600	-8500	182135.0	11207.0	266.0	1.8786686620957904	1.622457144264842	1.8162382187766168	2.0	-382.8017536344223	0.3232563340754773	0.0	0.0	0.0	0.0	0.0	0.0	0.0	0.0	0.0	0.0	0.0	0.2188298078590118	0.7406992871118201	-0.23156455979398954	0.9807804129909476	1.0300061559317766	0.1	0.3757472638835879	0.1	0.1	0.1	0.1	0.1	0.6447029611959193	61.6	1194.4007134933072	2.4372235179799944	-0.00031999670520632684	0.1	0.9269835504015238	0.9457761591539372	0.0	0.7690937312679257	0.1	0.61309022794409	1
JpJomo2-8500	['Kansai']		-8500	-8400	182923.0	11133.0	280.0	1.8764325753587843	1.6239922698854656	1.8180300358347403	2.0	-350.29646681220765	0.32267392731135325	0.0	0.0	0.0	0.0	0.0	0.0	0.0	0.0	0.0	0.0	0.0	0.2183950512607739	0.7395178962714127	-0.23081086468197504	0.98152046961343	1.0300981803923996	0.1	0.3760564475565648	0.1	0.1	0.1	0.1	0.1	0.64597312292887	61.6	1071.5273048165511	2.454315154932996	0.0003148738744275237	0.1	0.9273094045522434	0.9450253422552688	0.0	0.7702517748933767	0.1	0.6135355838495405	1
JpJomo2-8400	['Kansai']		-8400	-8300	183715.0	11059.0	295.0	1.8741960107999411	1.6255288462261774	1.8198221989943928	2.0	-317.7878819698198	0.3220915205472292	0.0	0.0	0.0	0.0	0.0	0.0	0.0	0.0	0.0	0.0	0.0	0.2179329858309884	0.7383482967679375	-0.2301619642746156	0.9822624894941708	1.0301843808868434	0.1	0.3763499137258085	0.1	0.1	0.1	0.1	0.1	0.6472408312904023	61.6	951.9746567292059	2.4718282392124387	0.0009365179836523517	0.1	0.9276254762034783	0.9442670212408324	0.0	0.7714224941676141	0.1	0.6139726545540045	1
JpJomo2-8300	['Kansai']		-8300	-8200	184509.0	10986.0	311.0	1.8719582516865083	1.6274341692365857	1.8216101100495472	2.0	-285.28589316777834	0.32151165937071	0.0	0.0	0.0	0.0	0.0	0.0	0.0	0.0	0.0	0.0	0.0	0.21748562515665165	0.7371679351866498	-0.2295112385496545	0.98300484881676	1.0302432579976704	0.1	0.3766447867086578	0.1	0.1	0.1	0.1	0.1	0.6485056108209389	61.6	844.340932057945	2.4891323706157493	0.0015228536611414654	0.1	0.927922312281056	0.9435424808239812	0.0	0.7725904869608423	0.1	0.6143844269348452	1
JpJomo2-8200	['Kansai']		-8200	-8100	185308.0	10913.0	327.0	1.8697208509394532	1.629894722389848	1.8233910001879732	2.0	-252.77401030521838	0.3209357941747336	0.0	0.0	0.0	0.0	0.0	0.0	0.0	0.0	0.0	0.0	0.0	0.21706033562001686	0.735971755517839	-0.2288589559361511	0.9837478686748384	1.030235173984914	0.1	0.3769382771333084	0.1	0.1	0.1	0.1	0.1	0.6497696105977689	61.6	734.6162605920799	2.5061691131690864	0.002121394021626033	0.1	0.9281777123835108	0.9428178309626736	0.0	0.7737474654216218	0.1	0.6147565652753428	1
[truncated: 788 more rows]
[truncated: 114 more columns]
