# Supplementary material for: The two types of society: Computationally revealing recurrent social formations and their evolutionary trajectories
Source: PLoS One. 2020 May 13;15(5):e0232609. doi: 10.1371/journal.pone.0232609 (PMC7219743; doi:10.1371/journal.pone.0232609)
Supplement: S1 File — We include our Python 3 implementation of the clustering algorithm and all analysis and plot-generation code. (ZIP) [file pone.0232609.s003.zip › binaryHists.py]

import pandas as pd
import matplotlib.pyplot as plt
import seaborn as sns; sns.set()

def getBinaryFeatures():
    return ['Professional_military_officers','Professional_soldiers','Professional_priesthood','Fulltime_bureaucrats','Bureaucracy_examination_system','Bureaucracy_merit_promotion','Specialized_government_buildings','Courts','Formal_legal_code','Judges','Professional_lawyers','Irrigation_systems','Drinking_water_supply_systems','Markets','Food_storage_sites','Roads','Bridges','Canals','Ports','Mines_or_quarries','Couriers','Postal_stations','General_postal_service','Mnemonic_devices','Nonwritten_records','Written_records','Script','Nonphonetic_writing','Phonetic_alphabetic_writing','Lists_tables_and_classifications','Calendar','Sacred_texts','Religious_literature','Practical_literature','History','Philosophy','Scientific_literature','Fiction','Articles','Tokens','Precious_metals','Foreign_coins','Indigenous_coins','Paper_currency']

# Return prettily percentages of present and absent variables in a given series
def getPercents(series):
    counts       = series.value_counts()
    # Super lazy try-catch because Python
    try:
        totalAbsent = counts[0]
    except:
        totalAbsent = 0
    try:
        totalPresent = counts[1]
    except:
        totalPresent = 0

    total      = totalAbsent + totalPresent
    absent     = totalAbsent / total
    present    = totalPresent / total
    stringify  = lambda x: '{0:.1%}'.format(x)
    return stringify(absent), stringify(present)

def makePanels(seshat, feature):
    colormapping = [ "#f58220", 
                     "#bd7cb5",
                     "#00aaad",
                     "#72bf44"]


    fig = plt.figure()
    for clusterNum in range(4):
        ax = fig.add_subplot(2,2,clusterNum+1)
        plt.title('Cluster ' + str(clusterNum))
        cluster = seshat[seshat.Cluster == clusterNum]
        cluster[feature].hist(bins=2,ax=ax,color=colormapping[clusterNum])
        absentPercent, presentPercent = getPercents(cluster[feature])
        ax.annotate(absentPercent, xy=(0.25, 0.5))
        ax.annotate(presentPercent, xy=(0.75, 0.5))
        ax.set_xticks([0.25,0.75])
        ax.set_xticklabels(['Absent','Present'])
    plt.tight_layout()
#    plt.show()
    plt.savefig('plots/binary_panels/' + feature + '.pdf')
    plt.close()

def main():
    seshat = pd.read_csv('data/shiny-seshat_re-relabeled.csv')
    features = getBinaryFeatures()
    for feature in features:
        print('Plotting {}...'.format(feature))
        makePanels(seshat, feature)

if __name__ == '__main__':
    main()
