# Supplementary material for: The two types of society: Computationally revealing recurrent social formations and their evolutionary trajectories
Source: PLoS One. 2020 May 13;15(5):e0232609. doi: 10.1371/journal.pone.0232609 (PMC7219743; doi:10.1371/journal.pone.0232609)
Supplement: S1 File — We include our Python 3 implementation of the clustering algorithm and all analysis and plot-generation code. (ZIP) [file pone.0232609.s003.zip › boxPlotsAndTrajectories.py]

import pandas as pd
import numpy as np
import matplotlib.pyplot as plt
import matplotlib.ticker as plticker
import seaborn as sns
from matplotlib.collections import PolyCollection
from dictionaries import COLORS, NGAs


def getUniqueNGAs(ngas):
    return pd.Series(np.concatenate(ngas)).unique()

def combineThings(x):
    if x.name  == 'Period_start':
        return np.min(x)
    elif x.name == 'Period_end':
        return np.max(x)
    elif x.name == 'NGA':
        return x.iloc[0]
    else:
        return np.mean(x)

def prepData():
    clusters  = pd.read_csv('data/shiny-seshat_re-relabeled.csv').set_index('BasePolity')
    fullShiny = pd.read_csv('data/seshat-imputed.csv')
    fullShiny = fullShiny.groupby(['BasePolity']).agg(combineThings)

    clusters['51-PC1'] = fullShiny['51-PC1']
    clusters['NGA']    = fullShiny['NGA'].map(eval)

    clusters['Cluster'] = clusters['Cluster'].map(clusterRemap)
    clusters.to_csv('data/shiny-seshat_clustered-final.csv')

    return clusters, getUniqueNGAs(list(clusters['NGA']))

def clusterRemap(x):
    remap = { 3 : 0,
              4 : 1,
              1 : 2,
              2 : 3,
              0 : 4}
    return remap[x]

def getNGA(clusters, nga):
    print(nga)
    ngaClusters = []
    for i, row in clusters.iterrows():
        if nga in row['NGA']:
            ngaClusters.append(row)
    df = pd.DataFrame(ngaClusters)
    if df.empty:
        return df
    return pd.DataFrame(ngaClusters).sort_values('Period_start')

def numToDate(num):
    negative = False
    if num[0] == '−':
        negative = True
        num = num[1:]
    x = int(num) 
    if negative:
        return str(x) + ' BCE'
    else:
        return str(x+1) + ' CE'

def plot(polities, NGA, xlim):
    print('Plotting ' + NGA + '...')

    if NGA=='Kachi Plain':
        print(polities)

    verts = []
    colors = []
    for i, row in polities.iterrows():
        v =  [(row['Period_start'], row['Cluster']-.4),
              (row['Period_start'], row['Cluster']+.4),
              (row['Period_end'],   row['Cluster']+.4),
              (row['Period_end'],   row['Cluster']-.4),
              (row['Period_start'], row['Cluster']-.4)]
        verts.append(v)
        colors.append(COLORS[row['Cluster']])

    #### Top subplot
    fig, ax = plt.subplots(2, sharey=False, sharex=True, figsize=(6,3), dpi=180)
    bars = PolyCollection(verts, facecolors=colors)

    ax[0].add_collection(bars)
    ax[0].autoscale()

    ax[0].set_yticks([0,1,2,3,4])
    ax[0].set_yticklabels(['Cluster 0', 'Cluster 1', 'Cluster 2', 'Cluster 3', 'Cluster 4'])

    ax[0].set_xlim(xlim)

    intervals = 1000
    loc = plticker.MultipleLocator(base=intervals)

    minorIntervals = 200
    locMinor = plticker.MultipleLocator(base=minorIntervals)

    ax[0].xaxis.set_major_locator(loc)
    ax[0].xaxis.set_minor_locator(locMinor)
    ax[0].grid(which='major',axis='x',linestyle='-')
    ax[0].grid(which='minor',axis='x',linestyle=':')

    plt.subplots_adjust(hspace=0)

    #### Bottom subplot
    plt.plot(polities['Period_start'],polities['51-PC1'],marker='o')
    plt.xlabel('Year')
    plt.ylabel('PC1')

    ax[1].set_xlim(xlim)

    ax[1].xaxis.set_major_locator(loc)
    ax[1].xaxis.set_minor_locator(locMinor)
    plt.gca().grid(which='major',axis='x',linestyle='-')
    plt.gca().grid(which='minor',axis='x',linestyle=':')

    plt.xticks(rotation=45)
    fig.canvas.draw()
    labels = [numToDate(num.get_text()) for num in ax[1].get_xticklabels()]
    ax[1].set_xticklabels(labels)

    plt.title(NGA)

    fig.subplots_adjust(top=0.95, bottom=0.29)
    plt.savefig('plots/trajectories/traj_' + NGA.replace(' ','_') + '.pdf')
    #plt.show()
    plt.close()


def avgPC1boxPlot(clusters, NGAs):
    sns.set(style='white')
    plt.figure(dpi=150)
    data = clusters.copy()
    data = data[['Cluster','51-PC1']]
#    data.to_csv('avgPC1.csv')
#    data = data[['Cluster','Polity_population']]
#    data['Polity_population'] = np.log(data['Polity_population'])
    ax = sns.boxplot(x='51-PC1', y='Cluster',
#    ax = sns.boxplot(x='Cluster', y='Polity_population',
    data=data, palette=COLORS[::-1], orient='h', order=[4,3,2,1,0])
    plt.xlabel('Mean PC1')
#    plt.ylabel('Population')
#    plt.show()
    plt.savefig('plots/averageSCbyCluster.pdf')
    exit()

def prepData():
    return pd.read_csv('data/shiny-seshat_clustered-final.csv'), NGAs

if __name__ == '__main__':
    clusters, NGAs = prepData()
    xlim = np.min(0.8*clusters['Period_start']),np.max(clusters['Period_end'])
    for NGA in NGAs:
        polities = getNGA(clusters, NGA)
        if not polities.empty:
            plot(polities, NGA,xlim)

    clusters, NGAs = prepData()

    avgPC1boxPlot(clusters, NGAs)
#
