# Supplementary material for: The two types of society: Computationally revealing recurrent social formations and their evolutionary trajectories
Source: PLoS One. 2020 May 13;15(5):e0232609. doi: 10.1371/journal.pone.0232609 (PMC7219743; doi:10.1371/journal.pone.0232609)
Supplement: S1 File — We include our Python 3 implementation of the clustering algorithm and all analysis and plot-generation code. (ZIP) [file pone.0232609.s003.zip › cluster.py]

import pandas as pd
import numpy as np
from ssc import SparseSubspaceCluster
from hyperopt import fmin, tpe, hp
from sklearn.metrics import silhouette_score, silhouette_samples
from silhouette import GenerateSilhouettePlot

fiftyOneFeatures = ['Polity_population','Polity_territory','Population_of_the_largest_settlement','Administrative_levels','Military_levels','Religious_levels','Settlement_hierarchy','Professional_military_officers','Professional_soldiers','Professional_priesthood','Fulltime_bureaucrats','Bureaucracy_examination_system','Bureaucracy_merit_promotion','Specialized_government_buildings','Courts','Formal_legal_code','Judges','Professional_lawyers','Irrigation_systems','Drinking_water_supply_systems','Markets','Food_storage_sites','Roads','Bridges','Canals','Ports','Mines_or_quarries','Couriers','Postal_stations','General_postal_service','Mnemonic_devices','Nonwritten_records','Written_records','Script','Nonphonetic_writing','Phonetic_alphabetic_writing','Lists_tables_and_classifications','Calendar','Sacred_texts','Religious_literature','Practical_literature','History','Philosophy','Scientific_literature','Fiction','Articles','Tokens','Precious_metals','Foreign_coins','Indigenous_coins','Paper_currency']

# Prep a seshat dataframe for mathematical analysis
def seshatToMatrix(seshat):
    # Normalize values
    seshat['Polity_population'] = seshat['Polity_population']/seshat['Polity_population'].max()
    seshat['Polity_territory'] = seshat['Polity_territory']/seshat['Polity_territory'].max()
    seshat['Population_of_the_largest_settlement'] = seshat['Population_of_the_largest_settlement']/seshat['Population_of_the_largest_settlement'].max()

    # Begin formulating into a matrix!
    Y = np.matrix(seshat.values,dtype=np.float64)
    r,c = Y.shape

    # Randomly initialize all null values.
    # See section 3.2 of Elhamifar & Vidal 2012;
    # this is essentially reframing datapoints has having
    # a few sparse outlying entries
    for i in range(r):
        for j in range(c):
            if np.isnan(Y[i,j]):
                Y[i,j] = (np.random.rand(1)[0]) 
    return Y


def wrangleData():
    seshat = pd.read_csv('data/seshat-imputed.csv').set_index('Temperoculture')

    seshat = seshat.groupby(['BasePolity']).mean()
    seshat = seshat[seshat['Percent_51_imputed'] <= 0.25]
    seshat = seshat[fiftyOneFeatures]

    return seshatToMatrix(seshat)

X = []

def getSilhouette(parms):
    global X
    rho, alpha_e, alpha_z, epsilon = parms
    y_pred = SparseSubspaceCluster(X,
            rho=rho,
            alpha_e=alpha_e,
            alpha_z=alpha_z,
            epsilon=epsilon,
            maxIter=10**3
            )
    num_clusters = np.max(y_pred)
    # Return BAD if bad number of clusters,
    # otherwise the silhouette metric will complain
    if num_clusters >= X.shape[0] - 1 or num_clusters <= 1:
        return 2
    raw_silhouette = silhouette_score(np.transpose(X), y_pred)
    # Transform the silhouette coefficient range from [-1,1] to [0,2]
    # so that a minimization corresponds with the best score
    return (-1*raw_silhouette)+1

def onlyPositives(parms):
    global X
    r,c = X.shape
    rho, alpha_e, alpha_z, epsilon = parms
    y_pred = SparseSubspaceCluster(X,
            rho=rho,
            alpha_e=alpha_e,
            alpha_z=alpha_z,
            epsilon=epsilon,
            maxIter=10**3
            )
    num_clusters = np.max(y_pred)
    # Return BAD if bad number of clusters,
    # otherwise the silhouette metric will complain
    if num_clusters >= X.shape[0] - 1 or num_clusters <= 1:
        return c

    sils = silhouette_samples(np.transpose(X), y_pred)
    ret = sum(s < 0 for s in sils)
    return ret


def main(i):
    global X
    X = wrangleData()
    X = np.transpose(X)
    r,c = X.shape
    print("Optimizing the clustering of {} polities over {} features".format(c,r))
    # Uncomment here to run optimization
    best = fmin(fn=onlyPositives, space=
            (hp.uniform('rho', 0.00,100),
             hp.uniform('alpha_e', 0.00,100),
             hp.uniform('alpha_z', 0.00,100),
             hp.loguniform('epsilon',10**(-3),20)),
            algo=tpe.suggest,max_evals=300)


    # If optimizing, comment out this line
    #best = {'alpha_e': 33.993977221707496, 'alpha_z': 1.0706454279699615, 'epsilon': 2.181437431407275, 'rho': 59.14481157529595}

    y_pred = SparseSubspaceCluster(X,
            rho=best['rho'],
            alpha_e=best['alpha_e'],
            alpha_z=best['alpha_z'],
            epsilon=best['epsilon'],
            maxIter=10**3
            )
    num_clusters = np.max(y_pred)+1

    silhouette_avg = silhouette_score(np.transpose(X), y_pred)
    GenerateSilhouettePlot(np.transpose(X), y_pred, i)
#    with open('bestParms.csv','a') as f:
#        f.write('{},{},{},{}\n'.format(i,num_clusters,silhouette_avg,best))
#    
    seshat = pd.read_csv('data/seshat-imputed.csv').groupby(['BasePolity']).mean()
    seshat = seshat[seshat['Percent_51_imputed'] <= 0.25]

    seshat['Cluster'] = y_pred
    seshat['Silhouette'] = silhouette_samples(np.transpose(X), y_pred)
    seshat.to_csv('data/shiny-seshat_clustered.csv')
#
    print(best)

    # If running optimization runs, uncomment these to keep track of found parameters
#    raw_silhouette = silhouette_score(np.transpose(X), y_pred)
#    best['num_clusters'] = num_clusters
#    best['avg_silhouette'] = raw_silhouette
#    file = open('ImputedbestParms.txt','a')
#    file.write(str(best) + '\n')
#    file.close()

if __name__ == '__main__':
    main(0)
#   Uncomment here for continual optimization searching
#    i = -1
#    while True:
#        i += 1
#        try:
#            main(i)
#        except:
#            continue
