# Supplementary material for: The two types of society: Computationally revealing recurrent social formations and their evolutionary trajectories
Source: PLoS One. 2020 May 13;15(5):e0232609. doi: 10.1371/journal.pone.0232609 (PMC7219743; doi:10.1371/journal.pone.0232609)
Supplement: S1 File — We include our Python 3 implementation of the clustering algorithm and all analysis and plot-generation code. (ZIP) [file pone.0232609.s003.zip › dictionaries.py]

COLORS = ['#f58220', '#EB1564', '#bd7cb5','#00aaad','#72bf44']

# Dictionary of gross polity name replacements.
# We're obviously not limited to the weird character convention of the other
# polity IDs; we just want some semblance of consistency.
POLITY_ID_REPLACEMENTS = {
    'Cahokia extra: 1000-2000 CE' : 'CahokiaExtra',
    'Peru Cuzco chiefdom Middle Horizon (650-1000 CE)' : 'CuzcoMidHorizon',
    'Peru Cuzco Valley Killke (1000-1250)' : 'CuzcoValleyKillke1',
    'Peru Cuzco Valley Killke (1250-1400)' : 'CuzcoValleyKillke2',
    'Peru Lucre Basin (1000-1250 CE)' : 'LucreBasin1',
    'Peru Lucre Basin (1300-1400 CE)' : 'LucreBasin2',
    'Iroquois Early Colonial' : 'IrEarlyColonial',
    'Pre-Colonial Finger Lakes' : 'PreColonialFingerLakes',
    'British colonial period and early independent India':'TransitionIndia',
    'Pre-colonial Garo Hills' : 'PreColonialGaroHills',
    'Iceland Commonwealth Period (930-1262 CE)' : 'IcelandCommonwealth',
    'Norway Kingdom' : 'NorwayKingdom',
    'Brooke Raj and Colonial Period' : 'BrookeRaj',
    'Pre-Brooke Raj Period' : 'PreBrookeRaj',
    'Russia Early Russian' : 'RusEarlyRussian',
    'Russia Pre-Russian period' : 'RusPreRussian',
    'Colonial Lowland Andes' : 'ColonialAndes',
    'Eastern Jin' : 'EasternJin',
    'Mali Kingdom of Gao (1080-1236 CE)' : 'KingdomGao',
    'Mali Kingdom of Gao Za Dynasty (700-1080 CE)' : 'KingdomGaoZa',
    'Oro Early Colonial' : 'OroEarlyColonial',
    'Oro Pre-Colonial' : 'OroPreColonial',
    'Early Chinese' : 'EarlyChinese',
    'Late Qing' : 'LateQing',
    'Modern Yemen' : 'ModernYemen',
    'Ottoman Yemen' : 'OttomanYemen' 
}

NGA_UTMs = {
    'Big Island Hawaii' : ['4Q','5Q'],
    'Chuuk Islands' : ['56N'],
    'Oro PNG' : ['55L'],
    'Lowland Andes' : ['18M'],
    'Cuzco' : ['18L','19L'],
    'Valley of Oaxaca' : ['14Q'],
    'North Colombia' : ['18P'],
    'Cahokia' : ['15S'],
    'Finger Lakes' : ['18T'],
    'Middle Yellow River Valley' : ['50S'],
    'Kansai' : ['53S'],
    'Southern China Hills' : ['48R'],
    'Cambodian Basin' : ['48P'],
    'Central Java' : ['49M'],
    'Kapuasi Basin' : ['49N'],
    'Kachi Plain' : ['42R'],
    'Deccan' : ['43P'],
    'Garo Hills' : ['46R'],
    'Susiana' : ['39R'],
    'Konya Plain' : ['36S'],
    'Yemeni Coastal Plain' : ['38P'],
    'Sogdiana' : ['42S'],
    'Orkhon Valley' : ['48T'],
    'Lena River Valley' : ['52V'],
    'Latium' : ['33T'],
    'Paris Basin' : ['31U'],
    'Iceland' : ['27W'],
    'Upper Egypt' : ['36R'],
    'Niger Inland Delta' : ['30P','30Q'],
    'Ghanaian Coast' : ['30N']
}

NGAs = list(NGA_UTMs.keys())

NGA_REGIONS = {
    'Big Island Hawaii' : 'Oceania-Australia',
    'Chuuk Islands' : 'Oceania-Australia',
    'Oro PNG' : 'Oceania-Australia',
    'Lowland Andes' : 'South America',
    'Cuzco' : 'South America',
    'Valley of Oaxaca' : 'North America',
    'North Colombia' : 'South America',
    'Cahokia' : 'North America',
    'Finger Lakes' : 'North America',
    'Middle Yellow River Valley' : 'East Asia',
    'Kansai' : 'East Asia',
    'Southern China Hills' : 'East Asia',
    'Cambodian Basin' : 'Southeast Asia',
    'Central Java' : 'Southeast Asia',
    'Kapuasi Basin' : 'Southeast Asia',
    'Kachi Plain' : 'South Asia',
    'Deccan' : 'South Asia',
    'Garo Hills' : 'South Asia',
    'Susiana' : 'Southwest Asia',
    'Konya Plain' : 'Southwest Asia',
    'Yemeni Coastal Plain' : 'Southwest Asia',
    'Sogdiana' : 'Central Eurasia',
    'Orkhon Valley' : 'Central Eurasia',
    'Lena River Valley' : 'Central Eurasia',
    'Latium' : 'Europe',
    'Paris Basin' : 'Europe',
    'Iceland' : 'Europe',
    'Upper Egypt' : 'Africa',
    'Niger Inland Delta' : 'Africa',
    'Ghanaian Coast' : 'Africa'
}

COLUMN_NAME_REMAP = {
    'Original_name' : 'Original_culture_name',
    'Examination_system' : 'Bureaucracy_examination_system',
    'Merit_promotion' : 'Bureaucracy_merit_promotion',
    'Source_of_support' : 'Bureaucracy_source_of_support',
    'Time' : 'Measurement_of_time',
    'Area' : 'Measurement_of_area',	
    'Geometrical' : 'Geometrical_measurements',
    'Length' : 'Measurement_of_length',
    'Volume' : 'Measurement_of_volume',
    'Weight' : 'Measurement_of_weight',
    'Other_site' : 'Other_polity-owned_site',
    'Cost' : 'Monumental_building_cost',
    'Extent' : 'Monumental_building_extent',
    'Height' : 'Monumental_building_height',
    'Other' : 'Other_information'
}

RITUAL_VARIABLES = [
    'Frequency for the audience',
    'Frequency for the ritual specialist',
    'Frequency per participant',
    'Name'
]

## FORMAT:
## OriginColumn : TargetColumn
## Time to fix some MAD variation in the ritual variable names
COLUMN_MERGE = {
    'Written_records_1' : 'Written_records',
    'Most_widespread_collective_ritual_of_the_official_cult_0_frequency_for_the_audience' : 'Most_widespread_collective_ritual_of_the_official_cult_frequency_for_the_audience',
    'Most_widespread_collective_ritual_of_the_official_cult_0_frequency_for_the_ritual_specialist' : 'Most_widespread_collective_ritual_of_the_official_cult_frequency_for_the_ritual_specialist',
    'Most_widespread_collective_ritual_of_the_official_cult_0_frequency_per_participant' : 'Most_widespread_collective_ritual_of_the_official_cult_frequency_per_participant',
    'Most_widespread_collective_ritual_of_the_official_cult_0_name' : 'Most_widespread_collective_ritual_of_the_official_cult_name',
    'Largest_scale_collective_ritual_of_the_official_cult_0_frequency_for_the_audience' : 'Largest_scale_collective_ritual_of_the_official_cult_frequency_for_the_audience',
    'Largest_scale_collective_ritual_of_the_official_cult_0_frequency_for_the_ritual_specialist' : 'Largest_scale_collective_ritual_of_the_official_cult_frequency_for_the_ritual_specialist',
    'Largest_scale_collective_ritual_of_the_official_cult_0_frequency_per_participant' : 'Largest_scale_collective_ritual_of_the_official_cult_frequency_per_participant',
    'Largest_scale_collective_ritual_of_the_official_cult_0_name' : 'Largest_scale_collective_ritual_of_the_official_cult_name',
    'Creator_gods' : 'High_gods_(creator_gods)',
    'Drinking_water_supply_systems_1' : 'Drinking_water_supply_systems',
    'Food_storage_sites_1' : 'Food_storage_sites',
    'Markets_1' : 'Markets',
    'Irrigation_systems_1' : 'Irrigation_systems',
    'Professional_lawyers_1' : 'Professional_lawyers',
    'Linguistic_family_1' : 'Linguistic_family',
    'Most_dysphoric_collective_ritual_frequency_for_the_audience' : 'Most_dysphoric_collective_ritual_of_the_official_cult_frequency_for_the_audience',
    'Most_dysphoric_ritual_frequency_for_the_audience' : 'Most_dysphoric_collective_ritual_of_the_official_cult_frequency_for_the_audience',
    'Most_dysphoric_collective_ritual_frequency_for_the_ritual_specialist' : 'Most_dysphoric_collective_ritual_of_the_official_cult_frequency_for_the_ritual_specialist',
    'Most_dysphoric_ritual_frequency_for_the_ritual_specialist' : 'Most_dysphoric_collective_ritual_of_the_official_cult_frequency_for_the_ritual_specialist',
    'Most_dysphoric_ritual_frequency_per_participant' : 'Most_dysphoric_collective_ritual_of_the_official_cult_frequency_per_participant',
    'Most_dysphoric_collective_ritual_frequency_per_participant' : 'Most_dysphoric_collective_ritual_of_the_official_cult_frequency_per_participant',
    'Most_dysphoric_collective_ritual_name' : 'Most_dysphoric_collective_ritual_of_the_official_cult_name',
    'Most_dysphoric_ritual_name' : 'Most_dysphoric_collective_ritual_of_the_official_cult_name',
    'Most_euphoric_collective_ritual_frequency_for_the_audience' : 'Most_euphoric_collective_ritual_of_the_official_cult_frequency_for_the_audience',
    'Most_euphoric_collective_ritual_frequency_for_the_ritual_specialist' : 'Most_euphoric_collective_ritual_of_the_official_cult_frequency_for_the_ritual_specialist',
    'Most_euphoric_collective_ritual_frequency_per_participant'           : 'Most_euphoric_collective_ritual_of_the_official_cult_frequency_per_participant',
    'Most_euphoric_collective_ritual_name'                                : 'Most_euphoric_collective_ritual_of_the_official_cult_name',
   'Population_of_the_largest_settlement_1' : 'Population_of_the_largest_settlement',
   'Original_name_1' : 'Original_culture_name',
   'Time_1' : 'Measurement_of_time',
   'Philosophy_1' : 'Philosophy',
   'Succeeding_(quasi)_polity' : 'Succeeding_(quasi)polity',
   'Nonphonetic__writing' : 'Nonphonetic_writing',
   'Nonphonetic_alphabetic_writing' : 'Nonphonetic_writing',
   'Non_written_records' : 'Nonwritten_records',
   'Symbolic_building' : 'Symbolic_buildings'
}

RITUAL_VARIABLE_RENAMES = {
'Most_euphoric_collective_ritual_of_the_official_cult_frequency_for_the_audience' :
	'Most_euphoric_ritual_frequency_for_audience',
'Most_euphoric_collective_ritual_of_the_official_cult_frequency_for_the_ritual_specialist' :
	'Most_euphoric_ritual_frequency_for_ritual_specialist',
'Most_euphoric_collective_ritual_of_the_official_cult_frequency_per_participant' :
	'Most_euphoric_ritual_frequency_per_participant',
'Most_frequent_collective_ritual_of_the_official_cult_frequency_for_the_audience' :
	'Most_frequent_ritual_frequency_for_audience',
'Most_frequent_collective_ritual_of_the_official_cult_frequency_for_the_ritual_specialist' :
	'Most_frequent_ritual_frequency_for_ritual_specialist',
'Most_frequent_collective_ritual_of_the_official_cult_frequency_per_participant' :
	'Most_frequent_ritual_frequency_per_participant',
'Most_frequent_collective_ritual_of_the_official_cult_name' :
	'Most_frequent_ritual_name',
'Most_widespread_collective_ritual_of_the_official_cult_frequency_for_the_audience' :
	'Most_widespread_ritual_frequency_for_audience',
'Most_widespread_collective_ritual_of_the_official_cult_frequency_for_the_ritual_specialist' :
	'Most_widespread_ritual_frequency_for_ritual_specialist',
'Most_widespread_collective_ritual_of_the_official_cult_frequency_per_participant' :
	'Most_widespread_ritual_frequency_per_participant',
'Most_euphoric_collective_ritual_of_the_official_cult_name' :
	'Most_euphoric_ritual_name',
'Most_widespread_collective_ritual_of_the_official_cult_name' :
	'Most_widespread_ritual_name',
'Most_dysphoric_collective_ritual_of_the_official_cult_frequency_for_the_audience' :
	'Most_dysphoric_ritual_frequency_for_audience',
'Most_dysphoric_collective_ritual_of_the_official_cult_frequency_for_the_ritual_specialist' :
	'Most_dysphoric_ritual_frequency_for_ritual_specialist',
'Most_dysphoric_collective_ritual_of_the_official_cult_frequency_per_participant' :
	'Most_dysphoric_ritual_frequency_per_participant',
'Most_dysphoric_collective_ritual_of_the_official_cult_name' :
	'Most_dysphoric_ritual_name',
'Largest_scale_collective_ritual_of_the_official_cult_frequency_for_the_ritual_specialist':
	'Largest_scale_ritual_frequency_for_ritual_specialist',
'Largest_scale_collective_ritual_of_the_official_cult_frequency_per_participant':
	'Largest_scale_ritual_frequency_per_participant',
'Largest_scale_collective_ritual_of_the_official_cult_name' :
        'Largest_scale_ritual_name',


}

COLUMN_REORDERING = [
# Leading info
'Temperoculture',
'NGA',
'Original_culture_name',
'Period_start',
'Period_end',
# Social scale and hierarchal complexity
'Polity_population',
'Polity_territory',
'Population_of_the_largest_settlement',
'Administrative_levels',
'Military_levels',
'Religious_levels',
'Settlement_hierarchy',
'Largest_communication_distance',
# Professions
'Occupational_complexity',
'Professional_lawyers',
'Professional_military_officers',
'Professional_priesthood',
'Professional_soldiers',
# Bureaucracy characteristics
'Bureaucracy_examination_system',
'Bureaucracy_merit_promotion',
'Bureaucracy_source_of_support',
'Fulltime_bureaucrats',
# Law
'Courts',
'Formal_legal_code',
'Judges',
# Specialized buildings
'Bridges',
'Burial_site',
'Canals',
'Ceremonial_site',
'Communal_buildings',
'Drinking_water_supply_systems',
'Enclosures',
'Entertainment_buildings',
'Food_storage_sites',
'Irrigation_systems',
'Knowledge/information_buildings',
'Markets',
'Mines_or_quarries',
'Monumental_building_cost',
'Monumental_building_extent',
'Monumental_building_height',
'Ports',
'Roads',
'Special_purpose_house',
'Special_purpose_sites',
'Specialized_government_buildings',
'Symbolic_buildings',
'Trading_emporia',
'Utilitarian_public_buildings',
'Other_polity-owned_site',
# Information
'Calendar',
'Fiction',
'Geometrical_measurements',
'History',
'Lists_tables_and_classifications',
'Measurement_of_area',
'Measurement_of_time',
'Measurement_of_length',
'Measurement_of_volume',
'Measurement_of_weight',
'Mnemonic_devices',
'Nonphonetic_writing',
'Phonetic_alphabetic_writing',
'Philosophy',
'Practical_literature',
'Religious_literature',
'Sacred_texts',
'Scientific_literature',
'Script',
'Nonwritten_records',
'Written_records',
# Money
'Articles',
'Debt_and_credit_structures',
'Foreign_coins',
'Indigenous_coins',
'Paper_currency',
'Precious_metals',
'Store_of_wealth',
'Tokens',
# Postal system
'Fastest_individual_communication',
'General_postal_service',
'Postal_stations',
'Couriers',
# Other
'Peak_date',
'UTM_zone',
'Region',
'Capital',
# Language, lineage, and relations
'Degree_of_centralization',
'Language',
'Linguistic_family',
'Preceding_(quasi)polity',
'Relationship_to_preceding_(quasi)polity',
'Succeeding_(quasi)polity',
'Supracultural_entity',
'Scale_of_supracultural_interaction',
'Suprapolity_relations',
# Religion
'High_gods_(creator_gods)',
'Supernatural_enforcement_of_fairness',
'Supernatural_enforcement_of_human_reciprocity',
'Supernatural_enforcement_of_ingroup_loyalty',
# Ritual variables
'Name_of_official_cult',
'Largest_scale_ritual_name',
'Largest_scale_collective_ritual_of_the_official_cult_frequency_for_the_audience',
'Largest_scale_ritual_frequency_for_ritual_specialist',
'Largest_scale_ritual_frequency_per_participant',
'Most_dysphoric_ritual_name',
'Most_dysphoric_ritual_frequency_for_audience',
'Most_dysphoric_ritual_frequency_for_ritual_specialist',
'Most_dysphoric_ritual_frequency_per_participant',
'Most_euphoric_ritual_name',
'Most_euphoric_ritual_frequency_for_audience',
'Most_euphoric_ritual_frequency_for_ritual_specialist',
'Most_euphoric_ritual_frequency_per_participant',
'Most_frequent_ritual_name',
'Most_frequent_ritual_frequency_for_audience',
'Most_frequent_ritual_frequency_for_ritual_specialist',
'Most_frequent_ritual_frequency_per_participant',
'Most_widespread_ritual_name',
'Most_widespread_ritual_frequency_for_audience',
'Most_widespread_ritual_frequency_for_ritual_specialist',
'Most_widespread_ritual_frequency_per_participant',
'Name_of_other_significant_religious_or_ideological_systems'
]

# Table SI3 in Turchin et. al.
FEATURE_SELECT = {
     'CC_PolPop'  : ['CC_PolPop','CC_PolTerr','CC_CapPop','CC_Hier','CC_Writing'],
     'CC_PolTerr' : ['CC_PolPop','CC_PolTerr'],
     'CC_CapPop'  : ['CC_PolPop','CC_CapPop', 'CC_Hier'],
     'CC_Hier'    : ['CC_PolPop', 'CC_CapPop', 'CC_Hier', 'CC_Infra', 'CC_Writing'],
     'CC_Govt'    : ['CC_Govt','CC_Infra','CC_Writing','CC_Texts'],
     'CC_Infra'   : ['CC_Hier','CC_Govt','CC_Infra','CC_Texts','CC_Money'],
     'CC_Writing' : ['CC_PolPop','CC_Hier','CC_Govt','CC_Writing','CC_Texts','CC_Money'],
     'CC_Texts'   : ['CC_Govt','CC_Infra','CC_Writing','CC_Texts'],
     'CC_Money'   : ['CC_Infra','CC_Writing','CC_Money']
}

# Complexity characteristics
CCs = [ 'CC_PolPop',
        'CC_PolTerr',
        'CC_CapPop',
        'CC_Hier',
        'CC_Govt',
        'CC_Infra',
        'CC_Writing',
        'CC_Texts',
        'CC_Money']

NON_NUMERIC_COLUMNS = [
'Temperoculture',
'NGA',
'Original_culture_name',
'Period_start',
'Period_end',
'Bureaucracy_source_of_support',
'Peak_date',
'UTM_zone',
'Region',
'Capital',
'Degree_of_centralization',
'Language',
'Linguistic_family',
'Preceding_(quasi)polity',
'Relationship_to_preceding_(quasi)polity',
'Succeeding_(quasi)polity',
'Supracultural_entity',
'Scale_of_supracultural_interaction',
'Suprapolity_relations',
'Supernatural_enforcement_of_fairness',
'Supernatural_enforcement_of_human_reciprocity',
'Supernatural_enforcement_of_ingroup_loyalty',
'Name_of_official_cult',
'Largest_scale_ritual_name',
'Largest_scale_collective_ritual_of_the_official_cult_frequency_for_the_audience',
'Largest_scale_ritual_frequency_for_ritual_specialist',
'Largest_scale_ritual_frequency_per_participant',
'Most_dysphoric_ritual_name',
'Most_dysphoric_ritual_frequency_for_audience',
'Most_dysphoric_ritual_frequency_for_ritual_specialist',
'Most_dysphoric_ritual_frequency_per_participant',
'Most_euphoric_ritual_name',
'Most_euphoric_ritual_frequency_for_audience',
'Most_euphoric_ritual_frequency_for_ritual_specialist',
'Most_euphoric_ritual_frequency_per_participant',
'Most_frequent_ritual_name',
'Most_frequent_ritual_frequency_for_audience',
'Most_frequent_ritual_frequency_for_ritual_specialist',
'Most_frequent_ritual_frequency_per_participant',
'Most_widespread_ritual_name',
'Most_widespread_ritual_frequency_for_audience',
'Most_widespread_ritual_frequency_for_ritual_specialist',
'Most_widespread_ritual_frequency_per_participant',
'Name_of_other_significant_religious_or_ideological_systems'
]

IMPUTABLE_VARS = [
# Social scale and hierarchal complexity
'Polity_population',
'Polity_territory',
'Population_of_the_largest_settlement',
'Administrative_levels',
'Military_levels',
'Religious_levels',
'Settlement_hierarchy',
'Largest_communication_distance',
# Professions
'Occupational_complexity',
'Professional_lawyers',
'Professional_military_officers',
'Professional_priesthood',
'Professional_soldiers',
# Bureaucracy characteristics
'Bureaucracy_examination_system',
'Bureaucracy_merit_promotion',
'Bureaucracy_source_of_support',
'Fulltime_bureaucrats',
# Law
'Courts',
'Formal_legal_code',
'Judges',
# Specialized buildings
'Bridges',
'Burial_site',
'Canals',
'Ceremonial_site',
'Communal_buildings',
'Drinking_water_supply_systems',
'Enclosures',
'Entertainment_buildings',
'Food_storage_sites',
'Irrigation_systems',
'Knowledge/information_buildings',
'Markets',
'Mines_or_quarries',
'Monumental_building_cost',
'Monumental_building_extent',
'Monumental_building_height',
'Ports',
'Roads',
'Special_purpose_house',
'Special_purpose_sites',
'Specialized_government_buildings',
'Symbolic_buildings',
'Trading_emporia',
'Utilitarian_public_buildings',
'Other_polity-owned_site',
# Information
'Calendar',
'Fiction',
'Geometrical_measurements',
'History',
'Lists_tables_and_classifications',
'Measurement_of_area',
'Measurement_of_time',
'Measurement_of_length',
'Measurement_of_volume',
'Measurement_of_weight',
'Mnemonic_devices',
'Nonphonetic_writing',
'Phonetic_alphabetic_writing',
'Philosophy',
'Practical_literature',
'Religious_literature',
'Sacred_texts',
'Scientific_literature',
'Script',
'Nonwritten_records',
'Written_records',
# Money
'Articles',
'Debt_and_credit_structures',
'Foreign_coins',
'Indigenous_coins',
'Paper_currency',
'Precious_metals',
'Store_of_wealth',
'Tokens',
# Postal system
'Fastest_individual_communication',
'General_postal_service',
'Postal_stations',
'Couriers',
# Language, lineage, and relations
'Degree_of_centralization',
'Linguistic_family',
'Relationship_to_preceding_(quasi)polity',
'Scale_of_supracultural_interaction',
'Suprapolity_relations',
# Religion
'High_gods_(creator_gods)',
'Supernatural_enforcement_of_fairness',
'Supernatural_enforcement_of_human_reciprocity',
'Supernatural_enforcement_of_ingroup_loyalty',
# Ritual variables
'Largest_scale_collective_ritual_of_the_official_cult_frequency_for_the_audience',
'Largest_scale_ritual_frequency_for_ritual_specialist',
'Largest_scale_ritual_frequency_per_participant',
'Most_dysphoric_ritual_frequency_for_audience',
'Most_dysphoric_ritual_frequency_for_ritual_specialist',
'Most_dysphoric_ritual_frequency_per_participant',
'Most_euphoric_ritual_frequency_for_audience',
'Most_euphoric_ritual_frequency_for_ritual_specialist',
'Most_euphoric_ritual_frequency_per_participant',
'Most_frequent_ritual_frequency_for_audience',
'Most_frequent_ritual_frequency_for_ritual_specialist',
'Most_frequent_ritual_frequency_per_participant',
'Most_widespread_ritual_frequency_for_audience',
'Most_widespread_ritual_frequency_for_ritual_specialist',
'Most_widespread_ritual_frequency_per_participant'
] + CCs

IMPUTABLE_CATEGORICAL_VARS = [
'Bureaucracy_source_of_support',
'Degree_of_centralization',
'Linguistic_family',
'Relationship_to_preceding_(quasi)polity',
'Scale_of_supracultural_interaction',
'Suprapolity_relations',
'High_gods_(creator_gods)',
'Largest_scale_collective_ritual_of_the_official_cult_frequency_for_the_audience',
'Largest_scale_ritual_frequency_for_ritual_specialist',
'Largest_scale_ritual_frequency_per_participant',
'Most_dysphoric_ritual_frequency_for_audience',
'Most_dysphoric_ritual_frequency_for_ritual_specialist',
'Most_dysphoric_ritual_frequency_per_participant',
'Most_euphoric_ritual_frequency_for_audience',
'Most_euphoric_ritual_frequency_for_ritual_specialist',
'Most_euphoric_ritual_frequency_per_participant',
'Most_frequent_ritual_frequency_for_audience',
'Most_frequent_ritual_frequency_for_ritual_specialist',
'Most_frequent_ritual_frequency_per_participant',
'Most_widespread_ritual_frequency_for_audience',
'Most_widespread_ritual_frequency_for_ritual_specialist',
'Most_widespread_ritual_frequency_per_participant'
]

THE_FIFTY_ONE = ['Polity_population','Polity_territory','Population_of_the_largest_settlement','Administrative_levels','Military_levels','Religious_levels','Settlement_hierarchy','Professional_military_officers','Professional_soldiers','Professional_priesthood','Fulltime_bureaucrats','Bureaucracy_examination_system','Bureaucracy_merit_promotion','Specialized_government_buildings','Courts','Formal_legal_code','Judges','Professional_lawyers','Irrigation_systems','Drinking_water_supply_systems','Markets','Food_storage_sites','Roads','Bridges','Canals','Ports','Mines_or_quarries','Couriers','Postal_stations','General_postal_service','Mnemonic_devices','Nonwritten_records','Written_records','Script','Nonphonetic_writing','Phonetic_alphabetic_writing','Lists_tables_and_classifications','Calendar','Sacred_texts','Religious_literature','Practical_literature','History','Philosophy','Scientific_literature','Fiction','Articles','Tokens','Precious_metals','Foreign_coins','Indigenous_coins','Paper_currency']
