# Supplementary material for: The two types of society: Computationally revealing recurrent social formations and their evolutionary trajectories
Source: PLoS One. 2020 May 13;15(5):e0232609. doi: 10.1371/journal.pone.0232609 (PMC7219743; doi:10.1371/journal.pone.0232609)
Supplement: S1 File — We include our Python 3 implementation of the clustering algorithm and all analysis and plot-generation code. (ZIP) [file pone.0232609.s003.zip › distplots.py]

import pandas as pd
import matplotlib.pyplot as plt
import numpy as np
import seaborn as sns; sns.set()
from dictionaries import COLORS, CCs

sns.set_style('white')
linestyles = ['-', ':', '--', '-.','-']

def ccMultiplot(file,bw=0.04):
    df = pd.read_csv(file)
    nClusters   = df['Cluster'].nunique()
    fig, axs = plt.subplots(9,1,figsize=(6,7.5),sharex=True) 

    for i,param in enumerate(CCs):
        targets = [df.loc[np.logical_and(df['Cluster'] == val, np.isnan(df[param]) == False)] for val in [0,1,2,3,4]]
        index = 0
        for target in targets:
            groupName = str(index)
            label = None if i != 0 else 'Cluster {}'.format(groupName)
            sns.distplot(target[[param]], hist=False, kde=True,rug=False, kde_kws={'lw' : 1.5, 'linestyle' : linestyles[index], 'bw': bw}, label=label,color = COLORS[index], ax=axs[i])
            index += 1
        xlabel = param[3:]
        axs[i].yaxis.set_ticklabels([])
        axs[i].text(-0.15,1.1,xlabel,va='center')
#    ax.set_xscale('log')
    #ax.ticklabel_format(style='sci')
    axs[0].legend(loc='upper center', ncol=3, fancybox=True,shadow=False,bbox_to_anchor=(0.5,2.05),labels=['Cluster 0','Cluster 1','Cluster 2','Cluster 3','Cluster 4'])

    plt.subplots_adjust(hspace=0.07)
    fig.text(0.5,0.04, 'Normalized CC', ha='center')
    fig.text(0.08,0.5, 'Probability Density', va='center', rotation='vertical')
#    plt.show()
    plt.savefig('plots/multiDist.pdf')
 
    return

def PlotSeabornDist(param, unit = '', showHist = True, whichCluster = True, bins = None, file = 'best4/final-clustering.csv', rug=False,kde=True, bw=0.3):


    df = pd.read_csv(file)
    nClusters = df['Cluster'].nunique()

    
    if (whichCluster == True):
        unique_vals = df['Cluster'].unique()
    else:
        unique_vals = whichCluster
    
    targets = [df.loc[np.logical_and(df['Cluster'] == val, np.isnan(df[param]) == False)] for val in unique_vals]
    fig = plt.figure(figsize=(12,6)) 
    fig.add_subplot(1,1,1)
    index = 0
    for target in targets:
        groupName = str(unique_vals[index])
        ax = sns.distplot(target[[param]], hist=showHist, kde=kde,rug=rug, label='Cluster {}'.format(groupName), kde_kws={'lw' : 3, 'linestyle' : linestyles[index], 'bw': bw}, color = COLORS[unique_vals[index]], bins=bins)
        index += 1
    xlabel = param.replace('_',' ')
    if unit != '':
        xlabel += ' (' + unit + ')'
    ax.set(xlabel=xlabel, ylabel="Probability density")
#    ax.set_xscale('log')
    #ax.ticklabel_format(style='sci')
    plt.legend()
#    plt.show()
    plt.savefig('plots/distributions/dist_' + param + '.pdf')

ccMultiplot(file='data/shiny-seshat_clustered-final.csv')    
    
rawBw = 0.4
#PlotSeabornDist('Religious_levels', showHist=False, file='data/shiny-seshat_clustered-final.csv', whichCluster=[0,1,2,3,4],bw=rawBw)
#PlotSeabornDist('Settlement_hierarchy', showHist=False, file='data/shiny-seshat_clustered-final.csv', whichCluster=[0,1,2,3,4],bw=rawBw)
#PlotSeabornDist('Military_levels', showHist=False, file='data/shiny-seshat_clustered-final.csv', whichCluster=[0,1,2,3,4],bw=rawBw)
#PlotSeabornDist('Administrative_levels', showHist=False, file='data/shiny-seshat_clustered-final.csv', whichCluster=[0,1,2,3,4],bw=rawBw)

#PlotSeabornDist('51-PC1', showHist=False, file='data/shiny-seshat_clustered-final.csv', whichCluster=[0,1,2,3,4],bw=rawBw)
CCbw = 0.04

#PlotSeabornDist('CC_PolPop', showHist=False, file='data/shiny-seshat_clustered-final.csv', whichCluster=[0,1,2,3,4],bw=CCbw)
#PlotSeabornDist('CC_PolTerr', showHist=False, file='data/shiny-seshat_clustered-final.csv', whichCluster=[0,1,2,3,4],bw=CCbw)
#PlotSeabornDist('CC_CapPop', showHist=False, file='data/shiny-seshat_clustered-final.csv', whichCluster=[0,1,2,3,4],bw=CCbw)
#PlotSeabornDist('CC_Govt', showHist=False, file='data/shiny-seshat_clustered-final.csv', whichCluster=[0,1,2,3,4],bw=CCbw)
#PlotSeabornDist('CC_Infra', showHist=False, file='data/shiny-seshat_clustered-final.csv', whichCluster=[0,1,2,3,4],bw=CCbw)
#PlotSeabornDist('CC_Money', showHist=False, file='data/shiny-seshat_clustered-final.csv', whichCluster=[0,1,2,3,4],bw=CCbw)
#PlotSeabornDist('CC_Writing', showHist=False, file='data/shiny-seshat_clustered-final.csv', whichCluster=[0,1,2,3,4],bw=CCbw)
#PlotSeabornDist('CC_Texts', showHist=False, file='data/shiny-seshat_clustered-final.csv', whichCluster=[0,1,2,3,4],bw=CCbw)
#PlotSeabornDist('CC_Hier', showHist=False, file='data/shiny-seshat_clustered-final.csv', whichCluster=[0,1,2,3,4],bw=CCbw)
#
