# Supplementary material for: The two types of society: Computationally revealing recurrent social formations and their evolutionary trajectories
Source: PLoS One. 2020 May 13;15(5):e0232609. doi: 10.1371/journal.pone.0232609 (PMC7219743; doi:10.1371/journal.pone.0232609)
Supplement: S1 File — We include our Python 3 implementation of the clustering algorithm and all analysis and plot-generation code. (ZIP) [file pone.0232609.s003.zip › iterateSils.py]

import pandas as pd
import numpy as np
from silhouette import GenerateSilhouettePlot
from sklearn.metrics import silhouette_score, silhouette_samples
from cluster import seshatToMatrix, fiftyOneFeatures

origSeshat = pd.read_csv('data/shiny-seshat_clustered.csv')
seshat = origSeshat[fiftyOneFeatures + ['Silhouette','Cluster']]

def iterate(seshat):
    for i, row in seshat.iterrows():
        if row['Silhouette'] < 0:
            # Chose the best cluster for the polity
            newSils = []
            for c in range(6):
                # Create a temporary dataset 
                tempPols = seshat.copy()
                # Set the new cluster number
                tempPols.at[i, 'Cluster'] = c
                # Get labeling
                labeling = tempPols['Cluster']
                # Turn into a matrix for new silhouette calculation
                X = seshatToMatrix(tempPols.drop(['Cluster','Silhouette'],axis=1))
                # Calculate the silhouette sampling for the entry
                sils = silhouette_samples(X, labeling)
                # Get just the silhouette for the new entry and append to newSils
                newSils.append(sils[i])

            # Choose the maximum of the new silhouettes
            newCluster = newSils.index(max(newSils))
            print(newCluster)
            # Set the cluster label to the best one
            seshat.at[i, 'Cluster'] = newCluster
    return seshat

seshat = iterate(seshat)

# Generate silhouette plot
Y = seshatToMatrix(seshat.drop(['Cluster','Silhouette'],axis=1))
GenerateSilhouettePlot(Y, seshat['Cluster'],0)

newSeshat = origSeshat
newSeshat['Cluster']    = seshat['Cluster']
newSeshat['Silhouette'] = silhouette_samples(Y, seshat['Cluster'])
newSeshat               = newSeshat.set_index('BasePolity')
newSeshat.to_csv('data/shiny-seshat_relabeled.csv')
