# Supplementary material for: The two types of society: Computationally revealing recurrent social formations and their evolutionary trajectories
Source: PLoS One. 2020 May 13;15(5):e0232609. doi: 10.1371/journal.pone.0232609 (PMC7219743; doi:10.1371/journal.pone.0232609)
Supplement: S1 File — We include our Python 3 implementation of the clustering algorithm and all analysis and plot-generation code. (ZIP) [file pone.0232609.s003.zip › mannWhitney.py]

import pandas as pd
import itertools
from scipy.stats import mannwhitneyu
import matplotlib.pyplot as plt
import numpy as np

def matrixPlot(dataOrig, feature):
    data = dataOrig.copy()
    data = data[['Cluster',feature]]
    data = data.dropna()

    cluster = [data[data.Cluster == 0],
               data[data.Cluster == 1],
               data[data.Cluster == 2],
               data[data.Cluster == 3],
               data[data.Cluster == 4]]

    matrix = []
    for i, leftCluster in enumerate(cluster):
        matrix.append([])
        for j, rightCluster in enumerate(cluster):
            try:
                matrix[i].append(
                        mannwhitneyu(
                            list(leftCluster[feature]),
                            list(rightCluster[feature])
                            ).pvalue)
            except:
                matrix[i].append(0.5)

    matrix = np.matrix(matrix)
    fig = plt.figure()
    ax  = fig.add_subplot(1,1,1)
    ax.set_aspect('equal')
    plt.imshow(matrix, interpolation='nearest', cmap='plasma')
    plt.colorbar()
    labels = [0, 1, 2, 3,4]
    ax.set_xticklabels(labels)
    ax.set_yticklabels(labels)
    plt.xticks([0,1,2,3,4])
    plt.yticks([0,1,2,3,4])
    plt.xlabel('Cluster')
    plt.ylabel('Cluster')
    plt.title('Mann-Whitney P-values for ' + feature.replace('_',' '))

    fmt = '.2f' 
    thresh = matrix.max() / 2.
    for i in range(matrix.shape[0]):
        for j in range(matrix.shape[1]):
            ax.text(j, i, format(matrix[i, j], fmt),
                    ha="center", va="center",
                    color="white" if matrix[i, j] < thresh else "black")

    #plt.show()
    plt.savefig('plots/MannWhitney_matrices/' + feature + '.pdf')

def main():
    features = ['51-PC1',
                'CC_PolPop',
                'CC_PolTerr',
                'CC_CapPop',
                'CC_Hier',
                'CC_Money',
                'CC_Govt',
                'CC_Writing',
                'CC_Texts',
                'CC_Infra'
                ]

    data = pd.read_csv('data/shiny-seshat_clustered-final.csv')
    for feature in features:
        matrixPlot(data,feature) 


if __name__ == '__main__':
    main()
