# Supplementary material for: The two types of society: Computationally revealing recurrent social formations and their evolutionary trajectories
Source: PLoS One. 2020 May 13;15(5):e0232609. doi: 10.1371/journal.pone.0232609 (PMC7219743; doi:10.1371/journal.pone.0232609)
Supplement: S1 File — We include our Python 3 implementation of the clustering algorithm and all analysis and plot-generation code. (ZIP) [file pone.0232609.s003.zip › pairPlots.py]

import pandas as pd
import matplotlib.pyplot as plt
import matplotlib.colors as clrs
import matplotlib.lines as mlines
import numpy as np
import seaborn as sns; sns.set(color_codes=True,style='white')
from dictionaries import COLORS

def cutPairs(pairs,xMean,xStd,yMean,yStd):
    factor = 1
    xLo = xMean - factor*xStd
    xHi = xMean + factor*xStd
    yLo = yMean - factor*yStd
    yHi = yMean + factor*yStd
    return [p for p in pairs if xLo < p[0] < xHi and yLo < p[1] < yHi]

def cut(x,y):
    xMean = np.mean(x)
    xStd  = np.std(x)
    yMean = np.mean(y)
    yStd  = np.std(y)
    pairs = list(zip(x,y))
    [xs, ys] = list(zip(*cutPairs(pairs,xMean,xStd,yMean,yStd)))
    return list(xs),list(ys)

def contour2D(seshat,xl,yl,bw=0.22):
    fig = plt.figure(figsize=(5,5))
    #ax = sns.kdeplot(x,y,cmap="plasma_r",shade=True,shade_lowest=True,bw=bw)
    #ax = sns.kdeplot(x,y,cmap="plasma_r",shade=True,shade_lowest=False)
#    ax.set_xlabel(xl)
#    ax.set_ylabel(yl)
    plt.show()


def doTheThing(xAxis, yAxis, fit=False,data=pd.DataFrame([]), bw=0.1, rdir='', legend=True):
    logAxes = ['Polity_population',
        'Polity_territory',
        'Population_density',
        'Population_of_the_largest_settlement']
 
 #   seshat = pd.read_csv('best4/final-clustering.csv')
    seshat = pd.DataFrame()
    if data.empty:
        seshat = pd.read_csv('data/shiny-seshat_clustered-final.csv')
    else:
        seshat = data

#    seshat = pd.read_csv('data/shiny-seshat_clustered-with-PC1.csv')
#    seshat = seshat[seshat.Cluster == clusterNum]

    seshat['Population_density'] = seshat['Polity_territory']/seshat['Polity_population']
    seshat = seshat[[xAxis, yAxis,'Cluster']]
    seshat = seshat.dropna()

    x = seshat[xAxis]
    y = seshat[yAxis]

#    b,m = polyfit(np.log(x),np.log(y), 1)
#    xx = np.linspace(3.5,20,1000)
#    yy = m*xx+b

    # Plot
    sns.set_style(style='white')

    fig, ax = plt.subplots(3,1,sharey=True,sharex=True,figsize=(4.5,18))

#    ax.set_yscale('log')
#    ax.set_xscale('log')
#    ax.set_xlim((5,19))
#    ax.set_ylim((5,19))
#
    markerShapes = ['*', 'o', '^', '+', 's']

#    plt.title('Seshat Polity Cluster {}'.format(clusterNum))
    colors  = list(map(lambda c: COLORS[c], seshat['Cluster']))
    markers = list(map(lambda m: markerShapes[m], seshat['Cluster']))

    if xAxis in logAxes:
        x = np.log(x)
    if yAxis in logAxes:
        y = np.log(y)

    sns.kdeplot(x,y,cmap='plasma_r',shade=True,shade_lowest=False,bw=bw, alpha = 1, ax=ax[2])
    cmapMap = ['Oranges','Reds','Purples','Blues','Greens']

    for i in range(5):
        thisClusterX = [xc for j, xc in enumerate(x) if seshat.at[j,'Cluster'] == i]
        thisClusterY = [yc for j, yc in enumerate(y) if seshat.at[j,'Cluster'] == i]
        sns.kdeplot(thisClusterX,thisClusterY,cmap=cmapMap[i],shade=True,shade_lowest=False,bw=2*bw, alpha = 0.6, ax=ax[1])

    for xp, yp, col, mark in zip(x, y, colors, markers):
        ax[0].scatter(xp, yp, color=col, marker=mark)

    markerHandles = [(mlines.Line2D([], [], color=COLORS[i], marker=markerShapes[i],
            linestyle='None', markersize=6, label='Cluster ' + str(i))) for i in range(5)]

    if legend:
      ax[0].legend(handles=markerHandles)

    for i in range(3):
        if xAxis in logAxes:
            ax[i].set_xlabel('Log of ' + xAxis.replace('_',' '))
        else:
            ax[i].set_xlabel(xAxis.replace('_',' '))

        if yAxis in logAxes:
            ax[i].set_ylabel('Log of ' + yAxis.replace('_',' '))
        else:
            ax[i].set_ylabel(yAxis.replace('_',' '))

        xmargin = 0.05*(max(x) - min(x))
        ymargin = 0.05*(max(y) - min(y))
        ax[i].set_xlim(min(x)-xmargin,max(x)+xmargin)
        ax[i].set_ylim(min(y)-ymargin,max(y)+ymargin)


    plt.tight_layout()

    fig.subplots_adjust(bottom=0.06)
    plt.show()
#    plt.savefig('plots/techScale/' + rdir + xAxis + '_Vs_' + yAxis +'.pdf')
#    plt.savefig('seshatCluster{}.png'.format(clusterNum))
    plt.close()

if __name__ == '__main__':
    axes = [
           # 'Polity_population',
           # 'Polity_territory',
           # 'Population_of_the_largest_settlement',
           # 'Administrative_levels',
           # 'Military_levels',
           # 'Religious_levels',
           # 'Settlement_hierarchy',
            'CC_Govt',
            'CC_Writing',
            'CC_Texts',
            'CC_Infra',
            'CC_Money',
            'CC_Hier',
            'CC_CapPop',
            'CC_PolTerr',
            'CC_PolPop']

    for x in axes:
        for y in axes:
            if x != y:
                print('Plotting {} vs. {}'.format(x,y))
                doTheThing(x,y,bw=0.02,rdir='ccs/')
