# Supplementary material for: The two types of society: Computationally revealing recurrent social formations and their evolutionary trajectories
Source: PLoS One. 2020 May 13;15(5):e0232609. doi: 10.1371/journal.pone.0232609 (PMC7219743; doi:10.1371/journal.pone.0232609)
Supplement: S1 File — We include our Python 3 implementation of the clustering algorithm and all analysis and plot-generation code. (ZIP) [file pone.0232609.s003.zip › README.md]

## Replication instructions

All required data is included in the ``data/`` directory.  All code is in Python 3. Of course, the proper Python modules will need to be installed if they haven't already. This repository makes use of ``scipy``, ``numpy``, ``sklearn``, ``pandas``, ``seaborn``, ``tqdm``, ``hyperopt``, and ``matplotlib``. These modules may all be easily installed through ``pip``:

```
pip install scipy numpy sklearn pandas tqdm hyperopt matplotlib
```

With the exception of clustering and cluster iteration programs, all other programs may all be run individually without prior temporal dependence on other programs.

### Program descriptions

| Filename                       | Description |
|--------------------------------|-------------|
| ``cluster.py``                 | Performs initial Sparse Subspace Clustering on Seshat data |
| ``iterateSils.py``             | First step of iteration over clustering to reassign points to more appropriate clusters |
| ``oneMoreTime.py``             | Second step of iteration over clustering to reassign points to more appropriate clusters |
| ``boxPlotsAndTrajectories.py`` | Generate Social Complexity (SC) box plot as well as cluster trajectory plots |
| ``techScale.py``               | Generate Tech Factor vs. Scale Factor scatter plot and 3D density plot |
| ``pairPlots.py``               | Generate scatterplots for all non-binary variables |
| ``distplots.py``               | Generate kernel-density estimation (KDE) distributions for hierarchy variables | 
| ``mannWhitney.py``             | Perform Mann-Whitney U tests on distributions between clusters | 
| ``binaryHists.py``             | Generate histograms for binary variables across clusters | 
| ``transitionHeatmap.py``       | Generates a heatmap of cluster trasitions |
| ``silhouette.py``              | Library file for generating the Silhouette plot |
| ``ssc.py``                     | Library file containing our implementation of the SSC algorithm |
| ``dictionaries.py``            | Library file for various seshat-related reference info |


### Attribution & Licensing

This research employed data from the Seshat Databank ([seshatdatabank.info](https://seshatdatabank.info/)) under Creative Commons Attribution Non-Commercial (CC By-NC SA) licensing.

Turchin P. et al. 2015. Seshat: The Global History Databank. Cliodynamics 6(1):77–107. https://doi.org/10.21237/C7clio6127917

Turchin P. et al. 2017. Quantitative historical analysis uncovers a single dimension of complexity that structures global variation in human social organization. PNAS. http://www.pnas.org/content/early/2017/12/20/1708800115.full

The views and conclusions contained in this document are those of the authors and should not be interpreted as representing the official positions, either expressed or implied, of the Seshat Databank, its collaborative scholarly community, or the Evolution Institute.
