# Supplementary material for: The two types of society: Computationally revealing recurrent social formations and their evolutionary trajectories
Source: PLoS One. 2020 May 13;15(5):e0232609. doi: 10.1371/journal.pone.0232609 (PMC7219743; doi:10.1371/journal.pone.0232609)
Supplement: S1 File — We include our Python 3 implementation of the clustering algorithm and all analysis and plot-generation code. (ZIP) [file pone.0232609.s003.zip › silhouette.py]

from sklearn.metrics import silhouette_samples, silhouette_score
import matplotlib.pyplot as plt
import matplotlib.cm as cm
import pandas as pd
import numpy as np

colors = ['#f58220', '#bd7cb5','#00aaad','#72bf44', '#EB1564', '#000000','#333333','#EC66FF']


# where X is the WeightMatrix and labels are the clustered g
def GenerateSilhouettePlot(X, labels,i):
    fig, ax1 = plt.subplots()
    
    #n_clusters = len(np.unique(labels))
    n_clusters = 5
    # The silhouette coefficient can range from -1, 1 but in this example all
    # lie within [-0.1, 1]
    ax1.set_xlim([-0.15, 0.65])
    # The (n_clusters+1)*10 is for inserting blank space between silhouette
    # plots of individual clusters, to demarcate them clearly.
    ax1.set_ylim([0, len(X) + (n_clusters) * 10])
    
    silhouette_avg = silhouette_score(X, labels)

    print("For n_clusters =", n_clusters,
          "The average silhouette_score is :", silhouette_avg)

    # Compute the silhouette scores for each sample
    sample_silhouette_values = silhouette_samples(X, labels)
    
    y_lower = 10
    for i in range(n_clusters):
        # Aggregate the silhouette scores for samples belonging to
        # cluster i, and sort them
        ith_cluster_silhouette_values = sample_silhouette_values[labels == i]

        ith_cluster_silhouette_values.sort()
        
        size_cluster_i = ith_cluster_silhouette_values.shape[0]
        y_upper = y_lower + size_cluster_i

        color = colors[i]
        ax1.fill_betweenx(np.arange(y_lower, y_upper),
                          0, ith_cluster_silhouette_values,
                          facecolor=color, edgecolor=color, alpha=0.7)

        # Label the silhouette plots with their cluster numbers at the middle
        ax1.text(-0.05, y_lower + 0.5 * size_cluster_i, str(i))

        # Compute the new y_lower for next plot
        y_lower = y_upper + 10  # 10 for the 0 samples
        
#    ax1.set_title("Silhouettes Over {} Clusters".format(n_clusters))
    ax1.set_xlabel("Silhouette coefficient")
    ax1.set_ylabel("Data points in cluster")

    # The vertical line for average silhouette score of all the values
    ax1.axvline(x=silhouette_avg, color="red", linestyle="--")

    ax1.set_yticks([])  # Clear the yaxis labels / ticks
#    ax1.set_xticks([-1, -.8, -.6, -.4, -0.2, 0, 0.2, 0.4, 0.6, 0.8, 1])
    plt.show()
#    plt.savefig('plots/SilhouettePlot{}.pdf'.format(i))
