# Supplementary material for: The two types of society: Computationally revealing recurrent social formations and their evolutionary trajectories
Source: PLoS One. 2020 May 13;15(5):e0232609. doi: 10.1371/journal.pone.0232609 (PMC7219743; doi:10.1371/journal.pone.0232609)
Supplement: S1 File — We include our Python 3 implementation of the clustering algorithm and all analysis and plot-generation code. (ZIP) [file pone.0232609.s003.zip › ssc.py]

from sklearn.cluster import SpectralClustering
from scipy.sparse import csr_matrix
from scipy.sparse.csgraph import connected_components
import numpy as np
from tqdm import tqdm
import warnings

warnings.filterwarnings("ignore",category=UserWarning)

# Normalize the columns of C with the infinity norm
def normalize(C):
    C = np.transpose(C)
    # For each row
    rows,cols = C.shape
    for r in range(rows):
        norm = np.linalg.norm(C[r], ord=np.inf)
        for c in range(cols):
            C[r,c] = C[r,c] / norm if C[r,c] != 0.0 else 0.0
    return np.transpose(C)

# Left half of equation 14
def computeλz(YT,alpha_z):
    # Use an estimation for now, I suppose...
    M,N = YT.shape
    return alpha_z/np.sqrt(N)


# Right half of equation 14
def computeλe(YT,alpha_e):
    # Use an estimation for now, I suppose...
    M,N = YT.shape
    return alpha_e/np.sqrt(N)

# The (.)+ operator
def clamp(x):
    return np.clip(x, 0, None)

# "Tau sub eta"
# Equation 76 in Elhamifar & Vidal 2012.
def shrinkageThreshold(eta, v):
   s =  clamp(np.abs(v) - eta)*np.sign(v)
   return s


def shrinkageThresholdMatrix(eta, M):
    r, c = M.shape
    for i in range(r):
        for j in range(c):
            M[i,j] = shrinkageThreshold(eta,M[i,j])
    return M


# Step 2 of Algorithm 2
def updateA(Y,YT,YTY,C,E,δ,Δ,one,oneOneT,λe,λz,I,rho):
    M = λz*YTY + rho*I + rho*oneOneT
    b = λz*YT*(Y - E) + rho*(oneOneT + C) - one*np.transpose(δ) - Δ
    return np.nan_to_num(np.linalg.solve(M,b))

# Step 3 of Algorithm 2
def updateC(A,Δ,λe,λz,rho):
    J = shrinkageThresholdMatrix(1.0/rho, A+(Δ/rho))
    np.fill_diagonal(J, 0)
    return np.nan_to_num(J)

# Step 4 of Algorithm 2
def updateE(Y,A,λe,λz):
    return np.nan_to_num(shrinkageThresholdMatrix(λe/λz, Y-(Y*A)))

# Step 5 of Algorithm 2
def updateδ(A,δ,one,rho):
    return np.nan_to_num(δ + rho*(np.transpose(A)*one - one))

# Step 6 of Algorithm 2
def updateΔ(A,C,Δ,rho):
   return np.nan_to_num(Δ + rho*(A - C))


# Step 8 of Algorithm 2
def optimizationFinished(A,prevA,C,E,prevE,one,epsilon):
    cond1 = (np.linalg.norm(np.transpose(A)*one - one, np.inf) <= epsilon)
    cond2 = (np.linalg.norm(A - C, np.inf) <= epsilon)
    cond3 = (np.linalg.norm(A - prevA, np.inf) <= epsilon)
    cond4 = (np.linalg.norm(E - prevE, np.inf) <= epsilon)
    return (cond1 and cond2 and cond3 and cond4)

# Solve the spare optimization program
# (Algorithm 2 in Elhamifar & Vidal 2012)
def sparseOptimization(Y,rho,alpha_e,alpha_z,epsilon,maxIter):
    ## Initialization ##
    k = 0
    terminate = False
    # Get the number of datapoints
    N = Y.shape[1]
    # Initialize matrices and vectors
    A = np.zeros((N,N))
    C = np.zeros((N,N))
    E = np.zeros(Y.shape)
    Δ = np.zeros((N,N))
    δ = np.zeros((N,1))
    one = np.ones((N,1))
    oneOneT = np.ones((N,N))
    # Compute constants
    YT  = np.transpose(Y)
    λe  = computeλe(YT,alpha_e)
    λz  = computeλz(YT,alpha_z)
    I   = np.identity(N)
    YTY = YT*Y
    ## Begin optimization ##
#    pbar = tqdm(total=maxIter)
    while terminate == False:
#        pbar.update(1)
        prevA = np.copy(A)
        prevE = np.copy(E)
        A = updateA(Y,YT,YTY,C,E,δ,Δ,one,oneOneT,λe,λz,I,rho)
        C = updateC(A,Δ,λe,λz,rho)
        E = updateE(Y,A,λe,λz)
        δ = updateδ(A,δ,one,rho)
        Δ = updateΔ(A,C,Δ,rho)
        k = k + 1
        if optimizationFinished(A,prevA,C,E,prevE,one,epsilon) or k >= maxIter:
            terminate = True
#    pbar.close()
    return C
    
def createGraph(C):
    return np.abs(C) + np.abs(np.transpose(C))

def findComponents(W):
    graph = csr_matrix(W)
    n_components = connected_components(csgraph=graph,directed=False)
    return n_components[0]

# Input:  the matrix of datapoints Y
# Output: labels for each column in Y
def SparseSubspaceCluster(Y, rho=10,alpha_e=10, alpha_z=12, epsilon=10**(4),maxIter=10**4):
    # Convert Y to a numpy matrix
    Y = np.matrix(Y)
    # Solve the spare optimization program
#    print('Solving sparse optimization...')
    C = sparseOptimization(Y,rho,alpha_e,alpha_z,epsilon,maxIter)
    # Normalize the columns of C
    C = normalize(C)
    # Create similarity graph (adjacency matrix)
    W = createGraph(C)
    # Discover the number of clusters
#    print('Discovering number of clusters...')
    n = findComponents(W)
    # Cluster the graph!
#    print('Clustering...')
    clustering = SpectralClustering(n_clusters = n,
                                assign_labels="discretize",
                                #affinity="precomputed",
                                random_state=0).fit_predict(W)
    # Return the labels
    return clustering

def test():
    Y = np.matrix([
        [1,1,1], [2,2,2], [3,3,3], [10, 0, 0], [12,0,0,],[11,0,0],
        [13,0,0],[-1,-1,-1]
        ])
    Y = np.transpose(Y)
    print(SparseSubspaceCluster(Y))

if __name__ == '__main__':
    test()
