# Supplementary material for: The two types of society: Computationally revealing recurrent social formations and their evolutionary trajectories
Source: PLoS One. 2020 May 13;15(5):e0232609. doi: 10.1371/journal.pone.0232609 (PMC7219743; doi:10.1371/journal.pone.0232609)
Supplement: S1 File — We include our Python 3 implementation of the clustering algorithm and all analysis and plot-generation code. (ZIP) [file pone.0232609.s003.zip › techScale.py]

import numpy as np 
import pandas as pd
import matplotlib.pyplot as plt
from matplotlib.mlab import bivariate_normal
from mpl_toolkits.mplot3d import Axes3D
from scipy.stats import gaussian_kde
from dictionaries import THE_FIFTY_ONE, CCs

def contour3D(tech, scale):
    xmin, xmax = 0, 50
    ymin, ymax = 0, 5
    xx,yy = np.mgrid[xmin:xmax:100j, ymin:ymax:100j]
    positions = np.vstack([xx.ravel(), yy.ravel()])
    values = np.vstack([tech,scale])
    kernel = gaussian_kde(values)
    Z = np.reshape(kernel(positions).T,xx.shape)
    
    fig = plt.figure()
    ax = fig.gca(projection='3d')
    ax.plot_surface(xx,yy,Z,cmap='inferno',edgecolor='Grey',linewidth=0.4)
    ax.set_xlabel('Tech factor')
    ax.set_ylabel('Scale factor')
    ax.set_zlabel('Density')
    ax.set_zlim(0,0.05)
    plt.show()
    #plt.savefig('plots/TechScaleLandscape.pdf')

def contour2D(seshat,xl,yl,bw=0.22):
    x = seshat[xl]
    y = seshat[yl]
    import seaborn as sns; sns.set(color_codes=True,style='white')
    fig = plt.figure(figsize=(5,5))
    ax = sns.kdeplot(x,y,cmap="plasma_r",shade=True,shade_lowest=False,bw=bw)
    ax.set_ylim(0.5,10)
    ax.set_xlabel(xl)
    ax.set_ylabel(yl)
    plt.show()


seshat = pd.read_csv('data/shiny-seshat_clustered-final.csv')

scaleVars = [
    'Polity_population',
    'Polity_territory',
    'Population_of_the_largest_settlement',
    'Administrative_levels',
    'Military_levels',
    'Religious_levels',
    'Settlement_hierarchy'
]

techVars = [var for var in THE_FIFTY_ONE if var not in scaleVars]

# Normalize the columns
for var in scaleVars + CCs:
    # Min-max feature scale
    seshat[var] = (seshat[var]-seshat[var].min())/(seshat[var].max()-seshat[var].min())

# Create a Scale Factor from a linear combination of scale vars
seshat['Scale_factor'] = 0
for var in scaleVars:
    seshat['Scale_factor'] += seshat[var]

# Create a Tech Factor from a linear combination of tech vars
seshat['Tech_factor'] = 0
for var in techVars:
    seshat['Tech_factor'] += seshat[var]

seshat['Sum of Normalized Scale CCs'] = seshat['CC_PolPop'] + seshat['CC_PolTerr'] + seshat['CC_CapPop'] + seshat['CC_Hier']
seshat['Sum of Normalized Tech CCs']  = seshat['CC_Texts'] + seshat['CC_Money'] + seshat['CC_Govt'] + seshat['CC_Writing'] + seshat['CC_Infra']

# Cluster 2D plot
from pairPlots import doTheThing
doTheThing('Tech_factor','Scale_factor',data=seshat,bw=0.4)
doTheThing('Sum of Normalized Tech CCs','Sum of Normalized Scale CCs',data=seshat,legend=False)

# Feed these to 3D histogram
#contour3D(seshat['Tech_factor'], seshat['Scale_factor'])
