# Supplementary material for: The two types of society: Computationally revealing recurrent social formations and their evolutionary trajectories
Source: PLoS One. 2020 May 13;15(5):e0232609. doi: 10.1371/journal.pone.0232609 (PMC7219743; doi:10.1371/journal.pone.0232609)
Supplement: S1 File — We include our Python 3 implementation of the clustering algorithm and all analysis and plot-generation code. (ZIP) [file pone.0232609.s003.zip › tenures.py]

import pandas as pd
import numpy as np
import matplotlib.pyplot as plt
import matplotlib.ticker as plticker
import seaborn as sns
from matplotlib.collections import PolyCollection
from dictionaries import COLORS, NGAs


def prepData():
    return pd.read_csv('data/shiny-seshat_clustered-final.csv'), NGAs

def getNGA(clusters, nga):
    ngaClusters = []
    for i, row in clusters.iterrows():
        if nga in row['NGA']:
            ngaClusters.append(row)
    df = pd.DataFrame(ngaClusters)
    if df.empty:
        return df
    return pd.DataFrame(ngaClusters).sort_values('Period_start')


if __name__ == '__main__':
    clusters, NGAs = prepData()
    tenure = { nga : [[],[],[],[],[]] for nga in NGAs }
    for NGA in NGAs:
        polities = getNGA(clusters,NGA)
        curCluster = polities.iloc[0]['Cluster']
        curStart   = polities.iloc[0]['Period_start']
        for i, row in polities.iterrows():
            if int(row['Cluster']) != int(curCluster):
                end = row['Period_end']
                tenure[NGA][curCluster].append(end-curStart)
                curCluster = row['Cluster']
                curStart   = row['Period_start']

        row = polities.iloc[-1]
        end = row['Period_end']
        tenure[NGA][curCluster].append(end-curStart)
        curCluster = row['Cluster']
        curStart   = row['Period_start']

    logMean = lambda x: np.log(np.mean(x))
    avg = lambda xs : list(map(np.mean, xs)) 

    for nga in NGAs:
        tenure[nga] = avg(tenure[nga])

    tenure = pd.DataFrame.from_dict(tenure).transpose()

    sns.set(style='white')
    ax = sns.boxplot(data=tenure,palette=COLORS)
    ax.set_yscale('log')
    ax.set_xlabel('Cluster')
    ax.set_ylabel('Mean Consecutive Time Spent in Cluster (years)')
    plt.show()
    
            
