# Supplementary material for: The two types of society: Computationally revealing recurrent social formations and their evolutionary trajectories
Source: PLoS One. 2020 May 13;15(5):e0232609. doi: 10.1371/journal.pone.0232609 (PMC7219743; doi:10.1371/journal.pone.0232609)
Supplement: S1 File — We include our Python 3 implementation of the clustering algorithm and all analysis and plot-generation code. (ZIP) [file pone.0232609.s003.zip › transitionHeatmap.py]

import pandas as pd
import numpy as np


def getNGA(clusters, nga):
    ngaClusters = []
    for i, row in clusters.iterrows():
        if nga in row['NGA']:
            ngaClusters.append(row)
    df = pd.DataFrame(ngaClusters)
    if df.empty:
        return df
    return pd.DataFrame(ngaClusters).sort_values('Era_start')


def clusterRemap(x):
    remap = { 0 : 0,
              1 : 3,
              2 : 1,
              3 : 2 }
    return remap[x]


def getUniqueNGAs(shiny):
    return pd.Series(np.concatenate(shiny)).unique()

def prepData():
    clusters  = pd.read_csv('data/shiny-seshat_re-relabeled.csv')
    fullShiny = pd.read_csv('data/shiny-seshat_clustered.csv')
    fullShiny['NGA'] = list(map(eval,fullShiny['NGA']))

    shiny = fullShiny[['Polity','Era_start','Era_end','Polity_name','NGA']]

    clusters = pd.merge(clusters,shiny,on='Polity')
    clusters = clusters.drop_duplicates(subset=['Polity'])
    clusters['Cluster'] = clusters['Cluster'].apply(clusterRemap)
    clusters.to_csv('data/shiny-seshat_clustered-final.csv')

    return clusters, getUniqueNGAs(fullShiny['NGA'])

seshat, NGAs = prepData()
clusterSeries = []
for NGA in NGAs:
    polities = getNGA(seshat, NGA)
    if not polities.empty:
        print(NGA)
        print(list(polities['Cluster']))
        clusterSeries.append(list(polities['Cluster']))

matrix = np.zeros(shape=(4,4))

print(clusterSeries)

for series in clusterSeries:
    for t in range(1,len(series)):
        i = series[t-1]
        j = series[t]
        if i != j:
            matrix[i,j] += 1

import matplotlib.pyplot as plt

fig = plt.figure()
ax  = fig.add_subplot(1,1,1)
ax.set_aspect('equal')
plt.imshow(matrix, interpolation='nearest', cmap='plasma')
plt.colorbar()
labels = [0, 1, 2, 3]
ax.set_xticklabels(labels)
ax.set_yticklabels(labels)
plt.xticks([0,1,2,3])
plt.yticks([0,1,2,3])
plt.xlabel('To Cluster')
plt.ylabel('From Cluster')
plt.title('Cluster transition count')

fmt = '.2f' 
thresh = matrix.max() / 2.
for i in range(matrix.shape[0]):
    for j in range(matrix.shape[1]):
        ax.text(j, i, format(matrix[i, j], fmt),
                ha="center", va="center",
                color="white" if matrix[i, j] < thresh else "black")

plt.show()
 

print(matrix)
