# Supplementary material for: The two types of society: Computationally revealing recurrent social formations and their evolutionary trajectories
Source: PLoS One. 2020 May 13;15(5):e0232609. doi: 10.1371/journal.pone.0232609 (PMC7219743; doi:10.1371/journal.pone.0232609)
Supplement: S2 File — We include our Python 3 program that begins with the original, untampered Seshat database and performs the entire process of turning it into Shiny Seshat (including all error correction, Complexity Characteristic creation, imputation of missing values, etc.). (ZIP) [file pone.0232609.s004.zip]

Archive with 1,163 entries (997 files):
- docs/
- docs/.gitignore
- docs/seshat.svg
- docs/_config.yml
- docs/README.md
- docs/seshat.png
- model/
- model/regression-var-CC_Infra.csv
- model/Most_frequent_ritual_frequency_for_audience_imputer/
- model/Most_frequent_ritual_frequency_for_audience_imputer/imputer.log
- model/Most_frequent_ritual_frequency_for_audience_imputer/imputer.pickle
- model/Most_frequent_ritual_frequency_for_audience_imputer/model-0220.params
- model/Most_frequent_ritual_frequency_for_audience_imputer/model-symbol.json
- model/Most_frequent_ritual_frequency_for_audience_imputer/simple_imputer.pickle
- model/Most_frequent_ritual_frequency_for_audience_imputer/fit-test-metrics.json
- model/test_3_CC_PolTerr_imputer_few/
- model/test_3_CC_PolTerr_imputer_few/imputer.log
- model/test_3_CC_PolTerr_imputer_few/imputer.pickle
- model/test_3_CC_PolTerr_imputer_few/model-symbol.json
- model/test_3_CC_PolTerr_imputer_few/simple_imputer.pickle
- model/test_3_CC_PolTerr_imputer_few/model-0025.params
- model/test_3_CC_PolTerr_imputer_few/fit-test-metrics.json
- model/Trading_emporia_imputer/
- model/Trading_emporia_imputer/imputer.log
- model/Trading_emporia_imputer/imputer.pickle
- model/Trading_emporia_imputer/model-symbol.json
- model/Trading_emporia_imputer/model-0011.params
- model/Trading_emporia_imputer/simple_imputer.pickle
- model/Trading_emporia_imputer/fit-test-metrics.json
- model/test_1_CC_PolTerr_imputer_few/
- model/test_1_CC_PolTerr_imputer_few/imputer.log
- model/test_1_CC_PolTerr_imputer_few/imputer.pickle
- model/test_1_CC_PolTerr_imputer_few/model-symbol.json
- model/test_1_CC_PolTerr_imputer_few/model-0014.params
- model/test_1_CC_PolTerr_imputer_few/simple_imputer.pickle
- model/test_1_CC_PolTerr_imputer_few/fit-test-metrics.json
- model/test_4_CC_CapPop_imputer_few/
- model/test_4_CC_CapPop_imputer_few/imputer.log
- model/test_4_CC_CapPop_imputer_few/imputer.pickle
- model/test_4_CC_CapPop_imputer_few/model-symbol.json
- model/test_4_CC_CapPop_imputer_few/simple_imputer.pickle
- model/test_4_CC_CapPop_imputer_few/model-0025.params
- model/test_4_CC_CapPop_imputer_few/fit-test-metrics.json
- model/Fulltime_bureaucrats_imputer/
- model/Fulltime_bureaucrats_imputer/imputer.log
- model/Fulltime_bureaucrats_imputer/imputer.pickle
- model/Fulltime_bureaucrats_imputer/model-symbol.json
- model/Fulltime_bureaucrats_imputer/simple_imputer.pickle
- model/Fulltime_bureaucrats_imputer/model-0009.params
- model/Fulltime_bureaucrats_imputer/fit-test-metrics.json
- model/Precious_metals_imputer/
- model/Precious_metals_imputer/imputer.log
- model/Precious_metals_imputer/imputer.pickle
- model/Precious_metals_imputer/model-0010.params
- model/Precious_metals_imputer/model-symbol.json
- model/Precious_metals_imputer/simple_imputer.pickle
- model/Precious_metals_imputer/fit-test-metrics.json
- model/regression-var-CC_Money.csv
- model/test_2_CC_Hier_imputer_many/
- model/test_2_CC_Hier_imputer_many/imputer.log
- model/test_2_CC_Hier_imputer_many/imputer.pickle
- model/test_2_CC_Hier_imputer_many/model-symbol.json
- model/test_2_CC_Hier_imputer_many/simple_imputer.pickle
- model/test_2_CC_Hier_imputer_many/model-0009.params
- model/test_2_CC_Hier_imputer_many/fit-test-metrics.json
- model/Most_euphoric_ritual_frequency_for_audience_imputer/
- model/Most_euphoric_ritual_frequency_for_audience_imputer/imputer.log
- model/Most_euphoric_ritual_frequency_for_audience_imputer/imputer.pickle
- model/Most_euphoric_ritual_frequency_for_audience_imputer/model-0045.params
- model/Most_euphoric_ritual_frequency_for_audience_imputer/model-symbol.json
- model/Most_euphoric_ritual_frequency_for_audience_imputer/simple_imputer.pickle
- model/Most_euphoric_ritual_frequency_for_audience_imputer/fit-test-metrics.json
- model/CC_Money_imputer/
- model/CC_Money_imputer/hpo_results.csv
- model/CC_Money_imputer/imputer.pickle
- model/CC_Money_imputer/model-symbol.json
- model/CC_Money_imputer/model-0005.params
- model/CC_Money_imputer/simple_imputer.pickle
- model/CC_Money_imputer/fit-test-metrics.json
- model/CC_Infra_imputer0/
- model/CC_Infra_imputer0/imputer.log
- model/CC_Infra_imputer0/model-0081.params
- model/CC_Infra_imputer0/imputer.pickle
- model/CC_Infra_imputer0/model-symbol.json
- model/CC_Infra_imputer0/fit-test-metrics.json
- model/Scientific_literature_imputer/
- model/Scientific_literature_imputer/imputer.log
- model/Scientific_literature_imputer/imputer.pickle
- model/Scientific_literature_imputer/model-0010.params
- model/Scientific_literature_imputer/model-symbol.json
- model/Scientific_literature_imputer/simple_imputer.pickle
- model/Scientific_literature_imputer/fit-test-metrics.json
- model/Occupational_complexity_imputer/
- model/Occupational_complexity_imputer/imputer.log
- model/Occupational_complexity_imputer/imputer.pickle
- model/Occupational_complexity_imputer/model-0010.params
- model/Occupational_complexity_imputer/model-symbol.json
- model/Occupational_complexity_imputer/simple_imputer.pickle
- model/Occupational_complexity_imputer/fit-test-metrics.json
- model/Entertainment_buildings_imputer/
- model/Entertainment_buildings_imputer/imputer.log
- model/Entertainment_buildings_imputer/imputer.pickle
- model/Entertainment_buildings_imputer/model-symbol.json
- model/Entertainment_buildings_imputer/simple_imputer.pickle
- model/Entertainment_buildings_imputer/model-0023.params
- model/Entertainment_buildings_imputer/fit-test-metrics.json
- model/Professional_priesthood_imputer/
- model/Professional_priesthood_imputer/imputer.log
- model/Professional_priesthood_imputer/imputer.pickle
- model/Professional_priesthood_imputer/model-symbol.json
- model/Professional_priesthood_imputer/model-0011.params
- model/Professional_priesthood_imputer/simple_imputer.pickle
- model/Professional_priesthood_imputer/fit-test-metrics.json
- model/test_0_CC_Hier_imputer_many/
- model/test_0_CC_Hier_imputer_many/imputer.log
- model/test_0_CC_Hier_imputer_many/imputer.pickle
- model/test_0_CC_Hier_imputer_many/model-symbol.json
- model/test_0_CC_Hier_imputer_many/model-0005.params
- model/test_0_CC_Hier_imputer_many/simple_imputer.pickle
- model/test_0_CC_Hier_imputer_many/fit-test-metrics.json
- model/Most_euphoric_ritual_frequency_for_ritual_specialist_imputer/
- model/Most_euphoric_ritual_frequency_for_ritual_specialist_imputer/imputer.log
- model/Most_euphoric_ritual_frequency_for_ritual_specialist_imputer/imputer.pickle
- model/Most_euphoric_ritual_frequency_for_ritual_specialist_imputer/model-symbol.json
- model/Most_euphoric_ritual_frequency_for_ritual_specialist_imputer/model-0051.params
- model/Most_euphoric_ritual_frequency_for_ritual_specialist_imputer/simple_imputer.pickle
- model/Most_euphoric_ritual_frequency_for_ritual_specialist_imputer/fit-test-metrics.json
- model/Scale_of_supracultural_interaction_imputer/
- model/Scale_of_supracultural_interaction_imputer/imputer.log
- model/Scale_of_supracultural_interaction_imputer/imputer.pickle
- model/Scale_of_supracultural_interaction_imputer/model-symbol.json
- model/Scale_of_supracultural_interaction_imputer/simple_imputer.pickle
- model/Scale_of_supracultural_interaction_imputer/fit-test-metrics.json
- model/Scale_of_supracultural_interaction_imputer/model-0124.params
- model/High_gods_(creator_gods)_imputer/
- model/High_gods_(creator_gods)_imputer/imputer.log
- model/High_gods_(creator_gods)_imputer/imputer.pickle
- model/High_gods_(creator_gods)_imputer/model-0020.params
- model/High_gods_(creator_gods)_imputer/model-symbol.json
- model/High_gods_(creator_gods)_imputer/simple_imputer.pickle
- model/High_gods_(creator_gods)_imputer/fit-test-metrics.json
- model/Most_frequent_ritual_frequency_per_participant_imputer/
- model/Most_frequent_ritual_frequency_per_participant_imputer/imputer.log
- model/Most_frequent_ritual_frequency_per_participant_imputer/imputer.pickle
- model/Most_frequent_ritual_frequency_per_participant_imputer/model-symbol.json
- model/Most_frequent_ritual_frequency_per_participant_imputer/simple_imputer.pickle
- model/Most_frequent_ritual_frequency_per_participant_imputer/model-0009.params
- model/Most_frequent_ritual_frequency_per_participant_imputer/fit-test-metrics.json
- model/Practical_literature_imputer/
- model/Practical_literature_imputer/imputer.log
- model/Practical_literature_imputer/imputer.pickle
- model/Practical_literature_imputer/model-symbol.json
- model/Practical_literature_imputer/model-0011.params
- model/Practical_literature_imputer/simple_imputer.pickle
- model/Practical_literature_imputer/fit-test-metrics.json
- model/test_3_CC_Govt_imputer_many/
- model/test_3_CC_Govt_imputer_many/imputer.log
- model/test_3_CC_Govt_imputer_many/imputer.pickle
- model/test_3_CC_Govt_imputer_many/model-0002.params
- model/test_3_CC_Govt_imputer_many/model-symbol.json
- model/test_3_CC_Govt_imputer_many/simple_imputer.pickle
- model/test_3_CC_Govt_imputer_many/fit-test-metrics.json
- model/test_0_CC_PolPop_imputer_few/
- model/test_0_CC_PolPop_imputer_few/imputer.log
- model/test_0_CC_PolPop_imputer_few/imputer.pickle
- model/test_0_CC_PolPop_imputer_few/model-0004.params
- model/test_0_CC_PolPop_imputer_few/model-symbol.json
- model/test_0_CC_PolPop_imputer_few/simple_imputer.pickle
- model/test_0_CC_PolPop_imputer_few/fit-test-metrics.json
- model/Settlement_hierarchy_imputer/
- model/Settlement_hierarchy_imputer/imputer.log
- model/Settlement_hierarchy_imputer/imputer.pickle
- model/Settlement_hierarchy_imputer/model-symbol.json
- model/Settlement_hierarchy_imputer/model-0028.params
- model/Settlement_hierarchy_imputer/simple_imputer.pickle
- model/Settlement_hierarchy_imputer/fit-test-metrics.json
- model/Paper_currency_imputer/
- model/Paper_currency_imputer/imputer.log
- model/Paper_currency_imputer/imputer.pickle
- model/Paper_currency_imputer/model-0040.params
- model/Paper_currency_imputer/model-symbol.json
- model/Paper_currency_imputer/simple_imputer.pickle
- model/Paper_currency_imputer/fit-test-metrics.json
- model/regression-var-CC_Hier.csv
- model/Symbolic_buildings_imputer/
- model/Symbolic_buildings_imputer/imputer.log
- model/Symbolic_buildings_imputer/imputer.pickle
- model/Symbolic_buildings_imputer/model-symbol.json
- model/Symbolic_buildings_imputer/simple_imputer.pickle
- model/Symbolic_buildings_imputer/model-0009.params
- model/Symbolic_buildings_imputer/fit-test-metrics.json
- model/regression-var-CC_Govt.csv
- model/Debt_and_credit_structures_imputer/
- model/Debt_and_credit_structures_imputer/imputer.log
- model/Debt_and_credit_structures_imputer/imputer.pickle
- model/Debt_and_credit_structures_imputer/model-symbol.json
- model/Debt_and_credit_structures_imputer/simple_imputer.pickle
- model/Debt_and_credit_structures_imputer/fit-test-metrics.json
- model/Debt_and_credit_structures_imputer/model-0008.params
- model/Measurement_of_area_imputer/
- model/Measurement_of_area_imputer/imputer.log
- model/Measurement_of_area_imputer/imputer.pickle
- model/Measurement_of_area_imputer/model-symbol.json
- model/Measurement_of_area_imputer/model-0013.params
- model/Measurement_of_area_imputer/simple_imputer.pickle
- model/Measurement_of_area_imputer/fit-test-metrics.json
- model/test_0_CC_PolTerr_imputer_few/
- model/test_0_CC_PolTerr_imputer_few/imputer.log
- model/test_0_CC_PolTerr_imputer_few/imputer.pickle
- model/test_0_CC_PolTerr_imputer_few/model-0004.params
- model/test_0_CC_PolTerr_imputer_few/model-symbol.json
- model/test_0_CC_PolTerr_imputer_few/simple_imputer.pickle
- model/test_0_CC_PolTerr_imputer_few/fit-test-metrics.json
- model/test_2_CC_Money_imputer_many/
- model/test_2_CC_Money_imputer_many/imputer.log
- model/test_2_CC_Money_imputer_many/imputer.pickle
- model/test_2_CC_Money_imputer_many/model-symbol.json
- model/test_2_CC_Money_imputer_many/model-0016.params
- model/test_2_CC_Money_imputer_many/simple_imputer.pickle
- model/test_2_CC_Money_imputer_many/fit-test-metrics.json
- model/CC_Writing_imputer/
- model/CC_Writing_imputer/hpo_results.csv
- model/CC_Writing_imputer/imputer.pickle
- model/CC_Writing_imputer/model-0007.params
- model/CC_Writing_imputer/model-symbol.json
- model/CC_Writing_imputer/simple_imputer.pickle
- model/CC_Writing_imputer/fit-test-metrics.json
- model/Supernatural_enforcement_of_fairness_imputer/
- model/Supernatural_enforcement_of_fairness_imputer/imputer.log
- model/Supernatural_enforcement_of_fairness_imputer/imputer.pickle
- model/Supernatural_enforcement_of_fairness_imputer/model-0004.params
- model/Supernatural_enforcement_of_fairness_imputer/model-symbol.json
- model/Supernatural_enforcement_of_fairness_imputer/simple_imputer.pickle
- model/Supernatural_enforcement_of_fairness_imputer/fit-test-metrics.json
- model/test_2_CC_PolPop_imputer_few/
- model/test_2_CC_PolPop_imputer_few/imputer.log
- model/test_2_CC_PolPop_imputer_few/imputer.pickle
- model/test_2_CC_PolPop_imputer_few/model-symbol.json
- model/test_2_CC_PolPop_imputer_few/simple_imputer.pickle
- model/test_2_CC_PolPop_imputer_few/model-0018.params
- model/test_2_CC_PolPop_imputer_few/fit-test-metrics.json
- model/Linguistic_family_imputer/
- model/Linguistic_family_imputer/imputer.log
- model/Linguistic_family_imputer/imputer.pickle
- model/Linguistic_family_imputer/model-0012.params
- model/Linguistic_family_imputer/model-symbol.json
- model/Linguistic_family_imputer/simple_imputer.pickle
- model/Linguistic_family_imputer/fit-test-metrics.json
- model/test_1_CC_PolPop_imputer_few/
- model/test_1_CC_PolPop_imputer_few/imputer.log
- model/test_1_CC_PolPop_imputer_few/imputer.pickle
- model/test_1_CC_PolPop_imputer_few/model-symbol.json
- model/test_1_CC_PolPop_imputer_few/model-0005.params
- model/test_1_CC_PolPop_imputer_few/simple_imputer.pickle
- model/test_1_CC_PolPop_imputer_few/fit-test-metrics.json
- model/regression-var-CC_Texts.csv
- model/test_2_CC_Texts_imputer_many/
- model/test_2_CC_Texts_imputer_many/imputer.log
- model/test_2_CC_Texts_imputer_many/imputer.pickle
- model/test_2_CC_Texts_imputer_many/model-0007.params
- model/test_2_CC_Texts_imputer_many/model-symbol.json
- model/test_2_CC_Texts_imputer_many/simple_imputer.pickle
- model/test_2_CC_Texts_imputer_many/fit-test-metrics.json
- model/Nonphonetic_writing_imputer/
- model/Nonphonetic_writing_imputer/imputer.log
- model/Nonphonetic_writing_imputer/imputer.pickle
- model/Nonphonetic_writing_imputer/model-symbol.json
- model/Nonphonetic_writing_imputer/model-0028.params
- model/Nonphonetic_writing_imputer/simple_imputer.pickle
- model/Nonphonetic_writing_imputer/fit-test-metrics.json
- model/CC_Govt_imputer0/
- model/CC_Govt_imputer0/imputer.log
- model/CC_Govt_imputer0/imputer.pickle
- model/CC_Govt_imputer0/model-symbol.json
- model/CC_Govt_imputer0/model-0005.params
- model/CC_Govt_imputer0/fit-test-metrics.json
- model/Mnemonic_devices_imputer/
- model/Mnemonic_devices_imputer/imputer.log
- model/Mnemonic_devices_imputer/imputer.pickle
- model/Mnemonic_devices_imputer/model-0012.params
- model/Mnemonic_devices_imputer/model-symbol.json
- model/Mnemonic_devices_imputer/simple_imputer.pickle
- model/Mnemonic_devices_imputer/fit-test-metrics.json
- model/Professional_soldiers_imputer/
- model/Professional_soldiers_imputer/imputer.log
- model/Professional_soldiers_imputer/imputer.pickle
- model/Professional_soldiers_imputer/model-symbol.json
- model/Professional_soldiers_imputer/simple_imputer.pickle
- model/Professional_soldiers_imputer/fit-test-metrics.json
- model/Professional_soldiers_imputer/model-0006.params
- model/regression-var-CC_PolTerr.csv
- model/Script_imputer/
- model/Script_imputer/imputer.log
- model/Script_imputer/imputer.pickle
- model/Script_imputer/model-symbol.json
- model/Script_imputer/model-0011.params
- model/Script_imputer/simple_imputer.pickle
- model/Script_imputer/fit-test-metrics.json
- model/CC_PolPop_imputer/
- model/CC_PolPop_imputer/hpo_results.csv
[truncated: 863 more entries]
