# Supplementary material for: The two types of society: Computationally revealing recurrent social formations and their evolutionary trajectories
Source: PLoS One. 2020 May 13;15(5):e0232609. doi: 10.1371/journal.pone.0232609 (PMC7219743; doi:10.1371/journal.pone.0232609)
Supplement: S2 File — We include our Python 3 program that begins with the original, untampered Seshat database and performs the entire process of turning it into Shiny Seshat (including all error correction, Complexity Characteristic creation, imputation of missing values, etc.). (ZIP) [file pone.0232609.s004.zip › model/Trading_emporia_imputer/imputer.log]

2019-09-01 13:02:26,844 [INFO]  
========== start: fit model
2019-09-01 13:02:26,845 [WARNING]  Already bound, ignoring bind()
2019-09-01 13:02:26,981 [INFO]  Epoch[0] Batch [0-24]	Speed: 2984.20 samples/sec	cross-entropy=5.930542	Trading_emporia-accuracy=0.000000
2019-09-01 13:02:27,116 [INFO]  Epoch[0] Train-cross-entropy=2.490687
2019-09-01 13:02:27,117 [INFO]  Epoch[0] Train-Trading_emporia-accuracy=0.000000
2019-09-01 13:02:27,118 [INFO]  Epoch[0] Time cost=0.271
2019-09-01 13:02:27,121 [INFO]  Saved checkpoint to "model/Trading_emporia_imputer/model-0000.params"
2019-09-01 13:02:27,151 [INFO]  Epoch[0] Validation-cross-entropy=1.256118
2019-09-01 13:02:27,152 [INFO]  Epoch[0] Validation-Trading_emporia-accuracy=0.000000
2019-09-01 13:02:27,284 [INFO]  Epoch[1] Batch [0-24]	Speed: 3075.65 samples/sec	cross-entropy=1.139022	Trading_emporia-accuracy=0.000000
2019-09-01 13:02:27,408 [INFO]  Epoch[1] Train-cross-entropy=0.613947
2019-09-01 13:02:27,409 [INFO]  Epoch[1] Train-Trading_emporia-accuracy=0.000000
2019-09-01 13:02:27,410 [INFO]  Epoch[1] Time cost=0.257
2019-09-01 13:02:27,413 [INFO]  Saved checkpoint to "model/Trading_emporia_imputer/model-0001.params"
2019-09-01 13:02:27,441 [INFO]  Epoch[1] Validation-cross-entropy=0.648760
2019-09-01 13:02:27,443 [INFO]  Epoch[1] Validation-Trading_emporia-accuracy=0.000000
2019-09-01 13:02:27,576 [INFO]  Epoch[2] Batch [0-24]	Speed: 3060.76 samples/sec	cross-entropy=0.543257	Trading_emporia-accuracy=0.000000
2019-09-01 13:02:27,718 [INFO]  Epoch[2] Train-cross-entropy=0.272835
2019-09-01 13:02:27,720 [INFO]  Epoch[2] Train-Trading_emporia-accuracy=0.000000
2019-09-01 13:02:27,720 [INFO]  Epoch[2] Time cost=0.277
2019-09-01 13:02:27,723 [INFO]  Saved checkpoint to "model/Trading_emporia_imputer/model-0002.params"
2019-09-01 13:02:27,759 [INFO]  Epoch[2] Validation-cross-entropy=0.379700
2019-09-01 13:02:27,760 [INFO]  Epoch[2] Validation-Trading_emporia-accuracy=0.000000
2019-09-01 13:02:27,914 [INFO]  Epoch[3] Batch [0-24]	Speed: 2610.60 samples/sec	cross-entropy=0.336213	Trading_emporia-accuracy=0.000000
2019-09-01 13:02:28,032 [INFO]  Epoch[3] Train-cross-entropy=0.142992
2019-09-01 13:02:28,034 [INFO]  Epoch[3] Train-Trading_emporia-accuracy=0.000000
2019-09-01 13:02:28,035 [INFO]  Epoch[3] Time cost=0.274
2019-09-01 13:02:28,038 [INFO]  Saved checkpoint to "model/Trading_emporia_imputer/model-0003.params"
2019-09-01 13:02:28,068 [INFO]  Epoch[3] Validation-cross-entropy=0.218641
2019-09-01 13:02:28,069 [INFO]  Epoch[3] Validation-Trading_emporia-accuracy=0.000000
2019-09-01 13:02:28,214 [INFO]  Epoch[4] Batch [0-24]	Speed: 2801.00 samples/sec	cross-entropy=0.189617	Trading_emporia-accuracy=0.000000
2019-09-01 13:02:28,349 [INFO]  Epoch[4] Train-cross-entropy=0.082980
2019-09-01 13:02:28,351 [INFO]  Epoch[4] Train-Trading_emporia-accuracy=0.000000
2019-09-01 13:02:28,351 [INFO]  Epoch[4] Time cost=0.281
2019-09-01 13:02:28,354 [INFO]  Saved checkpoint to "model/Trading_emporia_imputer/model-0004.params"
2019-09-01 13:02:28,384 [INFO]  Epoch[4] Validation-cross-entropy=0.160350
2019-09-01 13:02:28,385 [INFO]  Epoch[4] Validation-Trading_emporia-accuracy=0.000000
2019-09-01 13:02:28,511 [INFO]  Epoch[5] Batch [0-24]	Speed: 3199.88 samples/sec	cross-entropy=0.109706	Trading_emporia-accuracy=0.000000
2019-09-01 13:02:28,652 [INFO]  Epoch[5] Train-cross-entropy=0.061621
2019-09-01 13:02:28,653 [INFO]  Epoch[5] Train-Trading_emporia-accuracy=0.000000
2019-09-01 13:02:28,654 [INFO]  Epoch[5] Time cost=0.268
2019-09-01 13:02:28,657 [INFO]  Saved checkpoint to "model/Trading_emporia_imputer/model-0005.params"
2019-09-01 13:02:28,687 [INFO]  Epoch[5] Validation-cross-entropy=0.158267
2019-09-01 13:02:28,688 [INFO]  Epoch[5] Validation-Trading_emporia-accuracy=0.000000
2019-09-01 13:02:28,814 [INFO]  Epoch[6] Batch [0-24]	Speed: 3188.09 samples/sec	cross-entropy=0.068373	Trading_emporia-accuracy=0.000000
2019-09-01 13:02:28,929 [INFO]  Epoch[6] Train-cross-entropy=0.046196
2019-09-01 13:02:28,930 [INFO]  Epoch[6] Train-Trading_emporia-accuracy=0.000000
2019-09-01 13:02:28,931 [INFO]  Epoch[6] Time cost=0.242
2019-09-01 13:02:28,934 [INFO]  Saved checkpoint to "model/Trading_emporia_imputer/model-0006.params"
2019-09-01 13:02:28,959 [INFO]  Epoch[6] Validation-cross-entropy=0.110615
2019-09-01 13:02:28,960 [INFO]  Epoch[6] Validation-Trading_emporia-accuracy=0.000000
2019-09-01 13:02:29,091 [INFO]  Epoch[7] Batch [0-24]	Speed: 3089.42 samples/sec	cross-entropy=0.054608	Trading_emporia-accuracy=0.000000
2019-09-01 13:02:29,206 [INFO]  Epoch[7] Train-cross-entropy=0.039190
2019-09-01 13:02:29,207 [INFO]  Epoch[7] Train-Trading_emporia-accuracy=0.000000
2019-09-01 13:02:29,208 [INFO]  Epoch[7] Time cost=0.247
2019-09-01 13:02:29,211 [INFO]  Saved checkpoint to "model/Trading_emporia_imputer/model-0007.params"
2019-09-01 13:02:29,240 [INFO]  Epoch[7] Validation-cross-entropy=0.118030
2019-09-01 13:02:29,241 [INFO]  Epoch[7] Validation-Trading_emporia-accuracy=0.000000
2019-09-01 13:02:29,367 [INFO]  Epoch[8] Batch [0-24]	Speed: 3220.82 samples/sec	cross-entropy=0.045073	Trading_emporia-accuracy=0.000000
2019-09-01 13:02:29,495 [INFO]  Epoch[8] Train-cross-entropy=0.043486
2019-09-01 13:02:29,496 [INFO]  Epoch[8] Train-Trading_emporia-accuracy=0.000000
2019-09-01 13:02:29,497 [INFO]  Epoch[8] Time cost=0.255
2019-09-01 13:02:29,501 [INFO]  Saved checkpoint to "model/Trading_emporia_imputer/model-0008.params"
2019-09-01 13:02:29,527 [INFO]  Epoch[8] Validation-cross-entropy=0.100515
2019-09-01 13:02:29,528 [INFO]  Epoch[8] Validation-Trading_emporia-accuracy=0.000000
2019-09-01 13:02:29,664 [INFO]  Epoch[9] Batch [0-24]	Speed: 3023.05 samples/sec	cross-entropy=0.055729	Trading_emporia-accuracy=0.000000
2019-09-01 13:02:29,791 [INFO]  Epoch[9] Train-cross-entropy=0.045017
2019-09-01 13:02:29,792 [INFO]  Epoch[9] Train-Trading_emporia-accuracy=0.000000
2019-09-01 13:02:29,793 [INFO]  Epoch[9] Time cost=0.263
2019-09-01 13:02:29,796 [INFO]  Saved checkpoint to "model/Trading_emporia_imputer/model-0009.params"
2019-09-01 13:02:29,825 [INFO]  Epoch[9] Validation-cross-entropy=0.082982
2019-09-01 13:02:29,826 [INFO]  Epoch[9] Validation-Trading_emporia-accuracy=0.000000
2019-09-01 13:02:29,955 [INFO]  Epoch[10] Batch [0-24]	Speed: 3179.26 samples/sec	cross-entropy=0.055546	Trading_emporia-accuracy=0.000000
2019-09-01 13:02:30,073 [INFO]  Epoch[10] Train-cross-entropy=0.052505
2019-09-01 13:02:30,074 [INFO]  Epoch[10] Train-Trading_emporia-accuracy=0.000000
2019-09-01 13:02:30,075 [INFO]  Epoch[10] Time cost=0.248
2019-09-01 13:02:30,078 [INFO]  Saved checkpoint to "model/Trading_emporia_imputer/model-0010.params"
2019-09-01 13:02:30,105 [INFO]  Epoch[10] Validation-cross-entropy=0.119497
2019-09-01 13:02:30,106 [INFO]  Epoch[10] Validation-Trading_emporia-accuracy=0.000000
2019-09-01 13:02:30,252 [INFO]  Epoch[11] Batch [0-24]	Speed: 2792.83 samples/sec	cross-entropy=0.063682	Trading_emporia-accuracy=0.000000
2019-09-01 13:02:30,370 [INFO]  Epoch[11] Train-cross-entropy=0.070869
2019-09-01 13:02:30,372 [INFO]  Epoch[11] Train-Trading_emporia-accuracy=0.000000
2019-09-01 13:02:30,373 [INFO]  Epoch[11] Time cost=0.265
2019-09-01 13:02:30,376 [INFO]  Saved checkpoint to "model/Trading_emporia_imputer/model-0011.params"
2019-09-01 13:02:30,402 [INFO]  Epoch[11] Validation-cross-entropy=0.070616
2019-09-01 13:02:30,403 [INFO]  Epoch[11] Validation-Trading_emporia-accuracy=0.000000
2019-09-01 13:02:30,541 [INFO]  Epoch[12] Batch [0-24]	Speed: 2939.02 samples/sec	cross-entropy=0.092893	Trading_emporia-accuracy=0.000000
2019-09-01 13:02:30,660 [INFO]  Epoch[12] Train-cross-entropy=0.096353
2019-09-01 13:02:30,665 [INFO]  Epoch[12] Train-Trading_emporia-accuracy=0.000000
2019-09-01 13:02:30,667 [INFO]  Epoch[12] Time cost=0.262
2019-09-01 13:02:30,671 [INFO]  Saved checkpoint to "model/Trading_emporia_imputer/model-0012.params"
2019-09-01 13:02:30,707 [INFO]  Epoch[12] Validation-cross-entropy=0.255472
2019-09-01 13:02:30,708 [INFO]  Epoch[12] Validation-Trading_emporia-accuracy=0.000000
2019-09-01 13:02:30,849 [INFO]  Epoch[13] Batch [0-24]	Speed: 2891.66 samples/sec	cross-entropy=0.099219	Trading_emporia-accuracy=0.000000
2019-09-01 13:02:30,984 [INFO]  Epoch[13] Train-cross-entropy=0.075952
2019-09-01 13:02:30,985 [INFO]  Epoch[13] Train-Trading_emporia-accuracy=0.000000
2019-09-01 13:02:30,985 [INFO]  Epoch[13] Time cost=0.276
2019-09-01 13:02:30,988 [INFO]  Saved checkpoint to "model/Trading_emporia_imputer/model-0013.params"
2019-09-01 13:02:31,024 [INFO]  Epoch[13] Validation-cross-entropy=0.083255
2019-09-01 13:02:31,026 [INFO]  Epoch[13] Validation-Trading_emporia-accuracy=0.000000
2019-09-01 13:02:31,164 [INFO]  Epoch[14] Batch [0-24]	Speed: 2920.32 samples/sec	cross-entropy=0.097101	Trading_emporia-accuracy=0.000000
2019-09-01 13:02:31,284 [INFO]  Epoch[14] Train-cross-entropy=0.077836
2019-09-01 13:02:31,285 [INFO]  Epoch[14] Train-Trading_emporia-accuracy=0.000000
2019-09-01 13:02:31,286 [INFO]  Epoch[14] Time cost=0.260
2019-09-01 13:02:31,289 [INFO]  Saved checkpoint to "model/Trading_emporia_imputer/model-0014.params"
2019-09-01 13:02:31,317 [INFO]  Epoch[14] Validation-cross-entropy=0.235035
2019-09-01 13:02:31,318 [INFO]  Epoch[14] Validation-Trading_emporia-accuracy=0.000000
2019-09-01 13:02:31,453 [INFO]  Epoch[15] Batch [0-24]	Speed: 3019.73 samples/sec	cross-entropy=0.117418	Trading_emporia-accuracy=0.000000
2019-09-01 13:02:31,589 [INFO]  Epoch[15] Train-cross-entropy=0.078542
2019-09-01 13:02:31,591 [INFO]  Epoch[15] Train-Trading_emporia-accuracy=0.000000
2019-09-01 13:02:31,592 [INFO]  Epoch[15] Time cost=0.272
2019-09-01 13:02:31,595 [INFO]  Saved checkpoint to "model/Trading_emporia_imputer/model-0015.params"
2019-09-01 13:02:31,626 [INFO]  Epoch[15] Validation-cross-entropy=0.077475
2019-09-01 13:02:31,627 [INFO]  Epoch[15] Validation-Trading_emporia-accuracy=0.000000
2019-09-01 13:02:31,755 [INFO]  Epoch[16] Batch [0-24]	Speed: 3160.93 samples/sec	cross-entropy=0.066525	Trading_emporia-accuracy=0.000000
2019-09-01 13:02:31,874 [INFO]  Epoch[16] Train-cross-entropy=0.091495
2019-09-01 13:02:31,875 [INFO]  Epoch[16] Train-Trading_emporia-accuracy=0.000000
2019-09-01 13:02:31,876 [INFO]  Epoch[16] Time cost=0.247
2019-09-01 13:02:31,879 [INFO]  Saved checkpoint to "model/Trading_emporia_imputer/model-0016.params"
2019-09-01 13:02:31,904 [INFO]  No improvement detected for 5 epochs compared to 0.0706157460808754 last error obtained: 0.2259990374247233, stopping here
2019-09-01 13:02:31,905 [INFO]  
========== done (5.0604088306427 s) fit model
2019-09-01 13:02:37,616 [INFO]  
========== start: fit model
2019-09-01 13:02:37,617 [WARNING]  Already bound, ignoring bind()
2019-09-01 13:02:37,811 [INFO]  Epoch[0] Batch [0-37]	Speed: 3171.95 samples/sec	cross-entropy=7.050702	Utilitarian_public_buildings-accuracy=0.000000
2019-09-01 13:02:37,999 [INFO]  Epoch[0] Train-cross-entropy=2.327621
2019-09-01 13:02:38,000 [INFO]  Epoch[0] Train-Utilitarian_public_buildings-accuracy=0.000000
2019-09-01 13:02:38,001 [INFO]  Epoch[0] Time cost=0.381
2019-09-01 13:02:38,004 [INFO]  Saved checkpoint to "model/Utilitarian_public_buildings_imputer/model-0000.params"
2019-09-01 13:02:38,051 [INFO]  Epoch[0] Validation-cross-entropy=1.176540
2019-09-01 13:02:38,052 [INFO]  Epoch[0] Validation-Utilitarian_public_buildings-accuracy=0.000000
2019-09-01 13:02:38,247 [INFO]  Epoch[1] Batch [0-37]	Speed: 3126.99 samples/sec	cross-entropy=3.137536	Utilitarian_public_buildings-accuracy=0.000000
2019-09-01 13:02:38,450 [INFO]  Epoch[1] Train-cross-entropy=1.254784
2019-09-01 13:02:38,451 [INFO]  Epoch[1] Train-Utilitarian_public_buildings-accuracy=0.000000
2019-09-01 13:02:38,452 [INFO]  Epoch[1] Time cost=0.399
2019-09-01 13:02:38,454 [INFO]  Saved checkpoint to "model/Utilitarian_public_buildings_imputer/model-0001.params"
2019-09-01 13:02:38,492 [INFO]  Epoch[1] Validation-cross-entropy=0.700492
2019-09-01 13:02:38,493 [INFO]  Epoch[1] Validation-Utilitarian_public_buildings-accuracy=0.000000
2019-09-01 13:02:38,692 [INFO]  Epoch[2] Batch [0-37]	Speed: 3058.84 samples/sec	cross-entropy=1.792827	Utilitarian_public_buildings-accuracy=0.000000
2019-09-01 13:02:38,878 [INFO]  Epoch[2] Train-cross-entropy=0.852512
2019-09-01 13:02:38,879 [INFO]  Epoch[2] Train-Utilitarian_public_buildings-accuracy=0.000000
2019-09-01 13:02:38,880 [INFO]  Epoch[2] Time cost=0.387
2019-09-01 13:02:38,883 [INFO]  Saved checkpoint to "model/Utilitarian_public_buildings_imputer/model-0002.params"
2019-09-01 13:02:38,920 [INFO]  Epoch[2] Validation-cross-entropy=0.537288
2019-09-01 13:02:38,921 [INFO]  Epoch[2] Validation-Utilitarian_public_buildings-accuracy=0.000000
2019-09-01 13:02:39,110 [INFO]  Epoch[3] Batch [0-37]	Speed: 3226.28 samples/sec	cross-entropy=0.772657	Utilitarian_public_buildings-accuracy=0.000000
2019-09-01 13:02:39,304 [INFO]  Epoch[3] Train-cross-entropy=0.536894
2019-09-01 13:02:39,305 [INFO]  Epoch[3] Train-Utilitarian_public_buildings-accuracy=0.000000
2019-09-01 13:02:39,306 [INFO]  Epoch[3] Time cost=0.385
2019-09-01 13:02:39,309 [INFO]  Saved checkpoint to "model/Utilitarian_public_buildings_imputer/model-0003.params"
2019-09-01 13:02:39,351 [INFO]  Epoch[3] Validation-cross-entropy=0.379068
2019-09-01 13:02:39,352 [INFO]  Epoch[3] Validation-Utilitarian_public_buildings-accuracy=0.000000
2019-09-01 13:02:39,545 [INFO]  Epoch[4] Batch [0-37]	Speed: 3163.31 samples/sec	cross-entropy=0.497464	Utilitarian_public_buildings-accuracy=0.000000
2019-09-01 13:02:39,737 [INFO]  Epoch[4] Train-cross-entropy=0.404525
2019-09-01 13:02:39,738 [INFO]  Epoch[4] Train-Utilitarian_public_buildings-accuracy=0.000000
2019-09-01 13:02:39,739 [INFO]  Epoch[4] Time cost=0.386
2019-09-01 13:02:39,743 [INFO]  Saved checkpoint to "model/Utilitarian_public_buildings_imputer/model-0004.params"
2019-09-01 13:02:39,788 [INFO]  Epoch[4] Validation-cross-entropy=0.339581
2019-09-01 13:02:39,789 [INFO]  Epoch[4] Validation-Utilitarian_public_buildings-accuracy=0.000000
2019-09-01 13:02:39,992 [INFO]  Epoch[5] Batch [0-37]	Speed: 3012.32 samples/sec	cross-entropy=0.382363	Utilitarian_public_buildings-accuracy=0.000000
2019-09-01 13:02:40,208 [INFO]  Epoch[5] Train-cross-entropy=0.333181
2019-09-01 13:02:40,209 [INFO]  Epoch[5] Train-Utilitarian_public_buildings-accuracy=0.000000
2019-09-01 13:02:40,209 [INFO]  Epoch[5] Time cost=0.420
2019-09-01 13:02:40,212 [INFO]  Saved checkpoint to "model/Utilitarian_public_buildings_imputer/model-0005.params"
2019-09-01 13:02:40,268 [INFO]  Epoch[5] Validation-cross-entropy=0.292027
2019-09-01 13:02:40,269 [INFO]  Epoch[5] Validation-Utilitarian_public_buildings-accuracy=0.000000
2019-09-01 13:02:40,473 [INFO]  Epoch[6] Batch [0-37]	Speed: 3017.61 samples/sec	cross-entropy=0.356053	Utilitarian_public_buildings-accuracy=0.000000
2019-09-01 13:02:40,652 [INFO]  Epoch[6] Train-cross-entropy=0.284718
2019-09-01 13:02:40,653 [INFO]  Epoch[6] Train-Utilitarian_public_buildings-accuracy=0.000000
2019-09-01 13:02:40,654 [INFO]  Epoch[6] Time cost=0.384
2019-09-01 13:02:40,657 [INFO]  Saved checkpoint to "model/Utilitarian_public_buildings_imputer/model-0006.params"
2019-09-01 13:02:40,696 [INFO]  Epoch[6] Validation-cross-entropy=0.215622
2019-09-01 13:02:40,697 [INFO]  Epoch[6] Validation-Utilitarian_public_buildings-accuracy=0.000000
2019-09-01 13:02:40,890 [INFO]  Epoch[7] Batch [0-37]	Speed: 3169.78 samples/sec	cross-entropy=0.233020	Utilitarian_public_buildings-accuracy=0.000000
2019-09-01 13:02:41,070 [INFO]  Epoch[7] Train-cross-entropy=0.214246
2019-09-01 13:02:41,071 [INFO]  Epoch[7] Train-Utilitarian_public_buildings-accuracy=0.000000
2019-09-01 13:02:41,072 [INFO]  Epoch[7] Time cost=0.374
2019-09-01 13:02:41,075 [INFO]  Saved checkpoint to "model/Utilitarian_public_buildings_imputer/model-0007.params"
2019-09-01 13:02:41,113 [INFO]  Epoch[7] Validation-cross-entropy=0.150291
2019-09-01 13:02:41,114 [INFO]  Epoch[7] Validation-Utilitarian_public_buildings-accuracy=0.000000
2019-09-01 13:02:41,317 [INFO]  Epoch[8] Batch [0-37]	Speed: 2996.12 samples/sec	cross-entropy=0.243077	Utilitarian_public_buildings-accuracy=0.000000
2019-09-01 13:02:41,498 [INFO]  Epoch[8] Train-cross-entropy=0.163322
2019-09-01 13:02:41,500 [INFO]  Epoch[8] Train-Utilitarian_public_buildings-accuracy=0.000000
2019-09-01 13:02:41,500 [INFO]  Epoch[8] Time cost=0.386
2019-09-01 13:02:41,503 [INFO]  Saved checkpoint to "model/Utilitarian_public_buildings_imputer/model-0008.params"
2019-09-01 13:02:41,554 [INFO]  Epoch[8] Validation-cross-entropy=0.121260
2019-09-01 13:02:41,556 [INFO]  Epoch[8] Validation-Utilitarian_public_buildings-accuracy=0.000000
2019-09-01 13:02:41,784 [INFO]  Epoch[9] Batch [0-37]	Speed: 2705.43 samples/sec	cross-entropy=0.155645	Utilitarian_public_buildings-accuracy=0.000000
2019-09-01 13:02:41,972 [INFO]  Epoch[9] Train-cross-entropy=0.147672
2019-09-01 13:02:41,973 [INFO]  Epoch[9] Train-Utilitarian_public_buildings-accuracy=0.000000
2019-09-01 13:02:41,974 [INFO]  Epoch[9] Time cost=0.417
2019-09-01 13:02:41,977 [INFO]  Saved checkpoint to "model/Utilitarian_public_buildings_imputer/model-0009.params"
2019-09-01 13:02:42,014 [INFO]  Epoch[9] Validation-cross-entropy=0.090357
2019-09-01 13:02:42,016 [INFO]  Epoch[9] Validation-Utilitarian_public_buildings-accuracy=0.000000
2019-09-01 13:02:42,206 [INFO]  Epoch[10] Batch [0-37]	Speed: 3206.54 samples/sec	cross-entropy=0.119618	Utilitarian_public_buildings-accuracy=0.000000
2019-09-01 13:02:42,396 [INFO]  Epoch[10] Train-cross-entropy=0.122352
2019-09-01 13:02:42,397 [INFO]  Epoch[10] Train-Utilitarian_public_buildings-accuracy=0.000000
2019-09-01 13:02:42,398 [INFO]  Epoch[10] Time cost=0.382
2019-09-01 13:02:42,401 [INFO]  Saved checkpoint to "model/Utilitarian_public_buildings_imputer/model-0010.params"
2019-09-01 13:02:42,450 [INFO]  Epoch[10] Validation-cross-entropy=0.095270
2019-09-01 13:02:42,451 [INFO]  Epoch[10] Validation-Utilitarian_public_buildings-accuracy=0.000000
2019-09-01 13:02:42,642 [INFO]  Epoch[11] Batch [0-37]	Speed: 3179.73 samples/sec	cross-entropy=0.088814	Utilitarian_public_buildings-accuracy=0.000000
2019-09-01 13:02:42,828 [INFO]  Epoch[11] Train-cross-entropy=0.099526
2019-09-01 13:02:42,829 [INFO]  Epoch[11] Train-Utilitarian_public_buildings-accuracy=0.000000
2019-09-01 13:02:42,830 [INFO]  Epoch[11] Time cost=0.378
2019-09-01 13:02:42,833 [INFO]  Saved checkpoint to "model/Utilitarian_public_buildings_imputer/model-0011.params"
2019-09-01 13:02:42,879 [INFO]  Epoch[11] Validation-cross-entropy=0.066177
2019-09-01 13:02:42,880 [INFO]  Epoch[11] Validation-Utilitarian_public_buildings-accuracy=0.000000
2019-09-01 13:02:43,071 [INFO]  Epoch[12] Batch [0-37]	Speed: 3190.68 samples/sec	cross-entropy=0.076307	Utilitarian_public_buildings-accuracy=0.000000
2019-09-01 13:02:43,249 [INFO]  Epoch[12] Train-cross-entropy=0.110850
2019-09-01 13:02:43,250 [INFO]  Epoch[12] Train-Utilitarian_public_buildings-accuracy=0.000000
2019-09-01 13:02:43,251 [INFO]  Epoch[12] Time cost=0.370
2019-09-01 13:02:43,254 [INFO]  Saved checkpoint to "model/Utilitarian_public_buildings_imputer/model-0012.params"
2019-09-01 13:02:43,308 [INFO]  Epoch[12] Validation-cross-entropy=0.120763
2019-09-01 13:02:43,309 [INFO]  Epoch[12] Validation-Utilitarian_public_buildings-accuracy=0.000000
2019-09-01 13:02:43,501 [INFO]  Epoch[13] Batch [0-37]	Speed: 3175.13 samples/sec	cross-entropy=0.127887	Utilitarian_public_buildings-accuracy=0.000000
2019-09-01 13:02:43,700 [INFO]  Epoch[13] Train-cross-entropy=0.161898
2019-09-01 13:02:43,701 [INFO]  Epoch[13] Train-Utilitarian_public_buildings-accuracy=0.000000
2019-09-01 13:02:43,702 [INFO]  Epoch[13] Time cost=0.392
2019-09-01 13:02:43,705 [INFO]  Saved checkpoint to "model/Utilitarian_public_buildings_imputer/model-0013.params"
2019-09-01 13:02:43,759 [INFO]  Epoch[13] Validation-cross-entropy=0.088277
2019-09-01 13:02:43,760 [INFO]  Epoch[13] Validation-Utilitarian_public_buildings-accuracy=0.000000
2019-09-01 13:02:43,957 [INFO]  Epoch[14] Batch [0-37]	Speed: 3129.13 samples/sec	cross-entropy=0.110671	Utilitarian_public_buildings-accuracy=0.000000
2019-09-01 13:02:44,132 [INFO]  Epoch[14] Train-cross-entropy=0.130616
2019-09-01 13:02:44,133 [INFO]  Epoch[14] Train-Utilitarian_public_buildings-accuracy=0.000000
2019-09-01 13:02:44,134 [INFO]  Epoch[14] Time cost=0.373
2019-09-01 13:02:44,139 [INFO]  Saved checkpoint to "model/Utilitarian_public_buildings_imputer/model-0014.params"
2019-09-01 13:02:44,181 [INFO]  Epoch[14] Validation-cross-entropy=0.086335
2019-09-01 13:02:44,182 [INFO]  Epoch[14] Validation-Utilitarian_public_buildings-accuracy=0.000000
2019-09-01 13:02:44,383 [INFO]  Epoch[15] Batch [0-37]	Speed: 3036.71 samples/sec	cross-entropy=0.077938	Utilitarian_public_buildings-accuracy=0.000000
2019-09-01 13:02:44,556 [INFO]  Epoch[15] Train-cross-entropy=0.112689
2019-09-01 13:02:44,557 [INFO]  Epoch[15] Train-Utilitarian_public_buildings-accuracy=0.000000
2019-09-01 13:02:44,558 [INFO]  Epoch[15] Time cost=0.376
2019-09-01 13:02:44,561 [INFO]  Saved checkpoint to "model/Utilitarian_public_buildings_imputer/model-0015.params"
2019-09-01 13:02:44,600 [INFO]  Epoch[15] Validation-cross-entropy=0.086706
2019-09-01 13:02:44,601 [INFO]  Epoch[15] Validation-Utilitarian_public_buildings-accuracy=0.000000
2019-09-01 13:02:44,781 [INFO]  Epoch[16] Batch [0-37]	Speed: 3389.82 samples/sec	cross-entropy=0.085738	Utilitarian_public_buildings-accuracy=0.000000
2019-09-01 13:02:44,959 [INFO]  Epoch[16] Train-cross-entropy=0.094786
2019-09-01 13:02:44,960 [INFO]  Epoch[16] Train-Utilitarian_public_buildings-accuracy=0.000000
2019-09-01 13:02:44,961 [INFO]  Epoch[16] Time cost=0.359
2019-09-01 13:02:44,964 [INFO]  Saved checkpoint to "model/Utilitarian_public_buildings_imputer/model-0016.params"
2019-09-01 13:02:45,001 [INFO]  No improvement detected for 5 epochs compared to 0.06617700153340896 last error obtained: 0.07782235338688931, stopping here
2019-09-01 13:02:45,003 [INFO]  
========== done (7.387150764465332 s) fit model
2019-09-01 13:02:46,176 [INFO]  CategoricalEncoder for column Other_polity-owned_site                                found only 93 occurrences of value 0
2019-09-01 13:02:46,177 [INFO]  CategoricalEncoder for column Other_polity-owned_site                                found only 17 occurrences of value Shelters
2019-09-01 13:02:46,178 [INFO]  CategoricalEncoder for column Other_polity-owned_site                                found only 2 occurrences of value 0.1
2019-09-01 13:02:47,138 [WARNING]  Test set does not contain any ocurrences of values [0.1] in column [Other_polity-owned_site], consider using a more representative test set.
2019-09-01 13:02:47,143 [INFO]  
========== start: fit model
2019-09-01 13:02:47,144 [WARNING]  Already bound, ignoring bind()
2019-09-01 13:02:47,224 [INFO]  Epoch[0] Batch [0-9]	Speed: 2028.60 samples/sec	cross-entropy=0.963746	Other_polity-owned_site-accuracy=0.600000
2019-09-01 13:02:47,281 [INFO]  Epoch[0] Train-cross-entropy=0.566731
2019-09-01 13:02:47,282 [INFO]  Epoch[0] Train-Other_polity-owned_site-accuracy=0.773438
2019-09-01 13:02:47,285 [INFO]  Epoch[0] Time cost=0.139
2019-09-01 13:02:47,292 [INFO]  Saved checkpoint to "model/Other_polity-owned_site_imputer/model-0000.params"
2019-09-01 13:02:47,303 [INFO]  Epoch[0] Validation-cross-entropy=0.360766
2019-09-01 13:02:47,305 [INFO]  Epoch[0] Validation-Other_polity-owned_site-accuracy=0.875000
2019-09-01 13:02:47,391 [INFO]  Epoch[1] Batch [0-9]	Speed: 1916.34 samples/sec	cross-entropy=0.242908	Other_polity-owned_site-accuracy=0.925000
2019-09-01 13:02:47,446 [INFO]  Epoch[1] Train-cross-entropy=0.229729
2019-09-01 13:02:47,447 [INFO]  Epoch[1] Train-Other_polity-owned_site-accuracy=0.875000
2019-09-01 13:02:47,448 [INFO]  Epoch[1] Time cost=0.142
2019-09-01 13:02:47,453 [INFO]  Saved checkpoint to "model/Other_polity-owned_site_imputer/model-0001.params"
2019-09-01 13:02:47,462 [INFO]  Epoch[1] Validation-cross-entropy=0.113801
2019-09-01 13:02:47,464 [INFO]  Epoch[1] Validation-Other_polity-owned_site-accuracy=0.968750
2019-09-01 13:02:47,531 [INFO]  Epoch[2] Batch [0-9]	Speed: 2404.43 samples/sec	cross-entropy=0.079020	Other_polity-owned_site-accuracy=0.987500
2019-09-01 13:02:47,594 [INFO]  Epoch[2] Train-cross-entropy=0.093576
2019-09-01 13:02:47,595 [INFO]  Epoch[2] Train-Other_polity-owned_site-accuracy=0.968750
2019-09-01 13:02:47,596 [INFO]  Epoch[2] Time cost=0.131
2019-09-01 13:02:47,600 [INFO]  Saved checkpoint to "model/Other_polity-owned_site_imputer/model-0002.params"
2019-09-01 13:02:47,613 [INFO]  Epoch[2] Validation-cross-entropy=0.042843
2019-09-01 13:02:47,614 [INFO]  Epoch[2] Validation-Other_polity-owned_site-accuracy=1.000000
2019-09-01 13:02:47,689 [INFO]  Epoch[3] Batch [0-9]	Speed: 2315.05 samples/sec	cross-entropy=0.038450	Other_polity-owned_site-accuracy=0.993750
2019-09-01 13:02:47,744 [INFO]  Epoch[3] Train-cross-entropy=0.046935
2019-09-01 13:02:47,745 [INFO]  Epoch[3] Train-Other_polity-owned_site-accuracy=0.992188
2019-09-01 13:02:47,746 [INFO]  Epoch[3] Time cost=0.130
2019-09-01 13:02:47,751 [INFO]  Saved checkpoint to "model/Other_polity-owned_site_imputer/model-0003.params"
2019-09-01 13:02:47,760 [INFO]  Epoch[3] Validation-cross-entropy=0.021209
2019-09-01 13:02:47,761 [INFO]  Epoch[3] Validation-Other_polity-owned_site-accuracy=1.000000
2019-09-01 13:02:47,827 [INFO]  Epoch[4] Batch [0-9]	Speed: 2488.07 samples/sec	cross-entropy=0.022789	Other_polity-owned_site-accuracy=0.993750
2019-09-01 13:02:47,882 [INFO]  Epoch[4] Train-cross-entropy=0.029225
2019-09-01 13:02:47,883 [INFO]  Epoch[4] Train-Other_polity-owned_site-accuracy=0.992188
2019-09-01 13:02:47,884 [INFO]  Epoch[4] Time cost=0.122
2019-09-01 13:02:47,889 [INFO]  Saved checkpoint to "model/Other_polity-owned_site_imputer/model-0004.params"
2019-09-01 13:02:47,899 [INFO]  Epoch[4] Validation-cross-entropy=0.012532
2019-09-01 13:02:47,900 [INFO]  Epoch[4] Validation-Other_polity-owned_site-accuracy=1.000000
2019-09-01 13:02:47,965 [INFO]  Epoch[5] Batch [0-9]	Speed: 2483.49 samples/sec	cross-entropy=0.015276	Other_polity-owned_site-accuracy=0.993750
2019-09-01 13:02:48,024 [INFO]  Epoch[5] Train-cross-entropy=0.020452
2019-09-01 13:02:48,025 [INFO]  Epoch[5] Train-Other_polity-owned_site-accuracy=0.992188
2019-09-01 13:02:48,026 [INFO]  Epoch[5] Time cost=0.125
2019-09-01 13:02:48,030 [INFO]  Saved checkpoint to "model/Other_polity-owned_site_imputer/model-0005.params"
2019-09-01 13:02:48,038 [INFO]  Epoch[5] Validation-cross-entropy=0.010416
2019-09-01 13:02:48,039 [INFO]  Epoch[5] Validation-Other_polity-owned_site-accuracy=1.000000
2019-09-01 13:02:48,102 [INFO]  Epoch[6] Batch [0-9]	Speed: 2565.31 samples/sec	cross-entropy=0.010706	Other_polity-owned_site-accuracy=0.993750
2019-09-01 13:02:48,155 [INFO]  Epoch[6] Train-cross-entropy=0.015149
2019-09-01 13:02:48,156 [INFO]  Epoch[6] Train-Other_polity-owned_site-accuracy=1.000000
2019-09-01 13:02:48,157 [INFO]  Epoch[6] Time cost=0.117
2019-09-01 13:02:48,161 [INFO]  Saved checkpoint to "model/Other_polity-owned_site_imputer/model-0006.params"
2019-09-01 13:02:48,171 [INFO]  Epoch[6] Validation-cross-entropy=0.008244
2019-09-01 13:02:48,172 [INFO]  Epoch[6] Validation-Other_polity-owned_site-accuracy=1.000000
2019-09-01 13:02:48,237 [INFO]  Epoch[7] Batch [0-9]	Speed: 2493.27 samples/sec	cross-entropy=0.007801	Other_polity-owned_site-accuracy=1.000000
2019-09-01 13:02:48,290 [INFO]  Epoch[7] Train-cross-entropy=0.011254
2019-09-01 13:02:48,291 [INFO]  Epoch[7] Train-Other_polity-owned_site-accuracy=1.000000
2019-09-01 13:02:48,292 [INFO]  Epoch[7] Time cost=0.119
2019-09-01 13:02:48,296 [INFO]  Saved checkpoint to "model/Other_polity-owned_site_imputer/model-0007.params"
2019-09-01 13:02:48,305 [INFO]  Epoch[7] Validation-cross-entropy=0.006507
2019-09-01 13:02:48,306 [INFO]  Epoch[7] Validation-Other_polity-owned_site-accuracy=1.000000
2019-09-01 13:02:48,370 [INFO]  Epoch[8] Batch [0-9]	Speed: 2513.49 samples/sec	cross-entropy=0.005737	Other_polity-owned_site-accuracy=1.000000
2019-09-01 13:02:48,425 [INFO]  Epoch[8] Train-cross-entropy=0.008162
2019-09-01 13:02:48,426 [INFO]  Epoch[8] Train-Other_polity-owned_site-accuracy=1.000000
2019-09-01 13:02:48,427 [INFO]  Epoch[8] Time cost=0.120
2019-09-01 13:02:48,431 [INFO]  Saved checkpoint to "model/Other_polity-owned_site_imputer/model-0008.params"
2019-09-01 13:02:48,441 [INFO]  Epoch[8] Validation-cross-entropy=0.004927
2019-09-01 13:02:48,443 [INFO]  Epoch[8] Validation-Other_polity-owned_site-accuracy=1.000000
2019-09-01 13:02:48,508 [INFO]  Epoch[9] Batch [0-9]	Speed: 2490.73 samples/sec	cross-entropy=0.004211	Other_polity-owned_site-accuracy=1.000000
2019-09-01 13:02:48,562 [INFO]  Epoch[9] Train-cross-entropy=0.006110
2019-09-01 13:02:48,563 [INFO]  Epoch[9] Train-Other_polity-owned_site-accuracy=1.000000
2019-09-01 13:02:48,565 [INFO]  Epoch[9] Time cost=0.121
2019-09-01 13:02:48,569 [INFO]  Saved checkpoint to "model/Other_polity-owned_site_imputer/model-0009.params"
2019-09-01 13:02:48,579 [INFO]  Epoch[9] Validation-cross-entropy=0.003993
2019-09-01 13:02:48,580 [INFO]  Epoch[9] Validation-Other_polity-owned_site-accuracy=1.000000
2019-09-01 13:02:48,645 [INFO]  Epoch[10] Batch [0-9]	Speed: 2473.99 samples/sec	cross-entropy=0.003163	Other_polity-owned_site-accuracy=1.000000
2019-09-01 13:02:48,699 [INFO]  Epoch[10] Train-cross-entropy=0.004695
2019-09-01 13:02:48,700 [INFO]  Epoch[10] Train-Other_polity-owned_site-accuracy=1.000000
2019-09-01 13:02:48,701 [INFO]  Epoch[10] Time cost=0.121
2019-09-01 13:02:48,706 [INFO]  Saved checkpoint to "model/Other_polity-owned_site_imputer/model-0010.params"
2019-09-01 13:02:48,715 [INFO]  Epoch[10] Validation-cross-entropy=0.003132
2019-09-01 13:02:48,717 [INFO]  Epoch[10] Validation-Other_polity-owned_site-accuracy=1.000000
2019-09-01 13:02:48,780 [INFO]  Epoch[11] Batch [0-9]	Speed: 2546.37 samples/sec	cross-entropy=0.002469	Other_polity-owned_site-accuracy=1.000000
2019-09-01 13:02:48,834 [INFO]  Epoch[11] Train-cross-entropy=0.003696
2019-09-01 13:02:48,835 [INFO]  Epoch[11] Train-Other_polity-owned_site-accuracy=1.000000
2019-09-01 13:02:48,836 [INFO]  Epoch[11] Time cost=0.118
2019-09-01 13:02:48,840 [INFO]  Saved checkpoint to "model/Other_polity-owned_site_imputer/model-0011.params"
2019-09-01 13:02:48,849 [INFO]  Epoch[11] Validation-cross-entropy=0.002528
2019-09-01 13:02:48,850 [INFO]  Epoch[11] Validation-Other_polity-owned_site-accuracy=1.000000
2019-09-01 13:02:48,913 [INFO]  Epoch[12] Batch [0-9]	Speed: 2540.86 samples/sec	cross-entropy=0.001978	Other_polity-owned_site-accuracy=1.000000
2019-09-01 13:02:48,974 [INFO]  Epoch[12] Train-cross-entropy=0.002985
2019-09-01 13:02:48,978 [INFO]  Epoch[12] Train-Other_polity-owned_site-accuracy=1.000000
2019-09-01 13:02:48,979 [INFO]  Epoch[12] Time cost=0.128
2019-09-01 13:02:48,983 [INFO]  Saved checkpoint to "model/Other_polity-owned_site_imputer/model-0012.params"
2019-09-01 13:02:48,996 [INFO]  Epoch[12] Validation-cross-entropy=0.002117
2019-09-01 13:02:48,997 [INFO]  Epoch[12] Validation-Other_polity-owned_site-accuracy=1.000000
2019-09-01 13:02:49,074 [INFO]  Epoch[13] Batch [0-9]	Speed: 2227.85 samples/sec	cross-entropy=0.001612	Other_polity-owned_site-accuracy=1.000000
2019-09-01 13:02:49,133 [INFO]  Epoch[13] Train-cross-entropy=0.002469
2019-09-01 13:02:49,134 [INFO]  Epoch[13] Train-Other_polity-owned_site-accuracy=1.000000
2019-09-01 13:02:49,134 [INFO]  Epoch[13] Time cost=0.136
2019-09-01 13:02:49,138 [INFO]  Saved checkpoint to "model/Other_polity-owned_site_imputer/model-0013.params"
2019-09-01 13:02:49,151 [INFO]  Epoch[13] Validation-cross-entropy=0.001785
2019-09-01 13:02:49,152 [INFO]  Epoch[13] Validation-Other_polity-owned_site-accuracy=1.000000
2019-09-01 13:02:49,225 [INFO]  Epoch[14] Batch [0-9]	Speed: 2459.75 samples/sec	cross-entropy=0.001365	Other_polity-owned_site-accuracy=1.000000
2019-09-01 13:02:49,276 [INFO]  Epoch[14] Train-cross-entropy=0.002066
2019-09-01 13:02:49,277 [INFO]  Epoch[14] Train-Other_polity-owned_site-accuracy=1.000000
2019-09-01 13:02:49,278 [INFO]  Epoch[14] Time cost=0.124
2019-09-01 13:02:49,282 [INFO]  Saved checkpoint to "model/Other_polity-owned_site_imputer/model-0014.params"
2019-09-01 13:02:49,292 [INFO]  Epoch[14] Validation-cross-entropy=0.001520
2019-09-01 13:02:49,293 [INFO]  Epoch[14] Validation-Other_polity-owned_site-accuracy=1.000000
2019-09-01 13:02:49,357 [INFO]  Epoch[15] Batch [0-9]	Speed: 2535.52 samples/sec	cross-entropy=0.001148	Other_polity-owned_site-accuracy=1.000000
2019-09-01 13:02:49,409 [INFO]  Epoch[15] Train-cross-entropy=0.001782
2019-09-01 13:02:49,410 [INFO]  Epoch[15] Train-Other_polity-owned_site-accuracy=1.000000
2019-09-01 13:02:49,411 [INFO]  Epoch[15] Time cost=0.116
2019-09-01 13:02:49,415 [INFO]  Saved checkpoint to "model/Other_polity-owned_site_imputer/model-0015.params"
2019-09-01 13:02:49,423 [INFO]  Epoch[15] Validation-cross-entropy=0.001339
2019-09-01 13:02:49,424 [INFO]  Epoch[15] Validation-Other_polity-owned_site-accuracy=1.000000
2019-09-01 13:02:49,487 [INFO]  Epoch[16] Batch [0-9]	Speed: 2565.63 samples/sec	cross-entropy=0.000999	Other_polity-owned_site-accuracy=1.000000
2019-09-01 13:02:49,545 [INFO]  Epoch[16] Train-cross-entropy=0.001544
2019-09-01 13:02:49,546 [INFO]  Epoch[16] Train-Other_polity-owned_site-accuracy=1.000000
2019-09-01 13:02:49,547 [INFO]  Epoch[16] Time cost=0.122
2019-09-01 13:02:49,551 [INFO]  Saved checkpoint to "model/Other_polity-owned_site_imputer/model-0016.params"
2019-09-01 13:02:49,564 [INFO]  Epoch[16] Validation-cross-entropy=0.001162
2019-09-01 13:02:49,565 [INFO]  Epoch[16] Validation-Other_polity-owned_site-accuracy=1.000000
2019-09-01 13:02:49,636 [INFO]  Epoch[17] Batch [0-9]	Speed: 2456.44 samples/sec	cross-entropy=0.000869	Other_polity-owned_site-accuracy=1.000000
2019-09-01 13:02:49,687 [INFO]  Epoch[17] Train-cross-entropy=0.001362
2019-09-01 13:02:49,688 [INFO]  Epoch[17] Train-Other_polity-owned_site-accuracy=1.000000
2019-09-01 13:02:49,689 [INFO]  Epoch[17] Time cost=0.122
2019-09-01 13:02:49,693 [INFO]  Saved checkpoint to "model/Other_polity-owned_site_imputer/model-0017.params"
2019-09-01 13:02:49,702 [INFO]  Epoch[17] Validation-cross-entropy=0.001049
2019-09-01 13:02:49,703 [INFO]  Epoch[17] Validation-Other_polity-owned_site-accuracy=1.000000
2019-09-01 13:02:49,766 [INFO]  Epoch[18] Batch [0-9]	Speed: 2541.46 samples/sec	cross-entropy=0.000771	Other_polity-owned_site-accuracy=1.000000
2019-09-01 13:02:49,818 [INFO]  Epoch[18] Train-cross-entropy=0.001202
2019-09-01 13:02:49,819 [INFO]  Epoch[18] Train-Other_polity-owned_site-accuracy=1.000000
2019-09-01 13:02:49,819 [INFO]  Epoch[18] Time cost=0.116
2019-09-01 13:02:49,824 [INFO]  Saved checkpoint to "model/Other_polity-owned_site_imputer/model-0018.params"
2019-09-01 13:02:49,832 [INFO]  Epoch[18] Validation-cross-entropy=0.000918
2019-09-01 13:02:49,833 [INFO]  Epoch[18] Validation-Other_polity-owned_site-accuracy=1.000000
2019-09-01 13:02:49,896 [INFO]  Epoch[19] Batch [0-9]	Speed: 2568.71 samples/sec	cross-entropy=0.000686	Other_polity-owned_site-accuracy=1.000000
2019-09-01 13:02:49,950 [INFO]  Epoch[19] Train-cross-entropy=0.001081
2019-09-01 13:02:49,951 [INFO]  Epoch[19] Train-Other_polity-owned_site-accuracy=1.000000
2019-09-01 13:02:49,952 [INFO]  Epoch[19] Time cost=0.118
2019-09-01 13:02:49,956 [INFO]  Saved checkpoint to "model/Other_polity-owned_site_imputer/model-0019.params"
2019-09-01 13:02:49,965 [INFO]  Epoch[19] Validation-cross-entropy=0.000845
2019-09-01 13:02:49,966 [INFO]  Epoch[19] Validation-Other_polity-owned_site-accuracy=1.000000
2019-09-01 13:02:50,029 [INFO]  Epoch[20] Batch [0-9]	Speed: 2565.97 samples/sec	cross-entropy=0.000617	Other_polity-owned_site-accuracy=1.000000
2019-09-01 13:02:50,083 [INFO]  Epoch[20] Train-cross-entropy=0.000969
2019-09-01 13:02:50,084 [INFO]  Epoch[20] Train-Other_polity-owned_site-accuracy=1.000000
2019-09-01 13:02:50,085 [INFO]  Epoch[20] Time cost=0.118
2019-09-01 13:02:50,089 [INFO]  Saved checkpoint to "model/Other_polity-owned_site_imputer/model-0020.params"
2019-09-01 13:02:50,098 [INFO]  Epoch[20] Validation-cross-entropy=0.000752
2019-09-01 13:02:50,099 [INFO]  Epoch[20] Validation-Other_polity-owned_site-accuracy=1.000000
2019-09-01 13:02:50,162 [INFO]  Epoch[21] Batch [0-9]	Speed: 2557.86 samples/sec	cross-entropy=0.000556	Other_polity-owned_site-accuracy=1.000000
2019-09-01 13:02:50,213 [INFO]  Epoch[21] Train-cross-entropy=0.000880
2019-09-01 13:02:50,214 [INFO]  Epoch[21] Train-Other_polity-owned_site-accuracy=1.000000
2019-09-01 13:02:50,215 [INFO]  Epoch[21] Time cost=0.115
2019-09-01 13:02:50,219 [INFO]  Saved checkpoint to "model/Other_polity-owned_site_imputer/model-0021.params"
2019-09-01 13:02:50,227 [INFO]  Epoch[21] Validation-cross-entropy=0.000696
2019-09-01 13:02:50,229 [INFO]  Epoch[21] Validation-Other_polity-owned_site-accuracy=1.000000
2019-09-01 13:02:50,293 [INFO]  Epoch[22] Batch [0-9]	Speed: 2481.34 samples/sec	cross-entropy=0.000505	Other_polity-owned_site-accuracy=1.000000
2019-09-01 13:02:50,354 [INFO]  Epoch[22] Train-cross-entropy=0.000796
2019-09-01 13:02:50,355 [INFO]  Epoch[22] Train-Other_polity-owned_site-accuracy=1.000000
2019-09-01 13:02:50,356 [INFO]  Epoch[22] Time cost=0.126
2019-09-01 13:02:50,359 [INFO]  Saved checkpoint to "model/Other_polity-owned_site_imputer/model-0022.params"
2019-09-01 13:02:50,372 [INFO]  Epoch[22] Validation-cross-entropy=0.000625
2019-09-01 13:02:50,374 [INFO]  Epoch[22] Validation-Other_polity-owned_site-accuracy=1.000000
2019-09-01 13:02:50,458 [INFO]  Epoch[23] Batch [0-9]	Speed: 1880.36 samples/sec	cross-entropy=0.000459	Other_polity-owned_site-accuracy=1.000000
2019-09-01 13:02:50,511 [INFO]  Epoch[23] Train-cross-entropy=0.000729
2019-09-01 13:02:50,512 [INFO]  Epoch[23] Train-Other_polity-owned_site-accuracy=1.000000
2019-09-01 13:02:50,513 [INFO]  Epoch[23] Time cost=0.138
2019-09-01 13:02:50,517 [INFO]  Saved checkpoint to "model/Other_polity-owned_site_imputer/model-0023.params"
2019-09-01 13:02:50,526 [INFO]  Epoch[23] Validation-cross-entropy=0.000587
2019-09-01 13:02:50,527 [INFO]  Epoch[23] Validation-Other_polity-owned_site-accuracy=1.000000
2019-09-01 13:02:50,590 [INFO]  Epoch[24] Batch [0-9]	Speed: 2576.52 samples/sec	cross-entropy=0.000421	Other_polity-owned_site-accuracy=1.000000
2019-09-01 13:02:50,641 [INFO]  Epoch[24] Train-cross-entropy=0.000666
2019-09-01 13:02:50,642 [INFO]  Epoch[24] Train-Other_polity-owned_site-accuracy=1.000000
2019-09-01 13:02:50,643 [INFO]  Epoch[24] Time cost=0.115
2019-09-01 13:02:50,647 [INFO]  Saved checkpoint to "model/Other_polity-owned_site_imputer/model-0024.params"
2019-09-01 13:02:50,655 [INFO]  Epoch[24] Validation-cross-entropy=0.000530
2019-09-01 13:02:50,657 [INFO]  Epoch[24] Validation-Other_polity-owned_site-accuracy=1.000000
2019-09-01 13:02:50,720 [INFO]  Epoch[25] Batch [0-9]	Speed: 2544.26 samples/sec	cross-entropy=0.000386	Other_polity-owned_site-accuracy=1.000000
2019-09-01 13:02:50,778 [INFO]  Epoch[25] Train-cross-entropy=0.000616
2019-09-01 13:02:50,779 [INFO]  Epoch[25] Train-Other_polity-owned_site-accuracy=1.000000
2019-09-01 13:02:50,780 [INFO]  Epoch[25] Time cost=0.123
2019-09-01 13:02:50,784 [INFO]  Saved checkpoint to "model/Other_polity-owned_site_imputer/model-0025.params"
2019-09-01 13:02:50,797 [INFO]  Epoch[25] Validation-cross-entropy=0.000496
2019-09-01 13:02:50,798 [INFO]  Epoch[25] Validation-Other_polity-owned_site-accuracy=1.000000
2019-09-01 13:02:50,869 [INFO]  Epoch[26] Batch [0-9]	Speed: 2473.73 samples/sec	cross-entropy=0.000357	Other_polity-owned_site-accuracy=1.000000
2019-09-01 13:02:50,920 [INFO]  Epoch[26] Train-cross-entropy=0.000567
2019-09-01 13:02:50,921 [INFO]  Epoch[26] Train-Other_polity-owned_site-accuracy=1.000000
2019-09-01 13:02:50,921 [INFO]  Epoch[26] Time cost=0.122
2019-09-01 13:02:50,925 [INFO]  Saved checkpoint to "model/Other_polity-owned_site_imputer/model-0026.params"
2019-09-01 13:02:50,934 [INFO]  Epoch[26] Validation-cross-entropy=0.000454
2019-09-01 13:02:50,935 [INFO]  Epoch[26] Validation-Other_polity-owned_site-accuracy=1.000000
2019-09-01 13:02:50,999 [INFO]  Epoch[27] Batch [0-9]	Speed: 2521.43 samples/sec	cross-entropy=0.000330	Other_polity-owned_site-accuracy=1.000000
2019-09-01 13:02:51,060 [INFO]  Epoch[27] Train-cross-entropy=0.000528
2019-09-01 13:02:51,061 [INFO]  Epoch[27] Train-Other_polity-owned_site-accuracy=1.000000
2019-09-01 13:02:51,062 [INFO]  Epoch[27] Time cost=0.126
2019-09-01 13:02:51,066 [INFO]  Saved checkpoint to "model/Other_polity-owned_site_imputer/model-0027.params"
2019-09-01 13:02:51,079 [INFO]  Epoch[27] Validation-cross-entropy=0.000427
2019-09-01 13:02:51,080 [INFO]  Epoch[27] Validation-Other_polity-owned_site-accuracy=1.000000
2019-09-01 13:02:51,157 [INFO]  Epoch[28] Batch [0-9]	Speed: 2255.26 samples/sec	cross-entropy=0.000307	Other_polity-owned_site-accuracy=1.000000
2019-09-01 13:02:51,207 [INFO]  Epoch[28] Train-cross-entropy=0.000489
2019-09-01 13:02:51,208 [INFO]  Epoch[28] Train-Other_polity-owned_site-accuracy=1.000000
2019-09-01 13:02:51,209 [INFO]  Epoch[28] Time cost=0.127
2019-09-01 13:02:51,213 [INFO]  Saved checkpoint to "model/Other_polity-owned_site_imputer/model-0028.params"
2019-09-01 13:02:51,222 [INFO]  Epoch[28] Validation-cross-entropy=0.000394
2019-09-01 13:02:51,223 [INFO]  Epoch[28] Validation-Other_polity-owned_site-accuracy=1.000000
2019-09-01 13:02:51,297 [INFO]  Epoch[29] Batch [0-9]	Speed: 2155.23 samples/sec	cross-entropy=0.000286	Other_polity-owned_site-accuracy=1.000000
2019-09-01 13:02:51,359 [INFO]  Epoch[29] Train-cross-entropy=0.000459
2019-09-01 13:02:51,360 [INFO]  Epoch[29] Train-Other_polity-owned_site-accuracy=1.000000
2019-09-01 13:02:51,361 [INFO]  Epoch[29] Time cost=0.137
2019-09-01 13:02:51,365 [INFO]  Saved checkpoint to "model/Other_polity-owned_site_imputer/model-0029.params"
2019-09-01 13:02:51,378 [INFO]  Epoch[29] Validation-cross-entropy=0.000373
2019-09-01 13:02:51,379 [INFO]  Epoch[29] Validation-Other_polity-owned_site-accuracy=1.000000
2019-09-01 13:02:51,461 [INFO]  Epoch[30] Batch [0-9]	Speed: 2094.19 samples/sec	cross-entropy=0.000267	Other_polity-owned_site-accuracy=1.000000
2019-09-01 13:02:51,513 [INFO]  Epoch[30] Train-cross-entropy=0.000428
2019-09-01 13:02:51,514 [INFO]  Epoch[30] Train-Other_polity-owned_site-accuracy=1.000000
2019-09-01 13:02:51,515 [INFO]  Epoch[30] Time cost=0.134
2019-09-01 13:02:51,519 [INFO]  Saved checkpoint to "model/Other_polity-owned_site_imputer/model-0030.params"
2019-09-01 13:02:51,533 [INFO]  Epoch[30] Validation-cross-entropy=0.000344
2019-09-01 13:02:51,536 [INFO]  Epoch[30] Validation-Other_polity-owned_site-accuracy=1.000000
2019-09-01 13:02:51,616 [INFO]  Epoch[31] Batch [0-9]	Speed: 2090.21 samples/sec	cross-entropy=0.000250	Other_polity-owned_site-accuracy=1.000000
2019-09-01 13:02:51,668 [INFO]  Epoch[31] Train-cross-entropy=0.000402
2019-09-01 13:02:51,669 [INFO]  Epoch[31] Train-Other_polity-owned_site-accuracy=1.000000
2019-09-01 13:02:51,670 [INFO]  Epoch[31] Time cost=0.132
2019-09-01 13:02:51,674 [INFO]  Saved checkpoint to "model/Other_polity-owned_site_imputer/model-0031.params"
2019-09-01 13:02:51,683 [INFO]  Epoch[31] Validation-cross-entropy=0.000329
2019-09-01 13:02:51,684 [INFO]  Epoch[31] Validation-Other_polity-owned_site-accuracy=1.000000
2019-09-01 13:02:51,747 [INFO]  Epoch[32] Batch [0-9]	Speed: 2528.54 samples/sec	cross-entropy=0.000235	Other_polity-owned_site-accuracy=1.000000
2019-09-01 13:02:51,808 [INFO]  Epoch[32] Train-cross-entropy=0.000377
2019-09-01 13:02:51,810 [INFO]  Epoch[32] Train-Other_polity-owned_site-accuracy=1.000000
2019-09-01 13:02:51,811 [INFO]  Epoch[32] Time cost=0.126
2019-09-01 13:02:51,815 [INFO]  Saved checkpoint to "model/Other_polity-owned_site_imputer/model-0032.params"
2019-09-01 13:02:51,825 [INFO]  Epoch[32] Validation-cross-entropy=0.000307
2019-09-01 13:02:51,826 [INFO]  Epoch[32] Validation-Other_polity-owned_site-accuracy=1.000000
2019-09-01 13:02:51,891 [INFO]  Epoch[33] Batch [0-9]	Speed: 2508.56 samples/sec	cross-entropy=0.000221	Other_polity-owned_site-accuracy=1.000000
2019-09-01 13:02:51,950 [INFO]  Epoch[33] Train-cross-entropy=0.000355
2019-09-01 13:02:51,951 [INFO]  Epoch[33] Train-Other_polity-owned_site-accuracy=1.000000
2019-09-01 13:02:51,952 [INFO]  Epoch[33] Time cost=0.125
2019-09-01 13:02:51,956 [INFO]  Saved checkpoint to "model/Other_polity-owned_site_imputer/model-0033.params"
2019-09-01 13:02:51,965 [INFO]  Epoch[33] Validation-cross-entropy=0.000291
2019-09-01 13:02:51,966 [INFO]  Epoch[33] Validation-Other_polity-owned_site-accuracy=1.000000
2019-09-01 13:02:52,037 [INFO]  Epoch[34] Batch [0-9]	Speed: 2225.86 samples/sec	cross-entropy=0.000209	Other_polity-owned_site-accuracy=1.000000
2019-09-01 13:02:52,094 [INFO]  Epoch[34] Train-cross-entropy=0.000336
2019-09-01 13:02:52,095 [INFO]  Epoch[34] Train-Other_polity-owned_site-accuracy=1.000000
2019-09-01 13:02:52,096 [INFO]  Epoch[34] Time cost=0.129
2019-09-01 13:02:52,100 [INFO]  Saved checkpoint to "model/Other_polity-owned_site_imputer/model-0034.params"
2019-09-01 13:02:52,109 [INFO]  Epoch[34] Validation-cross-entropy=0.000272
2019-09-01 13:02:52,110 [INFO]  Epoch[34] Validation-Other_polity-owned_site-accuracy=1.000000
2019-09-01 13:02:52,172 [INFO]  Epoch[35] Batch [0-9]	Speed: 2586.78 samples/sec	cross-entropy=0.000197	Other_polity-owned_site-accuracy=1.000000
2019-09-01 13:02:52,235 [INFO]  Epoch[35] Train-cross-entropy=0.000317
2019-09-01 13:02:52,236 [INFO]  Epoch[35] Train-Other_polity-owned_site-accuracy=1.000000
2019-09-01 13:02:52,237 [INFO]  Epoch[35] Time cost=0.126
2019-09-01 13:02:52,240 [INFO]  Saved checkpoint to "model/Other_polity-owned_site_imputer/model-0035.params"
2019-09-01 13:02:52,253 [INFO]  Epoch[35] Validation-cross-entropy=0.000258
2019-09-01 13:02:52,255 [INFO]  Epoch[35] Validation-Other_polity-owned_site-accuracy=1.000000
2019-09-01 13:02:52,327 [INFO]  Epoch[36] Batch [0-9]	Speed: 2464.58 samples/sec	cross-entropy=0.000186	Other_polity-owned_site-accuracy=1.000000
2019-09-01 13:02:52,377 [INFO]  Epoch[36] Train-cross-entropy=0.000300
2019-09-01 13:02:52,378 [INFO]  Epoch[36] Train-Other_polity-owned_site-accuracy=1.000000
2019-09-01 13:02:52,379 [INFO]  Epoch[36] Time cost=0.123
2019-09-01 13:02:52,383 [INFO]  Saved checkpoint to "model/Other_polity-owned_site_imputer/model-0036.params"
2019-09-01 13:02:52,392 [INFO]  Epoch[36] Validation-cross-entropy=0.000246
2019-09-01 13:02:52,393 [INFO]  Epoch[36] Validation-Other_polity-owned_site-accuracy=1.000000
2019-09-01 13:02:52,456 [INFO]  Epoch[37] Batch [0-9]	Speed: 2576.11 samples/sec	cross-entropy=0.000176	Other_polity-owned_site-accuracy=1.000000
2019-09-01 13:02:52,506 [INFO]  Epoch[37] Train-cross-entropy=0.000284
2019-09-01 13:02:52,508 [INFO]  Epoch[37] Train-Other_polity-owned_site-accuracy=1.000000
2019-09-01 13:02:52,508 [INFO]  Epoch[37] Time cost=0.114
2019-09-01 13:02:52,513 [INFO]  Saved checkpoint to "model/Other_polity-owned_site_imputer/model-0037.params"
2019-09-01 13:02:52,522 [INFO]  Epoch[37] Validation-cross-entropy=0.000230
2019-09-01 13:02:52,523 [INFO]  Epoch[37] Validation-Other_polity-owned_site-accuracy=1.000000
2019-09-01 13:02:52,585 [INFO]  Epoch[38] Batch [0-9]	Speed: 2589.95 samples/sec	cross-entropy=0.000167	Other_polity-owned_site-accuracy=1.000000
2019-09-01 13:02:52,636 [INFO]  Epoch[38] Train-cross-entropy=0.000270
2019-09-01 13:02:52,637 [INFO]  Epoch[38] Train-Other_polity-owned_site-accuracy=1.000000
2019-09-01 13:02:52,638 [INFO]  Epoch[38] Time cost=0.114
2019-09-01 13:02:52,642 [INFO]  Saved checkpoint to "model/Other_polity-owned_site_imputer/model-0038.params"
2019-09-01 13:02:52,655 [INFO]  Epoch[38] Validation-cross-entropy=0.000220
2019-09-01 13:02:52,656 [INFO]  Epoch[38] Validation-Other_polity-owned_site-accuracy=1.000000
2019-09-01 13:02:52,730 [INFO]  Epoch[39] Batch [0-9]	Speed: 2357.15 samples/sec	cross-entropy=0.000159	Other_polity-owned_site-accuracy=1.000000
2019-09-01 13:02:52,780 [INFO]  Epoch[39] Train-cross-entropy=0.000256
2019-09-01 13:02:52,781 [INFO]  Epoch[39] Train-Other_polity-owned_site-accuracy=1.000000
2019-09-01 13:02:52,782 [INFO]  Epoch[39] Time cost=0.125
2019-09-01 13:02:52,786 [INFO]  Saved checkpoint to "model/Other_polity-owned_site_imputer/model-0039.params"
2019-09-01 13:02:52,795 [INFO]  Epoch[39] Validation-cross-entropy=0.000207
2019-09-01 13:02:52,796 [INFO]  Epoch[39] Validation-Other_polity-owned_site-accuracy=1.000000
2019-09-01 13:02:52,859 [INFO]  Epoch[40] Batch [0-9]	Speed: 2564.43 samples/sec	cross-entropy=0.000151	Other_polity-owned_site-accuracy=1.000000
2019-09-01 13:02:52,923 [INFO]  Epoch[40] Train-cross-entropy=0.000243
2019-09-01 13:02:52,924 [INFO]  Epoch[40] Train-Other_polity-owned_site-accuracy=1.000000
2019-09-01 13:02:52,925 [INFO]  Epoch[40] Time cost=0.128
2019-09-01 13:02:52,929 [INFO]  Saved checkpoint to "model/Other_polity-owned_site_imputer/model-0040.params"
2019-09-01 13:02:52,942 [INFO]  Epoch[40] Validation-cross-entropy=0.000197
2019-09-01 13:02:52,943 [INFO]  Epoch[40] Validation-Other_polity-owned_site-accuracy=1.000000
2019-09-01 13:02:53,012 [INFO]  Epoch[41] Batch [0-9]	Speed: 2476.72 samples/sec	cross-entropy=0.000144	Other_polity-owned_site-accuracy=1.000000
2019-09-01 13:02:53,064 [INFO]  Epoch[41] Train-cross-entropy=0.000231
2019-09-01 13:02:53,066 [INFO]  Epoch[41] Train-Other_polity-owned_site-accuracy=1.000000
2019-09-01 13:02:53,067 [INFO]  Epoch[41] Time cost=0.122
2019-09-01 13:02:53,071 [INFO]  Saved checkpoint to "model/Other_polity-owned_site_imputer/model-0041.params"
2019-09-01 13:02:53,080 [INFO]  Epoch[41] Validation-cross-entropy=0.000186
2019-09-01 13:02:53,081 [INFO]  Epoch[41] Validation-Other_polity-owned_site-accuracy=1.000000
2019-09-01 13:02:53,152 [INFO]  Epoch[42] Batch [0-9]	Speed: 2269.97 samples/sec	cross-entropy=0.000136	Other_polity-owned_site-accuracy=1.000000
2019-09-01 13:02:53,210 [INFO]  Epoch[42] Train-cross-entropy=0.000220
2019-09-01 13:02:53,211 [INFO]  Epoch[42] Train-Other_polity-owned_site-accuracy=1.000000
2019-09-01 13:02:53,212 [INFO]  Epoch[42] Time cost=0.130
2019-09-01 13:02:53,216 [INFO]  Saved checkpoint to "model/Other_polity-owned_site_imputer/model-0042.params"
2019-09-01 13:02:53,225 [INFO]  Epoch[42] Validation-cross-entropy=0.000177
2019-09-01 13:02:53,226 [INFO]  Epoch[42] Validation-Other_polity-owned_site-accuracy=1.000000
2019-09-01 13:02:53,289 [INFO]  Epoch[43] Batch [0-9]	Speed: 2572.94 samples/sec	cross-entropy=0.000130	Other_polity-owned_site-accuracy=1.000000
2019-09-01 13:02:53,345 [INFO]  Epoch[43] Train-cross-entropy=0.000210
2019-09-01 13:02:53,346 [INFO]  Epoch[43] Train-Other_polity-owned_site-accuracy=1.000000
2019-09-01 13:02:53,347 [INFO]  Epoch[43] Time cost=0.120
2019-09-01 13:02:53,351 [INFO]  Saved checkpoint to "model/Other_polity-owned_site_imputer/model-0043.params"
2019-09-01 13:02:53,364 [INFO]  Epoch[43] Validation-cross-entropy=0.000170
2019-09-01 13:02:53,365 [INFO]  Epoch[43] Validation-Other_polity-owned_site-accuracy=1.000000
2019-09-01 13:02:53,437 [INFO]  Epoch[44] Batch [0-9]	Speed: 2459.98 samples/sec	cross-entropy=0.000124	Other_polity-owned_site-accuracy=1.000000
2019-09-01 13:02:53,490 [INFO]  Epoch[44] Train-cross-entropy=0.000201
2019-09-01 13:02:53,491 [INFO]  Epoch[44] Train-Other_polity-owned_site-accuracy=1.000000
2019-09-01 13:02:53,492 [INFO]  Epoch[44] Time cost=0.125
2019-09-01 13:02:53,496 [INFO]  Saved checkpoint to "model/Other_polity-owned_site_imputer/model-0044.params"
2019-09-01 13:02:53,505 [INFO]  Epoch[44] Validation-cross-entropy=0.000161
2019-09-01 13:02:53,506 [INFO]  Epoch[44] Validation-Other_polity-owned_site-accuracy=1.000000
2019-09-01 13:02:53,571 [INFO]  Epoch[45] Batch [0-9]	Speed: 2517.56 samples/sec	cross-entropy=0.000118	Other_polity-owned_site-accuracy=1.000000
2019-09-01 13:02:53,622 [INFO]  Epoch[45] Train-cross-entropy=0.000191
2019-09-01 13:02:53,623 [INFO]  Epoch[45] Train-Other_polity-owned_site-accuracy=1.000000
2019-09-01 13:02:53,624 [INFO]  Epoch[45] Time cost=0.116
2019-09-01 13:02:53,628 [INFO]  Saved checkpoint to "model/Other_polity-owned_site_imputer/model-0045.params"
2019-09-01 13:02:53,636 [INFO]  Epoch[45] Validation-cross-entropy=0.000154
2019-09-01 13:02:53,637 [INFO]  Epoch[45] Validation-Other_polity-owned_site-accuracy=1.000000
2019-09-01 13:02:53,700 [INFO]  Epoch[46] Batch [0-9]	Speed: 2563.33 samples/sec	cross-entropy=0.000113	Other_polity-owned_site-accuracy=1.000000
2019-09-01 13:02:53,753 [INFO]  Epoch[46] Train-cross-entropy=0.000183
2019-09-01 13:02:53,754 [INFO]  Epoch[46] Train-Other_polity-owned_site-accuracy=1.000000
2019-09-01 13:02:53,755 [INFO]  Epoch[46] Time cost=0.116
2019-09-01 13:02:53,759 [INFO]  Saved checkpoint to "model/Other_polity-owned_site_imputer/model-0046.params"
2019-09-01 13:02:53,767 [INFO]  Epoch[46] Validation-cross-entropy=0.000148
2019-09-01 13:02:53,768 [INFO]  Epoch[46] Validation-Other_polity-owned_site-accuracy=1.000000
2019-09-01 13:02:53,831 [INFO]  Epoch[47] Batch [0-9]	Speed: 2583.51 samples/sec	cross-entropy=0.000108	Other_polity-owned_site-accuracy=1.000000
2019-09-01 13:02:53,884 [INFO]  Epoch[47] Train-cross-entropy=0.000175
2019-09-01 13:02:53,885 [INFO]  Epoch[47] Train-Other_polity-owned_site-accuracy=1.000000
2019-09-01 13:02:53,886 [INFO]  Epoch[47] Time cost=0.117
2019-09-01 13:02:53,890 [INFO]  Saved checkpoint to "model/Other_polity-owned_site_imputer/model-0047.params"
2019-09-01 13:02:53,899 [INFO]  Epoch[47] Validation-cross-entropy=0.000141
2019-09-01 13:02:53,900 [INFO]  Epoch[47] Validation-Other_polity-owned_site-accuracy=1.000000
2019-09-01 13:02:53,963 [INFO]  Epoch[48] Batch [0-9]	Speed: 2586.53 samples/sec	cross-entropy=0.000103	Other_polity-owned_site-accuracy=1.000000
2019-09-01 13:02:54,017 [INFO]  Epoch[48] Train-cross-entropy=0.000168
2019-09-01 13:02:54,018 [INFO]  Epoch[48] Train-Other_polity-owned_site-accuracy=1.000000
2019-09-01 13:02:54,019 [INFO]  Epoch[48] Time cost=0.118
2019-09-01 13:02:54,023 [INFO]  Saved checkpoint to "model/Other_polity-owned_site_imputer/model-0048.params"
2019-09-01 13:02:54,036 [INFO]  Epoch[48] Validation-cross-entropy=0.000135
2019-09-01 13:02:54,037 [INFO]  Epoch[48] Validation-Other_polity-owned_site-accuracy=1.000000
2019-09-01 13:02:54,120 [INFO]  Epoch[49] Batch [0-9]	Speed: 1932.57 samples/sec	cross-entropy=0.000099	Other_polity-owned_site-accuracy=1.000000
2019-09-01 13:02:54,183 [INFO]  Epoch[49] Train-cross-entropy=0.000161
2019-09-01 13:02:54,184 [INFO]  Epoch[49] Train-Other_polity-owned_site-accuracy=1.000000
2019-09-01 13:02:54,185 [INFO]  Epoch[49] Time cost=0.147
2019-09-01 13:02:54,190 [INFO]  Saved checkpoint to "model/Other_polity-owned_site_imputer/model-0049.params"
2019-09-01 13:02:54,199 [INFO]  Epoch[49] Validation-cross-entropy=0.000130
2019-09-01 13:02:54,200 [INFO]  Epoch[49] Validation-Other_polity-owned_site-accuracy=1.000000
2019-09-01 13:02:54,264 [INFO]  Epoch[50] Batch [0-9]	Speed: 2549.97 samples/sec	cross-entropy=0.000095	Other_polity-owned_site-accuracy=1.000000
2019-09-01 13:02:54,316 [INFO]  Epoch[50] Train-cross-entropy=0.000154
2019-09-01 13:02:54,317 [INFO]  Epoch[50] Train-Other_polity-owned_site-accuracy=1.000000
2019-09-01 13:02:54,318 [INFO]  Epoch[50] Time cost=0.116
2019-09-01 13:02:54,322 [INFO]  Saved checkpoint to "model/Other_polity-owned_site_imputer/model-0050.params"
2019-09-01 13:02:54,331 [INFO]  Epoch[50] Validation-cross-entropy=0.000124
2019-09-01 13:02:54,332 [INFO]  Epoch[50] Validation-Other_polity-owned_site-accuracy=1.000000
2019-09-01 13:02:54,394 [INFO]  Epoch[51] Batch [0-9]	Speed: 2587.99 samples/sec	cross-entropy=0.000091	Other_polity-owned_site-accuracy=1.000000
2019-09-01 13:02:54,456 [INFO]  Epoch[51] Train-cross-entropy=0.000148
2019-09-01 13:02:54,457 [INFO]  Epoch[51] Train-Other_polity-owned_site-accuracy=1.000000
2019-09-01 13:02:54,458 [INFO]  Epoch[51] Time cost=0.126
2019-09-01 13:02:54,462 [INFO]  Saved checkpoint to "model/Other_polity-owned_site_imputer/model-0051.params"
2019-09-01 13:02:54,475 [INFO]  Epoch[51] Validation-cross-entropy=0.000120
2019-09-01 13:02:54,476 [INFO]  Epoch[51] Validation-Other_polity-owned_site-accuracy=1.000000
2019-09-01 13:02:54,556 [INFO]  Epoch[52] Batch [0-9]	Speed: 2168.24 samples/sec	cross-entropy=0.000088	Other_polity-owned_site-accuracy=1.000000
2019-09-01 13:02:54,615 [INFO]  Epoch[52] Train-cross-entropy=0.000143
2019-09-01 13:02:54,616 [INFO]  Epoch[52] Train-Other_polity-owned_site-accuracy=1.000000
2019-09-01 13:02:54,617 [INFO]  Epoch[52] Time cost=0.139
2019-09-01 13:02:54,621 [INFO]  Saved checkpoint to "model/Other_polity-owned_site_imputer/model-0052.params"
2019-09-01 13:02:54,634 [INFO]  Epoch[52] Validation-cross-entropy=0.000115
2019-09-01 13:02:54,635 [INFO]  Epoch[52] Validation-Other_polity-owned_site-accuracy=1.000000
2019-09-01 13:02:54,705 [INFO]  Epoch[53] Batch [0-9]	Speed: 2539.70 samples/sec	cross-entropy=0.000084	Other_polity-owned_site-accuracy=1.000000
2019-09-01 13:02:54,758 [INFO]  Epoch[53] Train-cross-entropy=0.000137
2019-09-01 13:02:54,759 [INFO]  Epoch[53] Train-Other_polity-owned_site-accuracy=1.000000
2019-09-01 13:02:54,759 [INFO]  Epoch[53] Time cost=0.123
2019-09-01 13:02:54,764 [INFO]  Saved checkpoint to "model/Other_polity-owned_site_imputer/model-0053.params"
2019-09-01 13:02:54,772 [INFO]  Epoch[53] Validation-cross-entropy=0.000111
2019-09-01 13:02:54,773 [INFO]  Epoch[53] Validation-Other_polity-owned_site-accuracy=1.000000
2019-09-01 13:02:54,837 [INFO]  Epoch[54] Batch [0-9]	Speed: 2520.90 samples/sec	cross-entropy=0.000081	Other_polity-owned_site-accuracy=1.000000
2019-09-01 13:02:54,888 [INFO]  Epoch[54] Train-cross-entropy=0.000132
2019-09-01 13:02:54,889 [INFO]  Epoch[54] Train-Other_polity-owned_site-accuracy=1.000000
2019-09-01 13:02:54,890 [INFO]  Epoch[54] Time cost=0.116
2019-09-01 13:02:54,894 [INFO]  Saved checkpoint to "model/Other_polity-owned_site_imputer/model-0054.params"
2019-09-01 13:02:54,903 [INFO]  Epoch[54] Validation-cross-entropy=0.000106
2019-09-01 13:02:54,904 [INFO]  Epoch[54] Validation-Other_polity-owned_site-accuracy=1.000000
2019-09-01 13:02:54,976 [INFO]  Epoch[55] Batch [0-9]	Speed: 2208.82 samples/sec	cross-entropy=0.000078	Other_polity-owned_site-accuracy=1.000000
2019-09-01 13:02:55,040 [INFO]  Epoch[55] Train-cross-entropy=0.000127
2019-09-01 13:02:55,041 [INFO]  Epoch[55] Train-Other_polity-owned_site-accuracy=1.000000
2019-09-01 13:02:55,042 [INFO]  Epoch[55] Time cost=0.138
2019-09-01 13:02:55,046 [INFO]  Saved checkpoint to "model/Other_polity-owned_site_imputer/model-0055.params"
2019-09-01 13:02:55,055 [INFO]  Epoch[55] Validation-cross-entropy=0.000103
2019-09-01 13:02:55,056 [INFO]  Epoch[55] Validation-Other_polity-owned_site-accuracy=1.000000
2019-09-01 13:02:55,120 [INFO]  Epoch[56] Batch [0-9]	Speed: 2524.86 samples/sec	cross-entropy=0.000075	Other_polity-owned_site-accuracy=1.000000
2019-09-01 13:02:55,173 [INFO]  Epoch[56] Train-cross-entropy=0.000123
2019-09-01 13:02:55,174 [INFO]  Epoch[56] Train-Other_polity-owned_site-accuracy=1.000000
2019-09-01 13:02:55,175 [INFO]  Epoch[56] Time cost=0.118
2019-09-01 13:02:55,179 [INFO]  Saved checkpoint to "model/Other_polity-owned_site_imputer/model-0056.params"
2019-09-01 13:02:55,188 [INFO]  Epoch[56] Validation-cross-entropy=0.000099
2019-09-01 13:02:55,190 [INFO]  Epoch[56] Validation-Other_polity-owned_site-accuracy=1.000000
2019-09-01 13:02:55,253 [INFO]  Epoch[57] Batch [0-9]	Speed: 2547.42 samples/sec	cross-entropy=0.000072	Other_polity-owned_site-accuracy=1.000000
2019-09-01 13:02:55,313 [INFO]  Epoch[57] Train-cross-entropy=0.000118
2019-09-01 13:02:55,315 [INFO]  Epoch[57] Train-Other_polity-owned_site-accuracy=1.000000
2019-09-01 13:02:55,315 [INFO]  Epoch[57] Time cost=0.125
2019-09-01 13:02:55,319 [INFO]  Saved checkpoint to "model/Other_polity-owned_site_imputer/model-0057.params"
2019-09-01 13:02:55,332 [INFO]  Epoch[57] Validation-cross-entropy=0.000096
2019-09-01 13:02:55,333 [INFO]  Epoch[57] Validation-Other_polity-owned_site-accuracy=1.000000
2019-09-01 13:02:55,411 [INFO]  Epoch[58] Batch [0-9]	Speed: 2199.75 samples/sec	cross-entropy=0.000070	Other_polity-owned_site-accuracy=1.000000
2019-09-01 13:02:55,473 [INFO]  Epoch[58] Train-cross-entropy=0.000114
2019-09-01 13:02:55,474 [INFO]  Epoch[58] Train-Other_polity-owned_site-accuracy=1.000000
2019-09-01 13:02:55,475 [INFO]  Epoch[58] Time cost=0.140
2019-09-01 13:02:55,479 [INFO]  Saved checkpoint to "model/Other_polity-owned_site_imputer/model-0058.params"
2019-09-01 13:02:55,492 [INFO]  Epoch[58] Validation-cross-entropy=0.000092
2019-09-01 13:02:55,493 [INFO]  Epoch[58] Validation-Other_polity-owned_site-accuracy=1.000000
2019-09-01 13:02:55,563 [INFO]  Epoch[59] Batch [0-9]	Speed: 2554.29 samples/sec	cross-entropy=0.000067	Other_polity-owned_site-accuracy=1.000000
2019-09-01 13:02:55,614 [INFO]  Epoch[59] Train-cross-entropy=0.000110
2019-09-01 13:02:55,615 [INFO]  Epoch[59] Train-Other_polity-owned_site-accuracy=1.000000
2019-09-01 13:02:55,616 [INFO]  Epoch[59] Time cost=0.121
2019-09-01 13:02:55,620 [INFO]  Saved checkpoint to "model/Other_polity-owned_site_imputer/model-0059.params"
2019-09-01 13:02:55,629 [INFO]  Epoch[59] Validation-cross-entropy=0.000089
2019-09-01 13:02:55,631 [INFO]  Epoch[59] Validation-Other_polity-owned_site-accuracy=1.000000
2019-09-01 13:02:55,694 [INFO]  Epoch[60] Batch [0-9]	Speed: 2546.35 samples/sec	cross-entropy=0.000065	Other_polity-owned_site-accuracy=1.000000
2019-09-01 13:02:55,752 [INFO]  Epoch[60] Train-cross-entropy=0.000106
2019-09-01 13:02:55,753 [INFO]  Epoch[60] Train-Other_polity-owned_site-accuracy=1.000000
2019-09-01 13:02:55,754 [INFO]  Epoch[60] Time cost=0.123
2019-09-01 13:02:55,758 [INFO]  Saved checkpoint to "model/Other_polity-owned_site_imputer/model-0060.params"
2019-09-01 13:02:55,771 [INFO]  Epoch[60] Validation-cross-entropy=0.000086
2019-09-01 13:02:55,773 [INFO]  Epoch[60] Validation-Other_polity-owned_site-accuracy=1.000000
2019-09-01 13:02:55,849 [INFO]  Epoch[61] Batch [0-9]	Speed: 2254.76 samples/sec	cross-entropy=0.000062	Other_polity-owned_site-accuracy=1.000000
2019-09-01 13:02:55,911 [INFO]  Epoch[61] Train-cross-entropy=0.000102
2019-09-01 13:02:55,912 [INFO]  Epoch[61] Train-Other_polity-owned_site-accuracy=1.000000
2019-09-01 13:02:55,913 [INFO]  Epoch[61] Time cost=0.139
2019-09-01 13:02:55,917 [INFO]  Saved checkpoint to "model/Other_polity-owned_site_imputer/model-0061.params"
2019-09-01 13:02:55,926 [INFO]  Epoch[61] Validation-cross-entropy=0.000083
2019-09-01 13:02:55,927 [INFO]  Epoch[61] Validation-Other_polity-owned_site-accuracy=1.000000
2019-09-01 13:02:55,989 [INFO]  Epoch[62] Batch [0-9]	Speed: 2589.86 samples/sec	cross-entropy=0.000060	Other_polity-owned_site-accuracy=1.000000
2019-09-01 13:02:56,045 [INFO]  Epoch[62] Train-cross-entropy=0.000099
2019-09-01 13:02:56,046 [INFO]  Epoch[62] Train-Other_polity-owned_site-accuracy=1.000000
2019-09-01 13:02:56,047 [INFO]  Epoch[62] Time cost=0.120
2019-09-01 13:02:56,051 [INFO]  Saved checkpoint to "model/Other_polity-owned_site_imputer/model-0062.params"
2019-09-01 13:02:56,060 [INFO]  Epoch[62] Validation-cross-entropy=0.000081
2019-09-01 13:02:56,061 [INFO]  Epoch[62] Validation-Other_polity-owned_site-accuracy=1.000000
2019-09-01 13:02:56,125 [INFO]  Epoch[63] Batch [0-9]	Speed: 2534.45 samples/sec	cross-entropy=0.000058	Other_polity-owned_site-accuracy=1.000000
2019-09-01 13:02:56,179 [INFO]  Epoch[63] Train-cross-entropy=0.000096
2019-09-01 13:02:56,180 [INFO]  Epoch[63] Train-Other_polity-owned_site-accuracy=1.000000
2019-09-01 13:02:56,181 [INFO]  Epoch[63] Time cost=0.119
2019-09-01 13:02:56,185 [INFO]  Saved checkpoint to "model/Other_polity-owned_site_imputer/model-0063.params"
2019-09-01 13:02:56,195 [INFO]  Epoch[63] Validation-cross-entropy=0.000078
2019-09-01 13:02:56,196 [INFO]  Epoch[63] Validation-Other_polity-owned_site-accuracy=1.000000
2019-09-01 13:02:56,260 [INFO]  Epoch[64] Batch [0-9]	Speed: 2518.60 samples/sec	cross-entropy=0.000056	Other_polity-owned_site-accuracy=1.000000
2019-09-01 13:02:56,318 [INFO]  Epoch[64] Train-cross-entropy=0.000093
2019-09-01 13:02:56,319 [INFO]  Epoch[64] Train-Other_polity-owned_site-accuracy=1.000000
2019-09-01 13:02:56,320 [INFO]  Epoch[64] Time cost=0.123
2019-09-01 13:02:56,324 [INFO]  Saved checkpoint to "model/Other_polity-owned_site_imputer/model-0064.params"
2019-09-01 13:02:56,335 [INFO]  Epoch[64] Validation-cross-entropy=0.000075
2019-09-01 13:02:56,337 [INFO]  Epoch[64] Validation-Other_polity-owned_site-accuracy=1.000000
2019-09-01 13:02:56,405 [INFO]  Epoch[65] Batch [0-9]	Speed: 2367.94 samples/sec	cross-entropy=0.000055	Other_polity-owned_site-accuracy=1.000000
2019-09-01 13:02:56,456 [INFO]  Epoch[65] Train-cross-entropy=0.000089
2019-09-01 13:02:56,458 [INFO]  Epoch[65] Train-Other_polity-owned_site-accuracy=1.000000
2019-09-01 13:02:56,459 [INFO]  Epoch[65] Time cost=0.121
2019-09-01 13:02:56,463 [INFO]  Saved checkpoint to "model/Other_polity-owned_site_imputer/model-0065.params"
2019-09-01 13:02:56,472 [INFO]  Epoch[65] Validation-cross-entropy=0.000073
2019-09-01 13:02:56,473 [INFO]  Epoch[65] Validation-Other_polity-owned_site-accuracy=1.000000
2019-09-01 13:02:56,537 [INFO]  Epoch[66] Batch [0-9]	Speed: 2526.96 samples/sec	cross-entropy=0.000053	Other_polity-owned_site-accuracy=1.000000
2019-09-01 13:02:56,590 [INFO]  Epoch[66] Train-cross-entropy=0.000087
2019-09-01 13:02:56,591 [INFO]  Epoch[66] Train-Other_polity-owned_site-accuracy=1.000000
2019-09-01 13:02:56,592 [INFO]  Epoch[66] Time cost=0.117
2019-09-01 13:02:56,596 [INFO]  Saved checkpoint to "model/Other_polity-owned_site_imputer/model-0066.params"
2019-09-01 13:02:56,605 [INFO]  Epoch[66] Validation-cross-entropy=0.000071
2019-09-01 13:02:56,606 [INFO]  Epoch[66] Validation-Other_polity-owned_site-accuracy=1.000000
2019-09-01 13:02:56,668 [INFO]  Epoch[67] Batch [0-9]	Speed: 2568.84 samples/sec	cross-entropy=0.000051	Other_polity-owned_site-accuracy=1.000000
2019-09-01 13:02:56,725 [INFO]  Epoch[67] Train-cross-entropy=0.000084
2019-09-01 13:02:56,726 [INFO]  Epoch[67] Train-Other_polity-owned_site-accuracy=1.000000
2019-09-01 13:02:56,727 [INFO]  Epoch[67] Time cost=0.120
2019-09-01 13:02:56,731 [INFO]  Saved checkpoint to "model/Other_polity-owned_site_imputer/model-0067.params"
2019-09-01 13:02:56,740 [INFO]  Epoch[67] Validation-cross-entropy=0.000069
2019-09-01 13:02:56,741 [INFO]  Epoch[67] Validation-Other_polity-owned_site-accuracy=1.000000
2019-09-01 13:02:56,805 [INFO]  Epoch[68] Batch [0-9]	Speed: 2530.39 samples/sec	cross-entropy=0.000049	Other_polity-owned_site-accuracy=1.000000
2019-09-01 13:02:56,865 [INFO]  Epoch[68] Train-cross-entropy=0.000081
2019-09-01 13:02:56,867 [INFO]  Epoch[68] Train-Other_polity-owned_site-accuracy=1.000000
2019-09-01 13:02:56,867 [INFO]  Epoch[68] Time cost=0.125
2019-09-01 13:02:56,871 [INFO]  Saved checkpoint to "model/Other_polity-owned_site_imputer/model-0068.params"
2019-09-01 13:02:56,880 [INFO]  Epoch[68] Validation-cross-entropy=0.000067
2019-09-01 13:02:56,881 [INFO]  Epoch[68] Validation-Other_polity-owned_site-accuracy=1.000000
2019-09-01 13:02:56,948 [INFO]  Epoch[69] Batch [0-9]	Speed: 2393.66 samples/sec	cross-entropy=0.000048	Other_polity-owned_site-accuracy=1.000000
2019-09-01 13:02:57,004 [INFO]  Epoch[69] Train-cross-entropy=0.000079
2019-09-01 13:02:57,005 [INFO]  Epoch[69] Train-Other_polity-owned_site-accuracy=1.000000
2019-09-01 13:02:57,006 [INFO]  Epoch[69] Time cost=0.124
2019-09-01 13:02:57,010 [INFO]  Saved checkpoint to "model/Other_polity-owned_site_imputer/model-0069.params"
2019-09-01 13:02:57,019 [INFO]  Epoch[69] Validation-cross-entropy=0.000065
2019-09-01 13:02:57,020 [INFO]  Epoch[69] Validation-Other_polity-owned_site-accuracy=1.000000
2019-09-01 13:02:57,082 [INFO]  Epoch[70] Batch [0-9]	Speed: 2587.96 samples/sec	cross-entropy=0.000046	Other_polity-owned_site-accuracy=1.000000
2019-09-01 13:02:57,136 [INFO]  Epoch[70] Train-cross-entropy=0.000077
2019-09-01 13:02:57,137 [INFO]  Epoch[70] Train-Other_polity-owned_site-accuracy=1.000000
2019-09-01 13:02:57,137 [INFO]  Epoch[70] Time cost=0.116
2019-09-01 13:02:57,142 [INFO]  Saved checkpoint to "model/Other_polity-owned_site_imputer/model-0070.params"
2019-09-01 13:02:57,150 [INFO]  Epoch[70] Validation-cross-entropy=0.000063
2019-09-01 13:02:57,151 [INFO]  Epoch[70] Validation-Other_polity-owned_site-accuracy=1.000000
2019-09-01 13:02:57,214 [INFO]  Epoch[71] Batch [0-9]	Speed: 2579.89 samples/sec	cross-entropy=0.000045	Other_polity-owned_site-accuracy=1.000000
2019-09-01 13:02:57,265 [INFO]  Epoch[71] Train-cross-entropy=0.000074
2019-09-01 13:02:57,266 [INFO]  Epoch[71] Train-Other_polity-owned_site-accuracy=1.000000
2019-09-01 13:02:57,266 [INFO]  Epoch[71] Time cost=0.114
2019-09-01 13:02:57,270 [INFO]  Saved checkpoint to "model/Other_polity-owned_site_imputer/model-0071.params"
2019-09-01 13:02:57,279 [INFO]  Epoch[71] Validation-cross-entropy=0.000061
2019-09-01 13:02:57,280 [INFO]  Epoch[71] Validation-Other_polity-owned_site-accuracy=1.000000
2019-09-01 13:02:57,343 [INFO]  Epoch[72] Batch [0-9]	Speed: 2566.70 samples/sec	cross-entropy=0.000044	Other_polity-owned_site-accuracy=1.000000
2019-09-01 13:02:57,405 [INFO]  Epoch[72] Train-cross-entropy=0.000072
2019-09-01 13:02:57,406 [INFO]  Epoch[72] Train-Other_polity-owned_site-accuracy=1.000000
2019-09-01 13:02:57,407 [INFO]  Epoch[72] Time cost=0.126
2019-09-01 13:02:57,411 [INFO]  Saved checkpoint to "model/Other_polity-owned_site_imputer/model-0072.params"
2019-09-01 13:02:57,420 [INFO]  Epoch[72] Validation-cross-entropy=0.000059
2019-09-01 13:02:57,421 [INFO]  Epoch[72] Validation-Other_polity-owned_site-accuracy=1.000000
2019-09-01 13:02:57,492 [INFO]  Epoch[73] Batch [0-9]	Speed: 2229.62 samples/sec	cross-entropy=0.000042	Other_polity-owned_site-accuracy=1.000000
2019-09-01 13:02:57,544 [INFO]  Epoch[73] Train-cross-entropy=0.000070
2019-09-01 13:02:57,549 [INFO]  Epoch[73] Train-Other_polity-owned_site-accuracy=1.000000
2019-09-01 13:02:57,549 [INFO]  Epoch[73] Time cost=0.127
2019-09-01 13:02:57,553 [INFO]  Saved checkpoint to "model/Other_polity-owned_site_imputer/model-0073.params"
2019-09-01 13:02:57,567 [INFO]  Epoch[73] Validation-cross-entropy=0.000057
2019-09-01 13:02:57,568 [INFO]  Epoch[73] Validation-Other_polity-owned_site-accuracy=1.000000
2019-09-01 13:02:57,638 [INFO]  Epoch[74] Batch [0-9]	Speed: 2512.65 samples/sec	cross-entropy=0.000041	Other_polity-owned_site-accuracy=1.000000
2019-09-01 13:02:57,698 [INFO]  Epoch[74] Train-cross-entropy=0.000068
2019-09-01 13:02:57,699 [INFO]  Epoch[74] Train-Other_polity-owned_site-accuracy=1.000000
2019-09-01 13:02:57,700 [INFO]  Epoch[74] Time cost=0.130
2019-09-01 13:02:57,704 [INFO]  Saved checkpoint to "model/Other_polity-owned_site_imputer/model-0074.params"
2019-09-01 13:02:57,713 [INFO]  Epoch[74] Validation-cross-entropy=0.000056
2019-09-01 13:02:57,714 [INFO]  Epoch[74] Validation-Other_polity-owned_site-accuracy=1.000000
2019-09-01 13:02:57,778 [INFO]  Epoch[75] Batch [0-9]	Speed: 2519.98 samples/sec	cross-entropy=0.000040	Other_polity-owned_site-accuracy=1.000000
2019-09-01 13:02:57,830 [INFO]  Epoch[75] Train-cross-entropy=0.000066
2019-09-01 13:02:57,831 [INFO]  Epoch[75] Train-Other_polity-owned_site-accuracy=1.000000
2019-09-01 13:02:57,832 [INFO]  Epoch[75] Time cost=0.118
2019-09-01 13:02:57,837 [INFO]  Saved checkpoint to "model/Other_polity-owned_site_imputer/model-0075.params"
2019-09-01 13:02:57,846 [INFO]  Epoch[75] Validation-cross-entropy=0.000054
2019-09-01 13:02:57,847 [INFO]  Epoch[75] Validation-Other_polity-owned_site-accuracy=1.000000
2019-09-01 13:02:57,911 [INFO]  Epoch[76] Batch [0-9]	Speed: 2535.11 samples/sec	cross-entropy=0.000039	Other_polity-owned_site-accuracy=1.000000
2019-09-01 13:02:57,964 [INFO]  Epoch[76] Train-cross-entropy=0.000064
2019-09-01 13:02:57,965 [INFO]  Epoch[76] Train-Other_polity-owned_site-accuracy=1.000000
2019-09-01 13:02:57,966 [INFO]  Epoch[76] Time cost=0.118
2019-09-01 13:02:57,970 [INFO]  Saved checkpoint to "model/Other_polity-owned_site_imputer/model-0076.params"
2019-09-01 13:02:57,979 [INFO]  Epoch[76] Validation-cross-entropy=0.000053
2019-09-01 13:02:57,981 [INFO]  Epoch[76] Validation-Other_polity-owned_site-accuracy=1.000000
2019-09-01 13:02:58,045 [INFO]  Epoch[77] Batch [0-9]	Speed: 2515.36 samples/sec	cross-entropy=0.000038	Other_polity-owned_site-accuracy=1.000000
2019-09-01 13:02:58,097 [INFO]  Epoch[77] Train-cross-entropy=0.000062
2019-09-01 13:02:58,098 [INFO]  Epoch[77] Train-Other_polity-owned_site-accuracy=1.000000
2019-09-01 13:02:58,099 [INFO]  Epoch[77] Time cost=0.117
2019-09-01 13:02:58,103 [INFO]  Saved checkpoint to "model/Other_polity-owned_site_imputer/model-0077.params"
2019-09-01 13:02:58,112 [INFO]  Epoch[77] Validation-cross-entropy=0.000051
2019-09-01 13:02:58,114 [INFO]  Epoch[77] Validation-Other_polity-owned_site-accuracy=1.000000
2019-09-01 13:02:58,177 [INFO]  Epoch[78] Batch [0-9]	Speed: 2541.14 samples/sec	cross-entropy=0.000037	Other_polity-owned_site-accuracy=1.000000
2019-09-01 13:02:58,232 [INFO]  Epoch[78] Train-cross-entropy=0.000061
2019-09-01 13:02:58,233 [INFO]  Epoch[78] Train-Other_polity-owned_site-accuracy=1.000000
2019-09-01 13:02:58,234 [INFO]  Epoch[78] Time cost=0.119
2019-09-01 13:02:58,238 [INFO]  Saved checkpoint to "model/Other_polity-owned_site_imputer/model-0078.params"
2019-09-01 13:02:58,246 [INFO]  Epoch[78] Validation-cross-entropy=0.000050
2019-09-01 13:02:58,247 [INFO]  Epoch[78] Validation-Other_polity-owned_site-accuracy=1.000000
2019-09-01 13:02:58,310 [INFO]  Epoch[79] Batch [0-9]	Speed: 2561.71 samples/sec	cross-entropy=0.000036	Other_polity-owned_site-accuracy=1.000000
2019-09-01 13:02:58,369 [INFO]  Epoch[79] Train-cross-entropy=0.000059
2019-09-01 13:02:58,370 [INFO]  Epoch[79] Train-Other_polity-owned_site-accuracy=1.000000
2019-09-01 13:02:58,371 [INFO]  Epoch[79] Time cost=0.123
2019-09-01 13:02:58,375 [INFO]  Saved checkpoint to "model/Other_polity-owned_site_imputer/model-0079.params"
2019-09-01 13:02:58,388 [INFO]  Epoch[79] Validation-cross-entropy=0.000049
2019-09-01 13:02:58,390 [INFO]  Epoch[79] Validation-Other_polity-owned_site-accuracy=1.000000
2019-09-01 13:02:58,460 [INFO]  Epoch[80] Batch [0-9]	Speed: 2468.85 samples/sec	cross-entropy=0.000035	Other_polity-owned_site-accuracy=1.000000
2019-09-01 13:02:58,512 [INFO]  Epoch[80] Train-cross-entropy=0.000057
2019-09-01 13:02:58,513 [INFO]  Epoch[80] Train-Other_polity-owned_site-accuracy=1.000000
2019-09-01 13:02:58,514 [INFO]  Epoch[80] Time cost=0.123
2019-09-01 13:02:58,518 [INFO]  Saved checkpoint to "model/Other_polity-owned_site_imputer/model-0080.params"
2019-09-01 13:02:58,527 [INFO]  Epoch[80] Validation-cross-entropy=0.000047
2019-09-01 13:02:58,528 [INFO]  Epoch[80] Validation-Other_polity-owned_site-accuracy=1.000000
2019-09-01 13:02:58,592 [INFO]  Epoch[81] Batch [0-9]	Speed: 2549.83 samples/sec	cross-entropy=0.000034	Other_polity-owned_site-accuracy=1.000000
2019-09-01 13:02:58,643 [INFO]  Epoch[81] Train-cross-entropy=0.000056
2019-09-01 13:02:58,645 [INFO]  Epoch[81] Train-Other_polity-owned_site-accuracy=1.000000
2019-09-01 13:02:58,646 [INFO]  Epoch[81] Time cost=0.116
2019-09-01 13:02:58,650 [INFO]  Saved checkpoint to "model/Other_polity-owned_site_imputer/model-0081.params"
2019-09-01 13:02:58,659 [INFO]  Epoch[81] Validation-cross-entropy=0.000046
2019-09-01 13:02:58,660 [INFO]  Epoch[81] Validation-Other_polity-owned_site-accuracy=1.000000
2019-09-01 13:02:58,724 [INFO]  Epoch[82] Batch [0-9]	Speed: 2524.55 samples/sec	cross-entropy=0.000033	Other_polity-owned_site-accuracy=1.000000
2019-09-01 13:02:58,776 [INFO]  Epoch[82] Train-cross-entropy=0.000054
2019-09-01 13:02:58,777 [INFO]  Epoch[82] Train-Other_polity-owned_site-accuracy=1.000000
2019-09-01 13:02:58,778 [INFO]  Epoch[82] Time cost=0.117
2019-09-01 13:02:58,782 [INFO]  Saved checkpoint to "model/Other_polity-owned_site_imputer/model-0082.params"
2019-09-01 13:02:58,791 [INFO]  Epoch[82] Validation-cross-entropy=0.000045
2019-09-01 13:02:58,792 [INFO]  Epoch[82] Validation-Other_polity-owned_site-accuracy=1.000000
2019-09-01 13:02:58,855 [INFO]  Epoch[83] Batch [0-9]	Speed: 2568.26 samples/sec	cross-entropy=0.000032	Other_polity-owned_site-accuracy=1.000000
2019-09-01 13:02:58,917 [INFO]  Epoch[83] Train-cross-entropy=0.000053
2019-09-01 13:02:58,918 [INFO]  Epoch[83] Train-Other_polity-owned_site-accuracy=1.000000
2019-09-01 13:02:58,918 [INFO]  Epoch[83] Time cost=0.125
2019-09-01 13:02:58,923 [INFO]  Saved checkpoint to "model/Other_polity-owned_site_imputer/model-0083.params"
2019-09-01 13:02:58,935 [INFO]  Epoch[83] Validation-cross-entropy=0.000044
2019-09-01 13:02:58,937 [INFO]  Epoch[83] Validation-Other_polity-owned_site-accuracy=1.000000
2019-09-01 13:02:59,020 [INFO]  Epoch[84] Batch [0-9]	Speed: 2062.20 samples/sec	cross-entropy=0.000031	Other_polity-owned_site-accuracy=1.000000
2019-09-01 13:02:59,077 [INFO]  Epoch[84] Train-cross-entropy=0.000052
2019-09-01 13:02:59,078 [INFO]  Epoch[84] Train-Other_polity-owned_site-accuracy=1.000000
2019-09-01 13:02:59,079 [INFO]  Epoch[84] Time cost=0.141
2019-09-01 13:02:59,083 [INFO]  Saved checkpoint to "model/Other_polity-owned_site_imputer/model-0084.params"
2019-09-01 13:02:59,092 [INFO]  Epoch[84] Validation-cross-entropy=0.000042
2019-09-01 13:02:59,093 [INFO]  Epoch[84] Validation-Other_polity-owned_site-accuracy=1.000000
2019-09-01 13:02:59,161 [INFO]  Epoch[85] Batch [0-9]	Speed: 2340.35 samples/sec	cross-entropy=0.000030	Other_polity-owned_site-accuracy=1.000000
2019-09-01 13:02:59,225 [INFO]  Epoch[85] Train-cross-entropy=0.000050
2019-09-01 13:02:59,226 [INFO]  Epoch[85] Train-Other_polity-owned_site-accuracy=1.000000
2019-09-01 13:02:59,227 [INFO]  Epoch[85] Time cost=0.133
2019-09-01 13:02:59,231 [INFO]  Saved checkpoint to "model/Other_polity-owned_site_imputer/model-0085.params"
2019-09-01 13:02:59,243 [INFO]  Epoch[85] Validation-cross-entropy=0.000041
2019-09-01 13:02:59,245 [INFO]  Epoch[85] Validation-Other_polity-owned_site-accuracy=1.000000
2019-09-01 13:02:59,315 [INFO]  Epoch[86] Batch [0-9]	Speed: 2483.28 samples/sec	cross-entropy=0.000030	Other_polity-owned_site-accuracy=1.000000
2019-09-01 13:02:59,367 [INFO]  Epoch[86] Train-cross-entropy=0.000049
2019-09-01 13:02:59,368 [INFO]  Epoch[86] Train-Other_polity-owned_site-accuracy=1.000000
2019-09-01 13:02:59,369 [INFO]  Epoch[86] Time cost=0.123
2019-09-01 13:02:59,373 [INFO]  Saved checkpoint to "model/Other_polity-owned_site_imputer/model-0086.params"
2019-09-01 13:02:59,382 [INFO]  Epoch[86] Validation-cross-entropy=0.000040
2019-09-01 13:02:59,384 [INFO]  Epoch[86] Validation-Other_polity-owned_site-accuracy=1.000000
2019-09-01 13:02:59,458 [INFO]  Epoch[87] Batch [0-9]	Speed: 2128.47 samples/sec	cross-entropy=0.000029	Other_polity-owned_site-accuracy=1.000000
2019-09-01 13:02:59,522 [INFO]  Epoch[87] Train-cross-entropy=0.000048
2019-09-01 13:02:59,523 [INFO]  Epoch[87] Train-Other_polity-owned_site-accuracy=1.000000
2019-09-01 13:02:59,524 [INFO]  Epoch[87] Time cost=0.139
2019-09-01 13:02:59,528 [INFO]  Saved checkpoint to "model/Other_polity-owned_site_imputer/model-0087.params"
2019-09-01 13:02:59,541 [INFO]  Epoch[87] Validation-cross-entropy=0.000039
2019-09-01 13:02:59,542 [INFO]  Epoch[87] Validation-Other_polity-owned_site-accuracy=1.000000
2019-09-01 13:02:59,617 [INFO]  Epoch[88] Batch [0-9]	Speed: 2285.81 samples/sec	cross-entropy=0.000028	Other_polity-owned_site-accuracy=1.000000
2019-09-01 13:02:59,668 [INFO]  Epoch[88] Train-cross-entropy=0.000047
2019-09-01 13:02:59,669 [INFO]  Epoch[88] Train-Other_polity-owned_site-accuracy=1.000000
2019-09-01 13:02:59,670 [INFO]  Epoch[88] Time cost=0.126
2019-09-01 13:02:59,674 [INFO]  Saved checkpoint to "model/Other_polity-owned_site_imputer/model-0088.params"
2019-09-01 13:02:59,683 [INFO]  Epoch[88] Validation-cross-entropy=0.000038
2019-09-01 13:02:59,684 [INFO]  Epoch[88] Validation-Other_polity-owned_site-accuracy=1.000000
2019-09-01 13:02:59,748 [INFO]  Epoch[89] Batch [0-9]	Speed: 2530.90 samples/sec	cross-entropy=0.000027	Other_polity-owned_site-accuracy=1.000000
2019-09-01 13:02:59,801 [INFO]  Epoch[89] Train-cross-entropy=0.000045
2019-09-01 13:02:59,802 [INFO]  Epoch[89] Train-Other_polity-owned_site-accuracy=1.000000
2019-09-01 13:02:59,803 [INFO]  Epoch[89] Time cost=0.118
2019-09-01 13:02:59,807 [INFO]  Saved checkpoint to "model/Other_polity-owned_site_imputer/model-0089.params"
2019-09-01 13:02:59,816 [INFO]  Epoch[89] Validation-cross-entropy=0.000037
2019-09-01 13:02:59,818 [INFO]  Epoch[89] Validation-Other_polity-owned_site-accuracy=1.000000
2019-09-01 13:02:59,882 [INFO]  Epoch[90] Batch [0-9]	Speed: 2529.37 samples/sec	cross-entropy=0.000027	Other_polity-owned_site-accuracy=1.000000
2019-09-01 13:02:59,933 [INFO]  Epoch[90] Train-cross-entropy=0.000044
2019-09-01 13:02:59,934 [INFO]  Epoch[90] Train-Other_polity-owned_site-accuracy=1.000000
2019-09-01 13:02:59,934 [INFO]  Epoch[90] Time cost=0.116
2019-09-01 13:02:59,938 [INFO]  Saved checkpoint to "model/Other_polity-owned_site_imputer/model-0090.params"
2019-09-01 13:02:59,947 [INFO]  Epoch[90] Validation-cross-entropy=0.000036
2019-09-01 13:02:59,948 [INFO]  Epoch[90] Validation-Other_polity-owned_site-accuracy=1.000000
2019-09-01 13:03:00,011 [INFO]  Epoch[91] Batch [0-9]	Speed: 2570.98 samples/sec	cross-entropy=0.000026	Other_polity-owned_site-accuracy=1.000000
2019-09-01 13:03:00,073 [INFO]  Epoch[91] Train-cross-entropy=0.000043
2019-09-01 13:03:00,074 [INFO]  Epoch[91] Train-Other_polity-owned_site-accuracy=1.000000
2019-09-01 13:03:00,075 [INFO]  Epoch[91] Time cost=0.125
2019-09-01 13:03:00,078 [INFO]  Saved checkpoint to "model/Other_polity-owned_site_imputer/model-0091.params"
2019-09-01 13:03:00,091 [INFO]  Epoch[91] Validation-cross-entropy=0.000035
2019-09-01 13:03:00,093 [INFO]  Epoch[91] Validation-Other_polity-owned_site-accuracy=1.000000
2019-09-01 13:03:00,167 [INFO]  Epoch[92] Batch [0-9]	Speed: 2293.75 samples/sec	cross-entropy=0.000025	Other_polity-owned_site-accuracy=1.000000
2019-09-01 13:03:00,218 [INFO]  Epoch[92] Train-cross-entropy=0.000042
2019-09-01 13:03:00,219 [INFO]  Epoch[92] Train-Other_polity-owned_site-accuracy=1.000000
2019-09-01 13:03:00,221 [INFO]  Epoch[92] Time cost=0.127
2019-09-01 13:03:00,225 [INFO]  Saved checkpoint to "model/Other_polity-owned_site_imputer/model-0092.params"
2019-09-01 13:03:00,234 [INFO]  Epoch[92] Validation-cross-entropy=0.000035
2019-09-01 13:03:00,235 [INFO]  Epoch[92] Validation-Other_polity-owned_site-accuracy=1.000000
2019-09-01 13:03:00,298 [INFO]  Epoch[93] Batch [0-9]	Speed: 2571.64 samples/sec	cross-entropy=0.000025	Other_polity-owned_site-accuracy=1.000000
2019-09-01 13:03:00,352 [INFO]  Epoch[93] Train-cross-entropy=0.000041
2019-09-01 13:03:00,353 [INFO]  Epoch[93] Train-Other_polity-owned_site-accuracy=1.000000
2019-09-01 13:03:00,353 [INFO]  Epoch[93] Time cost=0.117
2019-09-01 13:03:00,358 [INFO]  Saved checkpoint to "model/Other_polity-owned_site_imputer/model-0093.params"
2019-09-01 13:03:00,366 [INFO]  Epoch[93] Validation-cross-entropy=0.000034
2019-09-01 13:03:00,367 [INFO]  Epoch[93] Validation-Other_polity-owned_site-accuracy=1.000000
2019-09-01 13:03:00,430 [INFO]  Epoch[94] Batch [0-9]	Speed: 2569.59 samples/sec	cross-entropy=0.000024	Other_polity-owned_site-accuracy=1.000000
2019-09-01 13:03:00,488 [INFO]  Epoch[94] Train-cross-entropy=0.000040
2019-09-01 13:03:00,489 [INFO]  Epoch[94] Train-Other_polity-owned_site-accuracy=1.000000
2019-09-01 13:03:00,490 [INFO]  Epoch[94] Time cost=0.122
2019-09-01 13:03:00,494 [INFO]  Saved checkpoint to "model/Other_polity-owned_site_imputer/model-0094.params"
2019-09-01 13:03:00,507 [INFO]  Epoch[94] Validation-cross-entropy=0.000033
2019-09-01 13:03:00,509 [INFO]  Epoch[94] Validation-Other_polity-owned_site-accuracy=1.000000
2019-09-01 13:03:00,580 [INFO]  Epoch[95] Batch [0-9]	Speed: 2495.01 samples/sec	cross-entropy=0.000024	Other_polity-owned_site-accuracy=1.000000
2019-09-01 13:03:00,631 [INFO]  Epoch[95] Train-cross-entropy=0.000039
2019-09-01 13:03:00,632 [INFO]  Epoch[95] Train-Other_polity-owned_site-accuracy=1.000000
2019-09-01 13:03:00,633 [INFO]  Epoch[95] Time cost=0.123
2019-09-01 13:03:00,637 [INFO]  Saved checkpoint to "model/Other_polity-owned_site_imputer/model-0095.params"
2019-09-01 13:03:00,646 [INFO]  Epoch[95] Validation-cross-entropy=0.000032
2019-09-01 13:03:00,648 [INFO]  Epoch[95] Validation-Other_polity-owned_site-accuracy=1.000000
2019-09-01 13:03:00,712 [INFO]  Epoch[96] Batch [0-9]	Speed: 2520.79 samples/sec	cross-entropy=0.000023	Other_polity-owned_site-accuracy=1.000000
2019-09-01 13:03:00,763 [INFO]  Epoch[96] Train-cross-entropy=0.000038
2019-09-01 13:03:00,764 [INFO]  Epoch[96] Train-Other_polity-owned_site-accuracy=1.000000
2019-09-01 13:03:00,765 [INFO]  Epoch[96] Time cost=0.117
2019-09-01 13:03:00,769 [INFO]  Saved checkpoint to "model/Other_polity-owned_site_imputer/model-0096.params"
2019-09-01 13:03:00,778 [INFO]  Epoch[96] Validation-cross-entropy=0.000031
2019-09-01 13:03:00,779 [INFO]  Epoch[96] Validation-Other_polity-owned_site-accuracy=1.000000
2019-09-01 13:03:00,842 [INFO]  Epoch[97] Batch [0-9]	Speed: 2557.96 samples/sec	cross-entropy=0.000023	Other_polity-owned_site-accuracy=1.000000
2019-09-01 13:03:00,896 [INFO]  Epoch[97] Train-cross-entropy=0.000037
2019-09-01 13:03:00,897 [INFO]  Epoch[97] Train-Other_polity-owned_site-accuracy=1.000000
2019-09-01 13:03:00,898 [INFO]  Epoch[97] Time cost=0.117
2019-09-01 13:03:00,902 [INFO]  Saved checkpoint to "model/Other_polity-owned_site_imputer/model-0097.params"
2019-09-01 13:03:00,910 [INFO]  Epoch[97] Validation-cross-entropy=0.000031
2019-09-01 13:03:00,911 [INFO]  Epoch[97] Validation-Other_polity-owned_site-accuracy=1.000000
2019-09-01 13:03:00,974 [INFO]  Epoch[98] Batch [0-9]	Speed: 2573.31 samples/sec	cross-entropy=0.000022	Other_polity-owned_site-accuracy=1.000000
2019-09-01 13:03:01,033 [INFO]  Epoch[98] Train-cross-entropy=0.000037
2019-09-01 13:03:01,034 [INFO]  Epoch[98] Train-Other_polity-owned_site-accuracy=1.000000
2019-09-01 13:03:01,035 [INFO]  Epoch[98] Time cost=0.123
2019-09-01 13:03:01,039 [INFO]  Saved checkpoint to "model/Other_polity-owned_site_imputer/model-0098.params"
2019-09-01 13:03:01,048 [INFO]  Epoch[98] Validation-cross-entropy=0.000030
2019-09-01 13:03:01,049 [INFO]  Epoch[98] Validation-Other_polity-owned_site-accuracy=1.000000
2019-09-01 13:03:01,112 [INFO]  Epoch[99] Batch [0-9]	Speed: 2562.80 samples/sec	cross-entropy=0.000022	Other_polity-owned_site-accuracy=1.000000
2019-09-01 13:03:01,165 [INFO]  Epoch[99] Train-cross-entropy=0.000036
2019-09-01 13:03:01,166 [INFO]  Epoch[99] Train-Other_polity-owned_site-accuracy=1.000000
2019-09-01 13:03:01,167 [INFO]  Epoch[99] Time cost=0.117
2019-09-01 13:03:01,171 [INFO]  Saved checkpoint to "model/Other_polity-owned_site_imputer/model-0099.params"
2019-09-01 13:03:01,179 [INFO]  Epoch[99] Validation-cross-entropy=0.000029
2019-09-01 13:03:01,180 [INFO]  Epoch[99] Validation-Other_polity-owned_site-accuracy=1.000000
2019-09-01 13:03:01,243 [INFO]  Epoch[100] Batch [0-9]	Speed: 2569.75 samples/sec	cross-entropy=0.000021	Other_polity-owned_site-accuracy=1.000000
2019-09-01 13:03:01,305 [INFO]  Epoch[100] Train-cross-entropy=0.000035
2019-09-01 13:03:01,306 [INFO]  Epoch[100] Train-Other_polity-owned_site-accuracy=1.000000
2019-09-01 13:03:01,307 [INFO]  Epoch[100] Time cost=0.126
2019-09-01 13:03:01,311 [INFO]  Saved checkpoint to "model/Other_polity-owned_site_imputer/model-0100.params"
2019-09-01 13:03:01,324 [INFO]  Epoch[100] Validation-cross-entropy=0.000029
2019-09-01 13:03:01,325 [INFO]  Epoch[100] Validation-Other_polity-owned_site-accuracy=1.000000
2019-09-01 13:03:01,404 [INFO]  Epoch[101] Batch [0-9]	Speed: 2162.14 samples/sec	cross-entropy=0.000021	Other_polity-owned_site-accuracy=1.000000
2019-09-01 13:03:01,457 [INFO]  Epoch[101] Train-cross-entropy=0.000034
2019-09-01 13:03:01,458 [INFO]  Epoch[101] Train-Other_polity-owned_site-accuracy=1.000000
2019-09-01 13:03:01,459 [INFO]  Epoch[101] Time cost=0.132
2019-09-01 13:03:01,463 [INFO]  Saved checkpoint to "model/Other_polity-owned_site_imputer/model-0101.params"
2019-09-01 13:03:01,472 [INFO]  Epoch[101] Validation-cross-entropy=0.000028
2019-09-01 13:03:01,473 [INFO]  Epoch[101] Validation-Other_polity-owned_site-accuracy=1.000000
2019-09-01 13:03:01,546 [INFO]  Epoch[102] Batch [0-9]	Speed: 2180.57 samples/sec	cross-entropy=0.000020	Other_polity-owned_site-accuracy=1.000000
2019-09-01 13:03:01,611 [INFO]  Epoch[102] Train-cross-entropy=0.000033
2019-09-01 13:03:01,612 [INFO]  Epoch[102] Train-Other_polity-owned_site-accuracy=1.000000
2019-09-01 13:03:01,613 [INFO]  Epoch[102] Time cost=0.139
2019-09-01 13:03:01,617 [INFO]  Saved checkpoint to "model/Other_polity-owned_site_imputer/model-0102.params"
2019-09-01 13:03:01,626 [INFO]  Epoch[102] Validation-cross-entropy=0.000028
2019-09-01 13:03:01,627 [INFO]  Epoch[102] Validation-Other_polity-owned_site-accuracy=1.000000
2019-09-01 13:03:01,690 [INFO]  Epoch[103] Batch [0-9]	Speed: 2561.81 samples/sec	cross-entropy=0.000020	Other_polity-owned_site-accuracy=1.000000
2019-09-01 13:03:01,742 [INFO]  Epoch[103] Train-cross-entropy=0.000033
2019-09-01 13:03:01,743 [INFO]  Epoch[103] Train-Other_polity-owned_site-accuracy=1.000000
2019-09-01 13:03:01,744 [INFO]  Epoch[103] Time cost=0.116
2019-09-01 13:03:01,748 [INFO]  Saved checkpoint to "model/Other_polity-owned_site_imputer/model-0103.params"
2019-09-01 13:03:01,757 [INFO]  Epoch[103] Validation-cross-entropy=0.000027
2019-09-01 13:03:01,758 [INFO]  Epoch[103] Validation-Other_polity-owned_site-accuracy=1.000000
2019-09-01 13:03:01,821 [INFO]  Epoch[104] Batch [0-9]	Speed: 2564.80 samples/sec	cross-entropy=0.000019	Other_polity-owned_site-accuracy=1.000000
2019-09-01 13:03:01,882 [INFO]  Epoch[104] Train-cross-entropy=0.000032
2019-09-01 13:03:01,883 [INFO]  Epoch[104] Train-Other_polity-owned_site-accuracy=1.000000
2019-09-01 13:03:01,884 [INFO]  Epoch[104] Time cost=0.125
2019-09-01 13:03:01,888 [INFO]  Saved checkpoint to "model/Other_polity-owned_site_imputer/model-0104.params"
2019-09-01 13:03:01,901 [INFO]  Epoch[104] Validation-cross-entropy=0.000026
2019-09-01 13:03:01,903 [INFO]  Epoch[104] Validation-Other_polity-owned_site-accuracy=1.000000
2019-09-01 13:03:01,990 [INFO]  Epoch[105] Batch [0-9]	Speed: 1952.52 samples/sec	cross-entropy=0.000019	Other_polity-owned_site-accuracy=1.000000
2019-09-01 13:03:02,054 [INFO]  Epoch[105] Train-cross-entropy=0.000031
2019-09-01 13:03:02,055 [INFO]  Epoch[105] Train-Other_polity-owned_site-accuracy=1.000000
2019-09-01 13:03:02,056 [INFO]  Epoch[105] Time cost=0.152
2019-09-01 13:03:02,060 [INFO]  Saved checkpoint to "model/Other_polity-owned_site_imputer/model-0105.params"
2019-09-01 13:03:02,073 [INFO]  Epoch[105] Validation-cross-entropy=0.000026
2019-09-01 13:03:02,074 [INFO]  Epoch[105] Validation-Other_polity-owned_site-accuracy=1.000000
2019-09-01 13:03:02,147 [INFO]  Epoch[106] Batch [0-9]	Speed: 2409.88 samples/sec	cross-entropy=0.000018	Other_polity-owned_site-accuracy=1.000000
2019-09-01 13:03:02,197 [INFO]  Epoch[106] Train-cross-entropy=0.000031
2019-09-01 13:03:02,199 [INFO]  Epoch[106] Train-Other_polity-owned_site-accuracy=1.000000
2019-09-01 13:03:02,200 [INFO]  Epoch[106] Time cost=0.124
2019-09-01 13:03:02,204 [INFO]  Saved checkpoint to "model/Other_polity-owned_site_imputer/model-0106.params"
2019-09-01 13:03:02,213 [INFO]  Epoch[106] Validation-cross-entropy=0.000025
2019-09-01 13:03:02,215 [INFO]  Epoch[106] Validation-Other_polity-owned_site-accuracy=1.000000
2019-09-01 13:03:02,278 [INFO]  Epoch[107] Batch [0-9]	Speed: 2570.95 samples/sec	cross-entropy=0.000018	Other_polity-owned_site-accuracy=1.000000
2019-09-01 13:03:02,338 [INFO]  Epoch[107] Train-cross-entropy=0.000030
2019-09-01 13:03:02,339 [INFO]  Epoch[107] Train-Other_polity-owned_site-accuracy=1.000000
2019-09-01 13:03:02,340 [INFO]  Epoch[107] Time cost=0.125
2019-09-01 13:03:02,344 [INFO]  Saved checkpoint to "model/Other_polity-owned_site_imputer/model-0107.params"
2019-09-01 13:03:02,357 [INFO]  Epoch[107] Validation-cross-entropy=0.000025
2019-09-01 13:03:02,358 [INFO]  Epoch[107] Validation-Other_polity-owned_site-accuracy=1.000000
2019-09-01 13:03:02,442 [INFO]  Epoch[108] Batch [0-9]	Speed: 2044.98 samples/sec	cross-entropy=0.000018	Other_polity-owned_site-accuracy=1.000000
2019-09-01 13:03:02,506 [INFO]  Epoch[108] Train-cross-entropy=0.000029
2019-09-01 13:03:02,507 [INFO]  Epoch[108] Train-Other_polity-owned_site-accuracy=1.000000
2019-09-01 13:03:02,508 [INFO]  Epoch[108] Time cost=0.148
2019-09-01 13:03:02,511 [INFO]  Saved checkpoint to "model/Other_polity-owned_site_imputer/model-0108.params"
2019-09-01 13:03:02,524 [INFO]  Epoch[108] Validation-cross-entropy=0.000024
2019-09-01 13:03:02,525 [INFO]  Epoch[108] Validation-Other_polity-owned_site-accuracy=1.000000
2019-09-01 13:03:02,598 [INFO]  Epoch[109] Batch [0-9]	Speed: 2226.97 samples/sec	cross-entropy=0.000017	Other_polity-owned_site-accuracy=1.000000
2019-09-01 13:03:02,650 [INFO]  Epoch[109] Train-cross-entropy=0.000029
2019-09-01 13:03:02,651 [INFO]  Epoch[109] Train-Other_polity-owned_site-accuracy=1.000000
2019-09-01 13:03:02,652 [INFO]  Epoch[109] Time cost=0.126
2019-09-01 13:03:02,656 [INFO]  Saved checkpoint to "model/Other_polity-owned_site_imputer/model-0109.params"
2019-09-01 13:03:02,665 [INFO]  Epoch[109] Validation-cross-entropy=0.000024
2019-09-01 13:03:02,667 [INFO]  Epoch[109] Validation-Other_polity-owned_site-accuracy=1.000000
2019-09-01 13:03:02,730 [INFO]  Epoch[110] Batch [0-9]	Speed: 2551.81 samples/sec	cross-entropy=0.000017	Other_polity-owned_site-accuracy=1.000000
2019-09-01 13:03:02,781 [INFO]  Epoch[110] Train-cross-entropy=0.000028
2019-09-01 13:03:02,782 [INFO]  Epoch[110] Train-Other_polity-owned_site-accuracy=1.000000
2019-09-01 13:03:02,783 [INFO]  Epoch[110] Time cost=0.115
2019-09-01 13:03:02,787 [INFO]  Saved checkpoint to "model/Other_polity-owned_site_imputer/model-0110.params"
2019-09-01 13:03:02,796 [INFO]  Epoch[110] Validation-cross-entropy=0.000023
2019-09-01 13:03:02,797 [INFO]  Epoch[110] Validation-Other_polity-owned_site-accuracy=1.000000
2019-09-01 13:03:02,860 [INFO]  Epoch[111] Batch [0-9]	Speed: 2562.61 samples/sec	cross-entropy=0.000016	Other_polity-owned_site-accuracy=1.000000
2019-09-01 13:03:02,922 [INFO]  Epoch[111] Train-cross-entropy=0.000027
2019-09-01 13:03:02,923 [INFO]  Epoch[111] Train-Other_polity-owned_site-accuracy=1.000000
2019-09-01 13:03:02,924 [INFO]  Epoch[111] Time cost=0.126
2019-09-01 13:03:02,927 [INFO]  Saved checkpoint to "model/Other_polity-owned_site_imputer/model-0111.params"
2019-09-01 13:03:02,940 [INFO]  Epoch[111] Validation-cross-entropy=0.000023
2019-09-01 13:03:02,942 [INFO]  Epoch[111] Validation-Other_polity-owned_site-accuracy=1.000000
2019-09-01 13:03:03,011 [INFO]  Epoch[112] Batch [0-9]	Speed: 2499.41 samples/sec	cross-entropy=0.000016	Other_polity-owned_site-accuracy=1.000000
2019-09-01 13:03:03,064 [INFO]  Epoch[112] Train-cross-entropy=0.000027
2019-09-01 13:03:03,065 [INFO]  Epoch[112] Train-Other_polity-owned_site-accuracy=1.000000
2019-09-01 13:03:03,066 [INFO]  Epoch[112] Time cost=0.123
2019-09-01 13:03:03,070 [INFO]  Saved checkpoint to "model/Other_polity-owned_site_imputer/model-0112.params"
2019-09-01 13:03:03,079 [INFO]  Epoch[112] Validation-cross-entropy=0.000022
2019-09-01 13:03:03,081 [INFO]  Epoch[112] Validation-Other_polity-owned_site-accuracy=1.000000
2019-09-01 13:03:03,145 [INFO]  Epoch[113] Batch [0-9]	Speed: 2514.94 samples/sec	cross-entropy=0.000016	Other_polity-owned_site-accuracy=1.000000
2019-09-01 13:03:03,197 [INFO]  Epoch[113] Train-cross-entropy=0.000026
2019-09-01 13:03:03,199 [INFO]  Epoch[113] Train-Other_polity-owned_site-accuracy=1.000000
2019-09-01 13:03:03,200 [INFO]  Epoch[113] Time cost=0.118
2019-09-01 13:03:03,204 [INFO]  Saved checkpoint to "model/Other_polity-owned_site_imputer/model-0113.params"
2019-09-01 13:03:03,213 [INFO]  Epoch[113] Validation-cross-entropy=0.000022
2019-09-01 13:03:03,214 [INFO]  Epoch[113] Validation-Other_polity-owned_site-accuracy=1.000000
2019-09-01 13:03:03,278 [INFO]  Epoch[114] Batch [0-9]	Speed: 2526.37 samples/sec	cross-entropy=0.000015	Other_polity-owned_site-accuracy=1.000000
2019-09-01 13:03:03,330 [INFO]  Epoch[114] Train-cross-entropy=0.000026
2019-09-01 13:03:03,331 [INFO]  Epoch[114] Train-Other_polity-owned_site-accuracy=1.000000
2019-09-01 13:03:03,332 [INFO]  Epoch[114] Time cost=0.117
2019-09-01 13:03:03,337 [INFO]  Saved checkpoint to "model/Other_polity-owned_site_imputer/model-0114.params"
2019-09-01 13:03:03,346 [INFO]  Epoch[114] Validation-cross-entropy=0.000021
2019-09-01 13:03:03,347 [INFO]  Epoch[114] Validation-Other_polity-owned_site-accuracy=1.000000
2019-09-01 13:03:03,417 [INFO]  Epoch[115] Batch [0-9]	Speed: 2268.22 samples/sec	cross-entropy=0.000015	Other_polity-owned_site-accuracy=1.000000
2019-09-01 13:03:03,471 [INFO]  Epoch[115] Train-cross-entropy=0.000025
2019-09-01 13:03:03,472 [INFO]  Epoch[115] Train-Other_polity-owned_site-accuracy=1.000000
2019-09-01 13:03:03,472 [INFO]  Epoch[115] Time cost=0.125
2019-09-01 13:03:03,477 [INFO]  Saved checkpoint to "model/Other_polity-owned_site_imputer/model-0115.params"
2019-09-01 13:03:03,485 [INFO]  Epoch[115] Validation-cross-entropy=0.000021
2019-09-01 13:03:03,486 [INFO]  Epoch[115] Validation-Other_polity-owned_site-accuracy=1.000000
2019-09-01 13:03:03,549 [INFO]  Epoch[116] Batch [0-9]	Speed: 2573.63 samples/sec	cross-entropy=0.000015	Other_polity-owned_site-accuracy=1.000000
2019-09-01 13:03:03,611 [INFO]  Epoch[116] Train-cross-entropy=0.000025
2019-09-01 13:03:03,612 [INFO]  Epoch[116] Train-Other_polity-owned_site-accuracy=1.000000
2019-09-01 13:03:03,613 [INFO]  Epoch[116] Time cost=0.126
2019-09-01 13:03:03,617 [INFO]  Saved checkpoint to "model/Other_polity-owned_site_imputer/model-0116.params"
2019-09-01 13:03:03,630 [INFO]  Epoch[116] Validation-cross-entropy=0.000020
2019-09-01 13:03:03,631 [INFO]  Epoch[116] Validation-Other_polity-owned_site-accuracy=1.000000
2019-09-01 13:03:03,706 [INFO]  Epoch[117] Batch [0-9]	Speed: 2326.55 samples/sec	cross-entropy=0.000014	Other_polity-owned_site-accuracy=1.000000
2019-09-01 13:03:03,766 [INFO]  Epoch[117] Train-cross-entropy=0.000024
2019-09-01 13:03:03,767 [INFO]  Epoch[117] Train-Other_polity-owned_site-accuracy=1.000000
2019-09-01 13:03:03,768 [INFO]  Epoch[117] Time cost=0.135
2019-09-01 13:03:03,772 [INFO]  Saved checkpoint to "model/Other_polity-owned_site_imputer/model-0117.params"
2019-09-01 13:03:03,784 [INFO]  Epoch[117] Validation-cross-entropy=0.000020
2019-09-01 13:03:03,786 [INFO]  Epoch[117] Validation-Other_polity-owned_site-accuracy=1.000000
2019-09-01 13:03:03,867 [INFO]  Epoch[118] Batch [0-9]	Speed: 2120.15 samples/sec	cross-entropy=0.000014	Other_polity-owned_site-accuracy=1.000000
2019-09-01 13:03:03,927 [INFO]  Epoch[118] Train-cross-entropy=0.000023
2019-09-01 13:03:03,928 [INFO]  Epoch[118] Train-Other_polity-owned_site-accuracy=1.000000
2019-09-01 13:03:03,928 [INFO]  Epoch[118] Time cost=0.141
2019-09-01 13:03:03,933 [INFO]  Saved checkpoint to "model/Other_polity-owned_site_imputer/model-0118.params"
2019-09-01 13:03:03,942 [INFO]  Epoch[118] Validation-cross-entropy=0.000020
2019-09-01 13:03:03,943 [INFO]  Epoch[118] Validation-Other_polity-owned_site-accuracy=1.000000
2019-09-01 13:03:04,005 [INFO]  Epoch[119] Batch [0-9]	Speed: 2582.52 samples/sec	cross-entropy=0.000014	Other_polity-owned_site-accuracy=1.000000
2019-09-01 13:03:04,064 [INFO]  Epoch[119] Train-cross-entropy=0.000023
2019-09-01 13:03:04,065 [INFO]  Epoch[119] Train-Other_polity-owned_site-accuracy=1.000000
2019-09-01 13:03:04,066 [INFO]  Epoch[119] Time cost=0.122
2019-09-01 13:03:04,070 [INFO]  Saved checkpoint to "model/Other_polity-owned_site_imputer/model-0119.params"
2019-09-01 13:03:04,079 [INFO]  Epoch[119] Validation-cross-entropy=0.000019
2019-09-01 13:03:04,080 [INFO]  Epoch[119] Validation-Other_polity-owned_site-accuracy=1.000000
2019-09-01 13:03:04,143 [INFO]  Epoch[120] Batch [0-9]	Speed: 2562.80 samples/sec	cross-entropy=0.000013	Other_polity-owned_site-accuracy=1.000000
2019-09-01 13:03:04,199 [INFO]  Epoch[120] Train-cross-entropy=0.000022
2019-09-01 13:03:04,200 [INFO]  Epoch[120] Train-Other_polity-owned_site-accuracy=1.000000
2019-09-01 13:03:04,201 [INFO]  Epoch[120] Time cost=0.121
2019-09-01 13:03:04,206 [INFO]  Saved checkpoint to "model/Other_polity-owned_site_imputer/model-0120.params"
2019-09-01 13:03:04,215 [INFO]  Epoch[120] Validation-cross-entropy=0.000019
2019-09-01 13:03:04,216 [INFO]  Epoch[120] Validation-Other_polity-owned_site-accuracy=1.000000
2019-09-01 13:03:04,279 [INFO]  Epoch[121] Batch [0-9]	Speed: 2578.83 samples/sec	cross-entropy=0.000013	Other_polity-owned_site-accuracy=1.000000
2019-09-01 13:03:04,330 [INFO]  Epoch[121] Train-cross-entropy=0.000022
2019-09-01 13:03:04,331 [INFO]  Epoch[121] Train-Other_polity-owned_site-accuracy=1.000000
2019-09-01 13:03:04,331 [INFO]  Epoch[121] Time cost=0.114
2019-09-01 13:03:04,336 [INFO]  Saved checkpoint to "model/Other_polity-owned_site_imputer/model-0121.params"
2019-09-01 13:03:04,344 [INFO]  Epoch[121] Validation-cross-entropy=0.000018
2019-09-01 13:03:04,346 [INFO]  Epoch[121] Validation-Other_polity-owned_site-accuracy=1.000000
2019-09-01 13:03:04,408 [INFO]  Epoch[122] Batch [0-9]	Speed: 2576.60 samples/sec	cross-entropy=0.000013	Other_polity-owned_site-accuracy=1.000000
2019-09-01 13:03:04,467 [INFO]  Epoch[122] Train-cross-entropy=0.000021
2019-09-01 13:03:04,468 [INFO]  Epoch[122] Train-Other_polity-owned_site-accuracy=1.000000
2019-09-01 13:03:04,469 [INFO]  Epoch[122] Time cost=0.123
2019-09-01 13:03:04,473 [INFO]  Saved checkpoint to "model/Other_polity-owned_site_imputer/model-0122.params"
2019-09-01 13:03:04,485 [INFO]  Epoch[122] Validation-cross-entropy=0.000018
2019-09-01 13:03:04,487 [INFO]  Epoch[122] Validation-Other_polity-owned_site-accuracy=1.000000
2019-09-01 13:03:04,569 [INFO]  Epoch[123] Batch [0-9]	Speed: 2047.85 samples/sec	cross-entropy=0.000012	Other_polity-owned_site-accuracy=1.000000
2019-09-01 13:03:04,621 [INFO]  Epoch[123] Train-cross-entropy=0.000021
2019-09-01 13:03:04,623 [INFO]  Epoch[123] Train-Other_polity-owned_site-accuracy=1.000000
2019-09-01 13:03:04,623 [INFO]  Epoch[123] Time cost=0.135
2019-09-01 13:03:04,628 [INFO]  Saved checkpoint to "model/Other_polity-owned_site_imputer/model-0123.params"
2019-09-01 13:03:04,636 [INFO]  Epoch[123] Validation-cross-entropy=0.000018
2019-09-01 13:03:04,637 [INFO]  Epoch[123] Validation-Other_polity-owned_site-accuracy=1.000000
2019-09-01 13:03:04,700 [INFO]  Epoch[124] Batch [0-9]	Speed: 2590.89 samples/sec	cross-entropy=0.000012	Other_polity-owned_site-accuracy=1.000000
2019-09-01 13:03:04,759 [INFO]  Epoch[124] Train-cross-entropy=0.000020
2019-09-01 13:03:04,760 [INFO]  Epoch[124] Train-Other_polity-owned_site-accuracy=1.000000
2019-09-01 13:03:04,760 [INFO]  Epoch[124] Time cost=0.122
2019-09-01 13:03:04,764 [INFO]  Saved checkpoint to "model/Other_polity-owned_site_imputer/model-0124.params"
2019-09-01 13:03:04,777 [INFO]  Epoch[124] Validation-cross-entropy=0.000017
2019-09-01 13:03:04,778 [INFO]  Epoch[124] Validation-Other_polity-owned_site-accuracy=1.000000
2019-09-01 13:03:04,850 [INFO]  Epoch[125] Batch [0-9]	Speed: 2392.52 samples/sec	cross-entropy=0.000012	Other_polity-owned_site-accuracy=1.000000
2019-09-01 13:03:04,901 [INFO]  Epoch[125] Train-cross-entropy=0.000020
2019-09-01 13:03:04,902 [INFO]  Epoch[125] Train-Other_polity-owned_site-accuracy=1.000000
2019-09-01 13:03:04,903 [INFO]  Epoch[125] Time cost=0.124
2019-09-01 13:03:04,908 [INFO]  Saved checkpoint to "model/Other_polity-owned_site_imputer/model-0125.params"
2019-09-01 13:03:04,917 [INFO]  Epoch[125] Validation-cross-entropy=0.000017
2019-09-01 13:03:04,918 [INFO]  Epoch[125] Validation-Other_polity-owned_site-accuracy=1.000000
2019-09-01 13:03:04,981 [INFO]  Epoch[126] Batch [0-9]	Speed: 2564.91 samples/sec	cross-entropy=0.000011	Other_polity-owned_site-accuracy=1.000000
2019-09-01 13:03:05,041 [INFO]  Epoch[126] Train-cross-entropy=0.000019
2019-09-01 13:03:05,042 [INFO]  Epoch[126] Train-Other_polity-owned_site-accuracy=1.000000
2019-09-01 13:03:05,042 [INFO]  Epoch[126] Time cost=0.124
2019-09-01 13:03:05,046 [INFO]  Saved checkpoint to "model/Other_polity-owned_site_imputer/model-0126.params"
2019-09-01 13:03:05,059 [INFO]  Epoch[126] Validation-cross-entropy=0.000017
2019-09-01 13:03:05,061 [INFO]  Epoch[126] Validation-Other_polity-owned_site-accuracy=1.000000
2019-09-01 13:03:05,143 [INFO]  Epoch[127] Batch [0-9]	Speed: 2029.42 samples/sec	cross-entropy=0.000011	Other_polity-owned_site-accuracy=1.000000
2019-09-01 13:03:05,198 [INFO]  Epoch[127] Train-cross-entropy=0.000019
2019-09-01 13:03:05,199 [INFO]  Epoch[127] Train-Other_polity-owned_site-accuracy=1.000000
2019-09-01 13:03:05,200 [INFO]  Epoch[127] Time cost=0.138
2019-09-01 13:03:05,205 [INFO]  Saved checkpoint to "model/Other_polity-owned_site_imputer/model-0127.params"
2019-09-01 13:03:05,214 [INFO]  Epoch[127] Validation-cross-entropy=0.000016
2019-09-01 13:03:05,215 [INFO]  Epoch[127] Validation-Other_polity-owned_site-accuracy=1.000000
2019-09-01 13:03:05,279 [INFO]  Epoch[128] Batch [0-9]	Speed: 2543.90 samples/sec	cross-entropy=0.000011	Other_polity-owned_site-accuracy=1.000000
2019-09-01 13:03:05,331 [INFO]  Epoch[128] Train-cross-entropy=0.000019
2019-09-01 13:03:05,332 [INFO]  Epoch[128] Train-Other_polity-owned_site-accuracy=1.000000
2019-09-01 13:03:05,333 [INFO]  Epoch[128] Time cost=0.117
2019-09-01 13:03:05,337 [INFO]  Saved checkpoint to "model/Other_polity-owned_site_imputer/model-0128.params"
2019-09-01 13:03:05,346 [INFO]  Epoch[128] Validation-cross-entropy=0.000016
2019-09-01 13:03:05,347 [INFO]  Epoch[128] Validation-Other_polity-owned_site-accuracy=1.000000
2019-09-01 13:03:05,411 [INFO]  Epoch[129] Batch [0-9]	Speed: 2519.50 samples/sec	cross-entropy=0.000011	Other_polity-owned_site-accuracy=1.000000
2019-09-01 13:03:05,463 [INFO]  Epoch[129] Train-cross-entropy=0.000018
2019-09-01 13:03:05,464 [INFO]  Epoch[129] Train-Other_polity-owned_site-accuracy=1.000000
2019-09-01 13:03:05,465 [INFO]  Epoch[129] Time cost=0.116
2019-09-01 13:03:05,469 [INFO]  Saved checkpoint to "model/Other_polity-owned_site_imputer/model-0129.params"
2019-09-01 13:03:05,477 [INFO]  Epoch[129] Validation-cross-entropy=0.000016
2019-09-01 13:03:05,479 [INFO]  Epoch[129] Validation-Other_polity-owned_site-accuracy=1.000000
2019-09-01 13:03:05,542 [INFO]  Epoch[130] Batch [0-9]	Speed: 2521.91 samples/sec	cross-entropy=0.000010	Other_polity-owned_site-accuracy=1.000000
2019-09-01 13:03:05,597 [INFO]  Epoch[130] Train-cross-entropy=0.000018
2019-09-01 13:03:05,598 [INFO]  Epoch[130] Train-Other_polity-owned_site-accuracy=1.000000
2019-09-01 13:03:05,599 [INFO]  Epoch[130] Time cost=0.120
2019-09-01 13:03:05,603 [INFO]  Saved checkpoint to "model/Other_polity-owned_site_imputer/model-0130.params"
2019-09-01 13:03:05,613 [INFO]  Epoch[130] Validation-cross-entropy=0.000015
2019-09-01 13:03:05,614 [INFO]  Epoch[130] Validation-Other_polity-owned_site-accuracy=1.000000
2019-09-01 13:03:05,677 [INFO]  Epoch[131] Batch [0-9]	Speed: 2552.05 samples/sec	cross-entropy=0.000010	Other_polity-owned_site-accuracy=1.000000
2019-09-01 13:03:05,739 [INFO]  Epoch[131] Train-cross-entropy=0.000017
2019-09-01 13:03:05,740 [INFO]  Epoch[131] Train-Other_polity-owned_site-accuracy=1.000000
2019-09-01 13:03:05,741 [INFO]  Epoch[131] Time cost=0.126
2019-09-01 13:03:05,745 [INFO]  Saved checkpoint to "model/Other_polity-owned_site_imputer/model-0131.params"
2019-09-01 13:03:05,758 [INFO]  Epoch[131] Validation-cross-entropy=0.000015
2019-09-01 13:03:05,759 [INFO]  Epoch[131] Validation-Other_polity-owned_site-accuracy=1.000000
2019-09-01 13:03:05,842 [INFO]  Epoch[132] Batch [0-9]	Speed: 2035.99 samples/sec	cross-entropy=0.000010	Other_polity-owned_site-accuracy=1.000000
2019-09-01 13:03:05,898 [INFO]  Epoch[132] Train-cross-entropy=0.000017
2019-09-01 13:03:05,899 [INFO]  Epoch[132] Train-Other_polity-owned_site-accuracy=1.000000
2019-09-01 13:03:05,900 [INFO]  Epoch[132] Time cost=0.140
2019-09-01 13:03:05,904 [INFO]  Saved checkpoint to "model/Other_polity-owned_site_imputer/model-0132.params"
2019-09-01 13:03:05,917 [INFO]  Epoch[132] Validation-cross-entropy=0.000015
2019-09-01 13:03:05,918 [INFO]  Epoch[132] Validation-Other_polity-owned_site-accuracy=1.000000
2019-09-01 13:03:05,987 [INFO]  Epoch[133] Batch [0-9]	Speed: 2539.31 samples/sec	cross-entropy=0.000010	Other_polity-owned_site-accuracy=1.000000
2019-09-01 13:03:06,046 [INFO]  Epoch[133] Train-cross-entropy=0.000017
2019-09-01 13:03:06,047 [INFO]  Epoch[133] Train-Other_polity-owned_site-accuracy=1.000000
2019-09-01 13:03:06,048 [INFO]  Epoch[133] Time cost=0.128
2019-09-01 13:03:06,052 [INFO]  Saved checkpoint to "model/Other_polity-owned_site_imputer/model-0133.params"
2019-09-01 13:03:06,061 [INFO]  Epoch[133] Validation-cross-entropy=0.000014
2019-09-01 13:03:06,062 [INFO]  Epoch[133] Validation-Other_polity-owned_site-accuracy=1.000000
2019-09-01 13:03:06,125 [INFO]  Epoch[134] Batch [0-9]	Speed: 2550.91 samples/sec	cross-entropy=0.000010	Other_polity-owned_site-accuracy=1.000000
2019-09-01 13:03:06,175 [INFO]  Epoch[134] Train-cross-entropy=0.000016
2019-09-01 13:03:06,176 [INFO]  Epoch[134] Train-Other_polity-owned_site-accuracy=1.000000
2019-09-01 13:03:06,177 [INFO]  Epoch[134] Time cost=0.115
2019-09-01 13:03:06,181 [INFO]  Saved checkpoint to "model/Other_polity-owned_site_imputer/model-0134.params"
2019-09-01 13:03:06,190 [INFO]  Epoch[134] Validation-cross-entropy=0.000014
2019-09-01 13:03:06,191 [INFO]  Epoch[134] Validation-Other_polity-owned_site-accuracy=1.000000
2019-09-01 13:03:06,254 [INFO]  Epoch[135] Batch [0-9]	Speed: 2562.33 samples/sec	cross-entropy=0.000009	Other_polity-owned_site-accuracy=1.000000
2019-09-01 13:03:06,309 [INFO]  Epoch[135] Train-cross-entropy=0.000016
2019-09-01 13:03:06,310 [INFO]  Epoch[135] Train-Other_polity-owned_site-accuracy=1.000000
2019-09-01 13:03:06,311 [INFO]  Epoch[135] Time cost=0.119
2019-09-01 13:03:06,315 [INFO]  Saved checkpoint to "model/Other_polity-owned_site_imputer/model-0135.params"
2019-09-01 13:03:06,324 [INFO]  Epoch[135] Validation-cross-entropy=0.000014
2019-09-01 13:03:06,325 [INFO]  Epoch[135] Validation-Other_polity-owned_site-accuracy=1.000000
2019-09-01 13:03:06,388 [INFO]  Epoch[136] Batch [0-9]	Speed: 2561.37 samples/sec	cross-entropy=0.000009	Other_polity-owned_site-accuracy=1.000000
2019-09-01 13:03:06,449 [INFO]  Epoch[136] Train-cross-entropy=0.000016
2019-09-01 13:03:06,450 [INFO]  Epoch[136] Train-Other_polity-owned_site-accuracy=1.000000
2019-09-01 13:03:06,451 [INFO]  Epoch[136] Time cost=0.126
2019-09-01 13:03:06,455 [INFO]  Saved checkpoint to "model/Other_polity-owned_site_imputer/model-0136.params"
2019-09-01 13:03:06,468 [INFO]  Epoch[136] Validation-cross-entropy=0.000013
2019-09-01 13:03:06,469 [INFO]  Epoch[136] Validation-Other_polity-owned_site-accuracy=1.000000
2019-09-01 13:03:06,551 [INFO]  Epoch[137] Batch [0-9]	Speed: 2056.16 samples/sec	cross-entropy=0.000009	Other_polity-owned_site-accuracy=1.000000
2019-09-01 13:03:06,609 [INFO]  Epoch[137] Train-cross-entropy=0.000015
2019-09-01 13:03:06,610 [INFO]  Epoch[137] Train-Other_polity-owned_site-accuracy=1.000000
2019-09-01 13:03:06,611 [INFO]  Epoch[137] Time cost=0.141
2019-09-01 13:03:06,616 [INFO]  Saved checkpoint to "model/Other_polity-owned_site_imputer/model-0137.params"
2019-09-01 13:03:06,625 [INFO]  Epoch[137] Validation-cross-entropy=0.000013
2019-09-01 13:03:06,626 [INFO]  Epoch[137] Validation-Other_polity-owned_site-accuracy=1.000000
2019-09-01 13:03:06,695 [INFO]  Epoch[138] Batch [0-9]	Speed: 2332.36 samples/sec	cross-entropy=0.000009	Other_polity-owned_site-accuracy=1.000000
2019-09-01 13:03:06,752 [INFO]  Epoch[138] Train-cross-entropy=0.000015
2019-09-01 13:03:06,753 [INFO]  Epoch[138] Train-Other_polity-owned_site-accuracy=1.000000
2019-09-01 13:03:06,754 [INFO]  Epoch[138] Time cost=0.127
2019-09-01 13:03:06,758 [INFO]  Saved checkpoint to "model/Other_polity-owned_site_imputer/model-0138.params"
2019-09-01 13:03:06,767 [INFO]  Epoch[138] Validation-cross-entropy=0.000013
2019-09-01 13:03:06,768 [INFO]  Epoch[138] Validation-Other_polity-owned_site-accuracy=1.000000
2019-09-01 13:03:06,831 [INFO]  Epoch[139] Batch [0-9]	Speed: 2573.68 samples/sec	cross-entropy=0.000009	Other_polity-owned_site-accuracy=1.000000
2019-09-01 13:03:06,890 [INFO]  Epoch[139] Train-cross-entropy=0.000015
2019-09-01 13:03:06,891 [INFO]  Epoch[139] Train-Other_polity-owned_site-accuracy=1.000000
2019-09-01 13:03:06,892 [INFO]  Epoch[139] Time cost=0.123
2019-09-01 13:03:06,897 [INFO]  Saved checkpoint to "model/Other_polity-owned_site_imputer/model-0139.params"
2019-09-01 13:03:06,906 [INFO]  Epoch[139] Validation-cross-entropy=0.000013
2019-09-01 13:03:06,907 [INFO]  Epoch[139] Validation-Other_polity-owned_site-accuracy=1.000000
2019-09-01 13:03:06,970 [INFO]  Epoch[140] Batch [0-9]	Speed: 2555.74 samples/sec	cross-entropy=0.000008	Other_polity-owned_site-accuracy=1.000000
2019-09-01 13:03:07,032 [INFO]  Epoch[140] Train-cross-entropy=0.000014
2019-09-01 13:03:07,033 [INFO]  Epoch[140] Train-Other_polity-owned_site-accuracy=1.000000
2019-09-01 13:03:07,034 [INFO]  Epoch[140] Time cost=0.126
2019-09-01 13:03:07,038 [INFO]  Saved checkpoint to "model/Other_polity-owned_site_imputer/model-0140.params"
2019-09-01 13:03:07,051 [INFO]  Epoch[140] Validation-cross-entropy=0.000012
2019-09-01 13:03:07,052 [INFO]  Epoch[140] Validation-Other_polity-owned_site-accuracy=1.000000
2019-09-01 13:03:07,135 [INFO]  Epoch[141] Batch [0-9]	Speed: 2056.28 samples/sec	cross-entropy=0.000008	Other_polity-owned_site-accuracy=1.000000
2019-09-01 13:03:07,188 [INFO]  Epoch[141] Train-cross-entropy=0.000014
2019-09-01 13:03:07,189 [INFO]  Epoch[141] Train-Other_polity-owned_site-accuracy=1.000000
2019-09-01 13:03:07,190 [INFO]  Epoch[141] Time cost=0.136
2019-09-01 13:03:07,194 [INFO]  Saved checkpoint to "model/Other_polity-owned_site_imputer/model-0141.params"
2019-09-01 13:03:07,203 [INFO]  Epoch[141] Validation-cross-entropy=0.000012
2019-09-01 13:03:07,204 [INFO]  Epoch[141] Validation-Other_polity-owned_site-accuracy=1.000000
2019-09-01 13:03:07,268 [INFO]  Epoch[142] Batch [0-9]	Speed: 2531.90 samples/sec	cross-entropy=0.000008	Other_polity-owned_site-accuracy=1.000000
2019-09-01 13:03:07,320 [INFO]  Epoch[142] Train-cross-entropy=0.000014
2019-09-01 13:03:07,321 [INFO]  Epoch[142] Train-Other_polity-owned_site-accuracy=1.000000
2019-09-01 13:03:07,322 [INFO]  Epoch[142] Time cost=0.117
2019-09-01 13:03:07,326 [INFO]  Saved checkpoint to "model/Other_polity-owned_site_imputer/model-0142.params"
2019-09-01 13:03:07,335 [INFO]  Epoch[142] Validation-cross-entropy=0.000012
2019-09-01 13:03:07,337 [INFO]  Epoch[142] Validation-Other_polity-owned_site-accuracy=1.000000
2019-09-01 13:03:07,400 [INFO]  Epoch[143] Batch [0-9]	Speed: 2542.05 samples/sec	cross-entropy=0.000008	Other_polity-owned_site-accuracy=1.000000
2019-09-01 13:03:07,461 [INFO]  Epoch[143] Train-cross-entropy=0.000014
2019-09-01 13:03:07,462 [INFO]  Epoch[143] Train-Other_polity-owned_site-accuracy=1.000000
2019-09-01 13:03:07,463 [INFO]  Epoch[143] Time cost=0.125
2019-09-01 13:03:07,467 [INFO]  Saved checkpoint to "model/Other_polity-owned_site_imputer/model-0143.params"
2019-09-01 13:03:07,476 [INFO]  Epoch[143] Validation-cross-entropy=0.000012
2019-09-01 13:03:07,477 [INFO]  Epoch[143] Validation-Other_polity-owned_site-accuracy=1.000000
2019-09-01 13:03:07,540 [INFO]  Epoch[144] Batch [0-9]	Speed: 2553.24 samples/sec	cross-entropy=0.000008	Other_polity-owned_site-accuracy=1.000000
2019-09-01 13:03:07,593 [INFO]  Epoch[144] Train-cross-entropy=0.000013
2019-09-01 13:03:07,594 [INFO]  Epoch[144] Train-Other_polity-owned_site-accuracy=1.000000
2019-09-01 13:03:07,595 [INFO]  Epoch[144] Time cost=0.118
2019-09-01 13:03:07,603 [INFO]  Saved checkpoint to "model/Other_polity-owned_site_imputer/model-0144.params"
2019-09-01 13:03:07,612 [INFO]  Epoch[144] Validation-cross-entropy=0.000012
2019-09-01 13:03:07,613 [INFO]  Epoch[144] Validation-Other_polity-owned_site-accuracy=1.000000
2019-09-01 13:03:07,676 [INFO]  Epoch[145] Batch [0-9]	Speed: 2549.65 samples/sec	cross-entropy=0.000008	Other_polity-owned_site-accuracy=1.000000
2019-09-01 13:03:07,737 [INFO]  Epoch[145] Train-cross-entropy=0.000013
2019-09-01 13:03:07,738 [INFO]  Epoch[145] Train-Other_polity-owned_site-accuracy=1.000000
2019-09-01 13:03:07,739 [INFO]  Epoch[145] Time cost=0.125
2019-09-01 13:03:07,743 [INFO]  Saved checkpoint to "model/Other_polity-owned_site_imputer/model-0145.params"
2019-09-01 13:03:07,756 [INFO]  Epoch[145] Validation-cross-entropy=0.000011
2019-09-01 13:03:07,757 [INFO]  Epoch[145] Validation-Other_polity-owned_site-accuracy=1.000000
2019-09-01 13:03:07,826 [INFO]  Epoch[146] Batch [0-9]	Speed: 2530.08 samples/sec	cross-entropy=0.000007	Other_polity-owned_site-accuracy=1.000000
2019-09-01 13:03:07,877 [INFO]  Epoch[146] Train-cross-entropy=0.000013
2019-09-01 13:03:07,878 [INFO]  Epoch[146] Train-Other_polity-owned_site-accuracy=1.000000
2019-09-01 13:03:07,879 [INFO]  Epoch[146] Time cost=0.120
2019-09-01 13:03:07,883 [INFO]  Saved checkpoint to "model/Other_polity-owned_site_imputer/model-0146.params"
2019-09-01 13:03:07,892 [INFO]  Epoch[146] Validation-cross-entropy=0.000011
2019-09-01 13:03:07,893 [INFO]  Epoch[146] Validation-Other_polity-owned_site-accuracy=1.000000
2019-09-01 13:03:07,956 [INFO]  Epoch[147] Batch [0-9]	Speed: 2565.11 samples/sec	cross-entropy=0.000007	Other_polity-owned_site-accuracy=1.000000
2019-09-01 13:03:08,014 [INFO]  Epoch[147] Train-cross-entropy=0.000013
2019-09-01 13:03:08,015 [INFO]  Epoch[147] Train-Other_polity-owned_site-accuracy=1.000000
2019-09-01 13:03:08,016 [INFO]  Epoch[147] Time cost=0.122
2019-09-01 13:03:08,020 [INFO]  Saved checkpoint to "model/Other_polity-owned_site_imputer/model-0147.params"
2019-09-01 13:03:08,029 [INFO]  Epoch[147] Validation-cross-entropy=0.000011
2019-09-01 13:03:08,030 [INFO]  Epoch[147] Validation-Other_polity-owned_site-accuracy=1.000000
2019-09-01 13:03:08,093 [INFO]  Epoch[148] Batch [0-9]	Speed: 2558.89 samples/sec	cross-entropy=0.000007	Other_polity-owned_site-accuracy=1.000000
2019-09-01 13:03:08,153 [INFO]  Epoch[148] Train-cross-entropy=0.000012
2019-09-01 13:03:08,154 [INFO]  Epoch[148] Train-Other_polity-owned_site-accuracy=1.000000
2019-09-01 13:03:08,155 [INFO]  Epoch[148] Time cost=0.124
2019-09-01 13:03:08,159 [INFO]  Saved checkpoint to "model/Other_polity-owned_site_imputer/model-0148.params"
2019-09-01 13:03:08,168 [INFO]  Epoch[148] Validation-cross-entropy=0.000011
2019-09-01 13:03:08,169 [INFO]  Epoch[148] Validation-Other_polity-owned_site-accuracy=1.000000
2019-09-01 13:03:08,231 [INFO]  Epoch[149] Batch [0-9]	Speed: 2579.16 samples/sec	cross-entropy=0.000007	Other_polity-owned_site-accuracy=1.000000
2019-09-01 13:03:08,293 [INFO]  Epoch[149] Train-cross-entropy=0.000012
2019-09-01 13:03:08,294 [INFO]  Epoch[149] Train-Other_polity-owned_site-accuracy=1.000000
2019-09-01 13:03:08,295 [INFO]  Epoch[149] Time cost=0.125
2019-09-01 13:03:08,299 [INFO]  Saved checkpoint to "model/Other_polity-owned_site_imputer/model-0149.params"
2019-09-01 13:03:08,308 [INFO]  Epoch[149] Validation-cross-entropy=0.000010
2019-09-01 13:03:08,309 [INFO]  Epoch[149] Validation-Other_polity-owned_site-accuracy=1.000000
2019-09-01 13:03:08,372 [INFO]  Epoch[150] Batch [0-9]	Speed: 2568.56 samples/sec	cross-entropy=0.000007	Other_polity-owned_site-accuracy=1.000000
2019-09-01 13:03:08,425 [INFO]  Epoch[150] Train-cross-entropy=0.000012
2019-09-01 13:03:08,426 [INFO]  Epoch[150] Train-Other_polity-owned_site-accuracy=1.000000
2019-09-01 13:03:08,427 [INFO]  Epoch[150] Time cost=0.118
2019-09-01 13:03:08,432 [INFO]  Saved checkpoint to "model/Other_polity-owned_site_imputer/model-0150.params"
2019-09-01 13:03:08,441 [INFO]  Epoch[150] Validation-cross-entropy=0.000010
2019-09-01 13:03:08,442 [INFO]  Epoch[150] Validation-Other_polity-owned_site-accuracy=1.000000
2019-09-01 13:03:08,505 [INFO]  Epoch[151] Batch [0-9]	Speed: 2558.65 samples/sec	cross-entropy=0.000007	Other_polity-owned_site-accuracy=1.000000
2019-09-01 13:03:08,562 [INFO]  Epoch[151] Train-cross-entropy=0.000012
2019-09-01 13:03:08,563 [INFO]  Epoch[151] Train-Other_polity-owned_site-accuracy=1.000000
2019-09-01 13:03:08,564 [INFO]  Epoch[151] Time cost=0.121
2019-09-01 13:03:08,568 [INFO]  Saved checkpoint to "model/Other_polity-owned_site_imputer/model-0151.params"
2019-09-01 13:03:08,581 [INFO]  Epoch[151] Validation-cross-entropy=0.000010
2019-09-01 13:03:08,582 [INFO]  Epoch[151] Validation-Other_polity-owned_site-accuracy=1.000000
2019-09-01 13:03:08,652 [INFO]  Epoch[152] Batch [0-9]	Speed: 2552.07 samples/sec	cross-entropy=0.000007	Other_polity-owned_site-accuracy=1.000000
2019-09-01 13:03:08,702 [INFO]  Epoch[152] Train-cross-entropy=0.000011
2019-09-01 13:03:08,703 [INFO]  Epoch[152] Train-Other_polity-owned_site-accuracy=1.000000
2019-09-01 13:03:08,704 [INFO]  Epoch[152] Time cost=0.121
2019-09-01 13:03:08,708 [INFO]  Saved checkpoint to "model/Other_polity-owned_site_imputer/model-0152.params"
2019-09-01 13:03:08,717 [INFO]  Epoch[152] Validation-cross-entropy=0.000010
2019-09-01 13:03:08,718 [INFO]  Epoch[152] Validation-Other_polity-owned_site-accuracy=1.000000
2019-09-01 13:03:08,781 [INFO]  Epoch[153] Batch [0-9]	Speed: 2571.71 samples/sec	cross-entropy=0.000006	Other_polity-owned_site-accuracy=1.000000
2019-09-01 13:03:08,842 [INFO]  Epoch[153] Train-cross-entropy=0.000011
2019-09-01 13:03:08,844 [INFO]  Epoch[153] Train-Other_polity-owned_site-accuracy=1.000000
2019-09-01 13:03:08,844 [INFO]  Epoch[153] Time cost=0.125
2019-09-01 13:03:08,848 [INFO]  Saved checkpoint to "model/Other_polity-owned_site_imputer/model-0153.params"
2019-09-01 13:03:08,861 [INFO]  Epoch[153] Validation-cross-entropy=0.000010
2019-09-01 13:03:08,862 [INFO]  Epoch[153] Validation-Other_polity-owned_site-accuracy=1.000000
2019-09-01 13:03:08,946 [INFO]  Epoch[154] Batch [0-9]	Speed: 2020.36 samples/sec	cross-entropy=0.000006	Other_polity-owned_site-accuracy=1.000000
2019-09-01 13:03:09,006 [INFO]  Epoch[154] Train-cross-entropy=0.000011
2019-09-01 13:03:09,007 [INFO]  Epoch[154] Train-Other_polity-owned_site-accuracy=1.000000
2019-09-01 13:03:09,008 [INFO]  Epoch[154] Time cost=0.144
2019-09-01 13:03:09,012 [INFO]  Saved checkpoint to "model/Other_polity-owned_site_imputer/model-0154.params"
2019-09-01 13:03:09,025 [INFO]  Epoch[154] Validation-cross-entropy=0.000009
2019-09-01 13:03:09,026 [INFO]  Epoch[154] Validation-Other_polity-owned_site-accuracy=1.000000
2019-09-01 13:03:09,095 [INFO]  Epoch[155] Batch [0-9]	Speed: 2526.06 samples/sec	cross-entropy=0.000006	Other_polity-owned_site-accuracy=1.000000
2019-09-01 13:03:09,146 [INFO]  Epoch[155] Train-cross-entropy=0.000011
2019-09-01 13:03:09,147 [INFO]  Epoch[155] Train-Other_polity-owned_site-accuracy=1.000000
2019-09-01 13:03:09,148 [INFO]  Epoch[155] Time cost=0.121
2019-09-01 13:03:09,152 [INFO]  Saved checkpoint to "model/Other_polity-owned_site_imputer/model-0155.params"
2019-09-01 13:03:09,161 [INFO]  Epoch[155] Validation-cross-entropy=0.000009
2019-09-01 13:03:09,163 [INFO]  Epoch[155] Validation-Other_polity-owned_site-accuracy=1.000000
2019-09-01 13:03:09,225 [INFO]  Epoch[156] Batch [0-9]	Speed: 2562.69 samples/sec	cross-entropy=0.000006	Other_polity-owned_site-accuracy=1.000000
2019-09-01 13:03:09,277 [INFO]  Epoch[156] Train-cross-entropy=0.000011
2019-09-01 13:03:09,278 [INFO]  Epoch[156] Train-Other_polity-owned_site-accuracy=1.000000
2019-09-01 13:03:09,279 [INFO]  Epoch[156] Time cost=0.115
2019-09-01 13:03:09,283 [INFO]  Saved checkpoint to "model/Other_polity-owned_site_imputer/model-0156.params"
2019-09-01 13:03:09,292 [INFO]  Epoch[156] Validation-cross-entropy=0.000009
2019-09-01 13:03:09,293 [INFO]  Epoch[156] Validation-Other_polity-owned_site-accuracy=1.000000
2019-09-01 13:03:09,356 [INFO]  Epoch[157] Batch [0-9]	Speed: 2577.46 samples/sec	cross-entropy=0.000006	Other_polity-owned_site-accuracy=1.000000
2019-09-01 13:03:09,415 [INFO]  Epoch[157] Train-cross-entropy=0.000010
2019-09-01 13:03:09,416 [INFO]  Epoch[157] Train-Other_polity-owned_site-accuracy=1.000000
2019-09-01 13:03:09,417 [INFO]  Epoch[157] Time cost=0.123
2019-09-01 13:03:09,420 [INFO]  Saved checkpoint to "model/Other_polity-owned_site_imputer/model-0157.params"
2019-09-01 13:03:09,433 [INFO]  Epoch[157] Validation-cross-entropy=0.000009
2019-09-01 13:03:09,435 [INFO]  Epoch[157] Validation-Other_polity-owned_site-accuracy=1.000000
2019-09-01 13:03:09,503 [INFO]  Epoch[158] Batch [0-9]	Speed: 2417.82 samples/sec	cross-entropy=0.000006	Other_polity-owned_site-accuracy=1.000000
2019-09-01 13:03:09,555 [INFO]  Epoch[158] Train-cross-entropy=0.000010
2019-09-01 13:03:09,557 [INFO]  Epoch[158] Train-Other_polity-owned_site-accuracy=1.000000
2019-09-01 13:03:09,557 [INFO]  Epoch[158] Time cost=0.121
2019-09-01 13:03:09,561 [INFO]  Saved checkpoint to "model/Other_polity-owned_site_imputer/model-0158.params"
2019-09-01 13:03:09,570 [INFO]  Epoch[158] Validation-cross-entropy=0.000009
2019-09-01 13:03:09,571 [INFO]  Epoch[158] Validation-Other_polity-owned_site-accuracy=1.000000
2019-09-01 13:03:09,648 [INFO]  Epoch[159] Batch [0-9]	Speed: 2108.91 samples/sec	cross-entropy=0.000006	Other_polity-owned_site-accuracy=1.000000
2019-09-01 13:03:09,700 [INFO]  Epoch[159] Train-cross-entropy=0.000010
2019-09-01 13:03:09,702 [INFO]  Epoch[159] Train-Other_polity-owned_site-accuracy=1.000000
2019-09-01 13:03:09,703 [INFO]  Epoch[159] Time cost=0.130
2019-09-01 13:03:09,707 [INFO]  Saved checkpoint to "model/Other_polity-owned_site_imputer/model-0159.params"
2019-09-01 13:03:09,716 [INFO]  Epoch[159] Validation-cross-entropy=0.000009
2019-09-01 13:03:09,717 [INFO]  Epoch[159] Validation-Other_polity-owned_site-accuracy=1.000000
2019-09-01 13:03:09,781 [INFO]  Epoch[160] Batch [0-9]	Speed: 2533.99 samples/sec	cross-entropy=0.000006	Other_polity-owned_site-accuracy=1.000000
2019-09-01 13:03:09,833 [INFO]  Epoch[160] Train-cross-entropy=0.000010
2019-09-01 13:03:09,834 [INFO]  Epoch[160] Train-Other_polity-owned_site-accuracy=1.000000
2019-09-01 13:03:09,835 [INFO]  Epoch[160] Time cost=0.117
2019-09-01 13:03:09,840 [INFO]  Saved checkpoint to "model/Other_polity-owned_site_imputer/model-0160.params"
2019-09-01 13:03:09,849 [INFO]  Epoch[160] Validation-cross-entropy=0.000008
2019-09-01 13:03:09,850 [INFO]  Epoch[160] Validation-Other_polity-owned_site-accuracy=1.000000
2019-09-01 13:03:09,925 [INFO]  Epoch[161] Batch [0-9]	Speed: 2111.12 samples/sec	cross-entropy=0.000006	Other_polity-owned_site-accuracy=1.000000
2019-09-01 13:03:09,981 [INFO]  Epoch[161] Train-cross-entropy=0.000010
2019-09-01 13:03:09,982 [INFO]  Epoch[161] Train-Other_polity-owned_site-accuracy=1.000000
2019-09-01 13:03:09,983 [INFO]  Epoch[161] Time cost=0.132
2019-09-01 13:03:09,987 [INFO]  Saved checkpoint to "model/Other_polity-owned_site_imputer/model-0161.params"
2019-09-01 13:03:09,996 [INFO]  Epoch[161] Validation-cross-entropy=0.000008
2019-09-01 13:03:09,997 [INFO]  Epoch[161] Validation-Other_polity-owned_site-accuracy=1.000000
2019-09-01 13:03:10,060 [INFO]  Epoch[162] Batch [0-9]	Speed: 2553.60 samples/sec	cross-entropy=0.000005	Other_polity-owned_site-accuracy=1.000000
2019-09-01 13:03:10,117 [INFO]  Epoch[162] Train-cross-entropy=0.000009
2019-09-01 13:03:10,118 [INFO]  Epoch[162] Train-Other_polity-owned_site-accuracy=1.000000
2019-09-01 13:03:10,119 [INFO]  Epoch[162] Time cost=0.121
2019-09-01 13:03:10,123 [INFO]  Saved checkpoint to "model/Other_polity-owned_site_imputer/model-0162.params"
2019-09-01 13:03:10,135 [INFO]  Epoch[162] Validation-cross-entropy=0.000008
2019-09-01 13:03:10,137 [INFO]  Epoch[162] Validation-Other_polity-owned_site-accuracy=1.000000
2019-09-01 13:03:10,214 [INFO]  Epoch[163] Batch [0-9]	Speed: 2204.76 samples/sec	cross-entropy=0.000005	Other_polity-owned_site-accuracy=1.000000
2019-09-01 13:03:10,267 [INFO]  Epoch[163] Train-cross-entropy=0.000009
2019-09-01 13:03:10,268 [INFO]  Epoch[163] Train-Other_polity-owned_site-accuracy=1.000000
2019-09-01 13:03:10,269 [INFO]  Epoch[163] Time cost=0.131
2019-09-01 13:03:10,273 [INFO]  Saved checkpoint to "model/Other_polity-owned_site_imputer/model-0163.params"
2019-09-01 13:03:10,286 [INFO]  Epoch[163] Validation-cross-entropy=0.000008
2019-09-01 13:03:10,287 [INFO]  Epoch[163] Validation-Other_polity-owned_site-accuracy=1.000000
2019-09-01 13:03:10,363 [INFO]  Epoch[164] Batch [0-9]	Speed: 2338.32 samples/sec	cross-entropy=0.000005	Other_polity-owned_site-accuracy=1.000000
2019-09-01 13:03:10,413 [INFO]  Epoch[164] Train-cross-entropy=0.000009
2019-09-01 13:03:10,415 [INFO]  Epoch[164] Train-Other_polity-owned_site-accuracy=1.000000
2019-09-01 13:03:10,416 [INFO]  Epoch[164] Time cost=0.127
2019-09-01 13:03:10,420 [INFO]  Saved checkpoint to "model/Other_polity-owned_site_imputer/model-0164.params"
2019-09-01 13:03:10,429 [INFO]  Epoch[164] Validation-cross-entropy=0.000008
2019-09-01 13:03:10,430 [INFO]  Epoch[164] Validation-Other_polity-owned_site-accuracy=1.000000
2019-09-01 13:03:10,493 [INFO]  Epoch[165] Batch [0-9]	Speed: 2565.31 samples/sec	cross-entropy=0.000005	Other_polity-owned_site-accuracy=1.000000
2019-09-01 13:03:10,544 [INFO]  Epoch[165] Train-cross-entropy=0.000009
2019-09-01 13:03:10,545 [INFO]  Epoch[165] Train-Other_polity-owned_site-accuracy=1.000000
2019-09-01 13:03:10,546 [INFO]  Epoch[165] Time cost=0.115
2019-09-01 13:03:10,550 [INFO]  Saved checkpoint to "model/Other_polity-owned_site_imputer/model-0165.params"
2019-09-01 13:03:10,559 [INFO]  Epoch[165] Validation-cross-entropy=0.000008
2019-09-01 13:03:10,560 [INFO]  Epoch[165] Validation-Other_polity-owned_site-accuracy=1.000000
2019-09-01 13:03:10,623 [INFO]  Epoch[166] Batch [0-9]	Speed: 2580.37 samples/sec	cross-entropy=0.000005	Other_polity-owned_site-accuracy=1.000000
2019-09-01 13:03:10,681 [INFO]  Epoch[166] Train-cross-entropy=0.000009
2019-09-01 13:03:10,682 [INFO]  Epoch[166] Train-Other_polity-owned_site-accuracy=1.000000
2019-09-01 13:03:10,682 [INFO]  Epoch[166] Time cost=0.121
2019-09-01 13:03:10,686 [INFO]  Saved checkpoint to "model/Other_polity-owned_site_imputer/model-0166.params"
2019-09-01 13:03:10,695 [INFO]  Epoch[166] Validation-cross-entropy=0.000007
2019-09-01 13:03:10,696 [INFO]  Epoch[166] Validation-Other_polity-owned_site-accuracy=1.000000
2019-09-01 13:03:10,763 [INFO]  Epoch[167] Batch [0-9]	Speed: 2414.07 samples/sec	cross-entropy=0.000005	Other_polity-owned_site-accuracy=1.000000
2019-09-01 13:03:10,818 [INFO]  Epoch[167] Train-cross-entropy=0.000009
2019-09-01 13:03:10,819 [INFO]  Epoch[167] Train-Other_polity-owned_site-accuracy=1.000000
2019-09-01 13:03:10,819 [INFO]  Epoch[167] Time cost=0.122
2019-09-01 13:03:10,824 [INFO]  Saved checkpoint to "model/Other_polity-owned_site_imputer/model-0167.params"
2019-09-01 13:03:10,832 [INFO]  Epoch[167] Validation-cross-entropy=0.000007
2019-09-01 13:03:10,833 [INFO]  Epoch[167] Validation-Other_polity-owned_site-accuracy=1.000000
2019-09-01 13:03:10,897 [INFO]  Epoch[168] Batch [0-9]	Speed: 2547.45 samples/sec	cross-entropy=0.000005	Other_polity-owned_site-accuracy=1.000000
2019-09-01 13:03:10,952 [INFO]  Epoch[168] Train-cross-entropy=0.000008
2019-09-01 13:03:10,953 [INFO]  Epoch[168] Train-Other_polity-owned_site-accuracy=1.000000
2019-09-01 13:03:10,954 [INFO]  Epoch[168] Time cost=0.120
2019-09-01 13:03:10,958 [INFO]  Saved checkpoint to "model/Other_polity-owned_site_imputer/model-0168.params"
2019-09-01 13:03:10,967 [INFO]  Epoch[168] Validation-cross-entropy=0.000007
2019-09-01 13:03:10,968 [INFO]  Epoch[168] Validation-Other_polity-owned_site-accuracy=1.000000
2019-09-01 13:03:11,031 [INFO]  Epoch[169] Batch [0-9]	Speed: 2569.69 samples/sec	cross-entropy=0.000005	Other_polity-owned_site-accuracy=1.000000
2019-09-01 13:03:11,082 [INFO]  Epoch[169] Train-cross-entropy=0.000008
2019-09-01 13:03:11,083 [INFO]  Epoch[169] Train-Other_polity-owned_site-accuracy=1.000000
2019-09-01 13:03:11,083 [INFO]  Epoch[169] Time cost=0.114
2019-09-01 13:03:11,088 [INFO]  Saved checkpoint to "model/Other_polity-owned_site_imputer/model-0169.params"
2019-09-01 13:03:11,100 [INFO]  Epoch[169] Validation-cross-entropy=0.000007
2019-09-01 13:03:11,102 [INFO]  Epoch[169] Validation-Other_polity-owned_site-accuracy=1.000000
2019-09-01 13:03:11,185 [INFO]  Epoch[170] Batch [0-9]	Speed: 2048.41 samples/sec	cross-entropy=0.000005	Other_polity-owned_site-accuracy=1.000000
2019-09-01 13:03:11,237 [INFO]  Epoch[170] Train-cross-entropy=0.000008
2019-09-01 13:03:11,238 [INFO]  Epoch[170] Train-Other_polity-owned_site-accuracy=1.000000
2019-09-01 13:03:11,239 [INFO]  Epoch[170] Time cost=0.135
2019-09-01 13:03:11,243 [INFO]  Saved checkpoint to "model/Other_polity-owned_site_imputer/model-0170.params"
2019-09-01 13:03:11,252 [INFO]  Epoch[170] Validation-cross-entropy=0.000007
2019-09-01 13:03:11,253 [INFO]  Epoch[170] Validation-Other_polity-owned_site-accuracy=1.000000
2019-09-01 13:03:11,315 [INFO]  Epoch[171] Batch [0-9]	Speed: 2569.96 samples/sec	cross-entropy=0.000005	Other_polity-owned_site-accuracy=1.000000
2019-09-01 13:03:11,379 [INFO]  Epoch[171] Train-cross-entropy=0.000008
2019-09-01 13:03:11,381 [INFO]  Epoch[171] Train-Other_polity-owned_site-accuracy=1.000000
2019-09-01 13:03:11,381 [INFO]  Epoch[171] Time cost=0.128
2019-09-01 13:03:11,385 [INFO]  Saved checkpoint to "model/Other_polity-owned_site_imputer/model-0171.params"
2019-09-01 13:03:11,398 [INFO]  Epoch[171] Validation-cross-entropy=0.000007
2019-09-01 13:03:11,399 [INFO]  Epoch[171] Validation-Other_polity-owned_site-accuracy=1.000000
2019-09-01 13:03:11,469 [INFO]  Epoch[172] Batch [0-9]	Speed: 2502.51 samples/sec	cross-entropy=0.000004	Other_polity-owned_site-accuracy=1.000000
2019-09-01 13:03:11,520 [INFO]  Epoch[172] Train-cross-entropy=0.000008
2019-09-01 13:03:11,522 [INFO]  Epoch[172] Train-Other_polity-owned_site-accuracy=1.000000
2019-09-01 13:03:11,523 [INFO]  Epoch[172] Time cost=0.122
2019-09-01 13:03:11,527 [INFO]  Saved checkpoint to "model/Other_polity-owned_site_imputer/model-0172.params"
2019-09-01 13:03:11,543 [INFO]  Epoch[172] Validation-cross-entropy=0.000007
2019-09-01 13:03:11,545 [INFO]  Epoch[172] Validation-Other_polity-owned_site-accuracy=1.000000
2019-09-01 13:03:11,624 [INFO]  Epoch[173] Batch [0-9]	Speed: 2168.00 samples/sec	cross-entropy=0.000004	Other_polity-owned_site-accuracy=1.000000
2019-09-01 13:03:11,677 [INFO]  Epoch[173] Train-cross-entropy=0.000008
2019-09-01 13:03:11,678 [INFO]  Epoch[173] Train-Other_polity-owned_site-accuracy=1.000000
2019-09-01 13:03:11,679 [INFO]  Epoch[173] Time cost=0.133
2019-09-01 13:03:11,683 [INFO]  Saved checkpoint to "model/Other_polity-owned_site_imputer/model-0173.params"
2019-09-01 13:03:11,693 [INFO]  Epoch[173] Validation-cross-entropy=0.000006
2019-09-01 13:03:11,694 [INFO]  Epoch[173] Validation-Other_polity-owned_site-accuracy=1.000000
2019-09-01 13:03:11,758 [INFO]  Epoch[174] Batch [0-9]	Speed: 2499.56 samples/sec	cross-entropy=0.000004	Other_polity-owned_site-accuracy=1.000000
2019-09-01 13:03:11,819 [INFO]  Epoch[174] Train-cross-entropy=0.000008
2019-09-01 13:03:11,820 [INFO]  Epoch[174] Train-Other_polity-owned_site-accuracy=1.000000
2019-09-01 13:03:11,821 [INFO]  Epoch[174] Time cost=0.126
2019-09-01 13:03:11,825 [INFO]  Saved checkpoint to "model/Other_polity-owned_site_imputer/model-0174.params"
2019-09-01 13:03:11,837 [INFO]  Epoch[174] Validation-cross-entropy=0.000006
2019-09-01 13:03:11,839 [INFO]  Epoch[174] Validation-Other_polity-owned_site-accuracy=1.000000
2019-09-01 13:03:11,908 [INFO]  Epoch[175] Batch [0-9]	Speed: 2574.30 samples/sec	cross-entropy=0.000004	Other_polity-owned_site-accuracy=1.000000
2019-09-01 13:03:11,959 [INFO]  Epoch[175] Train-cross-entropy=0.000007
2019-09-01 13:03:11,960 [INFO]  Epoch[175] Train-Other_polity-owned_site-accuracy=1.000000
2019-09-01 13:03:11,961 [INFO]  Epoch[175] Time cost=0.121
2019-09-01 13:03:11,965 [INFO]  Saved checkpoint to "model/Other_polity-owned_site_imputer/model-0175.params"
2019-09-01 13:03:11,974 [INFO]  Epoch[175] Validation-cross-entropy=0.000006
2019-09-01 13:03:11,975 [INFO]  Epoch[175] Validation-Other_polity-owned_site-accuracy=1.000000
2019-09-01 13:03:12,038 [INFO]  Epoch[176] Batch [0-9]	Speed: 2552.13 samples/sec	cross-entropy=0.000004	Other_polity-owned_site-accuracy=1.000000
2019-09-01 13:03:12,089 [INFO]  Epoch[176] Train-cross-entropy=0.000007
2019-09-01 13:03:12,090 [INFO]  Epoch[176] Train-Other_polity-owned_site-accuracy=1.000000
2019-09-01 13:03:12,091 [INFO]  Epoch[176] Time cost=0.115
2019-09-01 13:03:12,095 [INFO]  Saved checkpoint to "model/Other_polity-owned_site_imputer/model-0176.params"
2019-09-01 13:03:12,104 [INFO]  Epoch[176] Validation-cross-entropy=0.000006
2019-09-01 13:03:12,105 [INFO]  Epoch[176] Validation-Other_polity-owned_site-accuracy=1.000000
2019-09-01 13:03:12,183 [INFO]  Epoch[177] Batch [0-9]	Speed: 2069.61 samples/sec	cross-entropy=0.000004	Other_polity-owned_site-accuracy=1.000000
2019-09-01 13:03:12,245 [INFO]  Epoch[177] Train-cross-entropy=0.000007
2019-09-01 13:03:12,246 [INFO]  Epoch[177] Train-Other_polity-owned_site-accuracy=1.000000
2019-09-01 13:03:12,247 [INFO]  Epoch[177] Time cost=0.141
2019-09-01 13:03:12,251 [INFO]  Saved checkpoint to "model/Other_polity-owned_site_imputer/model-0177.params"
2019-09-01 13:03:12,262 [INFO]  Epoch[177] Validation-cross-entropy=0.000006
2019-09-01 13:03:12,264 [INFO]  Epoch[177] Validation-Other_polity-owned_site-accuracy=1.000000
2019-09-01 13:03:12,335 [INFO]  Epoch[178] Batch [0-9]	Speed: 2287.79 samples/sec	cross-entropy=0.000004	Other_polity-owned_site-accuracy=1.000000
2019-09-01 13:03:12,388 [INFO]  Epoch[178] Train-cross-entropy=0.000007
2019-09-01 13:03:12,389 [INFO]  Epoch[178] Train-Other_polity-owned_site-accuracy=1.000000
2019-09-01 13:03:12,390 [INFO]  Epoch[178] Time cost=0.125
2019-09-01 13:03:12,394 [INFO]  Saved checkpoint to "model/Other_polity-owned_site_imputer/model-0178.params"
2019-09-01 13:03:12,403 [INFO]  Epoch[178] Validation-cross-entropy=0.000006
2019-09-01 13:03:12,404 [INFO]  Epoch[178] Validation-Other_polity-owned_site-accuracy=1.000000
2019-09-01 13:03:12,476 [INFO]  Epoch[179] Batch [0-9]	Speed: 2213.69 samples/sec	cross-entropy=0.000004	Other_polity-owned_site-accuracy=1.000000
2019-09-01 13:03:12,535 [INFO]  Epoch[179] Train-cross-entropy=0.000007
2019-09-01 13:03:12,536 [INFO]  Epoch[179] Train-Other_polity-owned_site-accuracy=1.000000
2019-09-01 13:03:12,537 [INFO]  Epoch[179] Time cost=0.132
2019-09-01 13:03:12,541 [INFO]  Saved checkpoint to "model/Other_polity-owned_site_imputer/model-0179.params"
2019-09-01 13:03:12,554 [INFO]  Epoch[179] Validation-cross-entropy=0.000006
2019-09-01 13:03:12,556 [INFO]  Epoch[179] Validation-Other_polity-owned_site-accuracy=1.000000
2019-09-01 13:03:12,627 [INFO]  Epoch[180] Batch [0-9]	Speed: 2298.07 samples/sec	cross-entropy=0.000004	Other_polity-owned_site-accuracy=1.000000
2019-09-01 13:03:12,681 [INFO]  Epoch[180] Train-cross-entropy=0.000007
2019-09-01 13:03:12,682 [INFO]  Epoch[180] Train-Other_polity-owned_site-accuracy=1.000000
2019-09-01 13:03:12,683 [INFO]  Epoch[180] Time cost=0.126
2019-09-01 13:03:12,687 [INFO]  Saved checkpoint to "model/Other_polity-owned_site_imputer/model-0180.params"
2019-09-01 13:03:12,696 [INFO]  Epoch[180] Validation-cross-entropy=0.000006
2019-09-01 13:03:12,698 [INFO]  Epoch[180] Validation-Other_polity-owned_site-accuracy=1.000000
2019-09-01 13:03:12,761 [INFO]  Epoch[181] Batch [0-9]	Speed: 2530.62 samples/sec	cross-entropy=0.000004	Other_polity-owned_site-accuracy=1.000000
2019-09-01 13:03:12,813 [INFO]  Epoch[181] Train-cross-entropy=0.000007
2019-09-01 13:03:12,814 [INFO]  Epoch[181] Train-Other_polity-owned_site-accuracy=1.000000
2019-09-01 13:03:12,815 [INFO]  Epoch[181] Time cost=0.116
2019-09-01 13:03:12,819 [INFO]  Saved checkpoint to "model/Other_polity-owned_site_imputer/model-0181.params"
2019-09-01 13:03:12,828 [INFO]  Epoch[181] Validation-cross-entropy=0.000006
2019-09-01 13:03:12,830 [INFO]  Epoch[181] Validation-Other_polity-owned_site-accuracy=1.000000
2019-09-01 13:03:12,894 [INFO]  Epoch[182] Batch [0-9]	Speed: 2479.56 samples/sec	cross-entropy=0.000004	Other_polity-owned_site-accuracy=1.000000
2019-09-01 13:03:12,947 [INFO]  Epoch[182] Train-cross-entropy=0.000007
2019-09-01 13:03:12,949 [INFO]  Epoch[182] Train-Other_polity-owned_site-accuracy=1.000000
2019-09-01 13:03:12,950 [INFO]  Epoch[182] Time cost=0.119
2019-09-01 13:03:12,954 [INFO]  Saved checkpoint to "model/Other_polity-owned_site_imputer/model-0182.params"
2019-09-01 13:03:12,963 [INFO]  Epoch[182] Validation-cross-entropy=0.000005
2019-09-01 13:03:12,964 [INFO]  Epoch[182] Validation-Other_polity-owned_site-accuracy=1.000000
2019-09-01 13:03:13,027 [INFO]  Epoch[183] Batch [0-9]	Speed: 2558.90 samples/sec	cross-entropy=0.000004	Other_polity-owned_site-accuracy=1.000000
2019-09-01 13:03:13,089 [INFO]  Epoch[183] Train-cross-entropy=0.000006
2019-09-01 13:03:13,091 [INFO]  Epoch[183] Train-Other_polity-owned_site-accuracy=1.000000
2019-09-01 13:03:13,091 [INFO]  Epoch[183] Time cost=0.126
2019-09-01 13:03:13,095 [INFO]  Saved checkpoint to "model/Other_polity-owned_site_imputer/model-0183.params"
2019-09-01 13:03:13,108 [INFO]  Epoch[183] Validation-cross-entropy=0.000005
2019-09-01 13:03:13,110 [INFO]  Epoch[183] Validation-Other_polity-owned_site-accuracy=1.000000
2019-09-01 13:03:13,191 [INFO]  Epoch[184] Batch [0-9]	Speed: 2060.22 samples/sec	cross-entropy=0.000004	Other_polity-owned_site-accuracy=1.000000
2019-09-01 13:03:13,244 [INFO]  Epoch[184] Train-cross-entropy=0.000006
2019-09-01 13:03:13,245 [INFO]  Epoch[184] Train-Other_polity-owned_site-accuracy=1.000000
2019-09-01 13:03:13,246 [INFO]  Epoch[184] Time cost=0.135
2019-09-01 13:03:13,250 [INFO]  Saved checkpoint to "model/Other_polity-owned_site_imputer/model-0184.params"
2019-09-01 13:03:13,258 [INFO]  Epoch[184] Validation-cross-entropy=0.000005
2019-09-01 13:03:13,259 [INFO]  Epoch[184] Validation-Other_polity-owned_site-accuracy=1.000000
2019-09-01 13:03:13,322 [INFO]  Epoch[185] Batch [0-9]	Speed: 2575.32 samples/sec	cross-entropy=0.000003	Other_polity-owned_site-accuracy=1.000000
2019-09-01 13:03:13,373 [INFO]  Epoch[185] Train-cross-entropy=0.000006
2019-09-01 13:03:13,374 [INFO]  Epoch[185] Train-Other_polity-owned_site-accuracy=1.000000
2019-09-01 13:03:13,375 [INFO]  Epoch[185] Time cost=0.115
2019-09-01 13:03:13,379 [INFO]  Saved checkpoint to "model/Other_polity-owned_site_imputer/model-0185.params"
2019-09-01 13:03:13,388 [INFO]  Epoch[185] Validation-cross-entropy=0.000005
2019-09-01 13:03:13,389 [INFO]  Epoch[185] Validation-Other_polity-owned_site-accuracy=1.000000
2019-09-01 13:03:13,452 [INFO]  Epoch[186] Batch [0-9]	Speed: 2557.26 samples/sec	cross-entropy=0.000003	Other_polity-owned_site-accuracy=1.000000
2019-09-01 13:03:13,514 [INFO]  Epoch[186] Train-cross-entropy=0.000006
2019-09-01 13:03:13,515 [INFO]  Epoch[186] Train-Other_polity-owned_site-accuracy=1.000000
2019-09-01 13:03:13,516 [INFO]  Epoch[186] Time cost=0.127
2019-09-01 13:03:13,520 [INFO]  Saved checkpoint to "model/Other_polity-owned_site_imputer/model-0186.params"
2019-09-01 13:03:13,533 [INFO]  Epoch[186] Validation-cross-entropy=0.000005
2019-09-01 13:03:13,535 [INFO]  Epoch[186] Validation-Other_polity-owned_site-accuracy=1.000000
2019-09-01 13:03:13,606 [INFO]  Epoch[187] Batch [0-9]	Speed: 2406.33 samples/sec	cross-entropy=0.000003	Other_polity-owned_site-accuracy=1.000000
2019-09-01 13:03:13,658 [INFO]  Epoch[187] Train-cross-entropy=0.000006
2019-09-01 13:03:13,659 [INFO]  Epoch[187] Train-Other_polity-owned_site-accuracy=1.000000
2019-09-01 13:03:13,660 [INFO]  Epoch[187] Time cost=0.124
2019-09-01 13:03:13,665 [INFO]  Saved checkpoint to "model/Other_polity-owned_site_imputer/model-0187.params"
2019-09-01 13:03:13,674 [INFO]  Epoch[187] Validation-cross-entropy=0.000005
2019-09-01 13:03:13,675 [INFO]  Epoch[187] Validation-Other_polity-owned_site-accuracy=1.000000
2019-09-01 13:03:13,739 [INFO]  Epoch[188] Batch [0-9]	Speed: 2520.67 samples/sec	cross-entropy=0.000003	Other_polity-owned_site-accuracy=1.000000
2019-09-01 13:03:13,792 [INFO]  Epoch[188] Train-cross-entropy=0.000006
2019-09-01 13:03:13,793 [INFO]  Epoch[188] Train-Other_polity-owned_site-accuracy=1.000000
2019-09-01 13:03:13,794 [INFO]  Epoch[188] Time cost=0.117
2019-09-01 13:03:13,798 [INFO]  Saved checkpoint to "model/Other_polity-owned_site_imputer/model-0188.params"
2019-09-01 13:03:13,806 [INFO]  Epoch[188] Validation-cross-entropy=0.000005
2019-09-01 13:03:13,808 [INFO]  Epoch[188] Validation-Other_polity-owned_site-accuracy=1.000000
2019-09-01 13:03:13,872 [INFO]  Epoch[189] Batch [0-9]	Speed: 2513.91 samples/sec	cross-entropy=0.000003	Other_polity-owned_site-accuracy=1.000000
2019-09-01 13:03:13,925 [INFO]  Epoch[189] Train-cross-entropy=0.000006
2019-09-01 13:03:13,926 [INFO]  Epoch[189] Train-Other_polity-owned_site-accuracy=1.000000
2019-09-01 13:03:13,927 [INFO]  Epoch[189] Time cost=0.119
2019-09-01 13:03:13,931 [INFO]  Saved checkpoint to "model/Other_polity-owned_site_imputer/model-0189.params"
2019-09-01 13:03:13,940 [INFO]  Epoch[189] Validation-cross-entropy=0.000005
2019-09-01 13:03:13,941 [INFO]  Epoch[189] Validation-Other_polity-owned_site-accuracy=1.000000
2019-09-01 13:03:14,005 [INFO]  Epoch[190] Batch [0-9]	Speed: 2539.22 samples/sec	cross-entropy=0.000003	Other_polity-owned_site-accuracy=1.000000
2019-09-01 13:03:14,062 [INFO]  Epoch[190] Train-cross-entropy=0.000006
2019-09-01 13:03:14,063 [INFO]  Epoch[190] Train-Other_polity-owned_site-accuracy=1.000000
2019-09-01 13:03:14,064 [INFO]  Epoch[190] Time cost=0.122
2019-09-01 13:03:14,069 [INFO]  Saved checkpoint to "model/Other_polity-owned_site_imputer/model-0190.params"
2019-09-01 13:03:14,078 [INFO]  Epoch[190] Validation-cross-entropy=0.000005
2019-09-01 13:03:14,079 [INFO]  Epoch[190] Validation-Other_polity-owned_site-accuracy=1.000000
2019-09-01 13:03:14,142 [INFO]  Epoch[191] Batch [0-9]	Speed: 2560.79 samples/sec	cross-entropy=0.000003	Other_polity-owned_site-accuracy=1.000000
2019-09-01 13:03:14,194 [INFO]  Epoch[191] Train-cross-entropy=0.000006
2019-09-01 13:03:14,195 [INFO]  Epoch[191] Train-Other_polity-owned_site-accuracy=1.000000
2019-09-01 13:03:14,196 [INFO]  Epoch[191] Time cost=0.116
2019-09-01 13:03:14,200 [INFO]  Saved checkpoint to "model/Other_polity-owned_site_imputer/model-0191.params"
2019-09-01 13:03:14,209 [INFO]  Epoch[191] Validation-cross-entropy=0.000005
2019-09-01 13:03:14,211 [INFO]  Epoch[191] Validation-Other_polity-owned_site-accuracy=1.000000
2019-09-01 13:03:14,275 [INFO]  Epoch[192] Batch [0-9]	Speed: 2514.06 samples/sec	cross-entropy=0.000003	Other_polity-owned_site-accuracy=1.000000
2019-09-01 13:03:14,327 [INFO]  Epoch[192] Train-cross-entropy=0.000005
2019-09-01 13:03:14,328 [INFO]  Epoch[192] Train-Other_polity-owned_site-accuracy=1.000000
2019-09-01 13:03:14,329 [INFO]  Epoch[192] Time cost=0.117
2019-09-01 13:03:14,333 [INFO]  Saved checkpoint to "model/Other_polity-owned_site_imputer/model-0192.params"
2019-09-01 13:03:14,342 [INFO]  Epoch[192] Validation-cross-entropy=0.000005
2019-09-01 13:03:14,344 [INFO]  Epoch[192] Validation-Other_polity-owned_site-accuracy=1.000000
2019-09-01 13:03:14,410 [INFO]  Epoch[193] Batch [0-9]	Speed: 2410.29 samples/sec	cross-entropy=0.000003	Other_polity-owned_site-accuracy=1.000000
2019-09-01 13:03:14,462 [INFO]  Epoch[193] Train-cross-entropy=0.000005
2019-09-01 13:03:14,463 [INFO]  Epoch[193] Train-Other_polity-owned_site-accuracy=1.000000
2019-09-01 13:03:14,464 [INFO]  Epoch[193] Time cost=0.120
2019-09-01 13:03:14,468 [INFO]  Saved checkpoint to "model/Other_polity-owned_site_imputer/model-0193.params"
2019-09-01 13:03:14,478 [INFO]  Epoch[193] Validation-cross-entropy=0.000005
2019-09-01 13:03:14,479 [INFO]  Epoch[193] Validation-Other_polity-owned_site-accuracy=1.000000
2019-09-01 13:03:14,543 [INFO]  Epoch[194] Batch [0-9]	Speed: 2518.39 samples/sec	cross-entropy=0.000003	Other_polity-owned_site-accuracy=1.000000
2019-09-01 13:03:14,596 [INFO]  Epoch[194] Train-cross-entropy=0.000005
2019-09-01 13:03:14,597 [INFO]  Epoch[194] Train-Other_polity-owned_site-accuracy=1.000000
2019-09-01 13:03:14,598 [INFO]  Epoch[194] Time cost=0.118
2019-09-01 13:03:14,602 [INFO]  Saved checkpoint to "model/Other_polity-owned_site_imputer/model-0194.params"
2019-09-01 13:03:14,610 [INFO]  Epoch[194] Validation-cross-entropy=0.000004
2019-09-01 13:03:14,611 [INFO]  Epoch[194] Validation-Other_polity-owned_site-accuracy=1.000000
2019-09-01 13:03:14,675 [INFO]  Epoch[195] Batch [0-9]	Speed: 2542.63 samples/sec	cross-entropy=0.000003	Other_polity-owned_site-accuracy=1.000000
2019-09-01 13:03:14,736 [INFO]  Epoch[195] Train-cross-entropy=0.000005
2019-09-01 13:03:14,737 [INFO]  Epoch[195] Train-Other_polity-owned_site-accuracy=1.000000
2019-09-01 13:03:14,738 [INFO]  Epoch[195] Time cost=0.125
2019-09-01 13:03:14,742 [INFO]  Saved checkpoint to "model/Other_polity-owned_site_imputer/model-0195.params"
2019-09-01 13:03:14,751 [INFO]  Epoch[195] Validation-cross-entropy=0.000004
2019-09-01 13:03:14,752 [INFO]  Epoch[195] Validation-Other_polity-owned_site-accuracy=1.000000
2019-09-01 13:03:14,814 [INFO]  Epoch[196] Batch [0-9]	Speed: 2574.22 samples/sec	cross-entropy=0.000003	Other_polity-owned_site-accuracy=1.000000
2019-09-01 13:03:14,871 [INFO]  Epoch[196] Train-cross-entropy=0.000005
2019-09-01 13:03:14,872 [INFO]  Epoch[196] Train-Other_polity-owned_site-accuracy=1.000000
2019-09-01 13:03:14,873 [INFO]  Epoch[196] Time cost=0.121
2019-09-01 13:03:14,877 [INFO]  Saved checkpoint to "model/Other_polity-owned_site_imputer/model-0196.params"
2019-09-01 13:03:14,886 [INFO]  Epoch[196] Validation-cross-entropy=0.000004
2019-09-01 13:03:14,887 [INFO]  Epoch[196] Validation-Other_polity-owned_site-accuracy=1.000000
2019-09-01 13:03:14,950 [INFO]  Epoch[197] Batch [0-9]	Speed: 2577.75 samples/sec	cross-entropy=0.000003	Other_polity-owned_site-accuracy=1.000000
2019-09-01 13:03:15,001 [INFO]  Epoch[197] Train-cross-entropy=0.000005
2019-09-01 13:03:15,002 [INFO]  Epoch[197] Train-Other_polity-owned_site-accuracy=1.000000
2019-09-01 13:03:15,002 [INFO]  Epoch[197] Time cost=0.114
2019-09-01 13:03:15,006 [INFO]  Saved checkpoint to "model/Other_polity-owned_site_imputer/model-0197.params"
2019-09-01 13:03:15,015 [INFO]  Epoch[197] Validation-cross-entropy=0.000004
2019-09-01 13:03:15,016 [INFO]  Epoch[197] Validation-Other_polity-owned_site-accuracy=1.000000
2019-09-01 13:03:15,094 [INFO]  Epoch[198] Batch [0-9]	Speed: 2025.35 samples/sec	cross-entropy=0.000003	Other_polity-owned_site-accuracy=1.000000
2019-09-01 13:03:15,158 [INFO]  Epoch[198] Train-cross-entropy=0.000005
2019-09-01 13:03:15,159 [INFO]  Epoch[198] Train-Other_polity-owned_site-accuracy=1.000000
2019-09-01 13:03:15,160 [INFO]  Epoch[198] Time cost=0.143
2019-09-01 13:03:15,164 [INFO]  Saved checkpoint to "model/Other_polity-owned_site_imputer/model-0198.params"
2019-09-01 13:03:15,176 [INFO]  Epoch[198] Validation-cross-entropy=0.000004
2019-09-01 13:03:15,178 [INFO]  Epoch[198] Validation-Other_polity-owned_site-accuracy=1.000000
2019-09-01 13:03:15,261 [INFO]  Epoch[199] Batch [0-9]	Speed: 2034.59 samples/sec	cross-entropy=0.000003	Other_polity-owned_site-accuracy=1.000000
2019-09-01 13:03:15,311 [INFO]  Epoch[199] Train-cross-entropy=0.000005
2019-09-01 13:03:15,313 [INFO]  Epoch[199] Train-Other_polity-owned_site-accuracy=1.000000
2019-09-01 13:03:15,314 [INFO]  Epoch[199] Time cost=0.134
2019-09-01 13:03:15,318 [INFO]  Saved checkpoint to "model/Other_polity-owned_site_imputer/model-0199.params"
2019-09-01 13:03:15,327 [INFO]  Epoch[199] Validation-cross-entropy=0.000004
2019-09-01 13:03:15,328 [INFO]  Epoch[199] Validation-Other_polity-owned_site-accuracy=1.000000
2019-09-01 13:03:15,393 [INFO]  Epoch[200] Batch [0-9]	Speed: 2505.21 samples/sec	cross-entropy=0.000003	Other_polity-owned_site-accuracy=1.000000
2019-09-01 13:03:15,445 [INFO]  Epoch[200] Train-cross-entropy=0.000005
2019-09-01 13:03:15,446 [INFO]  Epoch[200] Train-Other_polity-owned_site-accuracy=1.000000
2019-09-01 13:03:15,447 [INFO]  Epoch[200] Time cost=0.118
2019-09-01 13:03:15,452 [INFO]  Saved checkpoint to "model/Other_polity-owned_site_imputer/model-0200.params"
2019-09-01 13:03:15,461 [INFO]  Epoch[200] Validation-cross-entropy=0.000004
2019-09-01 13:03:15,462 [INFO]  Epoch[200] Validation-Other_polity-owned_site-accuracy=1.000000
2019-09-01 13:03:15,526 [INFO]  Epoch[201] Batch [0-9]	Speed: 2528.68 samples/sec	cross-entropy=0.000003	Other_polity-owned_site-accuracy=1.000000
2019-09-01 13:03:15,578 [INFO]  Epoch[201] Train-cross-entropy=0.000005
2019-09-01 13:03:15,579 [INFO]  Epoch[201] Train-Other_polity-owned_site-accuracy=1.000000
2019-09-01 13:03:15,580 [INFO]  Epoch[201] Time cost=0.117
2019-09-01 13:03:15,584 [INFO]  Saved checkpoint to "model/Other_polity-owned_site_imputer/model-0201.params"
2019-09-01 13:03:15,593 [INFO]  Epoch[201] Validation-cross-entropy=0.000004
2019-09-01 13:03:15,594 [INFO]  Epoch[201] Validation-Other_polity-owned_site-accuracy=1.000000
2019-09-01 13:03:15,658 [INFO]  Epoch[202] Batch [0-9]	Speed: 2524.47 samples/sec	cross-entropy=0.000003	Other_polity-owned_site-accuracy=1.000000
2019-09-01 13:03:15,718 [INFO]  Epoch[202] Train-cross-entropy=0.000005
2019-09-01 13:03:15,719 [INFO]  Epoch[202] Train-Other_polity-owned_site-accuracy=1.000000
2019-09-01 13:03:15,720 [INFO]  Epoch[202] Time cost=0.124
2019-09-01 13:03:15,724 [INFO]  Saved checkpoint to "model/Other_polity-owned_site_imputer/model-0202.params"
2019-09-01 13:03:15,737 [INFO]  Epoch[202] Validation-cross-entropy=0.000004
2019-09-01 13:03:15,738 [INFO]  Epoch[202] Validation-Other_polity-owned_site-accuracy=1.000000
2019-09-01 13:03:15,821 [INFO]  Epoch[203] Batch [0-9]	Speed: 2037.02 samples/sec	cross-entropy=0.000003	Other_polity-owned_site-accuracy=1.000000
2019-09-01 13:03:15,885 [INFO]  Epoch[203] Train-cross-entropy=0.000005
2019-09-01 13:03:15,886 [INFO]  Epoch[203] Train-Other_polity-owned_site-accuracy=1.000000
2019-09-01 13:03:15,887 [INFO]  Epoch[203] Time cost=0.147
2019-09-01 13:03:15,890 [INFO]  Saved checkpoint to "model/Other_polity-owned_site_imputer/model-0203.params"
2019-09-01 13:03:15,903 [INFO]  Epoch[203] Validation-cross-entropy=0.000004
2019-09-01 13:03:15,905 [INFO]  Epoch[203] Validation-Other_polity-owned_site-accuracy=1.000000
2019-09-01 13:03:15,986 [INFO]  Epoch[204] Batch [0-9]	Speed: 2090.31 samples/sec	cross-entropy=0.000003	Other_polity-owned_site-accuracy=1.000000
2019-09-01 13:03:16,038 [INFO]  Epoch[204] Train-cross-entropy=0.000004
2019-09-01 13:03:16,039 [INFO]  Epoch[204] Train-Other_polity-owned_site-accuracy=1.000000
2019-09-01 13:03:16,040 [INFO]  Epoch[204] Time cost=0.134
2019-09-01 13:03:16,044 [INFO]  Saved checkpoint to "model/Other_polity-owned_site_imputer/model-0204.params"
2019-09-01 13:03:16,053 [INFO]  Epoch[204] Validation-cross-entropy=0.000004
2019-09-01 13:03:16,055 [INFO]  Epoch[204] Validation-Other_polity-owned_site-accuracy=1.000000
2019-09-01 13:03:16,118 [INFO]  Epoch[205] Batch [0-9]	Speed: 2562.33 samples/sec	cross-entropy=0.000002	Other_polity-owned_site-accuracy=1.000000
2019-09-01 13:03:16,169 [INFO]  Epoch[205] Train-cross-entropy=0.000004
2019-09-01 13:03:16,170 [INFO]  Epoch[205] Train-Other_polity-owned_site-accuracy=1.000000
2019-09-01 13:03:16,171 [INFO]  Epoch[205] Time cost=0.115
2019-09-01 13:03:16,175 [INFO]  Saved checkpoint to "model/Other_polity-owned_site_imputer/model-0205.params"
2019-09-01 13:03:16,188 [INFO]  Epoch[205] Validation-cross-entropy=0.000004
2019-09-01 13:03:16,189 [INFO]  Epoch[205] Validation-Other_polity-owned_site-accuracy=1.000000
2019-09-01 13:03:16,266 [INFO]  Epoch[206] Batch [0-9]	Speed: 2217.04 samples/sec	cross-entropy=0.000002	Other_polity-owned_site-accuracy=1.000000
2019-09-01 13:03:16,318 [INFO]  Epoch[206] Train-cross-entropy=0.000004
2019-09-01 13:03:16,319 [INFO]  Epoch[206] Train-Other_polity-owned_site-accuracy=1.000000
2019-09-01 13:03:16,320 [INFO]  Epoch[206] Time cost=0.129
2019-09-01 13:03:16,324 [INFO]  Saved checkpoint to "model/Other_polity-owned_site_imputer/model-0206.params"
2019-09-01 13:03:16,333 [INFO]  Epoch[206] Validation-cross-entropy=0.000004
2019-09-01 13:03:16,335 [INFO]  Epoch[206] Validation-Other_polity-owned_site-accuracy=1.000000
2019-09-01 13:03:16,398 [INFO]  Epoch[207] Batch [0-9]	Speed: 2561.92 samples/sec	cross-entropy=0.000002	Other_polity-owned_site-accuracy=1.000000
2019-09-01 13:03:16,451 [INFO]  Epoch[207] Train-cross-entropy=0.000004
2019-09-01 13:03:16,452 [INFO]  Epoch[207] Train-Other_polity-owned_site-accuracy=1.000000
2019-09-01 13:03:16,453 [INFO]  Epoch[207] Time cost=0.117
2019-09-01 13:03:16,457 [INFO]  Saved checkpoint to "model/Other_polity-owned_site_imputer/model-0207.params"
2019-09-01 13:03:16,466 [INFO]  Epoch[207] Validation-cross-entropy=0.000004
2019-09-01 13:03:16,467 [INFO]  Epoch[207] Validation-Other_polity-owned_site-accuracy=1.000000
2019-09-01 13:03:16,529 [INFO]  Epoch[208] Batch [0-9]	Speed: 2561.16 samples/sec	cross-entropy=0.000002	Other_polity-owned_site-accuracy=1.000000
2019-09-01 13:03:16,581 [INFO]  Epoch[208] Train-cross-entropy=0.000004
2019-09-01 13:03:16,582 [INFO]  Epoch[208] Train-Other_polity-owned_site-accuracy=1.000000
2019-09-01 13:03:16,583 [INFO]  Epoch[208] Time cost=0.115
2019-09-01 13:03:16,587 [INFO]  Saved checkpoint to "model/Other_polity-owned_site_imputer/model-0208.params"
2019-09-01 13:03:16,596 [INFO]  Epoch[208] Validation-cross-entropy=0.000004
2019-09-01 13:03:16,597 [INFO]  Epoch[208] Validation-Other_polity-owned_site-accuracy=1.000000
2019-09-01 13:03:16,660 [INFO]  Epoch[209] Batch [0-9]	Speed: 2536.98 samples/sec	cross-entropy=0.000002	Other_polity-owned_site-accuracy=1.000000
2019-09-01 13:03:16,711 [INFO]  Epoch[209] Train-cross-entropy=0.000004
2019-09-01 13:03:16,712 [INFO]  Epoch[209] Train-Other_polity-owned_site-accuracy=1.000000
2019-09-01 13:03:16,713 [INFO]  Epoch[209] Time cost=0.115
2019-09-01 13:03:16,717 [INFO]  Saved checkpoint to "model/Other_polity-owned_site_imputer/model-0209.params"
2019-09-01 13:03:16,727 [INFO]  Epoch[209] Validation-cross-entropy=0.000004
2019-09-01 13:03:16,729 [INFO]  Epoch[209] Validation-Other_polity-owned_site-accuracy=1.000000
2019-09-01 13:03:16,801 [INFO]  Epoch[210] Batch [0-9]	Speed: 2454.58 samples/sec	cross-entropy=0.000002	Other_polity-owned_site-accuracy=1.000000
2019-09-01 13:03:16,862 [INFO]  Epoch[210] Train-cross-entropy=0.000004
2019-09-01 13:03:16,863 [INFO]  Epoch[210] Train-Other_polity-owned_site-accuracy=1.000000
2019-09-01 13:03:16,863 [INFO]  Epoch[210] Time cost=0.133
2019-09-01 13:03:16,867 [INFO]  Saved checkpoint to "model/Other_polity-owned_site_imputer/model-0210.params"
2019-09-01 13:03:16,880 [INFO]  Epoch[210] Validation-cross-entropy=0.000003
2019-09-01 13:03:16,882 [INFO]  Epoch[210] Validation-Other_polity-owned_site-accuracy=1.000000
2019-09-01 13:03:16,957 [INFO]  Epoch[211] Batch [0-9]	Speed: 2372.55 samples/sec	cross-entropy=0.000002	Other_polity-owned_site-accuracy=1.000000
2019-09-01 13:03:17,010 [INFO]  Epoch[211] Train-cross-entropy=0.000004
2019-09-01 13:03:17,011 [INFO]  Epoch[211] Train-Other_polity-owned_site-accuracy=1.000000
2019-09-01 13:03:17,012 [INFO]  Epoch[211] Time cost=0.129
2019-09-01 13:03:17,016 [INFO]  Saved checkpoint to "model/Other_polity-owned_site_imputer/model-0211.params"
2019-09-01 13:03:17,025 [INFO]  Epoch[211] Validation-cross-entropy=0.000003
2019-09-01 13:03:17,026 [INFO]  Epoch[211] Validation-Other_polity-owned_site-accuracy=1.000000
2019-09-01 13:03:17,089 [INFO]  Epoch[212] Batch [0-9]	Speed: 2563.23 samples/sec	cross-entropy=0.000002	Other_polity-owned_site-accuracy=1.000000
2019-09-01 13:03:17,144 [INFO]  Epoch[212] Train-cross-entropy=0.000004
2019-09-01 13:03:17,145 [INFO]  Epoch[212] Train-Other_polity-owned_site-accuracy=1.000000
2019-09-01 13:03:17,146 [INFO]  Epoch[212] Time cost=0.119
2019-09-01 13:03:17,150 [INFO]  Saved checkpoint to "model/Other_polity-owned_site_imputer/model-0212.params"
2019-09-01 13:03:17,161 [INFO]  Epoch[212] Validation-cross-entropy=0.000003
2019-09-01 13:03:17,163 [INFO]  Epoch[212] Validation-Other_polity-owned_site-accuracy=1.000000
2019-09-01 13:03:17,234 [INFO]  Epoch[213] Batch [0-9]	Speed: 2284.11 samples/sec	cross-entropy=0.000002	Other_polity-owned_site-accuracy=1.000000
2019-09-01 13:03:17,296 [INFO]  Epoch[213] Train-cross-entropy=0.000004
2019-09-01 13:03:17,297 [INFO]  Epoch[213] Train-Other_polity-owned_site-accuracy=1.000000
2019-09-01 13:03:17,298 [INFO]  Epoch[213] Time cost=0.133
2019-09-01 13:03:17,302 [INFO]  Saved checkpoint to "model/Other_polity-owned_site_imputer/model-0213.params"
2019-09-01 13:03:17,311 [INFO]  Epoch[213] Validation-cross-entropy=0.000003
2019-09-01 13:03:17,312 [INFO]  Epoch[213] Validation-Other_polity-owned_site-accuracy=1.000000
2019-09-01 13:03:17,375 [INFO]  Epoch[214] Batch [0-9]	Speed: 2550.90 samples/sec	cross-entropy=0.000002	Other_polity-owned_site-accuracy=1.000000
2019-09-01 13:03:17,437 [INFO]  Epoch[214] Train-cross-entropy=0.000004
2019-09-01 13:03:17,438 [INFO]  Epoch[214] Train-Other_polity-owned_site-accuracy=1.000000
2019-09-01 13:03:17,439 [INFO]  Epoch[214] Time cost=0.126
2019-09-01 13:03:17,443 [INFO]  Saved checkpoint to "model/Other_polity-owned_site_imputer/model-0214.params"
2019-09-01 13:03:17,452 [INFO]  Epoch[214] Validation-cross-entropy=0.000003
2019-09-01 13:03:17,453 [INFO]  Epoch[214] Validation-Other_polity-owned_site-accuracy=1.000000
2019-09-01 13:03:17,527 [INFO]  Epoch[215] Batch [0-9]	Speed: 2141.50 samples/sec	cross-entropy=0.000002	Other_polity-owned_site-accuracy=1.000000
2019-09-01 13:03:17,578 [INFO]  Epoch[215] Train-cross-entropy=0.000004
2019-09-01 13:03:17,579 [INFO]  Epoch[215] Train-Other_polity-owned_site-accuracy=1.000000
2019-09-01 13:03:17,579 [INFO]  Epoch[215] Time cost=0.126
2019-09-01 13:03:17,584 [INFO]  Saved checkpoint to "model/Other_polity-owned_site_imputer/model-0215.params"
2019-09-01 13:03:17,592 [INFO]  Epoch[215] Validation-cross-entropy=0.000003
2019-09-01 13:03:17,594 [INFO]  Epoch[215] Validation-Other_polity-owned_site-accuracy=1.000000
2019-09-01 13:03:17,656 [INFO]  Epoch[216] Batch [0-9]	Speed: 2572.35 samples/sec	cross-entropy=0.000002	Other_polity-owned_site-accuracy=1.000000
2019-09-01 13:03:17,717 [INFO]  Epoch[216] Train-cross-entropy=0.000004
2019-09-01 13:03:17,718 [INFO]  Epoch[216] Train-Other_polity-owned_site-accuracy=1.000000
2019-09-01 13:03:17,719 [INFO]  Epoch[216] Time cost=0.124
2019-09-01 13:03:17,722 [INFO]  Saved checkpoint to "model/Other_polity-owned_site_imputer/model-0216.params"
2019-09-01 13:03:17,735 [INFO]  Epoch[216] Validation-cross-entropy=0.000003
2019-09-01 13:03:17,737 [INFO]  Epoch[216] Validation-Other_polity-owned_site-accuracy=1.000000
2019-09-01 13:03:17,820 [INFO]  Epoch[217] Batch [0-9]	Speed: 2064.25 samples/sec	cross-entropy=0.000002	Other_polity-owned_site-accuracy=1.000000
2019-09-01 13:03:17,877 [INFO]  Epoch[217] Train-cross-entropy=0.000004
2019-09-01 13:03:17,878 [INFO]  Epoch[217] Train-Other_polity-owned_site-accuracy=1.000000
2019-09-01 13:03:17,879 [INFO]  Epoch[217] Time cost=0.141
2019-09-01 13:03:17,883 [INFO]  Saved checkpoint to "model/Other_polity-owned_site_imputer/model-0217.params"
2019-09-01 13:03:17,892 [INFO]  Epoch[217] Validation-cross-entropy=0.000003
2019-09-01 13:03:17,893 [INFO]  Epoch[217] Validation-Other_polity-owned_site-accuracy=1.000000
2019-09-01 13:03:17,955 [INFO]  Epoch[218] Batch [0-9]	Speed: 2580.85 samples/sec	cross-entropy=0.000002	Other_polity-owned_site-accuracy=1.000000
2019-09-01 13:03:18,017 [INFO]  Epoch[218] Train-cross-entropy=0.000004
2019-09-01 13:03:18,018 [INFO]  Epoch[218] Train-Other_polity-owned_site-accuracy=1.000000
2019-09-01 13:03:18,019 [INFO]  Epoch[218] Time cost=0.125
2019-09-01 13:03:18,022 [INFO]  Saved checkpoint to "model/Other_polity-owned_site_imputer/model-0218.params"
2019-09-01 13:03:18,035 [INFO]  Epoch[218] Validation-cross-entropy=0.000003
2019-09-01 13:03:18,037 [INFO]  Epoch[218] Validation-Other_polity-owned_site-accuracy=1.000000
2019-09-01 13:03:18,119 [INFO]  Epoch[219] Batch [0-9]	Speed: 2082.50 samples/sec	cross-entropy=0.000002	Other_polity-owned_site-accuracy=1.000000
2019-09-01 13:03:18,183 [INFO]  Epoch[219] Train-cross-entropy=0.000004
2019-09-01 13:03:18,184 [INFO]  Epoch[219] Train-Other_polity-owned_site-accuracy=1.000000
2019-09-01 13:03:18,185 [INFO]  Epoch[219] Time cost=0.147
2019-09-01 13:03:18,189 [INFO]  Saved checkpoint to "model/Other_polity-owned_site_imputer/model-0219.params"
2019-09-01 13:03:18,202 [INFO]  Epoch[219] Validation-cross-entropy=0.000003
2019-09-01 13:03:18,203 [INFO]  Epoch[219] Validation-Other_polity-owned_site-accuracy=1.000000
2019-09-01 13:03:18,287 [INFO]  Epoch[220] Batch [0-9]	Speed: 2013.57 samples/sec	cross-entropy=0.000002	Other_polity-owned_site-accuracy=1.000000
2019-09-01 13:03:18,342 [INFO]  Epoch[220] Train-cross-entropy=0.000003
2019-09-01 13:03:18,343 [INFO]  Epoch[220] Train-Other_polity-owned_site-accuracy=1.000000
2019-09-01 13:03:18,344 [INFO]  Epoch[220] Time cost=0.139
2019-09-01 13:03:18,348 [INFO]  Saved checkpoint to "model/Other_polity-owned_site_imputer/model-0220.params"
2019-09-01 13:03:18,357 [INFO]  Epoch[220] Validation-cross-entropy=0.000003
2019-09-01 13:03:18,359 [INFO]  Epoch[220] Validation-Other_polity-owned_site-accuracy=1.000000
2019-09-01 13:03:18,422 [INFO]  Epoch[221] Batch [0-9]	Speed: 2555.41 samples/sec	cross-entropy=0.000002	Other_polity-owned_site-accuracy=1.000000
2019-09-01 13:03:18,476 [INFO]  Epoch[221] Train-cross-entropy=0.000003
2019-09-01 13:03:18,477 [INFO]  Epoch[221] Train-Other_polity-owned_site-accuracy=1.000000
2019-09-01 13:03:18,478 [INFO]  Epoch[221] Time cost=0.118
2019-09-01 13:03:18,482 [INFO]  Saved checkpoint to "model/Other_polity-owned_site_imputer/model-0221.params"
2019-09-01 13:03:18,491 [INFO]  Epoch[221] Validation-cross-entropy=0.000003
2019-09-01 13:03:18,492 [INFO]  Epoch[221] Validation-Other_polity-owned_site-accuracy=1.000000
2019-09-01 13:03:18,555 [INFO]  Epoch[222] Batch [0-9]	Speed: 2546.78 samples/sec	cross-entropy=0.000002	Other_polity-owned_site-accuracy=1.000000
2019-09-01 13:03:18,613 [INFO]  Epoch[222] Train-cross-entropy=0.000003
2019-09-01 13:03:18,614 [INFO]  Epoch[222] Train-Other_polity-owned_site-accuracy=1.000000
2019-09-01 13:03:18,615 [INFO]  Epoch[222] Time cost=0.123
2019-09-01 13:03:18,619 [INFO]  Saved checkpoint to "model/Other_polity-owned_site_imputer/model-0222.params"
2019-09-01 13:03:18,632 [INFO]  Epoch[222] Validation-cross-entropy=0.000003
2019-09-01 13:03:18,633 [INFO]  Epoch[222] Validation-Other_polity-owned_site-accuracy=1.000000
2019-09-01 13:03:18,714 [INFO]  Epoch[223] Batch [0-9]	Speed: 2085.39 samples/sec	cross-entropy=0.000002	Other_polity-owned_site-accuracy=1.000000
2019-09-01 13:03:18,774 [INFO]  Epoch[223] Train-cross-entropy=0.000003
2019-09-01 13:03:18,775 [INFO]  Epoch[223] Train-Other_polity-owned_site-accuracy=1.000000
2019-09-01 13:03:18,776 [INFO]  Epoch[223] Time cost=0.141
2019-09-01 13:03:18,779 [INFO]  Saved checkpoint to "model/Other_polity-owned_site_imputer/model-0223.params"
2019-09-01 13:03:18,792 [INFO]  Epoch[223] Validation-cross-entropy=0.000003
2019-09-01 13:03:18,794 [INFO]  Epoch[223] Validation-Other_polity-owned_site-accuracy=1.000000
2019-09-01 13:03:18,862 [INFO]  Epoch[224] Batch [0-9]	Speed: 2397.38 samples/sec	cross-entropy=0.000002	Other_polity-owned_site-accuracy=1.000000
2019-09-01 13:03:18,923 [INFO]  Epoch[224] Train-cross-entropy=0.000003
2019-09-01 13:03:18,924 [INFO]  Epoch[224] Train-Other_polity-owned_site-accuracy=1.000000
2019-09-01 13:03:18,924 [INFO]  Epoch[224] Time cost=0.129
2019-09-01 13:03:18,928 [INFO]  Saved checkpoint to "model/Other_polity-owned_site_imputer/model-0224.params"
2019-09-01 13:03:18,939 [INFO]  Epoch[224] Validation-cross-entropy=0.000003
2019-09-01 13:03:18,941 [INFO]  Epoch[224] Validation-Other_polity-owned_site-accuracy=1.000000
2019-09-01 13:03:19,011 [INFO]  Epoch[225] Batch [0-9]	Speed: 2334.63 samples/sec	cross-entropy=0.000002	Other_polity-owned_site-accuracy=1.000000
2019-09-01 13:03:19,067 [INFO]  Epoch[225] Train-cross-entropy=0.000003
2019-09-01 13:03:19,068 [INFO]  Epoch[225] Train-Other_polity-owned_site-accuracy=1.000000
2019-09-01 13:03:19,069 [INFO]  Epoch[225] Time cost=0.127
2019-09-01 13:03:19,073 [INFO]  Saved checkpoint to "model/Other_polity-owned_site_imputer/model-0225.params"
2019-09-01 13:03:19,082 [INFO]  Epoch[225] Validation-cross-entropy=0.000003
2019-09-01 13:03:19,083 [INFO]  Epoch[225] Validation-Other_polity-owned_site-accuracy=1.000000
2019-09-01 13:03:19,159 [INFO]  Epoch[226] Batch [0-9]	Speed: 2072.52 samples/sec	cross-entropy=0.000002	Other_polity-owned_site-accuracy=1.000000
2019-09-01 13:03:19,209 [INFO]  Epoch[226] Train-cross-entropy=0.000003
2019-09-01 13:03:19,210 [INFO]  Epoch[226] Train-Other_polity-owned_site-accuracy=1.000000
2019-09-01 13:03:19,211 [INFO]  Epoch[226] Time cost=0.128
2019-09-01 13:03:19,215 [INFO]  Saved checkpoint to "model/Other_polity-owned_site_imputer/model-0226.params"
2019-09-01 13:03:19,224 [INFO]  Epoch[226] Validation-cross-entropy=0.000003
2019-09-01 13:03:19,225 [INFO]  Epoch[226] Validation-Other_polity-owned_site-accuracy=1.000000
2019-09-01 13:03:19,297 [INFO]  Epoch[227] Batch [0-9]	Speed: 2221.99 samples/sec	cross-entropy=0.000002	Other_polity-owned_site-accuracy=1.000000
2019-09-01 13:03:19,358 [INFO]  Epoch[227] Train-cross-entropy=0.000003
2019-09-01 13:03:19,359 [INFO]  Epoch[227] Train-Other_polity-owned_site-accuracy=1.000000
2019-09-01 13:03:19,360 [INFO]  Epoch[227] Time cost=0.134
2019-09-01 13:03:19,364 [INFO]  Saved checkpoint to "model/Other_polity-owned_site_imputer/model-0227.params"
2019-09-01 13:03:19,372 [INFO]  Epoch[227] Validation-cross-entropy=0.000003
2019-09-01 13:03:19,373 [INFO]  Epoch[227] Validation-Other_polity-owned_site-accuracy=1.000000
2019-09-01 13:03:19,436 [INFO]  Epoch[228] Batch [0-9]	Speed: 2579.54 samples/sec	cross-entropy=0.000002	Other_polity-owned_site-accuracy=1.000000
2019-09-01 13:03:19,488 [INFO]  Epoch[228] Train-cross-entropy=0.000003
2019-09-01 13:03:19,489 [INFO]  Epoch[228] Train-Other_polity-owned_site-accuracy=1.000000
2019-09-01 13:03:19,490 [INFO]  Epoch[228] Time cost=0.116
2019-09-01 13:03:19,494 [INFO]  Saved checkpoint to "model/Other_polity-owned_site_imputer/model-0228.params"
2019-09-01 13:03:19,503 [INFO]  Epoch[228] Validation-cross-entropy=0.000003
2019-09-01 13:03:19,505 [INFO]  Epoch[228] Validation-Other_polity-owned_site-accuracy=1.000000
2019-09-01 13:03:19,569 [INFO]  Epoch[229] Batch [0-9]	Speed: 2497.88 samples/sec	cross-entropy=0.000002	Other_polity-owned_site-accuracy=1.000000
2019-09-01 13:03:19,621 [INFO]  Epoch[229] Train-cross-entropy=0.000003
2019-09-01 13:03:19,622 [INFO]  Epoch[229] Train-Other_polity-owned_site-accuracy=1.000000
2019-09-01 13:03:19,623 [INFO]  Epoch[229] Time cost=0.117
2019-09-01 13:03:19,627 [INFO]  Saved checkpoint to "model/Other_polity-owned_site_imputer/model-0229.params"
2019-09-01 13:03:19,636 [INFO]  Epoch[229] Validation-cross-entropy=0.000003
2019-09-01 13:03:19,638 [INFO]  Epoch[229] Validation-Other_polity-owned_site-accuracy=1.000000
2019-09-01 13:03:19,701 [INFO]  Epoch[230] Batch [0-9]	Speed: 2523.91 samples/sec	cross-entropy=0.000002	Other_polity-owned_site-accuracy=1.000000
2019-09-01 13:03:19,754 [INFO]  Epoch[230] Train-cross-entropy=0.000003
2019-09-01 13:03:19,756 [INFO]  Epoch[230] Train-Other_polity-owned_site-accuracy=1.000000
2019-09-01 13:03:19,756 [INFO]  Epoch[230] Time cost=0.118
2019-09-01 13:03:19,760 [INFO]  Saved checkpoint to "model/Other_polity-owned_site_imputer/model-0230.params"
2019-09-01 13:03:19,769 [INFO]  Epoch[230] Validation-cross-entropy=0.000003
2019-09-01 13:03:19,770 [INFO]  Epoch[230] Validation-Other_polity-owned_site-accuracy=1.000000
2019-09-01 13:03:19,833 [INFO]  Epoch[231] Batch [0-9]	Speed: 2571.26 samples/sec	cross-entropy=0.000002	Other_polity-owned_site-accuracy=1.000000
2019-09-01 13:03:19,884 [INFO]  Epoch[231] Train-cross-entropy=0.000003
2019-09-01 13:03:19,885 [INFO]  Epoch[231] Train-Other_polity-owned_site-accuracy=1.000000
2019-09-01 13:03:19,886 [INFO]  Epoch[231] Time cost=0.114
2019-09-01 13:03:19,890 [INFO]  Saved checkpoint to "model/Other_polity-owned_site_imputer/model-0231.params"
2019-09-01 13:03:19,898 [INFO]  Epoch[231] Validation-cross-entropy=0.000003
2019-09-01 13:03:19,899 [INFO]  Epoch[231] Validation-Other_polity-owned_site-accuracy=1.000000
2019-09-01 13:03:19,962 [INFO]  Epoch[232] Batch [0-9]	Speed: 2564.89 samples/sec	cross-entropy=0.000002	Other_polity-owned_site-accuracy=1.000000
2019-09-01 13:03:20,013 [INFO]  Epoch[232] Train-cross-entropy=0.000003
2019-09-01 13:03:20,015 [INFO]  Epoch[232] Train-Other_polity-owned_site-accuracy=1.000000
2019-09-01 13:03:20,015 [INFO]  Epoch[232] Time cost=0.115
2019-09-01 13:03:20,019 [INFO]  Saved checkpoint to "model/Other_polity-owned_site_imputer/model-0232.params"
2019-09-01 13:03:20,028 [INFO]  Epoch[232] Validation-cross-entropy=0.000002
2019-09-01 13:03:20,029 [INFO]  Epoch[232] Validation-Other_polity-owned_site-accuracy=1.000000
2019-09-01 13:03:20,092 [INFO]  Epoch[233] Batch [0-9]	Speed: 2562.70 samples/sec	cross-entropy=0.000002	Other_polity-owned_site-accuracy=1.000000
2019-09-01 13:03:20,143 [INFO]  Epoch[233] Train-cross-entropy=0.000003
2019-09-01 13:03:20,144 [INFO]  Epoch[233] Train-Other_polity-owned_site-accuracy=1.000000
2019-09-01 13:03:20,145 [INFO]  Epoch[233] Time cost=0.115
2019-09-01 13:03:20,149 [INFO]  Saved checkpoint to "model/Other_polity-owned_site_imputer/model-0233.params"
2019-09-01 13:03:20,158 [INFO]  Epoch[233] Validation-cross-entropy=0.000002
2019-09-01 13:03:20,159 [INFO]  Epoch[233] Validation-Other_polity-owned_site-accuracy=1.000000
2019-09-01 13:03:20,226 [INFO]  Epoch[234] Batch [0-9]	Speed: 2400.02 samples/sec	cross-entropy=0.000002	Other_polity-owned_site-accuracy=1.000000
2019-09-01 13:03:20,288 [INFO]  Epoch[234] Train-cross-entropy=0.000003
2019-09-01 13:03:20,290 [INFO]  Epoch[234] Train-Other_polity-owned_site-accuracy=1.000000
2019-09-01 13:03:20,290 [INFO]  Epoch[234] Time cost=0.130
2019-09-01 13:03:20,294 [INFO]  Saved checkpoint to "model/Other_polity-owned_site_imputer/model-0234.params"
2019-09-01 13:03:20,307 [INFO]  Epoch[234] Validation-cross-entropy=0.000002
2019-09-01 13:03:20,309 [INFO]  Epoch[234] Validation-Other_polity-owned_site-accuracy=1.000000
2019-09-01 13:03:20,391 [INFO]  Epoch[235] Batch [0-9]	Speed: 2050.90 samples/sec	cross-entropy=0.000002	Other_polity-owned_site-accuracy=1.000000
2019-09-01 13:03:20,443 [INFO]  Epoch[235] Train-cross-entropy=0.000003
2019-09-01 13:03:20,444 [INFO]  Epoch[235] Train-Other_polity-owned_site-accuracy=1.000000
2019-09-01 13:03:20,445 [INFO]  Epoch[235] Time cost=0.135
2019-09-01 13:03:20,449 [INFO]  Saved checkpoint to "model/Other_polity-owned_site_imputer/model-0235.params"
2019-09-01 13:03:20,458 [INFO]  Epoch[235] Validation-cross-entropy=0.000002
2019-09-01 13:03:20,459 [INFO]  Epoch[235] Validation-Other_polity-owned_site-accuracy=1.000000
2019-09-01 13:03:20,522 [INFO]  Epoch[236] Batch [0-9]	Speed: 2557.82 samples/sec	cross-entropy=0.000001	Other_polity-owned_site-accuracy=1.000000
2019-09-01 13:03:20,573 [INFO]  Epoch[236] Train-cross-entropy=0.000003
2019-09-01 13:03:20,575 [INFO]  Epoch[236] Train-Other_polity-owned_site-accuracy=1.000000
2019-09-01 13:03:20,575 [INFO]  Epoch[236] Time cost=0.115
2019-09-01 13:03:20,580 [INFO]  Saved checkpoint to "model/Other_polity-owned_site_imputer/model-0236.params"
2019-09-01 13:03:20,588 [INFO]  Epoch[236] Validation-cross-entropy=0.000002
2019-09-01 13:03:20,589 [INFO]  Epoch[236] Validation-Other_polity-owned_site-accuracy=1.000000
2019-09-01 13:03:20,652 [INFO]  Epoch[237] Batch [0-9]	Speed: 2562.50 samples/sec	cross-entropy=0.000001	Other_polity-owned_site-accuracy=1.000000
2019-09-01 13:03:20,703 [INFO]  Epoch[237] Train-cross-entropy=0.000003
2019-09-01 13:03:20,704 [INFO]  Epoch[237] Train-Other_polity-owned_site-accuracy=1.000000
2019-09-01 13:03:20,705 [INFO]  Epoch[237] Time cost=0.115
2019-09-01 13:03:20,709 [INFO]  Saved checkpoint to "model/Other_polity-owned_site_imputer/model-0237.params"
2019-09-01 13:03:20,719 [INFO]  Epoch[237] Validation-cross-entropy=0.000002
2019-09-01 13:03:20,720 [INFO]  Epoch[237] Validation-Other_polity-owned_site-accuracy=1.000000
2019-09-01 13:03:20,793 [INFO]  Epoch[238] Batch [0-9]	Speed: 2160.43 samples/sec	cross-entropy=0.000001	Other_polity-owned_site-accuracy=1.000000
2019-09-01 13:03:20,857 [INFO]  Epoch[238] Train-cross-entropy=0.000003
2019-09-01 13:03:20,858 [INFO]  Epoch[238] Train-Other_polity-owned_site-accuracy=1.000000
2019-09-01 13:03:20,859 [INFO]  Epoch[238] Time cost=0.138
2019-09-01 13:03:20,863 [INFO]  Saved checkpoint to "model/Other_polity-owned_site_imputer/model-0238.params"
2019-09-01 13:03:20,876 [INFO]  Epoch[238] Validation-cross-entropy=0.000002
2019-09-01 13:03:20,877 [INFO]  Epoch[238] Validation-Other_polity-owned_site-accuracy=1.000000
2019-09-01 13:03:20,953 [INFO]  Epoch[239] Batch [0-9]	Speed: 2274.49 samples/sec	cross-entropy=0.000001	Other_polity-owned_site-accuracy=1.000000
2019-09-01 13:03:21,006 [INFO]  Epoch[239] Train-cross-entropy=0.000003
2019-09-01 13:03:21,007 [INFO]  Epoch[239] Train-Other_polity-owned_site-accuracy=1.000000
2019-09-01 13:03:21,008 [INFO]  Epoch[239] Time cost=0.129
2019-09-01 13:03:21,012 [INFO]  Saved checkpoint to "model/Other_polity-owned_site_imputer/model-0239.params"
2019-09-01 13:03:21,020 [INFO]  Epoch[239] Validation-cross-entropy=0.000002
2019-09-01 13:03:21,022 [INFO]  Epoch[239] Validation-Other_polity-owned_site-accuracy=1.000000
2019-09-01 13:03:21,087 [INFO]  Epoch[240] Batch [0-9]	Speed: 2524.86 samples/sec	cross-entropy=0.000001	Other_polity-owned_site-accuracy=1.000000
2019-09-01 13:03:21,149 [INFO]  Epoch[240] Train-cross-entropy=0.000003
2019-09-01 13:03:21,150 [INFO]  Epoch[240] Train-Other_polity-owned_site-accuracy=1.000000
2019-09-01 13:03:21,151 [INFO]  Epoch[240] Time cost=0.128
2019-09-01 13:03:21,154 [INFO]  Saved checkpoint to "model/Other_polity-owned_site_imputer/model-0240.params"
2019-09-01 13:03:21,167 [INFO]  Epoch[240] Validation-cross-entropy=0.000002
2019-09-01 13:03:21,169 [INFO]  Epoch[240] Validation-Other_polity-owned_site-accuracy=1.000000
2019-09-01 13:03:21,251 [INFO]  Epoch[241] Batch [0-9]	Speed: 2098.81 samples/sec	cross-entropy=0.000001	Other_polity-owned_site-accuracy=1.000000
2019-09-01 13:03:21,301 [INFO]  Epoch[241] Train-cross-entropy=0.000003
2019-09-01 13:03:21,302 [INFO]  Epoch[241] Train-Other_polity-owned_site-accuracy=1.000000
2019-09-01 13:03:21,303 [INFO]  Epoch[241] Time cost=0.133
2019-09-01 13:03:21,307 [INFO]  Saved checkpoint to "model/Other_polity-owned_site_imputer/model-0241.params"
2019-09-01 13:03:21,316 [INFO]  Epoch[241] Validation-cross-entropy=0.000002
2019-09-01 13:03:21,317 [INFO]  Epoch[241] Validation-Other_polity-owned_site-accuracy=1.000000
2019-09-01 13:03:21,380 [INFO]  Epoch[242] Batch [0-9]	Speed: 2567.13 samples/sec	cross-entropy=0.000001	Other_polity-owned_site-accuracy=1.000000
2019-09-01 13:03:21,431 [INFO]  Epoch[242] Train-cross-entropy=0.000002
2019-09-01 13:03:21,432 [INFO]  Epoch[242] Train-Other_polity-owned_site-accuracy=1.000000
2019-09-01 13:03:21,433 [INFO]  Epoch[242] Time cost=0.114
2019-09-01 13:03:21,437 [INFO]  Saved checkpoint to "model/Other_polity-owned_site_imputer/model-0242.params"
2019-09-01 13:03:21,446 [INFO]  Epoch[242] Validation-cross-entropy=0.000002
2019-09-01 13:03:21,447 [INFO]  Epoch[242] Validation-Other_polity-owned_site-accuracy=1.000000
2019-09-01 13:03:21,510 [INFO]  Epoch[243] Batch [0-9]	Speed: 2556.52 samples/sec	cross-entropy=0.000001	Other_polity-owned_site-accuracy=1.000000
2019-09-01 13:03:21,579 [INFO]  Epoch[243] Train-cross-entropy=0.000002
2019-09-01 13:03:21,580 [INFO]  Epoch[243] Train-Other_polity-owned_site-accuracy=1.000000
2019-09-01 13:03:21,581 [INFO]  Epoch[243] Time cost=0.134
2019-09-01 13:03:21,586 [INFO]  Saved checkpoint to "model/Other_polity-owned_site_imputer/model-0243.params"
2019-09-01 13:03:21,595 [INFO]  Epoch[243] Validation-cross-entropy=0.000002
2019-09-01 13:03:21,596 [INFO]  Epoch[243] Validation-Other_polity-owned_site-accuracy=1.000000
2019-09-01 13:03:21,661 [INFO]  Epoch[244] Batch [0-9]	Speed: 2462.35 samples/sec	cross-entropy=0.000001	Other_polity-owned_site-accuracy=1.000000
2019-09-01 13:03:21,714 [INFO]  Epoch[244] Train-cross-entropy=0.000002
2019-09-01 13:03:21,715 [INFO]  Epoch[244] Train-Other_polity-owned_site-accuracy=1.000000
2019-09-01 13:03:21,716 [INFO]  Epoch[244] Time cost=0.119
2019-09-01 13:03:21,721 [INFO]  Saved checkpoint to "model/Other_polity-owned_site_imputer/model-0244.params"
2019-09-01 13:03:21,730 [INFO]  Epoch[244] Validation-cross-entropy=0.000002
2019-09-01 13:03:21,731 [INFO]  Epoch[244] Validation-Other_polity-owned_site-accuracy=1.000000
2019-09-01 13:03:21,794 [INFO]  Epoch[245] Batch [0-9]	Speed: 2543.02 samples/sec	cross-entropy=0.000001	Other_polity-owned_site-accuracy=1.000000
2019-09-01 13:03:21,852 [INFO]  Epoch[245] Train-cross-entropy=0.000002
2019-09-01 13:03:21,853 [INFO]  Epoch[245] Train-Other_polity-owned_site-accuracy=1.000000
2019-09-01 13:03:21,854 [INFO]  Epoch[245] Time cost=0.122
2019-09-01 13:03:21,858 [INFO]  Saved checkpoint to "model/Other_polity-owned_site_imputer/model-0245.params"
2019-09-01 13:03:21,866 [INFO]  Epoch[245] Validation-cross-entropy=0.000002
2019-09-01 13:03:21,867 [INFO]  Epoch[245] Validation-Other_polity-owned_site-accuracy=1.000000
2019-09-01 13:03:21,930 [INFO]  Epoch[246] Batch [0-9]	Speed: 2571.22 samples/sec	cross-entropy=0.000001	Other_polity-owned_site-accuracy=1.000000
2019-09-01 13:03:21,984 [INFO]  Epoch[246] Train-cross-entropy=0.000002
2019-09-01 13:03:21,985 [INFO]  Epoch[246] Train-Other_polity-owned_site-accuracy=1.000000
2019-09-01 13:03:21,986 [INFO]  Epoch[246] Time cost=0.118
2019-09-01 13:03:21,990 [INFO]  Saved checkpoint to "model/Other_polity-owned_site_imputer/model-0246.params"
2019-09-01 13:03:22,003 [INFO]  Epoch[246] Validation-cross-entropy=0.000002
2019-09-01 13:03:22,004 [INFO]  Epoch[246] Validation-Other_polity-owned_site-accuracy=1.000000
2019-09-01 13:03:22,073 [INFO]  Epoch[247] Batch [0-9]	Speed: 2555.23 samples/sec	cross-entropy=0.000001	Other_polity-owned_site-accuracy=1.000000
2019-09-01 13:03:22,123 [INFO]  Epoch[247] Train-cross-entropy=0.000002
2019-09-01 13:03:22,124 [INFO]  Epoch[247] Train-Other_polity-owned_site-accuracy=1.000000
2019-09-01 13:03:22,125 [INFO]  Epoch[247] Time cost=0.119
2019-09-01 13:03:22,129 [INFO]  Saved checkpoint to "model/Other_polity-owned_site_imputer/model-0247.params"
2019-09-01 13:03:22,138 [INFO]  Epoch[247] Validation-cross-entropy=0.000002
2019-09-01 13:03:22,139 [INFO]  Epoch[247] Validation-Other_polity-owned_site-accuracy=1.000000
2019-09-01 13:03:22,202 [INFO]  Epoch[248] Batch [0-9]	Speed: 2563.52 samples/sec	cross-entropy=0.000001	Other_polity-owned_site-accuracy=1.000000
2019-09-01 13:03:22,253 [INFO]  Epoch[248] Train-cross-entropy=0.000002
2019-09-01 13:03:22,254 [INFO]  Epoch[248] Train-Other_polity-owned_site-accuracy=1.000000
2019-09-01 13:03:22,255 [INFO]  Epoch[248] Time cost=0.115
2019-09-01 13:03:22,259 [INFO]  Saved checkpoint to "model/Other_polity-owned_site_imputer/model-0248.params"
2019-09-01 13:03:22,268 [INFO]  Epoch[248] Validation-cross-entropy=0.000002
2019-09-01 13:03:22,269 [INFO]  Epoch[248] Validation-Other_polity-owned_site-accuracy=1.000000
2019-09-01 13:03:22,342 [INFO]  Epoch[249] Batch [0-9]	Speed: 2160.56 samples/sec	cross-entropy=0.000001	Other_polity-owned_site-accuracy=1.000000
2019-09-01 13:03:22,399 [INFO]  Epoch[249] Train-cross-entropy=0.000002
2019-09-01 13:03:22,400 [INFO]  Epoch[249] Train-Other_polity-owned_site-accuracy=1.000000
2019-09-01 13:03:22,401 [INFO]  Epoch[249] Time cost=0.131
2019-09-01 13:03:22,405 [INFO]  Saved checkpoint to "model/Other_polity-owned_site_imputer/model-0249.params"
2019-09-01 13:03:22,415 [INFO]  Epoch[249] Validation-cross-entropy=0.000002
2019-09-01 13:03:22,417 [INFO]  Epoch[249] Validation-Other_polity-owned_site-accuracy=1.000000
2019-09-01 13:03:22,500 [INFO]  Epoch[250] Batch [0-9]	Speed: 1928.98 samples/sec	cross-entropy=0.000001	Other_polity-owned_site-accuracy=1.000000
2019-09-01 13:03:22,562 [INFO]  Epoch[250] Train-cross-entropy=0.000002
2019-09-01 13:03:22,563 [INFO]  Epoch[250] Train-Other_polity-owned_site-accuracy=1.000000
2019-09-01 13:03:22,564 [INFO]  Epoch[250] Time cost=0.146
2019-09-01 13:03:22,568 [INFO]  Saved checkpoint to "model/Other_polity-owned_site_imputer/model-0250.params"
2019-09-01 13:03:22,581 [INFO]  Epoch[250] Validation-cross-entropy=0.000002
2019-09-01 13:03:22,582 [INFO]  Epoch[250] Validation-Other_polity-owned_site-accuracy=1.000000
2019-09-01 13:03:22,664 [INFO]  Epoch[251] Batch [0-9]	Speed: 1969.61 samples/sec	cross-entropy=0.000001	Other_polity-owned_site-accuracy=1.000000
2019-09-01 13:03:22,725 [INFO]  Epoch[251] Train-cross-entropy=0.000002
2019-09-01 13:03:22,726 [INFO]  Epoch[251] Train-Other_polity-owned_site-accuracy=1.000000
2019-09-01 13:03:22,727 [INFO]  Epoch[251] Time cost=0.143
2019-09-01 13:03:22,730 [INFO]  Saved checkpoint to "model/Other_polity-owned_site_imputer/model-0251.params"
2019-09-01 13:03:22,743 [INFO]  Epoch[251] Validation-cross-entropy=0.000002
2019-09-01 13:03:22,745 [INFO]  Epoch[251] Validation-Other_polity-owned_site-accuracy=1.000000
2019-09-01 13:03:22,825 [INFO]  Epoch[252] Batch [0-9]	Speed: 2120.18 samples/sec	cross-entropy=0.000001	Other_polity-owned_site-accuracy=1.000000
2019-09-01 13:03:22,877 [INFO]  Epoch[252] Train-cross-entropy=0.000002
2019-09-01 13:03:22,878 [INFO]  Epoch[252] Train-Other_polity-owned_site-accuracy=1.000000
2019-09-01 13:03:22,879 [INFO]  Epoch[252] Time cost=0.133
2019-09-01 13:03:22,884 [INFO]  Saved checkpoint to "model/Other_polity-owned_site_imputer/model-0252.params"
2019-09-01 13:03:22,893 [INFO]  Epoch[252] Validation-cross-entropy=0.000002
2019-09-01 13:03:22,894 [INFO]  Epoch[252] Validation-Other_polity-owned_site-accuracy=1.000000
2019-09-01 13:03:22,957 [INFO]  Epoch[253] Batch [0-9]	Speed: 2550.28 samples/sec	cross-entropy=0.000001	Other_polity-owned_site-accuracy=1.000000
2019-09-01 13:03:23,008 [INFO]  Epoch[253] Train-cross-entropy=0.000002
2019-09-01 13:03:23,009 [INFO]  Epoch[253] Train-Other_polity-owned_site-accuracy=1.000000
2019-09-01 13:03:23,010 [INFO]  Epoch[253] Time cost=0.115
2019-09-01 13:03:23,014 [INFO]  Saved checkpoint to "model/Other_polity-owned_site_imputer/model-0253.params"
2019-09-01 13:03:23,023 [INFO]  Epoch[253] Validation-cross-entropy=0.000002
2019-09-01 13:03:23,024 [INFO]  Epoch[253] Validation-Other_polity-owned_site-accuracy=1.000000
2019-09-01 13:03:23,087 [INFO]  Epoch[254] Batch [0-9]	Speed: 2562.59 samples/sec	cross-entropy=0.000001	Other_polity-owned_site-accuracy=1.000000
2019-09-01 13:03:23,149 [INFO]  Epoch[254] Train-cross-entropy=0.000002
2019-09-01 13:03:23,150 [INFO]  Epoch[254] Train-Other_polity-owned_site-accuracy=1.000000
2019-09-01 13:03:23,151 [INFO]  Epoch[254] Time cost=0.126
2019-09-01 13:03:23,155 [INFO]  Saved checkpoint to "model/Other_polity-owned_site_imputer/model-0254.params"
2019-09-01 13:03:23,164 [INFO]  Epoch[254] Validation-cross-entropy=0.000002
2019-09-01 13:03:23,165 [INFO]  Epoch[254] Validation-Other_polity-owned_site-accuracy=1.000000
2019-09-01 13:03:23,227 [INFO]  Epoch[255] Batch [0-9]	Speed: 2581.21 samples/sec	cross-entropy=0.000001	Other_polity-owned_site-accuracy=1.000000
2019-09-01 13:03:23,289 [INFO]  Epoch[255] Train-cross-entropy=0.000002
2019-09-01 13:03:23,290 [INFO]  Epoch[255] Train-Other_polity-owned_site-accuracy=1.000000
2019-09-01 13:03:23,291 [INFO]  Epoch[255] Time cost=0.126
2019-09-01 13:03:23,295 [INFO]  Saved checkpoint to "model/Other_polity-owned_site_imputer/model-0255.params"
2019-09-01 13:03:23,308 [INFO]  Epoch[255] Validation-cross-entropy=0.000002
2019-09-01 13:03:23,309 [INFO]  Epoch[255] Validation-Other_polity-owned_site-accuracy=1.000000
2019-09-01 13:03:23,379 [INFO]  Epoch[256] Batch [0-9]	Speed: 2499.37 samples/sec	cross-entropy=0.000001	Other_polity-owned_site-accuracy=1.000000
2019-09-01 13:03:23,439 [INFO]  Epoch[256] Train-cross-entropy=0.000002
2019-09-01 13:03:23,440 [INFO]  Epoch[256] Train-Other_polity-owned_site-accuracy=1.000000
2019-09-01 13:03:23,441 [INFO]  Epoch[256] Time cost=0.130
2019-09-01 13:03:23,445 [INFO]  Saved checkpoint to "model/Other_polity-owned_site_imputer/model-0256.params"
2019-09-01 13:03:23,458 [INFO]  Epoch[256] Validation-cross-entropy=0.000002
2019-09-01 13:03:23,459 [INFO]  Epoch[256] Validation-Other_polity-owned_site-accuracy=1.000000
2019-09-01 13:03:23,541 [INFO]  Epoch[257] Batch [0-9]	Speed: 2061.65 samples/sec	cross-entropy=0.000001	Other_polity-owned_site-accuracy=1.000000
2019-09-01 13:03:23,593 [INFO]  Epoch[257] Train-cross-entropy=0.000002
2019-09-01 13:03:23,594 [INFO]  Epoch[257] Train-Other_polity-owned_site-accuracy=1.000000
2019-09-01 13:03:23,595 [INFO]  Epoch[257] Time cost=0.135
2019-09-01 13:03:23,599 [INFO]  Saved checkpoint to "model/Other_polity-owned_site_imputer/model-0257.params"
2019-09-01 13:03:23,608 [INFO]  Epoch[257] Validation-cross-entropy=0.000002
2019-09-01 13:03:23,609 [INFO]  Epoch[257] Validation-Other_polity-owned_site-accuracy=1.000000
2019-09-01 13:03:23,673 [INFO]  Epoch[258] Batch [0-9]	Speed: 2515.08 samples/sec	cross-entropy=0.000001	Other_polity-owned_site-accuracy=1.000000
2019-09-01 13:03:23,728 [INFO]  Epoch[258] Train-cross-entropy=0.000002
2019-09-01 13:03:23,730 [INFO]  Epoch[258] Train-Other_polity-owned_site-accuracy=1.000000
2019-09-01 13:03:23,730 [INFO]  Epoch[258] Time cost=0.120
2019-09-01 13:03:23,734 [INFO]  Saved checkpoint to "model/Other_polity-owned_site_imputer/model-0258.params"
2019-09-01 13:03:23,747 [INFO]  Epoch[258] Validation-cross-entropy=0.000002
2019-09-01 13:03:23,749 [INFO]  Epoch[258] Validation-Other_polity-owned_site-accuracy=1.000000
2019-09-01 13:03:23,826 [INFO]  Epoch[259] Batch [0-9]	Speed: 2247.34 samples/sec	cross-entropy=0.000001	Other_polity-owned_site-accuracy=1.000000
2019-09-01 13:03:23,878 [INFO]  Epoch[259] Train-cross-entropy=0.000002
2019-09-01 13:03:23,879 [INFO]  Epoch[259] Train-Other_polity-owned_site-accuracy=1.000000
2019-09-01 13:03:23,880 [INFO]  Epoch[259] Time cost=0.130
2019-09-01 13:03:23,884 [INFO]  Saved checkpoint to "model/Other_polity-owned_site_imputer/model-0259.params"
2019-09-01 13:03:23,893 [INFO]  Epoch[259] Validation-cross-entropy=0.000002
2019-09-01 13:03:23,894 [INFO]  Epoch[259] Validation-Other_polity-owned_site-accuracy=1.000000
2019-09-01 13:03:23,958 [INFO]  Epoch[260] Batch [0-9]	Speed: 2552.71 samples/sec	cross-entropy=0.000001	Other_polity-owned_site-accuracy=1.000000
2019-09-01 13:03:24,017 [INFO]  Epoch[260] Train-cross-entropy=0.000002
2019-09-01 13:03:24,018 [INFO]  Epoch[260] Train-Other_polity-owned_site-accuracy=1.000000
2019-09-01 13:03:24,019 [INFO]  Epoch[260] Time cost=0.124
2019-09-01 13:03:24,023 [INFO]  Saved checkpoint to "model/Other_polity-owned_site_imputer/model-0260.params"
2019-09-01 13:03:24,036 [INFO]  Epoch[260] Validation-cross-entropy=0.000002
2019-09-01 13:03:24,037 [INFO]  Epoch[260] Validation-Other_polity-owned_site-accuracy=1.000000
2019-09-01 13:03:24,108 [INFO]  Epoch[261] Batch [0-9]	Speed: 2507.48 samples/sec	cross-entropy=0.000001	Other_polity-owned_site-accuracy=1.000000
2019-09-01 13:03:24,162 [INFO]  Epoch[261] Train-cross-entropy=0.000002
2019-09-01 13:03:24,163 [INFO]  Epoch[261] Train-Other_polity-owned_site-accuracy=1.000000
2019-09-01 13:03:24,164 [INFO]  Epoch[261] Time cost=0.126
2019-09-01 13:03:24,168 [INFO]  Saved checkpoint to "model/Other_polity-owned_site_imputer/model-0261.params"
2019-09-01 13:03:24,177 [INFO]  Epoch[261] Validation-cross-entropy=0.000002
2019-09-01 13:03:24,178 [INFO]  Epoch[261] Validation-Other_polity-owned_site-accuracy=1.000000
2019-09-01 13:03:24,244 [INFO]  Epoch[262] Batch [0-9]	Speed: 2414.80 samples/sec	cross-entropy=0.000001	Other_polity-owned_site-accuracy=1.000000
2019-09-01 13:03:24,306 [INFO]  Epoch[262] Train-cross-entropy=0.000002
2019-09-01 13:03:24,307 [INFO]  Epoch[262] Train-Other_polity-owned_site-accuracy=1.000000
2019-09-01 13:03:24,308 [INFO]  Epoch[262] Time cost=0.129
2019-09-01 13:03:24,312 [INFO]  Saved checkpoint to "model/Other_polity-owned_site_imputer/model-0262.params"
2019-09-01 13:03:24,325 [INFO]  Epoch[262] Validation-cross-entropy=0.000002
2019-09-01 13:03:24,326 [INFO]  Epoch[262] Validation-Other_polity-owned_site-accuracy=1.000000
2019-09-01 13:03:24,395 [INFO]  Epoch[263] Batch [0-9]	Speed: 2571.11 samples/sec	cross-entropy=0.000001	Other_polity-owned_site-accuracy=1.000000
2019-09-01 13:03:24,448 [INFO]  Epoch[263] Train-cross-entropy=0.000002
2019-09-01 13:03:24,449 [INFO]  Epoch[263] Train-Other_polity-owned_site-accuracy=1.000000
2019-09-01 13:03:24,450 [INFO]  Epoch[263] Time cost=0.122
2019-09-01 13:03:24,454 [INFO]  Saved checkpoint to "model/Other_polity-owned_site_imputer/model-0263.params"
2019-09-01 13:03:24,463 [INFO]  Epoch[263] Validation-cross-entropy=0.000002
2019-09-01 13:03:24,464 [INFO]  Epoch[263] Validation-Other_polity-owned_site-accuracy=1.000000
2019-09-01 13:03:24,527 [INFO]  Epoch[264] Batch [0-9]	Speed: 2559.21 samples/sec	cross-entropy=0.000001	Other_polity-owned_site-accuracy=1.000000
2019-09-01 13:03:24,585 [INFO]  Epoch[264] Train-cross-entropy=0.000002
2019-09-01 13:03:24,586 [INFO]  Epoch[264] Train-Other_polity-owned_site-accuracy=1.000000
2019-09-01 13:03:24,587 [INFO]  Epoch[264] Time cost=0.122
2019-09-01 13:03:24,591 [INFO]  Saved checkpoint to "model/Other_polity-owned_site_imputer/model-0264.params"
2019-09-01 13:03:24,600 [INFO]  Epoch[264] Validation-cross-entropy=0.000002
2019-09-01 13:03:24,601 [INFO]  Epoch[264] Validation-Other_polity-owned_site-accuracy=1.000000
2019-09-01 13:03:24,663 [INFO]  Epoch[265] Batch [0-9]	Speed: 2573.69 samples/sec	cross-entropy=0.000001	Other_polity-owned_site-accuracy=1.000000
2019-09-01 13:03:24,726 [INFO]  Epoch[265] Train-cross-entropy=0.000002
2019-09-01 13:03:24,727 [INFO]  Epoch[265] Train-Other_polity-owned_site-accuracy=1.000000
2019-09-01 13:03:24,728 [INFO]  Epoch[265] Time cost=0.126
2019-09-01 13:03:24,731 [INFO]  Saved checkpoint to "model/Other_polity-owned_site_imputer/model-0265.params"
2019-09-01 13:03:24,744 [INFO]  Epoch[265] Validation-cross-entropy=0.000002
2019-09-01 13:03:24,746 [INFO]  Epoch[265] Validation-Other_polity-owned_site-accuracy=1.000000
2019-09-01 13:03:24,816 [INFO]  Epoch[266] Batch [0-9]	Speed: 2527.99 samples/sec	cross-entropy=0.000001	Other_polity-owned_site-accuracy=1.000000
2019-09-01 13:03:24,867 [INFO]  Epoch[266] Train-cross-entropy=0.000002
2019-09-01 13:03:24,868 [INFO]  Epoch[266] Train-Other_polity-owned_site-accuracy=1.000000
2019-09-01 13:03:24,869 [INFO]  Epoch[266] Time cost=0.122
2019-09-01 13:03:24,873 [INFO]  Saved checkpoint to "model/Other_polity-owned_site_imputer/model-0266.params"
2019-09-01 13:03:24,882 [INFO]  Epoch[266] Validation-cross-entropy=0.000002
2019-09-01 13:03:24,883 [INFO]  Epoch[266] Validation-Other_polity-owned_site-accuracy=1.000000
2019-09-01 13:03:24,947 [INFO]  Epoch[267] Batch [0-9]	Speed: 2551.05 samples/sec	cross-entropy=0.000001	Other_polity-owned_site-accuracy=1.000000
2019-09-01 13:03:25,003 [INFO]  Epoch[267] Train-cross-entropy=0.000002
2019-09-01 13:03:25,004 [INFO]  Epoch[267] Train-Other_polity-owned_site-accuracy=1.000000
2019-09-01 13:03:25,005 [INFO]  Epoch[267] Time cost=0.121
2019-09-01 13:03:25,009 [INFO]  Saved checkpoint to "model/Other_polity-owned_site_imputer/model-0267.params"
2019-09-01 13:03:25,018 [INFO]  Epoch[267] Validation-cross-entropy=0.000002
2019-09-01 13:03:25,019 [INFO]  Epoch[267] Validation-Other_polity-owned_site-accuracy=1.000000
2019-09-01 13:03:25,082 [INFO]  Epoch[268] Batch [0-9]	Speed: 2567.95 samples/sec	cross-entropy=0.000001	Other_polity-owned_site-accuracy=1.000000
2019-09-01 13:03:25,135 [INFO]  Epoch[268] Train-cross-entropy=0.000002
2019-09-01 13:03:25,136 [INFO]  Epoch[268] Train-Other_polity-owned_site-accuracy=1.000000
2019-09-01 13:03:25,137 [INFO]  Epoch[268] Time cost=0.117
2019-09-01 13:03:25,141 [INFO]  Saved checkpoint to "model/Other_polity-owned_site_imputer/model-0268.params"
2019-09-01 13:03:25,150 [INFO]  Epoch[268] Validation-cross-entropy=0.000002
2019-09-01 13:03:25,151 [INFO]  Epoch[268] Validation-Other_polity-owned_site-accuracy=1.000000
2019-09-01 13:03:25,214 [INFO]  Epoch[269] Batch [0-9]	Speed: 2553.15 samples/sec	cross-entropy=0.000001	Other_polity-owned_site-accuracy=1.000000
2019-09-01 13:03:25,265 [INFO]  Epoch[269] Train-cross-entropy=0.000002
2019-09-01 13:03:25,266 [INFO]  Epoch[269] Train-Other_polity-owned_site-accuracy=1.000000
2019-09-01 13:03:25,267 [INFO]  Epoch[269] Time cost=0.115
2019-09-01 13:03:25,271 [INFO]  Saved checkpoint to "model/Other_polity-owned_site_imputer/model-0269.params"
2019-09-01 13:03:25,280 [INFO]  Epoch[269] Validation-cross-entropy=0.000001
2019-09-01 13:03:25,281 [INFO]  Epoch[269] Validation-Other_polity-owned_site-accuracy=1.000000
2019-09-01 13:03:25,344 [INFO]  Epoch[270] Batch [0-9]	Speed: 2552.89 samples/sec	cross-entropy=0.000001	Other_polity-owned_site-accuracy=1.000000
2019-09-01 13:03:25,402 [INFO]  Epoch[270] Train-cross-entropy=0.000002
2019-09-01 13:03:25,403 [INFO]  Epoch[270] Train-Other_polity-owned_site-accuracy=1.000000
2019-09-01 13:03:25,404 [INFO]  Epoch[270] Time cost=0.122
2019-09-01 13:03:25,408 [INFO]  Saved checkpoint to "model/Other_polity-owned_site_imputer/model-0270.params"
2019-09-01 13:03:25,417 [INFO]  Epoch[270] Validation-cross-entropy=0.000001
2019-09-01 13:03:25,418 [INFO]  Epoch[270] Validation-Other_polity-owned_site-accuracy=1.000000
2019-09-01 13:03:25,481 [INFO]  Epoch[271] Batch [0-9]	Speed: 2554.61 samples/sec	cross-entropy=0.000001	Other_polity-owned_site-accuracy=1.000000
2019-09-01 13:03:25,534 [INFO]  Epoch[271] Train-cross-entropy=0.000002
2019-09-01 13:03:25,535 [INFO]  Epoch[271] Train-Other_polity-owned_site-accuracy=1.000000
2019-09-01 13:03:25,536 [INFO]  Epoch[271] Time cost=0.117
2019-09-01 13:03:25,540 [INFO]  Saved checkpoint to "model/Other_polity-owned_site_imputer/model-0271.params"
2019-09-01 13:03:25,549 [INFO]  Epoch[271] Validation-cross-entropy=0.000001
2019-09-01 13:03:25,550 [INFO]  Epoch[271] Validation-Other_polity-owned_site-accuracy=1.000000
2019-09-01 13:03:25,612 [INFO]  Epoch[272] Batch [0-9]	Speed: 2573.93 samples/sec	cross-entropy=0.000001	Other_polity-owned_site-accuracy=1.000000
2019-09-01 13:03:25,666 [INFO]  Epoch[272] Train-cross-entropy=0.000002
2019-09-01 13:03:25,667 [INFO]  Epoch[272] Train-Other_polity-owned_site-accuracy=1.000000
2019-09-01 13:03:25,668 [INFO]  Epoch[272] Time cost=0.118
2019-09-01 13:03:25,672 [INFO]  Saved checkpoint to "model/Other_polity-owned_site_imputer/model-0272.params"
2019-09-01 13:03:25,681 [INFO]  Epoch[272] Validation-cross-entropy=0.000001
2019-09-01 13:03:25,682 [INFO]  Epoch[272] Validation-Other_polity-owned_site-accuracy=1.000000
2019-09-01 13:03:25,750 [INFO]  Epoch[273] Batch [0-9]	Speed: 2345.06 samples/sec	cross-entropy=0.000001	Other_polity-owned_site-accuracy=1.000000
2019-09-01 13:03:25,806 [INFO]  Epoch[273] Train-cross-entropy=0.000001
2019-09-01 13:03:25,808 [INFO]  Epoch[273] Train-Other_polity-owned_site-accuracy=1.000000
2019-09-01 13:03:25,809 [INFO]  Epoch[273] Time cost=0.126
2019-09-01 13:03:25,813 [INFO]  Saved checkpoint to "model/Other_polity-owned_site_imputer/model-0273.params"
2019-09-01 13:03:25,823 [INFO]  Epoch[273] Validation-cross-entropy=0.000001
2019-09-01 13:03:25,824 [INFO]  Epoch[273] Validation-Other_polity-owned_site-accuracy=1.000000
2019-09-01 13:03:25,892 [INFO]  Epoch[274] Batch [0-9]	Speed: 2347.38 samples/sec	cross-entropy=0.000001	Other_polity-owned_site-accuracy=1.000000
2019-09-01 13:03:25,949 [INFO]  Epoch[274] Train-cross-entropy=0.000001
2019-09-01 13:03:25,950 [INFO]  Epoch[274] Train-Other_polity-owned_site-accuracy=1.000000
2019-09-01 13:03:25,951 [INFO]  Epoch[274] Time cost=0.126
2019-09-01 13:03:25,955 [INFO]  Saved checkpoint to "model/Other_polity-owned_site_imputer/model-0274.params"
2019-09-01 13:03:25,968 [INFO]  Epoch[274] Validation-cross-entropy=0.000001
2019-09-01 13:03:25,970 [INFO]  Epoch[274] Validation-Other_polity-owned_site-accuracy=1.000000
2019-09-01 13:03:26,056 [INFO]  Epoch[275] Batch [0-9]	Speed: 1833.12 samples/sec	cross-entropy=0.000001	Other_polity-owned_site-accuracy=1.000000
2019-09-01 13:03:26,122 [INFO]  Epoch[275] Train-cross-entropy=0.000001
2019-09-01 13:03:26,123 [INFO]  Epoch[275] Train-Other_polity-owned_site-accuracy=1.000000
2019-09-01 13:03:26,124 [INFO]  Epoch[275] Time cost=0.153
2019-09-01 13:03:26,129 [INFO]  Saved checkpoint to "model/Other_polity-owned_site_imputer/model-0275.params"
2019-09-01 13:03:26,139 [INFO]  Epoch[275] Validation-cross-entropy=0.000001
2019-09-01 13:03:26,140 [INFO]  Epoch[275] Validation-Other_polity-owned_site-accuracy=1.000000
2019-09-01 13:03:26,220 [INFO]  Epoch[276] Batch [0-9]	Speed: 1975.88 samples/sec	cross-entropy=0.000001	Other_polity-owned_site-accuracy=1.000000
2019-09-01 13:03:26,275 [INFO]  Epoch[276] Train-cross-entropy=0.000001
2019-09-01 13:03:26,276 [INFO]  Epoch[276] Train-Other_polity-owned_site-accuracy=1.000000
2019-09-01 13:03:26,277 [INFO]  Epoch[276] Time cost=0.136
2019-09-01 13:03:26,281 [INFO]  Saved checkpoint to "model/Other_polity-owned_site_imputer/model-0276.params"
2019-09-01 13:03:26,290 [INFO]  Epoch[276] Validation-cross-entropy=0.000001
2019-09-01 13:03:26,292 [INFO]  Epoch[276] Validation-Other_polity-owned_site-accuracy=1.000000
2019-09-01 13:03:26,358 [INFO]  Epoch[277] Batch [0-9]	Speed: 2443.57 samples/sec	cross-entropy=0.000001	Other_polity-owned_site-accuracy=1.000000
2019-09-01 13:03:26,414 [INFO]  Epoch[277] Train-cross-entropy=0.000001
2019-09-01 13:03:26,415 [INFO]  Epoch[277] Train-Other_polity-owned_site-accuracy=1.000000
2019-09-01 13:03:26,416 [INFO]  Epoch[277] Time cost=0.124
2019-09-01 13:03:26,421 [INFO]  Saved checkpoint to "model/Other_polity-owned_site_imputer/model-0277.params"
2019-09-01 13:03:26,431 [INFO]  Epoch[277] Validation-cross-entropy=0.000001
2019-09-01 13:03:26,433 [INFO]  Epoch[277] Validation-Other_polity-owned_site-accuracy=1.000000
2019-09-01 13:03:26,504 [INFO]  Epoch[278] Batch [0-9]	Speed: 2282.17 samples/sec	cross-entropy=0.000001	Other_polity-owned_site-accuracy=1.000000
2019-09-01 13:03:26,566 [INFO]  Epoch[278] Train-cross-entropy=0.000001
2019-09-01 13:03:26,568 [INFO]  Epoch[278] Train-Other_polity-owned_site-accuracy=1.000000
2019-09-01 13:03:26,569 [INFO]  Epoch[278] Time cost=0.135
2019-09-01 13:03:26,572 [INFO]  Saved checkpoint to "model/Other_polity-owned_site_imputer/model-0278.params"
2019-09-01 13:03:26,585 [INFO]  Epoch[278] Validation-cross-entropy=0.000001
2019-09-01 13:03:26,587 [INFO]  Epoch[278] Validation-Other_polity-owned_site-accuracy=1.000000
2019-09-01 13:03:26,660 [INFO]  Epoch[279] Batch [0-9]	Speed: 2368.59 samples/sec	cross-entropy=0.000001	Other_polity-owned_site-accuracy=1.000000
2019-09-01 13:03:26,715 [INFO]  Epoch[279] Train-cross-entropy=0.000001
2019-09-01 13:03:26,716 [INFO]  Epoch[279] Train-Other_polity-owned_site-accuracy=1.000000
2019-09-01 13:03:26,717 [INFO]  Epoch[279] Time cost=0.129
2019-09-01 13:03:26,721 [INFO]  Saved checkpoint to "model/Other_polity-owned_site_imputer/model-0279.params"
2019-09-01 13:03:26,731 [INFO]  Epoch[279] Validation-cross-entropy=0.000001
2019-09-01 13:03:26,732 [INFO]  Epoch[279] Validation-Other_polity-owned_site-accuracy=1.000000
2019-09-01 13:03:26,798 [INFO]  Epoch[280] Batch [0-9]	Speed: 2444.99 samples/sec	cross-entropy=0.000001	Other_polity-owned_site-accuracy=1.000000
2019-09-01 13:03:26,853 [INFO]  Epoch[280] Train-cross-entropy=0.000001
2019-09-01 13:03:26,854 [INFO]  Epoch[280] Train-Other_polity-owned_site-accuracy=1.000000
2019-09-01 13:03:26,855 [INFO]  Epoch[280] Time cost=0.122
2019-09-01 13:03:26,859 [INFO]  Saved checkpoint to "model/Other_polity-owned_site_imputer/model-0280.params"
2019-09-01 13:03:26,868 [INFO]  Epoch[280] Validation-cross-entropy=0.000001
2019-09-01 13:03:26,869 [INFO]  Epoch[280] Validation-Other_polity-owned_site-accuracy=1.000000
2019-09-01 13:03:26,931 [INFO]  Epoch[281] Batch [0-9]	Speed: 2588.65 samples/sec	cross-entropy=0.000001	Other_polity-owned_site-accuracy=1.000000
2019-09-01 13:03:26,990 [INFO]  Epoch[281] Train-cross-entropy=0.000001
2019-09-01 13:03:26,991 [INFO]  Epoch[281] Train-Other_polity-owned_site-accuracy=1.000000
2019-09-01 13:03:26,992 [INFO]  Epoch[281] Time cost=0.122
2019-09-01 13:03:26,996 [INFO]  Saved checkpoint to "model/Other_polity-owned_site_imputer/model-0281.params"
2019-09-01 13:03:27,009 [INFO]  Epoch[281] Validation-cross-entropy=0.000001
2019-09-01 13:03:27,010 [INFO]  Epoch[281] Validation-Other_polity-owned_site-accuracy=1.000000
2019-09-01 13:03:27,079 [INFO]  Epoch[282] Batch [0-9]	Speed: 2436.31 samples/sec	cross-entropy=0.000001	Other_polity-owned_site-accuracy=1.000000
2019-09-01 13:03:27,131 [INFO]  Epoch[282] Train-cross-entropy=0.000001
2019-09-01 13:03:27,132 [INFO]  Epoch[282] Train-Other_polity-owned_site-accuracy=1.000000
2019-09-01 13:03:27,133 [INFO]  Epoch[282] Time cost=0.122
2019-09-01 13:03:27,138 [INFO]  Saved checkpoint to "model/Other_polity-owned_site_imputer/model-0282.params"
2019-09-01 13:03:27,147 [INFO]  Epoch[282] Validation-cross-entropy=0.000001
2019-09-01 13:03:27,148 [INFO]  Epoch[282] Validation-Other_polity-owned_site-accuracy=1.000000
2019-09-01 13:03:27,212 [INFO]  Epoch[283] Batch [0-9]	Speed: 2522.14 samples/sec	cross-entropy=0.000001	Other_polity-owned_site-accuracy=1.000000
2019-09-01 13:03:27,265 [INFO]  Epoch[283] Train-cross-entropy=0.000001
2019-09-01 13:03:27,266 [INFO]  Epoch[283] Train-Other_polity-owned_site-accuracy=1.000000
2019-09-01 13:03:27,267 [INFO]  Epoch[283] Time cost=0.118
2019-09-01 13:03:27,272 [INFO]  Saved checkpoint to "model/Other_polity-owned_site_imputer/model-0283.params"
2019-09-01 13:03:27,281 [INFO]  Epoch[283] Validation-cross-entropy=0.000001
2019-09-01 13:03:27,282 [INFO]  Epoch[283] Validation-Other_polity-owned_site-accuracy=1.000000
2019-09-01 13:03:27,348 [INFO]  Epoch[284] Batch [0-9]	Speed: 2460.82 samples/sec	cross-entropy=0.000001	Other_polity-owned_site-accuracy=1.000000
2019-09-01 13:03:27,403 [INFO]  Epoch[284] Train-cross-entropy=0.000001
2019-09-01 13:03:27,404 [INFO]  Epoch[284] Train-Other_polity-owned_site-accuracy=1.000000
2019-09-01 13:03:27,405 [INFO]  Epoch[284] Time cost=0.122
2019-09-01 13:03:27,409 [INFO]  Saved checkpoint to "model/Other_polity-owned_site_imputer/model-0284.params"
2019-09-01 13:03:27,422 [INFO]  Epoch[284] Validation-cross-entropy=0.000001
2019-09-01 13:03:27,423 [INFO]  Epoch[284] Validation-Other_polity-owned_site-accuracy=1.000000
2019-09-01 13:03:27,497 [INFO]  Epoch[285] Batch [0-9]	Speed: 2394.17 samples/sec	cross-entropy=0.000001	Other_polity-owned_site-accuracy=1.000000
2019-09-01 13:03:27,561 [INFO]  Epoch[285] Train-cross-entropy=0.000001
2019-09-01 13:03:27,562 [INFO]  Epoch[285] Train-Other_polity-owned_site-accuracy=1.000000
2019-09-01 13:03:27,563 [INFO]  Epoch[285] Time cost=0.138
2019-09-01 13:03:27,567 [INFO]  Saved checkpoint to "model/Other_polity-owned_site_imputer/model-0285.params"
2019-09-01 13:03:27,576 [INFO]  Epoch[285] Validation-cross-entropy=0.000001
2019-09-01 13:03:27,578 [INFO]  Epoch[285] Validation-Other_polity-owned_site-accuracy=1.000000
2019-09-01 13:03:27,641 [INFO]  Epoch[286] Batch [0-9]	Speed: 2546.44 samples/sec	cross-entropy=0.000001	Other_polity-owned_site-accuracy=1.000000
2019-09-01 13:03:27,694 [INFO]  Epoch[286] Train-cross-entropy=0.000001
2019-09-01 13:03:27,696 [INFO]  Epoch[286] Train-Other_polity-owned_site-accuracy=1.000000
2019-09-01 13:03:27,697 [INFO]  Epoch[286] Time cost=0.118
2019-09-01 13:03:27,701 [INFO]  Saved checkpoint to "model/Other_polity-owned_site_imputer/model-0286.params"
2019-09-01 13:03:27,714 [INFO]  Epoch[286] Validation-cross-entropy=0.000001
2019-09-01 13:03:27,715 [INFO]  Epoch[286] Validation-Other_polity-owned_site-accuracy=1.000000
2019-09-01 13:03:27,790 [INFO]  Epoch[287] Batch [0-9]	Speed: 2287.28 samples/sec	cross-entropy=0.000001	Other_polity-owned_site-accuracy=1.000000
2019-09-01 13:03:27,842 [INFO]  Epoch[287] Train-cross-entropy=0.000001
2019-09-01 13:03:27,843 [INFO]  Epoch[287] Train-Other_polity-owned_site-accuracy=1.000000
2019-09-01 13:03:27,844 [INFO]  Epoch[287] Time cost=0.128
2019-09-01 13:03:27,848 [INFO]  Saved checkpoint to "model/Other_polity-owned_site_imputer/model-0287.params"
2019-09-01 13:03:27,858 [INFO]  Epoch[287] Validation-cross-entropy=0.000001
2019-09-01 13:03:27,859 [INFO]  Epoch[287] Validation-Other_polity-owned_site-accuracy=1.000000
2019-09-01 13:03:27,924 [INFO]  Epoch[288] Batch [0-9]	Speed: 2523.45 samples/sec	cross-entropy=0.000001	Other_polity-owned_site-accuracy=1.000000
2019-09-01 13:03:27,977 [INFO]  Epoch[288] Train-cross-entropy=0.000001
2019-09-01 13:03:27,978 [INFO]  Epoch[288] Train-Other_polity-owned_site-accuracy=1.000000
2019-09-01 13:03:27,979 [INFO]  Epoch[288] Time cost=0.118
2019-09-01 13:03:27,983 [INFO]  Saved checkpoint to "model/Other_polity-owned_site_imputer/model-0288.params"
2019-09-01 13:03:27,993 [INFO]  Epoch[288] Validation-cross-entropy=0.000001
2019-09-01 13:03:27,994 [INFO]  Epoch[288] Validation-Other_polity-owned_site-accuracy=1.000000
2019-09-01 13:03:28,058 [INFO]  Epoch[289] Batch [0-9]	Speed: 2537.36 samples/sec	cross-entropy=0.000001	Other_polity-owned_site-accuracy=1.000000
2019-09-01 13:03:28,110 [INFO]  Epoch[289] Train-cross-entropy=0.000001
2019-09-01 13:03:28,111 [INFO]  Epoch[289] Train-Other_polity-owned_site-accuracy=1.000000
2019-09-01 13:03:28,112 [INFO]  Epoch[289] Time cost=0.117
2019-09-01 13:03:28,116 [INFO]  Saved checkpoint to "model/Other_polity-owned_site_imputer/model-0289.params"
2019-09-01 13:03:28,126 [INFO]  Epoch[289] Validation-cross-entropy=0.000001
2019-09-01 13:03:28,127 [INFO]  Epoch[289] Validation-Other_polity-owned_site-accuracy=1.000000
2019-09-01 13:03:28,191 [INFO]  Epoch[290] Batch [0-9]	Speed: 2523.40 samples/sec	cross-entropy=0.000001	Other_polity-owned_site-accuracy=1.000000
2019-09-01 13:03:28,244 [INFO]  Epoch[290] Train-cross-entropy=0.000001
2019-09-01 13:03:28,245 [INFO]  Epoch[290] Train-Other_polity-owned_site-accuracy=1.000000
2019-09-01 13:03:28,246 [INFO]  Epoch[290] Time cost=0.118
2019-09-01 13:03:28,250 [INFO]  Saved checkpoint to "model/Other_polity-owned_site_imputer/model-0290.params"
2019-09-01 13:03:28,258 [INFO]  Epoch[290] Validation-cross-entropy=0.000001
2019-09-01 13:03:28,260 [INFO]  Epoch[290] Validation-Other_polity-owned_site-accuracy=1.000000
2019-09-01 13:03:28,328 [INFO]  Epoch[291] Batch [0-9]	Speed: 2325.78 samples/sec	cross-entropy=0.000001	Other_polity-owned_site-accuracy=1.000000
2019-09-01 13:03:28,392 [INFO]  Epoch[291] Train-cross-entropy=0.000001
2019-09-01 13:03:28,393 [INFO]  Epoch[291] Train-Other_polity-owned_site-accuracy=1.000000
2019-09-01 13:03:28,394 [INFO]  Epoch[291] Time cost=0.134
2019-09-01 13:03:28,398 [INFO]  Saved checkpoint to "model/Other_polity-owned_site_imputer/model-0291.params"
2019-09-01 13:03:28,411 [INFO]  Epoch[291] Validation-cross-entropy=0.000001
2019-09-01 13:03:28,412 [INFO]  Epoch[291] Validation-Other_polity-owned_site-accuracy=1.000000
2019-09-01 13:03:28,483 [INFO]  Epoch[292] Batch [0-9]	Speed: 2515.05 samples/sec	cross-entropy=0.000001	Other_polity-owned_site-accuracy=1.000000
2019-09-01 13:03:28,534 [INFO]  Epoch[292] Train-cross-entropy=0.000001
2019-09-01 13:03:28,535 [INFO]  Epoch[292] Train-Other_polity-owned_site-accuracy=1.000000
2019-09-01 13:03:28,535 [INFO]  Epoch[292] Time cost=0.122
2019-09-01 13:03:28,540 [INFO]  Saved checkpoint to "model/Other_polity-owned_site_imputer/model-0292.params"
2019-09-01 13:03:28,548 [INFO]  Epoch[292] Validation-cross-entropy=0.000001
2019-09-01 13:03:28,549 [INFO]  Epoch[292] Validation-Other_polity-owned_site-accuracy=1.000000
2019-09-01 13:03:28,615 [INFO]  Epoch[293] Batch [0-9]	Speed: 2470.45 samples/sec	cross-entropy=0.000001	Other_polity-owned_site-accuracy=1.000000
2019-09-01 13:03:28,677 [INFO]  Epoch[293] Train-cross-entropy=0.000001
2019-09-01 13:03:28,678 [INFO]  Epoch[293] Train-Other_polity-owned_site-accuracy=1.000000
2019-09-01 13:03:28,679 [INFO]  Epoch[293] Time cost=0.128
2019-09-01 13:03:28,682 [INFO]  Saved checkpoint to "model/Other_polity-owned_site_imputer/model-0293.params"
2019-09-01 13:03:28,695 [INFO]  Epoch[293] Validation-cross-entropy=0.000001
2019-09-01 13:03:28,697 [INFO]  Epoch[293] Validation-Other_polity-owned_site-accuracy=1.000000
2019-09-01 13:03:28,771 [INFO]  Epoch[294] Batch [0-9]	Speed: 2335.28 samples/sec	cross-entropy=0.000001	Other_polity-owned_site-accuracy=1.000000
2019-09-01 13:03:28,824 [INFO]  Epoch[294] Train-cross-entropy=0.000001
2019-09-01 13:03:28,826 [INFO]  Epoch[294] Train-Other_polity-owned_site-accuracy=1.000000
2019-09-01 13:03:28,827 [INFO]  Epoch[294] Time cost=0.128
2019-09-01 13:03:28,831 [INFO]  Saved checkpoint to "model/Other_polity-owned_site_imputer/model-0294.params"
2019-09-01 13:03:28,840 [INFO]  Epoch[294] Validation-cross-entropy=0.000001
2019-09-01 13:03:28,842 [INFO]  Epoch[294] Validation-Other_polity-owned_site-accuracy=1.000000
2019-09-01 13:03:28,906 [INFO]  Epoch[295] Batch [0-9]	Speed: 2515.79 samples/sec	cross-entropy=0.000000	Other_polity-owned_site-accuracy=1.000000
2019-09-01 13:03:28,966 [INFO]  Epoch[295] Train-cross-entropy=0.000001
2019-09-01 13:03:28,967 [INFO]  Epoch[295] Train-Other_polity-owned_site-accuracy=1.000000
2019-09-01 13:03:28,968 [INFO]  Epoch[295] Time cost=0.126
2019-09-01 13:03:28,972 [INFO]  Saved checkpoint to "model/Other_polity-owned_site_imputer/model-0295.params"
2019-09-01 13:03:28,985 [INFO]  Epoch[295] Validation-cross-entropy=0.000001
2019-09-01 13:03:28,986 [INFO]  Epoch[295] Validation-Other_polity-owned_site-accuracy=1.000000
2019-09-01 13:03:29,062 [INFO]  Epoch[296] Batch [0-9]	Speed: 2265.01 samples/sec	cross-entropy=0.000000	Other_polity-owned_site-accuracy=1.000000
2019-09-01 13:03:29,116 [INFO]  Epoch[296] Train-cross-entropy=0.000001
2019-09-01 13:03:29,117 [INFO]  Epoch[296] Train-Other_polity-owned_site-accuracy=1.000000
2019-09-01 13:03:29,118 [INFO]  Epoch[296] Time cost=0.130
2019-09-01 13:03:29,122 [INFO]  Saved checkpoint to "model/Other_polity-owned_site_imputer/model-0296.params"
2019-09-01 13:03:29,131 [INFO]  Epoch[296] Validation-cross-entropy=0.000001
2019-09-01 13:03:29,132 [INFO]  Epoch[296] Validation-Other_polity-owned_site-accuracy=1.000000
2019-09-01 13:03:29,195 [INFO]  Epoch[297] Batch [0-9]	Speed: 2534.10 samples/sec	cross-entropy=0.000000	Other_polity-owned_site-accuracy=1.000000
2019-09-01 13:03:29,248 [INFO]  Epoch[297] Train-cross-entropy=0.000001
2019-09-01 13:03:29,249 [INFO]  Epoch[297] Train-Other_polity-owned_site-accuracy=1.000000
2019-09-01 13:03:29,250 [INFO]  Epoch[297] Time cost=0.117
2019-09-01 13:03:29,254 [INFO]  Saved checkpoint to "model/Other_polity-owned_site_imputer/model-0297.params"
2019-09-01 13:03:29,262 [INFO]  Epoch[297] Validation-cross-entropy=0.000001
2019-09-01 13:03:29,263 [INFO]  Epoch[297] Validation-Other_polity-owned_site-accuracy=1.000000
2019-09-01 13:03:29,327 [INFO]  Epoch[298] Batch [0-9]	Speed: 2553.58 samples/sec	cross-entropy=0.000000	Other_polity-owned_site-accuracy=1.000000
2019-09-01 13:03:29,389 [INFO]  Epoch[298] Train-cross-entropy=0.000001
2019-09-01 13:03:29,390 [INFO]  Epoch[298] Train-Other_polity-owned_site-accuracy=1.000000
2019-09-01 13:03:29,391 [INFO]  Epoch[298] Time cost=0.126
2019-09-01 13:03:29,394 [INFO]  Saved checkpoint to "model/Other_polity-owned_site_imputer/model-0298.params"
2019-09-01 13:03:29,405 [INFO]  Epoch[298] Validation-cross-entropy=0.000001
2019-09-01 13:03:29,407 [INFO]  Epoch[298] Validation-Other_polity-owned_site-accuracy=1.000000
2019-09-01 13:03:29,473 [INFO]  Epoch[299] Batch [0-9]	Speed: 2431.28 samples/sec	cross-entropy=0.000000	Other_polity-owned_site-accuracy=1.000000
2019-09-01 13:03:29,525 [INFO]  Epoch[299] Train-cross-entropy=0.000001
2019-09-01 13:03:29,526 [INFO]  Epoch[299] Train-Other_polity-owned_site-accuracy=1.000000
2019-09-01 13:03:29,527 [INFO]  Epoch[299] Time cost=0.119
2019-09-01 13:03:29,531 [INFO]  Saved checkpoint to "model/Other_polity-owned_site_imputer/model-0299.params"
2019-09-01 13:03:29,540 [INFO]  Epoch[299] Validation-cross-entropy=0.000001
2019-09-01 13:03:29,541 [INFO]  Epoch[299] Validation-Other_polity-owned_site-accuracy=1.000000
2019-09-01 13:03:29,605 [INFO]  Epoch[300] Batch [0-9]	Speed: 2559.32 samples/sec	cross-entropy=0.000000	Other_polity-owned_site-accuracy=1.000000
2019-09-01 13:03:29,667 [INFO]  Epoch[300] Train-cross-entropy=0.000001
2019-09-01 13:03:29,668 [INFO]  Epoch[300] Train-Other_polity-owned_site-accuracy=1.000000
2019-09-01 13:03:29,669 [INFO]  Epoch[300] Time cost=0.126
2019-09-01 13:03:29,673 [INFO]  Saved checkpoint to "model/Other_polity-owned_site_imputer/model-0300.params"
2019-09-01 13:03:29,686 [INFO]  Epoch[300] Validation-cross-entropy=0.000001
2019-09-01 13:03:29,687 [INFO]  Epoch[300] Validation-Other_polity-owned_site-accuracy=1.000000
2019-09-01 13:03:29,756 [INFO]  Epoch[301] Batch [0-9]	Speed: 2396.30 samples/sec	cross-entropy=0.000000	Other_polity-owned_site-accuracy=1.000000
2019-09-01 13:03:29,807 [INFO]  Epoch[301] Train-cross-entropy=0.000001
2019-09-01 13:03:29,809 [INFO]  Epoch[301] Train-Other_polity-owned_site-accuracy=1.000000
2019-09-01 13:03:29,810 [INFO]  Epoch[301] Time cost=0.121
2019-09-01 13:03:29,814 [INFO]  Saved checkpoint to "model/Other_polity-owned_site_imputer/model-0301.params"
2019-09-01 13:03:29,823 [INFO]  Epoch[301] Validation-cross-entropy=0.000001
2019-09-01 13:03:29,824 [INFO]  Epoch[301] Validation-Other_polity-owned_site-accuracy=1.000000
2019-09-01 13:03:29,889 [INFO]  Epoch[302] Batch [0-9]	Speed: 2502.80 samples/sec	cross-entropy=0.000000	Other_polity-owned_site-accuracy=1.000000
2019-09-01 13:03:29,942 [INFO]  Epoch[302] Train-cross-entropy=0.000001
2019-09-01 13:03:29,943 [INFO]  Epoch[302] Train-Other_polity-owned_site-accuracy=1.000000
2019-09-01 13:03:29,944 [INFO]  Epoch[302] Time cost=0.119
2019-09-01 13:03:29,949 [INFO]  Saved checkpoint to "model/Other_polity-owned_site_imputer/model-0302.params"
2019-09-01 13:03:29,958 [INFO]  Epoch[302] Validation-cross-entropy=0.000001
2019-09-01 13:03:29,959 [INFO]  Epoch[302] Validation-Other_polity-owned_site-accuracy=1.000000
2019-09-01 13:03:30,032 [INFO]  Epoch[303] Batch [0-9]	Speed: 2186.04 samples/sec	cross-entropy=0.000000	Other_polity-owned_site-accuracy=1.000000
2019-09-01 13:03:30,096 [INFO]  Epoch[303] Train-cross-entropy=0.000001
2019-09-01 13:03:30,098 [INFO]  Epoch[303] Train-Other_polity-owned_site-accuracy=1.000000
2019-09-01 13:03:30,098 [INFO]  Epoch[303] Time cost=0.138
2019-09-01 13:03:30,102 [INFO]  Saved checkpoint to "model/Other_polity-owned_site_imputer/model-0303.params"
2019-09-01 13:03:30,115 [INFO]  Epoch[303] Validation-cross-entropy=0.000001
2019-09-01 13:03:30,117 [INFO]  Epoch[303] Validation-Other_polity-owned_site-accuracy=1.000000
2019-09-01 13:03:30,193 [INFO]  Epoch[304] Batch [0-9]	Speed: 2239.82 samples/sec	cross-entropy=0.000000	Other_polity-owned_site-accuracy=1.000000
2019-09-01 13:03:30,244 [INFO]  Epoch[304] Train-cross-entropy=0.000001
2019-09-01 13:03:30,245 [INFO]  Epoch[304] Train-Other_polity-owned_site-accuracy=1.000000
2019-09-01 13:03:30,246 [INFO]  Epoch[304] Time cost=0.128
2019-09-01 13:03:30,250 [INFO]  Saved checkpoint to "model/Other_polity-owned_site_imputer/model-0304.params"
2019-09-01 13:03:30,260 [INFO]  Epoch[304] Validation-cross-entropy=0.000001
2019-09-01 13:03:30,261 [INFO]  Epoch[304] Validation-Other_polity-owned_site-accuracy=1.000000
2019-09-01 13:03:30,326 [INFO]  Epoch[305] Batch [0-9]	Speed: 2494.29 samples/sec	cross-entropy=0.000000	Other_polity-owned_site-accuracy=1.000000
2019-09-01 13:03:30,379 [INFO]  Epoch[305] Train-cross-entropy=0.000001
2019-09-01 13:03:30,380 [INFO]  Epoch[305] Train-Other_polity-owned_site-accuracy=1.000000
2019-09-01 13:03:30,381 [INFO]  Epoch[305] Time cost=0.119
2019-09-01 13:03:30,385 [INFO]  Saved checkpoint to "model/Other_polity-owned_site_imputer/model-0305.params"
2019-09-01 13:03:30,395 [INFO]  Epoch[305] Validation-cross-entropy=0.000001
2019-09-01 13:03:30,396 [INFO]  Epoch[305] Validation-Other_polity-owned_site-accuracy=1.000000
2019-09-01 13:03:30,459 [INFO]  Epoch[306] Batch [0-9]	Speed: 2544.65 samples/sec	cross-entropy=0.000000	Other_polity-owned_site-accuracy=1.000000
2019-09-01 13:03:30,520 [INFO]  Epoch[306] Train-cross-entropy=0.000001
2019-09-01 13:03:30,521 [INFO]  Epoch[306] Train-Other_polity-owned_site-accuracy=1.000000
2019-09-01 13:03:30,522 [INFO]  Epoch[306] Time cost=0.125
2019-09-01 13:03:30,526 [INFO]  Saved checkpoint to "model/Other_polity-owned_site_imputer/model-0306.params"
2019-09-01 13:03:30,534 [INFO]  Epoch[306] Validation-cross-entropy=0.000001
2019-09-01 13:03:30,536 [INFO]  Epoch[306] Validation-Other_polity-owned_site-accuracy=1.000000
2019-09-01 13:03:30,600 [INFO]  Epoch[307] Batch [0-9]	Speed: 2521.75 samples/sec	cross-entropy=0.000000	Other_polity-owned_site-accuracy=1.000000
2019-09-01 13:03:30,652 [INFO]  Epoch[307] Train-cross-entropy=0.000001
2019-09-01 13:03:30,653 [INFO]  Epoch[307] Train-Other_polity-owned_site-accuracy=1.000000
2019-09-01 13:03:30,654 [INFO]  Epoch[307] Time cost=0.117
2019-09-01 13:03:30,658 [INFO]  Saved checkpoint to "model/Other_polity-owned_site_imputer/model-0307.params"
2019-09-01 13:03:30,671 [INFO]  Epoch[307] Validation-cross-entropy=0.000001
2019-09-01 13:03:30,672 [INFO]  Epoch[307] Validation-Other_polity-owned_site-accuracy=1.000000
2019-09-01 13:03:30,757 [INFO]  Epoch[308] Batch [0-9]	Speed: 2023.47 samples/sec	cross-entropy=0.000000	Other_polity-owned_site-accuracy=1.000000
2019-09-01 13:03:30,812 [INFO]  Epoch[308] Train-cross-entropy=0.000001
2019-09-01 13:03:30,813 [INFO]  Epoch[308] Train-Other_polity-owned_site-accuracy=1.000000
2019-09-01 13:03:30,814 [INFO]  Epoch[308] Time cost=0.140
2019-09-01 13:03:30,818 [INFO]  Saved checkpoint to "model/Other_polity-owned_site_imputer/model-0308.params"
2019-09-01 13:03:30,828 [INFO]  Epoch[308] Validation-cross-entropy=0.000001
2019-09-01 13:03:30,829 [INFO]  Epoch[308] Validation-Other_polity-owned_site-accuracy=1.000000
2019-09-01 13:03:30,893 [INFO]  Epoch[309] Batch [0-9]	Speed: 2534.94 samples/sec	cross-entropy=0.000000	Other_polity-owned_site-accuracy=1.000000
2019-09-01 13:03:30,947 [INFO]  Epoch[309] Train-cross-entropy=0.000001
2019-09-01 13:03:30,948 [INFO]  Epoch[309] Train-Other_polity-owned_site-accuracy=1.000000
2019-09-01 13:03:30,949 [INFO]  Epoch[309] Time cost=0.119
2019-09-01 13:03:30,953 [INFO]  Saved checkpoint to "model/Other_polity-owned_site_imputer/model-0309.params"
2019-09-01 13:03:30,962 [INFO]  Epoch[309] Validation-cross-entropy=0.000001
2019-09-01 13:03:30,963 [INFO]  Epoch[309] Validation-Other_polity-owned_site-accuracy=1.000000
2019-09-01 13:03:31,027 [INFO]  Epoch[310] Batch [0-9]	Speed: 2530.37 samples/sec	cross-entropy=0.000000	Other_polity-owned_site-accuracy=1.000000
2019-09-01 13:03:31,080 [INFO]  Epoch[310] Train-cross-entropy=0.000001
2019-09-01 13:03:31,081 [INFO]  Epoch[310] Train-Other_polity-owned_site-accuracy=1.000000
2019-09-01 13:03:31,082 [INFO]  Epoch[310] Time cost=0.118
2019-09-01 13:03:31,086 [INFO]  Saved checkpoint to "model/Other_polity-owned_site_imputer/model-0310.params"
2019-09-01 13:03:31,095 [INFO]  Epoch[310] Validation-cross-entropy=0.000001
2019-09-01 13:03:31,097 [INFO]  Epoch[310] Validation-Other_polity-owned_site-accuracy=1.000000
2019-09-01 13:03:31,161 [INFO]  Epoch[311] Batch [0-9]	Speed: 2509.04 samples/sec	cross-entropy=0.000000	Other_polity-owned_site-accuracy=1.000000
2019-09-01 13:03:31,224 [INFO]  Epoch[311] Train-cross-entropy=0.000001
2019-09-01 13:03:31,225 [INFO]  Epoch[311] Train-Other_polity-owned_site-accuracy=1.000000
2019-09-01 13:03:31,226 [INFO]  Epoch[311] Time cost=0.128
2019-09-01 13:03:31,230 [INFO]  Saved checkpoint to "model/Other_polity-owned_site_imputer/model-0311.params"
2019-09-01 13:03:31,239 [INFO]  Epoch[311] Validation-cross-entropy=0.000001
2019-09-01 13:03:31,240 [INFO]  Epoch[311] Validation-Other_polity-owned_site-accuracy=1.000000
2019-09-01 13:03:31,304 [INFO]  Epoch[312] Batch [0-9]	Speed: 2525.44 samples/sec	cross-entropy=0.000000	Other_polity-owned_site-accuracy=1.000000
2019-09-01 13:03:31,357 [INFO]  Epoch[312] Train-cross-entropy=0.000001
2019-09-01 13:03:31,358 [INFO]  Epoch[312] Train-Other_polity-owned_site-accuracy=1.000000
2019-09-01 13:03:31,359 [INFO]  Epoch[312] Time cost=0.118
2019-09-01 13:03:31,363 [INFO]  Saved checkpoint to "model/Other_polity-owned_site_imputer/model-0312.params"
2019-09-01 13:03:31,372 [INFO]  Epoch[312] Validation-cross-entropy=0.000001
2019-09-01 13:03:31,374 [INFO]  Epoch[312] Validation-Other_polity-owned_site-accuracy=1.000000
2019-09-01 13:03:31,437 [INFO]  Epoch[313] Batch [0-9]	Speed: 2552.78 samples/sec	cross-entropy=0.000000	Other_polity-owned_site-accuracy=1.000000
2019-09-01 13:03:31,493 [INFO]  Epoch[313] Train-cross-entropy=0.000001
2019-09-01 13:03:31,494 [INFO]  Epoch[313] Train-Other_polity-owned_site-accuracy=1.000000
2019-09-01 13:03:31,494 [INFO]  Epoch[313] Time cost=0.120
2019-09-01 13:03:31,499 [INFO]  Saved checkpoint to "model/Other_polity-owned_site_imputer/model-0313.params"
2019-09-01 13:03:31,507 [INFO]  Epoch[313] Validation-cross-entropy=0.000001
2019-09-01 13:03:31,508 [INFO]  Epoch[313] Validation-Other_polity-owned_site-accuracy=1.000000
2019-09-01 13:03:31,594 [INFO]  Epoch[314] Batch [0-9]	Speed: 1849.67 samples/sec	cross-entropy=0.000000	Other_polity-owned_site-accuracy=1.000000
2019-09-01 13:03:31,658 [INFO]  Epoch[314] Train-cross-entropy=0.000001
2019-09-01 13:03:31,659 [INFO]  Epoch[314] Train-Other_polity-owned_site-accuracy=1.000000
2019-09-01 13:03:31,660 [INFO]  Epoch[314] Time cost=0.150
2019-09-01 13:03:31,664 [INFO]  Saved checkpoint to "model/Other_polity-owned_site_imputer/model-0314.params"
2019-09-01 13:03:31,673 [INFO]  Epoch[314] Validation-cross-entropy=0.000001
2019-09-01 13:03:31,674 [INFO]  Epoch[314] Validation-Other_polity-owned_site-accuracy=1.000000
2019-09-01 13:03:31,737 [INFO]  Epoch[315] Batch [0-9]	Speed: 2555.64 samples/sec	cross-entropy=0.000000	Other_polity-owned_site-accuracy=1.000000
2019-09-01 13:03:31,788 [INFO]  Epoch[315] Train-cross-entropy=0.000001
2019-09-01 13:03:31,790 [INFO]  Epoch[315] Train-Other_polity-owned_site-accuracy=1.000000
2019-09-01 13:03:31,790 [INFO]  Epoch[315] Time cost=0.116
2019-09-01 13:03:31,795 [INFO]  Saved checkpoint to "model/Other_polity-owned_site_imputer/model-0315.params"
2019-09-01 13:03:31,804 [INFO]  Epoch[315] Validation-cross-entropy=0.000001
2019-09-01 13:03:31,805 [INFO]  Epoch[315] Validation-Other_polity-owned_site-accuracy=1.000000
2019-09-01 13:03:31,870 [INFO]  Epoch[316] Batch [0-9]	Speed: 2502.11 samples/sec	cross-entropy=0.000000	Other_polity-owned_site-accuracy=1.000000
2019-09-01 13:03:31,927 [INFO]  Epoch[316] Train-cross-entropy=0.000001
2019-09-01 13:03:31,928 [INFO]  Epoch[316] Train-Other_polity-owned_site-accuracy=1.000000
2019-09-01 13:03:31,929 [INFO]  Epoch[316] Time cost=0.123
2019-09-01 13:03:31,933 [INFO]  Saved checkpoint to "model/Other_polity-owned_site_imputer/model-0316.params"
2019-09-01 13:03:31,943 [INFO]  Epoch[316] Validation-cross-entropy=0.000001
2019-09-01 13:03:31,945 [INFO]  Epoch[316] Validation-Other_polity-owned_site-accuracy=1.000000
2019-09-01 13:03:32,012 [INFO]  Epoch[317] Batch [0-9]	Speed: 2409.41 samples/sec	cross-entropy=0.000000	Other_polity-owned_site-accuracy=1.000000
2019-09-01 13:03:32,069 [INFO]  Epoch[317] Train-cross-entropy=0.000001
2019-09-01 13:03:32,070 [INFO]  Epoch[317] Train-Other_polity-owned_site-accuracy=1.000000
2019-09-01 13:03:32,071 [INFO]  Epoch[317] Time cost=0.125
2019-09-01 13:03:32,075 [INFO]  Saved checkpoint to "model/Other_polity-owned_site_imputer/model-0317.params"
2019-09-01 13:03:32,084 [INFO]  Epoch[317] Validation-cross-entropy=0.000000
2019-09-01 13:03:32,085 [INFO]  Epoch[317] Validation-Other_polity-owned_site-accuracy=1.000000
2019-09-01 13:03:32,149 [INFO]  Epoch[318] Batch [0-9]	Speed: 2531.17 samples/sec	cross-entropy=0.000000	Other_polity-owned_site-accuracy=1.000000
2019-09-01 13:03:32,200 [INFO]  Epoch[318] Train-cross-entropy=0.000001
2019-09-01 13:03:32,201 [INFO]  Epoch[318] Train-Other_polity-owned_site-accuracy=1.000000
2019-09-01 13:03:32,202 [INFO]  Epoch[318] Time cost=0.116
2019-09-01 13:03:32,206 [INFO]  Saved checkpoint to "model/Other_polity-owned_site_imputer/model-0318.params"
2019-09-01 13:03:32,214 [INFO]  Epoch[318] Validation-cross-entropy=0.000000
2019-09-01 13:03:32,215 [INFO]  Epoch[318] Validation-Other_polity-owned_site-accuracy=1.000000
2019-09-01 13:03:32,294 [INFO]  Epoch[319] Batch [0-9]	Speed: 2020.98 samples/sec	cross-entropy=0.000000	Other_polity-owned_site-accuracy=1.000000
2019-09-01 13:03:32,354 [INFO]  Epoch[319] Train-cross-entropy=0.000001
2019-09-01 13:03:32,355 [INFO]  Epoch[319] Train-Other_polity-owned_site-accuracy=1.000000
2019-09-01 13:03:32,356 [INFO]  Epoch[319] Time cost=0.140
2019-09-01 13:03:32,360 [INFO]  Saved checkpoint to "model/Other_polity-owned_site_imputer/model-0319.params"
2019-09-01 13:03:32,370 [INFO]  Epoch[319] Validation-cross-entropy=0.000000
2019-09-01 13:03:32,372 [INFO]  Epoch[319] Validation-Other_polity-owned_site-accuracy=1.000000
2019-09-01 13:03:32,439 [INFO]  Epoch[320] Batch [0-9]	Speed: 2426.87 samples/sec	cross-entropy=0.000000	Other_polity-owned_site-accuracy=1.000000
2019-09-01 13:03:32,498 [INFO]  Epoch[320] Train-cross-entropy=0.000000
2019-09-01 13:03:32,499 [INFO]  Epoch[320] Train-Other_polity-owned_site-accuracy=1.000000
2019-09-01 13:03:32,500 [INFO]  Epoch[320] Time cost=0.127
2019-09-01 13:03:32,504 [INFO]  Saved checkpoint to "model/Other_polity-owned_site_imputer/model-0320.params"
2019-09-01 13:03:32,513 [INFO]  Epoch[320] Validation-cross-entropy=0.000000
2019-09-01 13:03:32,514 [INFO]  Epoch[320] Validation-Other_polity-owned_site-accuracy=1.000000
2019-09-01 13:03:32,577 [INFO]  Epoch[321] Batch [0-9]	Speed: 2528.34 samples/sec	cross-entropy=0.000000	Other_polity-owned_site-accuracy=1.000000
2019-09-01 13:03:32,638 [INFO]  Epoch[321] Train-cross-entropy=0.000000
2019-09-01 13:03:32,639 [INFO]  Epoch[321] Train-Other_polity-owned_site-accuracy=1.000000
2019-09-01 13:03:32,640 [INFO]  Epoch[321] Time cost=0.126
2019-09-01 13:03:32,644 [INFO]  Saved checkpoint to "model/Other_polity-owned_site_imputer/model-0321.params"
2019-09-01 13:03:32,659 [INFO]  Epoch[321] Validation-cross-entropy=0.000000
2019-09-01 13:03:32,661 [INFO]  Epoch[321] Validation-Other_polity-owned_site-accuracy=1.000000
2019-09-01 13:03:32,744 [INFO]  Epoch[322] Batch [0-9]	Speed: 1968.50 samples/sec	cross-entropy=0.000000	Other_polity-owned_site-accuracy=1.000000
2019-09-01 13:03:32,804 [INFO]  Epoch[322] Train-cross-entropy=0.000000
2019-09-01 13:03:32,805 [INFO]  Epoch[322] Train-Other_polity-owned_site-accuracy=1.000000
2019-09-01 13:03:32,806 [INFO]  Epoch[322] Time cost=0.144
2019-09-01 13:03:32,810 [INFO]  Saved checkpoint to "model/Other_polity-owned_site_imputer/model-0322.params"
2019-09-01 13:03:32,819 [INFO]  Epoch[322] Validation-cross-entropy=0.000000
2019-09-01 13:03:32,820 [INFO]  Epoch[322] Validation-Other_polity-owned_site-accuracy=1.000000
2019-09-01 13:03:32,884 [INFO]  Epoch[323] Batch [0-9]	Speed: 2546.20 samples/sec	cross-entropy=0.000000	Other_polity-owned_site-accuracy=1.000000
2019-09-01 13:03:32,936 [INFO]  Epoch[323] Train-cross-entropy=0.000000
2019-09-01 13:03:32,937 [INFO]  Epoch[323] Train-Other_polity-owned_site-accuracy=1.000000
2019-09-01 13:03:32,938 [INFO]  Epoch[323] Time cost=0.117
2019-09-01 13:03:32,943 [INFO]  Saved checkpoint to "model/Other_polity-owned_site_imputer/model-0323.params"
2019-09-01 13:03:32,952 [INFO]  Epoch[323] Validation-cross-entropy=0.000000
2019-09-01 13:03:32,953 [INFO]  Epoch[323] Validation-Other_polity-owned_site-accuracy=1.000000
2019-09-01 13:03:33,016 [INFO]  Epoch[324] Batch [0-9]	Speed: 2563.40 samples/sec	cross-entropy=0.000000	Other_polity-owned_site-accuracy=1.000000
2019-09-01 13:03:33,078 [INFO]  Epoch[324] Train-cross-entropy=0.000000
2019-09-01 13:03:33,079 [INFO]  Epoch[324] Train-Other_polity-owned_site-accuracy=1.000000
2019-09-01 13:03:33,080 [INFO]  Epoch[324] Time cost=0.126
2019-09-01 13:03:33,084 [INFO]  Saved checkpoint to "model/Other_polity-owned_site_imputer/model-0324.params"
2019-09-01 13:03:33,093 [INFO]  Epoch[324] Validation-cross-entropy=0.000000
2019-09-01 13:03:33,094 [INFO]  Epoch[324] Validation-Other_polity-owned_site-accuracy=1.000000
2019-09-01 13:03:33,158 [INFO]  Epoch[325] Batch [0-9]	Speed: 2517.69 samples/sec	cross-entropy=0.000000	Other_polity-owned_site-accuracy=1.000000
2019-09-01 13:03:33,211 [INFO]  Epoch[325] Train-cross-entropy=0.000000
2019-09-01 13:03:33,212 [INFO]  Epoch[325] Train-Other_polity-owned_site-accuracy=1.000000
2019-09-01 13:03:33,213 [INFO]  Epoch[325] Time cost=0.118
2019-09-01 13:03:33,217 [INFO]  Saved checkpoint to "model/Other_polity-owned_site_imputer/model-0325.params"
2019-09-01 13:03:33,227 [INFO]  Epoch[325] Validation-cross-entropy=0.000000
2019-09-01 13:03:33,228 [INFO]  Epoch[325] Validation-Other_polity-owned_site-accuracy=1.000000
2019-09-01 13:03:33,292 [INFO]  Epoch[326] Batch [0-9]	Speed: 2512.55 samples/sec	cross-entropy=0.000000	Other_polity-owned_site-accuracy=1.000000
2019-09-01 13:03:33,350 [INFO]  Epoch[326] Train-cross-entropy=0.000000
2019-09-01 13:03:33,351 [INFO]  Epoch[326] Train-Other_polity-owned_site-accuracy=1.000000
2019-09-01 13:03:33,352 [INFO]  Epoch[326] Time cost=0.123
2019-09-01 13:03:33,356 [INFO]  Saved checkpoint to "model/Other_polity-owned_site_imputer/model-0326.params"
2019-09-01 13:03:33,366 [INFO]  Epoch[326] Validation-cross-entropy=0.000000
2019-09-01 13:03:33,367 [INFO]  Epoch[326] Validation-Other_polity-owned_site-accuracy=1.000000
2019-09-01 13:03:33,430 [INFO]  Epoch[327] Batch [0-9]	Speed: 2577.48 samples/sec	cross-entropy=0.000000	Other_polity-owned_site-accuracy=1.000000
2019-09-01 13:03:33,482 [INFO]  Epoch[327] Train-cross-entropy=0.000000
2019-09-01 13:03:33,483 [INFO]  Epoch[327] Train-Other_polity-owned_site-accuracy=1.000000
2019-09-01 13:03:33,484 [INFO]  Epoch[327] Time cost=0.116
2019-09-01 13:03:33,488 [INFO]  Saved checkpoint to "model/Other_polity-owned_site_imputer/model-0327.params"
2019-09-01 13:03:33,498 [INFO]  Epoch[327] Validation-cross-entropy=0.000000
2019-09-01 13:03:33,499 [INFO]  Epoch[327] Validation-Other_polity-owned_site-accuracy=1.000000
2019-09-01 13:03:33,562 [INFO]  Epoch[328] Batch [0-9]	Speed: 2547.61 samples/sec	cross-entropy=0.000000	Other_polity-owned_site-accuracy=1.000000
2019-09-01 13:03:33,621 [INFO]  Epoch[328] Train-cross-entropy=0.000000
2019-09-01 13:03:33,624 [INFO]  Epoch[328] Train-Other_polity-owned_site-accuracy=1.000000
2019-09-01 13:03:33,624 [INFO]  Epoch[328] Time cost=0.125
2019-09-01 13:03:33,629 [INFO]  Saved checkpoint to "model/Other_polity-owned_site_imputer/model-0328.params"
2019-09-01 13:03:33,637 [INFO]  Epoch[328] Validation-cross-entropy=0.000000
2019-09-01 13:03:33,638 [INFO]  Epoch[328] Validation-Other_polity-owned_site-accuracy=1.000000
2019-09-01 13:03:33,712 [INFO]  Epoch[329] Batch [0-9]	Speed: 2199.32 samples/sec	cross-entropy=0.000000	Other_polity-owned_site-accuracy=1.000000
2019-09-01 13:03:33,775 [INFO]  Epoch[329] Train-cross-entropy=0.000000
2019-09-01 13:03:33,776 [INFO]  Epoch[329] Train-Other_polity-owned_site-accuracy=1.000000
2019-09-01 13:03:33,777 [INFO]  Epoch[329] Time cost=0.138
2019-09-01 13:03:33,781 [INFO]  Saved checkpoint to "model/Other_polity-owned_site_imputer/model-0329.params"
2019-09-01 13:03:33,794 [INFO]  Epoch[329] Validation-cross-entropy=0.000000
2019-09-01 13:03:33,795 [INFO]  Epoch[329] Validation-Other_polity-owned_site-accuracy=1.000000
2019-09-01 13:03:33,866 [INFO]  Epoch[330] Batch [0-9]	Speed: 2491.58 samples/sec	cross-entropy=0.000000	Other_polity-owned_site-accuracy=1.000000
2019-09-01 13:03:33,918 [INFO]  Epoch[330] Train-cross-entropy=0.000000
2019-09-01 13:03:33,919 [INFO]  Epoch[330] Train-Other_polity-owned_site-accuracy=1.000000
2019-09-01 13:03:33,921 [INFO]  Epoch[330] Time cost=0.124
2019-09-01 13:03:33,925 [INFO]  Saved checkpoint to "model/Other_polity-owned_site_imputer/model-0330.params"
2019-09-01 13:03:33,934 [INFO]  Epoch[330] Validation-cross-entropy=0.000000
2019-09-01 13:03:33,935 [INFO]  Epoch[330] Validation-Other_polity-owned_site-accuracy=1.000000
2019-09-01 13:03:34,010 [INFO]  Epoch[331] Batch [0-9]	Speed: 2129.94 samples/sec	cross-entropy=0.000000	Other_polity-owned_site-accuracy=1.000000
2019-09-01 13:03:34,070 [INFO]  Epoch[331] Train-cross-entropy=0.000000
2019-09-01 13:03:34,071 [INFO]  Epoch[331] Train-Other_polity-owned_site-accuracy=1.000000
2019-09-01 13:03:34,072 [INFO]  Epoch[331] Time cost=0.135
2019-09-01 13:03:34,076 [INFO]  Saved checkpoint to "model/Other_polity-owned_site_imputer/model-0331.params"
2019-09-01 13:03:34,085 [INFO]  Epoch[331] Validation-cross-entropy=0.000000
2019-09-01 13:03:34,086 [INFO]  Epoch[331] Validation-Other_polity-owned_site-accuracy=1.000000
2019-09-01 13:03:34,150 [INFO]  Epoch[332] Batch [0-9]	Speed: 2528.19 samples/sec	cross-entropy=0.000000	Other_polity-owned_site-accuracy=1.000000
2019-09-01 13:03:34,210 [INFO]  Epoch[332] Train-cross-entropy=0.000000
2019-09-01 13:03:34,211 [INFO]  Epoch[332] Train-Other_polity-owned_site-accuracy=1.000000
2019-09-01 13:03:34,212 [INFO]  Epoch[332] Time cost=0.125
2019-09-01 13:03:34,216 [INFO]  Saved checkpoint to "model/Other_polity-owned_site_imputer/model-0332.params"
2019-09-01 13:03:34,226 [INFO]  Epoch[332] Validation-cross-entropy=0.000000
2019-09-01 13:03:34,228 [INFO]  Epoch[332] Validation-Other_polity-owned_site-accuracy=1.000000
2019-09-01 13:03:34,296 [INFO]  Epoch[333] Batch [0-9]	Speed: 2402.01 samples/sec	cross-entropy=0.000000	Other_polity-owned_site-accuracy=1.000000
2019-09-01 13:03:34,350 [INFO]  Epoch[333] Train-cross-entropy=0.000000
2019-09-01 13:03:34,351 [INFO]  Epoch[333] Train-Other_polity-owned_site-accuracy=1.000000
2019-09-01 13:03:34,352 [INFO]  Epoch[333] Time cost=0.123
2019-09-01 13:03:34,356 [INFO]  Saved checkpoint to "model/Other_polity-owned_site_imputer/model-0333.params"
2019-09-01 13:03:34,366 [INFO]  Epoch[333] Validation-cross-entropy=0.000000
2019-09-01 13:03:34,367 [INFO]  Epoch[333] Validation-Other_polity-owned_site-accuracy=1.000000
2019-09-01 13:03:34,430 [INFO]  Epoch[334] Batch [0-9]	Speed: 2553.30 samples/sec	cross-entropy=0.000000	Other_polity-owned_site-accuracy=1.000000
2019-09-01 13:03:34,481 [INFO]  Epoch[334] Train-cross-entropy=0.000000
2019-09-01 13:03:34,482 [INFO]  Epoch[334] Train-Other_polity-owned_site-accuracy=1.000000
2019-09-01 13:03:34,483 [INFO]  Epoch[334] Time cost=0.115
2019-09-01 13:03:34,487 [INFO]  Saved checkpoint to "model/Other_polity-owned_site_imputer/model-0334.params"
2019-09-01 13:03:34,496 [INFO]  Epoch[334] Validation-cross-entropy=0.000000
2019-09-01 13:03:34,497 [INFO]  Epoch[334] Validation-Other_polity-owned_site-accuracy=1.000000
2019-09-01 13:03:34,560 [INFO]  Epoch[335] Batch [0-9]	Speed: 2548.98 samples/sec	cross-entropy=0.000000	Other_polity-owned_site-accuracy=1.000000
2019-09-01 13:03:34,619 [INFO]  Epoch[335] Train-cross-entropy=0.000000
2019-09-01 13:03:34,621 [INFO]  Epoch[335] Train-Other_polity-owned_site-accuracy=1.000000
2019-09-01 13:03:34,621 [INFO]  Epoch[335] Time cost=0.123
2019-09-01 13:03:34,625 [INFO]  Saved checkpoint to "model/Other_polity-owned_site_imputer/model-0335.params"
2019-09-01 13:03:34,638 [INFO]  Epoch[335] Validation-cross-entropy=0.000000
2019-09-01 13:03:34,640 [INFO]  Epoch[335] Validation-Other_polity-owned_site-accuracy=1.000000
2019-09-01 13:03:34,714 [INFO]  Epoch[336] Batch [0-9]	Speed: 2389.36 samples/sec	cross-entropy=0.000000	Other_polity-owned_site-accuracy=1.000000
2019-09-01 13:03:34,765 [INFO]  Epoch[336] Train-cross-entropy=0.000000
2019-09-01 13:03:34,766 [INFO]  Epoch[336] Train-Other_polity-owned_site-accuracy=1.000000
2019-09-01 13:03:34,767 [INFO]  Epoch[336] Time cost=0.126
2019-09-01 13:03:34,771 [INFO]  Saved checkpoint to "model/Other_polity-owned_site_imputer/model-0336.params"
2019-09-01 13:03:34,780 [INFO]  Epoch[336] Validation-cross-entropy=0.000000
2019-09-01 13:03:34,781 [INFO]  Epoch[336] Validation-Other_polity-owned_site-accuracy=1.000000
2019-09-01 13:03:34,845 [INFO]  Epoch[337] Batch [0-9]	Speed: 2504.61 samples/sec	cross-entropy=0.000000	Other_polity-owned_site-accuracy=1.000000
2019-09-01 13:03:34,906 [INFO]  Epoch[337] Train-cross-entropy=0.000000
2019-09-01 13:03:34,907 [INFO]  Epoch[337] Train-Other_polity-owned_site-accuracy=1.000000
2019-09-01 13:03:34,907 [INFO]  Epoch[337] Time cost=0.126
2019-09-01 13:03:34,911 [INFO]  Saved checkpoint to "model/Other_polity-owned_site_imputer/model-0337.params"
2019-09-01 13:03:34,924 [INFO]  Epoch[337] Validation-cross-entropy=0.000000
2019-09-01 13:03:34,926 [INFO]  Epoch[337] Validation-Other_polity-owned_site-accuracy=1.000000
2019-09-01 13:03:34,999 [INFO]  Epoch[338] Batch [0-9]	Speed: 2353.80 samples/sec	cross-entropy=0.000000	Other_polity-owned_site-accuracy=1.000000
2019-09-01 13:03:35,049 [INFO]  Epoch[338] Train-cross-entropy=0.000000
2019-09-01 13:03:35,050 [INFO]  Epoch[338] Train-Other_polity-owned_site-accuracy=1.000000
2019-09-01 13:03:35,051 [INFO]  Epoch[338] Time cost=0.124
2019-09-01 13:03:35,055 [INFO]  Saved checkpoint to "model/Other_polity-owned_site_imputer/model-0338.params"
2019-09-01 13:03:35,064 [INFO]  Epoch[338] Validation-cross-entropy=0.000000
2019-09-01 13:03:35,065 [INFO]  Epoch[338] Validation-Other_polity-owned_site-accuracy=1.000000
2019-09-01 13:03:35,128 [INFO]  Epoch[339] Batch [0-9]	Speed: 2549.77 samples/sec	cross-entropy=0.000000	Other_polity-owned_site-accuracy=1.000000
2019-09-01 13:03:35,180 [INFO]  Epoch[339] Train-cross-entropy=0.000000
2019-09-01 13:03:35,182 [INFO]  Epoch[339] Train-Other_polity-owned_site-accuracy=1.000000
2019-09-01 13:03:35,183 [INFO]  Epoch[339] Time cost=0.117
2019-09-01 13:03:35,187 [INFO]  Saved checkpoint to "model/Other_polity-owned_site_imputer/model-0339.params"
2019-09-01 13:03:35,196 [INFO]  Epoch[339] Validation-cross-entropy=0.000000
2019-09-01 13:03:35,197 [INFO]  Epoch[339] Validation-Other_polity-owned_site-accuracy=1.000000
2019-09-01 13:03:35,261 [INFO]  Epoch[340] Batch [0-9]	Speed: 2553.98 samples/sec	cross-entropy=0.000000	Other_polity-owned_site-accuracy=1.000000
2019-09-01 13:03:35,316 [INFO]  Epoch[340] Train-cross-entropy=0.000000
2019-09-01 13:03:35,317 [INFO]  Epoch[340] Train-Other_polity-owned_site-accuracy=1.000000
2019-09-01 13:03:35,318 [INFO]  Epoch[340] Time cost=0.120
2019-09-01 13:03:35,322 [INFO]  Saved checkpoint to "model/Other_polity-owned_site_imputer/model-0340.params"
2019-09-01 13:03:35,331 [INFO]  Epoch[340] Validation-cross-entropy=0.000000
2019-09-01 13:03:35,332 [INFO]  Epoch[340] Validation-Other_polity-owned_site-accuracy=1.000000
2019-09-01 13:03:35,396 [INFO]  Epoch[341] Batch [0-9]	Speed: 2519.24 samples/sec	cross-entropy=0.000000	Other_polity-owned_site-accuracy=1.000000
2019-09-01 13:03:35,449 [INFO]  Epoch[341] Train-cross-entropy=0.000000
2019-09-01 13:03:35,450 [INFO]  Epoch[341] Train-Other_polity-owned_site-accuracy=1.000000
2019-09-01 13:03:35,451 [INFO]  Epoch[341] Time cost=0.118
2019-09-01 13:03:35,455 [INFO]  Saved checkpoint to "model/Other_polity-owned_site_imputer/model-0341.params"
2019-09-01 13:03:35,465 [INFO]  Epoch[341] Validation-cross-entropy=0.000000
2019-09-01 13:03:35,466 [INFO]  Epoch[341] Validation-Other_polity-owned_site-accuracy=1.000000
2019-09-01 13:03:35,529 [INFO]  Epoch[342] Batch [0-9]	Speed: 2546.76 samples/sec	cross-entropy=0.000000	Other_polity-owned_site-accuracy=1.000000
2019-09-01 13:03:35,582 [INFO]  Epoch[342] Train-cross-entropy=0.000000
2019-09-01 13:03:35,583 [INFO]  Epoch[342] Train-Other_polity-owned_site-accuracy=1.000000
2019-09-01 13:03:35,584 [INFO]  Epoch[342] Time cost=0.118
2019-09-01 13:03:35,589 [INFO]  Saved checkpoint to "model/Other_polity-owned_site_imputer/model-0342.params"
2019-09-01 13:03:35,598 [INFO]  Epoch[342] Validation-cross-entropy=0.000000
2019-09-01 13:03:35,599 [INFO]  Epoch[342] Validation-Other_polity-owned_site-accuracy=1.000000
2019-09-01 13:03:35,669 [INFO]  Epoch[343] Batch [0-9]	Speed: 2277.86 samples/sec	cross-entropy=0.000000	Other_polity-owned_site-accuracy=1.000000
2019-09-01 13:03:35,720 [INFO]  Epoch[343] Train-cross-entropy=0.000000
2019-09-01 13:03:35,721 [INFO]  Epoch[343] Train-Other_polity-owned_site-accuracy=1.000000
2019-09-01 13:03:35,722 [INFO]  Epoch[343] Time cost=0.122
2019-09-01 13:03:35,726 [INFO]  Saved checkpoint to "model/Other_polity-owned_site_imputer/model-0343.params"
2019-09-01 13:03:35,735 [INFO]  Epoch[343] Validation-cross-entropy=0.000000
2019-09-01 13:03:35,736 [INFO]  Epoch[343] Validation-Other_polity-owned_site-accuracy=1.000000
2019-09-01 13:03:35,799 [INFO]  Epoch[344] Batch [0-9]	Speed: 2564.72 samples/sec	cross-entropy=0.000000	Other_polity-owned_site-accuracy=1.000000
2019-09-01 13:03:35,857 [INFO]  Epoch[344] Train-cross-entropy=0.000000
2019-09-01 13:03:35,858 [INFO]  Epoch[344] Train-Other_polity-owned_site-accuracy=1.000000
2019-09-01 13:03:35,859 [INFO]  Epoch[344] Time cost=0.122
2019-09-01 13:03:35,863 [INFO]  Saved checkpoint to "model/Other_polity-owned_site_imputer/model-0344.params"
2019-09-01 13:03:35,872 [INFO]  Epoch[344] Validation-cross-entropy=0.000000
2019-09-01 13:03:35,873 [INFO]  Epoch[344] Validation-Other_polity-owned_site-accuracy=1.000000
2019-09-01 13:03:35,936 [INFO]  Epoch[345] Batch [0-9]	Speed: 2567.43 samples/sec	cross-entropy=0.000000	Other_polity-owned_site-accuracy=1.000000
2019-09-01 13:03:35,988 [INFO]  Epoch[345] Train-cross-entropy=0.000000
2019-09-01 13:03:35,989 [INFO]  Epoch[345] Train-Other_polity-owned_site-accuracy=1.000000
2019-09-01 13:03:35,990 [INFO]  Epoch[345] Time cost=0.116
2019-09-01 13:03:35,994 [INFO]  Saved checkpoint to "model/Other_polity-owned_site_imputer/model-0345.params"
2019-09-01 13:03:36,004 [INFO]  Epoch[345] Validation-cross-entropy=0.000000
2019-09-01 13:03:36,005 [INFO]  Epoch[345] Validation-Other_polity-owned_site-accuracy=1.000000
2019-09-01 13:03:36,069 [INFO]  Epoch[346] Batch [0-9]	Speed: 2514.13 samples/sec	cross-entropy=0.000000	Other_polity-owned_site-accuracy=1.000000
2019-09-01 13:03:36,121 [INFO]  Epoch[346] Train-cross-entropy=0.000000
2019-09-01 13:03:36,122 [INFO]  Epoch[346] Train-Other_polity-owned_site-accuracy=1.000000
2019-09-01 13:03:36,123 [INFO]  Epoch[346] Time cost=0.118
2019-09-01 13:03:36,128 [INFO]  Saved checkpoint to "model/Other_polity-owned_site_imputer/model-0346.params"
2019-09-01 13:03:36,137 [INFO]  Epoch[346] Validation-cross-entropy=0.000000
2019-09-01 13:03:36,138 [INFO]  Epoch[346] Validation-Other_polity-owned_site-accuracy=1.000000
2019-09-01 13:03:36,202 [INFO]  Epoch[347] Batch [0-9]	Speed: 2535.60 samples/sec	cross-entropy=0.000000	Other_polity-owned_site-accuracy=1.000000
2019-09-01 13:03:36,255 [INFO]  Epoch[347] Train-cross-entropy=0.000000
2019-09-01 13:03:36,256 [INFO]  Epoch[347] Train-Other_polity-owned_site-accuracy=1.000000
2019-09-01 13:03:36,257 [INFO]  Epoch[347] Time cost=0.118
2019-09-01 13:03:36,262 [INFO]  Saved checkpoint to "model/Other_polity-owned_site_imputer/model-0347.params"
2019-09-01 13:03:36,271 [INFO]  Epoch[347] Validation-cross-entropy=0.000000
2019-09-01 13:03:36,272 [INFO]  Epoch[347] Validation-Other_polity-owned_site-accuracy=1.000000
2019-09-01 13:03:36,336 [INFO]  Epoch[348] Batch [0-9]	Speed: 2542.77 samples/sec	cross-entropy=0.000000	Other_polity-owned_site-accuracy=1.000000
2019-09-01 13:03:36,392 [INFO]  Epoch[348] Train-cross-entropy=0.000000
2019-09-01 13:03:36,393 [INFO]  Epoch[348] Train-Other_polity-owned_site-accuracy=1.000000
2019-09-01 13:03:36,394 [INFO]  Epoch[348] Time cost=0.121
2019-09-01 13:03:36,398 [INFO]  Saved checkpoint to "model/Other_polity-owned_site_imputer/model-0348.params"
2019-09-01 13:03:36,407 [INFO]  Epoch[348] Validation-cross-entropy=0.000000
2019-09-01 13:03:36,408 [INFO]  Epoch[348] Validation-Other_polity-owned_site-accuracy=1.000000
2019-09-01 13:03:36,471 [INFO]  Epoch[349] Batch [0-9]	Speed: 2539.96 samples/sec	cross-entropy=0.000000	Other_polity-owned_site-accuracy=1.000000
2019-09-01 13:03:36,534 [INFO]  Epoch[349] Train-cross-entropy=0.000000
2019-09-01 13:03:36,535 [INFO]  Epoch[349] Train-Other_polity-owned_site-accuracy=1.000000
2019-09-01 13:03:36,536 [INFO]  Epoch[349] Time cost=0.127
2019-09-01 13:03:36,540 [INFO]  Saved checkpoint to "model/Other_polity-owned_site_imputer/model-0349.params"
2019-09-01 13:03:36,552 [INFO]  Epoch[349] Validation-cross-entropy=0.000000
2019-09-01 13:03:36,554 [INFO]  Epoch[349] Validation-Other_polity-owned_site-accuracy=1.000000
2019-09-01 13:03:36,636 [INFO]  Epoch[350] Batch [0-9]	Speed: 2050.13 samples/sec	cross-entropy=0.000000	Other_polity-owned_site-accuracy=1.000000
2019-09-01 13:03:36,699 [INFO]  Epoch[350] Train-cross-entropy=0.000000
2019-09-01 13:03:36,700 [INFO]  Epoch[350] Train-Other_polity-owned_site-accuracy=1.000000
2019-09-01 13:03:36,701 [INFO]  Epoch[350] Time cost=0.146
2019-09-01 13:03:36,705 [INFO]  Saved checkpoint to "model/Other_polity-owned_site_imputer/model-0350.params"
2019-09-01 13:03:36,718 [INFO]  Epoch[350] Validation-cross-entropy=0.000000
2019-09-01 13:03:36,719 [INFO]  Epoch[350] Validation-Other_polity-owned_site-accuracy=1.000000
2019-09-01 13:03:36,789 [INFO]  Epoch[351] Batch [0-9]	Speed: 2539.09 samples/sec	cross-entropy=0.000000	Other_polity-owned_site-accuracy=1.000000
2019-09-01 13:03:36,840 [INFO]  Epoch[351] Train-cross-entropy=0.000000
2019-09-01 13:03:36,841 [INFO]  Epoch[351] Train-Other_polity-owned_site-accuracy=1.000000
2019-09-01 13:03:36,842 [INFO]  Epoch[351] Time cost=0.122
2019-09-01 13:03:36,846 [INFO]  Saved checkpoint to "model/Other_polity-owned_site_imputer/model-0351.params"
2019-09-01 13:03:36,855 [INFO]  Epoch[351] Validation-cross-entropy=0.000000
2019-09-01 13:03:36,856 [INFO]  Epoch[351] Validation-Other_polity-owned_site-accuracy=1.000000
2019-09-01 13:03:36,920 [INFO]  Epoch[352] Batch [0-9]	Speed: 2516.12 samples/sec	cross-entropy=0.000000	Other_polity-owned_site-accuracy=1.000000
2019-09-01 13:03:36,973 [INFO]  Epoch[352] Train-cross-entropy=0.000000
2019-09-01 13:03:36,974 [INFO]  Epoch[352] Train-Other_polity-owned_site-accuracy=1.000000
2019-09-01 13:03:36,975 [INFO]  Epoch[352] Time cost=0.118
2019-09-01 13:03:36,979 [INFO]  Saved checkpoint to "model/Other_polity-owned_site_imputer/model-0352.params"
2019-09-01 13:03:36,989 [INFO]  Epoch[352] Validation-cross-entropy=0.000000
2019-09-01 13:03:36,990 [INFO]  Epoch[352] Validation-Other_polity-owned_site-accuracy=1.000000
2019-09-01 13:03:37,053 [INFO]  Epoch[353] Batch [0-9]	Speed: 2543.77 samples/sec	cross-entropy=0.000000	Other_polity-owned_site-accuracy=1.000000
2019-09-01 13:03:37,104 [INFO]  Epoch[353] Train-cross-entropy=0.000000
2019-09-01 13:03:37,106 [INFO]  Epoch[353] Train-Other_polity-owned_site-accuracy=1.000000
2019-09-01 13:03:37,107 [INFO]  Epoch[353] Time cost=0.116
2019-09-01 13:03:37,111 [INFO]  Saved checkpoint to "model/Other_polity-owned_site_imputer/model-0353.params"
2019-09-01 13:03:37,120 [INFO]  Epoch[353] Validation-cross-entropy=0.000000
2019-09-01 13:03:37,121 [INFO]  Epoch[353] Validation-Other_polity-owned_site-accuracy=1.000000
2019-09-01 13:03:37,185 [INFO]  Epoch[354] Batch [0-9]	Speed: 2515.47 samples/sec	cross-entropy=0.000000	Other_polity-owned_site-accuracy=1.000000
2019-09-01 13:03:37,239 [INFO]  Epoch[354] Train-cross-entropy=0.000000
2019-09-01 13:03:37,240 [INFO]  Epoch[354] Train-Other_polity-owned_site-accuracy=1.000000
2019-09-01 13:03:37,241 [INFO]  Epoch[354] Time cost=0.119
2019-09-01 13:03:37,245 [INFO]  Saved checkpoint to "model/Other_polity-owned_site_imputer/model-0354.params"
2019-09-01 13:03:37,254 [INFO]  Epoch[354] Validation-cross-entropy=0.000000
2019-09-01 13:03:37,256 [INFO]  Epoch[354] Validation-Other_polity-owned_site-accuracy=1.000000
2019-09-01 13:03:37,320 [INFO]  Epoch[355] Batch [0-9]	Speed: 2518.52 samples/sec	cross-entropy=0.000000	Other_polity-owned_site-accuracy=1.000000
2019-09-01 13:03:37,373 [INFO]  Epoch[355] Train-cross-entropy=0.000000
2019-09-01 13:03:37,374 [INFO]  Epoch[355] Train-Other_polity-owned_site-accuracy=1.000000
2019-09-01 13:03:37,375 [INFO]  Epoch[355] Time cost=0.118
2019-09-01 13:03:37,379 [INFO]  Saved checkpoint to "model/Other_polity-owned_site_imputer/model-0355.params"
2019-09-01 13:03:37,388 [INFO]  Epoch[355] Validation-cross-entropy=0.000000
2019-09-01 13:03:37,389 [INFO]  Epoch[355] Validation-Other_polity-owned_site-accuracy=1.000000
2019-09-01 13:03:37,452 [INFO]  Epoch[356] Batch [0-9]	Speed: 2563.20 samples/sec	cross-entropy=0.000000	Other_polity-owned_site-accuracy=1.000000
2019-09-01 13:03:37,504 [INFO]  Epoch[356] Train-cross-entropy=0.000000
2019-09-01 13:03:37,505 [INFO]  Epoch[356] Train-Other_polity-owned_site-accuracy=1.000000
2019-09-01 13:03:37,506 [INFO]  Epoch[356] Time cost=0.116
2019-09-01 13:03:37,510 [INFO]  Saved checkpoint to "model/Other_polity-owned_site_imputer/model-0356.params"
2019-09-01 13:03:37,520 [INFO]  Epoch[356] Validation-cross-entropy=0.000000
2019-09-01 13:03:37,521 [INFO]  Epoch[356] Validation-Other_polity-owned_site-accuracy=1.000000
2019-09-01 13:03:37,586 [INFO]  Epoch[357] Batch [0-9]	Speed: 2496.86 samples/sec	cross-entropy=0.000000	Other_polity-owned_site-accuracy=1.000000
2019-09-01 13:03:37,639 [INFO]  Epoch[357] Train-cross-entropy=0.000000
2019-09-01 13:03:37,640 [INFO]  Epoch[357] Train-Other_polity-owned_site-accuracy=1.000000
2019-09-01 13:03:37,641 [INFO]  Epoch[357] Time cost=0.119
2019-09-01 13:03:37,645 [INFO]  Saved checkpoint to "model/Other_polity-owned_site_imputer/model-0357.params"
2019-09-01 13:03:37,654 [INFO]  Epoch[357] Validation-cross-entropy=0.000000
2019-09-01 13:03:37,656 [INFO]  Epoch[357] Validation-Other_polity-owned_site-accuracy=1.000000
2019-09-01 13:03:37,724 [INFO]  Epoch[358] Batch [0-9]	Speed: 2355.23 samples/sec	cross-entropy=0.000000	Other_polity-owned_site-accuracy=1.000000
2019-09-01 13:03:37,778 [INFO]  Epoch[358] Train-cross-entropy=0.000000
2019-09-01 13:03:37,780 [INFO]  Epoch[358] Train-Other_polity-owned_site-accuracy=1.000000
2019-09-01 13:03:37,781 [INFO]  Epoch[358] Time cost=0.124
2019-09-01 13:03:37,786 [INFO]  Saved checkpoint to "model/Other_polity-owned_site_imputer/model-0358.params"
2019-09-01 13:03:37,798 [INFO]  Epoch[358] Validation-cross-entropy=0.000000
2019-09-01 13:03:37,799 [INFO]  Epoch[358] Validation-Other_polity-owned_site-accuracy=1.000000
2019-09-01 13:03:37,874 [INFO]  Epoch[359] Batch [0-9]	Speed: 2302.82 samples/sec	cross-entropy=0.000000	Other_polity-owned_site-accuracy=1.000000
2019-09-01 13:03:37,928 [INFO]  Epoch[359] Train-cross-entropy=0.000000
2019-09-01 13:03:37,929 [INFO]  Epoch[359] Train-Other_polity-owned_site-accuracy=1.000000
2019-09-01 13:03:37,929 [INFO]  Epoch[359] Time cost=0.128
2019-09-01 13:03:37,934 [INFO]  Saved checkpoint to "model/Other_polity-owned_site_imputer/model-0359.params"
2019-09-01 13:03:37,942 [INFO]  Epoch[359] Validation-cross-entropy=0.000000
2019-09-01 13:03:37,943 [INFO]  Epoch[359] Validation-Other_polity-owned_site-accuracy=1.000000
2019-09-01 13:03:38,007 [INFO]  Epoch[360] Batch [0-9]	Speed: 2535.06 samples/sec	cross-entropy=0.000000	Other_polity-owned_site-accuracy=1.000000
2019-09-01 13:03:38,059 [INFO]  Epoch[360] Train-cross-entropy=0.000000
2019-09-01 13:03:38,060 [INFO]  Epoch[360] Train-Other_polity-owned_site-accuracy=1.000000
2019-09-01 13:03:38,062 [INFO]  Epoch[360] Time cost=0.117
2019-09-01 13:03:38,066 [INFO]  Saved checkpoint to "model/Other_polity-owned_site_imputer/model-0360.params"
2019-09-01 13:03:38,075 [INFO]  Epoch[360] Validation-cross-entropy=0.000000
2019-09-01 13:03:38,076 [INFO]  Epoch[360] Validation-Other_polity-owned_site-accuracy=1.000000
2019-09-01 13:03:38,141 [INFO]  Epoch[361] Batch [0-9]	Speed: 2494.18 samples/sec	cross-entropy=0.000000	Other_polity-owned_site-accuracy=1.000000
2019-09-01 13:03:38,202 [INFO]  Epoch[361] Train-cross-entropy=0.000000
2019-09-01 13:03:38,203 [INFO]  Epoch[361] Train-Other_polity-owned_site-accuracy=1.000000
2019-09-01 13:03:38,203 [INFO]  Epoch[361] Time cost=0.126
2019-09-01 13:03:38,207 [INFO]  Saved checkpoint to "model/Other_polity-owned_site_imputer/model-0361.params"
2019-09-01 13:03:38,220 [INFO]  Epoch[361] Validation-cross-entropy=0.000000
2019-09-01 13:03:38,222 [INFO]  Epoch[361] Validation-Other_polity-owned_site-accuracy=1.000000
2019-09-01 13:03:38,293 [INFO]  Epoch[362] Batch [0-9]	Speed: 2491.97 samples/sec	cross-entropy=0.000000	Other_polity-owned_site-accuracy=1.000000
2019-09-01 13:03:38,344 [INFO]  Epoch[362] Train-cross-entropy=0.000000
2019-09-01 13:03:38,345 [INFO]  Epoch[362] Train-Other_polity-owned_site-accuracy=1.000000
2019-09-01 13:03:38,346 [INFO]  Epoch[362] Time cost=0.122
2019-09-01 13:03:38,350 [INFO]  Saved checkpoint to "model/Other_polity-owned_site_imputer/model-0362.params"
2019-09-01 13:03:38,359 [INFO]  Epoch[362] Validation-cross-entropy=0.000000
2019-09-01 13:03:38,360 [INFO]  Epoch[362] Validation-Other_polity-owned_site-accuracy=1.000000
2019-09-01 13:03:38,422 [INFO]  Epoch[363] Batch [0-9]	Speed: 2569.78 samples/sec	cross-entropy=0.000000	Other_polity-owned_site-accuracy=1.000000
2019-09-01 13:03:38,478 [INFO]  Epoch[363] Train-cross-entropy=0.000000
2019-09-01 13:03:38,479 [INFO]  Epoch[363] Train-Other_polity-owned_site-accuracy=1.000000
2019-09-01 13:03:38,480 [INFO]  Epoch[363] Time cost=0.119
2019-09-01 13:03:38,484 [INFO]  Saved checkpoint to "model/Other_polity-owned_site_imputer/model-0363.params"
2019-09-01 13:03:38,493 [INFO]  Epoch[363] Validation-cross-entropy=0.000000
2019-09-01 13:03:38,494 [INFO]  Epoch[363] Validation-Other_polity-owned_site-accuracy=1.000000
2019-09-01 13:03:38,558 [INFO]  Epoch[364] Batch [0-9]	Speed: 2518.32 samples/sec	cross-entropy=0.000000	Other_polity-owned_site-accuracy=1.000000
2019-09-01 13:03:38,617 [INFO]  Epoch[364] Train-cross-entropy=0.000000
2019-09-01 13:03:38,618 [INFO]  Epoch[364] Train-Other_polity-owned_site-accuracy=1.000000
2019-09-01 13:03:38,619 [INFO]  Epoch[364] Time cost=0.124
2019-09-01 13:03:38,624 [INFO]  Saved checkpoint to "model/Other_polity-owned_site_imputer/model-0364.params"
2019-09-01 13:03:38,633 [INFO]  Epoch[364] Validation-cross-entropy=0.000000
2019-09-01 13:03:38,634 [INFO]  Epoch[364] Validation-Other_polity-owned_site-accuracy=1.000000
2019-09-01 13:03:38,698 [INFO]  Epoch[365] Batch [0-9]	Speed: 2531.24 samples/sec	cross-entropy=0.000000	Other_polity-owned_site-accuracy=1.000000
2019-09-01 13:03:38,751 [INFO]  Epoch[365] Train-cross-entropy=0.000000
2019-09-01 13:03:38,752 [INFO]  Epoch[365] Train-Other_polity-owned_site-accuracy=1.000000
2019-09-01 13:03:38,753 [INFO]  Epoch[365] Time cost=0.118
2019-09-01 13:03:38,758 [INFO]  Saved checkpoint to "model/Other_polity-owned_site_imputer/model-0365.params"
2019-09-01 13:03:38,767 [INFO]  Epoch[365] Validation-cross-entropy=0.000000
2019-09-01 13:03:38,768 [INFO]  Epoch[365] Validation-Other_polity-owned_site-accuracy=1.000000
2019-09-01 13:03:38,832 [INFO]  Epoch[366] Batch [0-9]	Speed: 2516.03 samples/sec	cross-entropy=0.000000	Other_polity-owned_site-accuracy=1.000000
2019-09-01 13:03:38,886 [INFO]  Epoch[366] Train-cross-entropy=0.000000
2019-09-01 13:03:38,887 [INFO]  Epoch[366] Train-Other_polity-owned_site-accuracy=1.000000
2019-09-01 13:03:38,888 [INFO]  Epoch[366] Time cost=0.119
2019-09-01 13:03:38,892 [INFO]  Saved checkpoint to "model/Other_polity-owned_site_imputer/model-0366.params"
2019-09-01 13:03:38,904 [INFO]  Epoch[366] Validation-cross-entropy=0.000000
2019-09-01 13:03:38,906 [INFO]  Epoch[366] Validation-Other_polity-owned_site-accuracy=1.000000
2019-09-01 13:03:38,991 [INFO]  Epoch[367] Batch [0-9]	Speed: 2027.75 samples/sec	cross-entropy=0.000000	Other_polity-owned_site-accuracy=1.000000
2019-09-01 13:03:39,045 [INFO]  Epoch[367] Train-cross-entropy=0.000000
2019-09-01 13:03:39,046 [INFO]  Epoch[367] Train-Other_polity-owned_site-accuracy=1.000000
2019-09-01 13:03:39,047 [INFO]  Epoch[367] Time cost=0.139
2019-09-01 13:03:39,051 [INFO]  Saved checkpoint to "model/Other_polity-owned_site_imputer/model-0367.params"
2019-09-01 13:03:39,061 [INFO]  Epoch[367] Validation-cross-entropy=0.000000
2019-09-01 13:03:39,062 [INFO]  Epoch[367] Validation-Other_polity-owned_site-accuracy=1.000000
2019-09-01 13:03:39,125 [INFO]  Epoch[368] Batch [0-9]	Speed: 2551.38 samples/sec	cross-entropy=0.000000	Other_polity-owned_site-accuracy=1.000000
2019-09-01 13:03:39,185 [INFO]  Epoch[368] Train-cross-entropy=0.000000
2019-09-01 13:03:39,186 [INFO]  Epoch[368] Train-Other_polity-owned_site-accuracy=1.000000
2019-09-01 13:03:39,187 [INFO]  Epoch[368] Time cost=0.124
2019-09-01 13:03:39,190 [INFO]  Saved checkpoint to "model/Other_polity-owned_site_imputer/model-0368.params"
2019-09-01 13:03:39,203 [INFO]  Epoch[368] Validation-cross-entropy=0.000000
2019-09-01 13:03:39,205 [INFO]  Epoch[368] Validation-Other_polity-owned_site-accuracy=1.000000
2019-09-01 13:03:39,276 [INFO]  Epoch[369] Batch [0-9]	Speed: 2491.05 samples/sec	cross-entropy=0.000000	Other_polity-owned_site-accuracy=1.000000
2019-09-01 13:03:39,334 [INFO]  Epoch[369] Train-cross-entropy=0.000000
2019-09-01 13:03:39,335 [INFO]  Epoch[369] Train-Other_polity-owned_site-accuracy=1.000000
2019-09-01 13:03:39,336 [INFO]  Epoch[369] Time cost=0.130
2019-09-01 13:03:39,340 [INFO]  Saved checkpoint to "model/Other_polity-owned_site_imputer/model-0369.params"
2019-09-01 13:03:39,349 [INFO]  Epoch[369] Validation-cross-entropy=0.000000
2019-09-01 13:03:39,350 [INFO]  Epoch[369] Validation-Other_polity-owned_site-accuracy=1.000000
2019-09-01 13:03:39,413 [INFO]  Epoch[370] Batch [0-9]	Speed: 2571.37 samples/sec	cross-entropy=0.000000	Other_polity-owned_site-accuracy=1.000000
2019-09-01 13:03:39,470 [INFO]  Epoch[370] Train-cross-entropy=0.000000
2019-09-01 13:03:39,471 [INFO]  Epoch[370] Train-Other_polity-owned_site-accuracy=1.000000
2019-09-01 13:03:39,472 [INFO]  Epoch[370] Time cost=0.121
2019-09-01 13:03:39,475 [INFO]  Saved checkpoint to "model/Other_polity-owned_site_imputer/model-0370.params"
2019-09-01 13:03:39,488 [INFO]  Epoch[370] Validation-cross-entropy=0.000000
2019-09-01 13:03:39,490 [INFO]  Epoch[370] Validation-Other_polity-owned_site-accuracy=1.000000
2019-09-01 13:03:39,567 [INFO]  Epoch[371] Batch [0-9]	Speed: 2208.18 samples/sec	cross-entropy=0.000000	Other_polity-owned_site-accuracy=1.000000
2019-09-01 13:03:39,626 [INFO]  Epoch[371] Train-cross-entropy=0.000000
2019-09-01 13:03:39,627 [INFO]  Epoch[371] Train-Other_polity-owned_site-accuracy=1.000000
2019-09-01 13:03:39,627 [INFO]  Epoch[371] Time cost=0.136
2019-09-01 13:03:39,631 [INFO]  Saved checkpoint to "model/Other_polity-owned_site_imputer/model-0371.params"
2019-09-01 13:03:39,644 [INFO]  Epoch[371] Validation-cross-entropy=0.000000
2019-09-01 13:03:39,646 [INFO]  Epoch[371] Validation-Other_polity-owned_site-accuracy=1.000000
2019-09-01 13:03:39,729 [INFO]  Epoch[372] Batch [0-9]	Speed: 2050.13 samples/sec	cross-entropy=0.000000	Other_polity-owned_site-accuracy=1.000000
2019-09-01 13:03:39,781 [INFO]  Epoch[372] Train-cross-entropy=0.000000
2019-09-01 13:03:39,782 [INFO]  Epoch[372] Train-Other_polity-owned_site-accuracy=1.000000
2019-09-01 13:03:39,783 [INFO]  Epoch[372] Time cost=0.136
2019-09-01 13:03:39,787 [INFO]  Saved checkpoint to "model/Other_polity-owned_site_imputer/model-0372.params"
2019-09-01 13:03:39,796 [INFO]  Epoch[372] Validation-cross-entropy=0.000000
2019-09-01 13:03:39,797 [INFO]  Epoch[372] Validation-Other_polity-owned_site-accuracy=1.000000
2019-09-01 13:03:39,860 [INFO]  Epoch[373] Batch [0-9]	Speed: 2565.12 samples/sec	cross-entropy=0.000000	Other_polity-owned_site-accuracy=1.000000
2019-09-01 13:03:39,911 [INFO]  Epoch[373] Train-cross-entropy=0.000000
2019-09-01 13:03:39,912 [INFO]  Epoch[373] Train-Other_polity-owned_site-accuracy=1.000000
2019-09-01 13:03:39,913 [INFO]  Epoch[373] Time cost=0.115
2019-09-01 13:03:39,918 [INFO]  Saved checkpoint to "model/Other_polity-owned_site_imputer/model-0373.params"
2019-09-01 13:03:39,928 [INFO]  Epoch[373] Validation-cross-entropy=0.000000
2019-09-01 13:03:39,930 [INFO]  Epoch[373] Validation-Other_polity-owned_site-accuracy=1.000000
2019-09-01 13:03:40,000 [INFO]  Epoch[374] Batch [0-9]	Speed: 2311.19 samples/sec	cross-entropy=0.000000	Other_polity-owned_site-accuracy=1.000000
2019-09-01 13:03:40,051 [INFO]  Epoch[374] Train-cross-entropy=0.000000
2019-09-01 13:03:40,052 [INFO]  Epoch[374] Train-Other_polity-owned_site-accuracy=1.000000
2019-09-01 13:03:40,053 [INFO]  Epoch[374] Time cost=0.122
2019-09-01 13:03:40,057 [INFO]  Saved checkpoint to "model/Other_polity-owned_site_imputer/model-0374.params"
2019-09-01 13:03:40,066 [INFO]  Epoch[374] Validation-cross-entropy=0.000000
2019-09-01 13:03:40,067 [INFO]  Epoch[374] Validation-Other_polity-owned_site-accuracy=1.000000
2019-09-01 13:03:40,130 [INFO]  Epoch[375] Batch [0-9]	Speed: 2555.64 samples/sec	cross-entropy=0.000000	Other_polity-owned_site-accuracy=1.000000
2019-09-01 13:03:40,181 [INFO]  Epoch[375] Train-cross-entropy=0.000000
2019-09-01 13:03:40,182 [INFO]  Epoch[375] Train-Other_polity-owned_site-accuracy=1.000000
2019-09-01 13:03:40,183 [INFO]  Epoch[375] Time cost=0.115
2019-09-01 13:03:40,187 [INFO]  Saved checkpoint to "model/Other_polity-owned_site_imputer/model-0375.params"
2019-09-01 13:03:40,196 [INFO]  Epoch[375] Validation-cross-entropy=0.000000
2019-09-01 13:03:40,197 [INFO]  Epoch[375] Validation-Other_polity-owned_site-accuracy=1.000000
2019-09-01 13:03:40,260 [INFO]  Epoch[376] Batch [0-9]	Speed: 2547.01 samples/sec	cross-entropy=0.000000	Other_polity-owned_site-accuracy=1.000000
2019-09-01 13:03:40,316 [INFO]  Epoch[376] Train-cross-entropy=0.000000
2019-09-01 13:03:40,317 [INFO]  Epoch[376] Train-Other_polity-owned_site-accuracy=1.000000
2019-09-01 13:03:40,318 [INFO]  Epoch[376] Time cost=0.120
2019-09-01 13:03:40,322 [INFO]  Saved checkpoint to "model/Other_polity-owned_site_imputer/model-0376.params"
2019-09-01 13:03:40,331 [INFO]  Epoch[376] Validation-cross-entropy=0.000000
2019-09-01 13:03:40,332 [INFO]  Epoch[376] Validation-Other_polity-owned_site-accuracy=1.000000
2019-09-01 13:03:40,396 [INFO]  Epoch[377] Batch [0-9]	Speed: 2520.32 samples/sec	cross-entropy=0.000000	Other_polity-owned_site-accuracy=1.000000
2019-09-01 13:03:40,449 [INFO]  Epoch[377] Train-cross-entropy=0.000000
2019-09-01 13:03:40,450 [INFO]  Epoch[377] Train-Other_polity-owned_site-accuracy=1.000000
2019-09-01 13:03:40,451 [INFO]  Epoch[377] Time cost=0.118
2019-09-01 13:03:40,455 [INFO]  Saved checkpoint to "model/Other_polity-owned_site_imputer/model-0377.params"
2019-09-01 13:03:40,464 [INFO]  Epoch[377] Validation-cross-entropy=0.000000
2019-09-01 13:03:40,465 [INFO]  Epoch[377] Validation-Other_polity-owned_site-accuracy=1.000000
2019-09-01 13:03:40,530 [INFO]  Epoch[378] Batch [0-9]	Speed: 2504.28 samples/sec	cross-entropy=0.000000	Other_polity-owned_site-accuracy=1.000000
2019-09-01 13:03:40,585 [INFO]  Epoch[378] Train-cross-entropy=0.000000
2019-09-01 13:03:40,586 [INFO]  Epoch[378] Train-Other_polity-owned_site-accuracy=1.000000
2019-09-01 13:03:40,587 [INFO]  Epoch[378] Time cost=0.121
2019-09-01 13:03:40,591 [INFO]  Saved checkpoint to "model/Other_polity-owned_site_imputer/model-0378.params"
2019-09-01 13:03:40,604 [INFO]  Epoch[378] Validation-cross-entropy=0.000000
2019-09-01 13:03:40,606 [INFO]  Epoch[378] Validation-Other_polity-owned_site-accuracy=1.000000
2019-09-01 13:03:40,690 [INFO]  Epoch[379] Batch [0-9]	Speed: 2041.00 samples/sec	cross-entropy=0.000000	Other_polity-owned_site-accuracy=1.000000
2019-09-01 13:03:40,743 [INFO]  Epoch[379] Train-cross-entropy=0.000000
2019-09-01 13:03:40,744 [INFO]  Epoch[379] Train-Other_polity-owned_site-accuracy=1.000000
2019-09-01 13:03:40,745 [INFO]  Epoch[379] Time cost=0.138
2019-09-01 13:03:40,749 [INFO]  Saved checkpoint to "model/Other_polity-owned_site_imputer/model-0379.params"
2019-09-01 13:03:40,758 [INFO]  Epoch[379] Validation-cross-entropy=0.000000
2019-09-01 13:03:40,759 [INFO]  Epoch[379] Validation-Other_polity-owned_site-accuracy=1.000000
2019-09-01 13:03:40,823 [INFO]  Epoch[380] Batch [0-9]	Speed: 2516.82 samples/sec	cross-entropy=0.000000	Other_polity-owned_site-accuracy=1.000000
2019-09-01 13:03:40,880 [INFO]  Epoch[380] Train-cross-entropy=0.000000
2019-09-01 13:03:40,881 [INFO]  Epoch[380] Train-Other_polity-owned_site-accuracy=1.000000
2019-09-01 13:03:40,882 [INFO]  Epoch[380] Time cost=0.122
2019-09-01 13:03:40,886 [INFO]  Saved checkpoint to "model/Other_polity-owned_site_imputer/model-0380.params"
2019-09-01 13:03:40,895 [INFO]  Epoch[380] Validation-cross-entropy=0.000000
2019-09-01 13:03:40,896 [INFO]  Epoch[380] Validation-Other_polity-owned_site-accuracy=1.000000
2019-09-01 13:03:40,960 [INFO]  Epoch[381] Batch [0-9]	Speed: 2512.61 samples/sec	cross-entropy=0.000000	Other_polity-owned_site-accuracy=1.000000
2019-09-01 13:03:41,020 [INFO]  Epoch[381] Train-cross-entropy=0.000000
2019-09-01 13:03:41,021 [INFO]  Epoch[381] Train-Other_polity-owned_site-accuracy=1.000000
2019-09-01 13:03:41,022 [INFO]  Epoch[381] Time cost=0.125
2019-09-01 13:03:41,026 [INFO]  Saved checkpoint to "model/Other_polity-owned_site_imputer/model-0381.params"
2019-09-01 13:03:41,035 [INFO]  Epoch[381] Validation-cross-entropy=0.000000
2019-09-01 13:03:41,036 [INFO]  Epoch[381] Validation-Other_polity-owned_site-accuracy=1.000000
2019-09-01 13:03:41,099 [INFO]  Epoch[382] Batch [0-9]	Speed: 2564.46 samples/sec	cross-entropy=0.000000	Other_polity-owned_site-accuracy=1.000000
2019-09-01 13:03:41,150 [INFO]  Epoch[382] Train-cross-entropy=0.000000
2019-09-01 13:03:41,151 [INFO]  Epoch[382] Train-Other_polity-owned_site-accuracy=1.000000
2019-09-01 13:03:41,152 [INFO]  Epoch[382] Time cost=0.116
2019-09-01 13:03:41,157 [INFO]  Saved checkpoint to "model/Other_polity-owned_site_imputer/model-0382.params"
2019-09-01 13:03:41,166 [INFO]  Epoch[382] Validation-cross-entropy=0.000000
2019-09-01 13:03:41,167 [INFO]  Epoch[382] Validation-Other_polity-owned_site-accuracy=1.000000
2019-09-01 13:03:41,232 [INFO]  Epoch[383] Batch [0-9]	Speed: 2514.13 samples/sec	cross-entropy=0.000000	Other_polity-owned_site-accuracy=1.000000
2019-09-01 13:03:41,293 [INFO]  Epoch[383] Train-cross-entropy=0.000000
2019-09-01 13:03:41,294 [INFO]  Epoch[383] Train-Other_polity-owned_site-accuracy=1.000000
2019-09-01 13:03:41,295 [INFO]  Epoch[383] Time cost=0.126
2019-09-01 13:03:41,298 [INFO]  Saved checkpoint to "model/Other_polity-owned_site_imputer/model-0383.params"
2019-09-01 13:03:41,311 [INFO]  Epoch[383] Validation-cross-entropy=0.000000
2019-09-01 13:03:41,312 [INFO]  Epoch[383] Validation-Other_polity-owned_site-accuracy=1.000000
2019-09-01 13:03:41,383 [INFO]  Epoch[384] Batch [0-9]	Speed: 2516.93 samples/sec	cross-entropy=0.000000	Other_polity-owned_site-accuracy=1.000000
2019-09-01 13:03:41,434 [INFO]  Epoch[384] Train-cross-entropy=0.000000
2019-09-01 13:03:41,435 [INFO]  Epoch[384] Train-Other_polity-owned_site-accuracy=1.000000
2019-09-01 13:03:41,436 [INFO]  Epoch[384] Time cost=0.122
2019-09-01 13:03:41,440 [INFO]  Saved checkpoint to "model/Other_polity-owned_site_imputer/model-0384.params"
2019-09-01 13:03:41,449 [INFO]  Epoch[384] Validation-cross-entropy=0.000000
2019-09-01 13:03:41,450 [INFO]  Epoch[384] Validation-Other_polity-owned_site-accuracy=1.000000
2019-09-01 13:03:41,513 [INFO]  Epoch[385] Batch [0-9]	Speed: 2560.28 samples/sec	cross-entropy=0.000000	Other_polity-owned_site-accuracy=1.000000
2019-09-01 13:03:41,582 [INFO]  Epoch[385] Train-cross-entropy=0.000000
2019-09-01 13:03:41,583 [INFO]  Epoch[385] Train-Other_polity-owned_site-accuracy=1.000000
2019-09-01 13:03:41,584 [INFO]  Epoch[385] Time cost=0.134
2019-09-01 13:03:41,589 [INFO]  Saved checkpoint to "model/Other_polity-owned_site_imputer/model-0385.params"
2019-09-01 13:03:41,598 [INFO]  Epoch[385] Validation-cross-entropy=0.000000
2019-09-01 13:03:41,599 [INFO]  Epoch[385] Validation-Other_polity-owned_site-accuracy=1.000000
2019-09-01 13:03:41,662 [INFO]  Epoch[386] Batch [0-9]	Speed: 2547.26 samples/sec	cross-entropy=0.000000	Other_polity-owned_site-accuracy=1.000000
2019-09-01 13:03:41,714 [INFO]  Epoch[386] Train-cross-entropy=0.000000
2019-09-01 13:03:41,715 [INFO]  Epoch[386] Train-Other_polity-owned_site-accuracy=1.000000
2019-09-01 13:03:41,716 [INFO]  Epoch[386] Time cost=0.116
2019-09-01 13:03:41,720 [INFO]  Saved checkpoint to "model/Other_polity-owned_site_imputer/model-0386.params"
2019-09-01 13:03:41,729 [INFO]  Epoch[386] Validation-cross-entropy=0.000000
2019-09-01 13:03:41,730 [INFO]  Epoch[386] Validation-Other_polity-owned_site-accuracy=1.000000
2019-09-01 13:03:41,793 [INFO]  Epoch[387] Batch [0-9]	Speed: 2552.75 samples/sec	cross-entropy=0.000000	Other_polity-owned_site-accuracy=1.000000
2019-09-01 13:03:41,848 [INFO]  Epoch[387] Train-cross-entropy=0.000000
2019-09-01 13:03:41,849 [INFO]  Epoch[387] Train-Other_polity-owned_site-accuracy=1.000000
2019-09-01 13:03:41,850 [INFO]  Epoch[387] Time cost=0.119
2019-09-01 13:03:41,854 [INFO]  Saved checkpoint to "model/Other_polity-owned_site_imputer/model-0387.params"
2019-09-01 13:03:41,862 [INFO]  Epoch[387] Validation-cross-entropy=0.000000
2019-09-01 13:03:41,863 [INFO]  Epoch[387] Validation-Other_polity-owned_site-accuracy=1.000000
2019-09-01 13:03:41,926 [INFO]  Epoch[388] Batch [0-9]	Speed: 2560.57 samples/sec	cross-entropy=0.000000	Other_polity-owned_site-accuracy=1.000000
2019-09-01 13:03:41,985 [INFO]  Epoch[388] Train-cross-entropy=0.000000
2019-09-01 13:03:41,986 [INFO]  Epoch[388] Train-Other_polity-owned_site-accuracy=1.000000
2019-09-01 13:03:41,987 [INFO]  Epoch[388] Time cost=0.122
2019-09-01 13:03:41,991 [INFO]  Saved checkpoint to "model/Other_polity-owned_site_imputer/model-0388.params"
2019-09-01 13:03:42,000 [INFO]  Epoch[388] Validation-cross-entropy=0.000000
2019-09-01 13:03:42,001 [INFO]  Epoch[388] Validation-Other_polity-owned_site-accuracy=1.000000
2019-09-01 13:03:42,064 [INFO]  Epoch[389] Batch [0-9]	Speed: 2561.77 samples/sec	cross-entropy=0.000000	Other_polity-owned_site-accuracy=1.000000
2019-09-01 13:03:42,126 [INFO]  Epoch[389] Train-cross-entropy=0.000000
2019-09-01 13:03:42,127 [INFO]  Epoch[389] Train-Other_polity-owned_site-accuracy=1.000000
2019-09-01 13:03:42,128 [INFO]  Epoch[389] Time cost=0.126
2019-09-01 13:03:42,131 [INFO]  Saved checkpoint to "model/Other_polity-owned_site_imputer/model-0389.params"
2019-09-01 13:03:42,144 [INFO]  Epoch[389] Validation-cross-entropy=0.000000
2019-09-01 13:03:42,146 [INFO]  Epoch[389] Validation-Other_polity-owned_site-accuracy=1.000000
2019-09-01 13:03:42,216 [INFO]  Epoch[390] Batch [0-9]	Speed: 2444.90 samples/sec	cross-entropy=0.000000	Other_polity-owned_site-accuracy=1.000000
2019-09-01 13:03:42,269 [INFO]  Epoch[390] Train-cross-entropy=0.000000
2019-09-01 13:03:42,270 [INFO]  Epoch[390] Train-Other_polity-owned_site-accuracy=1.000000
2019-09-01 13:03:42,271 [INFO]  Epoch[390] Time cost=0.124
2019-09-01 13:03:42,275 [INFO]  Saved checkpoint to "model/Other_polity-owned_site_imputer/model-0390.params"
2019-09-01 13:03:42,284 [INFO]  Epoch[390] Validation-cross-entropy=0.000000
2019-09-01 13:03:42,285 [INFO]  Epoch[390] Validation-Other_polity-owned_site-accuracy=1.000000
2019-09-01 13:03:42,348 [INFO]  Epoch[391] Batch [0-9]	Speed: 2559.54 samples/sec	cross-entropy=0.000000	Other_polity-owned_site-accuracy=1.000000
2019-09-01 13:03:42,405 [INFO]  Epoch[391] Train-cross-entropy=0.000000
2019-09-01 13:03:42,406 [INFO]  Epoch[391] Train-Other_polity-owned_site-accuracy=1.000000
2019-09-01 13:03:42,407 [INFO]  Epoch[391] Time cost=0.121
2019-09-01 13:03:42,411 [INFO]  Saved checkpoint to "model/Other_polity-owned_site_imputer/model-0391.params"
2019-09-01 13:03:42,420 [INFO]  Epoch[391] Validation-cross-entropy=0.000000
2019-09-01 13:03:42,421 [INFO]  Epoch[391] Validation-Other_polity-owned_site-accuracy=1.000000
2019-09-01 13:03:42,484 [INFO]  Epoch[392] Batch [0-9]	Speed: 2559.62 samples/sec	cross-entropy=0.000000	Other_polity-owned_site-accuracy=1.000000
2019-09-01 13:03:42,537 [INFO]  Epoch[392] Train-cross-entropy=0.000000
2019-09-01 13:03:42,538 [INFO]  Epoch[392] Train-Other_polity-owned_site-accuracy=1.000000
2019-09-01 13:03:42,539 [INFO]  Epoch[392] Time cost=0.117
2019-09-01 13:03:42,543 [INFO]  Saved checkpoint to "model/Other_polity-owned_site_imputer/model-0392.params"
2019-09-01 13:03:42,552 [INFO]  Epoch[392] Validation-cross-entropy=0.000000
2019-09-01 13:03:42,553 [INFO]  Epoch[392] Validation-Other_polity-owned_site-accuracy=1.000000
2019-09-01 13:03:42,616 [INFO]  Epoch[393] Batch [0-9]	Speed: 2565.44 samples/sec	cross-entropy=0.000000	Other_polity-owned_site-accuracy=1.000000
2019-09-01 13:03:42,678 [INFO]  Epoch[393] Train-cross-entropy=0.000000
2019-09-01 13:03:42,679 [INFO]  Epoch[393] Train-Other_polity-owned_site-accuracy=1.000000
2019-09-01 13:03:42,680 [INFO]  Epoch[393] Time cost=0.126
2019-09-01 13:03:42,684 [INFO]  Saved checkpoint to "model/Other_polity-owned_site_imputer/model-0393.params"
2019-09-01 13:03:42,697 [INFO]  Epoch[393] Validation-cross-entropy=0.000000
2019-09-01 13:03:42,698 [INFO]  Epoch[393] Validation-Other_polity-owned_site-accuracy=1.000000
2019-09-01 13:03:42,769 [INFO]  Epoch[394] Batch [0-9]	Speed: 2498.17 samples/sec	cross-entropy=0.000000	Other_polity-owned_site-accuracy=1.000000
2019-09-01 13:03:42,820 [INFO]  Epoch[394] Train-cross-entropy=0.000000
2019-09-01 13:03:42,822 [INFO]  Epoch[394] Train-Other_polity-owned_site-accuracy=1.000000
2019-09-01 13:03:42,823 [INFO]  Epoch[394] Time cost=0.123
2019-09-01 13:03:42,827 [INFO]  Saved checkpoint to "model/Other_polity-owned_site_imputer/model-0394.params"
2019-09-01 13:03:42,836 [INFO]  Epoch[394] Validation-cross-entropy=0.000000
2019-09-01 13:03:42,837 [INFO]  Epoch[394] Validation-Other_polity-owned_site-accuracy=1.000000
2019-09-01 13:03:42,912 [INFO]  Epoch[395] Batch [0-9]	Speed: 2118.02 samples/sec	cross-entropy=0.000000	Other_polity-owned_site-accuracy=1.000000
2019-09-01 13:03:42,974 [INFO]  Epoch[395] Train-cross-entropy=0.000000
2019-09-01 13:03:42,975 [INFO]  Epoch[395] Train-Other_polity-owned_site-accuracy=1.000000
2019-09-01 13:03:42,976 [INFO]  Epoch[395] Time cost=0.138
2019-09-01 13:03:42,980 [INFO]  Saved checkpoint to "model/Other_polity-owned_site_imputer/model-0395.params"
2019-09-01 13:03:42,991 [INFO]  Epoch[395] Validation-cross-entropy=0.000000
2019-09-01 13:03:42,992 [INFO]  Epoch[395] Validation-Other_polity-owned_site-accuracy=1.000000
2019-09-01 13:03:43,067 [INFO]  Epoch[396] Batch [0-9]	Speed: 2175.95 samples/sec	cross-entropy=0.000000	Other_polity-owned_site-accuracy=1.000000
2019-09-01 13:03:43,119 [INFO]  Epoch[396] Train-cross-entropy=0.000000
2019-09-01 13:03:43,121 [INFO]  Epoch[396] Train-Other_polity-owned_site-accuracy=1.000000
2019-09-01 13:03:43,122 [INFO]  Epoch[396] Time cost=0.128
2019-09-01 13:03:43,126 [INFO]  Saved checkpoint to "model/Other_polity-owned_site_imputer/model-0396.params"
2019-09-01 13:03:43,135 [INFO]  Epoch[396] Validation-cross-entropy=0.000000
2019-09-01 13:03:43,137 [INFO]  Epoch[396] Validation-Other_polity-owned_site-accuracy=1.000000
2019-09-01 13:03:43,200 [INFO]  Epoch[397] Batch [0-9]	Speed: 2535.27 samples/sec	cross-entropy=0.000000	Other_polity-owned_site-accuracy=1.000000
2019-09-01 13:03:43,253 [INFO]  Epoch[397] Train-cross-entropy=0.000000
2019-09-01 13:03:43,254 [INFO]  Epoch[397] Train-Other_polity-owned_site-accuracy=1.000000
2019-09-01 13:03:43,255 [INFO]  Epoch[397] Time cost=0.117
2019-09-01 13:03:43,259 [INFO]  Saved checkpoint to "model/Other_polity-owned_site_imputer/model-0397.params"
2019-09-01 13:03:43,268 [INFO]  Epoch[397] Validation-cross-entropy=0.000000
2019-09-01 13:03:43,269 [INFO]  Epoch[397] Validation-Other_polity-owned_site-accuracy=1.000000
2019-09-01 13:03:43,331 [INFO]  Epoch[398] Batch [0-9]	Speed: 2567.40 samples/sec	cross-entropy=0.000000	Other_polity-owned_site-accuracy=1.000000
2019-09-01 13:03:43,382 [INFO]  Epoch[398] Train-cross-entropy=0.000000
2019-09-01 13:03:43,384 [INFO]  Epoch[398] Train-Other_polity-owned_site-accuracy=1.000000
2019-09-01 13:03:43,384 [INFO]  Epoch[398] Time cost=0.115
2019-09-01 13:03:43,388 [INFO]  Saved checkpoint to "model/Other_polity-owned_site_imputer/model-0398.params"
2019-09-01 13:03:43,397 [INFO]  Epoch[398] Validation-cross-entropy=0.000000
2019-09-01 13:03:43,398 [INFO]  Epoch[398] Validation-Other_polity-owned_site-accuracy=1.000000
2019-09-01 13:03:43,463 [INFO]  Epoch[399] Batch [0-9]	Speed: 2477.08 samples/sec	cross-entropy=0.000000	Other_polity-owned_site-accuracy=1.000000
2019-09-01 13:03:43,523 [INFO]  Epoch[399] Train-cross-entropy=0.000000
2019-09-01 13:03:43,525 [INFO]  Epoch[399] Train-Other_polity-owned_site-accuracy=1.000000
2019-09-01 13:03:43,526 [INFO]  Epoch[399] Time cost=0.127
2019-09-01 13:03:43,530 [INFO]  Saved checkpoint to "model/Other_polity-owned_site_imputer/model-0399.params"
2019-09-01 13:03:43,540 [INFO]  Epoch[399] Validation-cross-entropy=0.000000
2019-09-01 13:03:43,541 [INFO]  Epoch[399] Validation-Other_polity-owned_site-accuracy=1.000000
2019-09-01 13:03:43,605 [INFO]  Epoch[400] Batch [0-9]	Speed: 2510.40 samples/sec	cross-entropy=0.000000	Other_polity-owned_site-accuracy=1.000000
2019-09-01 13:03:43,656 [INFO]  Epoch[400] Train-cross-entropy=0.000000
2019-09-01 13:03:43,658 [INFO]  Epoch[400] Train-Other_polity-owned_site-accuracy=1.000000
2019-09-01 13:03:43,659 [INFO]  Epoch[400] Time cost=0.117
2019-09-01 13:03:43,663 [INFO]  Saved checkpoint to "model/Other_polity-owned_site_imputer/model-0400.params"
2019-09-01 13:03:43,676 [INFO]  Epoch[400] Validation-cross-entropy=0.000000
2019-09-01 13:03:43,677 [INFO]  Epoch[400] Validation-Other_polity-owned_site-accuracy=1.000000
2019-09-01 13:03:43,758 [INFO]  Epoch[401] Batch [0-9]	Speed: 2112.54 samples/sec	cross-entropy=0.000000	Other_polity-owned_site-accuracy=1.000000
2019-09-01 13:03:43,818 [INFO]  Epoch[401] Train-cross-entropy=0.000000
2019-09-01 13:03:43,819 [INFO]  Epoch[401] Train-Other_polity-owned_site-accuracy=1.000000
2019-09-01 13:03:43,820 [INFO]  Epoch[401] Time cost=0.142
2019-09-01 13:03:43,824 [INFO]  Saved checkpoint to "model/Other_polity-owned_site_imputer/model-0401.params"
2019-09-01 13:03:43,837 [INFO]  Epoch[401] Validation-cross-entropy=0.000000
2019-09-01 13:03:43,839 [INFO]  Epoch[401] Validation-Other_polity-owned_site-accuracy=1.000000
2019-09-01 13:03:43,922 [INFO]  Epoch[402] Batch [0-9]	Speed: 2040.47 samples/sec	cross-entropy=0.000000	Other_polity-owned_site-accuracy=1.000000
2019-09-01 13:03:43,974 [INFO]  Epoch[402] Train-cross-entropy=0.000000
2019-09-01 13:03:43,975 [INFO]  Epoch[402] Train-Other_polity-owned_site-accuracy=1.000000
2019-09-01 13:03:43,976 [INFO]  Epoch[402] Time cost=0.136
2019-09-01 13:03:43,980 [INFO]  Saved checkpoint to "model/Other_polity-owned_site_imputer/model-0402.params"
2019-09-01 13:03:43,989 [INFO]  Epoch[402] Validation-cross-entropy=0.000000
2019-09-01 13:03:43,990 [INFO]  Epoch[402] Validation-Other_polity-owned_site-accuracy=1.000000
2019-09-01 13:03:44,053 [INFO]  Epoch[403] Batch [0-9]	Speed: 2557.90 samples/sec	cross-entropy=0.000000	Other_polity-owned_site-accuracy=1.000000
2019-09-01 13:03:44,104 [INFO]  Epoch[403] Train-cross-entropy=0.000000
2019-09-01 13:03:44,105 [INFO]  Epoch[403] Train-Other_polity-owned_site-accuracy=1.000000
2019-09-01 13:03:44,105 [INFO]  Epoch[403] Time cost=0.115
2019-09-01 13:03:44,110 [INFO]  Saved checkpoint to "model/Other_polity-owned_site_imputer/model-0403.params"
2019-09-01 13:03:44,118 [INFO]  Epoch[403] Validation-cross-entropy=0.000000
2019-09-01 13:03:44,119 [INFO]  Epoch[403] Validation-Other_polity-owned_site-accuracy=1.000000
2019-09-01 13:03:44,182 [INFO]  Epoch[404] Batch [0-9]	Speed: 2570.20 samples/sec	cross-entropy=0.000000	Other_polity-owned_site-accuracy=1.000000
2019-09-01 13:03:44,233 [INFO]  Epoch[404] Train-cross-entropy=0.000000
2019-09-01 13:03:44,234 [INFO]  Epoch[404] Train-Other_polity-owned_site-accuracy=1.000000
2019-09-01 13:03:44,235 [INFO]  Epoch[404] Time cost=0.115
2019-09-01 13:03:44,239 [INFO]  Saved checkpoint to "model/Other_polity-owned_site_imputer/model-0404.params"
2019-09-01 13:03:44,248 [INFO]  Epoch[404] Validation-cross-entropy=0.000000
2019-09-01 13:03:44,249 [INFO]  Epoch[404] Validation-Other_polity-owned_site-accuracy=1.000000
2019-09-01 13:03:44,312 [INFO]  Epoch[405] Batch [0-9]	Speed: 2563.00 samples/sec	cross-entropy=0.000000	Other_polity-owned_site-accuracy=1.000000
2019-09-01 13:03:44,363 [INFO]  Epoch[405] Train-cross-entropy=0.000000
2019-09-01 13:03:44,365 [INFO]  Epoch[405] Train-Other_polity-owned_site-accuracy=1.000000
2019-09-01 13:03:44,366 [INFO]  Epoch[405] Time cost=0.116
2019-09-01 13:03:44,370 [INFO]  Saved checkpoint to "model/Other_polity-owned_site_imputer/model-0405.params"
2019-09-01 13:03:44,379 [INFO]  Epoch[405] Validation-cross-entropy=0.000000
2019-09-01 13:03:44,381 [INFO]  Epoch[405] Validation-Other_polity-owned_site-accuracy=1.000000
2019-09-01 13:03:44,444 [INFO]  Epoch[406] Batch [0-9]	Speed: 2555.77 samples/sec	cross-entropy=0.000000	Other_polity-owned_site-accuracy=1.000000
2019-09-01 13:03:44,495 [INFO]  Epoch[406] Train-cross-entropy=0.000000
2019-09-01 13:03:44,496 [INFO]  Epoch[406] Train-Other_polity-owned_site-accuracy=1.000000
2019-09-01 13:03:44,497 [INFO]  Epoch[406] Time cost=0.115
2019-09-01 13:03:44,501 [INFO]  Saved checkpoint to "model/Other_polity-owned_site_imputer/model-0406.params"
2019-09-01 13:03:44,510 [INFO]  Epoch[406] Validation-cross-entropy=0.000000
2019-09-01 13:03:44,511 [INFO]  Epoch[406] Validation-Other_polity-owned_site-accuracy=1.000000
2019-09-01 13:03:44,576 [INFO]  Epoch[407] Batch [0-9]	Speed: 2468.32 samples/sec	cross-entropy=0.000000	Other_polity-owned_site-accuracy=1.000000
2019-09-01 13:03:44,636 [INFO]  Epoch[407] Train-cross-entropy=0.000000
2019-09-01 13:03:44,637 [INFO]  Epoch[407] Train-Other_polity-owned_site-accuracy=1.000000
2019-09-01 13:03:44,638 [INFO]  Epoch[407] Time cost=0.126
2019-09-01 13:03:44,642 [INFO]  Saved checkpoint to "model/Other_polity-owned_site_imputer/model-0407.params"
2019-09-01 13:03:44,655 [INFO]  Epoch[407] Validation-cross-entropy=0.000000
2019-09-01 13:03:44,657 [INFO]  Epoch[407] Validation-Other_polity-owned_site-accuracy=1.000000
2019-09-01 13:03:44,726 [INFO]  Epoch[408] Batch [0-9]	Speed: 2578.49 samples/sec	cross-entropy=0.000000	Other_polity-owned_site-accuracy=1.000000
2019-09-01 13:03:44,777 [INFO]  Epoch[408] Train-cross-entropy=0.000000
2019-09-01 13:03:44,778 [INFO]  Epoch[408] Train-Other_polity-owned_site-accuracy=1.000000
2019-09-01 13:03:44,779 [INFO]  Epoch[408] Time cost=0.121
2019-09-01 13:03:44,783 [INFO]  Saved checkpoint to "model/Other_polity-owned_site_imputer/model-0408.params"
2019-09-01 13:03:44,792 [INFO]  Epoch[408] Validation-cross-entropy=0.000000
2019-09-01 13:03:44,793 [INFO]  Epoch[408] Validation-Other_polity-owned_site-accuracy=1.000000
2019-09-01 13:03:44,856 [INFO]  Epoch[409] Batch [0-9]	Speed: 2567.36 samples/sec	cross-entropy=0.000000	Other_polity-owned_site-accuracy=1.000000
2019-09-01 13:03:44,906 [INFO]  Epoch[409] Train-cross-entropy=0.000000
2019-09-01 13:03:44,907 [INFO]  Epoch[409] Train-Other_polity-owned_site-accuracy=1.000000
2019-09-01 13:03:44,908 [INFO]  Epoch[409] Time cost=0.115
2019-09-01 13:03:44,912 [INFO]  Saved checkpoint to "model/Other_polity-owned_site_imputer/model-0409.params"
2019-09-01 13:03:44,921 [INFO]  Epoch[409] Validation-cross-entropy=0.000000
2019-09-01 13:03:44,922 [INFO]  Epoch[409] Validation-Other_polity-owned_site-accuracy=1.000000
2019-09-01 13:03:44,985 [INFO]  Epoch[410] Batch [0-9]	Speed: 2557.44 samples/sec	cross-entropy=0.000000	Other_polity-owned_site-accuracy=1.000000
2019-09-01 13:03:45,044 [INFO]  Epoch[410] Train-cross-entropy=0.000000
2019-09-01 13:03:45,045 [INFO]  Epoch[410] Train-Other_polity-owned_site-accuracy=1.000000
2019-09-01 13:03:45,046 [INFO]  Epoch[410] Time cost=0.123
2019-09-01 13:03:45,050 [INFO]  Saved checkpoint to "model/Other_polity-owned_site_imputer/model-0410.params"
2019-09-01 13:03:45,059 [INFO]  Epoch[410] Validation-cross-entropy=0.000000
2019-09-01 13:03:45,060 [INFO]  Epoch[410] Validation-Other_polity-owned_site-accuracy=1.000000
2019-09-01 13:03:45,123 [INFO]  Epoch[411] Batch [0-9]	Speed: 2548.39 samples/sec	cross-entropy=0.000000	Other_polity-owned_site-accuracy=1.000000
2019-09-01 13:03:45,176 [INFO]  Epoch[411] Train-cross-entropy=0.000000
2019-09-01 13:03:45,177 [INFO]  Epoch[411] Train-Other_polity-owned_site-accuracy=1.000000
2019-09-01 13:03:45,178 [INFO]  Epoch[411] Time cost=0.118
2019-09-01 13:03:45,183 [INFO]  Saved checkpoint to "model/Other_polity-owned_site_imputer/model-0411.params"
2019-09-01 13:03:45,192 [INFO]  Epoch[411] Validation-cross-entropy=0.000000
2019-09-01 13:03:45,193 [INFO]  Epoch[411] Validation-Other_polity-owned_site-accuracy=1.000000
2019-09-01 13:03:45,257 [INFO]  Epoch[412] Batch [0-9]	Speed: 2515.16 samples/sec	cross-entropy=0.000000	Other_polity-owned_site-accuracy=1.000000
2019-09-01 13:03:45,310 [INFO]  Epoch[412] Train-cross-entropy=0.000000
2019-09-01 13:03:45,311 [INFO]  Epoch[412] Train-Other_polity-owned_site-accuracy=1.000000
2019-09-01 13:03:45,312 [INFO]  Epoch[412] Time cost=0.118
2019-09-01 13:03:45,317 [INFO]  Saved checkpoint to "model/Other_polity-owned_site_imputer/model-0412.params"
2019-09-01 13:03:45,326 [INFO]  Epoch[412] Validation-cross-entropy=0.000000
2019-09-01 13:03:45,327 [INFO]  Epoch[412] Validation-Other_polity-owned_site-accuracy=1.000000
2019-09-01 13:03:45,393 [INFO]  Epoch[413] Batch [0-9]	Speed: 2483.13 samples/sec	cross-entropy=0.000000	Other_polity-owned_site-accuracy=1.000000
2019-09-01 13:03:45,447 [INFO]  Epoch[413] Train-cross-entropy=0.000000
2019-09-01 13:03:45,448 [INFO]  Epoch[413] Train-Other_polity-owned_site-accuracy=1.000000
2019-09-01 13:03:45,449 [INFO]  Epoch[413] Time cost=0.121
2019-09-01 13:03:45,453 [INFO]  Saved checkpoint to "model/Other_polity-owned_site_imputer/model-0413.params"
2019-09-01 13:03:45,462 [INFO]  Epoch[413] Validation-cross-entropy=0.000000
2019-09-01 13:03:45,463 [INFO]  Epoch[413] Validation-Other_polity-owned_site-accuracy=1.000000
2019-09-01 13:03:45,527 [INFO]  Epoch[414] Batch [0-9]	Speed: 2527.60 samples/sec	cross-entropy=0.000000	Other_polity-owned_site-accuracy=1.000000
2019-09-01 13:03:45,580 [INFO]  Epoch[414] Train-cross-entropy=0.000000
2019-09-01 13:03:45,581 [INFO]  Epoch[414] Train-Other_polity-owned_site-accuracy=1.000000
2019-09-01 13:03:45,582 [INFO]  Epoch[414] Time cost=0.118
2019-09-01 13:03:45,586 [INFO]  Saved checkpoint to "model/Other_polity-owned_site_imputer/model-0414.params"
2019-09-01 13:03:45,595 [INFO]  Epoch[414] Validation-cross-entropy=0.000000
2019-09-01 13:03:45,597 [INFO]  Epoch[414] Validation-Other_polity-owned_site-accuracy=1.000000
2019-09-01 13:03:45,661 [INFO]  Epoch[415] Batch [0-9]	Speed: 2525.99 samples/sec	cross-entropy=0.000000	Other_polity-owned_site-accuracy=1.000000
2019-09-01 13:03:45,723 [INFO]  Epoch[415] Train-cross-entropy=0.000000
2019-09-01 13:03:45,724 [INFO]  Epoch[415] Train-Other_polity-owned_site-accuracy=1.000000
2019-09-01 13:03:45,725 [INFO]  Epoch[415] Time cost=0.127
2019-09-01 13:03:45,728 [INFO]  Saved checkpoint to "model/Other_polity-owned_site_imputer/model-0415.params"
2019-09-01 13:03:45,742 [INFO]  Epoch[415] Validation-cross-entropy=0.000000
2019-09-01 13:03:45,743 [INFO]  Epoch[415] Validation-Other_polity-owned_site-accuracy=1.000000
2019-09-01 13:03:45,818 [INFO]  Epoch[416] Batch [0-9]	Speed: 2272.11 samples/sec	cross-entropy=0.000000	Other_polity-owned_site-accuracy=1.000000
2019-09-01 13:03:45,870 [INFO]  Epoch[416] Train-cross-entropy=0.000000
2019-09-01 13:03:45,871 [INFO]  Epoch[416] Train-Other_polity-owned_site-accuracy=1.000000
2019-09-01 13:03:45,872 [INFO]  Epoch[416] Time cost=0.127
2019-09-01 13:03:45,876 [INFO]  Saved checkpoint to "model/Other_polity-owned_site_imputer/model-0416.params"
2019-09-01 13:03:45,885 [INFO]  No improvement detected for 5 epochs compared to 4.558000910037663e-08 last error obtained: 4.558000910037663e-08, stopping here
2019-09-01 13:03:45,886 [INFO]  
========== done (58.743077754974365 s) fit model
2019-09-01 13:03:52,944 [INFO]  
========== start: fit model
2019-09-01 13:03:52,945 [WARNING]  Already bound, ignoring bind()
2019-09-01 13:03:53,162 [INFO]  Epoch[0] Batch [0-43]	Speed: 3269.19 samples/sec	cross-entropy=2.997195	Calendar-accuracy=0.000000
2019-09-01 13:03:53,432 [INFO]  Epoch[0] Train-cross-entropy=2.108034
2019-09-01 13:03:53,434 [INFO]  Epoch[0] Train-Calendar-accuracy=0.000000
2019-09-01 13:03:53,435 [INFO]  Epoch[0] Time cost=0.488
2019-09-01 13:03:53,438 [INFO]  Saved checkpoint to "model/Calendar_imputer/model-0000.params"
2019-09-01 13:03:53,526 [INFO]  Epoch[0] Validation-cross-entropy=2.488659
2019-09-01 13:03:53,530 [INFO]  Epoch[0] Validation-Calendar-accuracy=0.000000
2019-09-01 13:03:53,866 [INFO]  Epoch[1] Batch [0-43]	Speed: 2192.68 samples/sec	cross-entropy=1.079922	Calendar-accuracy=0.000000
2019-09-01 13:03:54,090 [INFO]  Epoch[1] Train-cross-entropy=0.950204
2019-09-01 13:03:54,091 [INFO]  Epoch[1] Train-Calendar-accuracy=0.000000
2019-09-01 13:03:54,092 [INFO]  Epoch[1] Time cost=0.557
2019-09-01 13:03:54,095 [INFO]  Saved checkpoint to "model/Calendar_imputer/model-0001.params"
2019-09-01 13:03:54,135 [INFO]  Epoch[1] Validation-cross-entropy=0.709407
2019-09-01 13:03:54,136 [INFO]  Epoch[1] Validation-Calendar-accuracy=0.000000
2019-09-01 13:03:54,345 [INFO]  Epoch[2] Batch [0-43]	Speed: 3389.01 samples/sec	cross-entropy=0.429059	Calendar-accuracy=0.000000
2019-09-01 13:03:54,651 [INFO]  Epoch[2] Train-cross-entropy=0.420357
2019-09-01 13:03:54,652 [INFO]  Epoch[2] Train-Calendar-accuracy=0.000000
2019-09-01 13:03:54,653 [INFO]  Epoch[2] Time cost=0.516
2019-09-01 13:03:54,656 [INFO]  Saved checkpoint to "model/Calendar_imputer/model-0002.params"
2019-09-01 13:03:54,726 [INFO]  Epoch[2] Validation-cross-entropy=0.529569
2019-09-01 13:03:54,727 [INFO]  Epoch[2] Validation-Calendar-accuracy=0.000000
2019-09-01 13:03:55,160 [INFO]  Epoch[3] Batch [0-43]	Speed: 1621.27 samples/sec	cross-entropy=0.330075	Calendar-accuracy=0.000000
2019-09-01 13:03:55,453 [INFO]  Epoch[3] Train-cross-entropy=0.416996
2019-09-01 13:03:55,454 [INFO]  Epoch[3] Train-Calendar-accuracy=0.000000
2019-09-01 13:03:55,455 [INFO]  Epoch[3] Time cost=0.727
2019-09-01 13:03:55,458 [INFO]  Saved checkpoint to "model/Calendar_imputer/model-0003.params"
2019-09-01 13:03:55,531 [INFO]  Epoch[3] Validation-cross-entropy=0.442106
2019-09-01 13:03:55,532 [INFO]  Epoch[3] Validation-Calendar-accuracy=0.000000
2019-09-01 13:03:55,810 [INFO]  Epoch[4] Batch [0-43]	Speed: 2630.18 samples/sec	cross-entropy=0.260723	Calendar-accuracy=0.000000
2019-09-01 13:03:56,065 [INFO]  Epoch[4] Train-cross-entropy=0.209751
2019-09-01 13:03:56,067 [INFO]  Epoch[4] Train-Calendar-accuracy=0.000000
2019-09-01 13:03:56,068 [INFO]  Epoch[4] Time cost=0.533
2019-09-01 13:03:56,071 [INFO]  Saved checkpoint to "model/Calendar_imputer/model-0004.params"
2019-09-01 13:03:56,127 [INFO]  Epoch[4] Validation-cross-entropy=0.220268
2019-09-01 13:03:56,129 [INFO]  Epoch[4] Validation-Calendar-accuracy=0.000000
2019-09-01 13:03:56,388 [INFO]  Epoch[5] Batch [0-43]	Speed: 2754.58 samples/sec	cross-entropy=0.168662	Calendar-accuracy=0.000000
2019-09-01 13:03:56,685 [INFO]  Epoch[5] Train-cross-entropy=0.223297
2019-09-01 13:03:56,687 [INFO]  Epoch[5] Train-Calendar-accuracy=0.000000
2019-09-01 13:03:56,689 [INFO]  Epoch[5] Time cost=0.559
2019-09-01 13:03:56,693 [INFO]  Saved checkpoint to "model/Calendar_imputer/model-0005.params"
2019-09-01 13:03:56,753 [INFO]  Epoch[5] Validation-cross-entropy=0.393434
2019-09-01 13:03:56,754 [INFO]  Epoch[5] Validation-Calendar-accuracy=0.000000
2019-09-01 13:03:57,026 [INFO]  Epoch[6] Batch [0-43]	Speed: 2608.95 samples/sec	cross-entropy=0.243961	Calendar-accuracy=0.000000
2019-09-01 13:03:57,224 [INFO]  Epoch[6] Train-cross-entropy=0.191192
2019-09-01 13:03:57,226 [INFO]  Epoch[6] Train-Calendar-accuracy=0.000000
2019-09-01 13:03:57,227 [INFO]  Epoch[6] Time cost=0.471
2019-09-01 13:03:57,230 [INFO]  Saved checkpoint to "model/Calendar_imputer/model-0006.params"
2019-09-01 13:03:57,269 [INFO]  Epoch[6] Validation-cross-entropy=0.278587
2019-09-01 13:03:57,270 [INFO]  Epoch[6] Validation-Calendar-accuracy=0.000000
2019-09-01 13:03:57,478 [INFO]  Epoch[7] Batch [0-43]	Speed: 3416.33 samples/sec	cross-entropy=0.139564	Calendar-accuracy=0.000000
2019-09-01 13:03:57,675 [INFO]  Epoch[7] Train-cross-entropy=0.154324
2019-09-01 13:03:57,676 [INFO]  Epoch[7] Train-Calendar-accuracy=0.000000
2019-09-01 13:03:57,677 [INFO]  Epoch[7] Time cost=0.406
2019-09-01 13:03:57,680 [INFO]  Saved checkpoint to "model/Calendar_imputer/model-0007.params"
2019-09-01 13:03:57,719 [INFO]  Epoch[7] Validation-cross-entropy=0.206179
2019-09-01 13:03:57,720 [INFO]  Epoch[7] Validation-Calendar-accuracy=0.000000
2019-09-01 13:03:57,931 [INFO]  Epoch[8] Batch [0-43]	Speed: 3350.36 samples/sec	cross-entropy=0.143936	Calendar-accuracy=0.000000
2019-09-01 13:03:58,154 [INFO]  Epoch[8] Train-cross-entropy=0.147114
2019-09-01 13:03:58,156 [INFO]  Epoch[8] Train-Calendar-accuracy=0.000000
2019-09-01 13:03:58,157 [INFO]  Epoch[8] Time cost=0.435
2019-09-01 13:03:58,159 [INFO]  Saved checkpoint to "model/Calendar_imputer/model-0008.params"
2019-09-01 13:03:58,213 [INFO]  Epoch[8] Validation-cross-entropy=0.238474
2019-09-01 13:03:58,214 [INFO]  Epoch[8] Validation-Calendar-accuracy=0.000000
2019-09-01 13:03:58,419 [INFO]  Epoch[9] Batch [0-43]	Speed: 3464.80 samples/sec	cross-entropy=0.151554	Calendar-accuracy=0.000000
2019-09-01 13:03:58,611 [INFO]  Epoch[9] Train-cross-entropy=0.130058
2019-09-01 13:03:58,613 [INFO]  Epoch[9] Train-Calendar-accuracy=0.000000
2019-09-01 13:03:58,613 [INFO]  Epoch[9] Time cost=0.398
2019-09-01 13:03:58,616 [INFO]  Saved checkpoint to "model/Calendar_imputer/model-0009.params"
2019-09-01 13:03:58,655 [INFO]  Epoch[9] Validation-cross-entropy=0.260981
2019-09-01 13:03:58,657 [INFO]  Epoch[9] Validation-Calendar-accuracy=0.000000
2019-09-01 13:03:58,863 [INFO]  Epoch[10] Batch [0-43]	Speed: 3425.06 samples/sec	cross-entropy=0.139978	Calendar-accuracy=0.000000
2019-09-01 13:03:59,060 [INFO]  Epoch[10] Train-cross-entropy=0.134175
2019-09-01 13:03:59,061 [INFO]  Epoch[10] Train-Calendar-accuracy=0.000000
2019-09-01 13:03:59,062 [INFO]  Epoch[10] Time cost=0.405
2019-09-01 13:03:59,065 [INFO]  Saved checkpoint to "model/Calendar_imputer/model-0010.params"
2019-09-01 13:03:59,104 [INFO]  Epoch[10] Validation-cross-entropy=0.290389
2019-09-01 13:03:59,105 [INFO]  Epoch[10] Validation-Calendar-accuracy=0.000000
2019-09-01 13:03:59,328 [INFO]  Epoch[11] Batch [0-43]	Speed: 3171.56 samples/sec	cross-entropy=0.157473	Calendar-accuracy=0.000000
2019-09-01 13:03:59,538 [INFO]  Epoch[11] Train-cross-entropy=0.128141
2019-09-01 13:03:59,540 [INFO]  Epoch[11] Train-Calendar-accuracy=0.000000
2019-09-01 13:03:59,541 [INFO]  Epoch[11] Time cost=0.435
2019-09-01 13:03:59,544 [INFO]  Saved checkpoint to "model/Calendar_imputer/model-0011.params"
2019-09-01 13:03:59,600 [INFO]  Epoch[11] Validation-cross-entropy=0.310212
2019-09-01 13:03:59,601 [INFO]  Epoch[11] Validation-Calendar-accuracy=0.000000
2019-09-01 13:03:59,821 [INFO]  Epoch[12] Batch [0-43]	Speed: 3235.36 samples/sec	cross-entropy=0.144649	Calendar-accuracy=0.000000
2019-09-01 13:04:00,161 [INFO]  Epoch[12] Train-cross-entropy=0.112515
2019-09-01 13:04:00,163 [INFO]  Epoch[12] Train-Calendar-accuracy=0.000000
2019-09-01 13:04:00,164 [INFO]  Epoch[12] Time cost=0.562
2019-09-01 13:04:00,168 [INFO]  Saved checkpoint to "model/Calendar_imputer/model-0012.params"
2019-09-01 13:04:00,233 [INFO]  No improvement detected for 5 epochs compared to 0.20617908835411072 last error obtained: 0.2264163549989462, stopping here
2019-09-01 13:04:00,234 [INFO]  
========== done (7.290430784225464 s) fit model
2019-09-01 13:04:04,646 [INFO]  
========== start: fit model
2019-09-01 13:04:04,647 [WARNING]  Already bound, ignoring bind()
2019-09-01 13:04:04,906 [INFO]  Epoch[0] Batch [0-40]	Speed: 2559.83 samples/sec	cross-entropy=3.006202	Fiction-accuracy=0.000000
2019-09-01 13:04:05,128 [INFO]  Epoch[0] Train-cross-entropy=1.106645
2019-09-01 13:04:05,129 [INFO]  Epoch[0] Train-Fiction-accuracy=0.000000
2019-09-01 13:04:05,130 [INFO]  Epoch[0] Time cost=0.481
2019-09-01 13:04:05,133 [INFO]  Saved checkpoint to "model/Fiction_imputer/model-0000.params"
2019-09-01 13:04:05,183 [INFO]  Epoch[0] Validation-cross-entropy=1.607172
2019-09-01 13:04:05,188 [INFO]  Epoch[0] Validation-Fiction-accuracy=0.000000
2019-09-01 13:04:05,499 [INFO]  Epoch[1] Batch [0-40]	Speed: 2112.28 samples/sec	cross-entropy=1.070390	Fiction-accuracy=0.000000
2019-09-01 13:04:05,908 [INFO]  Epoch[1] Train-cross-entropy=0.762355
2019-09-01 13:04:05,910 [INFO]  Epoch[1] Train-Fiction-accuracy=0.000000
2019-09-01 13:04:05,911 [INFO]  Epoch[1] Time cost=0.722
2019-09-01 13:04:05,914 [INFO]  Saved checkpoint to "model/Fiction_imputer/model-0001.params"
2019-09-01 13:04:05,964 [INFO]  Epoch[1] Validation-cross-entropy=0.589717
2019-09-01 13:04:05,965 [INFO]  Epoch[1] Validation-Fiction-accuracy=0.000000
2019-09-01 13:04:06,224 [INFO]  Epoch[2] Batch [0-40]	Speed: 2538.08 samples/sec	cross-entropy=0.322315	Fiction-accuracy=0.000000
2019-09-01 13:04:06,415 [INFO]  Epoch[2] Train-cross-entropy=0.603243
2019-09-01 13:04:06,417 [INFO]  Epoch[2] Train-Fiction-accuracy=0.000000
2019-09-01 13:04:06,418 [INFO]  Epoch[2] Time cost=0.451
2019-09-01 13:04:06,420 [INFO]  Saved checkpoint to "model/Fiction_imputer/model-0002.params"
2019-09-01 13:04:06,456 [INFO]  Epoch[2] Validation-cross-entropy=0.669795
2019-09-01 13:04:06,458 [INFO]  Epoch[2] Validation-Fiction-accuracy=0.000000
2019-09-01 13:04:06,669 [INFO]  Epoch[3] Batch [0-40]	Speed: 3110.60 samples/sec	cross-entropy=0.268220	Fiction-accuracy=0.000000
2019-09-01 13:04:06,866 [INFO]  Epoch[3] Train-cross-entropy=0.456678
2019-09-01 13:04:06,867 [INFO]  Epoch[3] Train-Fiction-accuracy=0.000000
2019-09-01 13:04:06,868 [INFO]  Epoch[3] Time cost=0.410
2019-09-01 13:04:06,871 [INFO]  Saved checkpoint to "model/Fiction_imputer/model-0003.params"
2019-09-01 13:04:06,917 [INFO]  Epoch[3] Validation-cross-entropy=0.320437
2019-09-01 13:04:06,918 [INFO]  Epoch[3] Validation-Fiction-accuracy=0.000000
2019-09-01 13:04:07,143 [INFO]  Epoch[4] Batch [0-40]	Speed: 2927.66 samples/sec	cross-entropy=0.222395	Fiction-accuracy=0.000000
2019-09-01 13:04:07,337 [INFO]  Epoch[4] Train-cross-entropy=0.388356
2019-09-01 13:04:07,338 [INFO]  Epoch[4] Train-Fiction-accuracy=0.000000
2019-09-01 13:04:07,339 [INFO]  Epoch[4] Time cost=0.420
2019-09-01 13:04:07,342 [INFO]  Saved checkpoint to "model/Fiction_imputer/model-0004.params"
2019-09-01 13:04:07,385 [INFO]  Epoch[4] Validation-cross-entropy=0.192627
2019-09-01 13:04:07,386 [INFO]  Epoch[4] Validation-Fiction-accuracy=0.000000
2019-09-01 13:04:07,591 [INFO]  Epoch[5] Batch [0-40]	Speed: 3222.14 samples/sec	cross-entropy=0.152995	Fiction-accuracy=0.000000
2019-09-01 13:04:07,800 [INFO]  Epoch[5] Train-cross-entropy=0.286518
2019-09-01 13:04:07,801 [INFO]  Epoch[5] Train-Fiction-accuracy=0.000000
2019-09-01 13:04:07,802 [INFO]  Epoch[5] Time cost=0.415
2019-09-01 13:04:07,805 [INFO]  Saved checkpoint to "model/Fiction_imputer/model-0005.params"
2019-09-01 13:04:07,843 [INFO]  Epoch[5] Validation-cross-entropy=0.249049
2019-09-01 13:04:07,844 [INFO]  Epoch[5] Validation-Fiction-accuracy=0.000000
2019-09-01 13:04:08,101 [INFO]  Epoch[6] Batch [0-40]	Speed: 2556.73 samples/sec	cross-entropy=0.133333	Fiction-accuracy=0.000000
2019-09-01 13:04:08,297 [INFO]  Epoch[6] Train-cross-entropy=0.232636
2019-09-01 13:04:08,299 [INFO]  Epoch[6] Train-Fiction-accuracy=0.000000
2019-09-01 13:04:08,300 [INFO]  Epoch[6] Time cost=0.454
2019-09-01 13:04:08,302 [INFO]  Saved checkpoint to "model/Fiction_imputer/model-0006.params"
2019-09-01 13:04:08,341 [INFO]  Epoch[6] Validation-cross-entropy=0.160838
2019-09-01 13:04:08,342 [INFO]  Epoch[6] Validation-Fiction-accuracy=0.000000
2019-09-01 13:04:08,556 [INFO]  Epoch[7] Batch [0-40]	Speed: 3091.42 samples/sec	cross-entropy=0.102604	Fiction-accuracy=0.000000
2019-09-01 13:04:08,758 [INFO]  Epoch[7] Train-cross-entropy=0.198407
2019-09-01 13:04:08,759 [INFO]  Epoch[7] Train-Fiction-accuracy=0.000000
2019-09-01 13:04:08,760 [INFO]  Epoch[7] Time cost=0.417
2019-09-01 13:04:08,763 [INFO]  Saved checkpoint to "model/Fiction_imputer/model-0007.params"
2019-09-01 13:04:08,805 [INFO]  Epoch[7] Validation-cross-entropy=0.182659
2019-09-01 13:04:08,806 [INFO]  Epoch[7] Validation-Fiction-accuracy=0.000000
2019-09-01 13:04:09,064 [INFO]  Epoch[8] Batch [0-40]	Speed: 2555.56 samples/sec	cross-entropy=0.123432	Fiction-accuracy=0.000000
2019-09-01 13:04:09,281 [INFO]  Epoch[8] Train-cross-entropy=0.169624
2019-09-01 13:04:09,282 [INFO]  Epoch[8] Train-Fiction-accuracy=0.000000
2019-09-01 13:04:09,283 [INFO]  Epoch[8] Time cost=0.476
2019-09-01 13:04:09,286 [INFO]  Saved checkpoint to "model/Fiction_imputer/model-0008.params"
2019-09-01 13:04:09,331 [INFO]  Epoch[8] Validation-cross-entropy=0.243872
2019-09-01 13:04:09,332 [INFO]  Epoch[8] Validation-Fiction-accuracy=0.000000
2019-09-01 13:04:09,554 [INFO]  Epoch[9] Batch [0-40]	Speed: 2971.27 samples/sec	cross-entropy=0.122197	Fiction-accuracy=0.000000
2019-09-01 13:04:09,772 [INFO]  Epoch[9] Train-cross-entropy=0.170732
2019-09-01 13:04:09,773 [INFO]  Epoch[9] Train-Fiction-accuracy=0.000000
2019-09-01 13:04:09,774 [INFO]  Epoch[9] Time cost=0.440
2019-09-01 13:04:09,777 [INFO]  Saved checkpoint to "model/Fiction_imputer/model-0009.params"
2019-09-01 13:04:09,855 [INFO]  Epoch[9] Validation-cross-entropy=0.162806
2019-09-01 13:04:09,857 [INFO]  Epoch[9] Validation-Fiction-accuracy=0.000000
2019-09-01 13:04:10,173 [INFO]  Epoch[10] Batch [0-40]	Speed: 2197.36 samples/sec	cross-entropy=0.119520	Fiction-accuracy=0.000000
2019-09-01 13:04:10,426 [INFO]  Epoch[10] Train-cross-entropy=0.191773
2019-09-01 13:04:10,428 [INFO]  Epoch[10] Train-Fiction-accuracy=0.000000
2019-09-01 13:04:10,429 [INFO]  Epoch[10] Time cost=0.571
2019-09-01 13:04:10,434 [INFO]  Saved checkpoint to "model/Fiction_imputer/model-0010.params"
2019-09-01 13:04:10,476 [INFO]  Epoch[10] Validation-cross-entropy=0.312182
2019-09-01 13:04:10,477 [INFO]  Epoch[10] Validation-Fiction-accuracy=0.000000
2019-09-01 13:04:10,733 [INFO]  Epoch[11] Batch [0-40]	Speed: 2586.04 samples/sec	cross-entropy=0.130559	Fiction-accuracy=0.000000
2019-09-01 13:04:10,938 [INFO]  Epoch[11] Train-cross-entropy=0.121734
2019-09-01 13:04:10,939 [INFO]  Epoch[11] Train-Fiction-accuracy=0.000000
2019-09-01 13:04:10,939 [INFO]  Epoch[11] Time cost=0.461
2019-09-01 13:04:10,942 [INFO]  Saved checkpoint to "model/Fiction_imputer/model-0011.params"
2019-09-01 13:04:10,985 [INFO]  Epoch[11] Validation-cross-entropy=0.156717
2019-09-01 13:04:10,986 [INFO]  Epoch[11] Validation-Fiction-accuracy=0.000000
2019-09-01 13:04:11,201 [INFO]  Epoch[12] Batch [0-40]	Speed: 3083.32 samples/sec	cross-entropy=0.104843	Fiction-accuracy=0.000000
2019-09-01 13:04:11,396 [INFO]  Epoch[12] Train-cross-entropy=0.091128
2019-09-01 13:04:11,398 [INFO]  Epoch[12] Train-Fiction-accuracy=0.000000
2019-09-01 13:04:11,399 [INFO]  Epoch[12] Time cost=0.412
2019-09-01 13:04:11,402 [INFO]  Saved checkpoint to "model/Fiction_imputer/model-0012.params"
2019-09-01 13:04:11,440 [INFO]  Epoch[12] Validation-cross-entropy=0.136262
2019-09-01 13:04:11,441 [INFO]  Epoch[12] Validation-Fiction-accuracy=0.000000
2019-09-01 13:04:11,665 [INFO]  Epoch[13] Batch [0-40]	Speed: 2929.71 samples/sec	cross-entropy=0.052228	Fiction-accuracy=0.000000
2019-09-01 13:04:11,893 [INFO]  Epoch[13] Train-cross-entropy=0.064832
2019-09-01 13:04:11,894 [INFO]  Epoch[13] Train-Fiction-accuracy=0.000000
2019-09-01 13:04:11,895 [INFO]  Epoch[13] Time cost=0.453
2019-09-01 13:04:11,898 [INFO]  Saved checkpoint to "model/Fiction_imputer/model-0013.params"
2019-09-01 13:04:11,936 [INFO]  Epoch[13] Validation-cross-entropy=0.121395
2019-09-01 13:04:11,937 [INFO]  Epoch[13] Validation-Fiction-accuracy=0.000000
2019-09-01 13:04:12,141 [INFO]  Epoch[14] Batch [0-40]	Speed: 3248.89 samples/sec	cross-entropy=0.037162	Fiction-accuracy=0.000000
2019-09-01 13:04:12,323 [INFO]  Epoch[14] Train-cross-entropy=0.046887
2019-09-01 13:04:12,324 [INFO]  Epoch[14] Train-Fiction-accuracy=0.000000
2019-09-01 13:04:12,325 [INFO]  Epoch[14] Time cost=0.387
2019-09-01 13:04:12,328 [INFO]  Saved checkpoint to "model/Fiction_imputer/model-0014.params"
2019-09-01 13:04:12,377 [INFO]  Epoch[14] Validation-cross-entropy=0.077687
2019-09-01 13:04:12,379 [INFO]  Epoch[14] Validation-Fiction-accuracy=0.000000
2019-09-01 13:04:12,625 [INFO]  Epoch[15] Batch [0-40]	Speed: 2701.54 samples/sec	cross-entropy=0.028727	Fiction-accuracy=0.000000
2019-09-01 13:04:12,815 [INFO]  Epoch[15] Train-cross-entropy=0.033137
2019-09-01 13:04:12,816 [INFO]  Epoch[15] Train-Fiction-accuracy=0.000000
2019-09-01 13:04:12,817 [INFO]  Epoch[15] Time cost=0.436
2019-09-01 13:04:12,820 [INFO]  Saved checkpoint to "model/Fiction_imputer/model-0015.params"
2019-09-01 13:04:12,856 [INFO]  Epoch[15] Validation-cross-entropy=0.076505
2019-09-01 13:04:12,857 [INFO]  Epoch[15] Validation-Fiction-accuracy=0.000000
2019-09-01 13:04:13,080 [INFO]  Epoch[16] Batch [0-40]	Speed: 2947.97 samples/sec	cross-entropy=0.031743	Fiction-accuracy=0.000000
2019-09-01 13:04:13,287 [INFO]  Epoch[16] Train-cross-entropy=0.042292
2019-09-01 13:04:13,288 [INFO]  Epoch[16] Train-Fiction-accuracy=0.000000
2019-09-01 13:04:13,289 [INFO]  Epoch[16] Time cost=0.430
2019-09-01 13:04:13,292 [INFO]  Saved checkpoint to "model/Fiction_imputer/model-0016.params"
2019-09-01 13:04:13,329 [INFO]  Epoch[16] Validation-cross-entropy=0.109395
2019-09-01 13:04:13,330 [INFO]  Epoch[16] Validation-Fiction-accuracy=0.000000
2019-09-01 13:04:13,595 [INFO]  Epoch[17] Batch [0-40]	Speed: 2479.54 samples/sec	cross-entropy=0.040276	Fiction-accuracy=0.000000
2019-09-01 13:04:13,881 [INFO]  Epoch[17] Train-cross-entropy=0.046434
2019-09-01 13:04:13,883 [INFO]  Epoch[17] Train-Fiction-accuracy=0.000000
2019-09-01 13:04:13,883 [INFO]  Epoch[17] Time cost=0.552
2019-09-01 13:04:13,887 [INFO]  Saved checkpoint to "model/Fiction_imputer/model-0017.params"
2019-09-01 13:04:13,939 [INFO]  Epoch[17] Validation-cross-entropy=0.092241
2019-09-01 13:04:13,940 [INFO]  Epoch[17] Validation-Fiction-accuracy=0.000000
2019-09-01 13:04:14,170 [INFO]  Epoch[18] Batch [0-40]	Speed: 2877.21 samples/sec	cross-entropy=0.052715	Fiction-accuracy=0.000000
2019-09-01 13:04:14,373 [INFO]  Epoch[18] Train-cross-entropy=0.054867
2019-09-01 13:04:14,374 [INFO]  Epoch[18] Train-Fiction-accuracy=0.000000
2019-09-01 13:04:14,375 [INFO]  Epoch[18] Time cost=0.434
2019-09-01 13:04:14,377 [INFO]  Saved checkpoint to "model/Fiction_imputer/model-0018.params"
2019-09-01 13:04:14,425 [INFO]  Epoch[18] Validation-cross-entropy=0.069468
2019-09-01 13:04:14,426 [INFO]  Epoch[18] Validation-Fiction-accuracy=0.000000
2019-09-01 13:04:14,621 [INFO]  Epoch[19] Batch [0-40]	Speed: 3377.04 samples/sec	cross-entropy=0.034702	Fiction-accuracy=0.000000
2019-09-01 13:04:14,802 [INFO]  Epoch[19] Train-cross-entropy=0.057971
2019-09-01 13:04:14,803 [INFO]  Epoch[19] Train-Fiction-accuracy=0.000000
2019-09-01 13:04:14,805 [INFO]  Epoch[19] Time cost=0.377
2019-09-01 13:04:14,808 [INFO]  Saved checkpoint to "model/Fiction_imputer/model-0019.params"
2019-09-01 13:04:14,845 [INFO]  Epoch[19] Validation-cross-entropy=0.138522
2019-09-01 13:04:14,846 [INFO]  Epoch[19] Validation-Fiction-accuracy=0.000000
2019-09-01 13:04:15,040 [INFO]  Epoch[20] Batch [0-40]	Speed: 3407.39 samples/sec	cross-entropy=0.061584	Fiction-accuracy=0.000000
2019-09-01 13:04:15,225 [INFO]  Epoch[20] Train-cross-entropy=0.068229
2019-09-01 13:04:15,226 [INFO]  Epoch[20] Train-Fiction-accuracy=0.000000
2019-09-01 13:04:15,227 [INFO]  Epoch[20] Time cost=0.380
2019-09-01 13:04:15,230 [INFO]  Saved checkpoint to "model/Fiction_imputer/model-0020.params"
2019-09-01 13:04:15,265 [INFO]  Epoch[20] Validation-cross-entropy=0.100085
2019-09-01 13:04:15,267 [INFO]  Epoch[20] Validation-Fiction-accuracy=0.000000
2019-09-01 13:04:15,476 [INFO]  Epoch[21] Batch [0-40]	Speed: 3136.43 samples/sec	cross-entropy=0.133565	Fiction-accuracy=0.000000
2019-09-01 13:04:15,670 [INFO]  Epoch[21] Train-cross-entropy=0.071941
2019-09-01 13:04:15,672 [INFO]  Epoch[21] Train-Fiction-accuracy=0.000000
2019-09-01 13:04:15,673 [INFO]  Epoch[21] Time cost=0.405
2019-09-01 13:04:15,676 [INFO]  Saved checkpoint to "model/Fiction_imputer/model-0021.params"
2019-09-01 13:04:15,712 [INFO]  Epoch[21] Validation-cross-entropy=0.193118
2019-09-01 13:04:15,713 [INFO]  Epoch[21] Validation-Fiction-accuracy=0.000000
2019-09-01 13:04:15,910 [INFO]  Epoch[22] Batch [0-40]	Speed: 3355.62 samples/sec	cross-entropy=0.169335	Fiction-accuracy=0.000000
2019-09-01 13:04:16,091 [INFO]  Epoch[22] Train-cross-entropy=0.176996
2019-09-01 13:04:16,092 [INFO]  Epoch[22] Train-Fiction-accuracy=0.000000
2019-09-01 13:04:16,093 [INFO]  Epoch[22] Time cost=0.379
2019-09-01 13:04:16,096 [INFO]  Saved checkpoint to "model/Fiction_imputer/model-0022.params"
2019-09-01 13:04:16,132 [INFO]  No improvement detected for 5 epochs compared to 0.09224077686667442 last error obtained: 0.2960390978389316, stopping here
2019-09-01 13:04:16,133 [INFO]  
========== done (11.487586736679077 s) fit model
2019-09-01 13:04:19,780 [INFO]  
========== start: fit model
2019-09-01 13:04:19,781 [WARNING]  Already bound, ignoring bind()
2019-09-01 13:04:19,914 [INFO]  Epoch[0] Batch [0-25]	Speed: 3154.10 samples/sec	cross-entropy=5.054789	Geometrical_measurements-accuracy=0.000000
2019-09-01 13:04:20,032 [INFO]  Epoch[0] Train-cross-entropy=1.843882
2019-09-01 13:04:20,033 [INFO]  Epoch[0] Train-Geometrical_measurements-accuracy=0.000000
2019-09-01 13:04:20,034 [INFO]  Epoch[0] Time cost=0.252
2019-09-01 13:04:20,039 [INFO]  Saved checkpoint to "model/Geometrical_measurements_imputer/model-0000.params"
2019-09-01 13:04:20,065 [INFO]  Epoch[0] Validation-cross-entropy=0.810026
2019-09-01 13:04:20,066 [INFO]  Epoch[0] Validation-Geometrical_measurements-accuracy=0.000000
2019-09-01 13:04:20,198 [INFO]  Epoch[1] Batch [0-25]	Speed: 3216.17 samples/sec	cross-entropy=1.019739	Geometrical_measurements-accuracy=0.000000
2019-09-01 13:04:20,316 [INFO]  Epoch[1] Train-cross-entropy=0.870148
2019-09-01 13:04:20,317 [INFO]  Epoch[1] Train-Geometrical_measurements-accuracy=0.000000
2019-09-01 13:04:20,318 [INFO]  Epoch[1] Time cost=0.251
2019-09-01 13:04:20,321 [INFO]  Saved checkpoint to "model/Geometrical_measurements_imputer/model-0001.params"
2019-09-01 13:04:20,346 [INFO]  Epoch[1] Validation-cross-entropy=0.485510
2019-09-01 13:04:20,347 [INFO]  Epoch[1] Validation-Geometrical_measurements-accuracy=0.000000
2019-09-01 13:04:20,470 [INFO]  Epoch[2] Batch [0-25]	Speed: 3415.32 samples/sec	cross-entropy=0.555937	Geometrical_measurements-accuracy=0.000000
2019-09-01 13:04:20,583 [INFO]  Epoch[2] Train-cross-entropy=0.530423
2019-09-01 13:04:20,584 [INFO]  Epoch[2] Train-Geometrical_measurements-accuracy=0.000000
2019-09-01 13:04:20,585 [INFO]  Epoch[2] Time cost=0.237
2019-09-01 13:04:20,588 [INFO]  Saved checkpoint to "model/Geometrical_measurements_imputer/model-0002.params"
2019-09-01 13:04:20,614 [INFO]  Epoch[2] Validation-cross-entropy=0.360996
2019-09-01 13:04:20,615 [INFO]  Epoch[2] Validation-Geometrical_measurements-accuracy=0.000000
2019-09-01 13:04:20,746 [INFO]  Epoch[3] Batch [0-25]	Speed: 3202.49 samples/sec	cross-entropy=0.344967	Geometrical_measurements-accuracy=0.000000
2019-09-01 13:04:20,899 [INFO]  Epoch[3] Train-cross-entropy=0.415265
2019-09-01 13:04:20,900 [INFO]  Epoch[3] Train-Geometrical_measurements-accuracy=0.000000
2019-09-01 13:04:20,901 [INFO]  Epoch[3] Time cost=0.284
2019-09-01 13:04:20,903 [INFO]  Saved checkpoint to "model/Geometrical_measurements_imputer/model-0003.params"
2019-09-01 13:04:20,929 [INFO]  Epoch[3] Validation-cross-entropy=0.329825
2019-09-01 13:04:20,931 [INFO]  Epoch[3] Validation-Geometrical_measurements-accuracy=0.000000
2019-09-01 13:04:21,054 [INFO]  Epoch[4] Batch [0-25]	Speed: 3396.19 samples/sec	cross-entropy=0.274597	Geometrical_measurements-accuracy=0.000000
2019-09-01 13:04:21,172 [INFO]  Epoch[4] Train-cross-entropy=0.381141
2019-09-01 13:04:21,173 [INFO]  Epoch[4] Train-Geometrical_measurements-accuracy=0.000000
2019-09-01 13:04:21,174 [INFO]  Epoch[4] Time cost=0.242
2019-09-01 13:04:21,177 [INFO]  Saved checkpoint to "model/Geometrical_measurements_imputer/model-0004.params"
2019-09-01 13:04:21,204 [INFO]  Epoch[4] Validation-cross-entropy=0.337704
2019-09-01 13:04:21,205 [INFO]  Epoch[4] Validation-Geometrical_measurements-accuracy=0.000000
2019-09-01 13:04:21,335 [INFO]  Epoch[5] Batch [0-25]	Speed: 3234.56 samples/sec	cross-entropy=0.249031	Geometrical_measurements-accuracy=0.000000
2019-09-01 13:04:21,454 [INFO]  Epoch[5] Train-cross-entropy=0.348184
2019-09-01 13:04:21,455 [INFO]  Epoch[5] Train-Geometrical_measurements-accuracy=0.000000
2019-09-01 13:04:21,456 [INFO]  Epoch[5] Time cost=0.250
2019-09-01 13:04:21,459 [INFO]  Saved checkpoint to "model/Geometrical_measurements_imputer/model-0005.params"
2019-09-01 13:04:21,485 [INFO]  Epoch[5] Validation-cross-entropy=0.349628
2019-09-01 13:04:21,486 [INFO]  Epoch[5] Validation-Geometrical_measurements-accuracy=0.000000
2019-09-01 13:04:21,640 [INFO]  Epoch[6] Batch [0-25]	Speed: 2709.42 samples/sec	cross-entropy=0.251608	Geometrical_measurements-accuracy=0.000000
2019-09-01 13:04:21,816 [INFO]  Epoch[6] Train-cross-entropy=0.350298
2019-09-01 13:04:21,818 [INFO]  Epoch[6] Train-Geometrical_measurements-accuracy=0.000000
2019-09-01 13:04:21,819 [INFO]  Epoch[6] Time cost=0.331
2019-09-01 13:04:21,822 [INFO]  Saved checkpoint to "model/Geometrical_measurements_imputer/model-0006.params"
2019-09-01 13:04:21,865 [INFO]  Epoch[6] Validation-cross-entropy=0.510382
2019-09-01 13:04:21,867 [INFO]  Epoch[6] Validation-Geometrical_measurements-accuracy=0.000000
2019-09-01 13:04:22,027 [INFO]  Epoch[7] Batch [0-25]	Speed: 2630.82 samples/sec	cross-entropy=0.399955	Geometrical_measurements-accuracy=0.000000
2019-09-01 13:04:22,166 [INFO]  Epoch[7] Train-cross-entropy=0.338836
2019-09-01 13:04:22,167 [INFO]  Epoch[7] Train-Geometrical_measurements-accuracy=0.000000
2019-09-01 13:04:22,168 [INFO]  Epoch[7] Time cost=0.301
2019-09-01 13:04:22,171 [INFO]  Saved checkpoint to "model/Geometrical_measurements_imputer/model-0007.params"
2019-09-01 13:04:22,198 [INFO]  Epoch[7] Validation-cross-entropy=0.450506
2019-09-01 13:04:22,199 [INFO]  Epoch[7] Validation-Geometrical_measurements-accuracy=0.000000
2019-09-01 13:04:22,326 [INFO]  Epoch[8] Batch [0-25]	Speed: 3307.58 samples/sec	cross-entropy=0.209601	Geometrical_measurements-accuracy=0.000000
2019-09-01 13:04:22,451 [INFO]  Epoch[8] Train-cross-entropy=0.273004
2019-09-01 13:04:22,452 [INFO]  Epoch[8] Train-Geometrical_measurements-accuracy=0.000000
2019-09-01 13:04:22,453 [INFO]  Epoch[8] Time cost=0.253
2019-09-01 13:04:22,456 [INFO]  Saved checkpoint to "model/Geometrical_measurements_imputer/model-0008.params"
2019-09-01 13:04:22,485 [INFO]  Epoch[8] Validation-cross-entropy=0.280219
2019-09-01 13:04:22,486 [INFO]  Epoch[8] Validation-Geometrical_measurements-accuracy=0.000000
2019-09-01 13:04:22,629 [INFO]  Epoch[9] Batch [0-25]	Speed: 2919.49 samples/sec	cross-entropy=0.156143	Geometrical_measurements-accuracy=0.000000
2019-09-01 13:04:22,748 [INFO]  Epoch[9] Train-cross-entropy=0.250967
2019-09-01 13:04:22,749 [INFO]  Epoch[9] Train-Geometrical_measurements-accuracy=0.000000
2019-09-01 13:04:22,750 [INFO]  Epoch[9] Time cost=0.263
2019-09-01 13:04:22,753 [INFO]  Saved checkpoint to "model/Geometrical_measurements_imputer/model-0009.params"
2019-09-01 13:04:22,780 [INFO]  Epoch[9] Validation-cross-entropy=0.293571
2019-09-01 13:04:22,781 [INFO]  Epoch[9] Validation-Geometrical_measurements-accuracy=0.000000
2019-09-01 13:04:22,924 [INFO]  Epoch[10] Batch [0-25]	Speed: 2927.94 samples/sec	cross-entropy=0.131771	Geometrical_measurements-accuracy=0.000000
2019-09-01 13:04:23,054 [INFO]  Epoch[10] Train-cross-entropy=0.219853
2019-09-01 13:04:23,056 [INFO]  Epoch[10] Train-Geometrical_measurements-accuracy=0.000000
2019-09-01 13:04:23,057 [INFO]  Epoch[10] Time cost=0.275
2019-09-01 13:04:23,061 [INFO]  Saved checkpoint to "model/Geometrical_measurements_imputer/model-0010.params"
2019-09-01 13:04:23,096 [INFO]  Epoch[10] Validation-cross-entropy=0.246936
2019-09-01 13:04:23,097 [INFO]  Epoch[10] Validation-Geometrical_measurements-accuracy=0.000000
2019-09-01 13:04:23,249 [INFO]  Epoch[11] Batch [0-25]	Speed: 2784.28 samples/sec	cross-entropy=0.104386	Geometrical_measurements-accuracy=0.000000
2019-09-01 13:04:23,377 [INFO]  Epoch[11] Train-cross-entropy=0.193971
2019-09-01 13:04:23,378 [INFO]  Epoch[11] Train-Geometrical_measurements-accuracy=0.000000
2019-09-01 13:04:23,379 [INFO]  Epoch[11] Time cost=0.281
2019-09-01 13:04:23,382 [INFO]  Saved checkpoint to "model/Geometrical_measurements_imputer/model-0011.params"
2019-09-01 13:04:23,411 [INFO]  Epoch[11] Validation-cross-entropy=0.214628
2019-09-01 13:04:23,413 [INFO]  Epoch[11] Validation-Geometrical_measurements-accuracy=0.000000
2019-09-01 13:04:23,549 [INFO]  Epoch[12] Batch [0-25]	Speed: 3055.64 samples/sec	cross-entropy=0.102303	Geometrical_measurements-accuracy=0.000000
2019-09-01 13:04:23,688 [INFO]  Epoch[12] Train-cross-entropy=0.186439
2019-09-01 13:04:23,689 [INFO]  Epoch[12] Train-Geometrical_measurements-accuracy=0.000000
2019-09-01 13:04:23,690 [INFO]  Epoch[12] Time cost=0.277
2019-09-01 13:04:23,694 [INFO]  Saved checkpoint to "model/Geometrical_measurements_imputer/model-0012.params"
2019-09-01 13:04:23,726 [INFO]  Epoch[12] Validation-cross-entropy=0.252000
2019-09-01 13:04:23,728 [INFO]  Epoch[12] Validation-Geometrical_measurements-accuracy=0.000000
2019-09-01 13:04:23,872 [INFO]  Epoch[13] Batch [0-25]	Speed: 2926.73 samples/sec	cross-entropy=0.150218	Geometrical_measurements-accuracy=0.000000
2019-09-01 13:04:23,989 [INFO]  Epoch[13] Train-cross-entropy=0.227421
2019-09-01 13:04:23,990 [INFO]  Epoch[13] Train-Geometrical_measurements-accuracy=0.000000
2019-09-01 13:04:23,991 [INFO]  Epoch[13] Time cost=0.262
2019-09-01 13:04:23,995 [INFO]  Saved checkpoint to "model/Geometrical_measurements_imputer/model-0013.params"
2019-09-01 13:04:24,021 [INFO]  Epoch[13] Validation-cross-entropy=0.395148
2019-09-01 13:04:24,022 [INFO]  Epoch[13] Validation-Geometrical_measurements-accuracy=0.000000
2019-09-01 13:04:24,175 [INFO]  Epoch[14] Batch [0-25]	Speed: 2751.65 samples/sec	cross-entropy=0.255724	Geometrical_measurements-accuracy=0.000000
2019-09-01 13:04:24,365 [INFO]  Epoch[14] Train-cross-entropy=0.288615
2019-09-01 13:04:24,366 [INFO]  Epoch[14] Train-Geometrical_measurements-accuracy=0.000000
2019-09-01 13:04:24,368 [INFO]  Epoch[14] Time cost=0.345
2019-09-01 13:04:24,371 [INFO]  Saved checkpoint to "model/Geometrical_measurements_imputer/model-0014.params"
2019-09-01 13:04:24,399 [INFO]  Epoch[14] Validation-cross-entropy=0.232384
2019-09-01 13:04:24,401 [INFO]  Epoch[14] Validation-Geometrical_measurements-accuracy=0.000000
2019-09-01 13:04:24,577 [INFO]  Epoch[15] Batch [0-25]	Speed: 2378.07 samples/sec	cross-entropy=0.187354	Geometrical_measurements-accuracy=0.000000
2019-09-01 13:04:24,706 [INFO]  Epoch[15] Train-cross-entropy=0.244028
2019-09-01 13:04:24,708 [INFO]  Epoch[15] Train-Geometrical_measurements-accuracy=0.000000
2019-09-01 13:04:24,709 [INFO]  Epoch[15] Time cost=0.307
2019-09-01 13:04:24,712 [INFO]  Saved checkpoint to "model/Geometrical_measurements_imputer/model-0015.params"
2019-09-01 13:04:24,741 [INFO]  Epoch[15] Validation-cross-entropy=0.247398
2019-09-01 13:04:24,743 [INFO]  Epoch[15] Validation-Geometrical_measurements-accuracy=0.000000
2019-09-01 13:04:24,880 [INFO]  Epoch[16] Batch [0-25]	Speed: 3041.08 samples/sec	cross-entropy=0.139506	Geometrical_measurements-accuracy=0.000000
2019-09-01 13:04:25,003 [INFO]  Epoch[16] Train-cross-entropy=0.145425
2019-09-01 13:04:25,004 [INFO]  Epoch[16] Train-Geometrical_measurements-accuracy=0.000000
2019-09-01 13:04:25,005 [INFO]  Epoch[16] Time cost=0.262
2019-09-01 13:04:25,009 [INFO]  Saved checkpoint to "model/Geometrical_measurements_imputer/model-0016.params"
2019-09-01 13:04:25,036 [INFO]  Epoch[16] Validation-cross-entropy=0.136244
2019-09-01 13:04:25,037 [INFO]  Epoch[16] Validation-Geometrical_measurements-accuracy=0.000000
2019-09-01 13:04:25,212 [INFO]  Epoch[17] Batch [0-25]	Speed: 2369.86 samples/sec	cross-entropy=0.090803	Geometrical_measurements-accuracy=0.000000
2019-09-01 13:04:25,333 [INFO]  Epoch[17] Train-cross-entropy=0.144165
2019-09-01 13:04:25,335 [INFO]  Epoch[17] Train-Geometrical_measurements-accuracy=0.000000
2019-09-01 13:04:25,336 [INFO]  Epoch[17] Time cost=0.297
2019-09-01 13:04:25,339 [INFO]  Saved checkpoint to "model/Geometrical_measurements_imputer/model-0017.params"
2019-09-01 13:04:25,369 [INFO]  Epoch[17] Validation-cross-entropy=0.332069
2019-09-01 13:04:25,370 [INFO]  Epoch[17] Validation-Geometrical_measurements-accuracy=0.000000
2019-09-01 13:04:25,502 [INFO]  Epoch[18] Batch [0-25]	Speed: 3193.12 samples/sec	cross-entropy=0.164436	Geometrical_measurements-accuracy=0.000000
2019-09-01 13:04:25,627 [INFO]  Epoch[18] Train-cross-entropy=0.190915
2019-09-01 13:04:25,628 [INFO]  Epoch[18] Train-Geometrical_measurements-accuracy=0.000000
2019-09-01 13:04:25,629 [INFO]  Epoch[18] Time cost=0.257
2019-09-01 13:04:25,631 [INFO]  Saved checkpoint to "model/Geometrical_measurements_imputer/model-0018.params"
2019-09-01 13:04:25,655 [INFO]  Epoch[18] Validation-cross-entropy=0.197091
2019-09-01 13:04:25,657 [INFO]  Epoch[18] Validation-Geometrical_measurements-accuracy=0.000000
2019-09-01 13:04:25,791 [INFO]  Epoch[19] Batch [0-25]	Speed: 3103.54 samples/sec	cross-entropy=0.094380	Geometrical_measurements-accuracy=0.000000
2019-09-01 13:04:25,907 [INFO]  Epoch[19] Train-cross-entropy=0.129080
2019-09-01 13:04:25,908 [INFO]  Epoch[19] Train-Geometrical_measurements-accuracy=0.000000
2019-09-01 13:04:25,909 [INFO]  Epoch[19] Time cost=0.251
2019-09-01 13:04:25,912 [INFO]  Saved checkpoint to "model/Geometrical_measurements_imputer/model-0019.params"
2019-09-01 13:04:25,937 [INFO]  Epoch[19] Validation-cross-entropy=0.184263
2019-09-01 13:04:25,938 [INFO]  Epoch[19] Validation-Geometrical_measurements-accuracy=0.000000
2019-09-01 13:04:26,064 [INFO]  Epoch[20] Batch [0-25]	Speed: 3325.96 samples/sec	cross-entropy=0.065611	Geometrical_measurements-accuracy=0.000000
2019-09-01 13:04:26,178 [INFO]  Epoch[20] Train-cross-entropy=0.093928
2019-09-01 13:04:26,180 [INFO]  Epoch[20] Train-Geometrical_measurements-accuracy=0.000000
2019-09-01 13:04:26,180 [INFO]  Epoch[20] Time cost=0.242
2019-09-01 13:04:26,183 [INFO]  Saved checkpoint to "model/Geometrical_measurements_imputer/model-0020.params"
2019-09-01 13:04:26,208 [INFO]  Epoch[20] Validation-cross-entropy=0.135972
2019-09-01 13:04:26,209 [INFO]  Epoch[20] Validation-Geometrical_measurements-accuracy=0.000000
2019-09-01 13:04:26,331 [INFO]  Epoch[21] Batch [0-25]	Speed: 3431.17 samples/sec	cross-entropy=0.049483	Geometrical_measurements-accuracy=0.000000
2019-09-01 13:04:26,470 [INFO]  Epoch[21] Train-cross-entropy=0.084667
2019-09-01 13:04:26,471 [INFO]  Epoch[21] Train-Geometrical_measurements-accuracy=0.000000
2019-09-01 13:04:26,472 [INFO]  Epoch[21] Time cost=0.262
2019-09-01 13:04:26,475 [INFO]  Saved checkpoint to "model/Geometrical_measurements_imputer/model-0021.params"
2019-09-01 13:04:26,499 [INFO]  Epoch[21] Validation-cross-entropy=0.158622
2019-09-01 13:04:26,501 [INFO]  Epoch[21] Validation-Geometrical_measurements-accuracy=0.000000
2019-09-01 13:04:26,627 [INFO]  Epoch[22] Batch [0-25]	Speed: 3324.02 samples/sec	cross-entropy=0.064546	Geometrical_measurements-accuracy=0.000000
2019-09-01 13:04:26,745 [INFO]  Epoch[22] Train-cross-entropy=0.089627
2019-09-01 13:04:26,747 [INFO]  Epoch[22] Train-Geometrical_measurements-accuracy=0.000000
2019-09-01 13:04:26,748 [INFO]  Epoch[22] Time cost=0.246
2019-09-01 13:04:26,751 [INFO]  Saved checkpoint to "model/Geometrical_measurements_imputer/model-0022.params"
2019-09-01 13:04:26,780 [INFO]  Epoch[22] Validation-cross-entropy=0.121022
2019-09-01 13:04:26,782 [INFO]  Epoch[22] Validation-Geometrical_measurements-accuracy=0.000000
2019-09-01 13:04:26,908 [INFO]  Epoch[23] Batch [0-25]	Speed: 3319.68 samples/sec	cross-entropy=0.074801	Geometrical_measurements-accuracy=0.000000
2019-09-01 13:04:27,027 [INFO]  Epoch[23] Train-cross-entropy=0.100677
2019-09-01 13:04:27,028 [INFO]  Epoch[23] Train-Geometrical_measurements-accuracy=0.000000
2019-09-01 13:04:27,029 [INFO]  Epoch[23] Time cost=0.246
2019-09-01 13:04:27,032 [INFO]  Saved checkpoint to "model/Geometrical_measurements_imputer/model-0023.params"
2019-09-01 13:04:27,060 [INFO]  Epoch[23] Validation-cross-entropy=0.223866
2019-09-01 13:04:27,061 [INFO]  Epoch[23] Validation-Geometrical_measurements-accuracy=0.000000
2019-09-01 13:04:27,192 [INFO]  Epoch[24] Batch [0-25]	Speed: 3209.96 samples/sec	cross-entropy=0.153305	Geometrical_measurements-accuracy=0.000000
2019-09-01 13:04:27,325 [INFO]  Epoch[24] Train-cross-entropy=0.133187
2019-09-01 13:04:27,326 [INFO]  Epoch[24] Train-Geometrical_measurements-accuracy=0.000000
2019-09-01 13:04:27,327 [INFO]  Epoch[24] Time cost=0.265
2019-09-01 13:04:27,330 [INFO]  Saved checkpoint to "model/Geometrical_measurements_imputer/model-0024.params"
2019-09-01 13:04:27,362 [INFO]  Epoch[24] Validation-cross-entropy=0.309854
2019-09-01 13:04:27,364 [INFO]  Epoch[24] Validation-Geometrical_measurements-accuracy=0.000000
2019-09-01 13:04:27,490 [INFO]  Epoch[25] Batch [0-25]	Speed: 3326.77 samples/sec	cross-entropy=0.144799	Geometrical_measurements-accuracy=0.000000
2019-09-01 13:04:27,608 [INFO]  Epoch[25] Train-cross-entropy=0.107372
2019-09-01 13:04:27,610 [INFO]  Epoch[25] Train-Geometrical_measurements-accuracy=0.000000
2019-09-01 13:04:27,610 [INFO]  Epoch[25] Time cost=0.246
2019-09-01 13:04:27,613 [INFO]  Saved checkpoint to "model/Geometrical_measurements_imputer/model-0025.params"
2019-09-01 13:04:27,638 [INFO]  Epoch[25] Validation-cross-entropy=0.251237
2019-09-01 13:04:27,639 [INFO]  Epoch[25] Validation-Geometrical_measurements-accuracy=0.000000
2019-09-01 13:04:27,771 [INFO]  Epoch[26] Batch [0-25]	Speed: 3167.52 samples/sec	cross-entropy=0.083155	Geometrical_measurements-accuracy=0.000000
2019-09-01 13:04:27,931 [INFO]  Epoch[26] Train-cross-entropy=0.117411
2019-09-01 13:04:27,932 [INFO]  Epoch[26] Train-Geometrical_measurements-accuracy=0.000000
2019-09-01 13:04:27,933 [INFO]  Epoch[26] Time cost=0.293
2019-09-01 13:04:27,936 [INFO]  Saved checkpoint to "model/Geometrical_measurements_imputer/model-0026.params"
2019-09-01 13:04:27,960 [INFO]  No improvement detected for 5 epochs compared to 0.15862150490283966 last error obtained: 0.17499695594112077, stopping here
2019-09-01 13:04:27,961 [INFO]  
========== done (8.181735754013062 s) fit model
2019-09-01 13:04:34,473 [INFO]  
========== start: fit model
2019-09-01 13:04:34,474 [WARNING]  Already bound, ignoring bind()
2019-09-01 13:04:34,676 [INFO]  Epoch[0] Batch [0-40]	Speed: 3279.09 samples/sec	cross-entropy=3.183608	History-accuracy=0.000000
2019-09-01 13:04:34,888 [INFO]  Epoch[0] Train-cross-entropy=1.333466
2019-09-01 13:04:34,890 [INFO]  Epoch[0] Train-History-accuracy=0.000000
2019-09-01 13:04:34,891 [INFO]  Epoch[0] Time cost=0.415
2019-09-01 13:04:34,894 [INFO]  Saved checkpoint to "model/History_imputer/model-0000.params"
2019-09-01 13:04:34,939 [INFO]  Epoch[0] Validation-cross-entropy=0.956815
2019-09-01 13:04:34,940 [INFO]  Epoch[0] Validation-History-accuracy=0.000000
2019-09-01 13:04:35,145 [INFO]  Epoch[1] Batch [0-40]	Speed: 3249.46 samples/sec	cross-entropy=2.452858	History-accuracy=0.000000
2019-09-01 13:04:35,330 [INFO]  Epoch[1] Train-cross-entropy=1.666456
2019-09-01 13:04:35,331 [INFO]  Epoch[1] Train-History-accuracy=0.000000
2019-09-01 13:04:35,332 [INFO]  Epoch[1] Time cost=0.391
2019-09-01 13:04:35,335 [INFO]  Saved checkpoint to "model/History_imputer/model-0001.params"
2019-09-01 13:04:35,376 [INFO]  Epoch[1] Validation-cross-entropy=0.920775
2019-09-01 13:04:35,377 [INFO]  Epoch[1] Validation-History-accuracy=0.000000
2019-09-01 13:04:35,579 [INFO]  Epoch[2] Batch [0-40]	Speed: 3257.29 samples/sec	cross-entropy=0.718616	History-accuracy=0.000000
2019-09-01 13:04:35,756 [INFO]  Epoch[2] Train-cross-entropy=0.455015
2019-09-01 13:04:35,757 [INFO]  Epoch[2] Train-History-accuracy=0.000000
2019-09-01 13:04:35,758 [INFO]  Epoch[2] Time cost=0.380
2019-09-01 13:04:35,761 [INFO]  Saved checkpoint to "model/History_imputer/model-0002.params"
2019-09-01 13:04:35,799 [INFO]  Epoch[2] Validation-cross-entropy=0.788302
2019-09-01 13:04:35,801 [INFO]  Epoch[2] Validation-History-accuracy=0.000000
2019-09-01 13:04:35,995 [INFO]  Epoch[3] Batch [0-40]	Speed: 3416.10 samples/sec	cross-entropy=0.522886	History-accuracy=0.000000
2019-09-01 13:04:36,195 [INFO]  Epoch[3] Train-cross-entropy=0.359120
2019-09-01 13:04:36,196 [INFO]  Epoch[3] Train-History-accuracy=0.000000
2019-09-01 13:04:36,197 [INFO]  Epoch[3] Time cost=0.395
2019-09-01 13:04:36,200 [INFO]  Saved checkpoint to "model/History_imputer/model-0003.params"
2019-09-01 13:04:36,251 [INFO]  Epoch[3] Validation-cross-entropy=0.631643
2019-09-01 13:04:36,252 [INFO]  Epoch[3] Validation-History-accuracy=0.000000
2019-09-01 13:04:36,477 [INFO]  Epoch[4] Batch [0-40]	Speed: 2958.39 samples/sec	cross-entropy=0.430185	History-accuracy=0.000000
2019-09-01 13:04:36,673 [INFO]  Epoch[4] Train-cross-entropy=0.275194
2019-09-01 13:04:36,675 [INFO]  Epoch[4] Train-History-accuracy=0.000000
2019-09-01 13:04:36,677 [INFO]  Epoch[4] Time cost=0.424
2019-09-01 13:04:36,680 [INFO]  Saved checkpoint to "model/History_imputer/model-0004.params"
2019-09-01 13:04:36,718 [INFO]  Epoch[4] Validation-cross-entropy=0.669296
2019-09-01 13:04:36,719 [INFO]  Epoch[4] Validation-History-accuracy=0.000000
2019-09-01 13:04:36,912 [INFO]  Epoch[5] Batch [0-40]	Speed: 3422.29 samples/sec	cross-entropy=0.408250	History-accuracy=0.000000
2019-09-01 13:04:37,097 [INFO]  Epoch[5] Train-cross-entropy=0.241579
2019-09-01 13:04:37,098 [INFO]  Epoch[5] Train-History-accuracy=0.000000
2019-09-01 13:04:37,099 [INFO]  Epoch[5] Time cost=0.379
2019-09-01 13:04:37,102 [INFO]  Saved checkpoint to "model/History_imputer/model-0005.params"
2019-09-01 13:04:37,138 [INFO]  Epoch[5] Validation-cross-entropy=0.542935
2019-09-01 13:04:37,139 [INFO]  Epoch[5] Validation-History-accuracy=0.000000
2019-09-01 13:04:37,335 [INFO]  Epoch[6] Batch [0-40]	Speed: 3358.79 samples/sec	cross-entropy=0.312536	History-accuracy=0.000000
2019-09-01 13:04:37,564 [INFO]  Epoch[6] Train-cross-entropy=0.211236
2019-09-01 13:04:37,566 [INFO]  Epoch[6] Train-History-accuracy=0.000000
2019-09-01 13:04:37,569 [INFO]  Epoch[6] Time cost=0.429
2019-09-01 13:04:37,573 [INFO]  Saved checkpoint to "model/History_imputer/model-0006.params"
2019-09-01 13:04:37,631 [INFO]  Epoch[6] Validation-cross-entropy=0.484568
2019-09-01 13:04:37,633 [INFO]  Epoch[6] Validation-History-accuracy=0.000000
2019-09-01 13:04:37,890 [INFO]  Epoch[7] Batch [0-40]	Speed: 2597.46 samples/sec	cross-entropy=0.256794	History-accuracy=0.000000
2019-09-01 13:04:38,077 [INFO]  Epoch[7] Train-cross-entropy=0.204868
2019-09-01 13:04:38,081 [INFO]  Epoch[7] Train-History-accuracy=0.000000
2019-09-01 13:04:38,082 [INFO]  Epoch[7] Time cost=0.447
2019-09-01 13:04:38,085 [INFO]  Saved checkpoint to "model/History_imputer/model-0007.params"
2019-09-01 13:04:38,128 [INFO]  Epoch[7] Validation-cross-entropy=0.465314
2019-09-01 13:04:38,129 [INFO]  Epoch[7] Validation-History-accuracy=0.000000
2019-09-01 13:04:38,334 [INFO]  Epoch[8] Batch [0-40]	Speed: 3246.53 samples/sec	cross-entropy=0.230319	History-accuracy=0.000000
2019-09-01 13:04:38,526 [INFO]  Epoch[8] Train-cross-entropy=0.189983
2019-09-01 13:04:38,527 [INFO]  Epoch[8] Train-History-accuracy=0.000000
2019-09-01 13:04:38,528 [INFO]  Epoch[8] Time cost=0.398
2019-09-01 13:04:38,531 [INFO]  Saved checkpoint to "model/History_imputer/model-0008.params"
2019-09-01 13:04:38,579 [INFO]  Epoch[8] Validation-cross-entropy=0.438232
2019-09-01 13:04:38,580 [INFO]  Epoch[8] Validation-History-accuracy=0.000000
2019-09-01 13:04:38,787 [INFO]  Epoch[9] Batch [0-40]	Speed: 3189.78 samples/sec	cross-entropy=0.216939	History-accuracy=0.000000
2019-09-01 13:04:38,999 [INFO]  Epoch[9] Train-cross-entropy=0.176692
2019-09-01 13:04:39,000 [INFO]  Epoch[9] Train-History-accuracy=0.000000
2019-09-01 13:04:39,001 [INFO]  Epoch[9] Time cost=0.420
2019-09-01 13:04:39,004 [INFO]  Saved checkpoint to "model/History_imputer/model-0009.params"
2019-09-01 13:04:39,054 [INFO]  Epoch[9] Validation-cross-entropy=0.442289
2019-09-01 13:04:39,055 [INFO]  Epoch[9] Validation-History-accuracy=0.000000
2019-09-01 13:04:39,314 [INFO]  Epoch[10] Batch [0-40]	Speed: 2569.05 samples/sec	cross-entropy=0.264652	History-accuracy=0.000000
2019-09-01 13:04:39,505 [INFO]  Epoch[10] Train-cross-entropy=0.173716
2019-09-01 13:04:39,506 [INFO]  Epoch[10] Train-History-accuracy=0.000000
2019-09-01 13:04:39,507 [INFO]  Epoch[10] Time cost=0.450
2019-09-01 13:04:39,510 [INFO]  Saved checkpoint to "model/History_imputer/model-0010.params"
2019-09-01 13:04:39,546 [INFO]  Epoch[10] Validation-cross-entropy=0.366779
2019-09-01 13:04:39,547 [INFO]  Epoch[10] Validation-History-accuracy=0.000000
2019-09-01 13:04:39,746 [INFO]  Epoch[11] Batch [0-40]	Speed: 3317.97 samples/sec	cross-entropy=0.191578	History-accuracy=0.000000
2019-09-01 13:04:39,927 [INFO]  Epoch[11] Train-cross-entropy=0.102731
2019-09-01 13:04:39,928 [INFO]  Epoch[11] Train-History-accuracy=0.000000
2019-09-01 13:04:39,929 [INFO]  Epoch[11] Time cost=0.382
2019-09-01 13:04:39,932 [INFO]  Saved checkpoint to "model/History_imputer/model-0011.params"
2019-09-01 13:04:39,969 [INFO]  Epoch[11] Validation-cross-entropy=0.327136
2019-09-01 13:04:39,971 [INFO]  Epoch[11] Validation-History-accuracy=0.000000
2019-09-01 13:04:40,183 [INFO]  Epoch[12] Batch [0-40]	Speed: 3119.30 samples/sec	cross-entropy=0.122282	History-accuracy=0.000000
2019-09-01 13:04:40,388 [INFO]  Epoch[12] Train-cross-entropy=0.085894
2019-09-01 13:04:40,389 [INFO]  Epoch[12] Train-History-accuracy=0.000000
2019-09-01 13:04:40,390 [INFO]  Epoch[12] Time cost=0.417
2019-09-01 13:04:40,393 [INFO]  Saved checkpoint to "model/History_imputer/model-0012.params"
2019-09-01 13:04:40,429 [INFO]  Epoch[12] Validation-cross-entropy=0.301896
2019-09-01 13:04:40,431 [INFO]  Epoch[12] Validation-History-accuracy=0.000000
2019-09-01 13:04:40,627 [INFO]  Epoch[13] Batch [0-40]	Speed: 3352.75 samples/sec	cross-entropy=0.210775	History-accuracy=0.000000
2019-09-01 13:04:40,828 [INFO]  Epoch[13] Train-cross-entropy=0.309455
2019-09-01 13:04:40,829 [INFO]  Epoch[13] Train-History-accuracy=0.000000
2019-09-01 13:04:40,830 [INFO]  Epoch[13] Time cost=0.398
2019-09-01 13:04:40,835 [INFO]  Saved checkpoint to "model/History_imputer/model-0013.params"
2019-09-01 13:04:40,884 [INFO]  Epoch[13] Validation-cross-entropy=0.398543
2019-09-01 13:04:40,886 [INFO]  Epoch[13] Validation-History-accuracy=0.000000
2019-09-01 13:04:41,200 [INFO]  Epoch[14] Batch [0-40]	Speed: 2091.96 samples/sec	cross-entropy=0.278824	History-accuracy=0.000000
2019-09-01 13:04:41,379 [INFO]  Epoch[14] Train-cross-entropy=0.248161
2019-09-01 13:04:41,380 [INFO]  Epoch[14] Train-History-accuracy=0.000000
2019-09-01 13:04:41,381 [INFO]  Epoch[14] Time cost=0.494
2019-09-01 13:04:41,384 [INFO]  Saved checkpoint to "model/History_imputer/model-0014.params"
2019-09-01 13:04:41,423 [INFO]  Epoch[14] Validation-cross-entropy=0.311365
2019-09-01 13:04:41,424 [INFO]  Epoch[14] Validation-History-accuracy=0.000000
2019-09-01 13:04:41,644 [INFO]  Epoch[15] Batch [0-40]	Speed: 3004.32 samples/sec	cross-entropy=0.214809	History-accuracy=0.000000
2019-09-01 13:04:41,839 [INFO]  Epoch[15] Train-cross-entropy=0.095206
2019-09-01 13:04:41,840 [INFO]  Epoch[15] Train-History-accuracy=0.000000
2019-09-01 13:04:41,841 [INFO]  Epoch[15] Time cost=0.415
2019-09-01 13:04:41,843 [INFO]  Saved checkpoint to "model/History_imputer/model-0015.params"
2019-09-01 13:04:41,883 [INFO]  Epoch[15] Validation-cross-entropy=0.364975
2019-09-01 13:04:41,884 [INFO]  Epoch[15] Validation-History-accuracy=0.000000
2019-09-01 13:04:42,079 [INFO]  Epoch[16] Batch [0-40]	Speed: 3384.56 samples/sec	cross-entropy=0.206359	History-accuracy=0.000000
2019-09-01 13:04:42,338 [INFO]  Epoch[16] Train-cross-entropy=0.076695
2019-09-01 13:04:42,340 [INFO]  Epoch[16] Train-History-accuracy=0.000000
2019-09-01 13:04:42,341 [INFO]  Epoch[16] Time cost=0.456
2019-09-01 13:04:42,345 [INFO]  Saved checkpoint to "model/History_imputer/model-0016.params"
2019-09-01 13:04:42,395 [INFO]  Epoch[16] Validation-cross-entropy=0.345689
2019-09-01 13:04:42,396 [INFO]  Epoch[16] Validation-History-accuracy=0.000000
2019-09-01 13:04:42,603 [INFO]  Epoch[17] Batch [0-40]	Speed: 3190.11 samples/sec	cross-entropy=0.082889	History-accuracy=0.000000
2019-09-01 13:04:42,790 [INFO]  Epoch[17] Train-cross-entropy=0.064764
2019-09-01 13:04:42,791 [INFO]  Epoch[17] Train-History-accuracy=0.000000
2019-09-01 13:04:42,792 [INFO]  Epoch[17] Time cost=0.394
2019-09-01 13:04:42,795 [INFO]  Saved checkpoint to "model/History_imputer/model-0017.params"
2019-09-01 13:04:42,831 [INFO]  No improvement detected for 5 epochs compared to 0.3018963916434182 last error obtained: 0.32333872218926746, stopping here
2019-09-01 13:04:42,832 [INFO]  
========== done (8.359412908554077 s) fit model
2019-09-01 13:04:47,645 [INFO]  
========== start: fit model
2019-09-01 13:04:47,646 [WARNING]  Already bound, ignoring bind()
2019-09-01 13:04:47,889 [INFO]  Epoch[0] Batch [0-43]	Speed: 2924.08 samples/sec	cross-entropy=3.261100	Lists_tables_and_classifications-accuracy=0.000000
2019-09-01 13:04:48,095 [INFO]  Epoch[0] Train-cross-entropy=0.653930
2019-09-01 13:04:48,097 [INFO]  Epoch[0] Train-Lists_tables_and_classifications-accuracy=0.000000
2019-09-01 13:04:48,097 [INFO]  Epoch[0] Time cost=0.449
2019-09-01 13:04:48,100 [INFO]  Saved checkpoint to "model/Lists_tables_and_classifications_imputer/model-0000.params"
2019-09-01 13:04:48,143 [INFO]  Epoch[0] Validation-cross-entropy=1.246554
2019-09-01 13:04:48,144 [INFO]  Epoch[0] Validation-Lists_tables_and_classifications-accuracy=0.000000
2019-09-01 13:04:48,387 [INFO]  Epoch[1] Batch [0-43]	Speed: 2902.21 samples/sec	cross-entropy=0.655017	Lists_tables_and_classifications-accuracy=0.000000
2019-09-01 13:04:48,637 [INFO]  Epoch[1] Train-cross-entropy=0.284299
2019-09-01 13:04:48,638 [INFO]  Epoch[1] Train-Lists_tables_and_classifications-accuracy=0.000000
2019-09-01 13:04:48,639 [INFO]  Epoch[1] Time cost=0.494
2019-09-01 13:04:48,641 [INFO]  Saved checkpoint to "model/Lists_tables_and_classifications_imputer/model-0001.params"
2019-09-01 13:04:48,698 [INFO]  Epoch[1] Validation-cross-entropy=0.771434
2019-09-01 13:04:48,699 [INFO]  Epoch[1] Validation-Lists_tables_and_classifications-accuracy=0.000000
2019-09-01 13:04:49,000 [INFO]  Epoch[2] Batch [0-43]	Speed: 2349.50 samples/sec	cross-entropy=0.718845	Lists_tables_and_classifications-accuracy=0.000000
2019-09-01 13:04:49,237 [INFO]  Epoch[2] Train-cross-entropy=0.204350
2019-09-01 13:04:49,238 [INFO]  Epoch[2] Train-Lists_tables_and_classifications-accuracy=0.000000
2019-09-01 13:04:49,240 [INFO]  Epoch[2] Time cost=0.539
2019-09-01 13:04:49,243 [INFO]  Saved checkpoint to "model/Lists_tables_and_classifications_imputer/model-0002.params"
2019-09-01 13:04:49,292 [INFO]  Epoch[2] Validation-cross-entropy=0.709726
2019-09-01 13:04:49,293 [INFO]  Epoch[2] Validation-Lists_tables_and_classifications-accuracy=0.000000
2019-09-01 13:04:49,523 [INFO]  Epoch[3] Batch [0-43]	Speed: 3088.77 samples/sec	cross-entropy=0.257750	Lists_tables_and_classifications-accuracy=0.000000
2019-09-01 13:04:49,739 [INFO]  Epoch[3] Train-cross-entropy=0.103490
2019-09-01 13:04:49,740 [INFO]  Epoch[3] Train-Lists_tables_and_classifications-accuracy=0.000000
2019-09-01 13:04:49,741 [INFO]  Epoch[3] Time cost=0.448
2019-09-01 13:04:49,744 [INFO]  Saved checkpoint to "model/Lists_tables_and_classifications_imputer/model-0003.params"
2019-09-01 13:04:49,800 [INFO]  Epoch[3] Validation-cross-entropy=0.592941
2019-09-01 13:04:49,801 [INFO]  Epoch[3] Validation-Lists_tables_and_classifications-accuracy=0.000000
2019-09-01 13:04:50,046 [INFO]  Epoch[4] Batch [0-43]	Speed: 2911.59 samples/sec	cross-entropy=0.131658	Lists_tables_and_classifications-accuracy=0.000000
2019-09-01 13:04:50,259 [INFO]  Epoch[4] Train-cross-entropy=0.067302
2019-09-01 13:04:50,261 [INFO]  Epoch[4] Train-Lists_tables_and_classifications-accuracy=0.000000
2019-09-01 13:04:50,262 [INFO]  Epoch[4] Time cost=0.460
2019-09-01 13:04:50,265 [INFO]  Saved checkpoint to "model/Lists_tables_and_classifications_imputer/model-0004.params"
2019-09-01 13:04:50,310 [INFO]  Epoch[4] Validation-cross-entropy=0.498892
2019-09-01 13:04:50,311 [INFO]  Epoch[4] Validation-Lists_tables_and_classifications-accuracy=0.000000
2019-09-01 13:04:50,565 [INFO]  Epoch[5] Batch [0-43]	Speed: 2791.79 samples/sec	cross-entropy=0.091503	Lists_tables_and_classifications-accuracy=0.000000
2019-09-01 13:04:50,784 [INFO]  Epoch[5] Train-cross-entropy=0.054133
2019-09-01 13:04:50,786 [INFO]  Epoch[5] Train-Lists_tables_and_classifications-accuracy=0.000000
2019-09-01 13:04:50,787 [INFO]  Epoch[5] Time cost=0.474
2019-09-01 13:04:50,789 [INFO]  Saved checkpoint to "model/Lists_tables_and_classifications_imputer/model-0005.params"
2019-09-01 13:04:50,832 [INFO]  Epoch[5] Validation-cross-entropy=0.482774
2019-09-01 13:04:50,833 [INFO]  Epoch[5] Validation-Lists_tables_and_classifications-accuracy=0.000000
2019-09-01 13:04:51,045 [INFO]  Epoch[6] Batch [0-43]	Speed: 3338.26 samples/sec	cross-entropy=0.077539	Lists_tables_and_classifications-accuracy=0.000000
2019-09-01 13:04:51,243 [INFO]  Epoch[6] Train-cross-entropy=0.052108
2019-09-01 13:04:51,244 [INFO]  Epoch[6] Train-Lists_tables_and_classifications-accuracy=0.000000
2019-09-01 13:04:51,246 [INFO]  Epoch[6] Time cost=0.412
2019-09-01 13:04:51,249 [INFO]  Saved checkpoint to "model/Lists_tables_and_classifications_imputer/model-0006.params"
2019-09-01 13:04:51,303 [INFO]  Epoch[6] Validation-cross-entropy=0.469957
2019-09-01 13:04:51,304 [INFO]  Epoch[6] Validation-Lists_tables_and_classifications-accuracy=0.000000
2019-09-01 13:04:51,545 [INFO]  Epoch[7] Batch [0-43]	Speed: 2941.80 samples/sec	cross-entropy=0.058662	Lists_tables_and_classifications-accuracy=0.000000
2019-09-01 13:04:51,766 [INFO]  Epoch[7] Train-cross-entropy=0.047510
2019-09-01 13:04:51,768 [INFO]  Epoch[7] Train-Lists_tables_and_classifications-accuracy=0.000000
2019-09-01 13:04:51,769 [INFO]  Epoch[7] Time cost=0.464
2019-09-01 13:04:51,772 [INFO]  Saved checkpoint to "model/Lists_tables_and_classifications_imputer/model-0007.params"
2019-09-01 13:04:51,818 [INFO]  Epoch[7] Validation-cross-entropy=0.449553
2019-09-01 13:04:51,820 [INFO]  Epoch[7] Validation-Lists_tables_and_classifications-accuracy=0.000000
2019-09-01 13:04:52,061 [INFO]  Epoch[8] Batch [0-43]	Speed: 2943.33 samples/sec	cross-entropy=0.074261	Lists_tables_and_classifications-accuracy=0.000000
2019-09-01 13:04:52,301 [INFO]  Epoch[8] Train-cross-entropy=0.042467
2019-09-01 13:04:52,302 [INFO]  Epoch[8] Train-Lists_tables_and_classifications-accuracy=0.000000
2019-09-01 13:04:52,303 [INFO]  Epoch[8] Time cost=0.482
2019-09-01 13:04:52,306 [INFO]  Saved checkpoint to "model/Lists_tables_and_classifications_imputer/model-0008.params"
2019-09-01 13:04:52,362 [INFO]  Epoch[8] Validation-cross-entropy=0.440339
2019-09-01 13:04:52,363 [INFO]  Epoch[8] Validation-Lists_tables_and_classifications-accuracy=0.000000
2019-09-01 13:04:52,681 [INFO]  Epoch[9] Batch [0-43]	Speed: 2219.73 samples/sec	cross-entropy=0.045552	Lists_tables_and_classifications-accuracy=0.000000
2019-09-01 13:04:52,939 [INFO]  Epoch[9] Train-cross-entropy=0.040715
2019-09-01 13:04:52,940 [INFO]  Epoch[9] Train-Lists_tables_and_classifications-accuracy=0.000000
2019-09-01 13:04:52,942 [INFO]  Epoch[9] Time cost=0.577
2019-09-01 13:04:52,945 [INFO]  Saved checkpoint to "model/Lists_tables_and_classifications_imputer/model-0009.params"
2019-09-01 13:04:53,022 [INFO]  Epoch[9] Validation-cross-entropy=0.420591
2019-09-01 13:04:53,023 [INFO]  Epoch[9] Validation-Lists_tables_and_classifications-accuracy=0.000000
2019-09-01 13:04:53,264 [INFO]  Epoch[10] Batch [0-43]	Speed: 2967.01 samples/sec	cross-entropy=0.040941	Lists_tables_and_classifications-accuracy=0.000000
2019-09-01 13:04:53,480 [INFO]  Epoch[10] Train-cross-entropy=0.035756
2019-09-01 13:04:53,482 [INFO]  Epoch[10] Train-Lists_tables_and_classifications-accuracy=0.000000
2019-09-01 13:04:53,483 [INFO]  Epoch[10] Time cost=0.458
2019-09-01 13:04:53,486 [INFO]  Saved checkpoint to "model/Lists_tables_and_classifications_imputer/model-0010.params"
2019-09-01 13:04:53,536 [INFO]  Epoch[10] Validation-cross-entropy=0.425241
2019-09-01 13:04:53,537 [INFO]  Epoch[10] Validation-Lists_tables_and_classifications-accuracy=0.000000
2019-09-01 13:04:53,772 [INFO]  Epoch[11] Batch [0-43]	Speed: 3032.20 samples/sec	cross-entropy=0.034812	Lists_tables_and_classifications-accuracy=0.000000
2019-09-01 13:04:53,976 [INFO]  Epoch[11] Train-cross-entropy=0.031242
2019-09-01 13:04:53,977 [INFO]  Epoch[11] Train-Lists_tables_and_classifications-accuracy=0.000000
2019-09-01 13:04:53,979 [INFO]  Epoch[11] Time cost=0.440
2019-09-01 13:04:53,982 [INFO]  Saved checkpoint to "model/Lists_tables_and_classifications_imputer/model-0011.params"
2019-09-01 13:04:54,025 [INFO]  Epoch[11] Validation-cross-entropy=0.411528
2019-09-01 13:04:54,029 [INFO]  Epoch[11] Validation-Lists_tables_and_classifications-accuracy=0.000000
2019-09-01 13:04:54,270 [INFO]  Epoch[12] Batch [0-43]	Speed: 2956.78 samples/sec	cross-entropy=0.040391	Lists_tables_and_classifications-accuracy=0.000000
2019-09-01 13:04:54,492 [INFO]  Epoch[12] Train-cross-entropy=0.044340
2019-09-01 13:04:54,493 [INFO]  Epoch[12] Train-Lists_tables_and_classifications-accuracy=0.000000
2019-09-01 13:04:54,494 [INFO]  Epoch[12] Time cost=0.464
2019-09-01 13:04:54,498 [INFO]  Saved checkpoint to "model/Lists_tables_and_classifications_imputer/model-0012.params"
2019-09-01 13:04:54,541 [INFO]  Epoch[12] Validation-cross-entropy=0.438791
2019-09-01 13:04:54,542 [INFO]  Epoch[12] Validation-Lists_tables_and_classifications-accuracy=0.000000
2019-09-01 13:04:54,772 [INFO]  Epoch[13] Batch [0-43]	Speed: 3064.61 samples/sec	cross-entropy=0.039121	Lists_tables_and_classifications-accuracy=0.000000
2019-09-01 13:04:54,990 [INFO]  Epoch[13] Train-cross-entropy=0.043312
2019-09-01 13:04:54,992 [INFO]  Epoch[13] Train-Lists_tables_and_classifications-accuracy=0.000000
2019-09-01 13:04:54,993 [INFO]  Epoch[13] Time cost=0.450
2019-09-01 13:04:54,996 [INFO]  Saved checkpoint to "model/Lists_tables_and_classifications_imputer/model-0013.params"
2019-09-01 13:04:55,036 [INFO]  Epoch[13] Validation-cross-entropy=0.440008
2019-09-01 13:04:55,037 [INFO]  Epoch[13] Validation-Lists_tables_and_classifications-accuracy=0.000000
2019-09-01 13:04:55,335 [INFO]  Epoch[14] Batch [0-43]	Speed: 2354.60 samples/sec	cross-entropy=0.040467	Lists_tables_and_classifications-accuracy=0.000000
2019-09-01 13:04:55,643 [INFO]  Epoch[14] Train-cross-entropy=0.052943
2019-09-01 13:04:55,644 [INFO]  Epoch[14] Train-Lists_tables_and_classifications-accuracy=0.000000
2019-09-01 13:04:55,646 [INFO]  Epoch[14] Time cost=0.608
2019-09-01 13:04:55,650 [INFO]  Saved checkpoint to "model/Lists_tables_and_classifications_imputer/model-0014.params"
2019-09-01 13:04:55,705 [INFO]  Epoch[14] Validation-cross-entropy=0.474071
2019-09-01 13:04:55,706 [INFO]  Epoch[14] Validation-Lists_tables_and_classifications-accuracy=0.000000
2019-09-01 13:04:56,011 [INFO]  Epoch[15] Batch [0-43]	Speed: 2340.05 samples/sec	cross-entropy=0.048220	Lists_tables_and_classifications-accuracy=0.000000
2019-09-01 13:04:56,334 [INFO]  Epoch[15] Train-cross-entropy=0.044026
2019-09-01 13:04:56,336 [INFO]  Epoch[15] Train-Lists_tables_and_classifications-accuracy=0.000000
2019-09-01 13:04:56,337 [INFO]  Epoch[15] Time cost=0.629
2019-09-01 13:04:56,340 [INFO]  Saved checkpoint to "model/Lists_tables_and_classifications_imputer/model-0015.params"
2019-09-01 13:04:56,385 [INFO]  No improvement detected for 5 epochs compared to 0.4252408867701888 last error obtained: 0.5141742892563343, stopping here
2019-09-01 13:04:56,386 [INFO]  
========== done (8.741168737411499 s) fit model
2019-09-01 13:05:00,515 [INFO]  
========== start: fit model
2019-09-01 13:05:00,516 [WARNING]  Already bound, ignoring bind()
2019-09-01 13:05:00,710 [INFO]  Epoch[0] Batch [0-28]	Speed: 2444.12 samples/sec	cross-entropy=6.336339	Measurement_of_area-accuracy=0.000000
2019-09-01 13:05:00,886 [INFO]  Epoch[0] Train-cross-entropy=2.575899
2019-09-01 13:05:00,888 [INFO]  Epoch[0] Train-Measurement_of_area-accuracy=0.000000
2019-09-01 13:05:00,889 [INFO]  Epoch[0] Time cost=0.370
2019-09-01 13:05:00,892 [INFO]  Saved checkpoint to "model/Measurement_of_area_imputer/model-0000.params"
2019-09-01 13:05:00,936 [INFO]  Epoch[0] Validation-cross-entropy=1.204994
2019-09-01 13:05:00,938 [INFO]  Epoch[0] Validation-Measurement_of_area-accuracy=0.000000
2019-09-01 13:05:01,154 [INFO]  Epoch[1] Batch [0-28]	Speed: 2141.90 samples/sec	cross-entropy=1.412783	Measurement_of_area-accuracy=0.000000
2019-09-01 13:05:01,318 [INFO]  Epoch[1] Train-cross-entropy=0.851764
2019-09-01 13:05:01,319 [INFO]  Epoch[1] Train-Measurement_of_area-accuracy=0.000000
2019-09-01 13:05:01,321 [INFO]  Epoch[1] Time cost=0.382
2019-09-01 13:05:01,324 [INFO]  Saved checkpoint to "model/Measurement_of_area_imputer/model-0001.params"
2019-09-01 13:05:01,365 [INFO]  Epoch[1] Validation-cross-entropy=0.625967
2019-09-01 13:05:01,366 [INFO]  Epoch[1] Validation-Measurement_of_area-accuracy=0.000000
2019-09-01 13:05:01,526 [INFO]  Epoch[2] Batch [0-28]	Speed: 2963.27 samples/sec	cross-entropy=0.691950	Measurement_of_area-accuracy=0.000000
2019-09-01 13:05:01,692 [INFO]  Epoch[2] Train-cross-entropy=1.232302
2019-09-01 13:05:01,693 [INFO]  Epoch[2] Train-Measurement_of_area-accuracy=0.000000
2019-09-01 13:05:01,694 [INFO]  Epoch[2] Time cost=0.327
2019-09-01 13:05:01,698 [INFO]  Saved checkpoint to "model/Measurement_of_area_imputer/model-0002.params"
2019-09-01 13:05:01,731 [INFO]  Epoch[2] Validation-cross-entropy=0.476452
2019-09-01 13:05:01,732 [INFO]  Epoch[2] Validation-Measurement_of_area-accuracy=0.000000
2019-09-01 13:05:01,885 [INFO]  Epoch[3] Batch [0-28]	Speed: 3052.23 samples/sec	cross-entropy=0.655605	Measurement_of_area-accuracy=0.000000
2019-09-01 13:05:02,023 [INFO]  Epoch[3] Train-cross-entropy=0.438442
2019-09-01 13:05:02,024 [INFO]  Epoch[3] Train-Measurement_of_area-accuracy=0.000000
2019-09-01 13:05:02,025 [INFO]  Epoch[3] Time cost=0.291
2019-09-01 13:05:02,029 [INFO]  Saved checkpoint to "model/Measurement_of_area_imputer/model-0003.params"
2019-09-01 13:05:02,060 [INFO]  Epoch[3] Validation-cross-entropy=0.281939
2019-09-01 13:05:02,061 [INFO]  Epoch[3] Validation-Measurement_of_area-accuracy=0.000000
2019-09-01 13:05:02,214 [INFO]  Epoch[4] Batch [0-28]	Speed: 3052.16 samples/sec	cross-entropy=0.357163	Measurement_of_area-accuracy=0.000000
2019-09-01 13:05:02,371 [INFO]  Epoch[4] Train-cross-entropy=0.242085
2019-09-01 13:05:02,372 [INFO]  Epoch[4] Train-Measurement_of_area-accuracy=0.000000
2019-09-01 13:05:02,373 [INFO]  Epoch[4] Time cost=0.311
2019-09-01 13:05:02,377 [INFO]  Saved checkpoint to "model/Measurement_of_area_imputer/model-0004.params"
2019-09-01 13:05:02,411 [INFO]  Epoch[4] Validation-cross-entropy=0.168356
2019-09-01 13:05:02,412 [INFO]  Epoch[4] Validation-Measurement_of_area-accuracy=0.000000
2019-09-01 13:05:02,556 [INFO]  Epoch[5] Batch [0-28]	Speed: 3274.22 samples/sec	cross-entropy=0.236904	Measurement_of_area-accuracy=0.000000
2019-09-01 13:05:02,688 [INFO]  Epoch[5] Train-cross-entropy=0.153942
2019-09-01 13:05:02,690 [INFO]  Epoch[5] Train-Measurement_of_area-accuracy=0.000000
2019-09-01 13:05:02,691 [INFO]  Epoch[5] Time cost=0.278
2019-09-01 13:05:02,693 [INFO]  Saved checkpoint to "model/Measurement_of_area_imputer/model-0005.params"
2019-09-01 13:05:02,724 [INFO]  Epoch[5] Validation-cross-entropy=0.107363
2019-09-01 13:05:02,725 [INFO]  Epoch[5] Validation-Measurement_of_area-accuracy=0.000000
2019-09-01 13:05:02,871 [INFO]  Epoch[6] Batch [0-28]	Speed: 3193.17 samples/sec	cross-entropy=0.162216	Measurement_of_area-accuracy=0.000000
2019-09-01 13:05:03,000 [INFO]  Epoch[6] Train-cross-entropy=0.134333
2019-09-01 13:05:03,002 [INFO]  Epoch[6] Train-Measurement_of_area-accuracy=0.000000
2019-09-01 13:05:03,003 [INFO]  Epoch[6] Time cost=0.277
2019-09-01 13:05:03,006 [INFO]  Saved checkpoint to "model/Measurement_of_area_imputer/model-0006.params"
2019-09-01 13:05:03,034 [INFO]  Epoch[6] Validation-cross-entropy=0.112318
2019-09-01 13:05:03,035 [INFO]  Epoch[6] Validation-Measurement_of_area-accuracy=0.000000
2019-09-01 13:05:03,172 [INFO]  Epoch[7] Batch [0-28]	Speed: 3409.94 samples/sec	cross-entropy=0.198355	Measurement_of_area-accuracy=0.000000
2019-09-01 13:05:03,306 [INFO]  Epoch[7] Train-cross-entropy=0.198894
2019-09-01 13:05:03,308 [INFO]  Epoch[7] Train-Measurement_of_area-accuracy=0.000000
2019-09-01 13:05:03,309 [INFO]  Epoch[7] Time cost=0.273
2019-09-01 13:05:03,312 [INFO]  Saved checkpoint to "model/Measurement_of_area_imputer/model-0007.params"
2019-09-01 13:05:03,342 [INFO]  Epoch[7] Validation-cross-entropy=0.080451
2019-09-01 13:05:03,344 [INFO]  Epoch[7] Validation-Measurement_of_area-accuracy=0.000000
2019-09-01 13:05:03,484 [INFO]  Epoch[8] Batch [0-28]	Speed: 3338.25 samples/sec	cross-entropy=0.112458	Measurement_of_area-accuracy=0.000000
2019-09-01 13:05:03,615 [INFO]  Epoch[8] Train-cross-entropy=0.080709
2019-09-01 13:05:03,617 [INFO]  Epoch[8] Train-Measurement_of_area-accuracy=0.000000
2019-09-01 13:05:03,618 [INFO]  Epoch[8] Time cost=0.273
2019-09-01 13:05:03,621 [INFO]  Saved checkpoint to "model/Measurement_of_area_imputer/model-0008.params"
2019-09-01 13:05:03,650 [INFO]  Epoch[8] Validation-cross-entropy=0.053195
2019-09-01 13:05:03,651 [INFO]  Epoch[8] Validation-Measurement_of_area-accuracy=0.000000
2019-09-01 13:05:03,792 [INFO]  Epoch[9] Batch [0-28]	Speed: 3327.62 samples/sec	cross-entropy=0.093948	Measurement_of_area-accuracy=0.000000
2019-09-01 13:05:03,930 [INFO]  Epoch[9] Train-cross-entropy=0.079184
2019-09-01 13:05:03,931 [INFO]  Epoch[9] Train-Measurement_of_area-accuracy=0.000000
2019-09-01 13:05:03,932 [INFO]  Epoch[9] Time cost=0.280
2019-09-01 13:05:03,935 [INFO]  Saved checkpoint to "model/Measurement_of_area_imputer/model-0009.params"
2019-09-01 13:05:03,964 [INFO]  Epoch[9] Validation-cross-entropy=0.069607
2019-09-01 13:05:03,965 [INFO]  Epoch[9] Validation-Measurement_of_area-accuracy=0.000000
2019-09-01 13:05:04,120 [INFO]  Epoch[10] Batch [0-28]	Speed: 3001.20 samples/sec	cross-entropy=0.202272	Measurement_of_area-accuracy=0.000000
2019-09-01 13:05:04,251 [INFO]  Epoch[10] Train-cross-entropy=0.160648
2019-09-01 13:05:04,253 [INFO]  Epoch[10] Train-Measurement_of_area-accuracy=0.000000
2019-09-01 13:05:04,254 [INFO]  Epoch[10] Time cost=0.288
2019-09-01 13:05:04,257 [INFO]  Saved checkpoint to "model/Measurement_of_area_imputer/model-0010.params"
2019-09-01 13:05:04,289 [INFO]  Epoch[10] Validation-cross-entropy=0.190498
2019-09-01 13:05:04,290 [INFO]  Epoch[10] Validation-Measurement_of_area-accuracy=0.000000
2019-09-01 13:05:04,446 [INFO]  Epoch[11] Batch [0-28]	Speed: 3027.51 samples/sec	cross-entropy=0.243261	Measurement_of_area-accuracy=0.000000
2019-09-01 13:05:04,588 [INFO]  Epoch[11] Train-cross-entropy=0.096744
2019-09-01 13:05:04,589 [INFO]  Epoch[11] Train-Measurement_of_area-accuracy=0.000000
2019-09-01 13:05:04,590 [INFO]  Epoch[11] Time cost=0.299
2019-09-01 13:05:04,593 [INFO]  Saved checkpoint to "model/Measurement_of_area_imputer/model-0011.params"
2019-09-01 13:05:04,622 [INFO]  Epoch[11] Validation-cross-entropy=0.091154
2019-09-01 13:05:04,623 [INFO]  Epoch[11] Validation-Measurement_of_area-accuracy=0.000000
2019-09-01 13:05:04,800 [INFO]  Epoch[12] Batch [0-28]	Speed: 2626.97 samples/sec	cross-entropy=0.065503	Measurement_of_area-accuracy=0.000000
2019-09-01 13:05:04,931 [INFO]  Epoch[12] Train-cross-entropy=0.061840
2019-09-01 13:05:04,933 [INFO]  Epoch[12] Train-Measurement_of_area-accuracy=0.000000
2019-09-01 13:05:04,934 [INFO]  Epoch[12] Time cost=0.309
2019-09-01 13:05:04,937 [INFO]  Saved checkpoint to "model/Measurement_of_area_imputer/model-0012.params"
2019-09-01 13:05:04,967 [INFO]  Epoch[12] Validation-cross-entropy=0.034806
2019-09-01 13:05:04,969 [INFO]  Epoch[12] Validation-Measurement_of_area-accuracy=0.000000
2019-09-01 13:05:05,112 [INFO]  Epoch[13] Batch [0-28]	Speed: 3279.56 samples/sec	cross-entropy=0.026798	Measurement_of_area-accuracy=0.000000
2019-09-01 13:05:05,242 [INFO]  Epoch[13] Train-cross-entropy=0.035657
2019-09-01 13:05:05,243 [INFO]  Epoch[13] Train-Measurement_of_area-accuracy=0.000000
2019-09-01 13:05:05,244 [INFO]  Epoch[13] Time cost=0.274
2019-09-01 13:05:05,247 [INFO]  Saved checkpoint to "model/Measurement_of_area_imputer/model-0013.params"
2019-09-01 13:05:05,275 [INFO]  Epoch[13] Validation-cross-entropy=0.028630
2019-09-01 13:05:05,276 [INFO]  Epoch[13] Validation-Measurement_of_area-accuracy=0.000000
2019-09-01 13:05:05,416 [INFO]  Epoch[14] Batch [0-28]	Speed: 3356.14 samples/sec	cross-entropy=0.027374	Measurement_of_area-accuracy=0.000000
2019-09-01 13:05:05,564 [INFO]  Epoch[14] Train-cross-entropy=0.028846
2019-09-01 13:05:05,565 [INFO]  Epoch[14] Train-Measurement_of_area-accuracy=0.000000
2019-09-01 13:05:05,566 [INFO]  Epoch[14] Time cost=0.288
2019-09-01 13:05:05,569 [INFO]  Saved checkpoint to "model/Measurement_of_area_imputer/model-0014.params"
2019-09-01 13:05:05,602 [INFO]  Epoch[14] Validation-cross-entropy=0.036975
2019-09-01 13:05:05,604 [INFO]  Epoch[14] Validation-Measurement_of_area-accuracy=0.000000
2019-09-01 13:05:05,763 [INFO]  Epoch[15] Batch [0-28]	Speed: 2960.89 samples/sec	cross-entropy=0.047996	Measurement_of_area-accuracy=0.000000
2019-09-01 13:05:05,930 [INFO]  Epoch[15] Train-cross-entropy=0.044697
2019-09-01 13:05:05,932 [INFO]  Epoch[15] Train-Measurement_of_area-accuracy=0.000000
2019-09-01 13:05:05,933 [INFO]  Epoch[15] Time cost=0.328
2019-09-01 13:05:05,936 [INFO]  Saved checkpoint to "model/Measurement_of_area_imputer/model-0015.params"
2019-09-01 13:05:05,975 [INFO]  Epoch[15] Validation-cross-entropy=0.094657
2019-09-01 13:05:05,977 [INFO]  Epoch[15] Validation-Measurement_of_area-accuracy=0.000000
2019-09-01 13:05:06,142 [INFO]  Epoch[16] Batch [0-28]	Speed: 2838.15 samples/sec	cross-entropy=0.071696	Measurement_of_area-accuracy=0.000000
2019-09-01 13:05:06,271 [INFO]  Epoch[16] Train-cross-entropy=0.051004
2019-09-01 13:05:06,272 [INFO]  Epoch[16] Train-Measurement_of_area-accuracy=0.000000
2019-09-01 13:05:06,273 [INFO]  Epoch[16] Time cost=0.296
2019-09-01 13:05:06,277 [INFO]  Saved checkpoint to "model/Measurement_of_area_imputer/model-0016.params"
2019-09-01 13:05:06,305 [INFO]  Epoch[16] Validation-cross-entropy=0.050586
2019-09-01 13:05:06,307 [INFO]  Epoch[16] Validation-Measurement_of_area-accuracy=0.000000
2019-09-01 13:05:06,448 [INFO]  Epoch[17] Batch [0-28]	Speed: 3318.52 samples/sec	cross-entropy=0.033627	Measurement_of_area-accuracy=0.000000
2019-09-01 13:05:06,579 [INFO]  Epoch[17] Train-cross-entropy=0.030112
2019-09-01 13:05:06,580 [INFO]  Epoch[17] Train-Measurement_of_area-accuracy=0.000000
2019-09-01 13:05:06,582 [INFO]  Epoch[17] Time cost=0.273
2019-09-01 13:05:06,585 [INFO]  Saved checkpoint to "model/Measurement_of_area_imputer/model-0017.params"
2019-09-01 13:05:06,616 [INFO]  No improvement detected for 5 epochs compared to 0.03480641630345157 last error obtained: 0.03970855474472046, stopping here
2019-09-01 13:05:06,618 [INFO]  
========== done (6.10308051109314 s) fit model
2019-09-01 13:05:10,825 [INFO]  
========== start: fit model
2019-09-01 13:05:10,828 [WARNING]  Already bound, ignoring bind()
2019-09-01 13:05:10,973 [INFO]  Epoch[0] Batch [0-29]	Speed: 3355.76 samples/sec	cross-entropy=5.296379	Measurement_of_time-accuracy=0.000000
2019-09-01 13:05:11,130 [INFO]  Epoch[0] Train-cross-entropy=2.597241
2019-09-01 13:05:11,131 [INFO]  Epoch[0] Train-Measurement_of_time-accuracy=0.000000
2019-09-01 13:05:11,132 [INFO]  Epoch[0] Time cost=0.302
2019-09-01 13:05:11,135 [INFO]  Saved checkpoint to "model/Measurement_of_time_imputer/model-0000.params"
2019-09-01 13:05:11,173 [INFO]  Epoch[0] Validation-cross-entropy=1.442881
2019-09-01 13:05:11,175 [INFO]  Epoch[0] Validation-Measurement_of_time-accuracy=0.000000
2019-09-01 13:05:11,326 [INFO]  Epoch[1] Batch [0-29]	Speed: 3226.82 samples/sec	cross-entropy=1.302828	Measurement_of_time-accuracy=0.000000
2019-09-01 13:05:11,459 [INFO]  Epoch[1] Train-cross-entropy=1.392659
2019-09-01 13:05:11,460 [INFO]  Epoch[1] Train-Measurement_of_time-accuracy=0.000000
2019-09-01 13:05:11,461 [INFO]  Epoch[1] Time cost=0.286
2019-09-01 13:05:11,464 [INFO]  Saved checkpoint to "model/Measurement_of_time_imputer/model-0001.params"
2019-09-01 13:05:11,492 [INFO]  Epoch[1] Validation-cross-entropy=1.337126
2019-09-01 13:05:11,493 [INFO]  Epoch[1] Validation-Measurement_of_time-accuracy=0.000000
2019-09-01 13:05:11,655 [INFO]  Epoch[2] Batch [0-29]	Speed: 2967.12 samples/sec	cross-entropy=0.919330	Measurement_of_time-accuracy=0.000000
2019-09-01 13:05:11,788 [INFO]  Epoch[2] Train-cross-entropy=0.963621
2019-09-01 13:05:11,790 [INFO]  Epoch[2] Train-Measurement_of_time-accuracy=0.000000
2019-09-01 13:05:11,791 [INFO]  Epoch[2] Time cost=0.297
2019-09-01 13:05:11,794 [INFO]  Saved checkpoint to "model/Measurement_of_time_imputer/model-0002.params"
2019-09-01 13:05:11,833 [INFO]  Epoch[2] Validation-cross-entropy=1.450541
2019-09-01 13:05:11,834 [INFO]  Epoch[2] Validation-Measurement_of_time-accuracy=0.000000
2019-09-01 13:05:11,977 [INFO]  Epoch[3] Batch [0-29]	Speed: 3420.17 samples/sec	cross-entropy=0.737670	Measurement_of_time-accuracy=0.000000
2019-09-01 13:05:12,124 [INFO]  Epoch[3] Train-cross-entropy=0.876216
2019-09-01 13:05:12,125 [INFO]  Epoch[3] Train-Measurement_of_time-accuracy=0.000000
2019-09-01 13:05:12,127 [INFO]  Epoch[3] Time cost=0.291
2019-09-01 13:05:12,130 [INFO]  Saved checkpoint to "model/Measurement_of_time_imputer/model-0003.params"
2019-09-01 13:05:12,158 [INFO]  Epoch[3] Validation-cross-entropy=1.687661
2019-09-01 13:05:12,159 [INFO]  Epoch[3] Validation-Measurement_of_time-accuracy=0.000000
2019-09-01 13:05:12,299 [INFO]  Epoch[4] Batch [0-29]	Speed: 3453.02 samples/sec	cross-entropy=0.651736	Measurement_of_time-accuracy=0.000000
2019-09-01 13:05:12,447 [INFO]  Epoch[4] Train-cross-entropy=0.611690
2019-09-01 13:05:12,448 [INFO]  Epoch[4] Train-Measurement_of_time-accuracy=0.000000
2019-09-01 13:05:12,450 [INFO]  Epoch[4] Time cost=0.290
2019-09-01 13:05:12,453 [INFO]  Saved checkpoint to "model/Measurement_of_time_imputer/model-0004.params"
2019-09-01 13:05:12,481 [INFO]  Epoch[4] Validation-cross-entropy=1.544576
2019-09-01 13:05:12,482 [INFO]  Epoch[4] Validation-Measurement_of_time-accuracy=0.000000
2019-09-01 13:05:12,627 [INFO]  Epoch[5] Batch [0-29]	Speed: 3345.06 samples/sec	cross-entropy=0.541624	Measurement_of_time-accuracy=0.000000
2019-09-01 13:05:12,758 [INFO]  Epoch[5] Train-cross-entropy=0.377893
2019-09-01 13:05:12,759 [INFO]  Epoch[5] Train-Measurement_of_time-accuracy=0.000000
2019-09-01 13:05:12,760 [INFO]  Epoch[5] Time cost=0.277
2019-09-01 13:05:12,763 [INFO]  Saved checkpoint to "model/Measurement_of_time_imputer/model-0005.params"
2019-09-01 13:05:12,791 [INFO]  Epoch[5] Validation-cross-entropy=1.378430
2019-09-01 13:05:12,792 [INFO]  Epoch[5] Validation-Measurement_of_time-accuracy=0.000000
2019-09-01 13:05:12,936 [INFO]  Epoch[6] Batch [0-29]	Speed: 3351.64 samples/sec	cross-entropy=0.479489	Measurement_of_time-accuracy=0.000000
2019-09-01 13:05:13,101 [INFO]  Epoch[6] Train-cross-entropy=0.485540
2019-09-01 13:05:13,102 [INFO]  Epoch[6] Train-Measurement_of_time-accuracy=0.000000
2019-09-01 13:05:13,104 [INFO]  Epoch[6] Time cost=0.311
2019-09-01 13:05:13,110 [INFO]  Saved checkpoint to "model/Measurement_of_time_imputer/model-0006.params"
2019-09-01 13:05:13,149 [INFO]  Epoch[6] Validation-cross-entropy=0.702250
2019-09-01 13:05:13,151 [INFO]  Epoch[6] Validation-Measurement_of_time-accuracy=0.000000
2019-09-01 13:05:13,324 [INFO]  Epoch[7] Batch [0-29]	Speed: 2820.01 samples/sec	cross-entropy=0.279986	Measurement_of_time-accuracy=0.000000
2019-09-01 13:05:13,560 [INFO]  Epoch[7] Train-cross-entropy=0.277782
2019-09-01 13:05:13,563 [INFO]  Epoch[7] Train-Measurement_of_time-accuracy=0.000000
2019-09-01 13:05:13,564 [INFO]  Epoch[7] Time cost=0.412
2019-09-01 13:05:13,569 [INFO]  Saved checkpoint to "model/Measurement_of_time_imputer/model-0007.params"
2019-09-01 13:05:13,618 [INFO]  Epoch[7] Validation-cross-entropy=0.870990
2019-09-01 13:05:13,620 [INFO]  Epoch[7] Validation-Measurement_of_time-accuracy=0.000000
2019-09-01 13:05:13,804 [INFO]  Epoch[8] Batch [0-29]	Speed: 2690.95 samples/sec	cross-entropy=0.237106	Measurement_of_time-accuracy=0.000000
2019-09-01 13:05:13,959 [INFO]  Epoch[8] Train-cross-entropy=0.173562
2019-09-01 13:05:13,961 [INFO]  Epoch[8] Train-Measurement_of_time-accuracy=0.000000
2019-09-01 13:05:13,962 [INFO]  Epoch[8] Time cost=0.341
2019-09-01 13:05:13,965 [INFO]  Saved checkpoint to "model/Measurement_of_time_imputer/model-0008.params"
2019-09-01 13:05:13,995 [INFO]  Epoch[8] Validation-cross-entropy=0.404396
2019-09-01 13:05:13,997 [INFO]  Epoch[8] Validation-Measurement_of_time-accuracy=0.000000
2019-09-01 13:05:14,144 [INFO]  Epoch[9] Batch [0-29]	Speed: 3278.47 samples/sec	cross-entropy=0.116469	Measurement_of_time-accuracy=0.000000
2019-09-01 13:05:14,280 [INFO]  Epoch[9] Train-cross-entropy=0.105270
2019-09-01 13:05:14,282 [INFO]  Epoch[9] Train-Measurement_of_time-accuracy=0.000000
2019-09-01 13:05:14,283 [INFO]  Epoch[9] Time cost=0.285
2019-09-01 13:05:14,286 [INFO]  Saved checkpoint to "model/Measurement_of_time_imputer/model-0009.params"
2019-09-01 13:05:14,316 [INFO]  Epoch[9] Validation-cross-entropy=0.292246
2019-09-01 13:05:14,317 [INFO]  Epoch[9] Validation-Measurement_of_time-accuracy=0.000000
2019-09-01 13:05:14,466 [INFO]  Epoch[10] Batch [0-29]	Speed: 3265.82 samples/sec	cross-entropy=0.085240	Measurement_of_time-accuracy=0.000000
2019-09-01 13:05:14,602 [INFO]  Epoch[10] Train-cross-entropy=0.077142
2019-09-01 13:05:14,604 [INFO]  Epoch[10] Train-Measurement_of_time-accuracy=0.000000
2019-09-01 13:05:14,605 [INFO]  Epoch[10] Time cost=0.286
2019-09-01 13:05:14,608 [INFO]  Saved checkpoint to "model/Measurement_of_time_imputer/model-0010.params"
2019-09-01 13:05:14,637 [INFO]  Epoch[10] Validation-cross-entropy=0.211469
2019-09-01 13:05:14,639 [INFO]  Epoch[10] Validation-Measurement_of_time-accuracy=0.000000
2019-09-01 13:05:14,790 [INFO]  Epoch[11] Batch [0-29]	Speed: 3196.70 samples/sec	cross-entropy=0.067005	Measurement_of_time-accuracy=0.000000
2019-09-01 13:05:14,925 [INFO]  Epoch[11] Train-cross-entropy=0.069971
2019-09-01 13:05:14,926 [INFO]  Epoch[11] Train-Measurement_of_time-accuracy=0.000000
2019-09-01 13:05:14,927 [INFO]  Epoch[11] Time cost=0.287
2019-09-01 13:05:14,930 [INFO]  Saved checkpoint to "model/Measurement_of_time_imputer/model-0011.params"
2019-09-01 13:05:14,959 [INFO]  Epoch[11] Validation-cross-entropy=0.188162
2019-09-01 13:05:14,961 [INFO]  Epoch[11] Validation-Measurement_of_time-accuracy=0.000000
2019-09-01 13:05:15,115 [INFO]  Epoch[12] Batch [0-29]	Speed: 3119.69 samples/sec	cross-entropy=0.054107	Measurement_of_time-accuracy=0.000000
2019-09-01 13:05:15,248 [INFO]  Epoch[12] Train-cross-entropy=0.054166
2019-09-01 13:05:15,250 [INFO]  Epoch[12] Train-Measurement_of_time-accuracy=0.000000
2019-09-01 13:05:15,251 [INFO]  Epoch[12] Time cost=0.289
2019-09-01 13:05:15,254 [INFO]  Saved checkpoint to "model/Measurement_of_time_imputer/model-0012.params"
2019-09-01 13:05:15,283 [INFO]  Epoch[12] Validation-cross-entropy=0.157412
2019-09-01 13:05:15,284 [INFO]  Epoch[12] Validation-Measurement_of_time-accuracy=0.000000
2019-09-01 13:05:15,440 [INFO]  Epoch[13] Batch [0-29]	Speed: 3085.07 samples/sec	cross-entropy=0.048668	Measurement_of_time-accuracy=0.000000
2019-09-01 13:05:15,573 [INFO]  Epoch[13] Train-cross-entropy=0.054250
2019-09-01 13:05:15,574 [INFO]  Epoch[13] Train-Measurement_of_time-accuracy=0.000000
2019-09-01 13:05:15,575 [INFO]  Epoch[13] Time cost=0.290
2019-09-01 13:05:15,578 [INFO]  Saved checkpoint to "model/Measurement_of_time_imputer/model-0013.params"
2019-09-01 13:05:15,607 [INFO]  Epoch[13] Validation-cross-entropy=0.120728
2019-09-01 13:05:15,608 [INFO]  Epoch[13] Validation-Measurement_of_time-accuracy=0.000000
2019-09-01 13:05:15,759 [INFO]  Epoch[14] Batch [0-29]	Speed: 3212.31 samples/sec	cross-entropy=0.047034	Measurement_of_time-accuracy=0.000000
2019-09-01 13:05:15,932 [INFO]  Epoch[14] Train-cross-entropy=0.040837
2019-09-01 13:05:15,934 [INFO]  Epoch[14] Train-Measurement_of_time-accuracy=0.000000
2019-09-01 13:05:15,935 [INFO]  Epoch[14] Time cost=0.325
2019-09-01 13:05:15,937 [INFO]  Saved checkpoint to "model/Measurement_of_time_imputer/model-0014.params"
2019-09-01 13:05:15,979 [INFO]  Epoch[14] Validation-cross-entropy=0.124468
2019-09-01 13:05:15,980 [INFO]  Epoch[14] Validation-Measurement_of_time-accuracy=0.000000
2019-09-01 13:05:16,141 [INFO]  Epoch[15] Batch [0-29]	Speed: 3014.27 samples/sec	cross-entropy=0.036927	Measurement_of_time-accuracy=0.000000
2019-09-01 13:05:16,284 [INFO]  Epoch[15] Train-cross-entropy=0.033090
2019-09-01 13:05:16,285 [INFO]  Epoch[15] Train-Measurement_of_time-accuracy=0.000000
2019-09-01 13:05:16,286 [INFO]  Epoch[15] Time cost=0.305
2019-09-01 13:05:16,289 [INFO]  Saved checkpoint to "model/Measurement_of_time_imputer/model-0015.params"
2019-09-01 13:05:16,322 [INFO]  Epoch[15] Validation-cross-entropy=0.089902
2019-09-01 13:05:16,324 [INFO]  Epoch[15] Validation-Measurement_of_time-accuracy=0.000000
2019-09-01 13:05:16,486 [INFO]  Epoch[16] Batch [0-29]	Speed: 2977.99 samples/sec	cross-entropy=0.034427	Measurement_of_time-accuracy=0.000000
2019-09-01 13:05:16,620 [INFO]  Epoch[16] Train-cross-entropy=0.029252
2019-09-01 13:05:16,622 [INFO]  Epoch[16] Train-Measurement_of_time-accuracy=0.000000
2019-09-01 13:05:16,623 [INFO]  Epoch[16] Time cost=0.297
2019-09-01 13:05:16,626 [INFO]  Saved checkpoint to "model/Measurement_of_time_imputer/model-0016.params"
2019-09-01 13:05:16,655 [INFO]  Epoch[16] Validation-cross-entropy=0.087948
2019-09-01 13:05:16,656 [INFO]  Epoch[16] Validation-Measurement_of_time-accuracy=0.000000
2019-09-01 13:05:16,802 [INFO]  Epoch[17] Batch [0-29]	Speed: 3310.07 samples/sec	cross-entropy=0.027612	Measurement_of_time-accuracy=0.000000
2019-09-01 13:05:16,965 [INFO]  Epoch[17] Train-cross-entropy=0.023885
2019-09-01 13:05:16,967 [INFO]  Epoch[17] Train-Measurement_of_time-accuracy=0.000000
2019-09-01 13:05:16,968 [INFO]  Epoch[17] Time cost=0.311
2019-09-01 13:05:16,971 [INFO]  Saved checkpoint to "model/Measurement_of_time_imputer/model-0017.params"
2019-09-01 13:05:17,006 [INFO]  Epoch[17] Validation-cross-entropy=0.076141
2019-09-01 13:05:17,008 [INFO]  Epoch[17] Validation-Measurement_of_time-accuracy=0.000000
2019-09-01 13:05:17,171 [INFO]  Epoch[18] Batch [0-29]	Speed: 2987.71 samples/sec	cross-entropy=0.026875	Measurement_of_time-accuracy=0.000000
2019-09-01 13:05:17,305 [INFO]  Epoch[18] Train-cross-entropy=0.022847
2019-09-01 13:05:17,306 [INFO]  Epoch[18] Train-Measurement_of_time-accuracy=0.000000
2019-09-01 13:05:17,307 [INFO]  Epoch[18] Time cost=0.298
2019-09-01 13:05:17,310 [INFO]  Saved checkpoint to "model/Measurement_of_time_imputer/model-0018.params"
2019-09-01 13:05:17,341 [INFO]  Epoch[18] Validation-cross-entropy=0.066483
2019-09-01 13:05:17,342 [INFO]  Epoch[18] Validation-Measurement_of_time-accuracy=0.000000
2019-09-01 13:05:17,505 [INFO]  Epoch[19] Batch [0-29]	Speed: 2990.02 samples/sec	cross-entropy=0.021856	Measurement_of_time-accuracy=0.000000
2019-09-01 13:05:17,651 [INFO]  Epoch[19] Train-cross-entropy=0.023585
2019-09-01 13:05:17,653 [INFO]  Epoch[19] Train-Measurement_of_time-accuracy=0.000000
2019-09-01 13:05:17,655 [INFO]  Epoch[19] Time cost=0.311
2019-09-01 13:05:17,658 [INFO]  Saved checkpoint to "model/Measurement_of_time_imputer/model-0019.params"
2019-09-01 13:05:17,692 [INFO]  Epoch[19] Validation-cross-entropy=0.067805
2019-09-01 13:05:17,693 [INFO]  Epoch[19] Validation-Measurement_of_time-accuracy=0.000000
2019-09-01 13:05:17,852 [INFO]  Epoch[20] Batch [0-29]	Speed: 3041.08 samples/sec	cross-entropy=0.027789	Measurement_of_time-accuracy=0.000000
2019-09-01 13:05:17,993 [INFO]  Epoch[20] Train-cross-entropy=0.025859
2019-09-01 13:05:17,994 [INFO]  Epoch[20] Train-Measurement_of_time-accuracy=0.000000
2019-09-01 13:05:17,995 [INFO]  Epoch[20] Time cost=0.300
2019-09-01 13:05:17,998 [INFO]  Saved checkpoint to "model/Measurement_of_time_imputer/model-0020.params"
2019-09-01 13:05:18,027 [INFO]  Epoch[20] Validation-cross-entropy=0.047233
2019-09-01 13:05:18,028 [INFO]  Epoch[20] Validation-Measurement_of_time-accuracy=0.000000
2019-09-01 13:05:18,183 [INFO]  Epoch[21] Batch [0-29]	Speed: 3117.33 samples/sec	cross-entropy=0.022222	Measurement_of_time-accuracy=0.000000
2019-09-01 13:05:18,334 [INFO]  Epoch[21] Train-cross-entropy=0.050690
2019-09-01 13:05:18,335 [INFO]  Epoch[21] Train-Measurement_of_time-accuracy=0.000000
2019-09-01 13:05:18,336 [INFO]  Epoch[21] Time cost=0.307
2019-09-01 13:05:18,339 [INFO]  Saved checkpoint to "model/Measurement_of_time_imputer/model-0021.params"
2019-09-01 13:05:18,368 [INFO]  Epoch[21] Validation-cross-entropy=0.120443
2019-09-01 13:05:18,369 [INFO]  Epoch[21] Validation-Measurement_of_time-accuracy=0.000000
2019-09-01 13:05:18,525 [INFO]  Epoch[22] Batch [0-29]	Speed: 3110.55 samples/sec	cross-entropy=0.051627	Measurement_of_time-accuracy=0.000000
2019-09-01 13:05:18,661 [INFO]  Epoch[22] Train-cross-entropy=0.061081
2019-09-01 13:05:18,662 [INFO]  Epoch[22] Train-Measurement_of_time-accuracy=0.000000
2019-09-01 13:05:18,663 [INFO]  Epoch[22] Time cost=0.293
2019-09-01 13:05:18,667 [INFO]  Saved checkpoint to "model/Measurement_of_time_imputer/model-0022.params"
2019-09-01 13:05:18,699 [INFO]  Epoch[22] Validation-cross-entropy=0.082156
2019-09-01 13:05:18,700 [INFO]  Epoch[22] Validation-Measurement_of_time-accuracy=0.000000
2019-09-01 13:05:18,851 [INFO]  Epoch[23] Batch [0-29]	Speed: 3225.70 samples/sec	cross-entropy=0.039589	Measurement_of_time-accuracy=0.000000
2019-09-01 13:05:18,990 [INFO]  Epoch[23] Train-cross-entropy=0.056136
2019-09-01 13:05:18,991 [INFO]  Epoch[23] Train-Measurement_of_time-accuracy=0.000000
2019-09-01 13:05:18,992 [INFO]  Epoch[23] Time cost=0.291
2019-09-01 13:05:18,996 [INFO]  Saved checkpoint to "model/Measurement_of_time_imputer/model-0023.params"
2019-09-01 13:05:19,029 [INFO]  Epoch[23] Validation-cross-entropy=0.124394
2019-09-01 13:05:19,031 [INFO]  Epoch[23] Validation-Measurement_of_time-accuracy=0.000000
2019-09-01 13:05:19,180 [INFO]  Epoch[24] Batch [0-29]	Speed: 3257.22 samples/sec	cross-entropy=0.047961	Measurement_of_time-accuracy=0.000000
2019-09-01 13:05:19,318 [INFO]  Epoch[24] Train-cross-entropy=0.055495
2019-09-01 13:05:19,319 [INFO]  Epoch[24] Train-Measurement_of_time-accuracy=0.000000
2019-09-01 13:05:19,320 [INFO]  Epoch[24] Time cost=0.288
2019-09-01 13:05:19,323 [INFO]  Saved checkpoint to "model/Measurement_of_time_imputer/model-0024.params"
2019-09-01 13:05:19,356 [INFO]  Epoch[24] Validation-cross-entropy=0.063925
2019-09-01 13:05:19,358 [INFO]  Epoch[24] Validation-Measurement_of_time-accuracy=0.000000
2019-09-01 13:05:19,508 [INFO]  Epoch[25] Batch [0-29]	Speed: 3236.16 samples/sec	cross-entropy=0.039133	Measurement_of_time-accuracy=0.000000
2019-09-01 13:05:19,681 [INFO]  Epoch[25] Train-cross-entropy=0.095774
2019-09-01 13:05:19,683 [INFO]  Epoch[25] Train-Measurement_of_time-accuracy=0.000000
2019-09-01 13:05:19,684 [INFO]  Epoch[25] Time cost=0.324
2019-09-01 13:05:19,687 [INFO]  Saved checkpoint to "model/Measurement_of_time_imputer/model-0025.params"
2019-09-01 13:05:19,716 [INFO]  No improvement detected for 5 epochs compared to 0.04723314102739096 last error obtained: 0.19513660882200515, stopping here
2019-09-01 13:05:19,717 [INFO]  
========== done (8.892011404037476 s) fit model
2019-09-01 13:05:23,879 [INFO]  
========== start: fit model
2019-09-01 13:05:23,881 [WARNING]  Already bound, ignoring bind()
2019-09-01 13:05:24,033 [INFO]  Epoch[0] Batch [0-30]	Speed: 3316.79 samples/sec	cross-entropy=5.740567	Measurement_of_length-accuracy=0.000000
2019-09-01 13:05:24,177 [INFO]  Epoch[0] Train-cross-entropy=2.021461
2019-09-01 13:05:24,178 [INFO]  Epoch[0] Train-Measurement_of_length-accuracy=0.000000
2019-09-01 13:05:24,179 [INFO]  Epoch[0] Time cost=0.296
2019-09-01 13:05:24,182 [INFO]  Saved checkpoint to "model/Measurement_of_length_imputer/model-0000.params"
2019-09-01 13:05:24,212 [INFO]  Epoch[0] Validation-cross-entropy=0.897672
2019-09-01 13:05:24,213 [INFO]  Epoch[0] Validation-Measurement_of_length-accuracy=0.000000
2019-09-01 13:05:24,376 [INFO]  Epoch[1] Batch [0-30]	Speed: 3067.88 samples/sec	cross-entropy=1.404765	Measurement_of_length-accuracy=0.000000
2019-09-01 13:05:24,508 [INFO]  Epoch[1] Train-cross-entropy=0.734354
2019-09-01 13:05:24,509 [INFO]  Epoch[1] Train-Measurement_of_length-accuracy=0.000000
2019-09-01 13:05:24,510 [INFO]  Epoch[1] Time cost=0.296
2019-09-01 13:05:24,513 [INFO]  Saved checkpoint to "model/Measurement_of_length_imputer/model-0001.params"
2019-09-01 13:05:24,542 [INFO]  Epoch[1] Validation-cross-entropy=0.536816
2019-09-01 13:05:24,544 [INFO]  Epoch[1] Validation-Measurement_of_length-accuracy=0.000000
2019-09-01 13:05:24,698 [INFO]  Epoch[2] Batch [0-30]	Speed: 3248.55 samples/sec	cross-entropy=0.793448	Measurement_of_length-accuracy=0.000000
2019-09-01 13:05:24,830 [INFO]  Epoch[2] Train-cross-entropy=0.504691
2019-09-01 13:05:24,832 [INFO]  Epoch[2] Train-Measurement_of_length-accuracy=0.000000
2019-09-01 13:05:24,833 [INFO]  Epoch[2] Time cost=0.288
2019-09-01 13:05:24,836 [INFO]  Saved checkpoint to "model/Measurement_of_length_imputer/model-0002.params"
2019-09-01 13:05:24,865 [INFO]  Epoch[2] Validation-cross-entropy=0.462167
2019-09-01 13:05:24,867 [INFO]  Epoch[2] Validation-Measurement_of_length-accuracy=0.000000
2019-09-01 13:05:25,045 [INFO]  Epoch[3] Batch [0-30]	Speed: 2778.17 samples/sec	cross-entropy=0.750092	Measurement_of_length-accuracy=0.000000
2019-09-01 13:05:25,184 [INFO]  Epoch[3] Train-cross-entropy=0.595627
2019-09-01 13:05:25,185 [INFO]  Epoch[3] Train-Measurement_of_length-accuracy=0.000000
2019-09-01 13:05:25,186 [INFO]  Epoch[3] Time cost=0.319
2019-09-01 13:05:25,190 [INFO]  Saved checkpoint to "model/Measurement_of_length_imputer/model-0003.params"
2019-09-01 13:05:25,219 [INFO]  Epoch[3] Validation-cross-entropy=0.431573
2019-09-01 13:05:25,220 [INFO]  Epoch[3] Validation-Measurement_of_length-accuracy=0.000000
2019-09-01 13:05:25,393 [INFO]  Epoch[4] Batch [0-30]	Speed: 2885.46 samples/sec	cross-entropy=0.703560	Measurement_of_length-accuracy=0.000000
2019-09-01 13:05:25,528 [INFO]  Epoch[4] Train-cross-entropy=0.328649
2019-09-01 13:05:25,529 [INFO]  Epoch[4] Train-Measurement_of_length-accuracy=0.000000
2019-09-01 13:05:25,530 [INFO]  Epoch[4] Time cost=0.308
2019-09-01 13:05:25,533 [INFO]  Saved checkpoint to "model/Measurement_of_length_imputer/model-0004.params"
2019-09-01 13:05:25,563 [INFO]  Epoch[4] Validation-cross-entropy=0.454529
2019-09-01 13:05:25,564 [INFO]  Epoch[4] Validation-Measurement_of_length-accuracy=0.000000
2019-09-01 13:05:25,735 [INFO]  Epoch[5] Batch [0-30]	Speed: 2918.08 samples/sec	cross-entropy=0.564284	Measurement_of_length-accuracy=0.000000
2019-09-01 13:05:25,872 [INFO]  Epoch[5] Train-cross-entropy=0.325360
2019-09-01 13:05:25,873 [INFO]  Epoch[5] Train-Measurement_of_length-accuracy=0.000000
2019-09-01 13:05:25,874 [INFO]  Epoch[5] Time cost=0.309
2019-09-01 13:05:25,877 [INFO]  Saved checkpoint to "model/Measurement_of_length_imputer/model-0005.params"
2019-09-01 13:05:25,906 [INFO]  Epoch[5] Validation-cross-entropy=0.500977
2019-09-01 13:05:25,908 [INFO]  Epoch[5] Validation-Measurement_of_length-accuracy=0.000000
2019-09-01 13:05:26,061 [INFO]  Epoch[6] Batch [0-30]	Speed: 3253.98 samples/sec	cross-entropy=0.521946	Measurement_of_length-accuracy=0.000000
2019-09-01 13:05:26,196 [INFO]  Epoch[6] Train-cross-entropy=0.274619
2019-09-01 13:05:26,197 [INFO]  Epoch[6] Train-Measurement_of_length-accuracy=0.000000
2019-09-01 13:05:26,198 [INFO]  Epoch[6] Time cost=0.290
2019-09-01 13:05:26,201 [INFO]  Saved checkpoint to "model/Measurement_of_length_imputer/model-0006.params"
2019-09-01 13:05:26,242 [INFO]  Epoch[6] Validation-cross-entropy=0.500633
2019-09-01 13:05:26,243 [INFO]  Epoch[6] Validation-Measurement_of_length-accuracy=0.000000
2019-09-01 13:05:26,409 [INFO]  Epoch[7] Batch [0-30]	Speed: 3031.38 samples/sec	cross-entropy=0.481719	Measurement_of_length-accuracy=0.000000
2019-09-01 13:05:26,544 [INFO]  Epoch[7] Train-cross-entropy=0.259905
2019-09-01 13:05:26,545 [INFO]  Epoch[7] Train-Measurement_of_length-accuracy=0.000000
2019-09-01 13:05:26,546 [INFO]  Epoch[7] Time cost=0.302
2019-09-01 13:05:26,549 [INFO]  Saved checkpoint to "model/Measurement_of_length_imputer/model-0007.params"
2019-09-01 13:05:26,578 [INFO]  Epoch[7] Validation-cross-entropy=0.532727
2019-09-01 13:05:26,580 [INFO]  Epoch[7] Validation-Measurement_of_length-accuracy=0.000000
2019-09-01 13:05:26,729 [INFO]  Epoch[8] Batch [0-30]	Speed: 3343.93 samples/sec	cross-entropy=0.439350	Measurement_of_length-accuracy=0.000000
2019-09-01 13:05:26,878 [INFO]  Epoch[8] Train-cross-entropy=0.283659
2019-09-01 13:05:26,879 [INFO]  Epoch[8] Train-Measurement_of_length-accuracy=0.000000
2019-09-01 13:05:26,880 [INFO]  Epoch[8] Time cost=0.299
2019-09-01 13:05:26,883 [INFO]  Saved checkpoint to "model/Measurement_of_length_imputer/model-0008.params"
2019-09-01 13:05:26,913 [INFO]  No improvement detected for 5 epochs compared to 0.43157302109258516 last error obtained: 0.4876002778432199, stopping here
2019-09-01 13:05:26,914 [INFO]  
========== done (3.034353733062744 s) fit model
2019-09-01 13:05:31,188 [INFO]  
========== start: fit model
2019-09-01 13:05:31,189 [WARNING]  Already bound, ignoring bind()
2019-09-01 13:05:31,348 [INFO]  Epoch[0] Batch [0-28]	Speed: 2938.63 samples/sec	cross-entropy=5.493325	Measurement_of_volume-accuracy=0.000000
2019-09-01 13:05:31,481 [INFO]  Epoch[0] Train-cross-entropy=1.424840
2019-09-01 13:05:31,483 [INFO]  Epoch[0] Train-Measurement_of_volume-accuracy=0.000000
2019-09-01 13:05:31,484 [INFO]  Epoch[0] Time cost=0.293
2019-09-01 13:05:31,488 [INFO]  Saved checkpoint to "model/Measurement_of_volume_imputer/model-0000.params"
2019-09-01 13:05:31,520 [INFO]  Epoch[0] Validation-cross-entropy=0.609833
2019-09-01 13:05:31,522 [INFO]  Epoch[0] Validation-Measurement_of_volume-accuracy=0.000000
2019-09-01 13:05:31,701 [INFO]  Epoch[1] Batch [0-28]	Speed: 2611.94 samples/sec	cross-entropy=0.559070	Measurement_of_volume-accuracy=0.000000
2019-09-01 13:05:31,848 [INFO]  Epoch[1] Train-cross-entropy=0.394666
2019-09-01 13:05:31,849 [INFO]  Epoch[1] Train-Measurement_of_volume-accuracy=0.000000
2019-09-01 13:05:31,850 [INFO]  Epoch[1] Time cost=0.327
2019-09-01 13:05:31,853 [INFO]  Saved checkpoint to "model/Measurement_of_volume_imputer/model-0001.params"
2019-09-01 13:05:31,883 [INFO]  Epoch[1] Validation-cross-entropy=0.258248
2019-09-01 13:05:31,884 [INFO]  Epoch[1] Validation-Measurement_of_volume-accuracy=0.000000
2019-09-01 13:05:32,023 [INFO]  Epoch[2] Batch [0-28]	Speed: 3383.27 samples/sec	cross-entropy=0.269206	Measurement_of_volume-accuracy=0.000000
2019-09-01 13:05:32,160 [INFO]  Epoch[2] Train-cross-entropy=0.232402
2019-09-01 13:05:32,162 [INFO]  Epoch[2] Train-Measurement_of_volume-accuracy=0.000000
2019-09-01 13:05:32,163 [INFO]  Epoch[2] Time cost=0.277
2019-09-01 13:05:32,165 [INFO]  Saved checkpoint to "model/Measurement_of_volume_imputer/model-0002.params"
2019-09-01 13:05:32,197 [INFO]  Epoch[2] Validation-cross-entropy=0.179886
2019-09-01 13:05:32,198 [INFO]  Epoch[2] Validation-Measurement_of_volume-accuracy=0.000000
2019-09-01 13:05:32,356 [INFO]  Epoch[3] Batch [0-28]	Speed: 2976.23 samples/sec	cross-entropy=0.156611	Measurement_of_volume-accuracy=0.000000
2019-09-01 13:05:32,484 [INFO]  Epoch[3] Train-cross-entropy=0.163324
2019-09-01 13:05:32,485 [INFO]  Epoch[3] Train-Measurement_of_volume-accuracy=0.000000
2019-09-01 13:05:32,486 [INFO]  Epoch[3] Time cost=0.287
2019-09-01 13:05:32,489 [INFO]  Saved checkpoint to "model/Measurement_of_volume_imputer/model-0003.params"
2019-09-01 13:05:32,519 [INFO]  Epoch[3] Validation-cross-entropy=0.136062
2019-09-01 13:05:32,520 [INFO]  Epoch[3] Validation-Measurement_of_volume-accuracy=0.000000
2019-09-01 13:05:32,660 [INFO]  Epoch[4] Batch [0-28]	Speed: 3338.83 samples/sec	cross-entropy=0.116039	Measurement_of_volume-accuracy=0.000000
2019-09-01 13:05:32,792 [INFO]  Epoch[4] Train-cross-entropy=0.117244
2019-09-01 13:05:32,793 [INFO]  Epoch[4] Train-Measurement_of_volume-accuracy=0.000000
2019-09-01 13:05:32,795 [INFO]  Epoch[4] Time cost=0.273
2019-09-01 13:05:32,798 [INFO]  Saved checkpoint to "model/Measurement_of_volume_imputer/model-0004.params"
2019-09-01 13:05:32,827 [INFO]  Epoch[4] Validation-cross-entropy=0.089614
2019-09-01 13:05:32,829 [INFO]  Epoch[4] Validation-Measurement_of_volume-accuracy=0.000000
2019-09-01 13:05:32,982 [INFO]  Epoch[5] Batch [0-28]	Speed: 3041.19 samples/sec	cross-entropy=0.080235	Measurement_of_volume-accuracy=0.000000
2019-09-01 13:05:33,112 [INFO]  Epoch[5] Train-cross-entropy=0.079851
2019-09-01 13:05:33,114 [INFO]  Epoch[5] Train-Measurement_of_volume-accuracy=0.000000
2019-09-01 13:05:33,115 [INFO]  Epoch[5] Time cost=0.285
2019-09-01 13:05:33,118 [INFO]  Saved checkpoint to "model/Measurement_of_volume_imputer/model-0005.params"
2019-09-01 13:05:33,150 [INFO]  Epoch[5] Validation-cross-entropy=0.051174
2019-09-01 13:05:33,151 [INFO]  Epoch[5] Validation-Measurement_of_volume-accuracy=0.000000
2019-09-01 13:05:33,304 [INFO]  Epoch[6] Batch [0-28]	Speed: 3049.29 samples/sec	cross-entropy=0.054835	Measurement_of_volume-accuracy=0.000000
2019-09-01 13:05:33,434 [INFO]  Epoch[6] Train-cross-entropy=0.049249
2019-09-01 13:05:33,436 [INFO]  Epoch[6] Train-Measurement_of_volume-accuracy=0.000000
2019-09-01 13:05:33,437 [INFO]  Epoch[6] Time cost=0.285
2019-09-01 13:05:33,440 [INFO]  Saved checkpoint to "model/Measurement_of_volume_imputer/model-0006.params"
2019-09-01 13:05:33,469 [INFO]  Epoch[6] Validation-cross-entropy=0.030345
2019-09-01 13:05:33,470 [INFO]  Epoch[6] Validation-Measurement_of_volume-accuracy=0.000000
2019-09-01 13:05:33,619 [INFO]  Epoch[7] Batch [0-28]	Speed: 3144.51 samples/sec	cross-entropy=0.033339	Measurement_of_volume-accuracy=0.000000
2019-09-01 13:05:33,749 [INFO]  Epoch[7] Train-cross-entropy=0.038650
2019-09-01 13:05:33,751 [INFO]  Epoch[7] Train-Measurement_of_volume-accuracy=0.000000
2019-09-01 13:05:33,752 [INFO]  Epoch[7] Time cost=0.281
2019-09-01 13:05:33,756 [INFO]  Saved checkpoint to "model/Measurement_of_volume_imputer/model-0007.params"
2019-09-01 13:05:33,787 [INFO]  Epoch[7] Validation-cross-entropy=0.020830
2019-09-01 13:05:33,789 [INFO]  Epoch[7] Validation-Measurement_of_volume-accuracy=0.000000
2019-09-01 13:05:33,943 [INFO]  Epoch[8] Batch [0-28]	Speed: 3028.60 samples/sec	cross-entropy=0.024952	Measurement_of_volume-accuracy=0.000000
2019-09-01 13:05:34,088 [INFO]  Epoch[8] Train-cross-entropy=0.032084
2019-09-01 13:05:34,090 [INFO]  Epoch[8] Train-Measurement_of_volume-accuracy=0.000000
2019-09-01 13:05:34,091 [INFO]  Epoch[8] Time cost=0.301
2019-09-01 13:05:34,094 [INFO]  Saved checkpoint to "model/Measurement_of_volume_imputer/model-0008.params"
2019-09-01 13:05:34,125 [INFO]  Epoch[8] Validation-cross-entropy=0.015683
2019-09-01 13:05:34,126 [INFO]  Epoch[8] Validation-Measurement_of_volume-accuracy=0.000000
2019-09-01 13:05:34,279 [INFO]  Epoch[9] Batch [0-28]	Speed: 3058.93 samples/sec	cross-entropy=0.035878	Measurement_of_volume-accuracy=0.000000
2019-09-01 13:05:34,420 [INFO]  Epoch[9] Train-cross-entropy=0.084276
2019-09-01 13:05:34,422 [INFO]  Epoch[9] Train-Measurement_of_volume-accuracy=0.000000
2019-09-01 13:05:34,423 [INFO]  Epoch[9] Time cost=0.296
2019-09-01 13:05:34,426 [INFO]  Saved checkpoint to "model/Measurement_of_volume_imputer/model-0009.params"
2019-09-01 13:05:34,456 [INFO]  Epoch[9] Validation-cross-entropy=0.078549
2019-09-01 13:05:34,458 [INFO]  Epoch[9] Validation-Measurement_of_volume-accuracy=0.000000
2019-09-01 13:05:34,601 [INFO]  Epoch[10] Batch [0-28]	Speed: 3261.37 samples/sec	cross-entropy=0.119480	Measurement_of_volume-accuracy=0.000000
2019-09-01 13:05:34,734 [INFO]  Epoch[10] Train-cross-entropy=0.051942
2019-09-01 13:05:34,735 [INFO]  Epoch[10] Train-Measurement_of_volume-accuracy=0.000000
2019-09-01 13:05:34,737 [INFO]  Epoch[10] Time cost=0.278
2019-09-01 13:05:34,740 [INFO]  Saved checkpoint to "model/Measurement_of_volume_imputer/model-0010.params"
2019-09-01 13:05:34,772 [INFO]  Epoch[10] Validation-cross-entropy=0.010931
2019-09-01 13:05:34,773 [INFO]  Epoch[10] Validation-Measurement_of_volume-accuracy=0.000000
2019-09-01 13:05:34,915 [INFO]  Epoch[11] Batch [0-28]	Speed: 3292.99 samples/sec	cross-entropy=0.029634	Measurement_of_volume-accuracy=0.000000
2019-09-01 13:05:35,046 [INFO]  Epoch[11] Train-cross-entropy=0.074286
2019-09-01 13:05:35,047 [INFO]  Epoch[11] Train-Measurement_of_volume-accuracy=0.000000
2019-09-01 13:05:35,048 [INFO]  Epoch[11] Time cost=0.274
2019-09-01 13:05:35,051 [INFO]  Saved checkpoint to "model/Measurement_of_volume_imputer/model-0011.params"
2019-09-01 13:05:35,081 [INFO]  Epoch[11] Validation-cross-entropy=0.031081
2019-09-01 13:05:35,082 [INFO]  Epoch[11] Validation-Measurement_of_volume-accuracy=0.000000
2019-09-01 13:05:35,243 [INFO]  Epoch[12] Batch [0-28]	Speed: 2889.33 samples/sec	cross-entropy=0.052373	Measurement_of_volume-accuracy=0.000000
2019-09-01 13:05:35,375 [INFO]  Epoch[12] Train-cross-entropy=0.078272
2019-09-01 13:05:35,377 [INFO]  Epoch[12] Train-Measurement_of_volume-accuracy=0.000000
2019-09-01 13:05:35,378 [INFO]  Epoch[12] Time cost=0.295
2019-09-01 13:05:35,381 [INFO]  Saved checkpoint to "model/Measurement_of_volume_imputer/model-0012.params"
2019-09-01 13:05:35,414 [INFO]  Epoch[12] Validation-cross-entropy=0.026693
2019-09-01 13:05:35,415 [INFO]  Epoch[12] Validation-Measurement_of_volume-accuracy=0.000000
2019-09-01 13:05:35,579 [INFO]  Epoch[13] Batch [0-28]	Speed: 2868.32 samples/sec	cross-entropy=0.030760	Measurement_of_volume-accuracy=0.000000
2019-09-01 13:05:35,711 [INFO]  Epoch[13] Train-cross-entropy=0.040664
2019-09-01 13:05:35,713 [INFO]  Epoch[13] Train-Measurement_of_volume-accuracy=0.000000
2019-09-01 13:05:35,714 [INFO]  Epoch[13] Time cost=0.298
2019-09-01 13:05:35,717 [INFO]  Saved checkpoint to "model/Measurement_of_volume_imputer/model-0013.params"
2019-09-01 13:05:35,752 [INFO]  Epoch[13] Validation-cross-entropy=0.018299
2019-09-01 13:05:35,753 [INFO]  Epoch[13] Validation-Measurement_of_volume-accuracy=0.000000
2019-09-01 13:05:35,911 [INFO]  Epoch[14] Batch [0-28]	Speed: 2985.53 samples/sec	cross-entropy=0.019339	Measurement_of_volume-accuracy=0.000000
2019-09-01 13:05:36,045 [INFO]  Epoch[14] Train-cross-entropy=0.032384
2019-09-01 13:05:36,046 [INFO]  Epoch[14] Train-Measurement_of_volume-accuracy=0.000000
2019-09-01 13:05:36,048 [INFO]  Epoch[14] Time cost=0.294
2019-09-01 13:05:36,051 [INFO]  Saved checkpoint to "model/Measurement_of_volume_imputer/model-0014.params"
2019-09-01 13:05:36,089 [INFO]  Epoch[14] Validation-cross-entropy=0.013850
2019-09-01 13:05:36,091 [INFO]  Epoch[14] Validation-Measurement_of_volume-accuracy=0.000000
2019-09-01 13:05:36,232 [INFO]  Epoch[15] Batch [0-28]	Speed: 3316.23 samples/sec	cross-entropy=0.016976	Measurement_of_volume-accuracy=0.000000
2019-09-01 13:05:36,379 [INFO]  Epoch[15] Train-cross-entropy=0.027718
2019-09-01 13:05:36,381 [INFO]  Epoch[15] Train-Measurement_of_volume-accuracy=0.000000
2019-09-01 13:05:36,382 [INFO]  Epoch[15] Time cost=0.290
2019-09-01 13:05:36,385 [INFO]  Saved checkpoint to "model/Measurement_of_volume_imputer/model-0015.params"
2019-09-01 13:05:36,449 [INFO]  No improvement detected for 5 epochs compared to 0.010931414452248387 last error obtained: 0.0172272798206125, stopping here
2019-09-01 13:05:36,451 [INFO]  
========== done (5.263526678085327 s) fit model
2019-09-01 13:05:40,892 [INFO]  
========== start: fit model
2019-09-01 13:05:40,893 [WARNING]  Already bound, ignoring bind()
2019-09-01 13:05:41,043 [INFO]  Epoch[0] Batch [0-29]	Speed: 3244.93 samples/sec	cross-entropy=5.350280	Measurement_of_weight-accuracy=0.000000
2019-09-01 13:05:41,170 [INFO]  Epoch[0] Train-cross-entropy=1.195312
2019-09-01 13:05:41,172 [INFO]  Epoch[0] Train-Measurement_of_weight-accuracy=0.000000
2019-09-01 13:05:41,173 [INFO]  Epoch[0] Time cost=0.278
2019-09-01 13:05:41,176 [INFO]  Saved checkpoint to "model/Measurement_of_weight_imputer/model-0000.params"
2019-09-01 13:05:41,206 [INFO]  Epoch[0] Validation-cross-entropy=0.980178
2019-09-01 13:05:41,208 [INFO]  Epoch[0] Validation-Measurement_of_weight-accuracy=0.000000
[truncated: 2,004,090 more chars]
