# Supplementary material for: The two types of society: Computationally revealing recurrent social formations and their evolutionary trajectories
Source: PLoS One. 2020 May 13;15(5):e0232609. doi: 10.1371/journal.pone.0232609 (PMC7219743; doi:10.1371/journal.pone.0232609)
Supplement: S2 File — We include our Python 3 program that begins with the original, untampered Seshat database and performs the entire process of turning it into Shiny Seshat (including all error correction, Complexity Characteristic creation, imputation of missing values, etc.). (ZIP) [file pone.0232609.s004.zip › model/CC_Infra_imputer0/imputer.log]

2020-02-24 19:48:32,618 [INFO]  
========== start: fit model
2020-02-24 19:48:32,619 [WARNING]  Already bound, ignoring bind()
2020-02-24 19:48:32,725 [INFO]  Epoch[0] Batch [0-11]	Speed: 2335.89 samples/sec	cross-entropy=12.264190	CC_Infra-accuracy=0.000000
2020-02-24 19:48:32,793 [INFO]  Epoch[0] Train-cross-entropy=6.705343
2020-02-24 19:48:32,793 [INFO]  Epoch[0] Train-CC_Infra-accuracy=0.000000
2020-02-24 19:48:32,794 [INFO]  Epoch[0] Time cost=0.162
2020-02-24 19:48:32,817 [INFO]  Saved checkpoint to "model/CC_Infra_imputer0/model-0000.params"
2020-02-24 19:48:32,833 [INFO]  Epoch[0] Validation-cross-entropy=7.578446
2020-02-24 19:48:32,834 [INFO]  Epoch[0] Validation-CC_Infra-accuracy=0.000000
2020-02-24 19:48:32,922 [INFO]  Epoch[1] Batch [0-11]	Speed: 2260.44 samples/sec	cross-entropy=5.638412	CC_Infra-accuracy=0.000000
2020-02-24 19:48:32,980 [INFO]  Epoch[1] Train-cross-entropy=3.684524
2020-02-24 19:48:32,980 [INFO]  Epoch[1] Train-CC_Infra-accuracy=0.000000
2020-02-24 19:48:32,980 [INFO]  Epoch[1] Time cost=0.146
2020-02-24 19:48:33,007 [INFO]  Saved checkpoint to "model/CC_Infra_imputer0/model-0001.params"
2020-02-24 19:48:33,026 [INFO]  Epoch[1] Validation-cross-entropy=4.259064
2020-02-24 19:48:33,026 [INFO]  Epoch[1] Validation-CC_Infra-accuracy=0.000000
2020-02-24 19:48:33,142 [INFO]  Epoch[2] Batch [0-11]	Speed: 1704.03 samples/sec	cross-entropy=3.785069	CC_Infra-accuracy=0.000000
2020-02-24 19:48:33,225 [INFO]  Epoch[2] Train-cross-entropy=2.627071
2020-02-24 19:48:33,225 [INFO]  Epoch[2] Train-CC_Infra-accuracy=0.000000
2020-02-24 19:48:33,226 [INFO]  Epoch[2] Time cost=0.199
2020-02-24 19:48:33,248 [INFO]  Saved checkpoint to "model/CC_Infra_imputer0/model-0002.params"
2020-02-24 19:48:33,262 [INFO]  Epoch[2] Validation-cross-entropy=3.113564
2020-02-24 19:48:33,263 [INFO]  Epoch[2] Validation-CC_Infra-accuracy=0.000000
2020-02-24 19:48:33,338 [INFO]  Epoch[3] Batch [0-11]	Speed: 2613.12 samples/sec	cross-entropy=2.908279	CC_Infra-accuracy=0.000000
2020-02-24 19:48:33,400 [INFO]  Epoch[3] Train-cross-entropy=2.327146
2020-02-24 19:48:33,401 [INFO]  Epoch[3] Train-CC_Infra-accuracy=0.000000
2020-02-24 19:48:33,401 [INFO]  Epoch[3] Time cost=0.138
2020-02-24 19:48:33,423 [INFO]  Saved checkpoint to "model/CC_Infra_imputer0/model-0003.params"
2020-02-24 19:48:33,438 [INFO]  Epoch[3] Validation-cross-entropy=2.762280
2020-02-24 19:48:33,438 [INFO]  Epoch[3] Validation-CC_Infra-accuracy=0.000000
2020-02-24 19:48:33,531 [INFO]  Epoch[4] Batch [0-11]	Speed: 2241.52 samples/sec	cross-entropy=2.581205	CC_Infra-accuracy=0.000000
2020-02-24 19:48:33,600 [INFO]  Epoch[4] Train-cross-entropy=2.260278
2020-02-24 19:48:33,600 [INFO]  Epoch[4] Train-CC_Infra-accuracy=0.000000
2020-02-24 19:48:33,600 [INFO]  Epoch[4] Time cost=0.162
2020-02-24 19:48:33,624 [INFO]  Saved checkpoint to "model/CC_Infra_imputer0/model-0004.params"
2020-02-24 19:48:33,649 [INFO]  Epoch[4] Validation-cross-entropy=2.615093
2020-02-24 19:48:33,650 [INFO]  Epoch[4] Validation-CC_Infra-accuracy=0.000000
2020-02-24 19:48:33,729 [INFO]  Epoch[5] Batch [0-11]	Speed: 2491.81 samples/sec	cross-entropy=2.412379	CC_Infra-accuracy=0.000000
2020-02-24 19:48:33,784 [INFO]  Epoch[5] Train-cross-entropy=2.236948
2020-02-24 19:48:33,785 [INFO]  Epoch[5] Train-CC_Infra-accuracy=0.000000
2020-02-24 19:48:33,785 [INFO]  Epoch[5] Time cost=0.135
2020-02-24 19:48:33,805 [INFO]  Saved checkpoint to "model/CC_Infra_imputer0/model-0005.params"
2020-02-24 19:48:33,819 [INFO]  Epoch[5] Validation-cross-entropy=2.531645
2020-02-24 19:48:33,819 [INFO]  Epoch[5] Validation-CC_Infra-accuracy=0.000000
2020-02-24 19:48:33,912 [INFO]  Epoch[6] Batch [0-11]	Speed: 2231.10 samples/sec	cross-entropy=2.279592	CC_Infra-accuracy=0.000000
2020-02-24 19:48:33,969 [INFO]  Epoch[6] Train-cross-entropy=2.193674
2020-02-24 19:48:33,970 [INFO]  Epoch[6] Train-CC_Infra-accuracy=0.000000
2020-02-24 19:48:33,970 [INFO]  Epoch[6] Time cost=0.150
2020-02-24 19:48:33,999 [INFO]  Saved checkpoint to "model/CC_Infra_imputer0/model-0006.params"
2020-02-24 19:48:34,020 [INFO]  Epoch[6] Validation-cross-entropy=2.469335
2020-02-24 19:48:34,021 [INFO]  Epoch[6] Validation-CC_Infra-accuracy=0.000000
2020-02-24 19:48:34,149 [INFO]  Epoch[7] Batch [0-11]	Speed: 1485.55 samples/sec	cross-entropy=2.168149	CC_Infra-accuracy=0.000000
2020-02-24 19:48:34,268 [INFO]  Epoch[7] Train-cross-entropy=2.148671
2020-02-24 19:48:34,268 [INFO]  Epoch[7] Train-CC_Infra-accuracy=0.000000
2020-02-24 19:48:34,269 [INFO]  Epoch[7] Time cost=0.247
2020-02-24 19:48:34,300 [INFO]  Saved checkpoint to "model/CC_Infra_imputer0/model-0007.params"
2020-02-24 19:48:34,332 [INFO]  Epoch[7] Validation-cross-entropy=2.411332
2020-02-24 19:48:34,333 [INFO]  Epoch[7] Validation-CC_Infra-accuracy=0.000000
2020-02-24 19:48:34,429 [INFO]  Epoch[8] Batch [0-11]	Speed: 1976.46 samples/sec	cross-entropy=2.074560	CC_Infra-accuracy=0.000000
2020-02-24 19:48:34,494 [INFO]  Epoch[8] Train-cross-entropy=2.109365
2020-02-24 19:48:34,494 [INFO]  Epoch[8] Train-CC_Infra-accuracy=0.000000
2020-02-24 19:48:34,494 [INFO]  Epoch[8] Time cost=0.161
2020-02-24 19:48:34,516 [INFO]  Saved checkpoint to "model/CC_Infra_imputer0/model-0008.params"
2020-02-24 19:48:34,540 [INFO]  Epoch[8] Validation-cross-entropy=2.357098
2020-02-24 19:48:34,541 [INFO]  Epoch[8] Validation-CC_Infra-accuracy=0.000000
2020-02-24 19:48:34,723 [INFO]  Epoch[9] Batch [0-11]	Speed: 1008.58 samples/sec	cross-entropy=1.995453	CC_Infra-accuracy=0.000000
2020-02-24 19:48:34,881 [INFO]  Epoch[9] Train-cross-entropy=2.079547
2020-02-24 19:48:34,882 [INFO]  Epoch[9] Train-CC_Infra-accuracy=0.000000
2020-02-24 19:48:34,882 [INFO]  Epoch[9] Time cost=0.341
2020-02-24 19:48:34,927 [INFO]  Saved checkpoint to "model/CC_Infra_imputer0/model-0009.params"
2020-02-24 19:48:34,945 [INFO]  Epoch[9] Validation-cross-entropy=2.307345
2020-02-24 19:48:34,946 [INFO]  Epoch[9] Validation-CC_Infra-accuracy=0.000000
2020-02-24 19:48:35,081 [INFO]  Epoch[10] Batch [0-11]	Speed: 1496.28 samples/sec	cross-entropy=1.927943	CC_Infra-accuracy=0.000000
2020-02-24 19:48:35,208 [INFO]  Epoch[10] Train-cross-entropy=2.053652
2020-02-24 19:48:35,208 [INFO]  Epoch[10] Train-CC_Infra-accuracy=0.000000
2020-02-24 19:48:35,208 [INFO]  Epoch[10] Time cost=0.262
2020-02-24 19:48:35,231 [INFO]  Saved checkpoint to "model/CC_Infra_imputer0/model-0010.params"
2020-02-24 19:48:35,244 [INFO]  Epoch[10] Validation-cross-entropy=2.258026
2020-02-24 19:48:35,245 [INFO]  Epoch[10] Validation-CC_Infra-accuracy=0.000000
2020-02-24 19:48:35,356 [INFO]  Epoch[11] Batch [0-11]	Speed: 1768.25 samples/sec	cross-entropy=1.867972	CC_Infra-accuracy=0.000000
2020-02-24 19:48:35,428 [INFO]  Epoch[11] Train-cross-entropy=2.032938
2020-02-24 19:48:35,429 [INFO]  Epoch[11] Train-CC_Infra-accuracy=0.000000
2020-02-24 19:48:35,429 [INFO]  Epoch[11] Time cost=0.184
2020-02-24 19:48:35,462 [INFO]  Saved checkpoint to "model/CC_Infra_imputer0/model-0011.params"
2020-02-24 19:48:35,485 [INFO]  Epoch[11] Validation-cross-entropy=2.212148
2020-02-24 19:48:35,485 [INFO]  Epoch[11] Validation-CC_Infra-accuracy=0.000000
2020-02-24 19:48:35,627 [INFO]  Epoch[12] Batch [0-11]	Speed: 1344.03 samples/sec	cross-entropy=1.817567	CC_Infra-accuracy=0.000000
2020-02-24 19:48:35,712 [INFO]  Epoch[12] Train-cross-entropy=2.013156
2020-02-24 19:48:35,713 [INFO]  Epoch[12] Train-CC_Infra-accuracy=0.000000
2020-02-24 19:48:35,713 [INFO]  Epoch[12] Time cost=0.227
2020-02-24 19:48:35,734 [INFO]  Saved checkpoint to "model/CC_Infra_imputer0/model-0012.params"
2020-02-24 19:48:35,749 [INFO]  Epoch[12] Validation-cross-entropy=2.167631
2020-02-24 19:48:35,749 [INFO]  Epoch[12] Validation-CC_Infra-accuracy=0.000000
2020-02-24 19:48:35,827 [INFO]  Epoch[13] Batch [0-11]	Speed: 2559.07 samples/sec	cross-entropy=1.772676	CC_Infra-accuracy=0.000000
2020-02-24 19:48:35,909 [INFO]  Epoch[13] Train-cross-entropy=1.996579
2020-02-24 19:48:35,910 [INFO]  Epoch[13] Train-CC_Infra-accuracy=0.000000
2020-02-24 19:48:35,910 [INFO]  Epoch[13] Time cost=0.160
2020-02-24 19:48:35,935 [INFO]  Saved checkpoint to "model/CC_Infra_imputer0/model-0013.params"
2020-02-24 19:48:35,950 [INFO]  Epoch[13] Validation-cross-entropy=2.125733
2020-02-24 19:48:35,950 [INFO]  Epoch[13] Validation-CC_Infra-accuracy=0.000000
2020-02-24 19:48:36,035 [INFO]  Epoch[14] Batch [0-11]	Speed: 2292.29 samples/sec	cross-entropy=1.734495	CC_Infra-accuracy=0.000000
2020-02-24 19:48:36,126 [INFO]  Epoch[14] Train-cross-entropy=1.980607
2020-02-24 19:48:36,126 [INFO]  Epoch[14] Train-CC_Infra-accuracy=0.000000
2020-02-24 19:48:36,126 [INFO]  Epoch[14] Time cost=0.176
2020-02-24 19:48:36,150 [INFO]  Saved checkpoint to "model/CC_Infra_imputer0/model-0014.params"
2020-02-24 19:48:36,161 [INFO]  Epoch[14] Validation-cross-entropy=2.085539
2020-02-24 19:48:36,162 [INFO]  Epoch[14] Validation-CC_Infra-accuracy=0.000000
2020-02-24 19:48:36,235 [INFO]  Epoch[15] Batch [0-11]	Speed: 2765.57 samples/sec	cross-entropy=1.699737	CC_Infra-accuracy=0.000000
2020-02-24 19:48:36,292 [INFO]  Epoch[15] Train-cross-entropy=1.966918
2020-02-24 19:48:36,292 [INFO]  Epoch[15] Train-CC_Infra-accuracy=0.000000
2020-02-24 19:48:36,292 [INFO]  Epoch[15] Time cost=0.130
2020-02-24 19:48:36,313 [INFO]  Saved checkpoint to "model/CC_Infra_imputer0/model-0015.params"
2020-02-24 19:48:36,326 [INFO]  Epoch[15] Validation-cross-entropy=2.048059
2020-02-24 19:48:36,327 [INFO]  Epoch[15] Validation-CC_Infra-accuracy=0.000000
2020-02-24 19:48:36,405 [INFO]  Epoch[16] Batch [0-11]	Speed: 2554.95 samples/sec	cross-entropy=1.669499	CC_Infra-accuracy=0.000000
2020-02-24 19:48:36,471 [INFO]  Epoch[16] Train-cross-entropy=1.952734
2020-02-24 19:48:36,471 [INFO]  Epoch[16] Train-CC_Infra-accuracy=0.000000
2020-02-24 19:48:36,472 [INFO]  Epoch[16] Time cost=0.145
2020-02-24 19:48:36,497 [INFO]  Saved checkpoint to "model/CC_Infra_imputer0/model-0016.params"
2020-02-24 19:48:36,511 [INFO]  Epoch[16] Validation-cross-entropy=2.011422
2020-02-24 19:48:36,512 [INFO]  Epoch[16] Validation-CC_Infra-accuracy=0.000000
2020-02-24 19:48:36,603 [INFO]  Epoch[17] Batch [0-11]	Speed: 2136.80 samples/sec	cross-entropy=1.640815	CC_Infra-accuracy=0.000000
2020-02-24 19:48:36,670 [INFO]  Epoch[17] Train-cross-entropy=1.940547
2020-02-24 19:48:36,671 [INFO]  Epoch[17] Train-CC_Infra-accuracy=0.000000
2020-02-24 19:48:36,671 [INFO]  Epoch[17] Time cost=0.158
2020-02-24 19:48:36,693 [INFO]  Saved checkpoint to "model/CC_Infra_imputer0/model-0017.params"
2020-02-24 19:48:36,703 [INFO]  Epoch[17] Validation-cross-entropy=1.977774
2020-02-24 19:48:36,704 [INFO]  Epoch[17] Validation-CC_Infra-accuracy=0.000000
2020-02-24 19:48:36,789 [INFO]  Epoch[18] Batch [0-11]	Speed: 2383.89 samples/sec	cross-entropy=1.616799	CC_Infra-accuracy=0.000000
2020-02-24 19:48:36,854 [INFO]  Epoch[18] Train-cross-entropy=1.927054
2020-02-24 19:48:36,854 [INFO]  Epoch[18] Train-CC_Infra-accuracy=0.000000
2020-02-24 19:48:36,854 [INFO]  Epoch[18] Time cost=0.150
2020-02-24 19:48:36,877 [INFO]  Saved checkpoint to "model/CC_Infra_imputer0/model-0018.params"
2020-02-24 19:48:36,889 [INFO]  Epoch[18] Validation-cross-entropy=1.944651
2020-02-24 19:48:36,890 [INFO]  Epoch[18] Validation-CC_Infra-accuracy=0.000000
2020-02-24 19:48:36,983 [INFO]  Epoch[19] Batch [0-11]	Speed: 2133.93 samples/sec	cross-entropy=1.593610	CC_Infra-accuracy=0.000000
2020-02-24 19:48:37,051 [INFO]  Epoch[19] Train-cross-entropy=1.915566
2020-02-24 19:48:37,052 [INFO]  Epoch[19] Train-CC_Infra-accuracy=0.000000
2020-02-24 19:48:37,052 [INFO]  Epoch[19] Time cost=0.162
2020-02-24 19:48:37,075 [INFO]  Saved checkpoint to "model/CC_Infra_imputer0/model-0019.params"
2020-02-24 19:48:37,089 [INFO]  Epoch[19] Validation-cross-entropy=1.914471
2020-02-24 19:48:37,089 [INFO]  Epoch[19] Validation-CC_Infra-accuracy=0.000000
2020-02-24 19:48:37,188 [INFO]  Epoch[20] Batch [0-11]	Speed: 1958.67 samples/sec	cross-entropy=1.574185	CC_Infra-accuracy=0.000000
2020-02-24 19:48:37,256 [INFO]  Epoch[20] Train-cross-entropy=1.902124
2020-02-24 19:48:37,257 [INFO]  Epoch[20] Train-CC_Infra-accuracy=0.000000
2020-02-24 19:48:37,257 [INFO]  Epoch[20] Time cost=0.168
2020-02-24 19:48:37,281 [INFO]  Saved checkpoint to "model/CC_Infra_imputer0/model-0020.params"
2020-02-24 19:48:37,291 [INFO]  Epoch[20] Validation-cross-entropy=1.885955
2020-02-24 19:48:37,291 [INFO]  Epoch[20] Validation-CC_Infra-accuracy=0.000000
2020-02-24 19:48:37,364 [INFO]  Epoch[21] Batch [0-11]	Speed: 2657.05 samples/sec	cross-entropy=1.555363	CC_Infra-accuracy=0.000000
2020-02-24 19:48:37,424 [INFO]  Epoch[21] Train-cross-entropy=1.890949
2020-02-24 19:48:37,425 [INFO]  Epoch[21] Train-CC_Infra-accuracy=0.000000
2020-02-24 19:48:37,425 [INFO]  Epoch[21] Time cost=0.134
2020-02-24 19:48:37,450 [INFO]  Saved checkpoint to "model/CC_Infra_imputer0/model-0021.params"
2020-02-24 19:48:37,463 [INFO]  Epoch[21] Validation-cross-entropy=1.859927
2020-02-24 19:48:37,464 [INFO]  Epoch[21] Validation-CC_Infra-accuracy=0.000000
2020-02-24 19:48:37,556 [INFO]  Epoch[22] Batch [0-11]	Speed: 2068.36 samples/sec	cross-entropy=1.540397	CC_Infra-accuracy=0.000000
2020-02-24 19:48:37,624 [INFO]  Epoch[22] Train-cross-entropy=1.878887
2020-02-24 19:48:37,624 [INFO]  Epoch[22] Train-CC_Infra-accuracy=0.000000
2020-02-24 19:48:37,625 [INFO]  Epoch[22] Time cost=0.161
2020-02-24 19:48:37,649 [INFO]  Saved checkpoint to "model/CC_Infra_imputer0/model-0022.params"
2020-02-24 19:48:37,659 [INFO]  Epoch[22] Validation-cross-entropy=1.835029
2020-02-24 19:48:37,659 [INFO]  Epoch[22] Validation-CC_Infra-accuracy=0.000000
2020-02-24 19:48:37,728 [INFO]  Epoch[23] Batch [0-11]	Speed: 2797.19 samples/sec	cross-entropy=1.525153	CC_Infra-accuracy=0.000000
2020-02-24 19:48:37,785 [INFO]  Epoch[23] Train-cross-entropy=1.868486
2020-02-24 19:48:37,785 [INFO]  Epoch[23] Train-CC_Infra-accuracy=0.000000
2020-02-24 19:48:37,786 [INFO]  Epoch[23] Time cost=0.126
2020-02-24 19:48:37,806 [INFO]  Saved checkpoint to "model/CC_Infra_imputer0/model-0023.params"
2020-02-24 19:48:37,822 [INFO]  Epoch[23] Validation-cross-entropy=1.813071
2020-02-24 19:48:37,822 [INFO]  Epoch[23] Validation-CC_Infra-accuracy=0.000000
2020-02-24 19:48:37,908 [INFO]  Epoch[24] Batch [0-11]	Speed: 2294.81 samples/sec	cross-entropy=1.513122	CC_Infra-accuracy=0.000000
2020-02-24 19:48:37,977 [INFO]  Epoch[24] Train-cross-entropy=1.859211
2020-02-24 19:48:37,978 [INFO]  Epoch[24] Train-CC_Infra-accuracy=0.000000
2020-02-24 19:48:37,978 [INFO]  Epoch[24] Time cost=0.156
2020-02-24 19:48:38,001 [INFO]  Saved checkpoint to "model/CC_Infra_imputer0/model-0024.params"
2020-02-24 19:48:38,015 [INFO]  Epoch[24] Validation-cross-entropy=1.791446
2020-02-24 19:48:38,016 [INFO]  Epoch[24] Validation-CC_Infra-accuracy=0.000000
2020-02-24 19:48:38,102 [INFO]  Epoch[25] Batch [0-11]	Speed: 2296.83 samples/sec	cross-entropy=1.500863	CC_Infra-accuracy=0.000000
2020-02-24 19:48:38,171 [INFO]  Epoch[25] Train-cross-entropy=1.849594
2020-02-24 19:48:38,171 [INFO]  Epoch[25] Train-CC_Infra-accuracy=0.000000
2020-02-24 19:48:38,172 [INFO]  Epoch[25] Time cost=0.156
2020-02-24 19:48:38,196 [INFO]  Saved checkpoint to "model/CC_Infra_imputer0/model-0025.params"
2020-02-24 19:48:38,209 [INFO]  Epoch[25] Validation-cross-entropy=1.771374
2020-02-24 19:48:38,210 [INFO]  Epoch[25] Validation-CC_Infra-accuracy=0.000000
2020-02-24 19:48:38,295 [INFO]  Epoch[26] Batch [0-11]	Speed: 2329.37 samples/sec	cross-entropy=1.489420	CC_Infra-accuracy=0.000000
2020-02-24 19:48:38,364 [INFO]  Epoch[26] Train-cross-entropy=1.840741
2020-02-24 19:48:38,364 [INFO]  Epoch[26] Train-CC_Infra-accuracy=0.000000
2020-02-24 19:48:38,364 [INFO]  Epoch[26] Time cost=0.154
2020-02-24 19:48:38,387 [INFO]  Saved checkpoint to "model/CC_Infra_imputer0/model-0026.params"
2020-02-24 19:48:38,398 [INFO]  Epoch[26] Validation-cross-entropy=1.753208
2020-02-24 19:48:38,399 [INFO]  Epoch[26] Validation-CC_Infra-accuracy=0.000000
2020-02-24 19:48:38,483 [INFO]  Epoch[27] Batch [0-11]	Speed: 2374.62 samples/sec	cross-entropy=1.479937	CC_Infra-accuracy=0.000000
2020-02-24 19:48:38,549 [INFO]  Epoch[27] Train-cross-entropy=1.832290
2020-02-24 19:48:38,549 [INFO]  Epoch[27] Train-CC_Infra-accuracy=0.000000
2020-02-24 19:48:38,549 [INFO]  Epoch[27] Time cost=0.149
2020-02-24 19:48:38,576 [INFO]  Saved checkpoint to "model/CC_Infra_imputer0/model-0027.params"
2020-02-24 19:48:38,587 [INFO]  Epoch[27] Validation-cross-entropy=1.735909
2020-02-24 19:48:38,588 [INFO]  Epoch[27] Validation-CC_Infra-accuracy=0.000000
2020-02-24 19:48:38,675 [INFO]  Epoch[28] Batch [0-11]	Speed: 2273.90 samples/sec	cross-entropy=1.470497	CC_Infra-accuracy=0.000000
2020-02-24 19:48:38,759 [INFO]  Epoch[28] Train-cross-entropy=1.822041
2020-02-24 19:48:38,760 [INFO]  Epoch[28] Train-CC_Infra-accuracy=0.000000
2020-02-24 19:48:38,760 [INFO]  Epoch[28] Time cost=0.171
2020-02-24 19:48:38,789 [INFO]  Saved checkpoint to "model/CC_Infra_imputer0/model-0028.params"
2020-02-24 19:48:38,810 [INFO]  Epoch[28] Validation-cross-entropy=1.719536
2020-02-24 19:48:38,811 [INFO]  Epoch[28] Validation-CC_Infra-accuracy=0.000000
2020-02-24 19:48:38,960 [INFO]  Epoch[29] Batch [0-11]	Speed: 1411.95 samples/sec	cross-entropy=1.461619	CC_Infra-accuracy=0.000000
2020-02-24 19:48:39,078 [INFO]  Epoch[29] Train-cross-entropy=1.812971
2020-02-24 19:48:39,079 [INFO]  Epoch[29] Train-CC_Infra-accuracy=0.000000
2020-02-24 19:48:39,079 [INFO]  Epoch[29] Time cost=0.266
2020-02-24 19:48:39,100 [INFO]  Saved checkpoint to "model/CC_Infra_imputer0/model-0029.params"
2020-02-24 19:48:39,133 [INFO]  Epoch[29] Validation-cross-entropy=1.704998
2020-02-24 19:48:39,133 [INFO]  Epoch[29] Validation-CC_Infra-accuracy=0.000000
2020-02-24 19:48:39,289 [INFO]  Epoch[30] Batch [0-11]	Speed: 1280.61 samples/sec	cross-entropy=1.452748	CC_Infra-accuracy=0.000000
2020-02-24 19:48:39,372 [INFO]  Epoch[30] Train-cross-entropy=1.805861
2020-02-24 19:48:39,373 [INFO]  Epoch[30] Train-CC_Infra-accuracy=0.000000
2020-02-24 19:48:39,373 [INFO]  Epoch[30] Time cost=0.240
2020-02-24 19:48:39,409 [INFO]  Saved checkpoint to "model/CC_Infra_imputer0/model-0030.params"
2020-02-24 19:48:39,431 [INFO]  Epoch[30] Validation-cross-entropy=1.691212
2020-02-24 19:48:39,433 [INFO]  Epoch[30] Validation-CC_Infra-accuracy=0.000000
2020-02-24 19:48:39,527 [INFO]  Epoch[31] Batch [0-11]	Speed: 2063.03 samples/sec	cross-entropy=1.446892	CC_Infra-accuracy=0.000000
2020-02-24 19:48:39,596 [INFO]  Epoch[31] Train-cross-entropy=1.796714
2020-02-24 19:48:39,596 [INFO]  Epoch[31] Train-CC_Infra-accuracy=0.000000
2020-02-24 19:48:39,597 [INFO]  Epoch[31] Time cost=0.163
2020-02-24 19:48:39,620 [INFO]  Saved checkpoint to "model/CC_Infra_imputer0/model-0031.params"
2020-02-24 19:48:39,633 [INFO]  Epoch[31] Validation-cross-entropy=1.678263
2020-02-24 19:48:39,634 [INFO]  Epoch[31] Validation-CC_Infra-accuracy=0.000000
2020-02-24 19:48:39,723 [INFO]  Epoch[32] Batch [0-11]	Speed: 2210.12 samples/sec	cross-entropy=1.438411	CC_Infra-accuracy=0.000000
2020-02-24 19:48:39,793 [INFO]  Epoch[32] Train-cross-entropy=1.787956
2020-02-24 19:48:39,793 [INFO]  Epoch[32] Train-CC_Infra-accuracy=0.000000
2020-02-24 19:48:39,793 [INFO]  Epoch[32] Time cost=0.159
2020-02-24 19:48:39,826 [INFO]  Saved checkpoint to "model/CC_Infra_imputer0/model-0032.params"
2020-02-24 19:48:39,851 [INFO]  Epoch[32] Validation-cross-entropy=1.667197
2020-02-24 19:48:39,852 [INFO]  Epoch[32] Validation-CC_Infra-accuracy=0.000000
2020-02-24 19:48:39,956 [INFO]  Epoch[33] Batch [0-11]	Speed: 1877.28 samples/sec	cross-entropy=1.431683	CC_Infra-accuracy=0.000000
2020-02-24 19:48:40,060 [INFO]  Epoch[33] Train-cross-entropy=1.782214
2020-02-24 19:48:40,061 [INFO]  Epoch[33] Train-CC_Infra-accuracy=0.000000
2020-02-24 19:48:40,061 [INFO]  Epoch[33] Time cost=0.209
2020-02-24 19:48:40,089 [INFO]  Saved checkpoint to "model/CC_Infra_imputer0/model-0033.params"
2020-02-24 19:48:40,102 [INFO]  Epoch[33] Validation-cross-entropy=1.656169
2020-02-24 19:48:40,102 [INFO]  Epoch[33] Validation-CC_Infra-accuracy=0.000000
2020-02-24 19:48:40,188 [INFO]  Epoch[34] Batch [0-11]	Speed: 2302.55 samples/sec	cross-entropy=1.426770	CC_Infra-accuracy=0.000000
2020-02-24 19:48:40,252 [INFO]  Epoch[34] Train-cross-entropy=1.772977
2020-02-24 19:48:40,253 [INFO]  Epoch[34] Train-CC_Infra-accuracy=0.000000
2020-02-24 19:48:40,253 [INFO]  Epoch[34] Time cost=0.150
2020-02-24 19:48:40,273 [INFO]  Saved checkpoint to "model/CC_Infra_imputer0/model-0034.params"
2020-02-24 19:48:40,288 [INFO]  Epoch[34] Validation-cross-entropy=1.647085
2020-02-24 19:48:40,289 [INFO]  Epoch[34] Validation-CC_Infra-accuracy=0.000000
2020-02-24 19:48:40,375 [INFO]  Epoch[35] Batch [0-11]	Speed: 2306.93 samples/sec	cross-entropy=1.419611	CC_Infra-accuracy=0.000000
2020-02-24 19:48:40,442 [INFO]  Epoch[35] Train-cross-entropy=1.765759
2020-02-24 19:48:40,442 [INFO]  Epoch[35] Train-CC_Infra-accuracy=0.000000
2020-02-24 19:48:40,443 [INFO]  Epoch[35] Time cost=0.154
2020-02-24 19:48:40,469 [INFO]  Saved checkpoint to "model/CC_Infra_imputer0/model-0035.params"
2020-02-24 19:48:40,483 [INFO]  Epoch[35] Validation-cross-entropy=1.639433
2020-02-24 19:48:40,484 [INFO]  Epoch[35] Validation-CC_Infra-accuracy=0.000000
2020-02-24 19:48:40,573 [INFO]  Epoch[36] Batch [0-11]	Speed: 2199.27 samples/sec	cross-entropy=1.414038	CC_Infra-accuracy=0.000000
2020-02-24 19:48:40,644 [INFO]  Epoch[36] Train-cross-entropy=1.760545
2020-02-24 19:48:40,644 [INFO]  Epoch[36] Train-CC_Infra-accuracy=0.000000
2020-02-24 19:48:40,645 [INFO]  Epoch[36] Time cost=0.160
2020-02-24 19:48:40,672 [INFO]  Saved checkpoint to "model/CC_Infra_imputer0/model-0036.params"
2020-02-24 19:48:40,688 [INFO]  Epoch[36] Validation-cross-entropy=1.631506
2020-02-24 19:48:40,688 [INFO]  Epoch[36] Validation-CC_Infra-accuracy=0.000000
2020-02-24 19:48:40,787 [INFO]  Epoch[37] Batch [0-11]	Speed: 2063.68 samples/sec	cross-entropy=1.408529	CC_Infra-accuracy=0.000000
2020-02-24 19:48:40,855 [INFO]  Epoch[37] Train-cross-entropy=1.751476
2020-02-24 19:48:40,855 [INFO]  Epoch[37] Train-CC_Infra-accuracy=0.000000
2020-02-24 19:48:40,856 [INFO]  Epoch[37] Time cost=0.167
2020-02-24 19:48:40,878 [INFO]  Saved checkpoint to "model/CC_Infra_imputer0/model-0037.params"
2020-02-24 19:48:40,890 [INFO]  Epoch[37] Validation-cross-entropy=1.626347
2020-02-24 19:48:40,892 [INFO]  Epoch[37] Validation-CC_Infra-accuracy=0.000000
2020-02-24 19:48:40,982 [INFO]  Epoch[38] Batch [0-11]	Speed: 2183.09 samples/sec	cross-entropy=1.402681	CC_Infra-accuracy=0.000000
2020-02-24 19:48:41,051 [INFO]  Epoch[38] Train-cross-entropy=1.744922
2020-02-24 19:48:41,052 [INFO]  Epoch[38] Train-CC_Infra-accuracy=0.000000
2020-02-24 19:48:41,052 [INFO]  Epoch[38] Time cost=0.160
2020-02-24 19:48:41,075 [INFO]  Saved checkpoint to "model/CC_Infra_imputer0/model-0038.params"
2020-02-24 19:48:41,088 [INFO]  Epoch[38] Validation-cross-entropy=1.618286
2020-02-24 19:48:41,088 [INFO]  Epoch[38] Validation-CC_Infra-accuracy=0.000000
2020-02-24 19:48:41,187 [INFO]  Epoch[39] Batch [0-11]	Speed: 1994.13 samples/sec	cross-entropy=1.397410	CC_Infra-accuracy=0.000000
2020-02-24 19:48:41,259 [INFO]  Epoch[39] Train-cross-entropy=1.739526
2020-02-24 19:48:41,259 [INFO]  Epoch[39] Train-CC_Infra-accuracy=0.000000
2020-02-24 19:48:41,259 [INFO]  Epoch[39] Time cost=0.171
2020-02-24 19:48:41,283 [INFO]  Saved checkpoint to "model/CC_Infra_imputer0/model-0039.params"
2020-02-24 19:48:41,295 [INFO]  Epoch[39] Validation-cross-entropy=1.612664
2020-02-24 19:48:41,296 [INFO]  Epoch[39] Validation-CC_Infra-accuracy=0.000000
2020-02-24 19:48:41,381 [INFO]  Epoch[40] Batch [0-11]	Speed: 2317.10 samples/sec	cross-entropy=1.394315	CC_Infra-accuracy=0.000000
2020-02-24 19:48:41,453 [INFO]  Epoch[40] Train-cross-entropy=1.730775
2020-02-24 19:48:41,454 [INFO]  Epoch[40] Train-CC_Infra-accuracy=0.000000
2020-02-24 19:48:41,454 [INFO]  Epoch[40] Time cost=0.157
2020-02-24 19:48:41,477 [INFO]  Saved checkpoint to "model/CC_Infra_imputer0/model-0040.params"
2020-02-24 19:48:41,488 [INFO]  Epoch[40] Validation-cross-entropy=1.608397
2020-02-24 19:48:41,488 [INFO]  Epoch[40] Validation-CC_Infra-accuracy=0.000000
2020-02-24 19:48:41,558 [INFO]  Epoch[41] Batch [0-11]	Speed: 2795.56 samples/sec	cross-entropy=1.388836	CC_Infra-accuracy=0.000000
2020-02-24 19:48:41,637 [INFO]  Epoch[41] Train-cross-entropy=1.725678
2020-02-24 19:48:41,638 [INFO]  Epoch[41] Train-CC_Infra-accuracy=0.000000
2020-02-24 19:48:41,638 [INFO]  Epoch[41] Time cost=0.150
2020-02-24 19:48:41,661 [INFO]  Saved checkpoint to "model/CC_Infra_imputer0/model-0041.params"
2020-02-24 19:48:41,673 [INFO]  Epoch[41] Validation-cross-entropy=1.602534
2020-02-24 19:48:41,674 [INFO]  Epoch[41] Validation-CC_Infra-accuracy=0.000000
2020-02-24 19:48:41,749 [INFO]  Epoch[42] Batch [0-11]	Speed: 2666.46 samples/sec	cross-entropy=1.386423	CC_Infra-accuracy=0.000000
2020-02-24 19:48:41,810 [INFO]  Epoch[42] Train-cross-entropy=1.721381
2020-02-24 19:48:41,810 [INFO]  Epoch[42] Train-CC_Infra-accuracy=0.000000
2020-02-24 19:48:41,811 [INFO]  Epoch[42] Time cost=0.136
2020-02-24 19:48:41,835 [INFO]  Saved checkpoint to "model/CC_Infra_imputer0/model-0042.params"
2020-02-24 19:48:41,845 [INFO]  Epoch[42] Validation-cross-entropy=1.599338
2020-02-24 19:48:41,845 [INFO]  Epoch[42] Validation-CC_Infra-accuracy=0.000000
2020-02-24 19:48:41,938 [INFO]  Epoch[43] Batch [0-11]	Speed: 2228.02 samples/sec	cross-entropy=1.382986	CC_Infra-accuracy=0.000000
2020-02-24 19:48:42,007 [INFO]  Epoch[43] Train-cross-entropy=1.714183
2020-02-24 19:48:42,007 [INFO]  Epoch[43] Train-CC_Infra-accuracy=0.000000
2020-02-24 19:48:42,008 [INFO]  Epoch[43] Time cost=0.162
2020-02-24 19:48:42,032 [INFO]  Saved checkpoint to "model/CC_Infra_imputer0/model-0043.params"
2020-02-24 19:48:42,042 [INFO]  Epoch[43] Validation-cross-entropy=1.594962
2020-02-24 19:48:42,043 [INFO]  Epoch[43] Validation-CC_Infra-accuracy=0.000000
2020-02-24 19:48:42,128 [INFO]  Epoch[44] Batch [0-11]	Speed: 2341.96 samples/sec	cross-entropy=1.379606	CC_Infra-accuracy=0.000000
2020-02-24 19:48:42,196 [INFO]  Epoch[44] Train-cross-entropy=1.710960
2020-02-24 19:48:42,196 [INFO]  Epoch[44] Train-CC_Infra-accuracy=0.000000
2020-02-24 19:48:42,196 [INFO]  Epoch[44] Time cost=0.153
2020-02-24 19:48:42,219 [INFO]  Saved checkpoint to "model/CC_Infra_imputer0/model-0044.params"
2020-02-24 19:48:42,231 [INFO]  Epoch[44] Validation-cross-entropy=1.592561
2020-02-24 19:48:42,232 [INFO]  Epoch[44] Validation-CC_Infra-accuracy=0.000000
2020-02-24 19:48:42,313 [INFO]  Epoch[45] Batch [0-11]	Speed: 2507.57 samples/sec	cross-entropy=1.376985	CC_Infra-accuracy=0.000000
2020-02-24 19:48:42,369 [INFO]  Epoch[45] Train-cross-entropy=1.703933
2020-02-24 19:48:42,370 [INFO]  Epoch[45] Train-CC_Infra-accuracy=0.000000
2020-02-24 19:48:42,370 [INFO]  Epoch[45] Time cost=0.138
2020-02-24 19:48:42,390 [INFO]  Saved checkpoint to "model/CC_Infra_imputer0/model-0045.params"
2020-02-24 19:48:42,411 [INFO]  Epoch[45] Validation-cross-entropy=1.587320
2020-02-24 19:48:42,411 [INFO]  Epoch[45] Validation-CC_Infra-accuracy=0.000000
2020-02-24 19:48:42,522 [INFO]  Epoch[46] Batch [0-11]	Speed: 1691.27 samples/sec	cross-entropy=1.373657	CC_Infra-accuracy=0.000000
2020-02-24 19:48:42,587 [INFO]  Epoch[46] Train-cross-entropy=1.700471
2020-02-24 19:48:42,588 [INFO]  Epoch[46] Train-CC_Infra-accuracy=0.000000
2020-02-24 19:48:42,588 [INFO]  Epoch[46] Time cost=0.176
2020-02-24 19:48:42,611 [INFO]  Saved checkpoint to "model/CC_Infra_imputer0/model-0046.params"
2020-02-24 19:48:42,621 [INFO]  Epoch[46] Validation-cross-entropy=1.586213
2020-02-24 19:48:42,621 [INFO]  Epoch[46] Validation-CC_Infra-accuracy=0.000000
2020-02-24 19:48:42,699 [INFO]  Epoch[47] Batch [0-11]	Speed: 2477.98 samples/sec	cross-entropy=1.371219	CC_Infra-accuracy=0.000000
2020-02-24 19:48:42,768 [INFO]  Epoch[47] Train-cross-entropy=1.694919
2020-02-24 19:48:42,769 [INFO]  Epoch[47] Train-CC_Infra-accuracy=0.000000
2020-02-24 19:48:42,769 [INFO]  Epoch[47] Time cost=0.148
2020-02-24 19:48:42,791 [INFO]  Saved checkpoint to "model/CC_Infra_imputer0/model-0047.params"
2020-02-24 19:48:42,802 [INFO]  Epoch[47] Validation-cross-entropy=1.583335
2020-02-24 19:48:42,803 [INFO]  Epoch[47] Validation-CC_Infra-accuracy=0.000000
2020-02-24 19:48:42,881 [INFO]  Epoch[48] Batch [0-11]	Speed: 2592.91 samples/sec	cross-entropy=1.368457	CC_Infra-accuracy=0.000000
2020-02-24 19:48:42,965 [INFO]  Epoch[48] Train-cross-entropy=1.687886
2020-02-24 19:48:42,965 [INFO]  Epoch[48] Train-CC_Infra-accuracy=0.000000
2020-02-24 19:48:42,965 [INFO]  Epoch[48] Time cost=0.161
2020-02-24 19:48:42,993 [INFO]  Saved checkpoint to "model/CC_Infra_imputer0/model-0048.params"
2020-02-24 19:48:43,017 [INFO]  Epoch[48] Validation-cross-entropy=1.578539
2020-02-24 19:48:43,018 [INFO]  Epoch[48] Validation-CC_Infra-accuracy=0.000000
2020-02-24 19:48:43,232 [INFO]  Epoch[49] Batch [0-11]	Speed: 863.83 samples/sec	cross-entropy=1.364522	CC_Infra-accuracy=0.000000
2020-02-24 19:48:43,422 [INFO]  Epoch[49] Train-cross-entropy=1.684483
2020-02-24 19:48:43,423 [INFO]  Epoch[49] Train-CC_Infra-accuracy=0.000000
2020-02-24 19:48:43,424 [INFO]  Epoch[49] Time cost=0.406
2020-02-24 19:48:43,458 [INFO]  Saved checkpoint to "model/CC_Infra_imputer0/model-0049.params"
2020-02-24 19:48:43,476 [INFO]  Epoch[49] Validation-cross-entropy=1.578454
2020-02-24 19:48:43,477 [INFO]  Epoch[49] Validation-CC_Infra-accuracy=0.000000
2020-02-24 19:48:43,626 [INFO]  Epoch[50] Batch [0-11]	Speed: 1368.10 samples/sec	cross-entropy=1.362921	CC_Infra-accuracy=0.000000
2020-02-24 19:48:43,730 [INFO]  Epoch[50] Train-cross-entropy=1.678346
2020-02-24 19:48:43,730 [INFO]  Epoch[50] Train-CC_Infra-accuracy=0.000000
2020-02-24 19:48:43,731 [INFO]  Epoch[50] Time cost=0.253
2020-02-24 19:48:43,761 [INFO]  Saved checkpoint to "model/CC_Infra_imputer0/model-0050.params"
2020-02-24 19:48:43,785 [INFO]  Epoch[50] Validation-cross-entropy=1.574434
2020-02-24 19:48:43,785 [INFO]  Epoch[50] Validation-CC_Infra-accuracy=0.000000
2020-02-24 19:48:43,863 [INFO]  Epoch[51] Batch [0-11]	Speed: 2524.00 samples/sec	cross-entropy=1.359399	CC_Infra-accuracy=0.000000
2020-02-24 19:48:43,946 [INFO]  Epoch[51] Train-cross-entropy=1.673675
2020-02-24 19:48:43,947 [INFO]  Epoch[51] Train-CC_Infra-accuracy=0.000000
2020-02-24 19:48:43,947 [INFO]  Epoch[51] Time cost=0.162
2020-02-24 19:48:43,967 [INFO]  Saved checkpoint to "model/CC_Infra_imputer0/model-0051.params"
2020-02-24 19:48:43,983 [INFO]  Epoch[51] Validation-cross-entropy=1.571430
2020-02-24 19:48:43,984 [INFO]  Epoch[51] Validation-CC_Infra-accuracy=0.000000
2020-02-24 19:48:44,080 [INFO]  Epoch[52] Batch [0-11]	Speed: 2032.94 samples/sec	cross-entropy=1.357103	CC_Infra-accuracy=0.000000
2020-02-24 19:48:44,176 [INFO]  Epoch[52] Train-cross-entropy=1.666898
2020-02-24 19:48:44,177 [INFO]  Epoch[52] Train-CC_Infra-accuracy=0.000000
2020-02-24 19:48:44,177 [INFO]  Epoch[52] Time cost=0.193
2020-02-24 19:48:44,207 [INFO]  Saved checkpoint to "model/CC_Infra_imputer0/model-0052.params"
2020-02-24 19:48:44,225 [INFO]  Epoch[52] Validation-cross-entropy=1.569620
2020-02-24 19:48:44,226 [INFO]  Epoch[52] Validation-CC_Infra-accuracy=0.000000
2020-02-24 19:48:44,374 [INFO]  Epoch[53] Batch [0-11]	Speed: 1272.37 samples/sec	cross-entropy=1.353319	CC_Infra-accuracy=0.000000
2020-02-24 19:48:44,448 [INFO]  Epoch[53] Train-cross-entropy=1.663301
2020-02-24 19:48:44,448 [INFO]  Epoch[53] Train-CC_Infra-accuracy=0.000000
2020-02-24 19:48:44,448 [INFO]  Epoch[53] Time cost=0.222
2020-02-24 19:48:44,468 [INFO]  Saved checkpoint to "model/CC_Infra_imputer0/model-0053.params"
2020-02-24 19:48:44,489 [INFO]  Epoch[53] Validation-cross-entropy=1.565548
2020-02-24 19:48:44,489 [INFO]  Epoch[53] Validation-CC_Infra-accuracy=0.000000
2020-02-24 19:48:44,575 [INFO]  Epoch[54] Batch [0-11]	Speed: 2267.32 samples/sec	cross-entropy=1.351006	CC_Infra-accuracy=0.000000
2020-02-24 19:48:44,647 [INFO]  Epoch[54] Train-cross-entropy=1.657949
2020-02-24 19:48:44,648 [INFO]  Epoch[54] Train-CC_Infra-accuracy=0.000000
2020-02-24 19:48:44,648 [INFO]  Epoch[54] Time cost=0.159
2020-02-24 19:48:44,673 [INFO]  Saved checkpoint to "model/CC_Infra_imputer0/model-0054.params"
2020-02-24 19:48:44,687 [INFO]  Epoch[54] Validation-cross-entropy=1.566562
2020-02-24 19:48:44,688 [INFO]  Epoch[54] Validation-CC_Infra-accuracy=0.000000
2020-02-24 19:48:44,774 [INFO]  Epoch[55] Batch [0-11]	Speed: 2287.95 samples/sec	cross-entropy=1.348120	CC_Infra-accuracy=0.000000
2020-02-24 19:48:44,900 [INFO]  Epoch[55] Train-cross-entropy=1.652605
2020-02-24 19:48:44,900 [INFO]  Epoch[55] Train-CC_Infra-accuracy=0.000000
2020-02-24 19:48:44,900 [INFO]  Epoch[55] Time cost=0.212
2020-02-24 19:48:44,930 [INFO]  Saved checkpoint to "model/CC_Infra_imputer0/model-0055.params"
2020-02-24 19:48:44,945 [INFO]  Epoch[55] Validation-cross-entropy=1.563164
2020-02-24 19:48:44,945 [INFO]  Epoch[55] Validation-CC_Infra-accuracy=0.000000
2020-02-24 19:48:45,033 [INFO]  Epoch[56] Batch [0-11]	Speed: 2259.90 samples/sec	cross-entropy=1.345047	CC_Infra-accuracy=0.000000
2020-02-24 19:48:45,105 [INFO]  Epoch[56] Train-cross-entropy=1.648412
2020-02-24 19:48:45,106 [INFO]  Epoch[56] Train-CC_Infra-accuracy=0.000000
2020-02-24 19:48:45,106 [INFO]  Epoch[56] Time cost=0.160
2020-02-24 19:48:45,136 [INFO]  Saved checkpoint to "model/CC_Infra_imputer0/model-0056.params"
2020-02-24 19:48:45,151 [INFO]  Epoch[56] Validation-cross-entropy=1.561327
2020-02-24 19:48:45,151 [INFO]  Epoch[56] Validation-CC_Infra-accuracy=0.000000
2020-02-24 19:48:45,234 [INFO]  Epoch[57] Batch [0-11]	Speed: 2415.58 samples/sec	cross-entropy=1.342513	CC_Infra-accuracy=0.000000
2020-02-24 19:48:45,315 [INFO]  Epoch[57] Train-cross-entropy=1.644617
2020-02-24 19:48:45,315 [INFO]  Epoch[57] Train-CC_Infra-accuracy=0.000000
2020-02-24 19:48:45,316 [INFO]  Epoch[57] Time cost=0.164
2020-02-24 19:48:45,347 [INFO]  Saved checkpoint to "model/CC_Infra_imputer0/model-0057.params"
2020-02-24 19:48:45,363 [INFO]  Epoch[57] Validation-cross-entropy=1.558400
2020-02-24 19:48:45,364 [INFO]  Epoch[57] Validation-CC_Infra-accuracy=0.000000
2020-02-24 19:48:45,453 [INFO]  Epoch[58] Batch [0-11]	Speed: 2216.60 samples/sec	cross-entropy=1.340676	CC_Infra-accuracy=0.000000
2020-02-24 19:48:45,524 [INFO]  Epoch[58] Train-cross-entropy=1.639972
2020-02-24 19:48:45,524 [INFO]  Epoch[58] Train-CC_Infra-accuracy=0.000000
2020-02-24 19:48:45,525 [INFO]  Epoch[58] Time cost=0.160
2020-02-24 19:48:45,549 [INFO]  Saved checkpoint to "model/CC_Infra_imputer0/model-0058.params"
2020-02-24 19:48:45,564 [INFO]  Epoch[58] Validation-cross-entropy=1.560385
2020-02-24 19:48:45,564 [INFO]  Epoch[58] Validation-CC_Infra-accuracy=0.000000
2020-02-24 19:48:45,659 [INFO]  Epoch[59] Batch [0-11]	Speed: 2054.88 samples/sec	cross-entropy=1.338166	CC_Infra-accuracy=0.000000
2020-02-24 19:48:45,727 [INFO]  Epoch[59] Train-cross-entropy=1.634618
2020-02-24 19:48:45,727 [INFO]  Epoch[59] Train-CC_Infra-accuracy=0.000000
2020-02-24 19:48:45,727 [INFO]  Epoch[59] Time cost=0.163
2020-02-24 19:48:45,750 [INFO]  Saved checkpoint to "model/CC_Infra_imputer0/model-0059.params"
2020-02-24 19:48:45,763 [INFO]  Epoch[59] Validation-cross-entropy=1.557117
2020-02-24 19:48:45,763 [INFO]  Epoch[59] Validation-CC_Infra-accuracy=0.000000
2020-02-24 19:48:45,903 [INFO]  Epoch[60] Batch [0-11]	Speed: 1350.46 samples/sec	cross-entropy=1.335348	CC_Infra-accuracy=0.000000
2020-02-24 19:48:45,982 [INFO]  Epoch[60] Train-cross-entropy=1.630256
2020-02-24 19:48:45,982 [INFO]  Epoch[60] Train-CC_Infra-accuracy=0.000000
2020-02-24 19:48:45,982 [INFO]  Epoch[60] Time cost=0.218
2020-02-24 19:48:46,013 [INFO]  Saved checkpoint to "model/CC_Infra_imputer0/model-0060.params"
2020-02-24 19:48:46,032 [INFO]  Epoch[60] Validation-cross-entropy=1.558061
2020-02-24 19:48:46,032 [INFO]  Epoch[60] Validation-CC_Infra-accuracy=0.000000
2020-02-24 19:48:46,116 [INFO]  Epoch[61] Batch [0-11]	Speed: 2329.51 samples/sec	cross-entropy=1.333123	CC_Infra-accuracy=0.000000
2020-02-24 19:48:46,193 [INFO]  Epoch[61] Train-cross-entropy=1.627732
2020-02-24 19:48:46,193 [INFO]  Epoch[61] Train-CC_Infra-accuracy=0.000000
2020-02-24 19:48:46,194 [INFO]  Epoch[61] Time cost=0.161
2020-02-24 19:48:46,220 [INFO]  Saved checkpoint to "model/CC_Infra_imputer0/model-0061.params"
2020-02-24 19:48:46,231 [INFO]  Epoch[61] Validation-cross-entropy=1.556207
2020-02-24 19:48:46,232 [INFO]  Epoch[61] Validation-CC_Infra-accuracy=0.000000
2020-02-24 19:48:46,324 [INFO]  Epoch[62] Batch [0-11]	Speed: 2162.64 samples/sec	cross-entropy=1.331542	CC_Infra-accuracy=0.000000
2020-02-24 19:48:46,421 [INFO]  Epoch[62] Train-cross-entropy=1.622289
2020-02-24 19:48:46,422 [INFO]  Epoch[62] Train-CC_Infra-accuracy=0.000000
2020-02-24 19:48:46,423 [INFO]  Epoch[62] Time cost=0.191
2020-02-24 19:48:46,456 [INFO]  Saved checkpoint to "model/CC_Infra_imputer0/model-0062.params"
2020-02-24 19:48:46,477 [INFO]  Epoch[62] Validation-cross-entropy=1.556738
2020-02-24 19:48:46,478 [INFO]  Epoch[62] Validation-CC_Infra-accuracy=0.000000
2020-02-24 19:48:46,568 [INFO]  Epoch[63] Batch [0-11]	Speed: 2271.97 samples/sec	cross-entropy=1.328862	CC_Infra-accuracy=0.000000
2020-02-24 19:48:46,634 [INFO]  Epoch[63] Train-cross-entropy=1.618504
2020-02-24 19:48:46,635 [INFO]  Epoch[63] Train-CC_Infra-accuracy=0.000000
2020-02-24 19:48:46,635 [INFO]  Epoch[63] Time cost=0.157
2020-02-24 19:48:46,659 [INFO]  Saved checkpoint to "model/CC_Infra_imputer0/model-0063.params"
2020-02-24 19:48:46,670 [INFO]  Epoch[63] Validation-cross-entropy=1.554242
2020-02-24 19:48:46,670 [INFO]  Epoch[63] Validation-CC_Infra-accuracy=0.000000
2020-02-24 19:48:46,757 [INFO]  Epoch[64] Batch [0-11]	Speed: 2304.31 samples/sec	cross-entropy=1.327294	CC_Infra-accuracy=0.000000
2020-02-24 19:48:46,828 [INFO]  Epoch[64] Train-cross-entropy=1.614388
2020-02-24 19:48:46,828 [INFO]  Epoch[64] Train-CC_Infra-accuracy=0.000000
2020-02-24 19:48:46,828 [INFO]  Epoch[64] Time cost=0.158
2020-02-24 19:48:46,851 [INFO]  Saved checkpoint to "model/CC_Infra_imputer0/model-0064.params"
2020-02-24 19:48:46,862 [INFO]  Epoch[64] Validation-cross-entropy=1.556440
2020-02-24 19:48:46,863 [INFO]  Epoch[64] Validation-CC_Infra-accuracy=0.000000
2020-02-24 19:48:46,966 [INFO]  Epoch[65] Batch [0-11]	Speed: 1910.41 samples/sec	cross-entropy=1.324917	CC_Infra-accuracy=0.000000
2020-02-24 19:48:47,041 [INFO]  Epoch[65] Train-cross-entropy=1.610051
2020-02-24 19:48:47,041 [INFO]  Epoch[65] Train-CC_Infra-accuracy=0.000000
2020-02-24 19:48:47,042 [INFO]  Epoch[65] Time cost=0.179
2020-02-24 19:48:47,067 [INFO]  Saved checkpoint to "model/CC_Infra_imputer0/model-0065.params"
2020-02-24 19:48:47,080 [INFO]  Epoch[65] Validation-cross-entropy=1.553588
2020-02-24 19:48:47,081 [INFO]  Epoch[65] Validation-CC_Infra-accuracy=0.000000
2020-02-24 19:48:47,173 [INFO]  Epoch[66] Batch [0-11]	Speed: 2148.02 samples/sec	cross-entropy=1.323270	CC_Infra-accuracy=0.000000
2020-02-24 19:48:47,280 [INFO]  Epoch[66] Train-cross-entropy=1.605897
2020-02-24 19:48:47,280 [INFO]  Epoch[66] Train-CC_Infra-accuracy=0.000000
2020-02-24 19:48:47,280 [INFO]  Epoch[66] Time cost=0.199
2020-02-24 19:48:47,314 [INFO]  Saved checkpoint to "model/CC_Infra_imputer0/model-0066.params"
2020-02-24 19:48:47,329 [INFO]  Epoch[66] Validation-cross-entropy=1.553817
2020-02-24 19:48:47,330 [INFO]  Epoch[66] Validation-CC_Infra-accuracy=0.000000
2020-02-24 19:48:47,413 [INFO]  Epoch[67] Batch [0-11]	Speed: 2361.15 samples/sec	cross-entropy=1.320860	CC_Infra-accuracy=0.000000
2020-02-24 19:48:47,482 [INFO]  Epoch[67] Train-cross-entropy=1.603438
2020-02-24 19:48:47,482 [INFO]  Epoch[67] Train-CC_Infra-accuracy=0.000000
2020-02-24 19:48:47,482 [INFO]  Epoch[67] Time cost=0.153
2020-02-24 19:48:47,505 [INFO]  Saved checkpoint to "model/CC_Infra_imputer0/model-0067.params"
2020-02-24 19:48:47,517 [INFO]  Epoch[67] Validation-cross-entropy=1.551906
2020-02-24 19:48:47,518 [INFO]  Epoch[67] Validation-CC_Infra-accuracy=0.000000
2020-02-24 19:48:47,623 [INFO]  Epoch[68] Batch [0-11]	Speed: 1882.88 samples/sec	cross-entropy=1.319635	CC_Infra-accuracy=0.000000
2020-02-24 19:48:47,688 [INFO]  Epoch[68] Train-cross-entropy=1.597124
2020-02-24 19:48:47,689 [INFO]  Epoch[68] Train-CC_Infra-accuracy=0.000000
2020-02-24 19:48:47,689 [INFO]  Epoch[68] Time cost=0.170
2020-02-24 19:48:47,709 [INFO]  Saved checkpoint to "model/CC_Infra_imputer0/model-0068.params"
2020-02-24 19:48:47,723 [INFO]  Epoch[68] Validation-cross-entropy=1.549124
2020-02-24 19:48:47,723 [INFO]  Epoch[68] Validation-CC_Infra-accuracy=0.000000
2020-02-24 19:48:47,800 [INFO]  Epoch[69] Batch [0-11]	Speed: 2615.63 samples/sec	cross-entropy=1.316525	CC_Infra-accuracy=0.000000
2020-02-24 19:48:47,857 [INFO]  Epoch[69] Train-cross-entropy=1.594703
2020-02-24 19:48:47,858 [INFO]  Epoch[69] Train-CC_Infra-accuracy=0.000000
2020-02-24 19:48:47,858 [INFO]  Epoch[69] Time cost=0.134
2020-02-24 19:48:47,880 [INFO]  Saved checkpoint to "model/CC_Infra_imputer0/model-0069.params"
2020-02-24 19:48:47,896 [INFO]  Epoch[69] Validation-cross-entropy=1.551689
2020-02-24 19:48:47,897 [INFO]  Epoch[69] Validation-CC_Infra-accuracy=0.000000
2020-02-24 19:48:47,978 [INFO]  Epoch[70] Batch [0-11]	Speed: 2444.14 samples/sec	cross-entropy=1.315401	CC_Infra-accuracy=0.000000
2020-02-24 19:48:48,072 [INFO]  Epoch[70] Train-cross-entropy=1.589413
2020-02-24 19:48:48,072 [INFO]  Epoch[70] Train-CC_Infra-accuracy=0.000000
2020-02-24 19:48:48,072 [INFO]  Epoch[70] Time cost=0.175
2020-02-24 19:48:48,092 [INFO]  Saved checkpoint to "model/CC_Infra_imputer0/model-0070.params"
2020-02-24 19:48:48,106 [INFO]  Epoch[70] Validation-cross-entropy=1.545993
2020-02-24 19:48:48,106 [INFO]  Epoch[70] Validation-CC_Infra-accuracy=0.000000
2020-02-24 19:48:48,186 [INFO]  Epoch[71] Batch [0-11]	Speed: 2481.76 samples/sec	cross-entropy=1.313166	CC_Infra-accuracy=0.000000
2020-02-24 19:48:48,243 [INFO]  Epoch[71] Train-cross-entropy=1.588755
2020-02-24 19:48:48,244 [INFO]  Epoch[71] Train-CC_Infra-accuracy=0.000000
2020-02-24 19:48:48,244 [INFO]  Epoch[71] Time cost=0.138
2020-02-24 19:48:48,264 [INFO]  Saved checkpoint to "model/CC_Infra_imputer0/model-0071.params"
2020-02-24 19:48:48,282 [INFO]  Epoch[71] Validation-cross-entropy=1.548890
2020-02-24 19:48:48,283 [INFO]  Epoch[71] Validation-CC_Infra-accuracy=0.000000
2020-02-24 19:48:48,372 [INFO]  Epoch[72] Batch [0-11]	Speed: 2198.70 samples/sec	cross-entropy=1.312104	CC_Infra-accuracy=0.000000
2020-02-24 19:48:48,442 [INFO]  Epoch[72] Train-cross-entropy=1.582385
2020-02-24 19:48:48,443 [INFO]  Epoch[72] Train-CC_Infra-accuracy=0.000000
2020-02-24 19:48:48,443 [INFO]  Epoch[72] Time cost=0.160
2020-02-24 19:48:48,468 [INFO]  Saved checkpoint to "model/CC_Infra_imputer0/model-0072.params"
2020-02-24 19:48:48,480 [INFO]  Epoch[72] Validation-cross-entropy=1.542834
2020-02-24 19:48:48,481 [INFO]  Epoch[72] Validation-CC_Infra-accuracy=0.000000
2020-02-24 19:48:48,569 [INFO]  Epoch[73] Batch [0-11]	Speed: 2272.80 samples/sec	cross-entropy=1.309306	CC_Infra-accuracy=0.000000
2020-02-24 19:48:48,637 [INFO]  Epoch[73] Train-cross-entropy=1.579562
2020-02-24 19:48:48,638 [INFO]  Epoch[73] Train-CC_Infra-accuracy=0.000000
2020-02-24 19:48:48,638 [INFO]  Epoch[73] Time cost=0.156
2020-02-24 19:48:48,661 [INFO]  Saved checkpoint to "model/CC_Infra_imputer0/model-0073.params"
2020-02-24 19:48:48,675 [INFO]  Epoch[73] Validation-cross-entropy=1.546658
2020-02-24 19:48:48,676 [INFO]  Epoch[73] Validation-CC_Infra-accuracy=0.000000
2020-02-24 19:48:48,760 [INFO]  Epoch[74] Batch [0-11]	Speed: 2406.69 samples/sec	cross-entropy=1.308424	CC_Infra-accuracy=0.000000
2020-02-24 19:48:48,828 [INFO]  Epoch[74] Train-cross-entropy=1.575447
2020-02-24 19:48:48,829 [INFO]  Epoch[74] Train-CC_Infra-accuracy=0.000000
2020-02-24 19:48:48,829 [INFO]  Epoch[74] Time cost=0.153
2020-02-24 19:48:48,853 [INFO]  Saved checkpoint to "model/CC_Infra_imputer0/model-0074.params"
2020-02-24 19:48:48,866 [INFO]  Epoch[74] Validation-cross-entropy=1.541004
2020-02-24 19:48:48,867 [INFO]  Epoch[74] Validation-CC_Infra-accuracy=0.000000
2020-02-24 19:48:48,954 [INFO]  Epoch[75] Batch [0-11]	Speed: 2278.61 samples/sec	cross-entropy=1.304669	CC_Infra-accuracy=0.000000
2020-02-24 19:48:49,022 [INFO]  Epoch[75] Train-cross-entropy=1.572556
2020-02-24 19:48:49,022 [INFO]  Epoch[75] Train-CC_Infra-accuracy=0.000000
2020-02-24 19:48:49,023 [INFO]  Epoch[75] Time cost=0.155
2020-02-24 19:48:49,049 [INFO]  Saved checkpoint to "model/CC_Infra_imputer0/model-0075.params"
2020-02-24 19:48:49,059 [INFO]  Epoch[75] Validation-cross-entropy=1.542266
2020-02-24 19:48:49,060 [INFO]  Epoch[75] Validation-CC_Infra-accuracy=0.000000
2020-02-24 19:48:49,137 [INFO]  Epoch[76] Batch [0-11]	Speed: 2669.58 samples/sec	cross-entropy=1.303483	CC_Infra-accuracy=0.000000
2020-02-24 19:48:49,198 [INFO]  Epoch[76] Train-cross-entropy=1.565498
2020-02-24 19:48:49,199 [INFO]  Epoch[76] Train-CC_Infra-accuracy=0.000000
2020-02-24 19:48:49,199 [INFO]  Epoch[76] Time cost=0.139
2020-02-24 19:48:49,221 [INFO]  Saved checkpoint to "model/CC_Infra_imputer0/model-0076.params"
2020-02-24 19:48:49,235 [INFO]  Epoch[76] Validation-cross-entropy=1.536914
2020-02-24 19:48:49,235 [INFO]  Epoch[76] Validation-CC_Infra-accuracy=0.000000
2020-02-24 19:48:49,312 [INFO]  Epoch[77] Batch [0-11]	Speed: 2569.68 samples/sec	cross-entropy=1.299302	CC_Infra-accuracy=0.000000
2020-02-24 19:48:49,375 [INFO]  Epoch[77] Train-cross-entropy=1.561214
2020-02-24 19:48:49,375 [INFO]  Epoch[77] Train-CC_Infra-accuracy=0.000000
2020-02-24 19:48:49,375 [INFO]  Epoch[77] Time cost=0.139
2020-02-24 19:48:49,399 [INFO]  Saved checkpoint to "model/CC_Infra_imputer0/model-0077.params"
2020-02-24 19:48:49,410 [INFO]  Epoch[77] Validation-cross-entropy=1.539235
2020-02-24 19:48:49,410 [INFO]  Epoch[77] Validation-CC_Infra-accuracy=0.000000
2020-02-24 19:48:49,490 [INFO]  Epoch[78] Batch [0-11]	Speed: 2509.63 samples/sec	cross-entropy=1.298176	CC_Infra-accuracy=0.000000
2020-02-24 19:48:49,551 [INFO]  Epoch[78] Train-cross-entropy=1.553687
2020-02-24 19:48:49,552 [INFO]  Epoch[78] Train-CC_Infra-accuracy=0.000000
2020-02-24 19:48:49,552 [INFO]  Epoch[78] Time cost=0.141
2020-02-24 19:48:49,572 [INFO]  Saved checkpoint to "model/CC_Infra_imputer0/model-0078.params"
2020-02-24 19:48:49,588 [INFO]  Epoch[78] Validation-cross-entropy=1.535532
2020-02-24 19:48:49,588 [INFO]  Epoch[78] Validation-CC_Infra-accuracy=0.000000
2020-02-24 19:48:49,673 [INFO]  Epoch[79] Batch [0-11]	Speed: 2360.66 samples/sec	cross-entropy=1.294719	CC_Infra-accuracy=0.000000
2020-02-24 19:48:49,737 [INFO]  Epoch[79] Train-cross-entropy=1.550376
2020-02-24 19:48:49,737 [INFO]  Epoch[79] Train-CC_Infra-accuracy=0.000000
2020-02-24 19:48:49,737 [INFO]  Epoch[79] Time cost=0.149
2020-02-24 19:48:49,758 [INFO]  Saved checkpoint to "model/CC_Infra_imputer0/model-0079.params"
2020-02-24 19:48:49,774 [INFO]  Epoch[79] Validation-cross-entropy=1.538204
2020-02-24 19:48:49,776 [INFO]  Epoch[79] Validation-CC_Infra-accuracy=0.000000
2020-02-24 19:48:49,861 [INFO]  Epoch[80] Batch [0-11]	Speed: 2301.19 samples/sec	cross-entropy=1.294167	CC_Infra-accuracy=0.000000
2020-02-24 19:48:49,930 [INFO]  Epoch[80] Train-cross-entropy=1.545198
2020-02-24 19:48:49,931 [INFO]  Epoch[80] Train-CC_Infra-accuracy=0.000000
2020-02-24 19:48:49,931 [INFO]  Epoch[80] Time cost=0.155
2020-02-24 19:48:49,954 [INFO]  Saved checkpoint to "model/CC_Infra_imputer0/model-0080.params"
2020-02-24 19:48:49,968 [INFO]  Epoch[80] Validation-cross-entropy=1.536626
2020-02-24 19:48:49,968 [INFO]  Epoch[80] Validation-CC_Infra-accuracy=0.000000
2020-02-24 19:48:50,053 [INFO]  Epoch[81] Batch [0-11]	Speed: 2284.58 samples/sec	cross-entropy=1.291411	CC_Infra-accuracy=0.000000
2020-02-24 19:48:50,122 [INFO]  Epoch[81] Train-cross-entropy=1.539901
2020-02-24 19:48:50,122 [INFO]  Epoch[81] Train-CC_Infra-accuracy=0.000000
2020-02-24 19:48:50,123 [INFO]  Epoch[81] Time cost=0.154
2020-02-24 19:48:50,147 [INFO]  Saved checkpoint to "model/CC_Infra_imputer0/model-0081.params"
2020-02-24 19:48:50,162 [INFO]  Epoch[81] Validation-cross-entropy=1.535110
2020-02-24 19:48:50,163 [INFO]  Epoch[81] Validation-CC_Infra-accuracy=0.000000
2020-02-24 19:48:50,255 [INFO]  Epoch[82] Batch [0-11]	Speed: 2131.35 samples/sec	cross-entropy=1.290125	CC_Infra-accuracy=0.000000
2020-02-24 19:48:50,329 [INFO]  Epoch[82] Train-cross-entropy=1.536928
2020-02-24 19:48:50,329 [INFO]  Epoch[82] Train-CC_Infra-accuracy=0.000000
2020-02-24 19:48:50,330 [INFO]  Epoch[82] Time cost=0.167
2020-02-24 19:48:50,355 [INFO]  Saved checkpoint to "model/CC_Infra_imputer0/model-0082.params"
2020-02-24 19:48:50,370 [INFO]  Epoch[82] Validation-cross-entropy=1.538493
2020-02-24 19:48:50,371 [INFO]  Epoch[82] Validation-CC_Infra-accuracy=0.000000
2020-02-24 19:48:50,448 [INFO]  Epoch[83] Batch [0-11]	Speed: 2547.22 samples/sec	cross-entropy=1.289226	CC_Infra-accuracy=0.000000
2020-02-24 19:48:50,510 [INFO]  Epoch[83] Train-cross-entropy=1.534779
2020-02-24 19:48:50,511 [INFO]  Epoch[83] Train-CC_Infra-accuracy=0.000000
2020-02-24 19:48:50,511 [INFO]  Epoch[83] Time cost=0.140
2020-02-24 19:48:50,534 [INFO]  Saved checkpoint to "model/CC_Infra_imputer0/model-0083.params"
2020-02-24 19:48:50,547 [INFO]  Epoch[83] Validation-cross-entropy=1.537998
2020-02-24 19:48:50,548 [INFO]  Epoch[83] Validation-CC_Infra-accuracy=0.000000
2020-02-24 19:48:50,621 [INFO]  Epoch[84] Batch [0-11]	Speed: 2729.96 samples/sec	cross-entropy=1.288757	CC_Infra-accuracy=0.000000
2020-02-24 19:48:50,678 [INFO]  Epoch[84] Train-cross-entropy=1.530270
2020-02-24 19:48:50,679 [INFO]  Epoch[84] Train-CC_Infra-accuracy=0.000000
2020-02-24 19:48:50,679 [INFO]  Epoch[84] Time cost=0.131
2020-02-24 19:48:50,699 [INFO]  Saved checkpoint to "model/CC_Infra_imputer0/model-0084.params"
2020-02-24 19:48:50,722 [INFO]  Epoch[84] Validation-cross-entropy=1.536441
2020-02-24 19:48:50,723 [INFO]  Epoch[84] Validation-CC_Infra-accuracy=0.000000
2020-02-24 19:48:50,809 [INFO]  Epoch[85] Batch [0-11]	Speed: 2250.15 samples/sec	cross-entropy=1.286117	CC_Infra-accuracy=0.000000
2020-02-24 19:48:50,879 [INFO]  Epoch[85] Train-cross-entropy=1.528701
2020-02-24 19:48:50,879 [INFO]  Epoch[85] Train-CC_Infra-accuracy=0.000000
2020-02-24 19:48:50,880 [INFO]  Epoch[85] Time cost=0.157
2020-02-24 19:48:50,904 [INFO]  Saved checkpoint to "model/CC_Infra_imputer0/model-0085.params"
2020-02-24 19:48:50,917 [INFO]  Epoch[85] Validation-cross-entropy=1.538632
2020-02-24 19:48:50,918 [INFO]  Epoch[85] Validation-CC_Infra-accuracy=0.000000
2020-02-24 19:48:51,009 [INFO]  Epoch[86] Batch [0-11]	Speed: 2169.27 samples/sec	cross-entropy=1.286134	CC_Infra-accuracy=0.000000
2020-02-24 19:48:51,084 [INFO]  Epoch[86] Train-cross-entropy=1.524579
2020-02-24 19:48:51,084 [INFO]  Epoch[86] Train-CC_Infra-accuracy=0.000000
2020-02-24 19:48:51,084 [INFO]  Epoch[86] Time cost=0.166
2020-02-24 19:48:51,109 [INFO]  Saved checkpoint to "model/CC_Infra_imputer0/model-0086.params"
2020-02-24 19:48:51,120 [INFO]  No improvement detected for 5 epochs compared to 1.5351099173227947 last error obtained: 1.5368770956993103, stopping here
2020-02-24 19:48:51,121 [INFO]  
========== done (18.502779722213745 s) fit model
2020-02-24 19:48:51,856 [INFO]  
========== start: fit model
2020-02-24 19:48:51,856 [INFO]  
========== start: fit model
2020-02-24 19:48:51,857 [WARNING]  Already bound, ignoring bind()
2020-02-24 19:48:51,857 [WARNING]  Already bound, ignoring bind()
2020-02-24 19:48:51,947 [INFO]  Epoch[0] Batch [0-11]	Speed: 2798.61 samples/sec	cross-entropy=12.893984	CC_Writing-accuracy=0.000000
2020-02-24 19:48:51,947 [INFO]  Epoch[0] Batch [0-11]	Speed: 2798.61 samples/sec	cross-entropy=12.893984	CC_Writing-accuracy=0.000000
2020-02-24 19:48:52,015 [INFO]  Epoch[0] Train-cross-entropy=11.836706
2020-02-24 19:48:52,015 [INFO]  Epoch[0] Train-cross-entropy=11.836706
2020-02-24 19:48:52,016 [INFO]  Epoch[0] Train-CC_Writing-accuracy=0.000000
2020-02-24 19:48:52,016 [INFO]  Epoch[0] Train-CC_Writing-accuracy=0.000000
2020-02-24 19:48:52,016 [INFO]  Epoch[0] Time cost=0.150
2020-02-24 19:48:52,016 [INFO]  Epoch[0] Time cost=0.150
2020-02-24 19:48:52,042 [INFO]  Saved checkpoint to "model/CC_Writing_imputer0/model-0000.params"
2020-02-24 19:48:52,042 [INFO]  Saved checkpoint to "model/CC_Writing_imputer0/model-0000.params"
2020-02-24 19:48:52,055 [INFO]  Epoch[0] Validation-cross-entropy=6.820205
2020-02-24 19:48:52,055 [INFO]  Epoch[0] Validation-cross-entropy=6.820205
2020-02-24 19:48:52,056 [INFO]  Epoch[0] Validation-CC_Writing-accuracy=0.000000
2020-02-24 19:48:52,056 [INFO]  Epoch[0] Validation-CC_Writing-accuracy=0.000000
2020-02-24 19:48:52,133 [INFO]  Epoch[1] Batch [0-11]	Speed: 2570.43 samples/sec	cross-entropy=7.289781	CC_Writing-accuracy=0.000000
2020-02-24 19:48:52,133 [INFO]  Epoch[1] Batch [0-11]	Speed: 2570.43 samples/sec	cross-entropy=7.289781	CC_Writing-accuracy=0.000000
2020-02-24 19:48:52,190 [INFO]  Epoch[1] Train-cross-entropy=6.514475
2020-02-24 19:48:52,190 [INFO]  Epoch[1] Train-cross-entropy=6.514475
2020-02-24 19:48:52,191 [INFO]  Epoch[1] Train-CC_Writing-accuracy=0.000000
2020-02-24 19:48:52,191 [INFO]  Epoch[1] Train-CC_Writing-accuracy=0.000000
2020-02-24 19:48:52,191 [INFO]  Epoch[1] Time cost=0.135
2020-02-24 19:48:52,191 [INFO]  Epoch[1] Time cost=0.135
2020-02-24 19:48:52,212 [INFO]  Saved checkpoint to "model/CC_Writing_imputer0/model-0001.params"
2020-02-24 19:48:52,212 [INFO]  Saved checkpoint to "model/CC_Writing_imputer0/model-0001.params"
2020-02-24 19:48:52,224 [INFO]  Epoch[1] Validation-cross-entropy=5.356420
2020-02-24 19:48:52,224 [INFO]  Epoch[1] Validation-cross-entropy=5.356420
2020-02-24 19:48:52,225 [INFO]  Epoch[1] Validation-CC_Writing-accuracy=0.000000
2020-02-24 19:48:52,225 [INFO]  Epoch[1] Validation-CC_Writing-accuracy=0.000000
2020-02-24 19:48:52,307 [INFO]  Epoch[2] Batch [0-11]	Speed: 2409.73 samples/sec	cross-entropy=4.259145	CC_Writing-accuracy=0.000000
2020-02-24 19:48:52,307 [INFO]  Epoch[2] Batch [0-11]	Speed: 2409.73 samples/sec	cross-entropy=4.259145	CC_Writing-accuracy=0.000000
2020-02-24 19:48:52,372 [INFO]  Epoch[2] Train-cross-entropy=4.682103
2020-02-24 19:48:52,372 [INFO]  Epoch[2] Train-cross-entropy=4.682103
2020-02-24 19:48:52,372 [INFO]  Epoch[2] Train-CC_Writing-accuracy=0.000000
2020-02-24 19:48:52,372 [INFO]  Epoch[2] Train-CC_Writing-accuracy=0.000000
2020-02-24 19:48:52,373 [INFO]  Epoch[2] Time cost=0.147
2020-02-24 19:48:52,373 [INFO]  Epoch[2] Time cost=0.147
2020-02-24 19:48:52,396 [INFO]  Saved checkpoint to "model/CC_Writing_imputer0/model-0002.params"
2020-02-24 19:48:52,396 [INFO]  Saved checkpoint to "model/CC_Writing_imputer0/model-0002.params"
2020-02-24 19:48:52,409 [INFO]  Epoch[2] Validation-cross-entropy=4.000639
2020-02-24 19:48:52,409 [INFO]  Epoch[2] Validation-cross-entropy=4.000639
2020-02-24 19:48:52,410 [INFO]  Epoch[2] Validation-CC_Writing-accuracy=0.000000
2020-02-24 19:48:52,410 [INFO]  Epoch[2] Validation-CC_Writing-accuracy=0.000000
2020-02-24 19:48:52,498 [INFO]  Epoch[3] Batch [0-11]	Speed: 2259.94 samples/sec	cross-entropy=3.511168	CC_Writing-accuracy=0.000000
2020-02-24 19:48:52,498 [INFO]  Epoch[3] Batch [0-11]	Speed: 2259.94 samples/sec	cross-entropy=3.511168	CC_Writing-accuracy=0.000000
2020-02-24 19:48:52,567 [INFO]  Epoch[3] Train-cross-entropy=4.232713
2020-02-24 19:48:52,567 [INFO]  Epoch[3] Train-cross-entropy=4.232713
2020-02-24 19:48:52,567 [INFO]  Epoch[3] Train-CC_Writing-accuracy=0.000000
2020-02-24 19:48:52,567 [INFO]  Epoch[3] Train-CC_Writing-accuracy=0.000000
2020-02-24 19:48:52,568 [INFO]  Epoch[3] Time cost=0.157
2020-02-24 19:48:52,568 [INFO]  Epoch[3] Time cost=0.157
2020-02-24 19:48:52,591 [INFO]  Saved checkpoint to "model/CC_Writing_imputer0/model-0003.params"
2020-02-24 19:48:52,591 [INFO]  Saved checkpoint to "model/CC_Writing_imputer0/model-0003.params"
2020-02-24 19:48:52,602 [INFO]  Epoch[3] Validation-cross-entropy=3.712686
2020-02-24 19:48:52,602 [INFO]  Epoch[3] Validation-cross-entropy=3.712686
2020-02-24 19:48:52,603 [INFO]  Epoch[3] Validation-CC_Writing-accuracy=0.000000
2020-02-24 19:48:52,603 [INFO]  Epoch[3] Validation-CC_Writing-accuracy=0.000000
2020-02-24 19:48:52,684 [INFO]  Epoch[4] Batch [0-11]	Speed: 2458.34 samples/sec	cross-entropy=3.244111	CC_Writing-accuracy=0.000000
2020-02-24 19:48:52,684 [INFO]  Epoch[4] Batch [0-11]	Speed: 2458.34 samples/sec	cross-entropy=3.244111	CC_Writing-accuracy=0.000000
2020-02-24 19:48:52,746 [INFO]  Epoch[4] Train-cross-entropy=3.967764
2020-02-24 19:48:52,746 [INFO]  Epoch[4] Train-cross-entropy=3.967764
2020-02-24 19:48:52,747 [INFO]  Epoch[4] Train-CC_Writing-accuracy=0.000000
2020-02-24 19:48:52,747 [INFO]  Epoch[4] Train-CC_Writing-accuracy=0.000000
2020-02-24 19:48:52,747 [INFO]  Epoch[4] Time cost=0.143
2020-02-24 19:48:52,747 [INFO]  Epoch[4] Time cost=0.143
2020-02-24 19:48:52,770 [INFO]  Saved checkpoint to "model/CC_Writing_imputer0/model-0004.params"
2020-02-24 19:48:52,770 [INFO]  Saved checkpoint to "model/CC_Writing_imputer0/model-0004.params"
2020-02-24 19:48:52,781 [INFO]  Epoch[4] Validation-cross-entropy=3.624840
2020-02-24 19:48:52,781 [INFO]  Epoch[4] Validation-cross-entropy=3.624840
2020-02-24 19:48:52,781 [INFO]  Epoch[4] Validation-CC_Writing-accuracy=0.000000
2020-02-24 19:48:52,781 [INFO]  Epoch[4] Validation-CC_Writing-accuracy=0.000000
2020-02-24 19:48:52,859 [INFO]  Epoch[5] Batch [0-11]	Speed: 2632.97 samples/sec	cross-entropy=3.032929	CC_Writing-accuracy=0.000000
2020-02-24 19:48:52,859 [INFO]  Epoch[5] Batch [0-11]	Speed: 2632.97 samples/sec	cross-entropy=3.032929	CC_Writing-accuracy=0.000000
2020-02-24 19:48:52,926 [INFO]  Epoch[5] Train-cross-entropy=3.736213
2020-02-24 19:48:52,926 [INFO]  Epoch[5] Train-cross-entropy=3.736213
2020-02-24 19:48:52,927 [INFO]  Epoch[5] Train-CC_Writing-accuracy=0.000000
2020-02-24 19:48:52,927 [INFO]  Epoch[5] Train-CC_Writing-accuracy=0.000000
2020-02-24 19:48:52,927 [INFO]  Epoch[5] Time cost=0.144
2020-02-24 19:48:52,927 [INFO]  Epoch[5] Time cost=0.144
2020-02-24 19:48:52,951 [INFO]  Saved checkpoint to "model/CC_Writing_imputer0/model-0005.params"
2020-02-24 19:48:52,951 [INFO]  Saved checkpoint to "model/CC_Writing_imputer0/model-0005.params"
2020-02-24 19:48:52,961 [INFO]  Epoch[5] Validation-cross-entropy=3.581942
2020-02-24 19:48:52,961 [INFO]  Epoch[5] Validation-cross-entropy=3.581942
2020-02-24 19:48:52,961 [INFO]  Epoch[5] Validation-CC_Writing-accuracy=0.000000
2020-02-24 19:48:52,961 [INFO]  Epoch[5] Validation-CC_Writing-accuracy=0.000000
2020-02-24 19:48:53,036 [INFO]  Epoch[6] Batch [0-11]	Speed: 2576.65 samples/sec	cross-entropy=2.880445	CC_Writing-accuracy=0.000000
2020-02-24 19:48:53,036 [INFO]  Epoch[6] Batch [0-11]	Speed: 2576.65 samples/sec	cross-entropy=2.880445	CC_Writing-accuracy=0.000000
2020-02-24 19:48:53,104 [INFO]  Epoch[6] Train-cross-entropy=3.559483
2020-02-24 19:48:53,104 [INFO]  Epoch[6] Train-cross-entropy=3.559483
2020-02-24 19:48:53,104 [INFO]  Epoch[6] Train-CC_Writing-accuracy=0.000000
2020-02-24 19:48:53,104 [INFO]  Epoch[6] Train-CC_Writing-accuracy=0.000000
2020-02-24 19:48:53,105 [INFO]  Epoch[6] Time cost=0.143
2020-02-24 19:48:53,105 [INFO]  Epoch[6] Time cost=0.143
2020-02-24 19:48:53,129 [INFO]  Saved checkpoint to "model/CC_Writing_imputer0/model-0006.params"
2020-02-24 19:48:53,129 [INFO]  Saved checkpoint to "model/CC_Writing_imputer0/model-0006.params"
2020-02-24 19:48:53,140 [INFO]  Epoch[6] Validation-cross-entropy=3.562561
2020-02-24 19:48:53,140 [INFO]  Epoch[6] Validation-cross-entropy=3.562561
2020-02-24 19:48:53,142 [INFO]  Epoch[6] Validation-CC_Writing-accuracy=0.000000
2020-02-24 19:48:53,142 [INFO]  Epoch[6] Validation-CC_Writing-accuracy=0.000000
2020-02-24 19:48:53,230 [INFO]  Epoch[7] Batch [0-11]	Speed: 2252.76 samples/sec	cross-entropy=2.779763	CC_Writing-accuracy=0.000000
2020-02-24 19:48:53,230 [INFO]  Epoch[7] Batch [0-11]	Speed: 2252.76 samples/sec	cross-entropy=2.779763	CC_Writing-accuracy=0.000000
2020-02-24 19:48:53,301 [INFO]  Epoch[7] Train-cross-entropy=3.425603
2020-02-24 19:48:53,301 [INFO]  Epoch[7] Train-cross-entropy=3.425603
2020-02-24 19:48:53,301 [INFO]  Epoch[7] Train-CC_Writing-accuracy=0.000000
2020-02-24 19:48:53,301 [INFO]  Epoch[7] Train-CC_Writing-accuracy=0.000000
2020-02-24 19:48:53,302 [INFO]  Epoch[7] Time cost=0.159
2020-02-24 19:48:53,302 [INFO]  Epoch[7] Time cost=0.159
2020-02-24 19:48:53,326 [INFO]  Saved checkpoint to "model/CC_Writing_imputer0/model-0007.params"
2020-02-24 19:48:53,326 [INFO]  Saved checkpoint to "model/CC_Writing_imputer0/model-0007.params"
2020-02-24 19:48:53,337 [INFO]  Epoch[7] Validation-cross-entropy=3.553401
2020-02-24 19:48:53,337 [INFO]  Epoch[7] Validation-cross-entropy=3.553401
2020-02-24 19:48:53,338 [INFO]  Epoch[7] Validation-CC_Writing-accuracy=0.000000
2020-02-24 19:48:53,338 [INFO]  Epoch[7] Validation-CC_Writing-accuracy=0.000000
2020-02-24 19:48:53,424 [INFO]  Epoch[8] Batch [0-11]	Speed: 2306.65 samples/sec	cross-entropy=2.710306	CC_Writing-accuracy=0.000000
2020-02-24 19:48:53,424 [INFO]  Epoch[8] Batch [0-11]	Speed: 2306.65 samples/sec	cross-entropy=2.710306	CC_Writing-accuracy=0.000000
2020-02-24 19:48:53,493 [INFO]  Epoch[8] Train-cross-entropy=3.343663
2020-02-24 19:48:53,493 [INFO]  Epoch[8] Train-cross-entropy=3.343663
2020-02-24 19:48:53,493 [INFO]  Epoch[8] Train-CC_Writing-accuracy=0.000000
2020-02-24 19:48:53,493 [INFO]  Epoch[8] Train-CC_Writing-accuracy=0.000000
2020-02-24 19:48:53,493 [INFO]  Epoch[8] Time cost=0.154
2020-02-24 19:48:53,493 [INFO]  Epoch[8] Time cost=0.154
2020-02-24 19:48:53,518 [INFO]  Saved checkpoint to "model/CC_Writing_imputer0/model-0008.params"
2020-02-24 19:48:53,518 [INFO]  Saved checkpoint to "model/CC_Writing_imputer0/model-0008.params"
2020-02-24 19:48:53,528 [INFO]  Epoch[8] Validation-cross-entropy=3.565273
2020-02-24 19:48:53,528 [INFO]  Epoch[8] Validation-cross-entropy=3.565273
2020-02-24 19:48:53,529 [INFO]  Epoch[8] Validation-CC_Writing-accuracy=0.000000
2020-02-24 19:48:53,529 [INFO]  Epoch[8] Validation-CC_Writing-accuracy=0.000000
2020-02-24 19:48:53,603 [INFO]  Epoch[9] Batch [0-11]	Speed: 2661.97 samples/sec	cross-entropy=2.662789	CC_Writing-accuracy=0.000000
2020-02-24 19:48:53,603 [INFO]  Epoch[9] Batch [0-11]	Speed: 2661.97 samples/sec	cross-entropy=2.662789	CC_Writing-accuracy=0.000000
2020-02-24 19:48:53,659 [INFO]  Epoch[9] Train-cross-entropy=3.271175
2020-02-24 19:48:53,659 [INFO]  Epoch[9] Train-cross-entropy=3.271175
2020-02-24 19:48:53,660 [INFO]  Epoch[9] Train-CC_Writing-accuracy=0.000000
2020-02-24 19:48:53,660 [INFO]  Epoch[9] Train-CC_Writing-accuracy=0.000000
2020-02-24 19:48:53,660 [INFO]  Epoch[9] Time cost=0.131
2020-02-24 19:48:53,660 [INFO]  Epoch[9] Time cost=0.131
2020-02-24 19:48:53,680 [INFO]  Saved checkpoint to "model/CC_Writing_imputer0/model-0009.params"
2020-02-24 19:48:53,680 [INFO]  Saved checkpoint to "model/CC_Writing_imputer0/model-0009.params"
2020-02-24 19:48:53,695 [INFO]  Epoch[9] Validation-cross-entropy=3.575437
2020-02-24 19:48:53,695 [INFO]  Epoch[9] Validation-cross-entropy=3.575437
2020-02-24 19:48:53,695 [INFO]  Epoch[9] Validation-CC_Writing-accuracy=0.000000
2020-02-24 19:48:53,695 [INFO]  Epoch[9] Validation-CC_Writing-accuracy=0.000000
2020-02-24 19:48:53,780 [INFO]  Epoch[10] Batch [0-11]	Speed: 2325.57 samples/sec	cross-entropy=2.619054	CC_Writing-accuracy=0.000000
2020-02-24 19:48:53,780 [INFO]  Epoch[10] Batch [0-11]	Speed: 2325.57 samples/sec	cross-entropy=2.619054	CC_Writing-accuracy=0.000000
2020-02-24 19:48:53,845 [INFO]  Epoch[10] Train-cross-entropy=3.208998
2020-02-24 19:48:53,845 [INFO]  Epoch[10] Train-cross-entropy=3.208998
2020-02-24 19:48:53,846 [INFO]  Epoch[10] Train-CC_Writing-accuracy=0.000000
2020-02-24 19:48:53,846 [INFO]  Epoch[10] Train-CC_Writing-accuracy=0.000000
2020-02-24 19:48:53,846 [INFO]  Epoch[10] Time cost=0.151
2020-02-24 19:48:53,846 [INFO]  Epoch[10] Time cost=0.151
2020-02-24 19:48:53,870 [INFO]  Saved checkpoint to "model/CC_Writing_imputer0/model-0010.params"
2020-02-24 19:48:53,870 [INFO]  Saved checkpoint to "model/CC_Writing_imputer0/model-0010.params"
2020-02-24 19:48:53,880 [INFO]  Epoch[10] Validation-cross-entropy=3.585918
2020-02-24 19:48:53,880 [INFO]  Epoch[10] Validation-cross-entropy=3.585918
2020-02-24 19:48:53,881 [INFO]  Epoch[10] Validation-CC_Writing-accuracy=0.000000
2020-02-24 19:48:53,881 [INFO]  Epoch[10] Validation-CC_Writing-accuracy=0.000000
2020-02-24 19:48:53,956 [INFO]  Epoch[11] Batch [0-11]	Speed: 2692.11 samples/sec	cross-entropy=2.583376	CC_Writing-accuracy=0.000000
2020-02-24 19:48:53,956 [INFO]  Epoch[11] Batch [0-11]	Speed: 2692.11 samples/sec	cross-entropy=2.583376	CC_Writing-accuracy=0.000000
2020-02-24 19:48:54,016 [INFO]  Epoch[11] Train-cross-entropy=3.157525
2020-02-24 19:48:54,016 [INFO]  Epoch[11] Train-cross-entropy=3.157525
2020-02-24 19:48:54,017 [INFO]  Epoch[11] Train-CC_Writing-accuracy=0.000000
2020-02-24 19:48:54,017 [INFO]  Epoch[11] Train-CC_Writing-accuracy=0.000000
2020-02-24 19:48:54,017 [INFO]  Epoch[11] Time cost=0.136
2020-02-24 19:48:54,017 [INFO]  Epoch[11] Time cost=0.136
2020-02-24 19:48:54,039 [INFO]  Saved checkpoint to "model/CC_Writing_imputer0/model-0011.params"
2020-02-24 19:48:54,039 [INFO]  Saved checkpoint to "model/CC_Writing_imputer0/model-0011.params"
2020-02-24 19:48:54,054 [INFO]  No improvement detected for 5 epochs compared to 3.562561482191086 last error obtained: 3.6003346418341002, stopping here
2020-02-24 19:48:54,054 [INFO]  No improvement detected for 5 epochs compared to 3.562561482191086 last error obtained: 3.6003346418341002, stopping here
2020-02-24 19:48:54,054 [INFO]  
========== done (2.198275089263916 s) fit model
2020-02-24 19:48:54,054 [INFO]  
========== done (2.198275089263916 s) fit model
2020-02-24 19:48:54,845 [INFO]  
========== start: fit model
2020-02-24 19:48:54,845 [INFO]  
========== start: fit model
2020-02-24 19:48:54,845 [WARNING]  Already bound, ignoring bind()
2020-02-24 19:48:54,845 [WARNING]  Already bound, ignoring bind()
2020-02-24 19:48:54,991 [INFO]  Epoch[0] Batch [0-11]	Speed: 2237.00 samples/sec	cross-entropy=7.464861	CC_Texts-accuracy=0.000000
2020-02-24 19:48:54,991 [INFO]  Epoch[0] Batch [0-11]	Speed: 2237.00 samples/sec	cross-entropy=7.464861	CC_Texts-accuracy=0.000000
2020-02-24 19:48:55,062 [INFO]  Epoch[0] Train-cross-entropy=3.124263
2020-02-24 19:48:55,062 [INFO]  Epoch[0] Train-cross-entropy=3.124263
2020-02-24 19:48:55,062 [INFO]  Epoch[0] Train-CC_Texts-accuracy=0.000000
2020-02-24 19:48:55,062 [INFO]  Epoch[0] Train-CC_Texts-accuracy=0.000000
2020-02-24 19:48:55,063 [INFO]  Epoch[0] Time cost=0.206
2020-02-24 19:48:55,063 [INFO]  Epoch[0] Time cost=0.206
2020-02-24 19:48:55,088 [INFO]  Saved checkpoint to "model/CC_Texts_imputer0/model-0000.params"
2020-02-24 19:48:55,088 [INFO]  Saved checkpoint to "model/CC_Texts_imputer0/model-0000.params"
2020-02-24 19:48:55,101 [INFO]  Epoch[0] Validation-cross-entropy=3.156705
2020-02-24 19:48:55,101 [INFO]  Epoch[0] Validation-cross-entropy=3.156705
2020-02-24 19:48:55,102 [INFO]  Epoch[0] Validation-CC_Texts-accuracy=0.000000
2020-02-24 19:48:55,102 [INFO]  Epoch[0] Validation-CC_Texts-accuracy=0.000000
2020-02-24 19:48:55,190 [INFO]  Epoch[1] Batch [0-11]	Speed: 2232.41 samples/sec	cross-entropy=2.140926	CC_Texts-accuracy=0.000000
2020-02-24 19:48:55,190 [INFO]  Epoch[1] Batch [0-11]	Speed: 2232.41 samples/sec	cross-entropy=2.140926	CC_Texts-accuracy=0.000000
2020-02-24 19:48:55,262 [INFO]  Epoch[1] Train-cross-entropy=1.721995
2020-02-24 19:48:55,262 [INFO]  Epoch[1] Train-cross-entropy=1.721995
2020-02-24 19:48:55,263 [INFO]  Epoch[1] Train-CC_Texts-accuracy=0.000000
2020-02-24 19:48:55,263 [INFO]  Epoch[1] Train-CC_Texts-accuracy=0.000000
2020-02-24 19:48:55,263 [INFO]  Epoch[1] Time cost=0.161
2020-02-24 19:48:55,263 [INFO]  Epoch[1] Time cost=0.161
2020-02-24 19:48:55,288 [INFO]  Saved checkpoint to "model/CC_Texts_imputer0/model-0001.params"
2020-02-24 19:48:55,288 [INFO]  Saved checkpoint to "model/CC_Texts_imputer0/model-0001.params"
2020-02-24 19:48:55,301 [INFO]  Epoch[1] Validation-cross-entropy=2.414506
2020-02-24 19:48:55,301 [INFO]  Epoch[1] Validation-cross-entropy=2.414506
2020-02-24 19:48:55,302 [INFO]  Epoch[1] Validation-CC_Texts-accuracy=0.000000
2020-02-24 19:48:55,302 [INFO]  Epoch[1] Validation-CC_Texts-accuracy=0.000000
2020-02-24 19:48:55,388 [INFO]  Epoch[2] Batch [0-11]	Speed: 2305.39 samples/sec	cross-entropy=1.606071	CC_Texts-accuracy=0.000000
2020-02-24 19:48:55,388 [INFO]  Epoch[2] Batch [0-11]	Speed: 2305.39 samples/sec	cross-entropy=1.606071	CC_Texts-accuracy=0.000000
2020-02-24 19:48:55,459 [INFO]  Epoch[2] Train-cross-entropy=1.449924
2020-02-24 19:48:55,459 [INFO]  Epoch[2] Train-cross-entropy=1.449924
2020-02-24 19:48:55,459 [INFO]  Epoch[2] Train-CC_Texts-accuracy=0.000000
2020-02-24 19:48:55,459 [INFO]  Epoch[2] Train-CC_Texts-accuracy=0.000000
2020-02-24 19:48:55,460 [INFO]  Epoch[2] Time cost=0.157
2020-02-24 19:48:55,460 [INFO]  Epoch[2] Time cost=0.157
2020-02-24 19:48:55,485 [INFO]  Saved checkpoint to "model/CC_Texts_imputer0/model-0002.params"
2020-02-24 19:48:55,485 [INFO]  Saved checkpoint to "model/CC_Texts_imputer0/model-0002.params"
2020-02-24 19:48:55,496 [INFO]  Epoch[2] Validation-cross-entropy=2.311348
2020-02-24 19:48:55,496 [INFO]  Epoch[2] Validation-cross-entropy=2.311348
2020-02-24 19:48:55,496 [INFO]  Epoch[2] Validation-CC_Texts-accuracy=0.000000
2020-02-24 19:48:55,496 [INFO]  Epoch[2] Validation-CC_Texts-accuracy=0.000000
2020-02-24 19:48:55,584 [INFO]  Epoch[3] Batch [0-11]	Speed: 2284.13 samples/sec	cross-entropy=1.436967	CC_Texts-accuracy=0.000000
2020-02-24 19:48:55,584 [INFO]  Epoch[3] Batch [0-11]	Speed: 2284.13 samples/sec	cross-entropy=1.436967	CC_Texts-accuracy=0.000000
2020-02-24 19:48:55,652 [INFO]  Epoch[3] Train-cross-entropy=1.277454
2020-02-24 19:48:55,652 [INFO]  Epoch[3] Train-cross-entropy=1.277454
2020-02-24 19:48:55,653 [INFO]  Epoch[3] Train-CC_Texts-accuracy=0.000000
2020-02-24 19:48:55,653 [INFO]  Epoch[3] Train-CC_Texts-accuracy=0.000000
2020-02-24 19:48:55,653 [INFO]  Epoch[3] Time cost=0.156
2020-02-24 19:48:55,653 [INFO]  Epoch[3] Time cost=0.156
2020-02-24 19:48:55,678 [INFO]  Saved checkpoint to "model/CC_Texts_imputer0/model-0003.params"
2020-02-24 19:48:55,678 [INFO]  Saved checkpoint to "model/CC_Texts_imputer0/model-0003.params"
2020-02-24 19:48:55,691 [INFO]  Epoch[3] Validation-cross-entropy=2.296262
2020-02-24 19:48:55,691 [INFO]  Epoch[3] Validation-cross-entropy=2.296262
2020-02-24 19:48:55,692 [INFO]  Epoch[3] Validation-CC_Texts-accuracy=0.000000
2020-02-24 19:48:55,692 [INFO]  Epoch[3] Validation-CC_Texts-accuracy=0.000000
2020-02-24 19:48:55,781 [INFO]  Epoch[4] Batch [0-11]	Speed: 2226.93 samples/sec	cross-entropy=1.342763	CC_Texts-accuracy=0.000000
2020-02-24 19:48:55,781 [INFO]  Epoch[4] Batch [0-11]	Speed: 2226.93 samples/sec	cross-entropy=1.342763	CC_Texts-accuracy=0.000000
2020-02-24 19:48:55,863 [INFO]  Epoch[4] Train-cross-entropy=1.172721
2020-02-24 19:48:55,863 [INFO]  Epoch[4] Train-cross-entropy=1.172721
2020-02-24 19:48:55,863 [INFO]  Epoch[4] Train-CC_Texts-accuracy=0.000000
2020-02-24 19:48:55,863 [INFO]  Epoch[4] Train-CC_Texts-accuracy=0.000000
2020-02-24 19:48:55,864 [INFO]  Epoch[4] Time cost=0.171
2020-02-24 19:48:55,864 [INFO]  Epoch[4] Time cost=0.171
2020-02-24 19:48:55,890 [INFO]  Saved checkpoint to "model/CC_Texts_imputer0/model-0004.params"
2020-02-24 19:48:55,890 [INFO]  Saved checkpoint to "model/CC_Texts_imputer0/model-0004.params"
2020-02-24 19:48:55,903 [INFO]  Epoch[4] Validation-cross-entropy=2.250061
2020-02-24 19:48:55,903 [INFO]  Epoch[4] Validation-cross-entropy=2.250061
2020-02-24 19:48:55,904 [INFO]  Epoch[4] Validation-CC_Texts-accuracy=0.000000
2020-02-24 19:48:55,904 [INFO]  Epoch[4] Validation-CC_Texts-accuracy=0.000000
2020-02-24 19:48:55,999 [INFO]  Epoch[5] Batch [0-11]	Speed: 2075.07 samples/sec	cross-entropy=1.279888	CC_Texts-accuracy=0.000000
2020-02-24 19:48:55,999 [INFO]  Epoch[5] Batch [0-11]	Speed: 2075.07 samples/sec	cross-entropy=1.279888	CC_Texts-accuracy=0.000000
2020-02-24 19:48:56,073 [INFO]  Epoch[5] Train-cross-entropy=1.090263
2020-02-24 19:48:56,073 [INFO]  Epoch[5] Train-cross-entropy=1.090263
2020-02-24 19:48:56,073 [INFO]  Epoch[5] Train-CC_Texts-accuracy=0.000000
2020-02-24 19:48:56,073 [INFO]  Epoch[5] Train-CC_Texts-accuracy=0.000000
2020-02-24 19:48:56,073 [INFO]  Epoch[5] Time cost=0.169
2020-02-24 19:48:56,073 [INFO]  Epoch[5] Time cost=0.169
2020-02-24 19:48:56,099 [INFO]  Saved checkpoint to "model/CC_Texts_imputer0/model-0005.params"
2020-02-24 19:48:56,099 [INFO]  Saved checkpoint to "model/CC_Texts_imputer0/model-0005.params"
2020-02-24 19:48:56,112 [INFO]  Epoch[5] Validation-cross-entropy=2.242589
2020-02-24 19:48:56,112 [INFO]  Epoch[5] Validation-cross-entropy=2.242589
2020-02-24 19:48:56,113 [INFO]  Epoch[5] Validation-CC_Texts-accuracy=0.000000
2020-02-24 19:48:56,113 [INFO]  Epoch[5] Validation-CC_Texts-accuracy=0.000000
2020-02-24 19:48:56,201 [INFO]  Epoch[6] Batch [0-11]	Speed: 2259.10 samples/sec	cross-entropy=1.227448	CC_Texts-accuracy=0.000000
2020-02-24 19:48:56,201 [INFO]  Epoch[6] Batch [0-11]	Speed: 2259.10 samples/sec	cross-entropy=1.227448	CC_Texts-accuracy=0.000000
2020-02-24 19:48:56,271 [INFO]  Epoch[6] Train-cross-entropy=1.031598
2020-02-24 19:48:56,271 [INFO]  Epoch[6] Train-cross-entropy=1.031598
2020-02-24 19:48:56,272 [INFO]  Epoch[6] Train-CC_Texts-accuracy=0.000000
2020-02-24 19:48:56,272 [INFO]  Epoch[6] Train-CC_Texts-accuracy=0.000000
2020-02-24 19:48:56,272 [INFO]  Epoch[6] Time cost=0.159
2020-02-24 19:48:56,272 [INFO]  Epoch[6] Time cost=0.159
2020-02-24 19:48:56,295 [INFO]  Saved checkpoint to "model/CC_Texts_imputer0/model-0006.params"
2020-02-24 19:48:56,295 [INFO]  Saved checkpoint to "model/CC_Texts_imputer0/model-0006.params"
2020-02-24 19:48:56,308 [INFO]  Epoch[6] Validation-cross-entropy=2.172695
2020-02-24 19:48:56,308 [INFO]  Epoch[6] Validation-cross-entropy=2.172695
2020-02-24 19:48:56,309 [INFO]  Epoch[6] Validation-CC_Texts-accuracy=0.000000
2020-02-24 19:48:56,309 [INFO]  Epoch[6] Validation-CC_Texts-accuracy=0.000000
2020-02-24 19:48:56,388 [INFO]  Epoch[7] Batch [0-11]	Speed: 2516.01 samples/sec	cross-entropy=1.176540	CC_Texts-accuracy=0.000000
2020-02-24 19:48:56,388 [INFO]  Epoch[7] Batch [0-11]	Speed: 2516.01 samples/sec	cross-entropy=1.176540	CC_Texts-accuracy=0.000000
2020-02-24 19:48:56,454 [INFO]  Epoch[7] Train-cross-entropy=0.982859
2020-02-24 19:48:56,454 [INFO]  Epoch[7] Train-cross-entropy=0.982859
2020-02-24 19:48:56,455 [INFO]  Epoch[7] Train-CC_Texts-accuracy=0.000000
2020-02-24 19:48:56,455 [INFO]  Epoch[7] Train-CC_Texts-accuracy=0.000000
2020-02-24 19:48:56,455 [INFO]  Epoch[7] Time cost=0.145
2020-02-24 19:48:56,455 [INFO]  Epoch[7] Time cost=0.145
2020-02-24 19:48:56,480 [INFO]  Saved checkpoint to "model/CC_Texts_imputer0/model-0007.params"
2020-02-24 19:48:56,480 [INFO]  Saved checkpoint to "model/CC_Texts_imputer0/model-0007.params"
2020-02-24 19:48:56,490 [INFO]  Epoch[7] Validation-cross-entropy=2.118204
2020-02-24 19:48:56,490 [INFO]  Epoch[7] Validation-cross-entropy=2.118204
2020-02-24 19:48:56,491 [INFO]  Epoch[7] Validation-CC_Texts-accuracy=0.000000
2020-02-24 19:48:56,491 [INFO]  Epoch[7] Validation-CC_Texts-accuracy=0.000000
2020-02-24 19:48:56,579 [INFO]  Epoch[8] Batch [0-11]	Speed: 2252.83 samples/sec	cross-entropy=1.131612	CC_Texts-accuracy=0.000000
2020-02-24 19:48:56,579 [INFO]  Epoch[8] Batch [0-11]	Speed: 2252.83 samples/sec	cross-entropy=1.131612	CC_Texts-accuracy=0.000000
2020-02-24 19:48:56,648 [INFO]  Epoch[8] Train-cross-entropy=0.950099
2020-02-24 19:48:56,648 [INFO]  Epoch[8] Train-cross-entropy=0.950099
2020-02-24 19:48:56,649 [INFO]  Epoch[8] Train-CC_Texts-accuracy=0.000000
2020-02-24 19:48:56,649 [INFO]  Epoch[8] Train-CC_Texts-accuracy=0.000000
2020-02-24 19:48:56,649 [INFO]  Epoch[8] Time cost=0.157
2020-02-24 19:48:56,649 [INFO]  Epoch[8] Time cost=0.157
2020-02-24 19:48:56,673 [INFO]  Saved checkpoint to "model/CC_Texts_imputer0/model-0008.params"
2020-02-24 19:48:56,673 [INFO]  Saved checkpoint to "model/CC_Texts_imputer0/model-0008.params"
2020-02-24 19:48:56,684 [INFO]  Epoch[8] Validation-cross-entropy=2.057527
2020-02-24 19:48:56,684 [INFO]  Epoch[8] Validation-cross-entropy=2.057527
2020-02-24 19:48:56,685 [INFO]  Epoch[8] Validation-CC_Texts-accuracy=0.000000
2020-02-24 19:48:56,685 [INFO]  Epoch[8] Validation-CC_Texts-accuracy=0.000000
2020-02-24 19:48:56,777 [INFO]  Epoch[9] Batch [0-11]	Speed: 2166.14 samples/sec	cross-entropy=1.095323	CC_Texts-accuracy=0.000000
2020-02-24 19:48:56,777 [INFO]  Epoch[9] Batch [0-11]	Speed: 2166.14 samples/sec	cross-entropy=1.095323	CC_Texts-accuracy=0.000000
2020-02-24 19:48:56,848 [INFO]  Epoch[9] Train-cross-entropy=0.924626
2020-02-24 19:48:56,848 [INFO]  Epoch[9] Train-cross-entropy=0.924626
2020-02-24 19:48:56,849 [INFO]  Epoch[9] Train-CC_Texts-accuracy=0.000000
2020-02-24 19:48:56,849 [INFO]  Epoch[9] Train-CC_Texts-accuracy=0.000000
2020-02-24 19:48:56,849 [INFO]  Epoch[9] Time cost=0.163
2020-02-24 19:48:56,849 [INFO]  Epoch[9] Time cost=0.163
2020-02-24 19:48:56,871 [INFO]  Saved checkpoint to "model/CC_Texts_imputer0/model-0009.params"
2020-02-24 19:48:56,871 [INFO]  Saved checkpoint to "model/CC_Texts_imputer0/model-0009.params"
2020-02-24 19:48:56,884 [INFO]  Epoch[9] Validation-cross-entropy=2.017743
2020-02-24 19:48:56,884 [INFO]  Epoch[9] Validation-cross-entropy=2.017743
2020-02-24 19:48:56,885 [INFO]  Epoch[9] Validation-CC_Texts-accuracy=0.000000
2020-02-24 19:48:56,885 [INFO]  Epoch[9] Validation-CC_Texts-accuracy=0.000000
2020-02-24 19:48:56,975 [INFO]  Epoch[10] Batch [0-11]	Speed: 2212.74 samples/sec	cross-entropy=1.065100	CC_Texts-accuracy=0.000000
2020-02-24 19:48:56,975 [INFO]  Epoch[10] Batch [0-11]	Speed: 2212.74 samples/sec	cross-entropy=1.065100	CC_Texts-accuracy=0.000000
2020-02-24 19:48:57,046 [INFO]  Epoch[10] Train-cross-entropy=0.905236
2020-02-24 19:48:57,046 [INFO]  Epoch[10] Train-cross-entropy=0.905236
2020-02-24 19:48:57,046 [INFO]  Epoch[10] Train-CC_Texts-accuracy=0.000000
2020-02-24 19:48:57,046 [INFO]  Epoch[10] Train-CC_Texts-accuracy=0.000000
2020-02-24 19:48:57,046 [INFO]  Epoch[10] Time cost=0.160
2020-02-24 19:48:57,046 [INFO]  Epoch[10] Time cost=0.160
2020-02-24 19:48:57,072 [INFO]  Saved checkpoint to "model/CC_Texts_imputer0/model-0010.params"
2020-02-24 19:48:57,072 [INFO]  Saved checkpoint to "model/CC_Texts_imputer0/model-0010.params"
2020-02-24 19:48:57,083 [INFO]  Epoch[10] Validation-cross-entropy=1.979007
2020-02-24 19:48:57,083 [INFO]  Epoch[10] Validation-cross-entropy=1.979007
2020-02-24 19:48:57,084 [INFO]  Epoch[10] Validation-CC_Texts-accuracy=0.000000
2020-02-24 19:48:57,084 [INFO]  Epoch[10] Validation-CC_Texts-accuracy=0.000000
2020-02-24 19:48:57,172 [INFO]  Epoch[11] Batch [0-11]	Speed: 2217.24 samples/sec	cross-entropy=1.040239	CC_Texts-accuracy=0.000000
2020-02-24 19:48:57,172 [INFO]  Epoch[11] Batch [0-11]	Speed: 2217.24 samples/sec	cross-entropy=1.040239	CC_Texts-accuracy=0.000000
2020-02-24 19:48:57,244 [INFO]  Epoch[11] Train-cross-entropy=0.889111
2020-02-24 19:48:57,244 [INFO]  Epoch[11] Train-cross-entropy=0.889111
2020-02-24 19:48:57,244 [INFO]  Epoch[11] Train-CC_Texts-accuracy=0.000000
2020-02-24 19:48:57,244 [INFO]  Epoch[11] Train-CC_Texts-accuracy=0.000000
2020-02-24 19:48:57,245 [INFO]  Epoch[11] Time cost=0.159
2020-02-24 19:48:57,245 [INFO]  Epoch[11] Time cost=0.159
2020-02-24 19:48:57,270 [INFO]  Saved checkpoint to "model/CC_Texts_imputer0/model-0011.params"
2020-02-24 19:48:57,270 [INFO]  Saved checkpoint to "model/CC_Texts_imputer0/model-0011.params"
2020-02-24 19:48:57,281 [INFO]  Epoch[11] Validation-cross-entropy=1.952991
2020-02-24 19:48:57,281 [INFO]  Epoch[11] Validation-cross-entropy=1.952991
2020-02-24 19:48:57,283 [INFO]  Epoch[11] Validation-CC_Texts-accuracy=0.000000
2020-02-24 19:48:57,283 [INFO]  Epoch[11] Validation-CC_Texts-accuracy=0.000000
2020-02-24 19:48:57,360 [INFO]  Epoch[12] Batch [0-11]	Speed: 2628.68 samples/sec	cross-entropy=1.018579	CC_Texts-accuracy=0.000000
2020-02-24 19:48:57,360 [INFO]  Epoch[12] Batch [0-11]	Speed: 2628.68 samples/sec	cross-entropy=1.018579	CC_Texts-accuracy=0.000000
2020-02-24 19:48:57,425 [INFO]  Epoch[12] Train-cross-entropy=0.875081
2020-02-24 19:48:57,425 [INFO]  Epoch[12] Train-cross-entropy=0.875081
2020-02-24 19:48:57,425 [INFO]  Epoch[12] Train-CC_Texts-accuracy=0.000000
2020-02-24 19:48:57,425 [INFO]  Epoch[12] Train-CC_Texts-accuracy=0.000000
2020-02-24 19:48:57,426 [INFO]  Epoch[12] Time cost=0.142
2020-02-24 19:48:57,426 [INFO]  Epoch[12] Time cost=0.142
2020-02-24 19:48:57,449 [INFO]  Saved checkpoint to "model/CC_Texts_imputer0/model-0012.params"
2020-02-24 19:48:57,449 [INFO]  Saved checkpoint to "model/CC_Texts_imputer0/model-0012.params"
2020-02-24 19:48:57,462 [INFO]  Epoch[12] Validation-cross-entropy=1.925257
2020-02-24 19:48:57,462 [INFO]  Epoch[12] Validation-cross-entropy=1.925257
2020-02-24 19:48:57,463 [INFO]  Epoch[12] Validation-CC_Texts-accuracy=0.000000
2020-02-24 19:48:57,463 [INFO]  Epoch[12] Validation-CC_Texts-accuracy=0.000000
2020-02-24 19:48:57,552 [INFO]  Epoch[13] Batch [0-11]	Speed: 2243.28 samples/sec	cross-entropy=0.999811	CC_Texts-accuracy=0.000000
2020-02-24 19:48:57,552 [INFO]  Epoch[13] Batch [0-11]	Speed: 2243.28 samples/sec	cross-entropy=0.999811	CC_Texts-accuracy=0.000000
2020-02-24 19:48:57,623 [INFO]  Epoch[13] Train-cross-entropy=0.863659
2020-02-24 19:48:57,623 [INFO]  Epoch[13] Train-cross-entropy=0.863659
2020-02-24 19:48:57,623 [INFO]  Epoch[13] Train-CC_Texts-accuracy=0.000000
2020-02-24 19:48:57,623 [INFO]  Epoch[13] Train-CC_Texts-accuracy=0.000000
2020-02-24 19:48:57,624 [INFO]  Epoch[13] Time cost=0.160
2020-02-24 19:48:57,624 [INFO]  Epoch[13] Time cost=0.160
2020-02-24 19:48:57,648 [INFO]  Saved checkpoint to "model/CC_Texts_imputer0/model-0013.params"
2020-02-24 19:48:57,648 [INFO]  Saved checkpoint to "model/CC_Texts_imputer0/model-0013.params"
2020-02-24 19:48:57,662 [INFO]  Epoch[13] Validation-cross-entropy=1.913198
2020-02-24 19:48:57,662 [INFO]  Epoch[13] Validation-cross-entropy=1.913198
2020-02-24 19:48:57,663 [INFO]  Epoch[13] Validation-CC_Texts-accuracy=0.000000
2020-02-24 19:48:57,663 [INFO]  Epoch[13] Validation-CC_Texts-accuracy=0.000000
2020-02-24 19:48:57,750 [INFO]  Epoch[14] Batch [0-11]	Speed: 2258.20 samples/sec	cross-entropy=0.981712	CC_Texts-accuracy=0.000000
2020-02-24 19:48:57,750 [INFO]  Epoch[14] Batch [0-11]	Speed: 2258.20 samples/sec	cross-entropy=0.981712	CC_Texts-accuracy=0.000000
2020-02-24 19:48:57,822 [INFO]  Epoch[14] Train-cross-entropy=0.852772
2020-02-24 19:48:57,822 [INFO]  Epoch[14] Train-cross-entropy=0.852772
2020-02-24 19:48:57,822 [INFO]  Epoch[14] Train-CC_Texts-accuracy=0.000000
2020-02-24 19:48:57,822 [INFO]  Epoch[14] Train-CC_Texts-accuracy=0.000000
2020-02-24 19:48:57,822 [INFO]  Epoch[14] Time cost=0.159
2020-02-24 19:48:57,822 [INFO]  Epoch[14] Time cost=0.159
2020-02-24 19:48:57,847 [INFO]  Saved checkpoint to "model/CC_Texts_imputer0/model-0014.params"
2020-02-24 19:48:57,847 [INFO]  Saved checkpoint to "model/CC_Texts_imputer0/model-0014.params"
2020-02-24 19:48:57,861 [INFO]  Epoch[14] Validation-cross-entropy=1.880175
2020-02-24 19:48:57,861 [INFO]  Epoch[14] Validation-cross-entropy=1.880175
2020-02-24 19:48:57,864 [INFO]  Epoch[14] Validation-CC_Texts-accuracy=0.000000
2020-02-24 19:48:57,864 [INFO]  Epoch[14] Validation-CC_Texts-accuracy=0.000000
2020-02-24 19:48:57,952 [INFO]  Epoch[15] Batch [0-11]	Speed: 2253.47 samples/sec	cross-entropy=0.966990	CC_Texts-accuracy=0.000000
2020-02-24 19:48:57,952 [INFO]  Epoch[15] Batch [0-11]	Speed: 2253.47 samples/sec	cross-entropy=0.966990	CC_Texts-accuracy=0.000000
2020-02-24 19:48:58,024 [INFO]  Epoch[15] Train-cross-entropy=0.840591
2020-02-24 19:48:58,024 [INFO]  Epoch[15] Train-cross-entropy=0.840591
2020-02-24 19:48:58,024 [INFO]  Epoch[15] Train-CC_Texts-accuracy=0.000000
2020-02-24 19:48:58,024 [INFO]  Epoch[15] Train-CC_Texts-accuracy=0.000000
2020-02-24 19:48:58,024 [INFO]  Epoch[15] Time cost=0.160
2020-02-24 19:48:58,024 [INFO]  Epoch[15] Time cost=0.160
2020-02-24 19:48:58,048 [INFO]  Saved checkpoint to "model/CC_Texts_imputer0/model-0015.params"
2020-02-24 19:48:58,048 [INFO]  Saved checkpoint to "model/CC_Texts_imputer0/model-0015.params"
2020-02-24 19:48:58,062 [INFO]  Epoch[15] Validation-cross-entropy=1.870173
2020-02-24 19:48:58,062 [INFO]  Epoch[15] Validation-cross-entropy=1.870173
2020-02-24 19:48:58,063 [INFO]  Epoch[15] Validation-CC_Texts-accuracy=0.000000
2020-02-24 19:48:58,063 [INFO]  Epoch[15] Validation-CC_Texts-accuracy=0.000000
2020-02-24 19:48:58,150 [INFO]  Epoch[16] Batch [0-11]	Speed: 2247.87 samples/sec	cross-entropy=0.952147	CC_Texts-accuracy=0.000000
2020-02-24 19:48:58,150 [INFO]  Epoch[16] Batch [0-11]	Speed: 2247.87 samples/sec	cross-entropy=0.952147	CC_Texts-accuracy=0.000000
2020-02-24 19:48:58,221 [INFO]  Epoch[16] Train-cross-entropy=0.829829
2020-02-24 19:48:58,221 [INFO]  Epoch[16] Train-cross-entropy=0.829829
2020-02-24 19:48:58,222 [INFO]  Epoch[16] Train-CC_Texts-accuracy=0.000000
2020-02-24 19:48:58,222 [INFO]  Epoch[16] Train-CC_Texts-accuracy=0.000000
2020-02-24 19:48:58,222 [INFO]  Epoch[16] Time cost=0.159
2020-02-24 19:48:58,222 [INFO]  Epoch[16] Time cost=0.159
2020-02-24 19:48:58,247 [INFO]  Saved checkpoint to "model/CC_Texts_imputer0/model-0016.params"
2020-02-24 19:48:58,247 [INFO]  Saved checkpoint to "model/CC_Texts_imputer0/model-0016.params"
2020-02-24 19:48:58,260 [INFO]  Epoch[16] Validation-cross-entropy=1.850530
2020-02-24 19:48:58,260 [INFO]  Epoch[16] Validation-cross-entropy=1.850530
2020-02-24 19:48:58,261 [INFO]  Epoch[16] Validation-CC_Texts-accuracy=0.000000
2020-02-24 19:48:58,261 [INFO]  Epoch[16] Validation-CC_Texts-accuracy=0.000000
2020-02-24 19:48:58,349 [INFO]  Epoch[17] Batch [0-11]	Speed: 2238.69 samples/sec	cross-entropy=0.936990	CC_Texts-accuracy=0.000000
2020-02-24 19:48:58,349 [INFO]  Epoch[17] Batch [0-11]	Speed: 2238.69 samples/sec	cross-entropy=0.936990	CC_Texts-accuracy=0.000000
2020-02-24 19:48:58,420 [INFO]  Epoch[17] Train-cross-entropy=0.821788
2020-02-24 19:48:58,420 [INFO]  Epoch[17] Train-cross-entropy=0.821788
2020-02-24 19:48:58,420 [INFO]  Epoch[17] Train-CC_Texts-accuracy=0.000000
2020-02-24 19:48:58,420 [INFO]  Epoch[17] Train-CC_Texts-accuracy=0.000000
2020-02-24 19:48:58,421 [INFO]  Epoch[17] Time cost=0.159
2020-02-24 19:48:58,421 [INFO]  Epoch[17] Time cost=0.159
2020-02-24 19:48:58,445 [INFO]  Saved checkpoint to "model/CC_Texts_imputer0/model-0017.params"
2020-02-24 19:48:58,445 [INFO]  Saved checkpoint to "model/CC_Texts_imputer0/model-0017.params"
2020-02-24 19:48:58,458 [INFO]  Epoch[17] Validation-cross-entropy=1.847977
2020-02-24 19:48:58,458 [INFO]  Epoch[17] Validation-cross-entropy=1.847977
2020-02-24 19:48:58,459 [INFO]  Epoch[17] Validation-CC_Texts-accuracy=0.000000
2020-02-24 19:48:58,459 [INFO]  Epoch[17] Validation-CC_Texts-accuracy=0.000000
2020-02-24 19:48:58,541 [INFO]  Epoch[18] Batch [0-11]	Speed: 2408.31 samples/sec	cross-entropy=0.922098	CC_Texts-accuracy=0.000000
2020-02-24 19:48:58,541 [INFO]  Epoch[18] Batch [0-11]	Speed: 2408.31 samples/sec	cross-entropy=0.922098	CC_Texts-accuracy=0.000000
2020-02-24 19:48:58,611 [INFO]  Epoch[18] Train-cross-entropy=0.812528
2020-02-24 19:48:58,611 [INFO]  Epoch[18] Train-cross-entropy=0.812528
2020-02-24 19:48:58,611 [INFO]  Epoch[18] Train-CC_Texts-accuracy=0.000000
2020-02-24 19:48:58,611 [INFO]  Epoch[18] Train-CC_Texts-accuracy=0.000000
2020-02-24 19:48:58,612 [INFO]  Epoch[18] Time cost=0.152
2020-02-24 19:48:58,612 [INFO]  Epoch[18] Time cost=0.152
2020-02-24 19:48:58,636 [INFO]  Saved checkpoint to "model/CC_Texts_imputer0/model-0018.params"
2020-02-24 19:48:58,636 [INFO]  Saved checkpoint to "model/CC_Texts_imputer0/model-0018.params"
2020-02-24 19:48:58,648 [INFO]  Epoch[18] Validation-cross-entropy=1.819949
2020-02-24 19:48:58,648 [INFO]  Epoch[18] Validation-cross-entropy=1.819949
2020-02-24 19:48:58,649 [INFO]  Epoch[18] Validation-CC_Texts-accuracy=0.000000
2020-02-24 19:48:58,649 [INFO]  Epoch[18] Validation-CC_Texts-accuracy=0.000000
2020-02-24 19:48:58,736 [INFO]  Epoch[19] Batch [0-11]	Speed: 2273.39 samples/sec	cross-entropy=0.910592	CC_Texts-accuracy=0.000000
2020-02-24 19:48:58,736 [INFO]  Epoch[19] Batch [0-11]	Speed: 2273.39 samples/sec	cross-entropy=0.910592	CC_Texts-accuracy=0.000000
2020-02-24 19:48:58,806 [INFO]  Epoch[19] Train-cross-entropy=0.802633
2020-02-24 19:48:58,806 [INFO]  Epoch[19] Train-cross-entropy=0.802633
2020-02-24 19:48:58,807 [INFO]  Epoch[19] Train-CC_Texts-accuracy=0.000000
2020-02-24 19:48:58,807 [INFO]  Epoch[19] Train-CC_Texts-accuracy=0.000000
2020-02-24 19:48:58,807 [INFO]  Epoch[19] Time cost=0.157
2020-02-24 19:48:58,807 [INFO]  Epoch[19] Time cost=0.157
2020-02-24 19:48:58,832 [INFO]  Saved checkpoint to "model/CC_Texts_imputer0/model-0019.params"
2020-02-24 19:48:58,832 [INFO]  Saved checkpoint to "model/CC_Texts_imputer0/model-0019.params"
2020-02-24 19:48:58,842 [INFO]  Epoch[19] Validation-cross-entropy=1.815709
2020-02-24 19:48:58,842 [INFO]  Epoch[19] Validation-cross-entropy=1.815709
2020-02-24 19:48:58,842 [INFO]  Epoch[19] Validation-CC_Texts-accuracy=0.000000
2020-02-24 19:48:58,842 [INFO]  Epoch[19] Validation-CC_Texts-accuracy=0.000000
2020-02-24 19:48:58,913 [INFO]  Epoch[20] Batch [0-11]	Speed: 2751.15 samples/sec	cross-entropy=0.897047	CC_Texts-accuracy=0.000000
2020-02-24 19:48:58,913 [INFO]  Epoch[20] Batch [0-11]	Speed: 2751.15 samples/sec	cross-entropy=0.897047	CC_Texts-accuracy=0.000000
2020-02-24 19:48:58,972 [INFO]  Epoch[20] Train-cross-entropy=0.792563
2020-02-24 19:48:58,972 [INFO]  Epoch[20] Train-cross-entropy=0.792563
2020-02-24 19:48:58,972 [INFO]  Epoch[20] Train-CC_Texts-accuracy=0.000000
2020-02-24 19:48:58,972 [INFO]  Epoch[20] Train-CC_Texts-accuracy=0.000000
2020-02-24 19:48:58,973 [INFO]  Epoch[20] Time cost=0.130
2020-02-24 19:48:58,973 [INFO]  Epoch[20] Time cost=0.130
2020-02-24 19:48:58,993 [INFO]  Saved checkpoint to "model/CC_Texts_imputer0/model-0020.params"
2020-02-24 19:48:58,993 [INFO]  Saved checkpoint to "model/CC_Texts_imputer0/model-0020.params"
2020-02-24 19:48:59,008 [INFO]  Epoch[20] Validation-cross-entropy=1.795388
2020-02-24 19:48:59,008 [INFO]  Epoch[20] Validation-cross-entropy=1.795388
2020-02-24 19:48:59,008 [INFO]  Epoch[20] Validation-CC_Texts-accuracy=0.000000
2020-02-24 19:48:59,008 [INFO]  Epoch[20] Validation-CC_Texts-accuracy=0.000000
2020-02-24 19:48:59,092 [INFO]  Epoch[21] Batch [0-11]	Speed: 2379.39 samples/sec	cross-entropy=0.885380	CC_Texts-accuracy=0.000000
2020-02-24 19:48:59,092 [INFO]  Epoch[21] Batch [0-11]	Speed: 2379.39 samples/sec	cross-entropy=0.885380	CC_Texts-accuracy=0.000000
2020-02-24 19:48:59,156 [INFO]  Epoch[21] Train-cross-entropy=0.786590
2020-02-24 19:48:59,156 [INFO]  Epoch[21] Train-cross-entropy=0.786590
2020-02-24 19:48:59,156 [INFO]  Epoch[21] Train-CC_Texts-accuracy=0.000000
2020-02-24 19:48:59,156 [INFO]  Epoch[21] Train-CC_Texts-accuracy=0.000000
2020-02-24 19:48:59,156 [INFO]  Epoch[21] Time cost=0.148
2020-02-24 19:48:59,156 [INFO]  Epoch[21] Time cost=0.148
2020-02-24 19:48:59,182 [INFO]  Saved checkpoint to "model/CC_Texts_imputer0/model-0021.params"
2020-02-24 19:48:59,182 [INFO]  Saved checkpoint to "model/CC_Texts_imputer0/model-0021.params"
2020-02-24 19:48:59,192 [INFO]  Epoch[21] Validation-cross-entropy=1.799396
2020-02-24 19:48:59,192 [INFO]  Epoch[21] Validation-cross-entropy=1.799396
2020-02-24 19:48:59,192 [INFO]  Epoch[21] Validation-CC_Texts-accuracy=0.000000
2020-02-24 19:48:59,192 [INFO]  Epoch[21] Validation-CC_Texts-accuracy=0.000000
2020-02-24 19:48:59,270 [INFO]  Epoch[22] Batch [0-11]	Speed: 2500.19 samples/sec	cross-entropy=0.872505	CC_Texts-accuracy=0.000000
2020-02-24 19:48:59,270 [INFO]  Epoch[22] Batch [0-11]	Speed: 2500.19 samples/sec	cross-entropy=0.872505	CC_Texts-accuracy=0.000000
2020-02-24 19:48:59,344 [INFO]  Epoch[22] Train-cross-entropy=0.778591
2020-02-24 19:48:59,344 [INFO]  Epoch[22] Train-cross-entropy=0.778591
2020-02-24 19:48:59,345 [INFO]  Epoch[22] Train-CC_Texts-accuracy=0.000000
2020-02-24 19:48:59,345 [INFO]  Epoch[22] Train-CC_Texts-accuracy=0.000000
2020-02-24 19:48:59,345 [INFO]  Epoch[22] Time cost=0.152
2020-02-24 19:48:59,345 [INFO]  Epoch[22] Time cost=0.152
2020-02-24 19:48:59,371 [INFO]  Saved checkpoint to "model/CC_Texts_imputer0/model-0022.params"
2020-02-24 19:48:59,371 [INFO]  Saved checkpoint to "model/CC_Texts_imputer0/model-0022.params"
2020-02-24 19:48:59,384 [INFO]  Epoch[22] Validation-cross-entropy=1.778660
2020-02-24 19:48:59,384 [INFO]  Epoch[22] Validation-cross-entropy=1.778660
2020-02-24 19:48:59,385 [INFO]  Epoch[22] Validation-CC_Texts-accuracy=0.000000
2020-02-24 19:48:59,385 [INFO]  Epoch[22] Validation-CC_Texts-accuracy=0.000000
2020-02-24 19:48:59,477 [INFO]  Epoch[23] Batch [0-11]	Speed: 2157.93 samples/sec	cross-entropy=0.863162	CC_Texts-accuracy=0.000000
2020-02-24 19:48:59,477 [INFO]  Epoch[23] Batch [0-11]	Speed: 2157.93 samples/sec	cross-entropy=0.863162	CC_Texts-accuracy=0.000000
2020-02-24 19:48:59,551 [INFO]  Epoch[23] Train-cross-entropy=0.771055
2020-02-24 19:48:59,551 [INFO]  Epoch[23] Train-cross-entropy=0.771055
2020-02-24 19:48:59,551 [INFO]  Epoch[23] Train-CC_Texts-accuracy=0.000000
2020-02-24 19:48:59,551 [INFO]  Epoch[23] Train-CC_Texts-accuracy=0.000000
2020-02-24 19:48:59,551 [INFO]  Epoch[23] Time cost=0.166
2020-02-24 19:48:59,551 [INFO]  Epoch[23] Time cost=0.166
2020-02-24 19:48:59,577 [INFO]  Saved checkpoint to "model/CC_Texts_imputer0/model-0023.params"
2020-02-24 19:48:59,577 [INFO]  Saved checkpoint to "model/CC_Texts_imputer0/model-0023.params"
2020-02-24 19:48:59,591 [INFO]  Epoch[23] Validation-cross-entropy=1.771007
2020-02-24 19:48:59,591 [INFO]  Epoch[23] Validation-cross-entropy=1.771007
2020-02-24 19:48:59,592 [INFO]  Epoch[23] Validation-CC_Texts-accuracy=0.000000
2020-02-24 19:48:59,592 [INFO]  Epoch[23] Validation-CC_Texts-accuracy=0.000000
2020-02-24 19:48:59,683 [INFO]  Epoch[24] Batch [0-11]	Speed: 2144.89 samples/sec	cross-entropy=0.853542	CC_Texts-accuracy=0.000000
2020-02-24 19:48:59,683 [INFO]  Epoch[24] Batch [0-11]	Speed: 2144.89 samples/sec	cross-entropy=0.853542	CC_Texts-accuracy=0.000000
2020-02-24 19:48:59,757 [INFO]  Epoch[24] Train-cross-entropy=0.764705
2020-02-24 19:48:59,757 [INFO]  Epoch[24] Train-cross-entropy=0.764705
2020-02-24 19:48:59,758 [INFO]  Epoch[24] Train-CC_Texts-accuracy=0.000000
2020-02-24 19:48:59,758 [INFO]  Epoch[24] Train-CC_Texts-accuracy=0.000000
2020-02-24 19:48:59,758 [INFO]  Epoch[24] Time cost=0.166
2020-02-24 19:48:59,758 [INFO]  Epoch[24] Time cost=0.166
2020-02-24 19:48:59,784 [INFO]  Saved checkpoint to "model/CC_Texts_imputer0/model-0024.params"
2020-02-24 19:48:59,784 [INFO]  Saved checkpoint to "model/CC_Texts_imputer0/model-0024.params"
2020-02-24 19:48:59,794 [INFO]  Epoch[24] Validation-cross-entropy=1.767631
2020-02-24 19:48:59,794 [INFO]  Epoch[24] Validation-cross-entropy=1.767631
2020-02-24 19:48:59,795 [INFO]  Epoch[24] Validation-CC_Texts-accuracy=0.000000
2020-02-24 19:48:59,795 [INFO]  Epoch[24] Validation-CC_Texts-accuracy=0.000000
2020-02-24 19:48:59,885 [INFO]  Epoch[25] Batch [0-11]	Speed: 2199.37 samples/sec	cross-entropy=0.842019	CC_Texts-accuracy=0.000000
2020-02-24 19:48:59,885 [INFO]  Epoch[25] Batch [0-11]	Speed: 2199.37 samples/sec	cross-entropy=0.842019	CC_Texts-accuracy=0.000000
2020-02-24 19:48:59,959 [INFO]  Epoch[25] Train-cross-entropy=0.758715
2020-02-24 19:48:59,959 [INFO]  Epoch[25] Train-cross-entropy=0.758715
2020-02-24 19:48:59,960 [INFO]  Epoch[25] Train-CC_Texts-accuracy=0.000000
2020-02-24 19:48:59,960 [INFO]  Epoch[25] Train-CC_Texts-accuracy=0.000000
2020-02-24 19:48:59,960 [INFO]  Epoch[25] Time cost=0.164
2020-02-24 19:48:59,960 [INFO]  Epoch[25] Time cost=0.164
2020-02-24 19:48:59,986 [INFO]  Saved checkpoint to "model/CC_Texts_imputer0/model-0025.params"
2020-02-24 19:48:59,986 [INFO]  Saved checkpoint to "model/CC_Texts_imputer0/model-0025.params"
2020-02-24 19:49:00,000 [INFO]  Epoch[25] Validation-cross-entropy=1.753359
2020-02-24 19:49:00,000 [INFO]  Epoch[25] Validation-cross-entropy=1.753359
2020-02-24 19:49:00,001 [INFO]  Epoch[25] Validation-CC_Texts-accuracy=0.000000
2020-02-24 19:49:00,001 [INFO]  Epoch[25] Validation-CC_Texts-accuracy=0.000000
2020-02-24 19:49:00,091 [INFO]  Epoch[26] Batch [0-11]	Speed: 2180.37 samples/sec	cross-entropy=0.833033	CC_Texts-accuracy=0.000000
2020-02-24 19:49:00,091 [INFO]  Epoch[26] Batch [0-11]	Speed: 2180.37 samples/sec	cross-entropy=0.833033	CC_Texts-accuracy=0.000000
2020-02-24 19:49:00,165 [INFO]  Epoch[26] Train-cross-entropy=0.754280
2020-02-24 19:49:00,165 [INFO]  Epoch[26] Train-cross-entropy=0.754280
2020-02-24 19:49:00,165 [INFO]  Epoch[26] Train-CC_Texts-accuracy=0.000000
2020-02-24 19:49:00,165 [INFO]  Epoch[26] Train-CC_Texts-accuracy=0.000000
2020-02-24 19:49:00,166 [INFO]  Epoch[26] Time cost=0.165
2020-02-24 19:49:00,166 [INFO]  Epoch[26] Time cost=0.165
2020-02-24 19:49:00,192 [INFO]  Saved checkpoint to "model/CC_Texts_imputer0/model-0026.params"
2020-02-24 19:49:00,192 [INFO]  Saved checkpoint to "model/CC_Texts_imputer0/model-0026.params"
2020-02-24 19:49:00,205 [INFO]  Epoch[26] Validation-cross-entropy=1.758673
2020-02-24 19:49:00,205 [INFO]  Epoch[26] Validation-cross-entropy=1.758673
2020-02-24 19:49:00,206 [INFO]  Epoch[26] Validation-CC_Texts-accuracy=0.000000
2020-02-24 19:49:00,206 [INFO]  Epoch[26] Validation-CC_Texts-accuracy=0.000000
2020-02-24 19:49:00,297 [INFO]  Epoch[27] Batch [0-11]	Speed: 2136.23 samples/sec	cross-entropy=0.822224	CC_Texts-accuracy=0.000000
2020-02-24 19:49:00,297 [INFO]  Epoch[27] Batch [0-11]	Speed: 2136.23 samples/sec	cross-entropy=0.822224	CC_Texts-accuracy=0.000000
2020-02-24 19:49:00,370 [INFO]  Epoch[27] Train-cross-entropy=0.748126
2020-02-24 19:49:00,370 [INFO]  Epoch[27] Train-cross-entropy=0.748126
2020-02-24 19:49:00,371 [INFO]  Epoch[27] Train-CC_Texts-accuracy=0.000000
2020-02-24 19:49:00,371 [INFO]  Epoch[27] Train-CC_Texts-accuracy=0.000000
2020-02-24 19:49:00,371 [INFO]  Epoch[27] Time cost=0.165
2020-02-24 19:49:00,371 [INFO]  Epoch[27] Time cost=0.165
2020-02-24 19:49:00,398 [INFO]  Saved checkpoint to "model/CC_Texts_imputer0/model-0027.params"
2020-02-24 19:49:00,398 [INFO]  Saved checkpoint to "model/CC_Texts_imputer0/model-0027.params"
2020-02-24 19:49:00,408 [INFO]  Epoch[27] Validation-cross-entropy=1.738883
2020-02-24 19:49:00,408 [INFO]  Epoch[27] Validation-cross-entropy=1.738883
2020-02-24 19:49:00,409 [INFO]  Epoch[27] Validation-CC_Texts-accuracy=0.000000
2020-02-24 19:49:00,409 [INFO]  Epoch[27] Validation-CC_Texts-accuracy=0.000000
2020-02-24 19:49:00,501 [INFO]  Epoch[28] Batch [0-11]	Speed: 2142.68 samples/sec	cross-entropy=0.815615	CC_Texts-accuracy=0.000000
2020-02-24 19:49:00,501 [INFO]  Epoch[28] Batch [0-11]	Speed: 2142.68 samples/sec	cross-entropy=0.815615	CC_Texts-accuracy=0.000000
2020-02-24 19:49:00,575 [INFO]  Epoch[28] Train-cross-entropy=0.742658
2020-02-24 19:49:00,575 [INFO]  Epoch[28] Train-cross-entropy=0.742658
2020-02-24 19:49:00,576 [INFO]  Epoch[28] Train-CC_Texts-accuracy=0.000000
2020-02-24 19:49:00,576 [INFO]  Epoch[28] Train-CC_Texts-accuracy=0.000000
2020-02-24 19:49:00,576 [INFO]  Epoch[28] Time cost=0.167
2020-02-24 19:49:00,576 [INFO]  Epoch[28] Time cost=0.167
2020-02-24 19:49:00,602 [INFO]  Saved checkpoint to "model/CC_Texts_imputer0/model-0028.params"
2020-02-24 19:49:00,602 [INFO]  Saved checkpoint to "model/CC_Texts_imputer0/model-0028.params"
2020-02-24 19:49:00,613 [INFO]  Epoch[28] Validation-cross-entropy=1.737273
2020-02-24 19:49:00,613 [INFO]  Epoch[28] Validation-cross-entropy=1.737273
2020-02-24 19:49:00,613 [INFO]  Epoch[28] Validation-CC_Texts-accuracy=0.000000
2020-02-24 19:49:00,613 [INFO]  Epoch[28] Validation-CC_Texts-accuracy=0.000000
2020-02-24 19:49:00,690 [INFO]  Epoch[29] Batch [0-11]	Speed: 2609.38 samples/sec	cross-entropy=0.805725	CC_Texts-accuracy=0.000000
2020-02-24 19:49:00,690 [INFO]  Epoch[29] Batch [0-11]	Speed: 2609.38 samples/sec	cross-entropy=0.805725	CC_Texts-accuracy=0.000000
2020-02-24 19:49:00,756 [INFO]  Epoch[29] Train-cross-entropy=0.738363
2020-02-24 19:49:00,756 [INFO]  Epoch[29] Train-cross-entropy=0.738363
2020-02-24 19:49:00,756 [INFO]  Epoch[29] Train-CC_Texts-accuracy=0.000000
2020-02-24 19:49:00,756 [INFO]  Epoch[29] Train-CC_Texts-accuracy=0.000000
2020-02-24 19:49:00,757 [INFO]  Epoch[29] Time cost=0.142
2020-02-24 19:49:00,757 [INFO]  Epoch[29] Time cost=0.142
2020-02-24 19:49:00,782 [INFO]  Saved checkpoint to "model/CC_Texts_imputer0/model-0029.params"
2020-02-24 19:49:00,782 [INFO]  Saved checkpoint to "model/CC_Texts_imputer0/model-0029.params"
2020-02-24 19:49:00,796 [INFO]  Epoch[29] Validation-cross-entropy=1.731270
2020-02-24 19:49:00,796 [INFO]  Epoch[29] Validation-cross-entropy=1.731270
2020-02-24 19:49:00,796 [INFO]  Epoch[29] Validation-CC_Texts-accuracy=0.000000
2020-02-24 19:49:00,796 [INFO]  Epoch[29] Validation-CC_Texts-accuracy=0.000000
2020-02-24 19:49:00,881 [INFO]  Epoch[30] Batch [0-11]	Speed: 2307.46 samples/sec	cross-entropy=0.797264	CC_Texts-accuracy=0.000000
2020-02-24 19:49:00,881 [INFO]  Epoch[30] Batch [0-11]	Speed: 2307.46 samples/sec	cross-entropy=0.797264	CC_Texts-accuracy=0.000000
2020-02-24 19:49:00,943 [INFO]  Epoch[30] Train-cross-entropy=0.732706
2020-02-24 19:49:00,943 [INFO]  Epoch[30] Train-cross-entropy=0.732706
2020-02-24 19:49:00,944 [INFO]  Epoch[30] Train-CC_Texts-accuracy=0.000000
2020-02-24 19:49:00,944 [INFO]  Epoch[30] Train-CC_Texts-accuracy=0.000000
2020-02-24 19:49:00,944 [INFO]  Epoch[30] Time cost=0.147
2020-02-24 19:49:00,944 [INFO]  Epoch[30] Time cost=0.147
2020-02-24 19:49:00,966 [INFO]  Saved checkpoint to "model/CC_Texts_imputer0/model-0030.params"
2020-02-24 19:49:00,966 [INFO]  Saved checkpoint to "model/CC_Texts_imputer0/model-0030.params"
2020-02-24 19:49:00,980 [INFO]  Epoch[30] Validation-cross-entropy=1.713477
2020-02-24 19:49:00,980 [INFO]  Epoch[30] Validation-cross-entropy=1.713477
2020-02-24 19:49:00,981 [INFO]  Epoch[30] Validation-CC_Texts-accuracy=0.000000
2020-02-24 19:49:00,981 [INFO]  Epoch[30] Validation-CC_Texts-accuracy=0.000000
2020-02-24 19:49:01,062 [INFO]  Epoch[31] Batch [0-11]	Speed: 2413.32 samples/sec	cross-entropy=0.791498	CC_Texts-accuracy=0.000000
2020-02-24 19:49:01,062 [INFO]  Epoch[31] Batch [0-11]	Speed: 2413.32 samples/sec	cross-entropy=0.791498	CC_Texts-accuracy=0.000000
2020-02-24 19:49:01,130 [INFO]  Epoch[31] Train-cross-entropy=0.728093
2020-02-24 19:49:01,130 [INFO]  Epoch[31] Train-cross-entropy=0.728093
2020-02-24 19:49:01,131 [INFO]  Epoch[31] Train-CC_Texts-accuracy=0.000000
2020-02-24 19:49:01,131 [INFO]  Epoch[31] Train-CC_Texts-accuracy=0.000000
2020-02-24 19:49:01,131 [INFO]  Epoch[31] Time cost=0.150
2020-02-24 19:49:01,131 [INFO]  Epoch[31] Time cost=0.150
2020-02-24 19:49:01,159 [INFO]  Saved checkpoint to "model/CC_Texts_imputer0/model-0031.params"
2020-02-24 19:49:01,159 [INFO]  Saved checkpoint to "model/CC_Texts_imputer0/model-0031.params"
2020-02-24 19:49:01,178 [INFO]  Epoch[31] Validation-cross-entropy=1.718866
2020-02-24 19:49:01,178 [INFO]  Epoch[31] Validation-cross-entropy=1.718866
2020-02-24 19:49:01,179 [INFO]  Epoch[31] Validation-CC_Texts-accuracy=0.000000
2020-02-24 19:49:01,179 [INFO]  Epoch[31] Validation-CC_Texts-accuracy=0.000000
2020-02-24 19:49:01,267 [INFO]  Epoch[32] Batch [0-11]	Speed: 2250.84 samples/sec	cross-entropy=0.780029	CC_Texts-accuracy=0.000000
2020-02-24 19:49:01,267 [INFO]  Epoch[32] Batch [0-11]	Speed: 2250.84 samples/sec	cross-entropy=0.780029	CC_Texts-accuracy=0.000000
2020-02-24 19:49:01,335 [INFO]  Epoch[32] Train-cross-entropy=0.723952
2020-02-24 19:49:01,335 [INFO]  Epoch[32] Train-cross-entropy=0.723952
2020-02-24 19:49:01,336 [INFO]  Epoch[32] Train-CC_Texts-accuracy=0.000000
2020-02-24 19:49:01,336 [INFO]  Epoch[32] Train-CC_Texts-accuracy=0.000000
2020-02-24 19:49:01,336 [INFO]  Epoch[32] Time cost=0.157
2020-02-24 19:49:01,336 [INFO]  Epoch[32] Time cost=0.157
2020-02-24 19:49:01,360 [INFO]  Saved checkpoint to "model/CC_Texts_imputer0/model-0032.params"
2020-02-24 19:49:01,360 [INFO]  Saved checkpoint to "model/CC_Texts_imputer0/model-0032.params"
2020-02-24 19:49:01,374 [INFO]  Epoch[32] Validation-cross-entropy=1.703211
2020-02-24 19:49:01,374 [INFO]  Epoch[32] Validation-cross-entropy=1.703211
2020-02-24 19:49:01,374 [INFO]  Epoch[32] Validation-CC_Texts-accuracy=0.000000
2020-02-24 19:49:01,374 [INFO]  Epoch[32] Validation-CC_Texts-accuracy=0.000000
2020-02-24 19:49:01,460 [INFO]  Epoch[33] Batch [0-11]	Speed: 2307.43 samples/sec	cross-entropy=0.774538	CC_Texts-accuracy=0.000000
2020-02-24 19:49:01,460 [INFO]  Epoch[33] Batch [0-11]	Speed: 2307.43 samples/sec	cross-entropy=0.774538	CC_Texts-accuracy=0.000000
2020-02-24 19:49:01,530 [INFO]  Epoch[33] Train-cross-entropy=0.721700
2020-02-24 19:49:01,530 [INFO]  Epoch[33] Train-cross-entropy=0.721700
2020-02-24 19:49:01,530 [INFO]  Epoch[33] Train-CC_Texts-accuracy=0.000000
2020-02-24 19:49:01,530 [INFO]  Epoch[33] Train-CC_Texts-accuracy=0.000000
2020-02-24 19:49:01,531 [INFO]  Epoch[33] Time cost=0.156
2020-02-24 19:49:01,531 [INFO]  Epoch[33] Time cost=0.156
2020-02-24 19:49:01,555 [INFO]  Saved checkpoint to "model/CC_Texts_imputer0/model-0033.params"
2020-02-24 19:49:01,555 [INFO]  Saved checkpoint to "model/CC_Texts_imputer0/model-0033.params"
2020-02-24 19:49:01,567 [INFO]  Epoch[33] Validation-cross-entropy=1.705423
2020-02-24 19:49:01,567 [INFO]  Epoch[33] Validation-cross-entropy=1.705423
2020-02-24 19:49:01,568 [INFO]  Epoch[33] Validation-CC_Texts-accuracy=0.000000
2020-02-24 19:49:01,568 [INFO]  Epoch[33] Validation-CC_Texts-accuracy=0.000000
2020-02-24 19:49:01,655 [INFO]  Epoch[34] Batch [0-11]	Speed: 2273.95 samples/sec	cross-entropy=0.767157	CC_Texts-accuracy=0.000000
2020-02-24 19:49:01,655 [INFO]  Epoch[34] Batch [0-11]	Speed: 2273.95 samples/sec	cross-entropy=0.767157	CC_Texts-accuracy=0.000000
2020-02-24 19:49:01,725 [INFO]  Epoch[34] Train-cross-entropy=0.716488
2020-02-24 19:49:01,725 [INFO]  Epoch[34] Train-cross-entropy=0.716488
2020-02-24 19:49:01,725 [INFO]  Epoch[34] Train-CC_Texts-accuracy=0.000000
2020-02-24 19:49:01,725 [INFO]  Epoch[34] Train-CC_Texts-accuracy=0.000000
2020-02-24 19:49:01,726 [INFO]  Epoch[34] Time cost=0.157
2020-02-24 19:49:01,726 [INFO]  Epoch[34] Time cost=0.157
2020-02-24 19:49:01,750 [INFO]  Saved checkpoint to "model/CC_Texts_imputer0/model-0034.params"
2020-02-24 19:49:01,750 [INFO]  Saved checkpoint to "model/CC_Texts_imputer0/model-0034.params"
2020-02-24 19:49:01,760 [INFO]  Epoch[34] Validation-cross-entropy=1.692870
2020-02-24 19:49:01,760 [INFO]  Epoch[34] Validation-cross-entropy=1.692870
2020-02-24 19:49:01,761 [INFO]  Epoch[34] Validation-CC_Texts-accuracy=0.000000
2020-02-24 19:49:01,761 [INFO]  Epoch[34] Validation-CC_Texts-accuracy=0.000000
2020-02-24 19:49:01,847 [INFO]  Epoch[35] Batch [0-11]	Speed: 2296.28 samples/sec	cross-entropy=0.761712	CC_Texts-accuracy=0.000000
2020-02-24 19:49:01,847 [INFO]  Epoch[35] Batch [0-11]	Speed: 2296.28 samples/sec	cross-entropy=0.761712	CC_Texts-accuracy=0.000000
2020-02-24 19:49:01,915 [INFO]  Epoch[35] Train-cross-entropy=0.713114
2020-02-24 19:49:01,915 [INFO]  Epoch[35] Train-cross-entropy=0.713114
2020-02-24 19:49:01,916 [INFO]  Epoch[35] Train-CC_Texts-accuracy=0.000000
2020-02-24 19:49:01,916 [INFO]  Epoch[35] Train-CC_Texts-accuracy=0.000000
2020-02-24 19:49:01,916 [INFO]  Epoch[35] Time cost=0.154
2020-02-24 19:49:01,916 [INFO]  Epoch[35] Time cost=0.154
2020-02-24 19:49:01,940 [INFO]  Saved checkpoint to "model/CC_Texts_imputer0/model-0035.params"
2020-02-24 19:49:01,940 [INFO]  Saved checkpoint to "model/CC_Texts_imputer0/model-0035.params"
2020-02-24 19:49:01,950 [INFO]  Epoch[35] Validation-cross-entropy=1.688122
2020-02-24 19:49:01,950 [INFO]  Epoch[35] Validation-cross-entropy=1.688122
2020-02-24 19:49:01,950 [INFO]  Epoch[35] Validation-CC_Texts-accuracy=0.000000
2020-02-24 19:49:01,950 [INFO]  Epoch[35] Validation-CC_Texts-accuracy=0.000000
2020-02-24 19:49:02,035 [INFO]  Epoch[36] Batch [0-11]	Speed: 2379.83 samples/sec	cross-entropy=0.755271	CC_Texts-accuracy=0.000000
2020-02-24 19:49:02,035 [INFO]  Epoch[36] Batch [0-11]	Speed: 2379.83 samples/sec	cross-entropy=0.755271	CC_Texts-accuracy=0.000000
2020-02-24 19:49:02,092 [INFO]  Epoch[36] Train-cross-entropy=0.710330
2020-02-24 19:49:02,092 [INFO]  Epoch[36] Train-cross-entropy=0.710330
2020-02-24 19:49:02,092 [INFO]  Epoch[36] Train-CC_Texts-accuracy=0.000000
2020-02-24 19:49:02,092 [INFO]  Epoch[36] Train-CC_Texts-accuracy=0.000000
2020-02-24 19:49:02,093 [INFO]  Epoch[36] Time cost=0.142
2020-02-24 19:49:02,093 [INFO]  Epoch[36] Time cost=0.142
2020-02-24 19:49:02,113 [INFO]  Saved checkpoint to "model/CC_Texts_imputer0/model-0036.params"
2020-02-24 19:49:02,113 [INFO]  Saved checkpoint to "model/CC_Texts_imputer0/model-0036.params"
2020-02-24 19:49:02,128 [INFO]  Epoch[36] Validation-cross-entropy=1.689761
2020-02-24 19:49:02,128 [INFO]  Epoch[36] Validation-cross-entropy=1.689761
2020-02-24 19:49:02,129 [INFO]  Epoch[36] Validation-CC_Texts-accuracy=0.000000
2020-02-24 19:49:02,129 [INFO]  Epoch[36] Validation-CC_Texts-accuracy=0.000000
2020-02-24 19:49:02,215 [INFO]  Epoch[37] Batch [0-11]	Speed: 2285.70 samples/sec	cross-entropy=0.748618	CC_Texts-accuracy=0.000000
2020-02-24 19:49:02,215 [INFO]  Epoch[37] Batch [0-11]	Speed: 2285.70 samples/sec	cross-entropy=0.748618	CC_Texts-accuracy=0.000000
2020-02-24 19:49:02,286 [INFO]  Epoch[37] Train-cross-entropy=0.707585
2020-02-24 19:49:02,286 [INFO]  Epoch[37] Train-cross-entropy=0.707585
2020-02-24 19:49:02,286 [INFO]  Epoch[37] Train-CC_Texts-accuracy=0.000000
2020-02-24 19:49:02,286 [INFO]  Epoch[37] Train-CC_Texts-accuracy=0.000000
2020-02-24 19:49:02,286 [INFO]  Epoch[37] Time cost=0.157
2020-02-24 19:49:02,286 [INFO]  Epoch[37] Time cost=0.157
2020-02-24 19:49:02,310 [INFO]  Saved checkpoint to "model/CC_Texts_imputer0/model-0037.params"
2020-02-24 19:49:02,310 [INFO]  Saved checkpoint to "model/CC_Texts_imputer0/model-0037.params"
2020-02-24 19:49:02,320 [INFO]  Epoch[37] Validation-cross-entropy=1.677585
2020-02-24 19:49:02,320 [INFO]  Epoch[37] Validation-cross-entropy=1.677585
2020-02-24 19:49:02,321 [INFO]  Epoch[37] Validation-CC_Texts-accuracy=0.000000
2020-02-24 19:49:02,321 [INFO]  Epoch[37] Validation-CC_Texts-accuracy=0.000000
2020-02-24 19:49:02,400 [INFO]  Epoch[38] Batch [0-11]	Speed: 2555.31 samples/sec	cross-entropy=0.744581	CC_Texts-accuracy=0.000000
2020-02-24 19:49:02,400 [INFO]  Epoch[38] Batch [0-11]	Speed: 2555.31 samples/sec	cross-entropy=0.744581	CC_Texts-accuracy=0.000000
2020-02-24 19:49:02,462 [INFO]  Epoch[38] Train-cross-entropy=0.703547
2020-02-24 19:49:02,462 [INFO]  Epoch[38] Train-cross-entropy=0.703547
2020-02-24 19:49:02,462 [INFO]  Epoch[38] Train-CC_Texts-accuracy=0.000000
2020-02-24 19:49:02,462 [INFO]  Epoch[38] Train-CC_Texts-accuracy=0.000000
2020-02-24 19:49:02,463 [INFO]  Epoch[38] Time cost=0.142
2020-02-24 19:49:02,463 [INFO]  Epoch[38] Time cost=0.142
2020-02-24 19:49:02,486 [INFO]  Saved checkpoint to "model/CC_Texts_imputer0/model-0038.params"
2020-02-24 19:49:02,486 [INFO]  Saved checkpoint to "model/CC_Texts_imputer0/model-0038.params"
2020-02-24 19:49:02,499 [INFO]  Epoch[38] Validation-cross-entropy=1.676694
2020-02-24 19:49:02,499 [INFO]  Epoch[38] Validation-cross-entropy=1.676694
2020-02-24 19:49:02,500 [INFO]  Epoch[38] Validation-CC_Texts-accuracy=0.000000
2020-02-24 19:49:02,500 [INFO]  Epoch[38] Validation-CC_Texts-accuracy=0.000000
2020-02-24 19:49:02,579 [INFO]  Epoch[39] Batch [0-11]	Speed: 2505.20 samples/sec	cross-entropy=0.738311	CC_Texts-accuracy=0.000000
2020-02-24 19:49:02,579 [INFO]  Epoch[39] Batch [0-11]	Speed: 2505.20 samples/sec	cross-entropy=0.738311	CC_Texts-accuracy=0.000000
2020-02-24 19:49:02,648 [INFO]  Epoch[39] Train-cross-entropy=0.700870
2020-02-24 19:49:02,648 [INFO]  Epoch[39] Train-cross-entropy=0.700870
2020-02-24 19:49:02,648 [INFO]  Epoch[39] Train-CC_Texts-accuracy=0.000000
2020-02-24 19:49:02,648 [INFO]  Epoch[39] Train-CC_Texts-accuracy=0.000000
2020-02-24 19:49:02,648 [INFO]  Epoch[39] Time cost=0.148
2020-02-24 19:49:02,648 [INFO]  Epoch[39] Time cost=0.148
2020-02-24 19:49:02,672 [INFO]  Saved checkpoint to "model/CC_Texts_imputer0/model-0039.params"
2020-02-24 19:49:02,672 [INFO]  Saved checkpoint to "model/CC_Texts_imputer0/model-0039.params"
2020-02-24 19:49:02,686 [INFO]  Epoch[39] Validation-cross-entropy=1.669651
2020-02-24 19:49:02,686 [INFO]  Epoch[39] Validation-cross-entropy=1.669651
2020-02-24 19:49:02,687 [INFO]  Epoch[39] Validation-CC_Texts-accuracy=0.000000
2020-02-24 19:49:02,687 [INFO]  Epoch[39] Validation-CC_Texts-accuracy=0.000000
2020-02-24 19:49:02,763 [INFO]  Epoch[40] Batch [0-11]	Speed: 2607.48 samples/sec	cross-entropy=0.733138	CC_Texts-accuracy=0.000000
2020-02-24 19:49:02,763 [INFO]  Epoch[40] Batch [0-11]	Speed: 2607.48 samples/sec	cross-entropy=0.733138	CC_Texts-accuracy=0.000000
2020-02-24 19:49:02,823 [INFO]  Epoch[40] Train-cross-entropy=0.701105
2020-02-24 19:49:02,823 [INFO]  Epoch[40] Train-cross-entropy=0.701105
2020-02-24 19:49:02,823 [INFO]  Epoch[40] Train-CC_Texts-accuracy=0.000000
2020-02-24 19:49:02,823 [INFO]  Epoch[40] Train-CC_Texts-accuracy=0.000000
2020-02-24 19:49:02,824 [INFO]  Epoch[40] Time cost=0.136
2020-02-24 19:49:02,824 [INFO]  Epoch[40] Time cost=0.136
2020-02-24 19:49:02,847 [INFO]  Saved checkpoint to "model/CC_Texts_imputer0/model-0040.params"
2020-02-24 19:49:02,847 [INFO]  Saved checkpoint to "model/CC_Texts_imputer0/model-0040.params"
2020-02-24 19:49:02,858 [INFO]  Epoch[40] Validation-cross-entropy=1.667095
2020-02-24 19:49:02,858 [INFO]  Epoch[40] Validation-cross-entropy=1.667095
2020-02-24 19:49:02,858 [INFO]  Epoch[40] Validation-CC_Texts-accuracy=0.000000
2020-02-24 19:49:02,858 [INFO]  Epoch[40] Validation-CC_Texts-accuracy=0.000000
2020-02-24 19:49:02,952 [INFO]  Epoch[41] Batch [0-11]	Speed: 2076.15 samples/sec	cross-entropy=0.728878	CC_Texts-accuracy=0.000000
2020-02-24 19:49:02,952 [INFO]  Epoch[41] Batch [0-11]	Speed: 2076.15 samples/sec	cross-entropy=0.728878	CC_Texts-accuracy=0.000000
2020-02-24 19:49:03,020 [INFO]  Epoch[41] Train-cross-entropy=0.695341
2020-02-24 19:49:03,020 [INFO]  Epoch[41] Train-cross-entropy=0.695341
2020-02-24 19:49:03,021 [INFO]  Epoch[41] Train-CC_Texts-accuracy=0.000000
2020-02-24 19:49:03,021 [INFO]  Epoch[41] Train-CC_Texts-accuracy=0.000000
2020-02-24 19:49:03,021 [INFO]  Epoch[41] Time cost=0.161
2020-02-24 19:49:03,021 [INFO]  Epoch[41] Time cost=0.161
2020-02-24 19:49:03,045 [INFO]  Saved checkpoint to "model/CC_Texts_imputer0/model-0041.params"
2020-02-24 19:49:03,045 [INFO]  Saved checkpoint to "model/CC_Texts_imputer0/model-0041.params"
2020-02-24 19:49:03,055 [INFO]  Epoch[41] Validation-cross-entropy=1.656644
2020-02-24 19:49:03,055 [INFO]  Epoch[41] Validation-cross-entropy=1.656644
2020-02-24 19:49:03,056 [INFO]  Epoch[41] Validation-CC_Texts-accuracy=0.000000
2020-02-24 19:49:03,056 [INFO]  Epoch[41] Validation-CC_Texts-accuracy=0.000000
2020-02-24 19:49:03,139 [INFO]  Epoch[42] Batch [0-11]	Speed: 2340.46 samples/sec	cross-entropy=0.724370	CC_Texts-accuracy=0.000000
2020-02-24 19:49:03,139 [INFO]  Epoch[42] Batch [0-11]	Speed: 2340.46 samples/sec	cross-entropy=0.724370	CC_Texts-accuracy=0.000000
2020-02-24 19:49:03,205 [INFO]  Epoch[42] Train-cross-entropy=0.693018
2020-02-24 19:49:03,205 [INFO]  Epoch[42] Train-cross-entropy=0.693018
2020-02-24 19:49:03,206 [INFO]  Epoch[42] Train-CC_Texts-accuracy=0.000000
2020-02-24 19:49:03,206 [INFO]  Epoch[42] Train-CC_Texts-accuracy=0.000000
2020-02-24 19:49:03,206 [INFO]  Epoch[42] Time cost=0.150
2020-02-24 19:49:03,206 [INFO]  Epoch[42] Time cost=0.150
2020-02-24 19:49:03,231 [INFO]  Saved checkpoint to "model/CC_Texts_imputer0/model-0042.params"
2020-02-24 19:49:03,231 [INFO]  Saved checkpoint to "model/CC_Texts_imputer0/model-0042.params"
2020-02-24 19:49:03,241 [INFO]  Epoch[42] Validation-cross-entropy=1.653163
2020-02-24 19:49:03,241 [INFO]  Epoch[42] Validation-cross-entropy=1.653163
2020-02-24 19:49:03,242 [INFO]  Epoch[42] Validation-CC_Texts-accuracy=0.000000
2020-02-24 19:49:03,242 [INFO]  Epoch[42] Validation-CC_Texts-accuracy=0.000000
2020-02-24 19:49:03,342 [INFO]  Epoch[43] Batch [0-11]	Speed: 1874.16 samples/sec	cross-entropy=0.719188	CC_Texts-accuracy=0.000000
2020-02-24 19:49:03,342 [INFO]  Epoch[43] Batch [0-11]	Speed: 1874.16 samples/sec	cross-entropy=0.719188	CC_Texts-accuracy=0.000000
2020-02-24 19:49:03,408 [INFO]  Epoch[43] Train-cross-entropy=0.690818
2020-02-24 19:49:03,408 [INFO]  Epoch[43] Train-cross-entropy=0.690818
2020-02-24 19:49:03,409 [INFO]  Epoch[43] Train-CC_Texts-accuracy=0.000000
2020-02-24 19:49:03,409 [INFO]  Epoch[43] Train-CC_Texts-accuracy=0.000000
2020-02-24 19:49:03,409 [INFO]  Epoch[43] Time cost=0.167
2020-02-24 19:49:03,409 [INFO]  Epoch[43] Time cost=0.167
2020-02-24 19:49:03,433 [INFO]  Saved checkpoint to "model/CC_Texts_imputer0/model-0043.params"
2020-02-24 19:49:03,433 [INFO]  Saved checkpoint to "model/CC_Texts_imputer0/model-0043.params"
2020-02-24 19:49:03,444 [INFO]  Epoch[43] Validation-cross-entropy=1.653530
2020-02-24 19:49:03,444 [INFO]  Epoch[43] Validation-cross-entropy=1.653530
2020-02-24 19:49:03,445 [INFO]  Epoch[43] Validation-CC_Texts-accuracy=0.000000
2020-02-24 19:49:03,445 [INFO]  Epoch[43] Validation-CC_Texts-accuracy=0.000000
2020-02-24 19:49:03,528 [INFO]  Epoch[44] Batch [0-11]	Speed: 2421.44 samples/sec	cross-entropy=0.714925	CC_Texts-accuracy=0.000000
2020-02-24 19:49:03,528 [INFO]  Epoch[44] Batch [0-11]	Speed: 2421.44 samples/sec	cross-entropy=0.714925	CC_Texts-accuracy=0.000000
2020-02-24 19:49:03,589 [INFO]  Epoch[44] Train-cross-entropy=0.688618
2020-02-24 19:49:03,589 [INFO]  Epoch[44] Train-cross-entropy=0.688618
2020-02-24 19:49:03,590 [INFO]  Epoch[44] Train-CC_Texts-accuracy=0.000000
2020-02-24 19:49:03,590 [INFO]  Epoch[44] Train-CC_Texts-accuracy=0.000000
2020-02-24 19:49:03,590 [INFO]  Epoch[44] Time cost=0.143
2020-02-24 19:49:03,590 [INFO]  Epoch[44] Time cost=0.143
2020-02-24 19:49:03,613 [INFO]  Saved checkpoint to "model/CC_Texts_imputer0/model-0044.params"
2020-02-24 19:49:03,613 [INFO]  Saved checkpoint to "model/CC_Texts_imputer0/model-0044.params"
2020-02-24 19:49:03,623 [INFO]  Epoch[44] Validation-cross-entropy=1.644028
2020-02-24 19:49:03,623 [INFO]  Epoch[44] Validation-cross-entropy=1.644028
2020-02-24 19:49:03,623 [INFO]  Epoch[44] Validation-CC_Texts-accuracy=0.000000
2020-02-24 19:49:03,623 [INFO]  Epoch[44] Validation-CC_Texts-accuracy=0.000000
2020-02-24 19:49:03,712 [INFO]  Epoch[45] Batch [0-11]	Speed: 2157.23 samples/sec	cross-entropy=0.711959	CC_Texts-accuracy=0.000000
2020-02-24 19:49:03,712 [INFO]  Epoch[45] Batch [0-11]	Speed: 2157.23 samples/sec	cross-entropy=0.711959	CC_Texts-accuracy=0.000000
2020-02-24 19:49:03,778 [INFO]  Epoch[45] Train-cross-entropy=0.686838
2020-02-24 19:49:03,778 [INFO]  Epoch[45] Train-cross-entropy=0.686838
2020-02-24 19:49:03,778 [INFO]  Epoch[45] Train-CC_Texts-accuracy=0.000000
2020-02-24 19:49:03,778 [INFO]  Epoch[45] Train-CC_Texts-accuracy=0.000000
2020-02-24 19:49:03,778 [INFO]  Epoch[45] Time cost=0.155
2020-02-24 19:49:03,778 [INFO]  Epoch[45] Time cost=0.155
2020-02-24 19:49:03,802 [INFO]  Saved checkpoint to "model/CC_Texts_imputer0/model-0045.params"
2020-02-24 19:49:03,802 [INFO]  Saved checkpoint to "model/CC_Texts_imputer0/model-0045.params"
2020-02-24 19:49:03,815 [INFO]  Epoch[45] Validation-cross-entropy=1.644478
2020-02-24 19:49:03,815 [INFO]  Epoch[45] Validation-cross-entropy=1.644478
2020-02-24 19:49:03,816 [INFO]  Epoch[45] Validation-CC_Texts-accuracy=0.000000
2020-02-24 19:49:03,816 [INFO]  Epoch[45] Validation-CC_Texts-accuracy=0.000000
2020-02-24 19:49:03,893 [INFO]  Epoch[46] Batch [0-11]	Speed: 2565.07 samples/sec	cross-entropy=0.707765	CC_Texts-accuracy=0.000000
2020-02-24 19:49:03,893 [INFO]  Epoch[46] Batch [0-11]	Speed: 2565.07 samples/sec	cross-entropy=0.707765	CC_Texts-accuracy=0.000000
2020-02-24 19:49:03,952 [INFO]  Epoch[46] Train-cross-entropy=0.685138
2020-02-24 19:49:03,952 [INFO]  Epoch[46] Train-cross-entropy=0.685138
2020-02-24 19:49:03,953 [INFO]  Epoch[46] Train-CC_Texts-accuracy=0.000000
2020-02-24 19:49:03,953 [INFO]  Epoch[46] Train-CC_Texts-accuracy=0.000000
2020-02-24 19:49:03,953 [INFO]  Epoch[46] Time cost=0.137
2020-02-24 19:49:03,953 [INFO]  Epoch[46] Time cost=0.137
2020-02-24 19:49:03,977 [INFO]  Saved checkpoint to "model/CC_Texts_imputer0/model-0046.params"
2020-02-24 19:49:03,977 [INFO]  Saved checkpoint to "model/CC_Texts_imputer0/model-0046.params"
2020-02-24 19:49:03,988 [INFO]  Epoch[46] Validation-cross-entropy=1.643058
2020-02-24 19:49:03,988 [INFO]  Epoch[46] Validation-cross-entropy=1.643058
2020-02-24 19:49:03,990 [INFO]  Epoch[46] Validation-CC_Texts-accuracy=0.000000
2020-02-24 19:49:03,990 [INFO]  Epoch[46] Validation-CC_Texts-accuracy=0.000000
2020-02-24 19:49:04,084 [INFO]  Epoch[47] Batch [0-11]	Speed: 2108.52 samples/sec	cross-entropy=0.703645	CC_Texts-accuracy=0.000000
2020-02-24 19:49:04,084 [INFO]  Epoch[47] Batch [0-11]	Speed: 2108.52 samples/sec	cross-entropy=0.703645	CC_Texts-accuracy=0.000000
2020-02-24 19:49:04,160 [INFO]  Epoch[47] Train-cross-entropy=0.684735
2020-02-24 19:49:04,160 [INFO]  Epoch[47] Train-cross-entropy=0.684735
2020-02-24 19:49:04,161 [INFO]  Epoch[47] Train-CC_Texts-accuracy=0.000000
2020-02-24 19:49:04,161 [INFO]  Epoch[47] Train-CC_Texts-accuracy=0.000000
2020-02-24 19:49:04,161 [INFO]  Epoch[47] Time cost=0.170
2020-02-24 19:49:04,161 [INFO]  Epoch[47] Time cost=0.170
2020-02-24 19:49:04,187 [INFO]  Saved checkpoint to "model/CC_Texts_imputer0/model-0047.params"
2020-02-24 19:49:04,187 [INFO]  Saved checkpoint to "model/CC_Texts_imputer0/model-0047.params"
2020-02-24 19:49:04,200 [INFO]  Epoch[47] Validation-cross-entropy=1.638192
2020-02-24 19:49:04,200 [INFO]  Epoch[47] Validation-cross-entropy=1.638192
2020-02-24 19:49:04,201 [INFO]  Epoch[47] Validation-CC_Texts-accuracy=0.000000
2020-02-24 19:49:04,201 [INFO]  Epoch[47] Validation-CC_Texts-accuracy=0.000000
2020-02-24 19:49:04,289 [INFO]  Epoch[48] Batch [0-11]	Speed: 2216.02 samples/sec	cross-entropy=0.701325	CC_Texts-accuracy=0.000000
2020-02-24 19:49:04,289 [INFO]  Epoch[48] Batch [0-11]	Speed: 2216.02 samples/sec	cross-entropy=0.701325	CC_Texts-accuracy=0.000000
2020-02-24 19:49:04,365 [INFO]  Epoch[48] Train-cross-entropy=0.681528
2020-02-24 19:49:04,365 [INFO]  Epoch[48] Train-cross-entropy=0.681528
2020-02-24 19:49:04,366 [INFO]  Epoch[48] Train-CC_Texts-accuracy=0.000000
2020-02-24 19:49:04,366 [INFO]  Epoch[48] Train-CC_Texts-accuracy=0.000000
2020-02-24 19:49:04,366 [INFO]  Epoch[48] Time cost=0.165
2020-02-24 19:49:04,366 [INFO]  Epoch[48] Time cost=0.165
2020-02-24 19:49:04,391 [INFO]  Saved checkpoint to "model/CC_Texts_imputer0/model-0048.params"
2020-02-24 19:49:04,391 [INFO]  Saved checkpoint to "model/CC_Texts_imputer0/model-0048.params"
2020-02-24 19:49:04,403 [INFO]  Epoch[48] Validation-cross-entropy=1.633402
2020-02-24 19:49:04,403 [INFO]  Epoch[48] Validation-cross-entropy=1.633402
2020-02-24 19:49:04,404 [INFO]  Epoch[48] Validation-CC_Texts-accuracy=0.000000
2020-02-24 19:49:04,404 [INFO]  Epoch[48] Validation-CC_Texts-accuracy=0.000000
2020-02-24 19:49:04,482 [INFO]  Epoch[49] Batch [0-11]	Speed: 2555.44 samples/sec	cross-entropy=0.698083	CC_Texts-accuracy=0.000000
2020-02-24 19:49:04,482 [INFO]  Epoch[49] Batch [0-11]	Speed: 2555.44 samples/sec	cross-entropy=0.698083	CC_Texts-accuracy=0.000000
2020-02-24 19:49:04,545 [INFO]  Epoch[49] Train-cross-entropy=0.679728
2020-02-24 19:49:04,545 [INFO]  Epoch[49] Train-cross-entropy=0.679728
2020-02-24 19:49:04,545 [INFO]  Epoch[49] Train-CC_Texts-accuracy=0.000000
2020-02-24 19:49:04,545 [INFO]  Epoch[49] Train-CC_Texts-accuracy=0.000000
2020-02-24 19:49:04,545 [INFO]  Epoch[49] Time cost=0.141
2020-02-24 19:49:04,545 [INFO]  Epoch[49] Time cost=0.141
2020-02-24 19:49:04,569 [INFO]  Saved checkpoint to "model/CC_Texts_imputer0/model-0049.params"
2020-02-24 19:49:04,569 [INFO]  Saved checkpoint to "model/CC_Texts_imputer0/model-0049.params"
2020-02-24 19:49:04,583 [INFO]  Epoch[49] Validation-cross-entropy=1.632279
2020-02-24 19:49:04,583 [INFO]  Epoch[49] Validation-cross-entropy=1.632279
2020-02-24 19:49:04,583 [INFO]  Epoch[49] Validation-CC_Texts-accuracy=0.000000
2020-02-24 19:49:04,583 [INFO]  Epoch[49] Validation-CC_Texts-accuracy=0.000000
2020-02-24 19:49:04,670 [INFO]  Epoch[50] Batch [0-11]	Speed: 2259.51 samples/sec	cross-entropy=0.694168	CC_Texts-accuracy=0.000000
2020-02-24 19:49:04,670 [INFO]  Epoch[50] Batch [0-11]	Speed: 2259.51 samples/sec	cross-entropy=0.694168	CC_Texts-accuracy=0.000000
2020-02-24 19:49:04,737 [INFO]  Epoch[50] Train-cross-entropy=0.678266
2020-02-24 19:49:04,737 [INFO]  Epoch[50] Train-cross-entropy=0.678266
2020-02-24 19:49:04,737 [INFO]  Epoch[50] Train-CC_Texts-accuracy=0.000000
2020-02-24 19:49:04,737 [INFO]  Epoch[50] Train-CC_Texts-accuracy=0.000000
2020-02-24 19:49:04,738 [INFO]  Epoch[50] Time cost=0.154
2020-02-24 19:49:04,738 [INFO]  Epoch[50] Time cost=0.154
2020-02-24 19:49:04,761 [INFO]  Saved checkpoint to "model/CC_Texts_imputer0/model-0050.params"
2020-02-24 19:49:04,761 [INFO]  Saved checkpoint to "model/CC_Texts_imputer0/model-0050.params"
2020-02-24 19:49:04,774 [INFO]  Epoch[50] Validation-cross-entropy=1.630779
2020-02-24 19:49:04,774 [INFO]  Epoch[50] Validation-cross-entropy=1.630779
2020-02-24 19:49:04,775 [INFO]  Epoch[50] Validation-CC_Texts-accuracy=0.000000
2020-02-24 19:49:04,775 [INFO]  Epoch[50] Validation-CC_Texts-accuracy=0.000000
2020-02-24 19:49:04,854 [INFO]  Epoch[51] Batch [0-11]	Speed: 2510.11 samples/sec	cross-entropy=0.691089	CC_Texts-accuracy=0.000000
2020-02-24 19:49:04,854 [INFO]  Epoch[51] Batch [0-11]	Speed: 2510.11 samples/sec	cross-entropy=0.691089	CC_Texts-accuracy=0.000000
2020-02-24 19:49:04,916 [INFO]  Epoch[51] Train-cross-entropy=0.675534
2020-02-24 19:49:04,916 [INFO]  Epoch[51] Train-cross-entropy=0.675534
2020-02-24 19:49:04,916 [INFO]  Epoch[51] Train-CC_Texts-accuracy=0.000000
2020-02-24 19:49:04,916 [INFO]  Epoch[51] Train-CC_Texts-accuracy=0.000000
2020-02-24 19:49:04,917 [INFO]  Epoch[51] Time cost=0.142
2020-02-24 19:49:04,917 [INFO]  Epoch[51] Time cost=0.142
2020-02-24 19:49:04,940 [INFO]  Saved checkpoint to "model/CC_Texts_imputer0/model-0051.params"
2020-02-24 19:49:04,940 [INFO]  Saved checkpoint to "model/CC_Texts_imputer0/model-0051.params"
2020-02-24 19:49:04,953 [INFO]  Epoch[51] Validation-cross-entropy=1.624242
2020-02-24 19:49:04,953 [INFO]  Epoch[51] Validation-cross-entropy=1.624242
2020-02-24 19:49:04,954 [INFO]  Epoch[51] Validation-CC_Texts-accuracy=0.000000
2020-02-24 19:49:04,954 [INFO]  Epoch[51] Validation-CC_Texts-accuracy=0.000000
2020-02-24 19:49:05,035 [INFO]  Epoch[52] Batch [0-11]	Speed: 2461.02 samples/sec	cross-entropy=0.688679	CC_Texts-accuracy=0.000000
2020-02-24 19:49:05,035 [INFO]  Epoch[52] Batch [0-11]	Speed: 2461.02 samples/sec	cross-entropy=0.688679	CC_Texts-accuracy=0.000000
2020-02-24 19:49:05,108 [INFO]  Epoch[52] Train-cross-entropy=0.673687
2020-02-24 19:49:05,108 [INFO]  Epoch[52] Train-cross-entropy=0.673687
2020-02-24 19:49:05,108 [INFO]  Epoch[52] Train-CC_Texts-accuracy=0.000000
2020-02-24 19:49:05,108 [INFO]  Epoch[52] Train-CC_Texts-accuracy=0.000000
2020-02-24 19:49:05,109 [INFO]  Epoch[52] Time cost=0.154
2020-02-24 19:49:05,109 [INFO]  Epoch[52] Time cost=0.154
2020-02-24 19:49:05,132 [INFO]  Saved checkpoint to "model/CC_Texts_imputer0/model-0052.params"
2020-02-24 19:49:05,132 [INFO]  Saved checkpoint to "model/CC_Texts_imputer0/model-0052.params"
2020-02-24 19:49:05,142 [INFO]  Epoch[52] Validation-cross-entropy=1.625170
2020-02-24 19:49:05,142 [INFO]  Epoch[52] Validation-cross-entropy=1.625170
2020-02-24 19:49:05,142 [INFO]  Epoch[52] Validation-CC_Texts-accuracy=0.000000
2020-02-24 19:49:05,142 [INFO]  Epoch[52] Validation-CC_Texts-accuracy=0.000000
2020-02-24 19:49:05,217 [INFO]  Epoch[53] Batch [0-11]	Speed: 2598.72 samples/sec	cross-entropy=0.685768	CC_Texts-accuracy=0.000000
2020-02-24 19:49:05,217 [INFO]  Epoch[53] Batch [0-11]	Speed: 2598.72 samples/sec	cross-entropy=0.685768	CC_Texts-accuracy=0.000000
2020-02-24 19:49:05,284 [INFO]  Epoch[53] Train-cross-entropy=0.671861
2020-02-24 19:49:05,284 [INFO]  Epoch[53] Train-cross-entropy=0.671861
2020-02-24 19:49:05,284 [INFO]  Epoch[53] Train-CC_Texts-accuracy=0.000000
2020-02-24 19:49:05,284 [INFO]  Epoch[53] Train-CC_Texts-accuracy=0.000000
2020-02-24 19:49:05,284 [INFO]  Epoch[53] Time cost=0.142
2020-02-24 19:49:05,284 [INFO]  Epoch[53] Time cost=0.142
2020-02-24 19:49:05,307 [INFO]  Saved checkpoint to "model/CC_Texts_imputer0/model-0053.params"
2020-02-24 19:49:05,307 [INFO]  Saved checkpoint to "model/CC_Texts_imputer0/model-0053.params"
2020-02-24 19:49:05,320 [INFO]  Epoch[53] Validation-cross-entropy=1.623155
2020-02-24 19:49:05,320 [INFO]  Epoch[53] Validation-cross-entropy=1.623155
2020-02-24 19:49:05,321 [INFO]  Epoch[53] Validation-CC_Texts-accuracy=0.000000
2020-02-24 19:49:05,321 [INFO]  Epoch[53] Validation-CC_Texts-accuracy=0.000000
2020-02-24 19:49:05,413 [INFO]  Epoch[54] Batch [0-11]	Speed: 2274.60 samples/sec	cross-entropy=0.682470	CC_Texts-accuracy=0.000000
2020-02-24 19:49:05,413 [INFO]  Epoch[54] Batch [0-11]	Speed: 2274.60 samples/sec	cross-entropy=0.682470	CC_Texts-accuracy=0.000000
2020-02-24 19:49:05,484 [INFO]  Epoch[54] Train-cross-entropy=0.670833
2020-02-24 19:49:05,484 [INFO]  Epoch[54] Train-cross-entropy=0.670833
2020-02-24 19:49:05,484 [INFO]  Epoch[54] Train-CC_Texts-accuracy=0.000000
2020-02-24 19:49:05,484 [INFO]  Epoch[54] Train-CC_Texts-accuracy=0.000000
2020-02-24 19:49:05,484 [INFO]  Epoch[54] Time cost=0.163
2020-02-24 19:49:05,484 [INFO]  Epoch[54] Time cost=0.163
2020-02-24 19:49:05,508 [INFO]  Saved checkpoint to "model/CC_Texts_imputer0/model-0054.params"
2020-02-24 19:49:05,508 [INFO]  Saved checkpoint to "model/CC_Texts_imputer0/model-0054.params"
2020-02-24 19:49:05,520 [INFO]  Epoch[54] Validation-cross-entropy=1.620734
2020-02-24 19:49:05,520 [INFO]  Epoch[54] Validation-cross-entropy=1.620734
2020-02-24 19:49:05,521 [INFO]  Epoch[54] Validation-CC_Texts-accuracy=0.000000
2020-02-24 19:49:05,521 [INFO]  Epoch[54] Validation-CC_Texts-accuracy=0.000000
2020-02-24 19:49:05,618 [INFO]  Epoch[55] Batch [0-11]	Speed: 2035.13 samples/sec	cross-entropy=0.680053	CC_Texts-accuracy=0.000000
2020-02-24 19:49:05,618 [INFO]  Epoch[55] Batch [0-11]	Speed: 2035.13 samples/sec	cross-entropy=0.680053	CC_Texts-accuracy=0.000000
2020-02-24 19:49:05,683 [INFO]  Epoch[55] Train-cross-entropy=0.667232
2020-02-24 19:49:05,683 [INFO]  Epoch[55] Train-cross-entropy=0.667232
2020-02-24 19:49:05,683 [INFO]  Epoch[55] Train-CC_Texts-accuracy=0.000000
2020-02-24 19:49:05,683 [INFO]  Epoch[55] Train-CC_Texts-accuracy=0.000000
2020-02-24 19:49:05,684 [INFO]  Epoch[55] Time cost=0.162
2020-02-24 19:49:05,684 [INFO]  Epoch[55] Time cost=0.162
2020-02-24 19:49:05,708 [INFO]  Saved checkpoint to "model/CC_Texts_imputer0/model-0055.params"
2020-02-24 19:49:05,708 [INFO]  Saved checkpoint to "model/CC_Texts_imputer0/model-0055.params"
2020-02-24 19:49:05,720 [INFO]  Epoch[55] Validation-cross-entropy=1.613955
2020-02-24 19:49:05,720 [INFO]  Epoch[55] Validation-cross-entropy=1.613955
2020-02-24 19:49:05,721 [INFO]  Epoch[55] Validation-CC_Texts-accuracy=0.000000
2020-02-24 19:49:05,721 [INFO]  Epoch[55] Validation-CC_Texts-accuracy=0.000000
2020-02-24 19:49:05,862 [INFO]  Epoch[56] Batch [0-11]	Speed: 1437.69 samples/sec	cross-entropy=0.677485	CC_Texts-accuracy=0.000000
2020-02-24 19:49:05,862 [INFO]  Epoch[56] Batch [0-11]	Speed: 1437.69 samples/sec	cross-entropy=0.677485	CC_Texts-accuracy=0.000000
2020-02-24 19:49:05,948 [INFO]  Epoch[56] Train-cross-entropy=0.665858
2020-02-24 19:49:05,948 [INFO]  Epoch[56] Train-cross-entropy=0.665858
2020-02-24 19:49:05,948 [INFO]  Epoch[56] Train-CC_Texts-accuracy=0.000000
2020-02-24 19:49:05,948 [INFO]  Epoch[56] Train-CC_Texts-accuracy=0.000000
2020-02-24 19:49:05,949 [INFO]  Epoch[56] Time cost=0.227
2020-02-24 19:49:05,949 [INFO]  Epoch[56] Time cost=0.227
2020-02-24 19:49:05,980 [INFO]  Saved checkpoint to "model/CC_Texts_imputer0/model-0056.params"
2020-02-24 19:49:05,980 [INFO]  Saved checkpoint to "model/CC_Texts_imputer0/model-0056.params"
2020-02-24 19:49:05,998 [INFO]  Epoch[56] Validation-cross-entropy=1.613851
2020-02-24 19:49:05,998 [INFO]  Epoch[56] Validation-cross-entropy=1.613851
2020-02-24 19:49:05,998 [INFO]  Epoch[56] Validation-CC_Texts-accuracy=0.000000
2020-02-24 19:49:05,998 [INFO]  Epoch[56] Validation-CC_Texts-accuracy=0.000000
2020-02-24 19:49:06,101 [INFO]  Epoch[57] Batch [0-11]	Speed: 1947.63 samples/sec	cross-entropy=0.674934	CC_Texts-accuracy=0.000000
2020-02-24 19:49:06,101 [INFO]  Epoch[57] Batch [0-11]	Speed: 1947.63 samples/sec	cross-entropy=0.674934	CC_Texts-accuracy=0.000000
2020-02-24 19:49:06,177 [INFO]  Epoch[57] Train-cross-entropy=0.664474
2020-02-24 19:49:06,177 [INFO]  Epoch[57] Train-cross-entropy=0.664474
2020-02-24 19:49:06,178 [INFO]  Epoch[57] Train-CC_Texts-accuracy=0.000000
2020-02-24 19:49:06,178 [INFO]  Epoch[57] Train-CC_Texts-accuracy=0.000000
2020-02-24 19:49:06,178 [INFO]  Epoch[57] Time cost=0.180
2020-02-24 19:49:06,178 [INFO]  Epoch[57] Time cost=0.180
2020-02-24 19:49:06,203 [INFO]  Saved checkpoint to "model/CC_Texts_imputer0/model-0057.params"
2020-02-24 19:49:06,203 [INFO]  Saved checkpoint to "model/CC_Texts_imputer0/model-0057.params"
2020-02-24 19:49:06,215 [INFO]  Epoch[57] Validation-cross-entropy=1.612883
2020-02-24 19:49:06,215 [INFO]  Epoch[57] Validation-cross-entropy=1.612883
2020-02-24 19:49:06,216 [INFO]  Epoch[57] Validation-CC_Texts-accuracy=0.000000
2020-02-24 19:49:06,216 [INFO]  Epoch[57] Validation-CC_Texts-accuracy=0.000000
2020-02-24 19:49:06,305 [INFO]  Epoch[58] Batch [0-11]	Speed: 2219.72 samples/sec	cross-entropy=0.671756	CC_Texts-accuracy=0.000000
2020-02-24 19:49:06,305 [INFO]  Epoch[58] Batch [0-11]	Speed: 2219.72 samples/sec	cross-entropy=0.671756	CC_Texts-accuracy=0.000000
2020-02-24 19:49:06,377 [INFO]  Epoch[58] Train-cross-entropy=0.662139
2020-02-24 19:49:06,377 [INFO]  Epoch[58] Train-cross-entropy=0.662139
2020-02-24 19:49:06,377 [INFO]  Epoch[58] Train-CC_Texts-accuracy=0.000000
2020-02-24 19:49:06,377 [INFO]  Epoch[58] Train-CC_Texts-accuracy=0.000000
2020-02-24 19:49:06,378 [INFO]  Epoch[58] Time cost=0.161
2020-02-24 19:49:06,378 [INFO]  Epoch[58] Time cost=0.161
2020-02-24 19:49:06,403 [INFO]  Saved checkpoint to "model/CC_Texts_imputer0/model-0058.params"
2020-02-24 19:49:06,403 [INFO]  Saved checkpoint to "model/CC_Texts_imputer0/model-0058.params"
2020-02-24 19:49:06,416 [INFO]  Epoch[58] Validation-cross-entropy=1.606758
2020-02-24 19:49:06,416 [INFO]  Epoch[58] Validation-cross-entropy=1.606758
2020-02-24 19:49:06,417 [INFO]  Epoch[58] Validation-CC_Texts-accuracy=0.000000
2020-02-24 19:49:06,417 [INFO]  Epoch[58] Validation-CC_Texts-accuracy=0.000000
2020-02-24 19:49:06,504 [INFO]  Epoch[59] Batch [0-11]	Speed: 2239.92 samples/sec	cross-entropy=0.670213	CC_Texts-accuracy=0.000000
2020-02-24 19:49:06,504 [INFO]  Epoch[59] Batch [0-11]	Speed: 2239.92 samples/sec	cross-entropy=0.670213	CC_Texts-accuracy=0.000000
2020-02-24 19:49:06,576 [INFO]  Epoch[59] Train-cross-entropy=0.660011
2020-02-24 19:49:06,576 [INFO]  Epoch[59] Train-cross-entropy=0.660011
2020-02-24 19:49:06,576 [INFO]  Epoch[59] Train-CC_Texts-accuracy=0.000000
2020-02-24 19:49:06,576 [INFO]  Epoch[59] Train-CC_Texts-accuracy=0.000000
2020-02-24 19:49:06,577 [INFO]  Epoch[59] Time cost=0.159
2020-02-24 19:49:06,577 [INFO]  Epoch[59] Time cost=0.159
2020-02-24 19:49:06,601 [INFO]  Saved checkpoint to "model/CC_Texts_imputer0/model-0059.params"
2020-02-24 19:49:06,601 [INFO]  Saved checkpoint to "model/CC_Texts_imputer0/model-0059.params"
2020-02-24 19:49:06,612 [INFO]  Epoch[59] Validation-cross-entropy=1.605205
2020-02-24 19:49:06,612 [INFO]  Epoch[59] Validation-cross-entropy=1.605205
2020-02-24 19:49:06,612 [INFO]  Epoch[59] Validation-CC_Texts-accuracy=0.000000
2020-02-24 19:49:06,612 [INFO]  Epoch[59] Validation-CC_Texts-accuracy=0.000000
2020-02-24 19:49:06,688 [INFO]  Epoch[60] Batch [0-11]	Speed: 2602.06 samples/sec	cross-entropy=0.667128	CC_Texts-accuracy=0.000000
2020-02-24 19:49:06,688 [INFO]  Epoch[60] Batch [0-11]	Speed: 2602.06 samples/sec	cross-entropy=0.667128	CC_Texts-accuracy=0.000000
2020-02-24 19:49:06,748 [INFO]  Epoch[60] Train-cross-entropy=0.658265
2020-02-24 19:49:06,748 [INFO]  Epoch[60] Train-cross-entropy=0.658265
2020-02-24 19:49:06,748 [INFO]  Epoch[60] Train-CC_Texts-accuracy=0.000000
2020-02-24 19:49:06,748 [INFO]  Epoch[60] Train-CC_Texts-accuracy=0.000000
2020-02-24 19:49:06,749 [INFO]  Epoch[60] Time cost=0.136
2020-02-24 19:49:06,749 [INFO]  Epoch[60] Time cost=0.136
2020-02-24 19:49:06,770 [INFO]  Saved checkpoint to "model/CC_Texts_imputer0/model-0060.params"
2020-02-24 19:49:06,770 [INFO]  Saved checkpoint to "model/CC_Texts_imputer0/model-0060.params"
2020-02-24 19:49:06,785 [INFO]  Epoch[60] Validation-cross-entropy=1.603501
2020-02-24 19:49:06,785 [INFO]  Epoch[60] Validation-cross-entropy=1.603501
2020-02-24 19:49:06,786 [INFO]  Epoch[60] Validation-CC_Texts-accuracy=0.000000
2020-02-24 19:49:06,786 [INFO]  Epoch[60] Validation-CC_Texts-accuracy=0.000000
2020-02-24 19:49:06,861 [INFO]  Epoch[61] Batch [0-11]	Speed: 2610.69 samples/sec	cross-entropy=0.664260	CC_Texts-accuracy=0.000000
2020-02-24 19:49:06,861 [INFO]  Epoch[61] Batch [0-11]	Speed: 2610.69 samples/sec	cross-entropy=0.664260	CC_Texts-accuracy=0.000000
2020-02-24 19:49:06,920 [INFO]  Epoch[61] Train-cross-entropy=0.656405
2020-02-24 19:49:06,920 [INFO]  Epoch[61] Train-cross-entropy=0.656405
2020-02-24 19:49:06,920 [INFO]  Epoch[61] Train-CC_Texts-accuracy=0.000000
2020-02-24 19:49:06,920 [INFO]  Epoch[61] Train-CC_Texts-accuracy=0.000000
2020-02-24 19:49:06,921 [INFO]  Epoch[61] Time cost=0.135
2020-02-24 19:49:06,921 [INFO]  Epoch[61] Time cost=0.135
2020-02-24 19:49:06,944 [INFO]  Saved checkpoint to "model/CC_Texts_imputer0/model-0061.params"
2020-02-24 19:49:06,944 [INFO]  Saved checkpoint to "model/CC_Texts_imputer0/model-0061.params"
2020-02-24 19:49:06,957 [INFO]  Epoch[61] Validation-cross-entropy=1.600120
2020-02-24 19:49:06,957 [INFO]  Epoch[61] Validation-cross-entropy=1.600120
2020-02-24 19:49:06,958 [INFO]  Epoch[61] Validation-CC_Texts-accuracy=0.000000
2020-02-24 19:49:06,958 [INFO]  Epoch[61] Validation-CC_Texts-accuracy=0.000000
2020-02-24 19:49:07,047 [INFO]  Epoch[62] Batch [0-11]	Speed: 2239.51 samples/sec	cross-entropy=0.661412	CC_Texts-accuracy=0.000000
2020-02-24 19:49:07,047 [INFO]  Epoch[62] Batch [0-11]	Speed: 2239.51 samples/sec	cross-entropy=0.661412	CC_Texts-accuracy=0.000000
2020-02-24 19:49:07,119 [INFO]  Epoch[62] Train-cross-entropy=0.653481
2020-02-24 19:49:07,119 [INFO]  Epoch[62] Train-cross-entropy=0.653481
2020-02-24 19:49:07,120 [INFO]  Epoch[62] Train-CC_Texts-accuracy=0.000000
2020-02-24 19:49:07,120 [INFO]  Epoch[62] Train-CC_Texts-accuracy=0.000000
2020-02-24 19:49:07,120 [INFO]  Epoch[62] Time cost=0.161
2020-02-24 19:49:07,120 [INFO]  Epoch[62] Time cost=0.161
2020-02-24 19:49:07,145 [INFO]  Saved checkpoint to "model/CC_Texts_imputer0/model-0062.params"
2020-02-24 19:49:07,145 [INFO]  Saved checkpoint to "model/CC_Texts_imputer0/model-0062.params"
2020-02-24 19:49:07,155 [INFO]  Epoch[62] Validation-cross-entropy=1.595286
2020-02-24 19:49:07,155 [INFO]  Epoch[62] Validation-cross-entropy=1.595286
2020-02-24 19:49:07,156 [INFO]  Epoch[62] Validation-CC_Texts-accuracy=0.000000
2020-02-24 19:49:07,156 [INFO]  Epoch[62] Validation-CC_Texts-accuracy=0.000000
2020-02-24 19:49:07,242 [INFO]  Epoch[63] Batch [0-11]	Speed: 2205.82 samples/sec	cross-entropy=0.659972	CC_Texts-accuracy=0.000000
2020-02-24 19:49:07,242 [INFO]  Epoch[63] Batch [0-11]	Speed: 2205.82 samples/sec	cross-entropy=0.659972	CC_Texts-accuracy=0.000000
2020-02-24 19:49:07,308 [INFO]  Epoch[63] Train-cross-entropy=0.651792
2020-02-24 19:49:07,308 [INFO]  Epoch[63] Train-cross-entropy=0.651792
2020-02-24 19:49:07,308 [INFO]  Epoch[63] Train-CC_Texts-accuracy=0.000000
2020-02-24 19:49:07,308 [INFO]  Epoch[63] Train-CC_Texts-accuracy=0.000000
2020-02-24 19:49:07,308 [INFO]  Epoch[63] Time cost=0.152
2020-02-24 19:49:07,308 [INFO]  Epoch[63] Time cost=0.152
2020-02-24 19:49:07,333 [INFO]  Saved checkpoint to "model/CC_Texts_imputer0/model-0063.params"
2020-02-24 19:49:07,333 [INFO]  Saved checkpoint to "model/CC_Texts_imputer0/model-0063.params"
2020-02-24 19:49:07,343 [INFO]  Epoch[63] Validation-cross-entropy=1.593933
2020-02-24 19:49:07,343 [INFO]  Epoch[63] Validation-cross-entropy=1.593933
2020-02-24 19:49:07,345 [INFO]  Epoch[63] Validation-CC_Texts-accuracy=0.000000
2020-02-24 19:49:07,345 [INFO]  Epoch[63] Validation-CC_Texts-accuracy=0.000000
2020-02-24 19:49:07,425 [INFO]  Epoch[64] Batch [0-11]	Speed: 2448.20 samples/sec	cross-entropy=0.657352	CC_Texts-accuracy=0.000000
2020-02-24 19:49:07,425 [INFO]  Epoch[64] Batch [0-11]	Speed: 2448.20 samples/sec	cross-entropy=0.657352	CC_Texts-accuracy=0.000000
2020-02-24 19:49:07,492 [INFO]  Epoch[64] Train-cross-entropy=0.651727
2020-02-24 19:49:07,492 [INFO]  Epoch[64] Train-cross-entropy=0.651727
2020-02-24 19:49:07,492 [INFO]  Epoch[64] Train-CC_Texts-accuracy=0.000000
2020-02-24 19:49:07,492 [INFO]  Epoch[64] Train-CC_Texts-accuracy=0.000000
2020-02-24 19:49:07,493 [INFO]  Epoch[64] Time cost=0.147
2020-02-24 19:49:07,493 [INFO]  Epoch[64] Time cost=0.147
2020-02-24 19:49:07,517 [INFO]  Saved checkpoint to "model/CC_Texts_imputer0/model-0064.params"
2020-02-24 19:49:07,517 [INFO]  Saved checkpoint to "model/CC_Texts_imputer0/model-0064.params"
2020-02-24 19:49:07,532 [INFO]  Epoch[64] Validation-cross-entropy=1.594879
2020-02-24 19:49:07,532 [INFO]  Epoch[64] Validation-cross-entropy=1.594879
2020-02-24 19:49:07,532 [INFO]  Epoch[64] Validation-CC_Texts-accuracy=0.000000
2020-02-24 19:49:07,532 [INFO]  Epoch[64] Validation-CC_Texts-accuracy=0.000000
2020-02-24 19:49:07,610 [INFO]  Epoch[65] Batch [0-11]	Speed: 2572.75 samples/sec	cross-entropy=0.655520	CC_Texts-accuracy=0.000000
2020-02-24 19:49:07,610 [INFO]  Epoch[65] Batch [0-11]	Speed: 2572.75 samples/sec	cross-entropy=0.655520	CC_Texts-accuracy=0.000000
2020-02-24 19:49:07,672 [INFO]  Epoch[65] Train-cross-entropy=0.649989
2020-02-24 19:49:07,672 [INFO]  Epoch[65] Train-cross-entropy=0.649989
2020-02-24 19:49:07,672 [INFO]  Epoch[65] Train-CC_Texts-accuracy=0.000000
2020-02-24 19:49:07,672 [INFO]  Epoch[65] Train-CC_Texts-accuracy=0.000000
2020-02-24 19:49:07,673 [INFO]  Epoch[65] Time cost=0.140
2020-02-24 19:49:07,673 [INFO]  Epoch[65] Time cost=0.140
2020-02-24 19:49:07,695 [INFO]  Saved checkpoint to "model/CC_Texts_imputer0/model-0065.params"
2020-02-24 19:49:07,695 [INFO]  Saved checkpoint to "model/CC_Texts_imputer0/model-0065.params"
2020-02-24 19:49:07,709 [INFO]  Epoch[65] Validation-cross-entropy=1.592187
2020-02-24 19:49:07,709 [INFO]  Epoch[65] Validation-cross-entropy=1.592187
2020-02-24 19:49:07,709 [INFO]  Epoch[65] Validation-CC_Texts-accuracy=0.000000
2020-02-24 19:49:07,709 [INFO]  Epoch[65] Validation-CC_Texts-accuracy=0.000000
2020-02-24 19:49:07,787 [INFO]  Epoch[66] Batch [0-11]	Speed: 2564.14 samples/sec	cross-entropy=0.652999	CC_Texts-accuracy=0.000000
2020-02-24 19:49:07,787 [INFO]  Epoch[66] Batch [0-11]	Speed: 2564.14 samples/sec	cross-entropy=0.652999	CC_Texts-accuracy=0.000000
2020-02-24 19:49:07,852 [INFO]  Epoch[66] Train-cross-entropy=0.647072
2020-02-24 19:49:07,852 [INFO]  Epoch[66] Train-cross-entropy=0.647072
2020-02-24 19:49:07,852 [INFO]  Epoch[66] Train-CC_Texts-accuracy=0.000000
2020-02-24 19:49:07,852 [INFO]  Epoch[66] Train-CC_Texts-accuracy=0.000000
2020-02-24 19:49:07,853 [INFO]  Epoch[66] Time cost=0.143
2020-02-24 19:49:07,853 [INFO]  Epoch[66] Time cost=0.143
2020-02-24 19:49:07,875 [INFO]  Saved checkpoint to "model/CC_Texts_imputer0/model-0066.params"
2020-02-24 19:49:07,875 [INFO]  Saved checkpoint to "model/CC_Texts_imputer0/model-0066.params"
2020-02-24 19:49:07,886 [INFO]  Epoch[66] Validation-cross-entropy=1.587534
2020-02-24 19:49:07,886 [INFO]  Epoch[66] Validation-cross-entropy=1.587534
2020-02-24 19:49:07,887 [INFO]  Epoch[66] Validation-CC_Texts-accuracy=0.000000
2020-02-24 19:49:07,887 [INFO]  Epoch[66] Validation-CC_Texts-accuracy=0.000000
2020-02-24 19:49:07,965 [INFO]  Epoch[67] Batch [0-11]	Speed: 2595.84 samples/sec	cross-entropy=0.651330	CC_Texts-accuracy=0.000000
2020-02-24 19:49:07,965 [INFO]  Epoch[67] Batch [0-11]	Speed: 2595.84 samples/sec	cross-entropy=0.651330	CC_Texts-accuracy=0.000000
2020-02-24 19:49:08,025 [INFO]  Epoch[67] Train-cross-entropy=0.646032
2020-02-24 19:49:08,025 [INFO]  Epoch[67] Train-cross-entropy=0.646032
2020-02-24 19:49:08,026 [INFO]  Epoch[67] Train-CC_Texts-accuracy=0.000000
2020-02-24 19:49:08,026 [INFO]  Epoch[67] Train-CC_Texts-accuracy=0.000000
2020-02-24 19:49:08,026 [INFO]  Epoch[67] Time cost=0.138
2020-02-24 19:49:08,026 [INFO]  Epoch[67] Time cost=0.138
2020-02-24 19:49:08,050 [INFO]  Saved checkpoint to "model/CC_Texts_imputer0/model-0067.params"
2020-02-24 19:49:08,050 [INFO]  Saved checkpoint to "model/CC_Texts_imputer0/model-0067.params"
2020-02-24 19:49:08,065 [INFO]  Epoch[67] Validation-cross-entropy=1.589238
2020-02-24 19:49:08,065 [INFO]  Epoch[67] Validation-cross-entropy=1.589238
2020-02-24 19:49:08,065 [INFO]  Epoch[67] Validation-CC_Texts-accuracy=0.000000
2020-02-24 19:49:08,065 [INFO]  Epoch[67] Validation-CC_Texts-accuracy=0.000000
2020-02-24 19:49:08,153 [INFO]  Epoch[68] Batch [0-11]	Speed: 2244.36 samples/sec	cross-entropy=0.648719	CC_Texts-accuracy=0.000000
2020-02-24 19:49:08,153 [INFO]  Epoch[68] Batch [0-11]	Speed: 2244.36 samples/sec	cross-entropy=0.648719	CC_Texts-accuracy=0.000000
2020-02-24 19:49:08,220 [INFO]  Epoch[68] Train-cross-entropy=0.644864
2020-02-24 19:49:08,220 [INFO]  Epoch[68] Train-cross-entropy=0.644864
2020-02-24 19:49:08,221 [INFO]  Epoch[68] Train-CC_Texts-accuracy=0.000000
2020-02-24 19:49:08,221 [INFO]  Epoch[68] Train-CC_Texts-accuracy=0.000000
2020-02-24 19:49:08,221 [INFO]  Epoch[68] Time cost=0.155
2020-02-24 19:49:08,221 [INFO]  Epoch[68] Time cost=0.155
2020-02-24 19:49:08,246 [INFO]  Saved checkpoint to "model/CC_Texts_imputer0/model-0068.params"
2020-02-24 19:49:08,246 [INFO]  Saved checkpoint to "model/CC_Texts_imputer0/model-0068.params"
2020-02-24 19:49:08,256 [INFO]  Epoch[68] Validation-cross-entropy=1.586943
2020-02-24 19:49:08,256 [INFO]  Epoch[68] Validation-cross-entropy=1.586943
2020-02-24 19:49:08,256 [INFO]  Epoch[68] Validation-CC_Texts-accuracy=0.000000
2020-02-24 19:49:08,256 [INFO]  Epoch[68] Validation-CC_Texts-accuracy=0.000000
2020-02-24 19:49:08,338 [INFO]  Epoch[69] Batch [0-11]	Speed: 2357.28 samples/sec	cross-entropy=0.646268	CC_Texts-accuracy=0.000000
2020-02-24 19:49:08,338 [INFO]  Epoch[69] Batch [0-11]	Speed: 2357.28 samples/sec	cross-entropy=0.646268	CC_Texts-accuracy=0.000000
2020-02-24 19:49:08,407 [INFO]  Epoch[69] Train-cross-entropy=0.642894
2020-02-24 19:49:08,407 [INFO]  Epoch[69] Train-cross-entropy=0.642894
2020-02-24 19:49:08,408 [INFO]  Epoch[69] Train-CC_Texts-accuracy=0.000000
2020-02-24 19:49:08,408 [INFO]  Epoch[69] Train-CC_Texts-accuracy=0.000000
2020-02-24 19:49:08,408 [INFO]  Epoch[69] Time cost=0.151
2020-02-24 19:49:08,408 [INFO]  Epoch[69] Time cost=0.151
2020-02-24 19:49:08,433 [INFO]  Saved checkpoint to "model/CC_Texts_imputer0/model-0069.params"
2020-02-24 19:49:08,433 [INFO]  Saved checkpoint to "model/CC_Texts_imputer0/model-0069.params"
2020-02-24 19:49:08,447 [INFO]  Epoch[69] Validation-cross-entropy=1.581951
2020-02-24 19:49:08,447 [INFO]  Epoch[69] Validation-cross-entropy=1.581951
2020-02-24 19:49:08,447 [INFO]  Epoch[69] Validation-CC_Texts-accuracy=0.000000
2020-02-24 19:49:08,447 [INFO]  Epoch[69] Validation-CC_Texts-accuracy=0.000000
2020-02-24 19:49:08,536 [INFO]  Epoch[70] Batch [0-11]	Speed: 2202.16 samples/sec	cross-entropy=0.645147	CC_Texts-accuracy=0.000000
2020-02-24 19:49:08,536 [INFO]  Epoch[70] Batch [0-11]	Speed: 2202.16 samples/sec	cross-entropy=0.645147	CC_Texts-accuracy=0.000000
2020-02-24 19:49:08,606 [INFO]  Epoch[70] Train-cross-entropy=0.640962
2020-02-24 19:49:08,606 [INFO]  Epoch[70] Train-cross-entropy=0.640962
2020-02-24 19:49:08,606 [INFO]  Epoch[70] Train-CC_Texts-accuracy=0.000000
2020-02-24 19:49:08,606 [INFO]  Epoch[70] Train-CC_Texts-accuracy=0.000000
2020-02-24 19:49:08,607 [INFO]  Epoch[70] Time cost=0.159
2020-02-24 19:49:08,607 [INFO]  Epoch[70] Time cost=0.159
2020-02-24 19:49:08,633 [INFO]  Saved checkpoint to "model/CC_Texts_imputer0/model-0070.params"
2020-02-24 19:49:08,633 [INFO]  Saved checkpoint to "model/CC_Texts_imputer0/model-0070.params"
2020-02-24 19:49:08,643 [INFO]  Epoch[70] Validation-cross-entropy=1.581849
2020-02-24 19:49:08,643 [INFO]  Epoch[70] Validation-cross-entropy=1.581849
2020-02-24 19:49:08,644 [INFO]  Epoch[70] Validation-CC_Texts-accuracy=0.000000
2020-02-24 19:49:08,644 [INFO]  Epoch[70] Validation-CC_Texts-accuracy=0.000000
2020-02-24 19:49:08,724 [INFO]  Epoch[71] Batch [0-11]	Speed: 2525.42 samples/sec	cross-entropy=0.641257	CC_Texts-accuracy=0.000000
2020-02-24 19:49:08,724 [INFO]  Epoch[71] Batch [0-11]	Speed: 2525.42 samples/sec	cross-entropy=0.641257	CC_Texts-accuracy=0.000000
2020-02-24 19:49:08,788 [INFO]  Epoch[71] Train-cross-entropy=0.639526
2020-02-24 19:49:08,788 [INFO]  Epoch[71] Train-cross-entropy=0.639526
2020-02-24 19:49:08,788 [INFO]  Epoch[71] Train-CC_Texts-accuracy=0.000000
2020-02-24 19:49:08,788 [INFO]  Epoch[71] Train-CC_Texts-accuracy=0.000000
2020-02-24 19:49:08,788 [INFO]  Epoch[71] Time cost=0.144
2020-02-24 19:49:08,788 [INFO]  Epoch[71] Time cost=0.144
2020-02-24 19:49:08,812 [INFO]  Saved checkpoint to "model/CC_Texts_imputer0/model-0071.params"
2020-02-24 19:49:08,812 [INFO]  Saved checkpoint to "model/CC_Texts_imputer0/model-0071.params"
2020-02-24 19:49:08,827 [INFO]  Epoch[71] Validation-cross-entropy=1.578638
2020-02-24 19:49:08,827 [INFO]  Epoch[71] Validation-cross-entropy=1.578638
2020-02-24 19:49:08,827 [INFO]  Epoch[71] Validation-CC_Texts-accuracy=0.000000
2020-02-24 19:49:08,827 [INFO]  Epoch[71] Validation-CC_Texts-accuracy=0.000000
2020-02-24 19:49:08,911 [INFO]  Epoch[72] Batch [0-11]	Speed: 2390.74 samples/sec	cross-entropy=0.640168	CC_Texts-accuracy=0.000000
2020-02-24 19:49:08,911 [INFO]  Epoch[72] Batch [0-11]	Speed: 2390.74 samples/sec	cross-entropy=0.640168	CC_Texts-accuracy=0.000000
2020-02-24 19:49:08,971 [INFO]  Epoch[72] Train-cross-entropy=0.637320
2020-02-24 19:49:08,971 [INFO]  Epoch[72] Train-cross-entropy=0.637320
2020-02-24 19:49:08,971 [INFO]  Epoch[72] Train-CC_Texts-accuracy=0.000000
2020-02-24 19:49:08,971 [INFO]  Epoch[72] Train-CC_Texts-accuracy=0.000000
2020-02-24 19:49:08,972 [INFO]  Epoch[72] Time cost=0.144
2020-02-24 19:49:08,972 [INFO]  Epoch[72] Time cost=0.144
2020-02-24 19:49:08,994 [INFO]  Saved checkpoint to "model/CC_Texts_imputer0/model-0072.params"
2020-02-24 19:49:08,994 [INFO]  Saved checkpoint to "model/CC_Texts_imputer0/model-0072.params"
2020-02-24 19:49:09,008 [INFO]  Epoch[72] Validation-cross-entropy=1.576431
2020-02-24 19:49:09,008 [INFO]  Epoch[72] Validation-cross-entropy=1.576431
2020-02-24 19:49:09,008 [INFO]  Epoch[72] Validation-CC_Texts-accuracy=0.000000
2020-02-24 19:49:09,008 [INFO]  Epoch[72] Validation-CC_Texts-accuracy=0.000000
2020-02-24 19:49:09,090 [INFO]  Epoch[73] Batch [0-11]	Speed: 2453.00 samples/sec	cross-entropy=0.637397	CC_Texts-accuracy=0.000000
2020-02-24 19:49:09,090 [INFO]  Epoch[73] Batch [0-11]	Speed: 2453.00 samples/sec	cross-entropy=0.637397	CC_Texts-accuracy=0.000000
2020-02-24 19:49:09,156 [INFO]  Epoch[73] Train-cross-entropy=0.635780
2020-02-24 19:49:09,156 [INFO]  Epoch[73] Train-cross-entropy=0.635780
2020-02-24 19:49:09,157 [INFO]  Epoch[73] Train-CC_Texts-accuracy=0.000000
2020-02-24 19:49:09,157 [INFO]  Epoch[73] Train-CC_Texts-accuracy=0.000000
2020-02-24 19:49:09,157 [INFO]  Epoch[73] Time cost=0.148
2020-02-24 19:49:09,157 [INFO]  Epoch[73] Time cost=0.148
2020-02-24 19:49:09,180 [INFO]  Saved checkpoint to "model/CC_Texts_imputer0/model-0073.params"
2020-02-24 19:49:09,180 [INFO]  Saved checkpoint to "model/CC_Texts_imputer0/model-0073.params"
2020-02-24 19:49:09,194 [INFO]  Epoch[73] Validation-cross-entropy=1.574316
2020-02-24 19:49:09,194 [INFO]  Epoch[73] Validation-cross-entropy=1.574316
2020-02-24 19:49:09,194 [INFO]  Epoch[73] Validation-CC_Texts-accuracy=0.000000
2020-02-24 19:49:09,194 [INFO]  Epoch[73] Validation-CC_Texts-accuracy=0.000000
2020-02-24 19:49:09,280 [INFO]  Epoch[74] Batch [0-11]	Speed: 2288.93 samples/sec	cross-entropy=0.635967	CC_Texts-accuracy=0.000000
2020-02-24 19:49:09,280 [INFO]  Epoch[74] Batch [0-11]	Speed: 2288.93 samples/sec	cross-entropy=0.635967	CC_Texts-accuracy=0.000000
2020-02-24 19:49:09,349 [INFO]  Epoch[74] Train-cross-entropy=0.635001
2020-02-24 19:49:09,349 [INFO]  Epoch[74] Train-cross-entropy=0.635001
2020-02-24 19:49:09,350 [INFO]  Epoch[74] Train-CC_Texts-accuracy=0.000000
2020-02-24 19:49:09,350 [INFO]  Epoch[74] Train-CC_Texts-accuracy=0.000000
2020-02-24 19:49:09,350 [INFO]  Epoch[74] Time cost=0.156
2020-02-24 19:49:09,350 [INFO]  Epoch[74] Time cost=0.156
2020-02-24 19:49:09,374 [INFO]  Saved checkpoint to "model/CC_Texts_imputer0/model-0074.params"
2020-02-24 19:49:09,374 [INFO]  Saved checkpoint to "model/CC_Texts_imputer0/model-0074.params"
2020-02-24 19:49:09,388 [INFO]  Epoch[74] Validation-cross-entropy=1.574179
2020-02-24 19:49:09,388 [INFO]  Epoch[74] Validation-cross-entropy=1.574179
2020-02-24 19:49:09,388 [INFO]  Epoch[74] Validation-CC_Texts-accuracy=0.000000
2020-02-24 19:49:09,388 [INFO]  Epoch[74] Validation-CC_Texts-accuracy=0.000000
2020-02-24 19:49:09,474 [INFO]  Epoch[75] Batch [0-11]	Speed: 2300.86 samples/sec	cross-entropy=0.634177	CC_Texts-accuracy=0.000000
2020-02-24 19:49:09,474 [INFO]  Epoch[75] Batch [0-11]	Speed: 2300.86 samples/sec	cross-entropy=0.634177	CC_Texts-accuracy=0.000000
2020-02-24 19:49:09,545 [INFO]  Epoch[75] Train-cross-entropy=0.633395
2020-02-24 19:49:09,545 [INFO]  Epoch[75] Train-cross-entropy=0.633395
2020-02-24 19:49:09,545 [INFO]  Epoch[75] Train-CC_Texts-accuracy=0.000000
2020-02-24 19:49:09,545 [INFO]  Epoch[75] Train-CC_Texts-accuracy=0.000000
2020-02-24 19:49:09,546 [INFO]  Epoch[75] Time cost=0.157
2020-02-24 19:49:09,546 [INFO]  Epoch[75] Time cost=0.157
2020-02-24 19:49:09,571 [INFO]  Saved checkpoint to "model/CC_Texts_imputer0/model-0075.params"
2020-02-24 19:49:09,571 [INFO]  Saved checkpoint to "model/CC_Texts_imputer0/model-0075.params"
2020-02-24 19:49:09,584 [INFO]  Epoch[75] Validation-cross-entropy=1.570221
2020-02-24 19:49:09,584 [INFO]  Epoch[75] Validation-cross-entropy=1.570221
2020-02-24 19:49:09,585 [INFO]  Epoch[75] Validation-CC_Texts-accuracy=0.000000
2020-02-24 19:49:09,585 [INFO]  Epoch[75] Validation-CC_Texts-accuracy=0.000000
2020-02-24 19:49:09,671 [INFO]  Epoch[76] Batch [0-11]	Speed: 2287.22 samples/sec	cross-entropy=0.632401	CC_Texts-accuracy=0.000000
2020-02-24 19:49:09,671 [INFO]  Epoch[76] Batch [0-11]	Speed: 2287.22 samples/sec	cross-entropy=0.632401	CC_Texts-accuracy=0.000000
2020-02-24 19:49:09,740 [INFO]  Epoch[76] Train-cross-entropy=0.631083
2020-02-24 19:49:09,740 [INFO]  Epoch[76] Train-cross-entropy=0.631083
2020-02-24 19:49:09,740 [INFO]  Epoch[76] Train-CC_Texts-accuracy=0.000000
2020-02-24 19:49:09,740 [INFO]  Epoch[76] Train-CC_Texts-accuracy=0.000000
2020-02-24 19:49:09,741 [INFO]  Epoch[76] Time cost=0.156
2020-02-24 19:49:09,741 [INFO]  Epoch[76] Time cost=0.156
2020-02-24 19:49:09,765 [INFO]  Saved checkpoint to "model/CC_Texts_imputer0/model-0076.params"
2020-02-24 19:49:09,765 [INFO]  Saved checkpoint to "model/CC_Texts_imputer0/model-0076.params"
2020-02-24 19:49:09,775 [INFO]  Epoch[76] Validation-cross-entropy=1.567604
2020-02-24 19:49:09,775 [INFO]  Epoch[76] Validation-cross-entropy=1.567604
2020-02-24 19:49:09,776 [INFO]  Epoch[76] Validation-CC_Texts-accuracy=0.000000
2020-02-24 19:49:09,776 [INFO]  Epoch[76] Validation-CC_Texts-accuracy=0.000000
2020-02-24 19:49:09,862 [INFO]  Epoch[77] Batch [0-11]	Speed: 2268.13 samples/sec	cross-entropy=0.630329	CC_Texts-accuracy=0.000000
2020-02-24 19:49:09,862 [INFO]  Epoch[77] Batch [0-11]	Speed: 2268.13 samples/sec	cross-entropy=0.630329	CC_Texts-accuracy=0.000000
2020-02-24 19:49:09,929 [INFO]  Epoch[77] Train-cross-entropy=0.630047
2020-02-24 19:49:09,929 [INFO]  Epoch[77] Train-cross-entropy=0.630047
2020-02-24 19:49:09,930 [INFO]  Epoch[77] Train-CC_Texts-accuracy=0.000000
2020-02-24 19:49:09,930 [INFO]  Epoch[77] Train-CC_Texts-accuracy=0.000000
2020-02-24 19:49:09,930 [INFO]  Epoch[77] Time cost=0.154
2020-02-24 19:49:09,930 [INFO]  Epoch[77] Time cost=0.154
2020-02-24 19:49:09,954 [INFO]  Saved checkpoint to "model/CC_Texts_imputer0/model-0077.params"
2020-02-24 19:49:09,954 [INFO]  Saved checkpoint to "model/CC_Texts_imputer0/model-0077.params"
2020-02-24 19:49:09,964 [INFO]  Epoch[77] Validation-cross-entropy=1.567367
2020-02-24 19:49:09,964 [INFO]  Epoch[77] Validation-cross-entropy=1.567367
2020-02-24 19:49:09,965 [INFO]  Epoch[77] Validation-CC_Texts-accuracy=0.000000
2020-02-24 19:49:09,965 [INFO]  Epoch[77] Validation-CC_Texts-accuracy=0.000000
2020-02-24 19:49:10,040 [INFO]  Epoch[78] Batch [0-11]	Speed: 2696.22 samples/sec	cross-entropy=0.627517	CC_Texts-accuracy=0.000000
2020-02-24 19:49:10,040 [INFO]  Epoch[78] Batch [0-11]	Speed: 2696.22 samples/sec	cross-entropy=0.627517	CC_Texts-accuracy=0.000000
2020-02-24 19:49:10,097 [INFO]  Epoch[78] Train-cross-entropy=0.628214
2020-02-24 19:49:10,097 [INFO]  Epoch[78] Train-cross-entropy=0.628214
2020-02-24 19:49:10,098 [INFO]  Epoch[78] Train-CC_Texts-accuracy=0.000000
2020-02-24 19:49:10,098 [INFO]  Epoch[78] Train-CC_Texts-accuracy=0.000000
2020-02-24 19:49:10,098 [INFO]  Epoch[78] Time cost=0.133
2020-02-24 19:49:10,098 [INFO]  Epoch[78] Time cost=0.133
2020-02-24 19:49:10,118 [INFO]  Saved checkpoint to "model/CC_Texts_imputer0/model-0078.params"
2020-02-24 19:49:10,118 [INFO]  Saved checkpoint to "model/CC_Texts_imputer0/model-0078.params"
2020-02-24 19:49:10,134 [INFO]  Epoch[78] Validation-cross-entropy=1.562957
2020-02-24 19:49:10,134 [INFO]  Epoch[78] Validation-cross-entropy=1.562957
2020-02-24 19:49:10,134 [INFO]  Epoch[78] Validation-CC_Texts-accuracy=0.000000
2020-02-24 19:49:10,134 [INFO]  Epoch[78] Validation-CC_Texts-accuracy=0.000000
2020-02-24 19:49:10,210 [INFO]  Epoch[79] Batch [0-11]	Speed: 2621.40 samples/sec	cross-entropy=0.626751	CC_Texts-accuracy=0.000000
2020-02-24 19:49:10,210 [INFO]  Epoch[79] Batch [0-11]	Speed: 2621.40 samples/sec	cross-entropy=0.626751	CC_Texts-accuracy=0.000000
2020-02-24 19:49:10,275 [INFO]  Epoch[79] Train-cross-entropy=0.627213
2020-02-24 19:49:10,275 [INFO]  Epoch[79] Train-cross-entropy=0.627213
2020-02-24 19:49:10,275 [INFO]  Epoch[79] Train-CC_Texts-accuracy=0.000000
2020-02-24 19:49:10,275 [INFO]  Epoch[79] Train-CC_Texts-accuracy=0.000000
2020-02-24 19:49:10,275 [INFO]  Epoch[79] Time cost=0.141
2020-02-24 19:49:10,275 [INFO]  Epoch[79] Time cost=0.141
2020-02-24 19:49:10,299 [INFO]  Saved checkpoint to "model/CC_Texts_imputer0/model-0079.params"
2020-02-24 19:49:10,299 [INFO]  Saved checkpoint to "model/CC_Texts_imputer0/model-0079.params"
2020-02-24 19:49:10,311 [INFO]  Epoch[79] Validation-cross-entropy=1.562799
2020-02-24 19:49:10,311 [INFO]  Epoch[79] Validation-cross-entropy=1.562799
2020-02-24 19:49:10,312 [INFO]  Epoch[79] Validation-CC_Texts-accuracy=0.000000
2020-02-24 19:49:10,312 [INFO]  Epoch[79] Validation-CC_Texts-accuracy=0.000000
2020-02-24 19:49:10,394 [INFO]  Epoch[80] Batch [0-11]	Speed: 2399.93 samples/sec	cross-entropy=0.623975	CC_Texts-accuracy=0.000000
2020-02-24 19:49:10,394 [INFO]  Epoch[80] Batch [0-11]	Speed: 2399.93 samples/sec	cross-entropy=0.623975	CC_Texts-accuracy=0.000000
2020-02-24 19:49:10,459 [INFO]  Epoch[80] Train-cross-entropy=0.625836
2020-02-24 19:49:10,459 [INFO]  Epoch[80] Train-cross-entropy=0.625836
2020-02-24 19:49:10,460 [INFO]  Epoch[80] Train-CC_Texts-accuracy=0.000000
2020-02-24 19:49:10,460 [INFO]  Epoch[80] Train-CC_Texts-accuracy=0.000000
2020-02-24 19:49:10,460 [INFO]  Epoch[80] Time cost=0.147
2020-02-24 19:49:10,460 [INFO]  Epoch[80] Time cost=0.147
2020-02-24 19:49:10,485 [INFO]  Saved checkpoint to "model/CC_Texts_imputer0/model-0080.params"
2020-02-24 19:49:10,485 [INFO]  Saved checkpoint to "model/CC_Texts_imputer0/model-0080.params"
2020-02-24 19:49:10,496 [INFO]  Epoch[80] Validation-cross-entropy=1.558908
2020-02-24 19:49:10,496 [INFO]  Epoch[80] Validation-cross-entropy=1.558908
2020-02-24 19:49:10,496 [INFO]  Epoch[80] Validation-CC_Texts-accuracy=0.000000
2020-02-24 19:49:10,496 [INFO]  Epoch[80] Validation-CC_Texts-accuracy=0.000000
2020-02-24 19:49:10,575 [INFO]  Epoch[81] Batch [0-11]	Speed: 2594.34 samples/sec	cross-entropy=0.623352	CC_Texts-accuracy=0.000000
2020-02-24 19:49:10,575 [INFO]  Epoch[81] Batch [0-11]	Speed: 2594.34 samples/sec	cross-entropy=0.623352	CC_Texts-accuracy=0.000000
2020-02-24 19:49:10,636 [INFO]  Epoch[81] Train-cross-entropy=0.625587
2020-02-24 19:49:10,636 [INFO]  Epoch[81] Train-cross-entropy=0.625587
2020-02-24 19:49:10,637 [INFO]  Epoch[81] Train-CC_Texts-accuracy=0.000000
2020-02-24 19:49:10,637 [INFO]  Epoch[81] Train-CC_Texts-accuracy=0.000000
2020-02-24 19:49:10,637 [INFO]  Epoch[81] Time cost=0.140
2020-02-24 19:49:10,637 [INFO]  Epoch[81] Time cost=0.140
2020-02-24 19:49:10,660 [INFO]  Saved checkpoint to "model/CC_Texts_imputer0/model-0081.params"
2020-02-24 19:49:10,660 [INFO]  Saved checkpoint to "model/CC_Texts_imputer0/model-0081.params"
2020-02-24 19:49:10,673 [INFO]  Epoch[81] Validation-cross-entropy=1.560289
2020-02-24 19:49:10,673 [INFO]  Epoch[81] Validation-cross-entropy=1.560289
2020-02-24 19:49:10,674 [INFO]  Epoch[81] Validation-CC_Texts-accuracy=0.000000
2020-02-24 19:49:10,674 [INFO]  Epoch[81] Validation-CC_Texts-accuracy=0.000000
2020-02-24 19:49:10,762 [INFO]  Epoch[82] Batch [0-11]	Speed: 2247.17 samples/sec	cross-entropy=0.621065	CC_Texts-accuracy=0.000000
2020-02-24 19:49:10,762 [INFO]  Epoch[82] Batch [0-11]	Speed: 2247.17 samples/sec	cross-entropy=0.621065	CC_Texts-accuracy=0.000000
2020-02-24 19:49:10,833 [INFO]  Epoch[82] Train-cross-entropy=0.624507
2020-02-24 19:49:10,833 [INFO]  Epoch[82] Train-cross-entropy=0.624507
2020-02-24 19:49:10,834 [INFO]  Epoch[82] Train-CC_Texts-accuracy=0.000000
2020-02-24 19:49:10,834 [INFO]  Epoch[82] Train-CC_Texts-accuracy=0.000000
2020-02-24 19:49:10,834 [INFO]  Epoch[82] Time cost=0.160
2020-02-24 19:49:10,834 [INFO]  Epoch[82] Time cost=0.160
2020-02-24 19:49:10,860 [INFO]  Saved checkpoint to "model/CC_Texts_imputer0/model-0082.params"
2020-02-24 19:49:10,860 [INFO]  Saved checkpoint to "model/CC_Texts_imputer0/model-0082.params"
2020-02-24 19:49:10,873 [INFO]  Epoch[82] Validation-cross-entropy=1.560211
2020-02-24 19:49:10,873 [INFO]  Epoch[82] Validation-cross-entropy=1.560211
2020-02-24 19:49:10,874 [INFO]  Epoch[82] Validation-CC_Texts-accuracy=0.000000
2020-02-24 19:49:10,874 [INFO]  Epoch[82] Validation-CC_Texts-accuracy=0.000000
2020-02-24 19:49:10,961 [INFO]  Epoch[83] Batch [0-11]	Speed: 2259.14 samples/sec	cross-entropy=0.619915	CC_Texts-accuracy=0.000000
2020-02-24 19:49:10,961 [INFO]  Epoch[83] Batch [0-11]	Speed: 2259.14 samples/sec	cross-entropy=0.619915	CC_Texts-accuracy=0.000000
2020-02-24 19:49:11,032 [INFO]  Epoch[83] Train-cross-entropy=0.622895
2020-02-24 19:49:11,032 [INFO]  Epoch[83] Train-cross-entropy=0.622895
2020-02-24 19:49:11,032 [INFO]  Epoch[83] Train-CC_Texts-accuracy=0.000000
2020-02-24 19:49:11,032 [INFO]  Epoch[83] Train-CC_Texts-accuracy=0.000000
2020-02-24 19:49:11,033 [INFO]  Epoch[83] Time cost=0.159
2020-02-24 19:49:11,033 [INFO]  Epoch[83] Time cost=0.159
2020-02-24 19:49:11,057 [INFO]  Saved checkpoint to "model/CC_Texts_imputer0/model-0083.params"
2020-02-24 19:49:11,057 [INFO]  Saved checkpoint to "model/CC_Texts_imputer0/model-0083.params"
2020-02-24 19:49:11,067 [INFO]  Epoch[83] Validation-cross-entropy=1.556996
2020-02-24 19:49:11,067 [INFO]  Epoch[83] Validation-cross-entropy=1.556996
2020-02-24 19:49:11,068 [INFO]  Epoch[83] Validation-CC_Texts-accuracy=0.000000
2020-02-24 19:49:11,068 [INFO]  Epoch[83] Validation-CC_Texts-accuracy=0.000000
2020-02-24 19:49:11,144 [INFO]  Epoch[84] Batch [0-11]	Speed: 2641.25 samples/sec	cross-entropy=0.618151	CC_Texts-accuracy=0.000000
2020-02-24 19:49:11,144 [INFO]  Epoch[84] Batch [0-11]	Speed: 2641.25 samples/sec	cross-entropy=0.618151	CC_Texts-accuracy=0.000000
2020-02-24 19:49:11,201 [INFO]  Epoch[84] Train-cross-entropy=0.621758
2020-02-24 19:49:11,201 [INFO]  Epoch[84] Train-cross-entropy=0.621758
2020-02-24 19:49:11,202 [INFO]  Epoch[84] Train-CC_Texts-accuracy=0.000000
2020-02-24 19:49:11,202 [INFO]  Epoch[84] Train-CC_Texts-accuracy=0.000000
2020-02-24 19:49:11,202 [INFO]  Epoch[84] Time cost=0.133
2020-02-24 19:49:11,202 [INFO]  Epoch[84] Time cost=0.133
2020-02-24 19:49:11,225 [INFO]  Saved checkpoint to "model/CC_Texts_imputer0/model-0084.params"
2020-02-24 19:49:11,225 [INFO]  Saved checkpoint to "model/CC_Texts_imputer0/model-0084.params"
2020-02-24 19:49:11,238 [INFO]  Epoch[84] Validation-cross-entropy=1.557251
2020-02-24 19:49:11,238 [INFO]  Epoch[84] Validation-cross-entropy=1.557251
2020-02-24 19:49:11,239 [INFO]  Epoch[84] Validation-CC_Texts-accuracy=0.000000
2020-02-24 19:49:11,239 [INFO]  Epoch[84] Validation-CC_Texts-accuracy=0.000000
2020-02-24 19:49:11,311 [INFO]  Epoch[85] Batch [0-11]	Speed: 2756.54 samples/sec	cross-entropy=0.617591	CC_Texts-accuracy=0.000000
2020-02-24 19:49:11,311 [INFO]  Epoch[85] Batch [0-11]	Speed: 2756.54 samples/sec	cross-entropy=0.617591	CC_Texts-accuracy=0.000000
2020-02-24 19:49:11,375 [INFO]  Epoch[85] Train-cross-entropy=0.621338
2020-02-24 19:49:11,375 [INFO]  Epoch[85] Train-cross-entropy=0.621338
2020-02-24 19:49:11,376 [INFO]  Epoch[85] Train-CC_Texts-accuracy=0.000000
2020-02-24 19:49:11,376 [INFO]  Epoch[85] Train-CC_Texts-accuracy=0.000000
2020-02-24 19:49:11,376 [INFO]  Epoch[85] Time cost=0.137
2020-02-24 19:49:11,376 [INFO]  Epoch[85] Time cost=0.137
2020-02-24 19:49:11,400 [INFO]  Saved checkpoint to "model/CC_Texts_imputer0/model-0085.params"
2020-02-24 19:49:11,400 [INFO]  Saved checkpoint to "model/CC_Texts_imputer0/model-0085.params"
2020-02-24 19:49:11,412 [INFO]  Epoch[85] Validation-cross-entropy=1.554617
2020-02-24 19:49:11,412 [INFO]  Epoch[85] Validation-cross-entropy=1.554617
2020-02-24 19:49:11,413 [INFO]  Epoch[85] Validation-CC_Texts-accuracy=0.000000
2020-02-24 19:49:11,413 [INFO]  Epoch[85] Validation-CC_Texts-accuracy=0.000000
2020-02-24 19:49:11,501 [INFO]  Epoch[86] Batch [0-11]	Speed: 2242.80 samples/sec	cross-entropy=0.615155	CC_Texts-accuracy=0.000000
2020-02-24 19:49:11,501 [INFO]  Epoch[86] Batch [0-11]	Speed: 2242.80 samples/sec	cross-entropy=0.615155	CC_Texts-accuracy=0.000000
2020-02-24 19:49:11,564 [INFO]  Epoch[86] Train-cross-entropy=0.620166
2020-02-24 19:49:11,564 [INFO]  Epoch[86] Train-cross-entropy=0.620166
2020-02-24 19:49:11,565 [INFO]  Epoch[86] Train-CC_Texts-accuracy=0.000000
2020-02-24 19:49:11,565 [INFO]  Epoch[86] Train-CC_Texts-accuracy=0.000000
2020-02-24 19:49:11,565 [INFO]  Epoch[86] Time cost=0.151
2020-02-24 19:49:11,565 [INFO]  Epoch[86] Time cost=0.151
2020-02-24 19:49:11,586 [INFO]  Saved checkpoint to "model/CC_Texts_imputer0/model-0086.params"
2020-02-24 19:49:11,586 [INFO]  Saved checkpoint to "model/CC_Texts_imputer0/model-0086.params"
2020-02-24 19:49:11,602 [INFO]  Epoch[86] Validation-cross-entropy=1.552432
2020-02-24 19:49:11,602 [INFO]  Epoch[86] Validation-cross-entropy=1.552432
2020-02-24 19:49:11,602 [INFO]  Epoch[86] Validation-CC_Texts-accuracy=0.000000
2020-02-24 19:49:11,602 [INFO]  Epoch[86] Validation-CC_Texts-accuracy=0.000000
2020-02-24 19:49:11,691 [INFO]  Epoch[87] Batch [0-11]	Speed: 2235.36 samples/sec	cross-entropy=0.614569	CC_Texts-accuracy=0.000000
2020-02-24 19:49:11,691 [INFO]  Epoch[87] Batch [0-11]	Speed: 2235.36 samples/sec	cross-entropy=0.614569	CC_Texts-accuracy=0.000000
2020-02-24 19:49:11,762 [INFO]  Epoch[87] Train-cross-entropy=0.618235
2020-02-24 19:49:11,762 [INFO]  Epoch[87] Train-cross-entropy=0.618235
2020-02-24 19:49:11,763 [INFO]  Epoch[87] Train-CC_Texts-accuracy=0.000000
2020-02-24 19:49:11,763 [INFO]  Epoch[87] Train-CC_Texts-accuracy=0.000000
2020-02-24 19:49:11,763 [INFO]  Epoch[87] Time cost=0.160
2020-02-24 19:49:11,763 [INFO]  Epoch[87] Time cost=0.160
2020-02-24 19:49:11,787 [INFO]  Saved checkpoint to "model/CC_Texts_imputer0/model-0087.params"
2020-02-24 19:49:11,787 [INFO]  Saved checkpoint to "model/CC_Texts_imputer0/model-0087.params"
2020-02-24 19:49:11,800 [INFO]  Epoch[87] Validation-cross-entropy=1.549753
2020-02-24 19:49:11,800 [INFO]  Epoch[87] Validation-cross-entropy=1.549753
2020-02-24 19:49:11,801 [INFO]  Epoch[87] Validation-CC_Texts-accuracy=0.000000
2020-02-24 19:49:11,801 [INFO]  Epoch[87] Validation-CC_Texts-accuracy=0.000000
2020-02-24 19:49:11,888 [INFO]  Epoch[88] Batch [0-11]	Speed: 2257.80 samples/sec	cross-entropy=0.612927	CC_Texts-accuracy=0.000000
2020-02-24 19:49:11,888 [INFO]  Epoch[88] Batch [0-11]	Speed: 2257.80 samples/sec	cross-entropy=0.612927	CC_Texts-accuracy=0.000000
2020-02-24 19:49:11,959 [INFO]  Epoch[88] Train-cross-entropy=0.618070
2020-02-24 19:49:11,959 [INFO]  Epoch[88] Train-cross-entropy=0.618070
2020-02-24 19:49:11,960 [INFO]  Epoch[88] Train-CC_Texts-accuracy=0.000000
2020-02-24 19:49:11,960 [INFO]  Epoch[88] Train-CC_Texts-accuracy=0.000000
2020-02-24 19:49:11,960 [INFO]  Epoch[88] Time cost=0.159
2020-02-24 19:49:11,960 [INFO]  Epoch[88] Time cost=0.159
2020-02-24 19:49:11,985 [INFO]  Saved checkpoint to "model/CC_Texts_imputer0/model-0088.params"
2020-02-24 19:49:11,985 [INFO]  Saved checkpoint to "model/CC_Texts_imputer0/model-0088.params"
2020-02-24 19:49:11,998 [INFO]  Epoch[88] Validation-cross-entropy=1.549373
2020-02-24 19:49:11,998 [INFO]  Epoch[88] Validation-cross-entropy=1.549373
2020-02-24 19:49:11,999 [INFO]  Epoch[88] Validation-CC_Texts-accuracy=0.000000
2020-02-24 19:49:11,999 [INFO]  Epoch[88] Validation-CC_Texts-accuracy=0.000000
2020-02-24 19:49:12,086 [INFO]  Epoch[89] Batch [0-11]	Speed: 2257.33 samples/sec	cross-entropy=0.611426	CC_Texts-accuracy=0.000000
2020-02-24 19:49:12,086 [INFO]  Epoch[89] Batch [0-11]	Speed: 2257.33 samples/sec	cross-entropy=0.611426	CC_Texts-accuracy=0.000000
2020-02-24 19:49:12,157 [INFO]  Epoch[89] Train-cross-entropy=0.617437
2020-02-24 19:49:12,157 [INFO]  Epoch[89] Train-cross-entropy=0.617437
2020-02-24 19:49:12,158 [INFO]  Epoch[89] Train-CC_Texts-accuracy=0.000000
2020-02-24 19:49:12,158 [INFO]  Epoch[89] Train-CC_Texts-accuracy=0.000000
2020-02-24 19:49:12,158 [INFO]  Epoch[89] Time cost=0.159
2020-02-24 19:49:12,158 [INFO]  Epoch[89] Time cost=0.159
2020-02-24 19:49:12,183 [INFO]  Saved checkpoint to "model/CC_Texts_imputer0/model-0089.params"
2020-02-24 19:49:12,183 [INFO]  Saved checkpoint to "model/CC_Texts_imputer0/model-0089.params"
2020-02-24 19:49:12,197 [INFO]  Epoch[89] Validation-cross-entropy=1.548955
2020-02-24 19:49:12,197 [INFO]  Epoch[89] Validation-cross-entropy=1.548955
2020-02-24 19:49:12,198 [INFO]  Epoch[89] Validation-CC_Texts-accuracy=0.000000
2020-02-24 19:49:12,198 [INFO]  Epoch[89] Validation-CC_Texts-accuracy=0.000000
2020-02-24 19:49:12,287 [INFO]  Epoch[90] Batch [0-11]	Speed: 2224.74 samples/sec	cross-entropy=0.610409	CC_Texts-accuracy=0.000000
2020-02-24 19:49:12,287 [INFO]  Epoch[90] Batch [0-11]	Speed: 2224.74 samples/sec	cross-entropy=0.610409	CC_Texts-accuracy=0.000000
2020-02-24 19:49:12,357 [INFO]  Epoch[90] Train-cross-entropy=0.616608
2020-02-24 19:49:12,357 [INFO]  Epoch[90] Train-cross-entropy=0.616608
2020-02-24 19:49:12,358 [INFO]  Epoch[90] Train-CC_Texts-accuracy=0.000000
2020-02-24 19:49:12,358 [INFO]  Epoch[90] Train-CC_Texts-accuracy=0.000000
2020-02-24 19:49:12,358 [INFO]  Epoch[90] Time cost=0.160
2020-02-24 19:49:12,358 [INFO]  Epoch[90] Time cost=0.160
2020-02-24 19:49:12,382 [INFO]  Saved checkpoint to "model/CC_Texts_imputer0/model-0090.params"
2020-02-24 19:49:12,382 [INFO]  Saved checkpoint to "model/CC_Texts_imputer0/model-0090.params"
2020-02-24 19:49:12,395 [INFO]  Epoch[90] Validation-cross-entropy=1.550036
2020-02-24 19:49:12,395 [INFO]  Epoch[90] Validation-cross-entropy=1.550036
2020-02-24 19:49:12,395 [INFO]  Epoch[90] Validation-CC_Texts-accuracy=0.000000
2020-02-24 19:49:12,395 [INFO]  Epoch[90] Validation-CC_Texts-accuracy=0.000000
2020-02-24 19:49:12,484 [INFO]  Epoch[91] Batch [0-11]	Speed: 2249.03 samples/sec	cross-entropy=0.609513	CC_Texts-accuracy=0.000000
2020-02-24 19:49:12,484 [INFO]  Epoch[91] Batch [0-11]	Speed: 2249.03 samples/sec	cross-entropy=0.609513	CC_Texts-accuracy=0.000000
2020-02-24 19:49:12,555 [INFO]  Epoch[91] Train-cross-entropy=0.615636
2020-02-24 19:49:12,555 [INFO]  Epoch[91] Train-cross-entropy=0.615636
2020-02-24 19:49:12,556 [INFO]  Epoch[91] Train-CC_Texts-accuracy=0.000000
2020-02-24 19:49:12,556 [INFO]  Epoch[91] Train-CC_Texts-accuracy=0.000000
2020-02-24 19:49:12,556 [INFO]  Epoch[91] Time cost=0.160
2020-02-24 19:49:12,556 [INFO]  Epoch[91] Time cost=0.160
2020-02-24 19:49:12,581 [INFO]  Saved checkpoint to "model/CC_Texts_imputer0/model-0091.params"
2020-02-24 19:49:12,581 [INFO]  Saved checkpoint to "model/CC_Texts_imputer0/model-0091.params"
2020-02-24 19:49:12,595 [INFO]  Epoch[91] Validation-cross-entropy=1.545795
2020-02-24 19:49:12,595 [INFO]  Epoch[91] Validation-cross-entropy=1.545795
2020-02-24 19:49:12,596 [INFO]  Epoch[91] Validation-CC_Texts-accuracy=0.000000
2020-02-24 19:49:12,596 [INFO]  Epoch[91] Validation-CC_Texts-accuracy=0.000000
2020-02-24 19:49:12,675 [INFO]  Epoch[92] Batch [0-11]	Speed: 2520.28 samples/sec	cross-entropy=0.608972	CC_Texts-accuracy=0.000000
2020-02-24 19:49:12,675 [INFO]  Epoch[92] Batch [0-11]	Speed: 2520.28 samples/sec	cross-entropy=0.608972	CC_Texts-accuracy=0.000000
2020-02-24 19:49:12,736 [INFO]  Epoch[92] Train-cross-entropy=0.615011
2020-02-24 19:49:12,736 [INFO]  Epoch[92] Train-cross-entropy=0.615011
2020-02-24 19:49:12,736 [INFO]  Epoch[92] Train-CC_Texts-accuracy=0.000000
2020-02-24 19:49:12,736 [INFO]  Epoch[92] Train-CC_Texts-accuracy=0.000000
2020-02-24 19:49:12,736 [INFO]  Epoch[92] Time cost=0.140
2020-02-24 19:49:12,736 [INFO]  Epoch[92] Time cost=0.140
2020-02-24 19:49:12,760 [INFO]  Saved checkpoint to "model/CC_Texts_imputer0/model-0092.params"
2020-02-24 19:49:12,760 [INFO]  Saved checkpoint to "model/CC_Texts_imputer0/model-0092.params"
2020-02-24 19:49:12,775 [INFO]  Epoch[92] Validation-cross-entropy=1.548786
2020-02-24 19:49:12,775 [INFO]  Epoch[92] Validation-cross-entropy=1.548786
2020-02-24 19:49:12,776 [INFO]  Epoch[92] Validation-CC_Texts-accuracy=0.000000
2020-02-24 19:49:12,776 [INFO]  Epoch[92] Validation-CC_Texts-accuracy=0.000000
2020-02-24 19:49:12,858 [INFO]  Epoch[93] Batch [0-11]	Speed: 2410.30 samples/sec	cross-entropy=0.606584	CC_Texts-accuracy=0.000000
2020-02-24 19:49:12,858 [INFO]  Epoch[93] Batch [0-11]	Speed: 2410.30 samples/sec	cross-entropy=0.606584	CC_Texts-accuracy=0.000000
2020-02-24 19:49:12,918 [INFO]  Epoch[93] Train-cross-entropy=0.613858
2020-02-24 19:49:12,918 [INFO]  Epoch[93] Train-cross-entropy=0.613858
2020-02-24 19:49:12,919 [INFO]  Epoch[93] Train-CC_Texts-accuracy=0.000000
2020-02-24 19:49:12,919 [INFO]  Epoch[93] Train-CC_Texts-accuracy=0.000000
2020-02-24 19:49:12,919 [INFO]  Epoch[93] Time cost=0.142
2020-02-24 19:49:12,919 [INFO]  Epoch[93] Time cost=0.142
2020-02-24 19:49:12,940 [INFO]  Saved checkpoint to "model/CC_Texts_imputer0/model-0093.params"
2020-02-24 19:49:12,940 [INFO]  Saved checkpoint to "model/CC_Texts_imputer0/model-0093.params"
2020-02-24 19:49:12,954 [INFO]  Epoch[93] Validation-cross-entropy=1.544231
2020-02-24 19:49:12,954 [INFO]  Epoch[93] Validation-cross-entropy=1.544231
2020-02-24 19:49:12,955 [INFO]  Epoch[93] Validation-CC_Texts-accuracy=0.000000
2020-02-24 19:49:12,955 [INFO]  Epoch[93] Validation-CC_Texts-accuracy=0.000000
2020-02-24 19:49:13,042 [INFO]  Epoch[94] Batch [0-11]	Speed: 2271.01 samples/sec	cross-entropy=0.606355	CC_Texts-accuracy=0.000000
2020-02-24 19:49:13,042 [INFO]  Epoch[94] Batch [0-11]	Speed: 2271.01 samples/sec	cross-entropy=0.606355	CC_Texts-accuracy=0.000000
2020-02-24 19:49:13,112 [INFO]  Epoch[94] Train-cross-entropy=0.613056
2020-02-24 19:49:13,112 [INFO]  Epoch[94] Train-cross-entropy=0.613056
2020-02-24 19:49:13,112 [INFO]  Epoch[94] Train-CC_Texts-accuracy=0.000000
2020-02-24 19:49:13,112 [INFO]  Epoch[94] Train-CC_Texts-accuracy=0.000000
2020-02-24 19:49:13,113 [INFO]  Epoch[94] Time cost=0.158
2020-02-24 19:49:13,113 [INFO]  Epoch[94] Time cost=0.158
2020-02-24 19:49:13,137 [INFO]  Saved checkpoint to "model/CC_Texts_imputer0/model-0094.params"
2020-02-24 19:49:13,137 [INFO]  Saved checkpoint to "model/CC_Texts_imputer0/model-0094.params"
2020-02-24 19:49:13,150 [INFO]  Epoch[94] Validation-cross-entropy=1.543890
2020-02-24 19:49:13,150 [INFO]  Epoch[94] Validation-cross-entropy=1.543890
2020-02-24 19:49:13,151 [INFO]  Epoch[94] Validation-CC_Texts-accuracy=0.000000
2020-02-24 19:49:13,151 [INFO]  Epoch[94] Validation-CC_Texts-accuracy=0.000000
2020-02-24 19:49:13,235 [INFO]  Epoch[95] Batch [0-11]	Speed: 2358.37 samples/sec	cross-entropy=0.604450	CC_Texts-accuracy=0.000000
2020-02-24 19:49:13,235 [INFO]  Epoch[95] Batch [0-11]	Speed: 2358.37 samples/sec	cross-entropy=0.604450	CC_Texts-accuracy=0.000000
2020-02-24 19:49:13,305 [INFO]  Epoch[95] Train-cross-entropy=0.612003
2020-02-24 19:49:13,305 [INFO]  Epoch[95] Train-cross-entropy=0.612003
2020-02-24 19:49:13,306 [INFO]  Epoch[95] Train-CC_Texts-accuracy=0.000000
2020-02-24 19:49:13,306 [INFO]  Epoch[95] Train-CC_Texts-accuracy=0.000000
2020-02-24 19:49:13,306 [INFO]  Epoch[95] Time cost=0.155
2020-02-24 19:49:13,306 [INFO]  Epoch[95] Time cost=0.155
2020-02-24 19:49:13,330 [INFO]  Saved checkpoint to "model/CC_Texts_imputer0/model-0095.params"
2020-02-24 19:49:13,330 [INFO]  Saved checkpoint to "model/CC_Texts_imputer0/model-0095.params"
2020-02-24 19:49:13,343 [INFO]  Epoch[95] Validation-cross-entropy=1.543143
2020-02-24 19:49:13,343 [INFO]  Epoch[95] Validation-cross-entropy=1.543143
2020-02-24 19:49:13,344 [INFO]  Epoch[95] Validation-CC_Texts-accuracy=0.000000
2020-02-24 19:49:13,344 [INFO]  Epoch[95] Validation-CC_Texts-accuracy=0.000000
2020-02-24 19:49:13,429 [INFO]  Epoch[96] Batch [0-11]	Speed: 2309.16 samples/sec	cross-entropy=0.603992	CC_Texts-accuracy=0.000000
2020-02-24 19:49:13,429 [INFO]  Epoch[96] Batch [0-11]	Speed: 2309.16 samples/sec	cross-entropy=0.603992	CC_Texts-accuracy=0.000000
2020-02-24 19:49:13,496 [INFO]  Epoch[96] Train-cross-entropy=0.611307
2020-02-24 19:49:13,496 [INFO]  Epoch[96] Train-cross-entropy=0.611307
2020-02-24 19:49:13,497 [INFO]  Epoch[96] Train-CC_Texts-accuracy=0.000000
2020-02-24 19:49:13,497 [INFO]  Epoch[96] Train-CC_Texts-accuracy=0.000000
2020-02-24 19:49:13,497 [INFO]  Epoch[96] Time cost=0.153
2020-02-24 19:49:13,497 [INFO]  Epoch[96] Time cost=0.153
2020-02-24 19:49:13,520 [INFO]  Saved checkpoint to "model/CC_Texts_imputer0/model-0096.params"
2020-02-24 19:49:13,520 [INFO]  Saved checkpoint to "model/CC_Texts_imputer0/model-0096.params"
2020-02-24 19:49:13,532 [INFO]  Epoch[96] Validation-cross-entropy=1.540836
2020-02-24 19:49:13,532 [INFO]  Epoch[96] Validation-cross-entropy=1.540836
2020-02-24 19:49:13,533 [INFO]  Epoch[96] Validation-CC_Texts-accuracy=0.000000
2020-02-24 19:49:13,533 [INFO]  Epoch[96] Validation-CC_Texts-accuracy=0.000000
2020-02-24 19:49:13,620 [INFO]  Epoch[97] Batch [0-11]	Speed: 2287.18 samples/sec	cross-entropy=0.601891	CC_Texts-accuracy=0.000000
2020-02-24 19:49:13,620 [INFO]  Epoch[97] Batch [0-11]	Speed: 2287.18 samples/sec	cross-entropy=0.601891	CC_Texts-accuracy=0.000000
2020-02-24 19:49:13,689 [INFO]  Epoch[97] Train-cross-entropy=0.610318
2020-02-24 19:49:13,689 [INFO]  Epoch[97] Train-cross-entropy=0.610318
2020-02-24 19:49:13,690 [INFO]  Epoch[97] Train-CC_Texts-accuracy=0.000000
2020-02-24 19:49:13,690 [INFO]  Epoch[97] Train-CC_Texts-accuracy=0.000000
2020-02-24 19:49:13,690 [INFO]  Epoch[97] Time cost=0.156
2020-02-24 19:49:13,690 [INFO]  Epoch[97] Time cost=0.156
2020-02-24 19:49:13,715 [INFO]  Saved checkpoint to "model/CC_Texts_imputer0/model-0097.params"
2020-02-24 19:49:13,715 [INFO]  Saved checkpoint to "model/CC_Texts_imputer0/model-0097.params"
2020-02-24 19:49:13,726 [INFO]  Epoch[97] Validation-cross-entropy=1.536952
2020-02-24 19:49:13,726 [INFO]  Epoch[97] Validation-cross-entropy=1.536952
2020-02-24 19:49:13,727 [INFO]  Epoch[97] Validation-CC_Texts-accuracy=0.000000
2020-02-24 19:49:13,727 [INFO]  Epoch[97] Validation-CC_Texts-accuracy=0.000000
2020-02-24 19:49:13,818 [INFO]  Epoch[98] Batch [0-11]	Speed: 2249.42 samples/sec	cross-entropy=0.601919	CC_Texts-accuracy=0.000000
2020-02-24 19:49:13,818 [INFO]  Epoch[98] Batch [0-11]	Speed: 2249.42 samples/sec	cross-entropy=0.601919	CC_Texts-accuracy=0.000000
2020-02-24 19:49:13,885 [INFO]  Epoch[98] Train-cross-entropy=0.609214
2020-02-24 19:49:13,885 [INFO]  Epoch[98] Train-cross-entropy=0.609214
2020-02-24 19:49:13,886 [INFO]  Epoch[98] Train-CC_Texts-accuracy=0.000000
2020-02-24 19:49:13,886 [INFO]  Epoch[98] Train-CC_Texts-accuracy=0.000000
2020-02-24 19:49:13,886 [INFO]  Epoch[98] Time cost=0.157
2020-02-24 19:49:13,886 [INFO]  Epoch[98] Time cost=0.157
2020-02-24 19:49:13,909 [INFO]  Saved checkpoint to "model/CC_Texts_imputer0/model-0098.params"
2020-02-24 19:49:13,909 [INFO]  Saved checkpoint to "model/CC_Texts_imputer0/model-0098.params"
2020-02-24 19:49:13,922 [INFO]  Epoch[98] Validation-cross-entropy=1.537599
2020-02-24 19:49:13,922 [INFO]  Epoch[98] Validation-cross-entropy=1.537599
2020-02-24 19:49:13,923 [INFO]  Epoch[98] Validation-CC_Texts-accuracy=0.000000
2020-02-24 19:49:13,923 [INFO]  Epoch[98] Validation-CC_Texts-accuracy=0.000000
2020-02-24 19:49:14,004 [INFO]  Epoch[99] Batch [0-11]	Speed: 2458.47 samples/sec	cross-entropy=0.600278	CC_Texts-accuracy=0.000000
2020-02-24 19:49:14,004 [INFO]  Epoch[99] Batch [0-11]	Speed: 2458.47 samples/sec	cross-entropy=0.600278	CC_Texts-accuracy=0.000000
2020-02-24 19:49:14,072 [INFO]  Epoch[99] Train-cross-entropy=0.607919
2020-02-24 19:49:14,072 [INFO]  Epoch[99] Train-cross-entropy=0.607919
2020-02-24 19:49:14,073 [INFO]  Epoch[99] Train-CC_Texts-accuracy=0.000000
2020-02-24 19:49:14,073 [INFO]  Epoch[99] Train-CC_Texts-accuracy=0.000000
2020-02-24 19:49:14,073 [INFO]  Epoch[99] Time cost=0.150
2020-02-24 19:49:14,073 [INFO]  Epoch[99] Time cost=0.150
2020-02-24 19:49:14,096 [INFO]  Saved checkpoint to "model/CC_Texts_imputer0/model-0099.params"
2020-02-24 19:49:14,096 [INFO]  Saved checkpoint to "model/CC_Texts_imputer0/model-0099.params"
2020-02-24 19:49:14,110 [INFO]  Epoch[99] Validation-cross-entropy=1.533606
2020-02-24 19:49:14,110 [INFO]  Epoch[99] Validation-cross-entropy=1.533606
2020-02-24 19:49:14,111 [INFO]  Epoch[99] Validation-CC_Texts-accuracy=0.000000
2020-02-24 19:49:14,111 [INFO]  Epoch[99] Validation-CC_Texts-accuracy=0.000000
2020-02-24 19:49:14,188 [INFO]  Epoch[100] Batch [0-11]	Speed: 2551.59 samples/sec	cross-entropy=0.599370	CC_Texts-accuracy=0.000000
2020-02-24 19:49:14,188 [INFO]  Epoch[100] Batch [0-11]	Speed: 2551.59 samples/sec	cross-entropy=0.599370	CC_Texts-accuracy=0.000000
2020-02-24 19:49:14,257 [INFO]  Epoch[100] Train-cross-entropy=0.607758
2020-02-24 19:49:14,257 [INFO]  Epoch[100] Train-cross-entropy=0.607758
2020-02-24 19:49:14,257 [INFO]  Epoch[100] Train-CC_Texts-accuracy=0.000000
2020-02-24 19:49:14,257 [INFO]  Epoch[100] Train-CC_Texts-accuracy=0.000000
2020-02-24 19:49:14,258 [INFO]  Epoch[100] Time cost=0.146
2020-02-24 19:49:14,258 [INFO]  Epoch[100] Time cost=0.146
2020-02-24 19:49:14,283 [INFO]  Saved checkpoint to "model/CC_Texts_imputer0/model-0100.params"
2020-02-24 19:49:14,283 [INFO]  Saved checkpoint to "model/CC_Texts_imputer0/model-0100.params"
2020-02-24 19:49:14,295 [INFO]  Epoch[100] Validation-cross-entropy=1.535781
2020-02-24 19:49:14,295 [INFO]  Epoch[100] Validation-cross-entropy=1.535781
2020-02-24 19:49:14,296 [INFO]  Epoch[100] Validation-CC_Texts-accuracy=0.000000
2020-02-24 19:49:14,296 [INFO]  Epoch[100] Validation-CC_Texts-accuracy=0.000000
2020-02-24 19:49:14,377 [INFO]  Epoch[101] Batch [0-11]	Speed: 2450.17 samples/sec	cross-entropy=0.597807	CC_Texts-accuracy=0.000000
2020-02-24 19:49:14,377 [INFO]  Epoch[101] Batch [0-11]	Speed: 2450.17 samples/sec	cross-entropy=0.597807	CC_Texts-accuracy=0.000000
2020-02-24 19:49:14,448 [INFO]  Epoch[101] Train-cross-entropy=0.606477
2020-02-24 19:49:14,448 [INFO]  Epoch[101] Train-cross-entropy=0.606477
2020-02-24 19:49:14,449 [INFO]  Epoch[101] Train-CC_Texts-accuracy=0.000000
2020-02-24 19:49:14,449 [INFO]  Epoch[101] Train-CC_Texts-accuracy=0.000000
2020-02-24 19:49:14,449 [INFO]  Epoch[101] Time cost=0.152
2020-02-24 19:49:14,449 [INFO]  Epoch[101] Time cost=0.152
2020-02-24 19:49:14,474 [INFO]  Saved checkpoint to "model/CC_Texts_imputer0/model-0101.params"
2020-02-24 19:49:14,474 [INFO]  Saved checkpoint to "model/CC_Texts_imputer0/model-0101.params"
2020-02-24 19:49:14,487 [INFO]  Epoch[101] Validation-cross-entropy=1.535426
2020-02-24 19:49:14,487 [INFO]  Epoch[101] Validation-cross-entropy=1.535426
2020-02-24 19:49:14,487 [INFO]  Epoch[101] Validation-CC_Texts-accuracy=0.000000
2020-02-24 19:49:14,487 [INFO]  Epoch[101] Validation-CC_Texts-accuracy=0.000000
2020-02-24 19:49:14,569 [INFO]  Epoch[102] Batch [0-11]	Speed: 2438.70 samples/sec	cross-entropy=0.597282	CC_Texts-accuracy=0.000000
2020-02-24 19:49:14,569 [INFO]  Epoch[102] Batch [0-11]	Speed: 2438.70 samples/sec	cross-entropy=0.597282	CC_Texts-accuracy=0.000000
2020-02-24 19:49:14,629 [INFO]  Epoch[102] Train-cross-entropy=0.606698
2020-02-24 19:49:14,629 [INFO]  Epoch[102] Train-cross-entropy=0.606698
2020-02-24 19:49:14,629 [INFO]  Epoch[102] Train-CC_Texts-accuracy=0.000000
2020-02-24 19:49:14,629 [INFO]  Epoch[102] Train-CC_Texts-accuracy=0.000000
2020-02-24 19:49:14,630 [INFO]  Epoch[102] Time cost=0.142
2020-02-24 19:49:14,630 [INFO]  Epoch[102] Time cost=0.142
2020-02-24 19:49:14,652 [INFO]  Saved checkpoint to "model/CC_Texts_imputer0/model-0102.params"
2020-02-24 19:49:14,652 [INFO]  Saved checkpoint to "model/CC_Texts_imputer0/model-0102.params"
2020-02-24 19:49:14,663 [INFO]  Epoch[102] Validation-cross-entropy=1.533988
2020-02-24 19:49:14,663 [INFO]  Epoch[102] Validation-cross-entropy=1.533988
2020-02-24 19:49:14,664 [INFO]  Epoch[102] Validation-CC_Texts-accuracy=0.000000
2020-02-24 19:49:14,664 [INFO]  Epoch[102] Validation-CC_Texts-accuracy=0.000000
2020-02-24 19:49:14,756 [INFO]  Epoch[103] Batch [0-11]	Speed: 2164.58 samples/sec	cross-entropy=0.595628	CC_Texts-accuracy=0.000000
2020-02-24 19:49:14,756 [INFO]  Epoch[103] Batch [0-11]	Speed: 2164.58 samples/sec	cross-entropy=0.595628	CC_Texts-accuracy=0.000000
2020-02-24 19:49:14,828 [INFO]  Epoch[103] Train-cross-entropy=0.604246
2020-02-24 19:49:14,828 [INFO]  Epoch[103] Train-cross-entropy=0.604246
2020-02-24 19:49:14,828 [INFO]  Epoch[103] Train-CC_Texts-accuracy=0.000000
2020-02-24 19:49:14,828 [INFO]  Epoch[103] Train-CC_Texts-accuracy=0.000000
2020-02-24 19:49:14,829 [INFO]  Epoch[103] Time cost=0.164
2020-02-24 19:49:14,829 [INFO]  Epoch[103] Time cost=0.164
2020-02-24 19:49:14,854 [INFO]  Saved checkpoint to "model/CC_Texts_imputer0/model-0103.params"
2020-02-24 19:49:14,854 [INFO]  Saved checkpoint to "model/CC_Texts_imputer0/model-0103.params"
2020-02-24 19:49:14,868 [INFO]  Epoch[103] Validation-cross-entropy=1.533144
2020-02-24 19:49:14,868 [INFO]  Epoch[103] Validation-cross-entropy=1.533144
2020-02-24 19:49:14,868 [INFO]  Epoch[103] Validation-CC_Texts-accuracy=0.000000
2020-02-24 19:49:14,868 [INFO]  Epoch[103] Validation-CC_Texts-accuracy=0.000000
2020-02-24 19:49:14,958 [INFO]  Epoch[104] Batch [0-11]	Speed: 2215.66 samples/sec	cross-entropy=0.594785	CC_Texts-accuracy=0.000000
2020-02-24 19:49:14,958 [INFO]  Epoch[104] Batch [0-11]	Speed: 2215.66 samples/sec	cross-entropy=0.594785	CC_Texts-accuracy=0.000000
2020-02-24 19:49:15,027 [INFO]  Epoch[104] Train-cross-entropy=0.603451
2020-02-24 19:49:15,027 [INFO]  Epoch[104] Train-cross-entropy=0.603451
2020-02-24 19:49:15,028 [INFO]  Epoch[104] Train-CC_Texts-accuracy=0.000000
2020-02-24 19:49:15,028 [INFO]  Epoch[104] Train-CC_Texts-accuracy=0.000000
2020-02-24 19:49:15,029 [INFO]  Epoch[104] Time cost=0.160
2020-02-24 19:49:15,029 [INFO]  Epoch[104] Time cost=0.160
2020-02-24 19:49:15,054 [INFO]  Saved checkpoint to "model/CC_Texts_imputer0/model-0104.params"
2020-02-24 19:49:15,054 [INFO]  Saved checkpoint to "model/CC_Texts_imputer0/model-0104.params"
2020-02-24 19:49:15,064 [INFO]  Epoch[104] Validation-cross-entropy=1.532802
2020-02-24 19:49:15,064 [INFO]  Epoch[104] Validation-cross-entropy=1.532802
2020-02-24 19:49:15,065 [INFO]  Epoch[104] Validation-CC_Texts-accuracy=0.000000
2020-02-24 19:49:15,065 [INFO]  Epoch[104] Validation-CC_Texts-accuracy=0.000000
2020-02-24 19:49:15,137 [INFO]  Epoch[105] Batch [0-11]	Speed: 2685.53 samples/sec	cross-entropy=0.593453	CC_Texts-accuracy=0.000000
2020-02-24 19:49:15,137 [INFO]  Epoch[105] Batch [0-11]	Speed: 2685.53 samples/sec	cross-entropy=0.593453	CC_Texts-accuracy=0.000000
2020-02-24 19:49:15,196 [INFO]  Epoch[105] Train-cross-entropy=0.603592
2020-02-24 19:49:15,196 [INFO]  Epoch[105] Train-cross-entropy=0.603592
2020-02-24 19:49:15,197 [INFO]  Epoch[105] Train-CC_Texts-accuracy=0.000000
2020-02-24 19:49:15,197 [INFO]  Epoch[105] Train-CC_Texts-accuracy=0.000000
2020-02-24 19:49:15,197 [INFO]  Epoch[105] Time cost=0.132
2020-02-24 19:49:15,197 [INFO]  Epoch[105] Time cost=0.132
2020-02-24 19:49:15,217 [INFO]  Saved checkpoint to "model/CC_Texts_imputer0/model-0105.params"
2020-02-24 19:49:15,217 [INFO]  Saved checkpoint to "model/CC_Texts_imputer0/model-0105.params"
2020-02-24 19:49:15,233 [INFO]  Epoch[105] Validation-cross-entropy=1.533127
2020-02-24 19:49:15,233 [INFO]  Epoch[105] Validation-cross-entropy=1.533127
2020-02-24 19:49:15,233 [INFO]  Epoch[105] Validation-CC_Texts-accuracy=0.000000
2020-02-24 19:49:15,233 [INFO]  Epoch[105] Validation-CC_Texts-accuracy=0.000000
2020-02-24 19:49:15,308 [INFO]  Epoch[106] Batch [0-11]	Speed: 2640.95 samples/sec	cross-entropy=0.591962	CC_Texts-accuracy=0.000000
2020-02-24 19:49:15,308 [INFO]  Epoch[106] Batch [0-11]	Speed: 2640.95 samples/sec	cross-entropy=0.591962	CC_Texts-accuracy=0.000000
2020-02-24 19:49:15,367 [INFO]  Epoch[106] Train-cross-entropy=0.603703
2020-02-24 19:49:15,367 [INFO]  Epoch[106] Train-cross-entropy=0.603703
2020-02-24 19:49:15,368 [INFO]  Epoch[106] Train-CC_Texts-accuracy=0.000000
2020-02-24 19:49:15,368 [INFO]  Epoch[106] Train-CC_Texts-accuracy=0.000000
2020-02-24 19:49:15,368 [INFO]  Epoch[106] Time cost=0.134
2020-02-24 19:49:15,368 [INFO]  Epoch[106] Time cost=0.134
2020-02-24 19:49:15,389 [INFO]  Saved checkpoint to "model/CC_Texts_imputer0/model-0106.params"
2020-02-24 19:49:15,389 [INFO]  Saved checkpoint to "model/CC_Texts_imputer0/model-0106.params"
2020-02-24 19:49:15,403 [INFO]  Epoch[106] Validation-cross-entropy=1.530630
2020-02-24 19:49:15,403 [INFO]  Epoch[106] Validation-cross-entropy=1.530630
2020-02-24 19:49:15,404 [INFO]  Epoch[106] Validation-CC_Texts-accuracy=0.000000
2020-02-24 19:49:15,404 [INFO]  Epoch[106] Validation-CC_Texts-accuracy=0.000000
2020-02-24 19:49:15,478 [INFO]  Epoch[107] Batch [0-11]	Speed: 2643.95 samples/sec	cross-entropy=0.592444	CC_Texts-accuracy=0.000000
2020-02-24 19:49:15,478 [INFO]  Epoch[107] Batch [0-11]	Speed: 2643.95 samples/sec	cross-entropy=0.592444	CC_Texts-accuracy=0.000000
2020-02-24 19:49:15,547 [INFO]  Epoch[107] Train-cross-entropy=0.602169
2020-02-24 19:49:15,547 [INFO]  Epoch[107] Train-cross-entropy=0.602169
2020-02-24 19:49:15,548 [INFO]  Epoch[107] Train-CC_Texts-accuracy=0.000000
2020-02-24 19:49:15,548 [INFO]  Epoch[107] Train-CC_Texts-accuracy=0.000000
2020-02-24 19:49:15,548 [INFO]  Epoch[107] Time cost=0.144
2020-02-24 19:49:15,548 [INFO]  Epoch[107] Time cost=0.144
2020-02-24 19:49:15,573 [INFO]  Saved checkpoint to "model/CC_Texts_imputer0/model-0107.params"
2020-02-24 19:49:15,573 [INFO]  Saved checkpoint to "model/CC_Texts_imputer0/model-0107.params"
2020-02-24 19:49:15,586 [INFO]  Epoch[107] Validation-cross-entropy=1.533467
2020-02-24 19:49:15,586 [INFO]  Epoch[107] Validation-cross-entropy=1.533467
2020-02-24 19:49:15,587 [INFO]  Epoch[107] Validation-CC_Texts-accuracy=0.000000
2020-02-24 19:49:15,587 [INFO]  Epoch[107] Validation-CC_Texts-accuracy=0.000000
2020-02-24 19:49:15,663 [INFO]  Epoch[108] Batch [0-11]	Speed: 2651.80 samples/sec	cross-entropy=0.590047	CC_Texts-accuracy=0.000000
2020-02-24 19:49:15,663 [INFO]  Epoch[108] Batch [0-11]	Speed: 2651.80 samples/sec	cross-entropy=0.590047	CC_Texts-accuracy=0.000000
2020-02-24 19:49:15,731 [INFO]  Epoch[108] Train-cross-entropy=0.602175
2020-02-24 19:49:15,731 [INFO]  Epoch[108] Train-cross-entropy=0.602175
2020-02-24 19:49:15,732 [INFO]  Epoch[108] Train-CC_Texts-accuracy=0.000000
2020-02-24 19:49:15,732 [INFO]  Epoch[108] Train-CC_Texts-accuracy=0.000000
2020-02-24 19:49:15,732 [INFO]  Epoch[108] Time cost=0.145
2020-02-24 19:49:15,732 [INFO]  Epoch[108] Time cost=0.145
2020-02-24 19:49:15,756 [INFO]  Saved checkpoint to "model/CC_Texts_imputer0/model-0108.params"
2020-02-24 19:49:15,756 [INFO]  Saved checkpoint to "model/CC_Texts_imputer0/model-0108.params"
2020-02-24 19:49:15,770 [INFO]  Epoch[108] Validation-cross-entropy=1.530218
2020-02-24 19:49:15,770 [INFO]  Epoch[108] Validation-cross-entropy=1.530218
2020-02-24 19:49:15,771 [INFO]  Epoch[108] Validation-CC_Texts-accuracy=0.000000
2020-02-24 19:49:15,771 [INFO]  Epoch[108] Validation-CC_Texts-accuracy=0.000000
2020-02-24 19:49:15,858 [INFO]  Epoch[109] Batch [0-11]	Speed: 2266.67 samples/sec	cross-entropy=0.590465	CC_Texts-accuracy=0.000000
2020-02-24 19:49:15,858 [INFO]  Epoch[109] Batch [0-11]	Speed: 2266.67 samples/sec	cross-entropy=0.590465	CC_Texts-accuracy=0.000000
2020-02-24 19:49:15,928 [INFO]  Epoch[109] Train-cross-entropy=0.602881
2020-02-24 19:49:15,928 [INFO]  Epoch[109] Train-cross-entropy=0.602881
2020-02-24 19:49:15,929 [INFO]  Epoch[109] Train-CC_Texts-accuracy=0.000000
2020-02-24 19:49:15,929 [INFO]  Epoch[109] Train-CC_Texts-accuracy=0.000000
2020-02-24 19:49:15,929 [INFO]  Epoch[109] Time cost=0.158
2020-02-24 19:49:15,929 [INFO]  Epoch[109] Time cost=0.158
2020-02-24 19:49:15,954 [INFO]  Saved checkpoint to "model/CC_Texts_imputer0/model-0109.params"
2020-02-24 19:49:15,954 [INFO]  Saved checkpoint to "model/CC_Texts_imputer0/model-0109.params"
2020-02-24 19:49:15,967 [INFO]  Epoch[109] Validation-cross-entropy=1.530734
2020-02-24 19:49:15,967 [INFO]  Epoch[109] Validation-cross-entropy=1.530734
2020-02-24 19:49:15,968 [INFO]  Epoch[109] Validation-CC_Texts-accuracy=0.000000
2020-02-24 19:49:15,968 [INFO]  Epoch[109] Validation-CC_Texts-accuracy=0.000000
2020-02-24 19:49:16,055 [INFO]  Epoch[110] Batch [0-11]	Speed: 2270.82 samples/sec	cross-entropy=0.589329	CC_Texts-accuracy=0.000000
2020-02-24 19:49:16,055 [INFO]  Epoch[110] Batch [0-11]	Speed: 2270.82 samples/sec	cross-entropy=0.589329	CC_Texts-accuracy=0.000000
2020-02-24 19:49:16,123 [INFO]  Epoch[110] Train-cross-entropy=0.600447
2020-02-24 19:49:16,123 [INFO]  Epoch[110] Train-cross-entropy=0.600447
2020-02-24 19:49:16,124 [INFO]  Epoch[110] Train-CC_Texts-accuracy=0.000000
2020-02-24 19:49:16,124 [INFO]  Epoch[110] Train-CC_Texts-accuracy=0.000000
2020-02-24 19:49:16,124 [INFO]  Epoch[110] Time cost=0.156
2020-02-24 19:49:16,124 [INFO]  Epoch[110] Time cost=0.156
2020-02-24 19:49:16,148 [INFO]  Saved checkpoint to "model/CC_Texts_imputer0/model-0110.params"
2020-02-24 19:49:16,148 [INFO]  Saved checkpoint to "model/CC_Texts_imputer0/model-0110.params"
2020-02-24 19:49:16,159 [INFO]  Epoch[110] Validation-cross-entropy=1.532271
2020-02-24 19:49:16,159 [INFO]  Epoch[110] Validation-cross-entropy=1.532271
2020-02-24 19:49:16,161 [INFO]  Epoch[110] Validation-CC_Texts-accuracy=0.000000
2020-02-24 19:49:16,161 [INFO]  Epoch[110] Validation-CC_Texts-accuracy=0.000000
2020-02-24 19:49:16,238 [INFO]  Epoch[111] Batch [0-11]	Speed: 2617.45 samples/sec	cross-entropy=0.588010	CC_Texts-accuracy=0.000000
2020-02-24 19:49:16,238 [INFO]  Epoch[111] Batch [0-11]	Speed: 2617.45 samples/sec	cross-entropy=0.588010	CC_Texts-accuracy=0.000000
2020-02-24 19:49:16,299 [INFO]  Epoch[111] Train-cross-entropy=0.599879
2020-02-24 19:49:16,299 [INFO]  Epoch[111] Train-cross-entropy=0.599879
2020-02-24 19:49:16,300 [INFO]  Epoch[111] Train-CC_Texts-accuracy=0.000000
2020-02-24 19:49:16,300 [INFO]  Epoch[111] Train-CC_Texts-accuracy=0.000000
2020-02-24 19:49:16,300 [INFO]  Epoch[111] Time cost=0.138
2020-02-24 19:49:16,300 [INFO]  Epoch[111] Time cost=0.138
2020-02-24 19:49:16,320 [INFO]  Saved checkpoint to "model/CC_Texts_imputer0/model-0111.params"
2020-02-24 19:49:16,320 [INFO]  Saved checkpoint to "model/CC_Texts_imputer0/model-0111.params"
2020-02-24 19:49:16,335 [INFO]  Epoch[111] Validation-cross-entropy=1.531530
2020-02-24 19:49:16,335 [INFO]  Epoch[111] Validation-cross-entropy=1.531530
2020-02-24 19:49:16,336 [INFO]  Epoch[111] Validation-CC_Texts-accuracy=0.000000
2020-02-24 19:49:16,336 [INFO]  Epoch[111] Validation-CC_Texts-accuracy=0.000000
2020-02-24 19:49:16,410 [INFO]  Epoch[112] Batch [0-11]	Speed: 2684.50 samples/sec	cross-entropy=0.586469	CC_Texts-accuracy=0.000000
2020-02-24 19:49:16,410 [INFO]  Epoch[112] Batch [0-11]	Speed: 2684.50 samples/sec	cross-entropy=0.586469	CC_Texts-accuracy=0.000000
2020-02-24 19:49:16,487 [INFO]  Epoch[112] Train-cross-entropy=0.601343
2020-02-24 19:49:16,487 [INFO]  Epoch[112] Train-cross-entropy=0.601343
2020-02-24 19:49:16,488 [INFO]  Epoch[112] Train-CC_Texts-accuracy=0.000000
2020-02-24 19:49:16,488 [INFO]  Epoch[112] Train-CC_Texts-accuracy=0.000000
2020-02-24 19:49:16,488 [INFO]  Epoch[112] Time cost=0.152
2020-02-24 19:49:16,488 [INFO]  Epoch[112] Time cost=0.152
2020-02-24 19:49:16,514 [INFO]  Saved checkpoint to "model/CC_Texts_imputer0/model-0112.params"
2020-02-24 19:49:16,514 [INFO]  Saved checkpoint to "model/CC_Texts_imputer0/model-0112.params"
2020-02-24 19:49:16,529 [INFO]  Epoch[112] Validation-cross-entropy=1.531411
2020-02-24 19:49:16,529 [INFO]  Epoch[112] Validation-cross-entropy=1.531411
2020-02-24 19:49:16,529 [INFO]  Epoch[112] Validation-CC_Texts-accuracy=0.000000
2020-02-24 19:49:16,529 [INFO]  Epoch[112] Validation-CC_Texts-accuracy=0.000000
2020-02-24 19:49:16,607 [INFO]  Epoch[113] Batch [0-11]	Speed: 2574.90 samples/sec	cross-entropy=0.587093	CC_Texts-accuracy=0.000000
2020-02-24 19:49:16,607 [INFO]  Epoch[113] Batch [0-11]	Speed: 2574.90 samples/sec	cross-entropy=0.587093	CC_Texts-accuracy=0.000000
2020-02-24 19:49:16,669 [INFO]  Epoch[113] Train-cross-entropy=0.598789
2020-02-24 19:49:16,669 [INFO]  Epoch[113] Train-cross-entropy=0.598789
2020-02-24 19:49:16,669 [INFO]  Epoch[113] Train-CC_Texts-accuracy=0.000000
2020-02-24 19:49:16,669 [INFO]  Epoch[113] Train-CC_Texts-accuracy=0.000000
2020-02-24 19:49:16,670 [INFO]  Epoch[113] Time cost=0.140
2020-02-24 19:49:16,670 [INFO]  Epoch[113] Time cost=0.140
2020-02-24 19:49:16,692 [INFO]  Saved checkpoint to "model/CC_Texts_imputer0/model-0113.params"
2020-02-24 19:49:16,692 [INFO]  Saved checkpoint to "model/CC_Texts_imputer0/model-0113.params"
2020-02-24 19:49:16,704 [INFO]  Epoch[113] Validation-cross-entropy=1.529759
2020-02-24 19:49:16,704 [INFO]  Epoch[113] Validation-cross-entropy=1.529759
2020-02-24 19:49:16,706 [INFO]  Epoch[113] Validation-CC_Texts-accuracy=0.000000
2020-02-24 19:49:16,706 [INFO]  Epoch[113] Validation-CC_Texts-accuracy=0.000000
2020-02-24 19:49:16,784 [INFO]  Epoch[114] Batch [0-11]	Speed: 2551.27 samples/sec	cross-entropy=0.585423	CC_Texts-accuracy=0.000000
2020-02-24 19:49:16,784 [INFO]  Epoch[114] Batch [0-11]	Speed: 2551.27 samples/sec	cross-entropy=0.585423	CC_Texts-accuracy=0.000000
2020-02-24 19:49:16,849 [INFO]  Epoch[114] Train-cross-entropy=0.599425
2020-02-24 19:49:16,849 [INFO]  Epoch[114] Train-cross-entropy=0.599425
2020-02-24 19:49:16,849 [INFO]  Epoch[114] Train-CC_Texts-accuracy=0.000000
2020-02-24 19:49:16,849 [INFO]  Epoch[114] Train-CC_Texts-accuracy=0.000000
2020-02-24 19:49:16,849 [INFO]  Epoch[114] Time cost=0.143
2020-02-24 19:49:16,849 [INFO]  Epoch[114] Time cost=0.143
2020-02-24 19:49:16,872 [INFO]  Saved checkpoint to "model/CC_Texts_imputer0/model-0114.params"
2020-02-24 19:49:16,872 [INFO]  Saved checkpoint to "model/CC_Texts_imputer0/model-0114.params"
2020-02-24 19:49:16,886 [INFO]  Epoch[114] Validation-cross-entropy=1.535735
2020-02-24 19:49:16,886 [INFO]  Epoch[114] Validation-cross-entropy=1.535735
2020-02-24 19:49:16,887 [INFO]  Epoch[114] Validation-CC_Texts-accuracy=0.000000
2020-02-24 19:49:16,887 [INFO]  Epoch[114] Validation-CC_Texts-accuracy=0.000000
2020-02-24 19:49:16,966 [INFO]  Epoch[115] Batch [0-11]	Speed: 2543.68 samples/sec	cross-entropy=0.584261	CC_Texts-accuracy=0.000000
2020-02-24 19:49:16,966 [INFO]  Epoch[115] Batch [0-11]	Speed: 2543.68 samples/sec	cross-entropy=0.584261	CC_Texts-accuracy=0.000000
2020-02-24 19:49:17,035 [INFO]  Epoch[115] Train-cross-entropy=0.600325
2020-02-24 19:49:17,035 [INFO]  Epoch[115] Train-cross-entropy=0.600325
2020-02-24 19:49:17,035 [INFO]  Epoch[115] Train-CC_Texts-accuracy=0.000000
2020-02-24 19:49:17,035 [INFO]  Epoch[115] Train-CC_Texts-accuracy=0.000000
2020-02-24 19:49:17,036 [INFO]  Epoch[115] Time cost=0.149
2020-02-24 19:49:17,036 [INFO]  Epoch[115] Time cost=0.149
2020-02-24 19:49:17,060 [INFO]  Saved checkpoint to "model/CC_Texts_imputer0/model-0115.params"
2020-02-24 19:49:17,060 [INFO]  Saved checkpoint to "model/CC_Texts_imputer0/model-0115.params"
2020-02-24 19:49:17,073 [INFO]  Epoch[115] Validation-cross-entropy=1.526837
2020-02-24 19:49:17,073 [INFO]  Epoch[115] Validation-cross-entropy=1.526837
2020-02-24 19:49:17,074 [INFO]  Epoch[115] Validation-CC_Texts-accuracy=0.000000
2020-02-24 19:49:17,074 [INFO]  Epoch[115] Validation-CC_Texts-accuracy=0.000000
2020-02-24 19:49:17,161 [INFO]  Epoch[116] Batch [0-11]	Speed: 2277.57 samples/sec	cross-entropy=0.585563	CC_Texts-accuracy=0.000000
2020-02-24 19:49:17,161 [INFO]  Epoch[116] Batch [0-11]	Speed: 2277.57 samples/sec	cross-entropy=0.585563	CC_Texts-accuracy=0.000000
2020-02-24 19:49:17,230 [INFO]  Epoch[116] Train-cross-entropy=0.598374
2020-02-24 19:49:17,230 [INFO]  Epoch[116] Train-cross-entropy=0.598374
2020-02-24 19:49:17,230 [INFO]  Epoch[116] Train-CC_Texts-accuracy=0.000000
2020-02-24 19:49:17,230 [INFO]  Epoch[116] Train-CC_Texts-accuracy=0.000000
2020-02-24 19:49:17,230 [INFO]  Epoch[116] Time cost=0.156
2020-02-24 19:49:17,230 [INFO]  Epoch[116] Time cost=0.156
2020-02-24 19:49:17,255 [INFO]  Saved checkpoint to "model/CC_Texts_imputer0/model-0116.params"
2020-02-24 19:49:17,255 [INFO]  Saved checkpoint to "model/CC_Texts_imputer0/model-0116.params"
2020-02-24 19:49:17,269 [INFO]  Epoch[116] Validation-cross-entropy=1.532771
2020-02-24 19:49:17,269 [INFO]  Epoch[116] Validation-cross-entropy=1.532771
2020-02-24 19:49:17,270 [INFO]  Epoch[116] Validation-CC_Texts-accuracy=0.000000
2020-02-24 19:49:17,270 [INFO]  Epoch[116] Validation-CC_Texts-accuracy=0.000000
2020-02-24 19:49:17,362 [INFO]  Epoch[117] Batch [0-11]	Speed: 2139.80 samples/sec	cross-entropy=0.582975	CC_Texts-accuracy=0.000000
2020-02-24 19:49:17,362 [INFO]  Epoch[117] Batch [0-11]	Speed: 2139.80 samples/sec	cross-entropy=0.582975	CC_Texts-accuracy=0.000000
2020-02-24 19:49:17,436 [INFO]  Epoch[117] Train-cross-entropy=0.597089
2020-02-24 19:49:17,436 [INFO]  Epoch[117] Train-cross-entropy=0.597089
2020-02-24 19:49:17,437 [INFO]  Epoch[117] Train-CC_Texts-accuracy=0.000000
2020-02-24 19:49:17,437 [INFO]  Epoch[117] Train-CC_Texts-accuracy=0.000000
2020-02-24 19:49:17,437 [INFO]  Epoch[117] Time cost=0.167
2020-02-24 19:49:17,437 [INFO]  Epoch[117] Time cost=0.167
2020-02-24 19:49:17,462 [INFO]  Saved checkpoint to "model/CC_Texts_imputer0/model-0117.params"
2020-02-24 19:49:17,462 [INFO]  Saved checkpoint to "model/CC_Texts_imputer0/model-0117.params"
2020-02-24 19:49:17,472 [INFO]  Epoch[117] Validation-cross-entropy=1.529894
2020-02-24 19:49:17,472 [INFO]  Epoch[117] Validation-cross-entropy=1.529894
2020-02-24 19:49:17,473 [INFO]  Epoch[117] Validation-CC_Texts-accuracy=0.000000
2020-02-24 19:49:17,473 [INFO]  Epoch[117] Validation-CC_Texts-accuracy=0.000000
2020-02-24 19:49:17,559 [INFO]  Epoch[118] Batch [0-11]	Speed: 2302.49 samples/sec	cross-entropy=0.581747	CC_Texts-accuracy=0.000000
2020-02-24 19:49:17,559 [INFO]  Epoch[118] Batch [0-11]	Speed: 2302.49 samples/sec	cross-entropy=0.581747	CC_Texts-accuracy=0.000000
2020-02-24 19:49:17,628 [INFO]  Epoch[118] Train-cross-entropy=0.596730
2020-02-24 19:49:17,628 [INFO]  Epoch[118] Train-cross-entropy=0.596730
2020-02-24 19:49:17,629 [INFO]  Epoch[118] Train-CC_Texts-accuracy=0.000000
2020-02-24 19:49:17,629 [INFO]  Epoch[118] Train-CC_Texts-accuracy=0.000000
2020-02-24 19:49:17,629 [INFO]  Epoch[118] Time cost=0.154
2020-02-24 19:49:17,629 [INFO]  Epoch[118] Time cost=0.154
2020-02-24 19:49:17,654 [INFO]  Saved checkpoint to "model/CC_Texts_imputer0/model-0118.params"
2020-02-24 19:49:17,654 [INFO]  Saved checkpoint to "model/CC_Texts_imputer0/model-0118.params"
2020-02-24 19:49:17,665 [INFO]  Epoch[118] Validation-cross-entropy=1.532809
2020-02-24 19:49:17,665 [INFO]  Epoch[118] Validation-cross-entropy=1.532809
2020-02-24 19:49:17,666 [INFO]  Epoch[118] Validation-CC_Texts-accuracy=0.000000
2020-02-24 19:49:17,666 [INFO]  Epoch[118] Validation-CC_Texts-accuracy=0.000000
2020-02-24 19:49:17,747 [INFO]  Epoch[119] Batch [0-11]	Speed: 2417.78 samples/sec	cross-entropy=0.582570	CC_Texts-accuracy=0.000000
2020-02-24 19:49:17,747 [INFO]  Epoch[119] Batch [0-11]	Speed: 2417.78 samples/sec	cross-entropy=0.582570	CC_Texts-accuracy=0.000000
2020-02-24 19:49:17,808 [INFO]  Epoch[119] Train-cross-entropy=0.599155
2020-02-24 19:49:17,808 [INFO]  Epoch[119] Train-cross-entropy=0.599155
2020-02-24 19:49:17,809 [INFO]  Epoch[119] Train-CC_Texts-accuracy=0.000000
2020-02-24 19:49:17,809 [INFO]  Epoch[119] Train-CC_Texts-accuracy=0.000000
2020-02-24 19:49:17,809 [INFO]  Epoch[119] Time cost=0.142
2020-02-24 19:49:17,809 [INFO]  Epoch[119] Time cost=0.142
2020-02-24 19:49:17,834 [INFO]  Saved checkpoint to "model/CC_Texts_imputer0/model-0119.params"
2020-02-24 19:49:17,834 [INFO]  Saved checkpoint to "model/CC_Texts_imputer0/model-0119.params"
2020-02-24 19:49:17,848 [INFO]  Epoch[119] Validation-cross-entropy=1.529887
2020-02-24 19:49:17,848 [INFO]  Epoch[119] Validation-cross-entropy=1.529887
2020-02-24 19:49:17,849 [INFO]  Epoch[119] Validation-CC_Texts-accuracy=0.000000
2020-02-24 19:49:17,849 [INFO]  Epoch[119] Validation-CC_Texts-accuracy=0.000000
2020-02-24 19:49:17,926 [INFO]  Epoch[120] Batch [0-11]	Speed: 2575.63 samples/sec	cross-entropy=0.582105	CC_Texts-accuracy=0.000000
2020-02-24 19:49:17,926 [INFO]  Epoch[120] Batch [0-11]	Speed: 2575.63 samples/sec	cross-entropy=0.582105	CC_Texts-accuracy=0.000000
2020-02-24 19:49:17,989 [INFO]  Epoch[120] Train-cross-entropy=0.600149
2020-02-24 19:49:17,989 [INFO]  Epoch[120] Train-cross-entropy=0.600149
2020-02-24 19:49:17,990 [INFO]  Epoch[120] Train-CC_Texts-accuracy=0.000000
2020-02-24 19:49:17,990 [INFO]  Epoch[120] Train-CC_Texts-accuracy=0.000000
2020-02-24 19:49:17,990 [INFO]  Epoch[120] Time cost=0.141
2020-02-24 19:49:17,990 [INFO]  Epoch[120] Time cost=0.141
2020-02-24 19:49:18,015 [INFO]  Saved checkpoint to "model/CC_Texts_imputer0/model-0120.params"
2020-02-24 19:49:18,015 [INFO]  Saved checkpoint to "model/CC_Texts_imputer0/model-0120.params"
2020-02-24 19:49:18,026 [INFO]  No improvement detected for 5 epochs compared to 1.52683737128973 last error obtained: 1.5325702081123989, stopping here
2020-02-24 19:49:18,026 [INFO]  No improvement detected for 5 epochs compared to 1.52683737128973 last error obtained: 1.5325702081123989, stopping here
2020-02-24 19:49:18,026 [INFO]  
========== done (23.181550979614258 s) fit model
2020-02-24 19:49:18,026 [INFO]  
========== done (23.181550979614258 s) fit model
2020-02-24 19:49:18,774 [INFO]  
========== start: fit model
2020-02-24 19:49:18,774 [INFO]  
========== start: fit model
2020-02-24 19:49:18,775 [WARNING]  Already bound, ignoring bind()
2020-02-24 19:49:18,775 [WARNING]  Already bound, ignoring bind()
2020-02-24 19:49:18,877 [INFO]  Epoch[0] Batch [0-11]	Speed: 2391.62 samples/sec	cross-entropy=12.499963	CC_Money-accuracy=0.000000
2020-02-24 19:49:18,877 [INFO]  Epoch[0] Batch [0-11]	Speed: 2391.62 samples/sec	cross-entropy=12.499963	CC_Money-accuracy=0.000000
2020-02-24 19:49:18,947 [INFO]  Epoch[0] Train-cross-entropy=9.418056
2020-02-24 19:49:18,947 [INFO]  Epoch[0] Train-cross-entropy=9.418056
2020-02-24 19:49:18,948 [INFO]  Epoch[0] Train-CC_Money-accuracy=0.000000
2020-02-24 19:49:18,948 [INFO]  Epoch[0] Train-CC_Money-accuracy=0.000000
2020-02-24 19:49:18,948 [INFO]  Epoch[0] Time cost=0.162
2020-02-24 19:49:18,948 [INFO]  Epoch[0] Time cost=0.162
2020-02-24 19:49:18,973 [INFO]  Saved checkpoint to "model/CC_Money_imputer0/model-0000.params"
2020-02-24 19:49:18,973 [INFO]  Saved checkpoint to "model/CC_Money_imputer0/model-0000.params"
2020-02-24 19:49:18,984 [INFO]  Epoch[0] Validation-cross-entropy=5.446226
2020-02-24 19:49:18,984 [INFO]  Epoch[0] Validation-cross-entropy=5.446226
2020-02-24 19:49:18,986 [INFO]  Epoch[0] Validation-CC_Money-accuracy=0.000000
2020-02-24 19:49:18,986 [INFO]  Epoch[0] Validation-CC_Money-accuracy=0.000000
2020-02-24 19:49:19,076 [INFO]  Epoch[1] Batch [0-11]	Speed: 2221.06 samples/sec	cross-entropy=6.459280	CC_Money-accuracy=0.000000
2020-02-24 19:49:19,076 [INFO]  Epoch[1] Batch [0-11]	Speed: 2221.06 samples/sec	cross-entropy=6.459280	CC_Money-accuracy=0.000000
2020-02-24 19:49:19,147 [INFO]  Epoch[1] Train-cross-entropy=4.562531
2020-02-24 19:49:19,147 [INFO]  Epoch[1] Train-cross-entropy=4.562531
2020-02-24 19:49:19,147 [INFO]  Epoch[1] Train-CC_Money-accuracy=0.000000
2020-02-24 19:49:19,147 [INFO]  Epoch[1] Train-CC_Money-accuracy=0.000000
2020-02-24 19:49:19,147 [INFO]  Epoch[1] Time cost=0.160
2020-02-24 19:49:19,147 [INFO]  Epoch[1] Time cost=0.160
2020-02-24 19:49:19,172 [INFO]  Saved checkpoint to "model/CC_Money_imputer0/model-0001.params"
2020-02-24 19:49:19,172 [INFO]  Saved checkpoint to "model/CC_Money_imputer0/model-0001.params"
2020-02-24 19:49:19,182 [INFO]  Epoch[1] Validation-cross-entropy=3.686920
2020-02-24 19:49:19,182 [INFO]  Epoch[1] Validation-cross-entropy=3.686920
2020-02-24 19:49:19,183 [INFO]  Epoch[1] Validation-CC_Money-accuracy=0.000000
2020-02-24 19:49:19,183 [INFO]  Epoch[1] Validation-CC_Money-accuracy=0.000000
2020-02-24 19:49:19,272 [INFO]  Epoch[2] Batch [0-11]	Speed: 2253.08 samples/sec	cross-entropy=4.999429	CC_Money-accuracy=0.000000
2020-02-24 19:49:19,272 [INFO]  Epoch[2] Batch [0-11]	Speed: 2253.08 samples/sec	cross-entropy=4.999429	CC_Money-accuracy=0.000000
2020-02-24 19:49:19,343 [INFO]  Epoch[2] Train-cross-entropy=3.381618
2020-02-24 19:49:19,343 [INFO]  Epoch[2] Train-cross-entropy=3.381618
2020-02-24 19:49:19,344 [INFO]  Epoch[2] Train-CC_Money-accuracy=0.000000
2020-02-24 19:49:19,344 [INFO]  Epoch[2] Train-CC_Money-accuracy=0.000000
2020-02-24 19:49:19,344 [INFO]  Epoch[2] Time cost=0.161
2020-02-24 19:49:19,344 [INFO]  Epoch[2] Time cost=0.161
2020-02-24 19:49:19,369 [INFO]  Saved checkpoint to "model/CC_Money_imputer0/model-0002.params"
2020-02-24 19:49:19,369 [INFO]  Saved checkpoint to "model/CC_Money_imputer0/model-0002.params"
2020-02-24 19:49:19,381 [INFO]  Epoch[2] Validation-cross-entropy=2.776221
2020-02-24 19:49:19,381 [INFO]  Epoch[2] Validation-cross-entropy=2.776221
2020-02-24 19:49:19,383 [INFO]  Epoch[2] Validation-CC_Money-accuracy=0.000000
2020-02-24 19:49:19,383 [INFO]  Epoch[2] Validation-CC_Money-accuracy=0.000000
2020-02-24 19:49:19,469 [INFO]  Epoch[3] Batch [0-11]	Speed: 2247.92 samples/sec	cross-entropy=4.369648	CC_Money-accuracy=0.000000
2020-02-24 19:49:19,469 [INFO]  Epoch[3] Batch [0-11]	Speed: 2247.92 samples/sec	cross-entropy=4.369648	CC_Money-accuracy=0.000000
2020-02-24 19:49:19,542 [INFO]  Epoch[3] Train-cross-entropy=2.932362
2020-02-24 19:49:19,542 [INFO]  Epoch[3] Train-cross-entropy=2.932362
2020-02-24 19:49:19,542 [INFO]  Epoch[3] Train-CC_Money-accuracy=0.000000
2020-02-24 19:49:19,542 [INFO]  Epoch[3] Train-CC_Money-accuracy=0.000000
2020-02-24 19:49:19,542 [INFO]  Epoch[3] Time cost=0.159
2020-02-24 19:49:19,542 [INFO]  Epoch[3] Time cost=0.159
2020-02-24 19:49:19,567 [INFO]  Saved checkpoint to "model/CC_Money_imputer0/model-0003.params"
2020-02-24 19:49:19,567 [INFO]  Saved checkpoint to "model/CC_Money_imputer0/model-0003.params"
2020-02-24 19:49:19,578 [INFO]  Epoch[3] Validation-cross-entropy=2.509752
2020-02-24 19:49:19,578 [INFO]  Epoch[3] Validation-cross-entropy=2.509752
2020-02-24 19:49:19,579 [INFO]  Epoch[3] Validation-CC_Money-accuracy=0.000000
2020-02-24 19:49:19,579 [INFO]  Epoch[3] Validation-CC_Money-accuracy=0.000000
2020-02-24 19:49:19,655 [INFO]  Epoch[4] Batch [0-11]	Speed: 2611.91 samples/sec	cross-entropy=4.076018	CC_Money-accuracy=0.000000
2020-02-24 19:49:19,655 [INFO]  Epoch[4] Batch [0-11]	Speed: 2611.91 samples/sec	cross-entropy=4.076018	CC_Money-accuracy=0.000000
2020-02-24 19:49:19,715 [INFO]  Epoch[4] Train-cross-entropy=2.767503
2020-02-24 19:49:19,715 [INFO]  Epoch[4] Train-cross-entropy=2.767503
2020-02-24 19:49:19,716 [INFO]  Epoch[4] Train-CC_Money-accuracy=0.000000
2020-02-24 19:49:19,716 [INFO]  Epoch[4] Train-CC_Money-accuracy=0.000000
2020-02-24 19:49:19,716 [INFO]  Epoch[4] Time cost=0.136
2020-02-24 19:49:19,716 [INFO]  Epoch[4] Time cost=0.136
2020-02-24 19:49:19,737 [INFO]  Saved checkpoint to "model/CC_Money_imputer0/model-0004.params"
2020-02-24 19:49:19,737 [INFO]  Saved checkpoint to "model/CC_Money_imputer0/model-0004.params"
2020-02-24 19:49:19,752 [INFO]  Epoch[4] Validation-cross-entropy=2.437290
2020-02-24 19:49:19,752 [INFO]  Epoch[4] Validation-cross-entropy=2.437290
2020-02-24 19:49:19,753 [INFO]  Epoch[4] Validation-CC_Money-accuracy=0.000000
2020-02-24 19:49:19,753 [INFO]  Epoch[4] Validation-CC_Money-accuracy=0.000000
2020-02-24 19:49:19,829 [INFO]  Epoch[5] Batch [0-11]	Speed: 2599.44 samples/sec	cross-entropy=3.928055	CC_Money-accuracy=0.000000
2020-02-24 19:49:19,829 [INFO]  Epoch[5] Batch [0-11]	Speed: 2599.44 samples/sec	cross-entropy=3.928055	CC_Money-accuracy=0.000000
2020-02-24 19:49:19,889 [INFO]  Epoch[5] Train-cross-entropy=2.713975
2020-02-24 19:49:19,889 [INFO]  Epoch[5] Train-cross-entropy=2.713975
2020-02-24 19:49:19,889 [INFO]  Epoch[5] Train-CC_Money-accuracy=0.000000
2020-02-24 19:49:19,889 [INFO]  Epoch[5] Train-CC_Money-accuracy=0.000000
2020-02-24 19:49:19,890 [INFO]  Epoch[5] Time cost=0.137
2020-02-24 19:49:19,890 [INFO]  Epoch[5] Time cost=0.137
2020-02-24 19:49:19,910 [INFO]  Saved checkpoint to "model/CC_Money_imputer0/model-0005.params"
2020-02-24 19:49:19,910 [INFO]  Saved checkpoint to "model/CC_Money_imputer0/model-0005.params"
2020-02-24 19:49:19,925 [INFO]  Epoch[5] Validation-cross-entropy=2.432575
2020-02-24 19:49:19,925 [INFO]  Epoch[5] Validation-cross-entropy=2.432575
2020-02-24 19:49:19,926 [INFO]  Epoch[5] Validation-CC_Money-accuracy=0.000000
2020-02-24 19:49:19,926 [INFO]  Epoch[5] Validation-CC_Money-accuracy=0.000000
2020-02-24 19:49:20,016 [INFO]  Epoch[6] Batch [0-11]	Speed: 2186.11 samples/sec	cross-entropy=3.836899	CC_Money-accuracy=0.000000
2020-02-24 19:49:20,016 [INFO]  Epoch[6] Batch [0-11]	Speed: 2186.11 samples/sec	cross-entropy=3.836899	CC_Money-accuracy=0.000000
2020-02-24 19:49:20,087 [INFO]  Epoch[6] Train-cross-entropy=2.681270
2020-02-24 19:49:20,087 [INFO]  Epoch[6] Train-cross-entropy=2.681270
2020-02-24 19:49:20,087 [INFO]  Epoch[6] Train-CC_Money-accuracy=0.000000
2020-02-24 19:49:20,087 [INFO]  Epoch[6] Train-CC_Money-accuracy=0.000000
2020-02-24 19:49:20,088 [INFO]  Epoch[6] Time cost=0.162
2020-02-24 19:49:20,088 [INFO]  Epoch[6] Time cost=0.162
2020-02-24 19:49:20,113 [INFO]  Saved checkpoint to "model/CC_Money_imputer0/model-0006.params"
2020-02-24 19:49:20,113 [INFO]  Saved checkpoint to "model/CC_Money_imputer0/model-0006.params"
2020-02-24 19:49:20,126 [INFO]  Epoch[6] Validation-cross-entropy=2.454531
2020-02-24 19:49:20,126 [INFO]  Epoch[6] Validation-cross-entropy=2.454531
2020-02-24 19:49:20,127 [INFO]  Epoch[6] Validation-CC_Money-accuracy=0.000000
2020-02-24 19:49:20,127 [INFO]  Epoch[6] Validation-CC_Money-accuracy=0.000000
2020-02-24 19:49:20,217 [INFO]  Epoch[7] Batch [0-11]	Speed: 2191.96 samples/sec	cross-entropy=3.776320	CC_Money-accuracy=0.000000
2020-02-24 19:49:20,217 [INFO]  Epoch[7] Batch [0-11]	Speed: 2191.96 samples/sec	cross-entropy=3.776320	CC_Money-accuracy=0.000000
2020-02-24 19:49:20,287 [INFO]  Epoch[7] Train-cross-entropy=2.651742
2020-02-24 19:49:20,287 [INFO]  Epoch[7] Train-cross-entropy=2.651742
2020-02-24 19:49:20,287 [INFO]  Epoch[7] Train-CC_Money-accuracy=0.000000
2020-02-24 19:49:20,287 [INFO]  Epoch[7] Train-CC_Money-accuracy=0.000000
2020-02-24 19:49:20,288 [INFO]  Epoch[7] Time cost=0.160
2020-02-24 19:49:20,288 [INFO]  Epoch[7] Time cost=0.160
2020-02-24 19:49:20,310 [INFO]  Saved checkpoint to "model/CC_Money_imputer0/model-0007.params"
2020-02-24 19:49:20,310 [INFO]  Saved checkpoint to "model/CC_Money_imputer0/model-0007.params"
2020-02-24 19:49:20,323 [INFO]  Epoch[7] Validation-cross-entropy=2.484051
2020-02-24 19:49:20,323 [INFO]  Epoch[7] Validation-cross-entropy=2.484051
2020-02-24 19:49:20,324 [INFO]  Epoch[7] Validation-CC_Money-accuracy=0.000000
2020-02-24 19:49:20,324 [INFO]  Epoch[7] Validation-CC_Money-accuracy=0.000000
2020-02-24 19:49:20,411 [INFO]  Epoch[8] Batch [0-11]	Speed: 2276.97 samples/sec	cross-entropy=3.730710	CC_Money-accuracy=0.000000
2020-02-24 19:49:20,411 [INFO]  Epoch[8] Batch [0-11]	Speed: 2276.97 samples/sec	cross-entropy=3.730710	CC_Money-accuracy=0.000000
2020-02-24 19:49:20,480 [INFO]  Epoch[8] Train-cross-entropy=2.628111
2020-02-24 19:49:20,480 [INFO]  Epoch[8] Train-cross-entropy=2.628111
2020-02-24 19:49:20,480 [INFO]  Epoch[8] Train-CC_Money-accuracy=0.000000
2020-02-24 19:49:20,480 [INFO]  Epoch[8] Train-CC_Money-accuracy=0.000000
2020-02-24 19:49:20,481 [INFO]  Epoch[8] Time cost=0.156
2020-02-24 19:49:20,481 [INFO]  Epoch[8] Time cost=0.156
2020-02-24 19:49:20,504 [INFO]  Saved checkpoint to "model/CC_Money_imputer0/model-0008.params"
2020-02-24 19:49:20,504 [INFO]  Saved checkpoint to "model/CC_Money_imputer0/model-0008.params"
2020-02-24 19:49:20,518 [INFO]  Epoch[8] Validation-cross-entropy=2.518798
2020-02-24 19:49:20,518 [INFO]  Epoch[8] Validation-cross-entropy=2.518798
2020-02-24 19:49:20,518 [INFO]  Epoch[8] Validation-CC_Money-accuracy=0.000000
2020-02-24 19:49:20,518 [INFO]  Epoch[8] Validation-CC_Money-accuracy=0.000000
2020-02-24 19:49:20,606 [INFO]  Epoch[9] Batch [0-11]	Speed: 2269.07 samples/sec	cross-entropy=3.690510	CC_Money-accuracy=0.000000
2020-02-24 19:49:20,606 [INFO]  Epoch[9] Batch [0-11]	Speed: 2269.07 samples/sec	cross-entropy=3.690510	CC_Money-accuracy=0.000000
2020-02-24 19:49:20,675 [INFO]  Epoch[9] Train-cross-entropy=2.607726
2020-02-24 19:49:20,675 [INFO]  Epoch[9] Train-cross-entropy=2.607726
2020-02-24 19:49:20,676 [INFO]  Epoch[9] Train-CC_Money-accuracy=0.000000
2020-02-24 19:49:20,676 [INFO]  Epoch[9] Train-CC_Money-accuracy=0.000000
2020-02-24 19:49:20,676 [INFO]  Epoch[9] Time cost=0.157
2020-02-24 19:49:20,676 [INFO]  Epoch[9] Time cost=0.157
2020-02-24 19:49:20,699 [INFO]  Saved checkpoint to "model/CC_Money_imputer0/model-0009.params"
2020-02-24 19:49:20,699 [INFO]  Saved checkpoint to "model/CC_Money_imputer0/model-0009.params"
2020-02-24 19:49:20,711 [INFO]  No improvement detected for 5 epochs compared to 2.43728968501091 last error obtained: 2.554034332434336, stopping here
2020-02-24 19:49:20,711 [INFO]  No improvement detected for 5 epochs compared to 2.43728968501091 last error obtained: 2.554034332434336, stopping here
2020-02-24 19:49:20,712 [INFO]  
========== done (1.9382126331329346 s) fit model
2020-02-24 19:49:20,712 [INFO]  
========== done (1.9382126331329346 s) fit model
2020-02-24 19:50:10,230 [INFO]  
========== start: fit model
2020-02-24 19:50:10,230 [INFO]  
========== start: fit model
2020-02-24 19:50:10,232 [WARNING]  Already bound, ignoring bind()
2020-02-24 19:50:10,232 [WARNING]  Already bound, ignoring bind()
2020-02-24 19:50:10,439 [INFO]  Epoch[0] Batch [0-40]	Speed: 3220.64 samples/sec	cross-entropy=3.707218	Knowledge/information_buildings-accuracy=0.000000
2020-02-24 19:50:10,439 [INFO]  Epoch[0] Batch [0-40]	Speed: 3220.64 samples/sec	cross-entropy=3.707218	Knowledge/information_buildings-accuracy=0.000000
2020-02-24 19:50:10,724 [INFO]  Epoch[0] Train-cross-entropy=2.035863
2020-02-24 19:50:10,724 [INFO]  Epoch[0] Train-cross-entropy=2.035863
2020-02-24 19:50:10,726 [INFO]  Epoch[0] Train-Knowledge/information_buildings-accuracy=0.000000
2020-02-24 19:50:10,726 [INFO]  Epoch[0] Train-Knowledge/information_buildings-accuracy=0.000000
2020-02-24 19:50:10,729 [INFO]  Epoch[0] Time cost=0.494
2020-02-24 19:50:10,729 [INFO]  Epoch[0] Time cost=0.494
2020-02-24 19:50:10,734 [INFO]  Saved checkpoint to "model/Knowledgeinformation_buildings_imputer/model-0000.params"
2020-02-24 19:50:10,734 [INFO]  Saved checkpoint to "model/Knowledgeinformation_buildings_imputer/model-0000.params"
2020-02-24 19:50:10,779 [INFO]  Epoch[0] Validation-cross-entropy=1.956889
2020-02-24 19:50:10,779 [INFO]  Epoch[0] Validation-cross-entropy=1.956889
2020-02-24 19:50:10,781 [INFO]  Epoch[0] Validation-Knowledge/information_buildings-accuracy=0.000000
2020-02-24 19:50:10,781 [INFO]  Epoch[0] Validation-Knowledge/information_buildings-accuracy=0.000000
2020-02-24 19:50:11,025 [INFO]  Epoch[1] Batch [0-40]	Speed: 2703.17 samples/sec	cross-entropy=1.353375	Knowledge/information_buildings-accuracy=0.000000
2020-02-24 19:50:11,025 [INFO]  Epoch[1] Batch [0-40]	Speed: 2703.17 samples/sec	cross-entropy=1.353375	Knowledge/information_buildings-accuracy=0.000000
2020-02-24 19:50:11,225 [INFO]  Epoch[1] Train-cross-entropy=1.284427
2020-02-24 19:50:11,225 [INFO]  Epoch[1] Train-cross-entropy=1.284427
2020-02-24 19:50:11,227 [INFO]  Epoch[1] Train-Knowledge/information_buildings-accuracy=0.000000
2020-02-24 19:50:11,227 [INFO]  Epoch[1] Train-Knowledge/information_buildings-accuracy=0.000000
2020-02-24 19:50:11,229 [INFO]  Epoch[1] Time cost=0.446
2020-02-24 19:50:11,229 [INFO]  Epoch[1] Time cost=0.446
2020-02-24 19:50:11,233 [INFO]  Saved checkpoint to "model/Knowledgeinformation_buildings_imputer/model-0001.params"
2020-02-24 19:50:11,233 [INFO]  Saved checkpoint to "model/Knowledgeinformation_buildings_imputer/model-0001.params"
2020-02-24 19:50:11,271 [INFO]  Epoch[1] Validation-cross-entropy=0.737428
2020-02-24 19:50:11,271 [INFO]  Epoch[1] Validation-cross-entropy=0.737428
2020-02-24 19:50:11,273 [INFO]  Epoch[1] Validation-Knowledge/information_buildings-accuracy=0.000000
2020-02-24 19:50:11,273 [INFO]  Epoch[1] Validation-Knowledge/information_buildings-accuracy=0.000000
2020-02-24 19:50:11,472 [INFO]  Epoch[2] Batch [0-40]	Speed: 3325.02 samples/sec	cross-entropy=0.722219	Knowledge/information_buildings-accuracy=0.000000
2020-02-24 19:50:11,472 [INFO]  Epoch[2] Batch [0-40]	Speed: 3325.02 samples/sec	cross-entropy=0.722219	Knowledge/information_buildings-accuracy=0.000000
2020-02-24 19:50:11,655 [INFO]  Epoch[2] Train-cross-entropy=0.882439
2020-02-24 19:50:11,655 [INFO]  Epoch[2] Train-cross-entropy=0.882439
2020-02-24 19:50:11,657 [INFO]  Epoch[2] Train-Knowledge/information_buildings-accuracy=0.000000
2020-02-24 19:50:11,657 [INFO]  Epoch[2] Train-Knowledge/information_buildings-accuracy=0.000000
2020-02-24 19:50:11,659 [INFO]  Epoch[2] Time cost=0.385
2020-02-24 19:50:11,659 [INFO]  Epoch[2] Time cost=0.385
2020-02-24 19:50:11,662 [INFO]  Saved checkpoint to "model/Knowledgeinformation_buildings_imputer/model-0002.params"
2020-02-24 19:50:11,662 [INFO]  Saved checkpoint to "model/Knowledgeinformation_buildings_imputer/model-0002.params"
2020-02-24 19:50:11,713 [INFO]  Epoch[2] Validation-cross-entropy=0.478201
2020-02-24 19:50:11,713 [INFO]  Epoch[2] Validation-cross-entropy=0.478201
2020-02-24 19:50:11,714 [INFO]  Epoch[2] Validation-Knowledge/information_buildings-accuracy=0.000000
2020-02-24 19:50:11,714 [INFO]  Epoch[2] Validation-Knowledge/information_buildings-accuracy=0.000000
2020-02-24 19:50:11,921 [INFO]  Epoch[3] Batch [0-40]	Speed: 3215.15 samples/sec	cross-entropy=0.550586	Knowledge/information_buildings-accuracy=0.000000
2020-02-24 19:50:11,921 [INFO]  Epoch[3] Batch [0-40]	Speed: 3215.15 samples/sec	cross-entropy=0.550586	Knowledge/information_buildings-accuracy=0.000000
2020-02-24 19:50:12,108 [INFO]  Epoch[3] Train-cross-entropy=0.611686
2020-02-24 19:50:12,108 [INFO]  Epoch[3] Train-cross-entropy=0.611686
2020-02-24 19:50:12,110 [INFO]  Epoch[3] Train-Knowledge/information_buildings-accuracy=0.000000
2020-02-24 19:50:12,110 [INFO]  Epoch[3] Train-Knowledge/information_buildings-accuracy=0.000000
2020-02-24 19:50:12,111 [INFO]  Epoch[3] Time cost=0.395
2020-02-24 19:50:12,111 [INFO]  Epoch[3] Time cost=0.395
2020-02-24 19:50:12,115 [INFO]  Saved checkpoint to "model/Knowledgeinformation_buildings_imputer/model-0003.params"
2020-02-24 19:50:12,115 [INFO]  Saved checkpoint to "model/Knowledgeinformation_buildings_imputer/model-0003.params"
2020-02-24 19:50:12,151 [INFO]  Epoch[3] Validation-cross-entropy=0.418676
2020-02-24 19:50:12,151 [INFO]  Epoch[3] Validation-cross-entropy=0.418676
2020-02-24 19:50:12,153 [INFO]  Epoch[3] Validation-Knowledge/information_buildings-accuracy=0.000000
2020-02-24 19:50:12,153 [INFO]  Epoch[3] Validation-Knowledge/information_buildings-accuracy=0.000000
2020-02-24 19:50:12,373 [INFO]  Epoch[4] Batch [0-40]	Speed: 2994.10 samples/sec	cross-entropy=0.441327	Knowledge/information_buildings-accuracy=0.000000
2020-02-24 19:50:12,373 [INFO]  Epoch[4] Batch [0-40]	Speed: 2994.10 samples/sec	cross-entropy=0.441327	Knowledge/information_buildings-accuracy=0.000000
2020-02-24 19:50:12,712 [INFO]  Epoch[4] Train-cross-entropy=0.485830
2020-02-24 19:50:12,712 [INFO]  Epoch[4] Train-cross-entropy=0.485830
2020-02-24 19:50:12,714 [INFO]  Epoch[4] Train-Knowledge/information_buildings-accuracy=0.000000
2020-02-24 19:50:12,714 [INFO]  Epoch[4] Train-Knowledge/information_buildings-accuracy=0.000000
2020-02-24 19:50:12,715 [INFO]  Epoch[4] Time cost=0.561
2020-02-24 19:50:12,715 [INFO]  Epoch[4] Time cost=0.561
2020-02-24 19:50:12,720 [INFO]  Saved checkpoint to "model/Knowledgeinformation_buildings_imputer/model-0004.params"
2020-02-24 19:50:12,720 [INFO]  Saved checkpoint to "model/Knowledgeinformation_buildings_imputer/model-0004.params"
2020-02-24 19:50:12,773 [INFO]  Epoch[4] Validation-cross-entropy=0.272527
2020-02-24 19:50:12,773 [INFO]  Epoch[4] Validation-cross-entropy=0.272527
2020-02-24 19:50:12,777 [INFO]  Epoch[4] Validation-Knowledge/information_buildings-accuracy=0.000000
2020-02-24 19:50:12,777 [INFO]  Epoch[4] Validation-Knowledge/information_buildings-accuracy=0.000000
2020-02-24 19:50:13,059 [INFO]  Epoch[5] Batch [0-40]	Speed: 2337.21 samples/sec	cross-entropy=0.287810	Knowledge/information_buildings-accuracy=0.000000
2020-02-24 19:50:13,059 [INFO]  Epoch[5] Batch [0-40]	Speed: 2337.21 samples/sec	cross-entropy=0.287810	Knowledge/information_buildings-accuracy=0.000000
2020-02-24 19:50:13,254 [INFO]  Epoch[5] Train-cross-entropy=0.417970
2020-02-24 19:50:13,254 [INFO]  Epoch[5] Train-cross-entropy=0.417970
2020-02-24 19:50:13,259 [INFO]  Epoch[5] Train-Knowledge/information_buildings-accuracy=0.000000
2020-02-24 19:50:13,259 [INFO]  Epoch[5] Train-Knowledge/information_buildings-accuracy=0.000000
2020-02-24 19:50:13,260 [INFO]  Epoch[5] Time cost=0.482
2020-02-24 19:50:13,260 [INFO]  Epoch[5] Time cost=0.482
2020-02-24 19:50:13,264 [INFO]  Saved checkpoint to "model/Knowledgeinformation_buildings_imputer/model-0005.params"
2020-02-24 19:50:13,264 [INFO]  Saved checkpoint to "model/Knowledgeinformation_buildings_imputer/model-0005.params"
2020-02-24 19:50:13,313 [INFO]  Epoch[5] Validation-cross-entropy=0.588267
2020-02-24 19:50:13,313 [INFO]  Epoch[5] Validation-cross-entropy=0.588267
2020-02-24 19:50:13,315 [INFO]  Epoch[5] Validation-Knowledge/information_buildings-accuracy=0.000000
2020-02-24 19:50:13,315 [INFO]  Epoch[5] Validation-Knowledge/information_buildings-accuracy=0.000000
2020-02-24 19:50:13,528 [INFO]  Epoch[6] Batch [0-40]	Speed: 3101.65 samples/sec	cross-entropy=0.567385	Knowledge/information_buildings-accuracy=0.000000
2020-02-24 19:50:13,528 [INFO]  Epoch[6] Batch [0-40]	Speed: 3101.65 samples/sec	cross-entropy=0.567385	Knowledge/information_buildings-accuracy=0.000000
2020-02-24 19:50:13,741 [INFO]  Epoch[6] Train-cross-entropy=0.391377
2020-02-24 19:50:13,741 [INFO]  Epoch[6] Train-cross-entropy=0.391377
2020-02-24 19:50:13,743 [INFO]  Epoch[6] Train-Knowledge/information_buildings-accuracy=0.000000
2020-02-24 19:50:13,743 [INFO]  Epoch[6] Train-Knowledge/information_buildings-accuracy=0.000000
2020-02-24 19:50:13,744 [INFO]  Epoch[6] Time cost=0.428
2020-02-24 19:50:13,744 [INFO]  Epoch[6] Time cost=0.428
2020-02-24 19:50:13,748 [INFO]  Saved checkpoint to "model/Knowledgeinformation_buildings_imputer/model-0006.params"
2020-02-24 19:50:13,748 [INFO]  Saved checkpoint to "model/Knowledgeinformation_buildings_imputer/model-0006.params"
2020-02-24 19:50:13,787 [INFO]  Epoch[6] Validation-cross-entropy=0.294879
2020-02-24 19:50:13,787 [INFO]  Epoch[6] Validation-cross-entropy=0.294879
2020-02-24 19:50:13,788 [INFO]  Epoch[6] Validation-Knowledge/information_buildings-accuracy=0.000000
2020-02-24 19:50:13,788 [INFO]  Epoch[6] Validation-Knowledge/information_buildings-accuracy=0.000000
2020-02-24 19:50:13,987 [INFO]  Epoch[7] Batch [0-40]	Speed: 3341.58 samples/sec	cross-entropy=0.274471	Knowledge/information_buildings-accuracy=0.000000
2020-02-24 19:50:13,987 [INFO]  Epoch[7] Batch [0-40]	Speed: 3341.58 samples/sec	cross-entropy=0.274471	Knowledge/information_buildings-accuracy=0.000000
2020-02-24 19:50:14,174 [INFO]  Epoch[7] Train-cross-entropy=0.256766
2020-02-24 19:50:14,174 [INFO]  Epoch[7] Train-cross-entropy=0.256766
2020-02-24 19:50:14,176 [INFO]  Epoch[7] Train-Knowledge/information_buildings-accuracy=0.000000
2020-02-24 19:50:14,176 [INFO]  Epoch[7] Train-Knowledge/information_buildings-accuracy=0.000000
2020-02-24 19:50:14,177 [INFO]  Epoch[7] Time cost=0.387
2020-02-24 19:50:14,177 [INFO]  Epoch[7] Time cost=0.387
2020-02-24 19:50:14,181 [INFO]  Saved checkpoint to "model/Knowledgeinformation_buildings_imputer/model-0007.params"
2020-02-24 19:50:14,181 [INFO]  Saved checkpoint to "model/Knowledgeinformation_buildings_imputer/model-0007.params"
2020-02-24 19:50:14,216 [INFO]  Epoch[7] Validation-cross-entropy=0.253302
2020-02-24 19:50:14,216 [INFO]  Epoch[7] Validation-cross-entropy=0.253302
2020-02-24 19:50:14,218 [INFO]  Epoch[7] Validation-Knowledge/information_buildings-accuracy=0.000000
2020-02-24 19:50:14,218 [INFO]  Epoch[7] Validation-Knowledge/information_buildings-accuracy=0.000000
2020-02-24 19:50:14,417 [INFO]  Epoch[8] Batch [0-40]	Speed: 3316.85 samples/sec	cross-entropy=0.208497	Knowledge/information_buildings-accuracy=0.000000
2020-02-24 19:50:14,417 [INFO]  Epoch[8] Batch [0-40]	Speed: 3316.85 samples/sec	cross-entropy=0.208497	Knowledge/information_buildings-accuracy=0.000000
2020-02-24 19:50:14,604 [INFO]  Epoch[8] Train-cross-entropy=0.231595
2020-02-24 19:50:14,604 [INFO]  Epoch[8] Train-cross-entropy=0.231595
2020-02-24 19:50:14,605 [INFO]  Epoch[8] Train-Knowledge/information_buildings-accuracy=0.000000
2020-02-24 19:50:14,605 [INFO]  Epoch[8] Train-Knowledge/information_buildings-accuracy=0.000000
2020-02-24 19:50:14,607 [INFO]  Epoch[8] Time cost=0.387
2020-02-24 19:50:14,607 [INFO]  Epoch[8] Time cost=0.387
2020-02-24 19:50:14,610 [INFO]  Saved checkpoint to "model/Knowledgeinformation_buildings_imputer/model-0008.params"
2020-02-24 19:50:14,610 [INFO]  Saved checkpoint to "model/Knowledgeinformation_buildings_imputer/model-0008.params"
2020-02-24 19:50:14,670 [INFO]  Epoch[8] Validation-cross-entropy=0.254342
2020-02-24 19:50:14,670 [INFO]  Epoch[8] Validation-cross-entropy=0.254342
2020-02-24 19:50:14,672 [INFO]  Epoch[8] Validation-Knowledge/information_buildings-accuracy=0.000000
2020-02-24 19:50:14,672 [INFO]  Epoch[8] Validation-Knowledge/information_buildings-accuracy=0.000000
2020-02-24 19:50:14,937 [INFO]  Epoch[9] Batch [0-40]	Speed: 2540.86 samples/sec	cross-entropy=0.183350	Knowledge/information_buildings-accuracy=0.000000
2020-02-24 19:50:14,937 [INFO]  Epoch[9] Batch [0-40]	Speed: 2540.86 samples/sec	cross-entropy=0.183350	Knowledge/information_buildings-accuracy=0.000000
2020-02-24 19:50:15,150 [INFO]  Epoch[9] Train-cross-entropy=0.196558
2020-02-24 19:50:15,150 [INFO]  Epoch[9] Train-cross-entropy=0.196558
2020-02-24 19:50:15,153 [INFO]  Epoch[9] Train-Knowledge/information_buildings-accuracy=0.000000
2020-02-24 19:50:15,153 [INFO]  Epoch[9] Train-Knowledge/information_buildings-accuracy=0.000000
2020-02-24 19:50:15,154 [INFO]  Epoch[9] Time cost=0.480
2020-02-24 19:50:15,154 [INFO]  Epoch[9] Time cost=0.480
2020-02-24 19:50:15,159 [INFO]  Saved checkpoint to "model/Knowledgeinformation_buildings_imputer/model-0009.params"
2020-02-24 19:50:15,159 [INFO]  Saved checkpoint to "model/Knowledgeinformation_buildings_imputer/model-0009.params"
2020-02-24 19:50:15,201 [INFO]  Epoch[9] Validation-cross-entropy=0.283936
2020-02-24 19:50:15,201 [INFO]  Epoch[9] Validation-cross-entropy=0.283936
2020-02-24 19:50:15,203 [INFO]  Epoch[9] Validation-Knowledge/information_buildings-accuracy=0.000000
2020-02-24 19:50:15,203 [INFO]  Epoch[9] Validation-Knowledge/information_buildings-accuracy=0.000000
2020-02-24 19:50:15,513 [INFO]  Epoch[10] Batch [0-40]	Speed: 2110.74 samples/sec	cross-entropy=0.147032	Knowledge/information_buildings-accuracy=0.000000
2020-02-24 19:50:15,513 [INFO]  Epoch[10] Batch [0-40]	Speed: 2110.74 samples/sec	cross-entropy=0.147032	Knowledge/information_buildings-accuracy=0.000000
2020-02-24 19:50:15,797 [INFO]  Epoch[10] Train-cross-entropy=0.169476
2020-02-24 19:50:15,797 [INFO]  Epoch[10] Train-cross-entropy=0.169476
2020-02-24 19:50:15,799 [INFO]  Epoch[10] Train-Knowledge/information_buildings-accuracy=0.000000
2020-02-24 19:50:15,799 [INFO]  Epoch[10] Train-Knowledge/information_buildings-accuracy=0.000000
2020-02-24 19:50:15,802 [INFO]  Epoch[10] Time cost=0.597
2020-02-24 19:50:15,802 [INFO]  Epoch[10] Time cost=0.597
2020-02-24 19:50:15,806 [INFO]  Saved checkpoint to "model/Knowledgeinformation_buildings_imputer/model-0010.params"
2020-02-24 19:50:15,806 [INFO]  Saved checkpoint to "model/Knowledgeinformation_buildings_imputer/model-0010.params"
2020-02-24 19:50:15,847 [INFO]  Epoch[10] Validation-cross-entropy=0.307697
2020-02-24 19:50:15,847 [INFO]  Epoch[10] Validation-cross-entropy=0.307697
2020-02-24 19:50:15,849 [INFO]  Epoch[10] Validation-Knowledge/information_buildings-accuracy=0.000000
2020-02-24 19:50:15,849 [INFO]  Epoch[10] Validation-Knowledge/information_buildings-accuracy=0.000000
2020-02-24 19:50:16,146 [INFO]  Epoch[11] Batch [0-40]	Speed: 2216.61 samples/sec	cross-entropy=0.159745	Knowledge/information_buildings-accuracy=0.000000
2020-02-24 19:50:16,146 [INFO]  Epoch[11] Batch [0-40]	Speed: 2216.61 samples/sec	cross-entropy=0.159745	Knowledge/information_buildings-accuracy=0.000000
2020-02-24 19:50:16,379 [INFO]  Epoch[11] Train-cross-entropy=0.148359
2020-02-24 19:50:16,379 [INFO]  Epoch[11] Train-cross-entropy=0.148359
2020-02-24 19:50:16,381 [INFO]  Epoch[11] Train-Knowledge/information_buildings-accuracy=0.000000
2020-02-24 19:50:16,381 [INFO]  Epoch[11] Train-Knowledge/information_buildings-accuracy=0.000000
2020-02-24 19:50:16,384 [INFO]  Epoch[11] Time cost=0.531
2020-02-24 19:50:16,384 [INFO]  Epoch[11] Time cost=0.531
2020-02-24 19:50:16,388 [INFO]  Saved checkpoint to "model/Knowledgeinformation_buildings_imputer/model-0011.params"
2020-02-24 19:50:16,388 [INFO]  Saved checkpoint to "model/Knowledgeinformation_buildings_imputer/model-0011.params"
2020-02-24 19:50:16,435 [INFO]  Epoch[11] Validation-cross-entropy=0.267275
2020-02-24 19:50:16,435 [INFO]  Epoch[11] Validation-cross-entropy=0.267275
2020-02-24 19:50:16,437 [INFO]  Epoch[11] Validation-Knowledge/information_buildings-accuracy=0.000000
2020-02-24 19:50:16,437 [INFO]  Epoch[11] Validation-Knowledge/information_buildings-accuracy=0.000000
2020-02-24 19:50:16,750 [INFO]  Epoch[12] Batch [0-40]	Speed: 2096.05 samples/sec	cross-entropy=0.114946	Knowledge/information_buildings-accuracy=0.000000
2020-02-24 19:50:16,750 [INFO]  Epoch[12] Batch [0-40]	Speed: 2096.05 samples/sec	cross-entropy=0.114946	Knowledge/information_buildings-accuracy=0.000000
2020-02-24 19:50:17,100 [INFO]  Epoch[12] Train-cross-entropy=0.131390
2020-02-24 19:50:17,100 [INFO]  Epoch[12] Train-cross-entropy=0.131390
2020-02-24 19:50:17,102 [INFO]  Epoch[12] Train-Knowledge/information_buildings-accuracy=0.000000
2020-02-24 19:50:17,102 [INFO]  Epoch[12] Train-Knowledge/information_buildings-accuracy=0.000000
2020-02-24 19:50:17,104 [INFO]  Epoch[12] Time cost=0.665
2020-02-24 19:50:17,104 [INFO]  Epoch[12] Time cost=0.665
2020-02-24 19:50:17,111 [INFO]  Saved checkpoint to "model/Knowledgeinformation_buildings_imputer/model-0012.params"
2020-02-24 19:50:17,111 [INFO]  Saved checkpoint to "model/Knowledgeinformation_buildings_imputer/model-0012.params"
2020-02-24 19:50:17,177 [INFO]  No improvement detected for 5 epochs compared to 0.25330228937996757 last error obtained: 0.25545867615275913, stopping here
2020-02-24 19:50:17,177 [INFO]  No improvement detected for 5 epochs compared to 0.25330228937996757 last error obtained: 0.25545867615275913, stopping here
2020-02-24 19:50:17,179 [INFO]  
========== done (6.948979377746582 s) fit model
2020-02-24 19:50:17,179 [INFO]  
========== done (6.948979377746582 s) fit model
