# Supplementary material for: The two types of society: Computationally revealing recurrent social formations and their evolutionary trajectories
Source: PLoS One. 2020 May 13;15(5):e0232609. doi: 10.1371/journal.pone.0232609 (PMC7219743; doi:10.1371/journal.pone.0232609)
Supplement: S2 File — We include our Python 3 program that begins with the original, untampered Seshat database and performs the entire process of turning it into Shiny Seshat (including all error correction, Complexity Characteristic creation, imputation of missing values, etc.). (ZIP) [file pone.0232609.s004.zip › model/Scientific_literature_imputer/imputer.log]

2019-09-01 13:07:36,909 [INFO]  
========== start: fit model
2019-09-01 13:07:36,911 [WARNING]  Already bound, ignoring bind()
2019-09-01 13:07:37,108 [INFO]  Epoch[0] Batch [0-40]	Speed: 3376.03 samples/sec	cross-entropy=3.159961	Scientific_literature-accuracy=0.000000
2019-09-01 13:07:37,288 [INFO]  Epoch[0] Train-cross-entropy=0.802937
2019-09-01 13:07:37,290 [INFO]  Epoch[0] Train-Scientific_literature-accuracy=0.000000
2019-09-01 13:07:37,291 [INFO]  Epoch[0] Time cost=0.378
2019-09-01 13:07:37,295 [INFO]  Saved checkpoint to "model/Scientific_literature_imputer/model-0000.params"
2019-09-01 13:07:37,332 [INFO]  Epoch[0] Validation-cross-entropy=1.122694
2019-09-01 13:07:37,334 [INFO]  Epoch[0] Validation-Scientific_literature-accuracy=0.000000
2019-09-01 13:07:37,545 [INFO]  Epoch[1] Batch [0-40]	Speed: 3123.43 samples/sec	cross-entropy=1.185360	Scientific_literature-accuracy=0.000000
2019-09-01 13:07:37,750 [INFO]  Epoch[1] Train-cross-entropy=0.475682
2019-09-01 13:07:37,752 [INFO]  Epoch[1] Train-Scientific_literature-accuracy=0.000000
2019-09-01 13:07:37,753 [INFO]  Epoch[1] Time cost=0.418
2019-09-01 13:07:37,756 [INFO]  Saved checkpoint to "model/Scientific_literature_imputer/model-0001.params"
2019-09-01 13:07:37,805 [INFO]  Epoch[1] Validation-cross-entropy=0.729676
2019-09-01 13:07:37,806 [INFO]  Epoch[1] Validation-Scientific_literature-accuracy=0.000000
2019-09-01 13:07:38,017 [INFO]  Epoch[2] Batch [0-40]	Speed: 3152.20 samples/sec	cross-entropy=0.593382	Scientific_literature-accuracy=0.000000
2019-09-01 13:07:38,269 [INFO]  Epoch[2] Train-cross-entropy=0.228211
2019-09-01 13:07:38,271 [INFO]  Epoch[2] Train-Scientific_literature-accuracy=0.000000
2019-09-01 13:07:38,274 [INFO]  Epoch[2] Time cost=0.466
2019-09-01 13:07:38,278 [INFO]  Saved checkpoint to "model/Scientific_literature_imputer/model-0002.params"
2019-09-01 13:07:38,348 [INFO]  Epoch[2] Validation-cross-entropy=0.465187
2019-09-01 13:07:38,351 [INFO]  Epoch[2] Validation-Scientific_literature-accuracy=0.000000
2019-09-01 13:07:38,661 [INFO]  Epoch[3] Batch [0-40]	Speed: 2136.36 samples/sec	cross-entropy=0.389975	Scientific_literature-accuracy=0.000000
2019-09-01 13:07:38,874 [INFO]  Epoch[3] Train-cross-entropy=0.155516
2019-09-01 13:07:38,876 [INFO]  Epoch[3] Train-Scientific_literature-accuracy=0.000000
2019-09-01 13:07:38,877 [INFO]  Epoch[3] Time cost=0.525
2019-09-01 13:07:38,880 [INFO]  Saved checkpoint to "model/Scientific_literature_imputer/model-0003.params"
2019-09-01 13:07:38,920 [INFO]  Epoch[3] Validation-cross-entropy=0.352277
2019-09-01 13:07:38,922 [INFO]  Epoch[3] Validation-Scientific_literature-accuracy=0.000000
2019-09-01 13:07:39,125 [INFO]  Epoch[4] Batch [0-40]	Speed: 3251.58 samples/sec	cross-entropy=0.296348	Scientific_literature-accuracy=0.000000
2019-09-01 13:07:39,304 [INFO]  Epoch[4] Train-cross-entropy=0.120316
2019-09-01 13:07:39,305 [INFO]  Epoch[4] Train-Scientific_literature-accuracy=0.000000
2019-09-01 13:07:39,307 [INFO]  Epoch[4] Time cost=0.384
2019-09-01 13:07:39,310 [INFO]  Saved checkpoint to "model/Scientific_literature_imputer/model-0004.params"
2019-09-01 13:07:39,352 [INFO]  Epoch[4] Validation-cross-entropy=0.248732
2019-09-01 13:07:39,353 [INFO]  Epoch[4] Validation-Scientific_literature-accuracy=0.000000
2019-09-01 13:07:39,579 [INFO]  Epoch[5] Batch [0-40]	Speed: 2931.45 samples/sec	cross-entropy=0.445207	Scientific_literature-accuracy=0.000000
2019-09-01 13:07:39,758 [INFO]  Epoch[5] Train-cross-entropy=0.179007
2019-09-01 13:07:39,759 [INFO]  Epoch[5] Train-Scientific_literature-accuracy=0.000000
2019-09-01 13:07:39,760 [INFO]  Epoch[5] Time cost=0.406
2019-09-01 13:07:39,763 [INFO]  Saved checkpoint to "model/Scientific_literature_imputer/model-0005.params"
2019-09-01 13:07:39,803 [INFO]  Epoch[5] Validation-cross-entropy=0.424715
2019-09-01 13:07:39,805 [INFO]  Epoch[5] Validation-Scientific_literature-accuracy=0.000000
2019-09-01 13:07:39,999 [INFO]  Epoch[6] Batch [0-40]	Speed: 3392.20 samples/sec	cross-entropy=0.246640	Scientific_literature-accuracy=0.000000
2019-09-01 13:07:40,197 [INFO]  Epoch[6] Train-cross-entropy=0.120094
2019-09-01 13:07:40,202 [INFO]  Epoch[6] Train-Scientific_literature-accuracy=0.000000
2019-09-01 13:07:40,204 [INFO]  Epoch[6] Time cost=0.398
2019-09-01 13:07:40,207 [INFO]  Saved checkpoint to "model/Scientific_literature_imputer/model-0006.params"
2019-09-01 13:07:40,253 [INFO]  Epoch[6] Validation-cross-entropy=0.220392
2019-09-01 13:07:40,255 [INFO]  Epoch[6] Validation-Scientific_literature-accuracy=0.000000
2019-09-01 13:07:40,454 [INFO]  Epoch[7] Batch [0-40]	Speed: 3319.53 samples/sec	cross-entropy=0.192619	Scientific_literature-accuracy=0.000000
2019-09-01 13:07:40,632 [INFO]  Epoch[7] Train-cross-entropy=0.140747
2019-09-01 13:07:40,633 [INFO]  Epoch[7] Train-Scientific_literature-accuracy=0.000000
2019-09-01 13:07:40,634 [INFO]  Epoch[7] Time cost=0.378
2019-09-01 13:07:40,638 [INFO]  Saved checkpoint to "model/Scientific_literature_imputer/model-0007.params"
2019-09-01 13:07:40,684 [INFO]  Epoch[7] Validation-cross-entropy=0.156672
2019-09-01 13:07:40,685 [INFO]  Epoch[7] Validation-Scientific_literature-accuracy=0.000000
2019-09-01 13:07:40,912 [INFO]  Epoch[8] Batch [0-40]	Speed: 2918.63 samples/sec	cross-entropy=0.124032	Scientific_literature-accuracy=0.000000
2019-09-01 13:07:41,092 [INFO]  Epoch[8] Train-cross-entropy=0.080333
2019-09-01 13:07:41,093 [INFO]  Epoch[8] Train-Scientific_literature-accuracy=0.000000
2019-09-01 13:07:41,095 [INFO]  Epoch[8] Time cost=0.408
2019-09-01 13:07:41,098 [INFO]  Saved checkpoint to "model/Scientific_literature_imputer/model-0008.params"
2019-09-01 13:07:41,134 [INFO]  Epoch[8] Validation-cross-entropy=0.113788
2019-09-01 13:07:41,135 [INFO]  Epoch[8] Validation-Scientific_literature-accuracy=0.000000
2019-09-01 13:07:41,347 [INFO]  Epoch[9] Batch [0-40]	Speed: 3108.66 samples/sec	cross-entropy=0.096742	Scientific_literature-accuracy=0.000000
2019-09-01 13:07:41,551 [INFO]  Epoch[9] Train-cross-entropy=0.049268
2019-09-01 13:07:41,553 [INFO]  Epoch[9] Train-Scientific_literature-accuracy=0.000000
2019-09-01 13:07:41,556 [INFO]  Epoch[9] Time cost=0.419
2019-09-01 13:07:41,564 [INFO]  Saved checkpoint to "model/Scientific_literature_imputer/model-0009.params"
2019-09-01 13:07:41,617 [INFO]  Epoch[9] Validation-cross-entropy=0.057502
2019-09-01 13:07:41,618 [INFO]  Epoch[9] Validation-Scientific_literature-accuracy=0.000000
2019-09-01 13:07:41,830 [INFO]  Epoch[10] Batch [0-40]	Speed: 3134.80 samples/sec	cross-entropy=0.056358	Scientific_literature-accuracy=0.000000
2019-09-01 13:07:42,016 [INFO]  Epoch[10] Train-cross-entropy=0.034622
2019-09-01 13:07:42,017 [INFO]  Epoch[10] Train-Scientific_literature-accuracy=0.000000
2019-09-01 13:07:42,018 [INFO]  Epoch[10] Time cost=0.399
2019-09-01 13:07:42,022 [INFO]  Saved checkpoint to "model/Scientific_literature_imputer/model-0010.params"
2019-09-01 13:07:42,058 [INFO]  Epoch[10] Validation-cross-entropy=0.052485
2019-09-01 13:07:42,059 [INFO]  Epoch[10] Validation-Scientific_literature-accuracy=0.000000
2019-09-01 13:07:42,260 [INFO]  Epoch[11] Batch [0-40]	Speed: 3284.67 samples/sec	cross-entropy=0.040000	Scientific_literature-accuracy=0.000000
2019-09-01 13:07:42,446 [INFO]  Epoch[11] Train-cross-entropy=0.030601
2019-09-01 13:07:42,448 [INFO]  Epoch[11] Train-Scientific_literature-accuracy=0.000000
2019-09-01 13:07:42,449 [INFO]  Epoch[11] Time cost=0.388
2019-09-01 13:07:42,453 [INFO]  Saved checkpoint to "model/Scientific_literature_imputer/model-0011.params"
2019-09-01 13:07:42,494 [INFO]  Epoch[11] Validation-cross-entropy=0.084189
2019-09-01 13:07:42,495 [INFO]  Epoch[11] Validation-Scientific_literature-accuracy=0.000000
2019-09-01 13:07:42,695 [INFO]  Epoch[12] Batch [0-40]	Speed: 3322.02 samples/sec	cross-entropy=0.038907	Scientific_literature-accuracy=0.000000
2019-09-01 13:07:42,880 [INFO]  Epoch[12] Train-cross-entropy=0.041240
2019-09-01 13:07:42,882 [INFO]  Epoch[12] Train-Scientific_literature-accuracy=0.000000
2019-09-01 13:07:42,883 [INFO]  Epoch[12] Time cost=0.386
2019-09-01 13:07:42,887 [INFO]  Saved checkpoint to "model/Scientific_literature_imputer/model-0012.params"
2019-09-01 13:07:42,924 [INFO]  Epoch[12] Validation-cross-entropy=0.079508
2019-09-01 13:07:42,926 [INFO]  Epoch[12] Validation-Scientific_literature-accuracy=0.000000
2019-09-01 13:07:43,136 [INFO]  Epoch[13] Batch [0-40]	Speed: 3144.65 samples/sec	cross-entropy=0.045439	Scientific_literature-accuracy=0.000000
2019-09-01 13:07:43,342 [INFO]  Epoch[13] Train-cross-entropy=0.046484
2019-09-01 13:07:43,343 [INFO]  Epoch[13] Train-Scientific_literature-accuracy=0.000000
2019-09-01 13:07:43,344 [INFO]  Epoch[13] Time cost=0.417
2019-09-01 13:07:43,347 [INFO]  Saved checkpoint to "model/Scientific_literature_imputer/model-0013.params"
2019-09-01 13:07:43,390 [INFO]  Epoch[13] Validation-cross-entropy=0.084573
2019-09-01 13:07:43,391 [INFO]  Epoch[13] Validation-Scientific_literature-accuracy=0.000000
2019-09-01 13:07:43,604 [INFO]  Epoch[14] Batch [0-40]	Speed: 3121.91 samples/sec	cross-entropy=0.038063	Scientific_literature-accuracy=0.000000
2019-09-01 13:07:43,785 [INFO]  Epoch[14] Train-cross-entropy=0.072911
2019-09-01 13:07:43,787 [INFO]  Epoch[14] Train-Scientific_literature-accuracy=0.000000
2019-09-01 13:07:43,788 [INFO]  Epoch[14] Time cost=0.396
2019-09-01 13:07:43,791 [INFO]  Saved checkpoint to "model/Scientific_literature_imputer/model-0014.params"
2019-09-01 13:07:43,833 [INFO]  No improvement detected for 5 epochs compared to 0.057501540001895696 last error obtained: 0.07863125163647863, stopping here
2019-09-01 13:07:43,834 [INFO]  
========== done (6.925025701522827 s) fit model
2019-09-01 13:07:48,969 [INFO]  
========== start: fit model
2019-09-01 13:07:48,971 [WARNING]  Already bound, ignoring bind()
2019-09-01 13:07:49,269 [INFO]  Epoch[0] Batch [0-48]	Speed: 2638.44 samples/sec	cross-entropy=5.655001	Script-accuracy=0.000000
2019-09-01 13:07:49,547 [INFO]  Epoch[0] Train-cross-entropy=2.992446
2019-09-01 13:07:49,548 [INFO]  Epoch[0] Train-Script-accuracy=0.000000
2019-09-01 13:07:49,550 [INFO]  Epoch[0] Time cost=0.577
2019-09-01 13:07:49,554 [INFO]  Saved checkpoint to "model/Script_imputer/model-0000.params"
2019-09-01 13:07:49,607 [INFO]  Epoch[0] Validation-cross-entropy=0.954950
2019-09-01 13:07:49,609 [INFO]  Epoch[0] Validation-Script-accuracy=0.000000
2019-09-01 13:07:49,858 [INFO]  Epoch[1] Batch [0-48]	Speed: 3183.46 samples/sec	cross-entropy=1.397566	Script-accuracy=0.000000
2019-09-01 13:07:50,085 [INFO]  Epoch[1] Train-cross-entropy=0.568204
2019-09-01 13:07:50,087 [INFO]  Epoch[1] Train-Script-accuracy=0.000000
2019-09-01 13:07:50,088 [INFO]  Epoch[1] Time cost=0.478
2019-09-01 13:07:50,091 [INFO]  Saved checkpoint to "model/Script_imputer/model-0001.params"
2019-09-01 13:07:50,133 [INFO]  Epoch[1] Validation-cross-entropy=0.434978
2019-09-01 13:07:50,134 [INFO]  Epoch[1] Validation-Script-accuracy=0.000000
2019-09-01 13:07:50,365 [INFO]  Epoch[2] Batch [0-48]	Speed: 3421.14 samples/sec	cross-entropy=0.408272	Script-accuracy=0.000000
2019-09-01 13:07:50,591 [INFO]  Epoch[2] Train-cross-entropy=0.320787
2019-09-01 13:07:50,595 [INFO]  Epoch[2] Train-Script-accuracy=0.000000
2019-09-01 13:07:50,597 [INFO]  Epoch[2] Time cost=0.461
2019-09-01 13:07:50,601 [INFO]  Saved checkpoint to "model/Script_imputer/model-0002.params"
2019-09-01 13:07:50,643 [INFO]  Epoch[2] Validation-cross-entropy=0.306124
2019-09-01 13:07:50,644 [INFO]  Epoch[2] Validation-Script-accuracy=0.000000
2019-09-01 13:07:50,871 [INFO]  Epoch[3] Batch [0-48]	Speed: 3480.91 samples/sec	cross-entropy=0.431641	Script-accuracy=0.000000
2019-09-01 13:07:51,099 [INFO]  Epoch[3] Train-cross-entropy=0.365232
2019-09-01 13:07:51,101 [INFO]  Epoch[3] Train-Script-accuracy=0.000000
2019-09-01 13:07:51,102 [INFO]  Epoch[3] Time cost=0.456
2019-09-01 13:07:51,105 [INFO]  Saved checkpoint to "model/Script_imputer/model-0003.params"
2019-09-01 13:07:51,159 [INFO]  Epoch[3] Validation-cross-entropy=0.265788
2019-09-01 13:07:51,161 [INFO]  Epoch[3] Validation-Script-accuracy=0.000000
2019-09-01 13:07:51,403 [INFO]  Epoch[4] Batch [0-48]	Speed: 3257.97 samples/sec	cross-entropy=0.285398	Script-accuracy=0.000000
2019-09-01 13:07:51,664 [INFO]  Epoch[4] Train-cross-entropy=0.232674
2019-09-01 13:07:51,665 [INFO]  Epoch[4] Train-Script-accuracy=0.000000
2019-09-01 13:07:51,666 [INFO]  Epoch[4] Time cost=0.505
2019-09-01 13:07:51,670 [INFO]  Saved checkpoint to "model/Script_imputer/model-0004.params"
2019-09-01 13:07:51,712 [INFO]  Epoch[4] Validation-cross-entropy=0.297185
2019-09-01 13:07:51,713 [INFO]  Epoch[4] Validation-Script-accuracy=0.000000
2019-09-01 13:07:51,939 [INFO]  Epoch[5] Batch [0-48]	Speed: 3490.09 samples/sec	cross-entropy=0.256219	Script-accuracy=0.000000
2019-09-01 13:07:52,158 [INFO]  Epoch[5] Train-cross-entropy=0.214017
2019-09-01 13:07:52,160 [INFO]  Epoch[5] Train-Script-accuracy=0.000000
2019-09-01 13:07:52,161 [INFO]  Epoch[5] Time cost=0.446
2019-09-01 13:07:52,164 [INFO]  Saved checkpoint to "model/Script_imputer/model-0005.params"
2019-09-01 13:07:52,216 [INFO]  Epoch[5] Validation-cross-entropy=0.245547
2019-09-01 13:07:52,217 [INFO]  Epoch[5] Validation-Script-accuracy=0.000000
2019-09-01 13:07:52,453 [INFO]  Epoch[6] Batch [0-48]	Speed: 3363.91 samples/sec	cross-entropy=0.185280	Script-accuracy=0.000000
2019-09-01 13:07:52,690 [INFO]  Epoch[6] Train-cross-entropy=0.167010
2019-09-01 13:07:52,691 [INFO]  Epoch[6] Train-Script-accuracy=0.000000
2019-09-01 13:07:52,692 [INFO]  Epoch[6] Time cost=0.474
2019-09-01 13:07:52,696 [INFO]  Saved checkpoint to "model/Script_imputer/model-0006.params"
2019-09-01 13:07:52,747 [INFO]  Epoch[6] Validation-cross-entropy=0.147650
2019-09-01 13:07:52,749 [INFO]  Epoch[6] Validation-Script-accuracy=0.000000
2019-09-01 13:07:53,009 [INFO]  Epoch[7] Batch [0-48]	Speed: 3034.90 samples/sec	cross-entropy=0.152232	Script-accuracy=0.000000
2019-09-01 13:07:53,222 [INFO]  Epoch[7] Train-cross-entropy=0.142814
2019-09-01 13:07:53,223 [INFO]  Epoch[7] Train-Script-accuracy=0.000000
2019-09-01 13:07:53,224 [INFO]  Epoch[7] Time cost=0.474
2019-09-01 13:07:53,228 [INFO]  Saved checkpoint to "model/Script_imputer/model-0007.params"
2019-09-01 13:07:53,270 [INFO]  Epoch[7] Validation-cross-entropy=0.105842
2019-09-01 13:07:53,271 [INFO]  Epoch[7] Validation-Script-accuracy=0.000000
2019-09-01 13:07:53,508 [INFO]  Epoch[8] Batch [0-48]	Speed: 3321.65 samples/sec	cross-entropy=0.226703	Script-accuracy=0.000000
2019-09-01 13:07:53,738 [INFO]  Epoch[8] Train-cross-entropy=0.155226
2019-09-01 13:07:53,739 [INFO]  Epoch[8] Train-Script-accuracy=0.000000
2019-09-01 13:07:53,740 [INFO]  Epoch[8] Time cost=0.468
2019-09-01 13:07:53,743 [INFO]  Saved checkpoint to "model/Script_imputer/model-0008.params"
2019-09-01 13:07:53,797 [INFO]  Epoch[8] Validation-cross-entropy=0.114952
2019-09-01 13:07:53,799 [INFO]  Epoch[8] Validation-Script-accuracy=0.000000
2019-09-01 13:07:54,049 [INFO]  Epoch[9] Batch [0-48]	Speed: 3157.06 samples/sec	cross-entropy=0.189865	Script-accuracy=0.000000
2019-09-01 13:07:54,328 [INFO]  Epoch[9] Train-cross-entropy=0.143858
2019-09-01 13:07:54,330 [INFO]  Epoch[9] Train-Script-accuracy=0.000000
2019-09-01 13:07:54,331 [INFO]  Epoch[9] Time cost=0.531
2019-09-01 13:07:54,335 [INFO]  Saved checkpoint to "model/Script_imputer/model-0009.params"
2019-09-01 13:07:54,389 [INFO]  Epoch[9] Validation-cross-entropy=0.136501
2019-09-01 13:07:54,391 [INFO]  Epoch[9] Validation-Script-accuracy=0.000000
2019-09-01 13:07:54,731 [INFO]  Epoch[10] Batch [0-48]	Speed: 2298.12 samples/sec	cross-entropy=0.135927	Script-accuracy=0.000000
2019-09-01 13:07:55,034 [INFO]  Epoch[10] Train-cross-entropy=0.153940
2019-09-01 13:07:55,036 [INFO]  Epoch[10] Train-Script-accuracy=0.000000
2019-09-01 13:07:55,037 [INFO]  Epoch[10] Time cost=0.645
2019-09-01 13:07:55,041 [INFO]  Saved checkpoint to "model/Script_imputer/model-0010.params"
2019-09-01 13:07:55,107 [INFO]  Epoch[10] Validation-cross-entropy=0.126753
2019-09-01 13:07:55,109 [INFO]  Epoch[10] Validation-Script-accuracy=0.000000
2019-09-01 13:07:55,431 [INFO]  Epoch[11] Batch [0-48]	Speed: 2451.09 samples/sec	cross-entropy=0.151461	Script-accuracy=0.000000
2019-09-01 13:07:55,734 [INFO]  Epoch[11] Train-cross-entropy=0.101384
2019-09-01 13:07:55,736 [INFO]  Epoch[11] Train-Script-accuracy=0.000000
2019-09-01 13:07:55,737 [INFO]  Epoch[11] Time cost=0.627
2019-09-01 13:07:55,741 [INFO]  Saved checkpoint to "model/Script_imputer/model-0011.params"
2019-09-01 13:07:55,803 [INFO]  Epoch[11] Validation-cross-entropy=0.105362
2019-09-01 13:07:55,805 [INFO]  Epoch[11] Validation-Script-accuracy=0.000000
2019-09-01 13:07:56,131 [INFO]  Epoch[12] Batch [0-48]	Speed: 2410.19 samples/sec	cross-entropy=0.094540	Script-accuracy=0.000000
2019-09-01 13:07:56,435 [INFO]  Epoch[12] Train-cross-entropy=0.127471
2019-09-01 13:07:56,437 [INFO]  Epoch[12] Train-Script-accuracy=0.000000
2019-09-01 13:07:56,439 [INFO]  Epoch[12] Time cost=0.633
2019-09-01 13:07:56,442 [INFO]  Saved checkpoint to "model/Script_imputer/model-0012.params"
2019-09-01 13:07:56,504 [INFO]  Epoch[12] Validation-cross-entropy=0.105951
2019-09-01 13:07:56,506 [INFO]  Epoch[12] Validation-Script-accuracy=0.000000
2019-09-01 13:07:56,826 [INFO]  Epoch[13] Batch [0-48]	Speed: 2465.81 samples/sec	cross-entropy=0.112913	Script-accuracy=0.000000
2019-09-01 13:07:57,129 [INFO]  Epoch[13] Train-cross-entropy=0.095059
2019-09-01 13:07:57,131 [INFO]  Epoch[13] Train-Script-accuracy=0.000000
2019-09-01 13:07:57,133 [INFO]  Epoch[13] Time cost=0.626
2019-09-01 13:07:57,137 [INFO]  Saved checkpoint to "model/Script_imputer/model-0013.params"
2019-09-01 13:07:57,204 [INFO]  Epoch[13] Validation-cross-entropy=0.127669
2019-09-01 13:07:57,205 [INFO]  Epoch[13] Validation-Script-accuracy=0.000000
2019-09-01 13:07:57,533 [INFO]  Epoch[14] Batch [0-48]	Speed: 2403.91 samples/sec	cross-entropy=0.088277	Script-accuracy=0.000000
2019-09-01 13:07:57,836 [INFO]  Epoch[14] Train-cross-entropy=0.103702
2019-09-01 13:07:57,838 [INFO]  Epoch[14] Train-Script-accuracy=0.000000
2019-09-01 13:07:57,840 [INFO]  Epoch[14] Time cost=0.633
2019-09-01 13:07:57,843 [INFO]  Saved checkpoint to "model/Script_imputer/model-0014.params"
2019-09-01 13:07:57,908 [INFO]  Epoch[14] Validation-cross-entropy=0.113236
2019-09-01 13:07:57,909 [INFO]  Epoch[14] Validation-Script-accuracy=0.000000
2019-09-01 13:07:58,223 [INFO]  Epoch[15] Batch [0-48]	Speed: 2516.75 samples/sec	cross-entropy=0.131381	Script-accuracy=0.000000
2019-09-01 13:07:58,493 [INFO]  Epoch[15] Train-cross-entropy=0.113506
2019-09-01 13:07:58,495 [INFO]  Epoch[15] Train-Script-accuracy=0.000000
2019-09-01 13:07:58,496 [INFO]  Epoch[15] Time cost=0.585
2019-09-01 13:07:58,499 [INFO]  Saved checkpoint to "model/Script_imputer/model-0015.params"
2019-09-01 13:07:58,547 [INFO]  Epoch[15] Validation-cross-entropy=0.195245
2019-09-01 13:07:58,549 [INFO]  Epoch[15] Validation-Script-accuracy=0.000000
2019-09-01 13:07:58,818 [INFO]  Epoch[16] Batch [0-48]	Speed: 2918.52 samples/sec	cross-entropy=0.146662	Script-accuracy=0.000000
2019-09-01 13:07:59,075 [INFO]  Epoch[16] Train-cross-entropy=0.142493
2019-09-01 13:07:59,076 [INFO]  Epoch[16] Train-Script-accuracy=0.000000
2019-09-01 13:07:59,077 [INFO]  Epoch[16] Time cost=0.528
2019-09-01 13:07:59,081 [INFO]  Saved checkpoint to "model/Script_imputer/model-0016.params"
2019-09-01 13:07:59,133 [INFO]  No improvement detected for 5 epochs compared to 0.10536226697943428 last error obtained: 0.11334039270877838, stopping here
2019-09-01 13:07:59,134 [INFO]  
========== done (10.165121078491211 s) fit model
2019-09-01 13:08:02,435 [INFO]  
========== start: fit model
2019-09-01 13:08:02,437 [WARNING]  Already bound, ignoring bind()
2019-09-01 13:08:02,623 [INFO]  Epoch[0] Batch [0-31]	Speed: 2773.54 samples/sec	cross-entropy=8.793797	Nonwritten_records-accuracy=0.000000
2019-09-01 13:08:02,808 [INFO]  Epoch[0] Train-cross-entropy=6.260119
2019-09-01 13:08:02,809 [INFO]  Epoch[0] Train-Nonwritten_records-accuracy=0.000000
2019-09-01 13:08:02,811 [INFO]  Epoch[0] Time cost=0.371
2019-09-01 13:08:02,814 [INFO]  Saved checkpoint to "model/Nonwritten_records_imputer/model-0000.params"
2019-09-01 13:08:02,851 [INFO]  Epoch[0] Validation-cross-entropy=3.959359
2019-09-01 13:08:02,853 [INFO]  Epoch[0] Validation-Nonwritten_records-accuracy=0.000000
2019-09-01 13:08:03,036 [INFO]  Epoch[1] Batch [0-31]	Speed: 2836.84 samples/sec	cross-entropy=3.644998	Nonwritten_records-accuracy=0.000000
2019-09-01 13:08:03,202 [INFO]  Epoch[1] Train-cross-entropy=3.274329
2019-09-01 13:08:03,203 [INFO]  Epoch[1] Train-Nonwritten_records-accuracy=0.000000
2019-09-01 13:08:03,205 [INFO]  Epoch[1] Time cost=0.351
2019-09-01 13:08:03,208 [INFO]  Saved checkpoint to "model/Nonwritten_records_imputer/model-0001.params"
2019-09-01 13:08:03,247 [INFO]  Epoch[1] Validation-cross-entropy=2.182458
2019-09-01 13:08:03,248 [INFO]  Epoch[1] Validation-Nonwritten_records-accuracy=0.000000
2019-09-01 13:08:03,439 [INFO]  Epoch[2] Batch [0-31]	Speed: 2701.93 samples/sec	cross-entropy=2.885650	Nonwritten_records-accuracy=0.000000
2019-09-01 13:08:03,602 [INFO]  Epoch[2] Train-cross-entropy=1.961301
2019-09-01 13:08:03,604 [INFO]  Epoch[2] Train-Nonwritten_records-accuracy=0.000000
2019-09-01 13:08:03,605 [INFO]  Epoch[2] Time cost=0.355
2019-09-01 13:08:03,609 [INFO]  Saved checkpoint to "model/Nonwritten_records_imputer/model-0002.params"
2019-09-01 13:08:03,647 [INFO]  Epoch[2] Validation-cross-entropy=1.894609
2019-09-01 13:08:03,648 [INFO]  Epoch[2] Validation-Nonwritten_records-accuracy=0.000000
2019-09-01 13:08:03,826 [INFO]  Epoch[3] Batch [0-31]	Speed: 2924.42 samples/sec	cross-entropy=1.857579	Nonwritten_records-accuracy=0.000000
2019-09-01 13:08:04,007 [INFO]  Epoch[3] Train-cross-entropy=1.282493
2019-09-01 13:08:04,009 [INFO]  Epoch[3] Train-Nonwritten_records-accuracy=0.000000
2019-09-01 13:08:04,010 [INFO]  Epoch[3] Time cost=0.360
2019-09-01 13:08:04,014 [INFO]  Saved checkpoint to "model/Nonwritten_records_imputer/model-0003.params"
2019-09-01 13:08:04,054 [INFO]  Epoch[3] Validation-cross-entropy=1.758345
2019-09-01 13:08:04,055 [INFO]  Epoch[3] Validation-Nonwritten_records-accuracy=0.000000
2019-09-01 13:08:04,240 [INFO]  Epoch[4] Batch [0-31]	Speed: 2791.69 samples/sec	cross-entropy=1.269783	Nonwritten_records-accuracy=0.000000
2019-09-01 13:08:04,402 [INFO]  Epoch[4] Train-cross-entropy=0.849176
2019-09-01 13:08:04,404 [INFO]  Epoch[4] Train-Nonwritten_records-accuracy=0.000000
2019-09-01 13:08:04,405 [INFO]  Epoch[4] Time cost=0.349
2019-09-01 13:08:04,409 [INFO]  Saved checkpoint to "model/Nonwritten_records_imputer/model-0004.params"
2019-09-01 13:08:04,452 [INFO]  Epoch[4] Validation-cross-entropy=1.564683
2019-09-01 13:08:04,454 [INFO]  Epoch[4] Validation-Nonwritten_records-accuracy=0.000000
2019-09-01 13:08:04,668 [INFO]  Epoch[5] Batch [0-31]	Speed: 2429.53 samples/sec	cross-entropy=1.975146	Nonwritten_records-accuracy=0.000000
2019-09-01 13:08:04,858 [INFO]  Epoch[5] Train-cross-entropy=1.541789
2019-09-01 13:08:04,859 [INFO]  Epoch[5] Train-Nonwritten_records-accuracy=0.000000
2019-09-01 13:08:04,861 [INFO]  Epoch[5] Time cost=0.405
2019-09-01 13:08:04,865 [INFO]  Saved checkpoint to "model/Nonwritten_records_imputer/model-0005.params"
2019-09-01 13:08:04,910 [INFO]  Epoch[5] Validation-cross-entropy=1.535594
2019-09-01 13:08:04,913 [INFO]  Epoch[5] Validation-Nonwritten_records-accuracy=0.000000
2019-09-01 13:08:05,122 [INFO]  Epoch[6] Batch [0-31]	Speed: 2477.00 samples/sec	cross-entropy=0.955742	Nonwritten_records-accuracy=0.000000
2019-09-01 13:08:05,303 [INFO]  Epoch[6] Train-cross-entropy=0.657341
2019-09-01 13:08:05,304 [INFO]  Epoch[6] Train-Nonwritten_records-accuracy=0.000000
2019-09-01 13:08:05,306 [INFO]  Epoch[6] Time cost=0.391
2019-09-01 13:08:05,309 [INFO]  Saved checkpoint to "model/Nonwritten_records_imputer/model-0006.params"
2019-09-01 13:08:05,348 [INFO]  Epoch[6] Validation-cross-entropy=1.659388
2019-09-01 13:08:05,350 [INFO]  Epoch[6] Validation-Nonwritten_records-accuracy=0.000000
2019-09-01 13:08:05,524 [INFO]  Epoch[7] Batch [0-31]	Speed: 2983.88 samples/sec	cross-entropy=0.706932	Nonwritten_records-accuracy=0.000000
2019-09-01 13:08:05,688 [INFO]  Epoch[7] Train-cross-entropy=0.412613
2019-09-01 13:08:05,690 [INFO]  Epoch[7] Train-Nonwritten_records-accuracy=0.000000
2019-09-01 13:08:05,691 [INFO]  Epoch[7] Time cost=0.340
2019-09-01 13:08:05,694 [INFO]  Saved checkpoint to "model/Nonwritten_records_imputer/model-0007.params"
2019-09-01 13:08:05,722 [INFO]  Epoch[7] Validation-cross-entropy=1.202469
2019-09-01 13:08:05,724 [INFO]  Epoch[7] Validation-Nonwritten_records-accuracy=0.000000
2019-09-01 13:08:05,876 [INFO]  Epoch[8] Batch [0-31]	Speed: 3404.97 samples/sec	cross-entropy=0.544959	Nonwritten_records-accuracy=0.000000
2019-09-01 13:08:06,019 [INFO]  Epoch[8] Train-cross-entropy=0.328236
2019-09-01 13:08:06,021 [INFO]  Epoch[8] Train-Nonwritten_records-accuracy=0.000000
2019-09-01 13:08:06,023 [INFO]  Epoch[8] Time cost=0.297
2019-09-01 13:08:06,026 [INFO]  Saved checkpoint to "model/Nonwritten_records_imputer/model-0008.params"
2019-09-01 13:08:06,058 [INFO]  Epoch[8] Validation-cross-entropy=0.853337
2019-09-01 13:08:06,060 [INFO]  Epoch[8] Validation-Nonwritten_records-accuracy=0.000000
2019-09-01 13:08:06,217 [INFO]  Epoch[9] Batch [0-31]	Speed: 3300.44 samples/sec	cross-entropy=0.483020	Nonwritten_records-accuracy=0.000000
2019-09-01 13:08:06,383 [INFO]  Epoch[9] Train-cross-entropy=0.307651
2019-09-01 13:08:06,384 [INFO]  Epoch[9] Train-Nonwritten_records-accuracy=0.000000
2019-09-01 13:08:06,385 [INFO]  Epoch[9] Time cost=0.324
2019-09-01 13:08:06,389 [INFO]  Saved checkpoint to "model/Nonwritten_records_imputer/model-0009.params"
2019-09-01 13:08:06,417 [INFO]  Epoch[9] Validation-cross-entropy=0.631556
2019-09-01 13:08:06,419 [INFO]  Epoch[9] Validation-Nonwritten_records-accuracy=0.000000
2019-09-01 13:08:06,573 [INFO]  Epoch[10] Batch [0-31]	Speed: 3347.61 samples/sec	cross-entropy=0.465271	Nonwritten_records-accuracy=0.000000
2019-09-01 13:08:06,727 [INFO]  Epoch[10] Train-cross-entropy=0.280479
2019-09-01 13:08:06,728 [INFO]  Epoch[10] Train-Nonwritten_records-accuracy=0.000000
2019-09-01 13:08:06,730 [INFO]  Epoch[10] Time cost=0.309
2019-09-01 13:08:06,733 [INFO]  Saved checkpoint to "model/Nonwritten_records_imputer/model-0010.params"
2019-09-01 13:08:06,764 [INFO]  Epoch[10] Validation-cross-entropy=0.469435
2019-09-01 13:08:06,766 [INFO]  Epoch[10] Validation-Nonwritten_records-accuracy=0.000000
2019-09-01 13:08:06,934 [INFO]  Epoch[11] Batch [0-31]	Speed: 3084.33 samples/sec	cross-entropy=0.399267	Nonwritten_records-accuracy=0.000000
2019-09-01 13:08:07,075 [INFO]  Epoch[11] Train-cross-entropy=0.266859
2019-09-01 13:08:07,077 [INFO]  Epoch[11] Train-Nonwritten_records-accuracy=0.000000
2019-09-01 13:08:07,078 [INFO]  Epoch[11] Time cost=0.311
2019-09-01 13:08:07,081 [INFO]  Saved checkpoint to "model/Nonwritten_records_imputer/model-0011.params"
2019-09-01 13:08:07,110 [INFO]  Epoch[11] Validation-cross-entropy=0.442833
2019-09-01 13:08:07,111 [INFO]  Epoch[11] Validation-Nonwritten_records-accuracy=0.000000
2019-09-01 13:08:07,266 [INFO]  Epoch[12] Batch [0-31]	Speed: 3355.54 samples/sec	cross-entropy=0.330563	Nonwritten_records-accuracy=0.000000
2019-09-01 13:08:07,408 [INFO]  Epoch[12] Train-cross-entropy=0.265110
2019-09-01 13:08:07,410 [INFO]  Epoch[12] Train-Nonwritten_records-accuracy=0.000000
2019-09-01 13:08:07,411 [INFO]  Epoch[12] Time cost=0.298
2019-09-01 13:08:07,415 [INFO]  Saved checkpoint to "model/Nonwritten_records_imputer/model-0012.params"
2019-09-01 13:08:07,446 [INFO]  Epoch[12] Validation-cross-entropy=0.373900
2019-09-01 13:08:07,448 [INFO]  Epoch[12] Validation-Nonwritten_records-accuracy=0.000000
2019-09-01 13:08:07,604 [INFO]  Epoch[13] Batch [0-31]	Speed: 3319.37 samples/sec	cross-entropy=0.305066	Nonwritten_records-accuracy=0.000000
2019-09-01 13:08:07,750 [INFO]  Epoch[13] Train-cross-entropy=0.271584
2019-09-01 13:08:07,752 [INFO]  Epoch[13] Train-Nonwritten_records-accuracy=0.000000
2019-09-01 13:08:07,753 [INFO]  Epoch[13] Time cost=0.304
2019-09-01 13:08:07,756 [INFO]  Saved checkpoint to "model/Nonwritten_records_imputer/model-0013.params"
2019-09-01 13:08:07,785 [INFO]  Epoch[13] Validation-cross-entropy=0.452844
2019-09-01 13:08:07,786 [INFO]  Epoch[13] Validation-Nonwritten_records-accuracy=0.000000
2019-09-01 13:08:07,941 [INFO]  Epoch[14] Batch [0-31]	Speed: 3338.82 samples/sec	cross-entropy=0.290302	Nonwritten_records-accuracy=0.000000
2019-09-01 13:08:08,102 [INFO]  Epoch[14] Train-cross-entropy=0.220257
2019-09-01 13:08:08,104 [INFO]  Epoch[14] Train-Nonwritten_records-accuracy=0.000000
2019-09-01 13:08:08,106 [INFO]  Epoch[14] Time cost=0.318
2019-09-01 13:08:08,109 [INFO]  Saved checkpoint to "model/Nonwritten_records_imputer/model-0014.params"
2019-09-01 13:08:08,137 [INFO]  Epoch[14] Validation-cross-entropy=0.360782
2019-09-01 13:08:08,139 [INFO]  Epoch[14] Validation-Nonwritten_records-accuracy=0.000000
2019-09-01 13:08:08,300 [INFO]  Epoch[15] Batch [0-31]	Speed: 3198.66 samples/sec	cross-entropy=0.243749	Nonwritten_records-accuracy=0.000000
2019-09-01 13:08:08,442 [INFO]  Epoch[15] Train-cross-entropy=0.195334
2019-09-01 13:08:08,443 [INFO]  Epoch[15] Train-Nonwritten_records-accuracy=0.000000
2019-09-01 13:08:08,445 [INFO]  Epoch[15] Time cost=0.305
2019-09-01 13:08:08,448 [INFO]  Saved checkpoint to "model/Nonwritten_records_imputer/model-0015.params"
2019-09-01 13:08:08,477 [INFO]  Epoch[15] Validation-cross-entropy=0.325120
2019-09-01 13:08:08,479 [INFO]  Epoch[15] Validation-Nonwritten_records-accuracy=0.000000
2019-09-01 13:08:08,634 [INFO]  Epoch[16] Batch [0-31]	Speed: 3343.98 samples/sec	cross-entropy=0.268037	Nonwritten_records-accuracy=0.000000
2019-09-01 13:08:08,815 [INFO]  Epoch[16] Train-cross-entropy=0.207892
2019-09-01 13:08:08,816 [INFO]  Epoch[16] Train-Nonwritten_records-accuracy=0.000000
2019-09-01 13:08:08,818 [INFO]  Epoch[16] Time cost=0.337
2019-09-01 13:08:08,821 [INFO]  Saved checkpoint to "model/Nonwritten_records_imputer/model-0016.params"
2019-09-01 13:08:08,849 [INFO]  Epoch[16] Validation-cross-entropy=0.295819
2019-09-01 13:08:08,851 [INFO]  Epoch[16] Validation-Nonwritten_records-accuracy=0.000000
2019-09-01 13:08:09,013 [INFO]  Epoch[17] Batch [0-31]	Speed: 3181.34 samples/sec	cross-entropy=0.262729	Nonwritten_records-accuracy=0.000000
2019-09-01 13:08:09,165 [INFO]  Epoch[17] Train-cross-entropy=0.294331
2019-09-01 13:08:09,167 [INFO]  Epoch[17] Train-Nonwritten_records-accuracy=0.000000
2019-09-01 13:08:09,168 [INFO]  Epoch[17] Time cost=0.316
2019-09-01 13:08:09,171 [INFO]  Saved checkpoint to "model/Nonwritten_records_imputer/model-0017.params"
2019-09-01 13:08:09,211 [INFO]  Epoch[17] Validation-cross-entropy=0.340283
2019-09-01 13:08:09,212 [INFO]  Epoch[17] Validation-Nonwritten_records-accuracy=0.000000
2019-09-01 13:08:09,386 [INFO]  Epoch[18] Batch [0-31]	Speed: 2981.78 samples/sec	cross-entropy=0.307970	Nonwritten_records-accuracy=0.000000
2019-09-01 13:08:09,525 [INFO]  Epoch[18] Train-cross-entropy=0.282614
2019-09-01 13:08:09,527 [INFO]  Epoch[18] Train-Nonwritten_records-accuracy=0.000000
2019-09-01 13:08:09,529 [INFO]  Epoch[18] Time cost=0.315
2019-09-01 13:08:09,532 [INFO]  Saved checkpoint to "model/Nonwritten_records_imputer/model-0018.params"
2019-09-01 13:08:09,563 [INFO]  Epoch[18] Validation-cross-entropy=0.425733
2019-09-01 13:08:09,565 [INFO]  Epoch[18] Validation-Nonwritten_records-accuracy=0.000000
2019-09-01 13:08:09,721 [INFO]  Epoch[19] Batch [0-31]	Speed: 3314.39 samples/sec	cross-entropy=0.297830	Nonwritten_records-accuracy=0.000000
2019-09-01 13:08:09,861 [INFO]  Epoch[19] Train-cross-entropy=0.341222
2019-09-01 13:08:09,862 [INFO]  Epoch[19] Train-Nonwritten_records-accuracy=0.000000
2019-09-01 13:08:09,864 [INFO]  Epoch[19] Time cost=0.297
2019-09-01 13:08:09,867 [INFO]  Saved checkpoint to "model/Nonwritten_records_imputer/model-0019.params"
2019-09-01 13:08:09,895 [INFO]  Epoch[19] Validation-cross-entropy=0.564756
2019-09-01 13:08:09,896 [INFO]  Epoch[19] Validation-Nonwritten_records-accuracy=0.000000
2019-09-01 13:08:10,047 [INFO]  Epoch[20] Batch [0-31]	Speed: 3428.76 samples/sec	cross-entropy=0.340946	Nonwritten_records-accuracy=0.000000
2019-09-01 13:08:10,193 [INFO]  Epoch[20] Train-cross-entropy=0.293096
2019-09-01 13:08:10,194 [INFO]  Epoch[20] Train-Nonwritten_records-accuracy=0.000000
2019-09-01 13:08:10,196 [INFO]  Epoch[20] Time cost=0.298
2019-09-01 13:08:10,199 [INFO]  Saved checkpoint to "model/Nonwritten_records_imputer/model-0020.params"
2019-09-01 13:08:10,230 [INFO]  No improvement detected for 5 epochs compared to 0.3251197242311069 last error obtained: 0.5878633345876422, stopping here
2019-09-01 13:08:10,232 [INFO]  
========== done (7.797043085098267 s) fit model
2019-09-01 13:08:15,558 [INFO]  
========== start: fit model
2019-09-01 13:08:15,560 [WARNING]  Already bound, ignoring bind()
2019-09-01 13:08:15,816 [INFO]  Epoch[0] Batch [0-46]	Speed: 2983.68 samples/sec	cross-entropy=3.262085	Written_records-accuracy=0.000000
2019-09-01 13:08:16,059 [INFO]  Epoch[0] Train-cross-entropy=1.422209
2019-09-01 13:08:16,061 [INFO]  Epoch[0] Train-Written_records-accuracy=0.000000
2019-09-01 13:08:16,062 [INFO]  Epoch[0] Time cost=0.500
2019-09-01 13:08:16,065 [INFO]  Saved checkpoint to "model/Written_records_imputer/model-0000.params"
2019-09-01 13:08:16,122 [INFO]  Epoch[0] Validation-cross-entropy=6.885304
2019-09-01 13:08:16,124 [INFO]  Epoch[0] Validation-Written_records-accuracy=0.000000
2019-09-01 13:08:16,410 [INFO]  Epoch[1] Batch [0-46]	Speed: 2644.84 samples/sec	cross-entropy=2.443587	Written_records-accuracy=0.000000
2019-09-01 13:08:16,656 [INFO]  Epoch[1] Train-cross-entropy=0.833846
2019-09-01 13:08:16,657 [INFO]  Epoch[1] Train-Written_records-accuracy=0.000000
2019-09-01 13:08:16,658 [INFO]  Epoch[1] Time cost=0.533
2019-09-01 13:08:16,662 [INFO]  Saved checkpoint to "model/Written_records_imputer/model-0001.params"
2019-09-01 13:08:16,705 [INFO]  Epoch[1] Validation-cross-entropy=0.433008
2019-09-01 13:08:16,707 [INFO]  Epoch[1] Validation-Written_records-accuracy=0.000000
2019-09-01 13:08:16,939 [INFO]  Epoch[2] Batch [0-46]	Speed: 3258.11 samples/sec	cross-entropy=0.384513	Written_records-accuracy=0.000000
2019-09-01 13:08:17,162 [INFO]  Epoch[2] Train-cross-entropy=0.461485
2019-09-01 13:08:17,164 [INFO]  Epoch[2] Train-Written_records-accuracy=0.000000
2019-09-01 13:08:17,165 [INFO]  Epoch[2] Time cost=0.457
2019-09-01 13:08:17,168 [INFO]  Saved checkpoint to "model/Written_records_imputer/model-0002.params"
2019-09-01 13:08:17,211 [INFO]  Epoch[2] Validation-cross-entropy=0.598078
2019-09-01 13:08:17,213 [INFO]  Epoch[2] Validation-Written_records-accuracy=0.000000
2019-09-01 13:08:17,487 [INFO]  Epoch[3] Batch [0-46]	Speed: 2742.08 samples/sec	cross-entropy=0.365557	Written_records-accuracy=0.000000
2019-09-01 13:08:17,800 [INFO]  Epoch[3] Train-cross-entropy=0.309814
2019-09-01 13:08:17,803 [INFO]  Epoch[3] Train-Written_records-accuracy=0.000000
2019-09-01 13:08:17,804 [INFO]  Epoch[3] Time cost=0.590
2019-09-01 13:08:17,807 [INFO]  Saved checkpoint to "model/Written_records_imputer/model-0003.params"
2019-09-01 13:08:17,866 [INFO]  Epoch[3] Validation-cross-entropy=0.180127
2019-09-01 13:08:17,868 [INFO]  Epoch[3] Validation-Written_records-accuracy=0.000000
2019-09-01 13:08:18,130 [INFO]  Epoch[4] Batch [0-46]	Speed: 2919.04 samples/sec	cross-entropy=0.213328	Written_records-accuracy=0.000000
2019-09-01 13:08:18,364 [INFO]  Epoch[4] Train-cross-entropy=0.257956
2019-09-01 13:08:18,366 [INFO]  Epoch[4] Train-Written_records-accuracy=0.000000
2019-09-01 13:08:18,367 [INFO]  Epoch[4] Time cost=0.498
2019-09-01 13:08:18,370 [INFO]  Saved checkpoint to "model/Written_records_imputer/model-0004.params"
2019-09-01 13:08:18,427 [INFO]  Epoch[4] Validation-cross-entropy=0.684574
2019-09-01 13:08:18,429 [INFO]  Epoch[4] Validation-Written_records-accuracy=0.000000
2019-09-01 13:08:18,691 [INFO]  Epoch[5] Batch [0-46]	Speed: 2893.94 samples/sec	cross-entropy=0.288344	Written_records-accuracy=0.000000
2019-09-01 13:08:18,904 [INFO]  Epoch[5] Train-cross-entropy=0.340107
2019-09-01 13:08:18,906 [INFO]  Epoch[5] Train-Written_records-accuracy=0.000000
2019-09-01 13:08:18,907 [INFO]  Epoch[5] Time cost=0.477
2019-09-01 13:08:18,910 [INFO]  Saved checkpoint to "model/Written_records_imputer/model-0005.params"
2019-09-01 13:08:18,983 [INFO]  Epoch[5] Validation-cross-entropy=0.144911
2019-09-01 13:08:18,985 [INFO]  Epoch[5] Validation-Written_records-accuracy=0.000000
2019-09-01 13:08:19,308 [INFO]  Epoch[6] Batch [0-46]	Speed: 2344.21 samples/sec	cross-entropy=0.132725	Written_records-accuracy=0.000000
2019-09-01 13:08:19,592 [INFO]  Epoch[6] Train-cross-entropy=0.115491
2019-09-01 13:08:19,594 [INFO]  Epoch[6] Train-Written_records-accuracy=0.000000
2019-09-01 13:08:19,595 [INFO]  Epoch[6] Time cost=0.609
2019-09-01 13:08:19,598 [INFO]  Saved checkpoint to "model/Written_records_imputer/model-0006.params"
2019-09-01 13:08:19,642 [INFO]  Epoch[6] Validation-cross-entropy=0.133902
2019-09-01 13:08:19,644 [INFO]  Epoch[6] Validation-Written_records-accuracy=0.000000
2019-09-01 13:08:19,979 [INFO]  Epoch[7] Batch [0-46]	Speed: 2244.85 samples/sec	cross-entropy=0.112437	Written_records-accuracy=0.000000
2019-09-01 13:08:20,237 [INFO]  Epoch[7] Train-cross-entropy=0.101539
2019-09-01 13:08:20,238 [INFO]  Epoch[7] Train-Written_records-accuracy=0.000000
2019-09-01 13:08:20,240 [INFO]  Epoch[7] Time cost=0.595
2019-09-01 13:08:20,244 [INFO]  Saved checkpoint to "model/Written_records_imputer/model-0007.params"
2019-09-01 13:08:20,286 [INFO]  Epoch[7] Validation-cross-entropy=0.447145
2019-09-01 13:08:20,287 [INFO]  Epoch[7] Validation-Written_records-accuracy=0.000000
2019-09-01 13:08:20,521 [INFO]  Epoch[8] Batch [0-46]	Speed: 3243.18 samples/sec	cross-entropy=0.213884	Written_records-accuracy=0.000000
2019-09-01 13:08:20,746 [INFO]  Epoch[8] Train-cross-entropy=0.253150
2019-09-01 13:08:20,748 [INFO]  Epoch[8] Train-Written_records-accuracy=0.000000
2019-09-01 13:08:20,749 [INFO]  Epoch[8] Time cost=0.460
2019-09-01 13:08:20,752 [INFO]  Saved checkpoint to "model/Written_records_imputer/model-0008.params"
2019-09-01 13:08:20,791 [INFO]  Epoch[8] Validation-cross-entropy=0.296481
2019-09-01 13:08:20,793 [INFO]  Epoch[8] Validation-Written_records-accuracy=0.000000
2019-09-01 13:08:21,025 [INFO]  Epoch[9] Batch [0-46]	Speed: 3256.05 samples/sec	cross-entropy=0.120410	Written_records-accuracy=0.000000
2019-09-01 13:08:21,229 [INFO]  Epoch[9] Train-cross-entropy=0.099088
2019-09-01 13:08:21,231 [INFO]  Epoch[9] Train-Written_records-accuracy=0.000000
2019-09-01 13:08:21,232 [INFO]  Epoch[9] Time cost=0.438
2019-09-01 13:08:21,235 [INFO]  Saved checkpoint to "model/Written_records_imputer/model-0009.params"
2019-09-01 13:08:21,274 [INFO]  Epoch[9] Validation-cross-entropy=0.086434
2019-09-01 13:08:21,275 [INFO]  Epoch[9] Validation-Written_records-accuracy=0.000000
2019-09-01 13:08:21,494 [INFO]  Epoch[10] Batch [0-46]	Speed: 3458.24 samples/sec	cross-entropy=0.107830	Written_records-accuracy=0.000000
2019-09-01 13:08:21,734 [INFO]  Epoch[10] Train-cross-entropy=0.087775
2019-09-01 13:08:21,735 [INFO]  Epoch[10] Train-Written_records-accuracy=0.000000
2019-09-01 13:08:21,736 [INFO]  Epoch[10] Time cost=0.460
2019-09-01 13:08:21,740 [INFO]  Saved checkpoint to "model/Written_records_imputer/model-0010.params"
2019-09-01 13:08:21,778 [INFO]  Epoch[10] Validation-cross-entropy=0.074071
2019-09-01 13:08:21,780 [INFO]  Epoch[10] Validation-Written_records-accuracy=0.000000
2019-09-01 13:08:22,007 [INFO]  Epoch[11] Batch [0-46]	Speed: 3333.24 samples/sec	cross-entropy=0.082545	Written_records-accuracy=0.000000
2019-09-01 13:08:22,243 [INFO]  Epoch[11] Train-cross-entropy=0.071838
2019-09-01 13:08:22,244 [INFO]  Epoch[11] Train-Written_records-accuracy=0.000000
2019-09-01 13:08:22,245 [INFO]  Epoch[11] Time cost=0.464
2019-09-01 13:08:22,248 [INFO]  Saved checkpoint to "model/Written_records_imputer/model-0011.params"
2019-09-01 13:08:22,301 [INFO]  Epoch[11] Validation-cross-entropy=0.090901
2019-09-01 13:08:22,303 [INFO]  Epoch[11] Validation-Written_records-accuracy=0.000000
2019-09-01 13:08:22,534 [INFO]  Epoch[12] Batch [0-46]	Speed: 3306.11 samples/sec	cross-entropy=0.062538	Written_records-accuracy=0.000000
2019-09-01 13:08:22,790 [INFO]  Epoch[12] Train-cross-entropy=0.062695
2019-09-01 13:08:22,792 [INFO]  Epoch[12] Train-Written_records-accuracy=0.000000
2019-09-01 13:08:22,794 [INFO]  Epoch[12] Time cost=0.489
2019-09-01 13:08:22,798 [INFO]  Saved checkpoint to "model/Written_records_imputer/model-0012.params"
2019-09-01 13:08:22,843 [INFO]  Epoch[12] Validation-cross-entropy=0.066397
2019-09-01 13:08:22,846 [INFO]  Epoch[12] Validation-Written_records-accuracy=0.000000
2019-09-01 13:08:23,093 [INFO]  Epoch[13] Batch [0-46]	Speed: 3049.36 samples/sec	cross-entropy=0.045248	Written_records-accuracy=0.000000
2019-09-01 13:08:23,309 [INFO]  Epoch[13] Train-cross-entropy=0.048674
2019-09-01 13:08:23,310 [INFO]  Epoch[13] Train-Written_records-accuracy=0.000000
2019-09-01 13:08:23,312 [INFO]  Epoch[13] Time cost=0.465
2019-09-01 13:08:23,315 [INFO]  Saved checkpoint to "model/Written_records_imputer/model-0013.params"
2019-09-01 13:08:23,355 [INFO]  Epoch[13] Validation-cross-entropy=0.101996
2019-09-01 13:08:23,356 [INFO]  Epoch[13] Validation-Written_records-accuracy=0.000000
2019-09-01 13:08:23,579 [INFO]  Epoch[14] Batch [0-46]	Speed: 3403.93 samples/sec	cross-entropy=0.047944	Written_records-accuracy=0.000000
2019-09-01 13:08:23,796 [INFO]  Epoch[14] Train-cross-entropy=0.053553
2019-09-01 13:08:23,797 [INFO]  Epoch[14] Train-Written_records-accuracy=0.000000
2019-09-01 13:08:23,798 [INFO]  Epoch[14] Time cost=0.441
2019-09-01 13:08:23,802 [INFO]  Saved checkpoint to "model/Written_records_imputer/model-0014.params"
2019-09-01 13:08:23,848 [INFO]  Epoch[14] Validation-cross-entropy=0.076934
2019-09-01 13:08:23,850 [INFO]  Epoch[14] Validation-Written_records-accuracy=0.000000
2019-09-01 13:08:24,066 [INFO]  Epoch[15] Batch [0-46]	Speed: 3489.94 samples/sec	cross-entropy=0.047388	Written_records-accuracy=0.000000
2019-09-01 13:08:24,279 [INFO]  Epoch[15] Train-cross-entropy=0.047973
2019-09-01 13:08:24,281 [INFO]  Epoch[15] Train-Written_records-accuracy=0.000000
2019-09-01 13:08:24,282 [INFO]  Epoch[15] Time cost=0.431
2019-09-01 13:08:24,285 [INFO]  Saved checkpoint to "model/Written_records_imputer/model-0015.params"
2019-09-01 13:08:24,324 [INFO]  Epoch[15] Validation-cross-entropy=0.061620
2019-09-01 13:08:24,326 [INFO]  Epoch[15] Validation-Written_records-accuracy=0.000000
2019-09-01 13:08:24,544 [INFO]  Epoch[16] Batch [0-46]	Speed: 3457.42 samples/sec	cross-entropy=0.032376	Written_records-accuracy=0.000000
2019-09-01 13:08:24,758 [INFO]  Epoch[16] Train-cross-entropy=0.036013
2019-09-01 13:08:24,760 [INFO]  Epoch[16] Train-Written_records-accuracy=0.000000
2019-09-01 13:08:24,761 [INFO]  Epoch[16] Time cost=0.434
2019-09-01 13:08:24,764 [INFO]  Saved checkpoint to "model/Written_records_imputer/model-0016.params"
2019-09-01 13:08:24,811 [INFO]  Epoch[16] Validation-cross-entropy=0.057989
2019-09-01 13:08:24,813 [INFO]  Epoch[16] Validation-Written_records-accuracy=0.000000
2019-09-01 13:08:25,051 [INFO]  Epoch[17] Batch [0-46]	Speed: 3192.62 samples/sec	cross-entropy=0.028345	Written_records-accuracy=0.000000
2019-09-01 13:08:25,267 [INFO]  Epoch[17] Train-cross-entropy=0.032372
2019-09-01 13:08:25,269 [INFO]  Epoch[17] Train-Written_records-accuracy=0.000000
2019-09-01 13:08:25,270 [INFO]  Epoch[17] Time cost=0.456
2019-09-01 13:08:25,273 [INFO]  Saved checkpoint to "model/Written_records_imputer/model-0017.params"
2019-09-01 13:08:25,316 [INFO]  Epoch[17] Validation-cross-entropy=0.069563
2019-09-01 13:08:25,318 [INFO]  Epoch[17] Validation-Written_records-accuracy=0.000000
2019-09-01 13:08:25,539 [INFO]  Epoch[18] Batch [0-46]	Speed: 3410.73 samples/sec	cross-entropy=0.037241	Written_records-accuracy=0.000000
2019-09-01 13:08:25,747 [INFO]  Epoch[18] Train-cross-entropy=0.048624
2019-09-01 13:08:25,749 [INFO]  Epoch[18] Train-Written_records-accuracy=0.000000
2019-09-01 13:08:25,751 [INFO]  Epoch[18] Time cost=0.432
2019-09-01 13:08:25,754 [INFO]  Saved checkpoint to "model/Written_records_imputer/model-0018.params"
2019-09-01 13:08:25,804 [INFO]  Epoch[18] Validation-cross-entropy=0.080295
2019-09-01 13:08:25,805 [INFO]  Epoch[18] Validation-Written_records-accuracy=0.000000
2019-09-01 13:08:26,027 [INFO]  Epoch[19] Batch [0-46]	Speed: 3433.95 samples/sec	cross-entropy=0.039320	Written_records-accuracy=0.000000
2019-09-01 13:08:26,243 [INFO]  Epoch[19] Train-cross-entropy=0.050976
2019-09-01 13:08:26,244 [INFO]  Epoch[19] Train-Written_records-accuracy=0.000000
2019-09-01 13:08:26,246 [INFO]  Epoch[19] Time cost=0.440
2019-09-01 13:08:26,249 [INFO]  Saved checkpoint to "model/Written_records_imputer/model-0019.params"
2019-09-01 13:08:26,290 [INFO]  Epoch[19] Validation-cross-entropy=0.101301
2019-09-01 13:08:26,292 [INFO]  Epoch[19] Validation-Written_records-accuracy=0.000000
2019-09-01 13:08:26,536 [INFO]  Epoch[20] Batch [0-46]	Speed: 3090.09 samples/sec	cross-entropy=0.047587	Written_records-accuracy=0.000000
2019-09-01 13:08:26,751 [INFO]  Epoch[20] Train-cross-entropy=0.054748
2019-09-01 13:08:26,753 [INFO]  Epoch[20] Train-Written_records-accuracy=0.000000
2019-09-01 13:08:26,754 [INFO]  Epoch[20] Time cost=0.461
2019-09-01 13:08:26,757 [INFO]  Saved checkpoint to "model/Written_records_imputer/model-0020.params"
2019-09-01 13:08:26,804 [INFO]  No improvement detected for 5 epochs compared to 0.061620455048978326 last error obtained: 0.08209754209965467, stopping here
2019-09-01 13:08:26,805 [INFO]  
========== done (11.246899604797363 s) fit model
2019-09-01 13:08:30,696 [INFO]  
========== start: fit model
2019-09-01 13:08:30,701 [WARNING]  Already bound, ignoring bind()
2019-09-01 13:08:30,899 [INFO]  Epoch[0] Batch [0-35]	Speed: 2947.28 samples/sec	cross-entropy=8.605849	Articles-accuracy=0.000000
2019-09-01 13:08:31,088 [INFO]  Epoch[0] Train-cross-entropy=5.749434
2019-09-01 13:08:31,090 [INFO]  Epoch[0] Train-Articles-accuracy=0.000000
2019-09-01 13:08:31,091 [INFO]  Epoch[0] Time cost=0.388
2019-09-01 13:08:31,094 [INFO]  Saved checkpoint to "model/Articles_imputer/model-0000.params"
2019-09-01 13:08:31,137 [INFO]  Epoch[0] Validation-cross-entropy=1.749652
2019-09-01 13:08:31,139 [INFO]  Epoch[0] Validation-Articles-accuracy=0.000000
2019-09-01 13:08:31,324 [INFO]  Epoch[1] Batch [0-35]	Speed: 3144.68 samples/sec	cross-entropy=2.292116	Articles-accuracy=0.000000
2019-09-01 13:08:31,499 [INFO]  Epoch[1] Train-cross-entropy=2.950095
2019-09-01 13:08:31,501 [INFO]  Epoch[1] Train-Articles-accuracy=0.000000
2019-09-01 13:08:31,502 [INFO]  Epoch[1] Time cost=0.361
2019-09-01 13:08:31,505 [INFO]  Saved checkpoint to "model/Articles_imputer/model-0001.params"
2019-09-01 13:08:31,563 [INFO]  Epoch[1] Validation-cross-entropy=1.034044
2019-09-01 13:08:31,566 [INFO]  Epoch[1] Validation-Articles-accuracy=0.000000
2019-09-01 13:08:31,814 [INFO]  Epoch[2] Batch [0-35]	Speed: 2347.97 samples/sec	cross-entropy=1.331787	Articles-accuracy=0.000000
2019-09-01 13:08:31,999 [INFO]  Epoch[2] Train-cross-entropy=2.080662
2019-09-01 13:08:32,001 [INFO]  Epoch[2] Train-Articles-accuracy=0.000000
2019-09-01 13:08:32,003 [INFO]  Epoch[2] Time cost=0.434
2019-09-01 13:08:32,006 [INFO]  Saved checkpoint to "model/Articles_imputer/model-0002.params"
2019-09-01 13:08:32,048 [INFO]  Epoch[2] Validation-cross-entropy=0.766127
2019-09-01 13:08:32,049 [INFO]  Epoch[2] Validation-Articles-accuracy=0.000000
2019-09-01 13:08:32,265 [INFO]  Epoch[3] Batch [0-35]	Speed: 2698.48 samples/sec	cross-entropy=0.951803	Articles-accuracy=0.000000
2019-09-01 13:08:32,495 [INFO]  Epoch[3] Train-cross-entropy=1.786659
2019-09-01 13:08:32,497 [INFO]  Epoch[3] Train-Articles-accuracy=0.000000
2019-09-01 13:08:32,499 [INFO]  Epoch[3] Time cost=0.449
2019-09-01 13:08:32,503 [INFO]  Saved checkpoint to "model/Articles_imputer/model-0003.params"
2019-09-01 13:08:32,544 [INFO]  Epoch[3] Validation-cross-entropy=0.895598
2019-09-01 13:08:32,546 [INFO]  Epoch[3] Validation-Articles-accuracy=0.000000
2019-09-01 13:08:32,737 [INFO]  Epoch[4] Batch [0-35]	Speed: 3029.54 samples/sec	cross-entropy=0.814898	Articles-accuracy=0.000000
2019-09-01 13:08:32,935 [INFO]  Epoch[4] Train-cross-entropy=1.395002
2019-09-01 13:08:32,937 [INFO]  Epoch[4] Train-Articles-accuracy=0.000000
2019-09-01 13:08:32,938 [INFO]  Epoch[4] Time cost=0.391
2019-09-01 13:08:32,942 [INFO]  Saved checkpoint to "model/Articles_imputer/model-0004.params"
2019-09-01 13:08:32,988 [INFO]  Epoch[4] Validation-cross-entropy=0.872728
2019-09-01 13:08:32,990 [INFO]  Epoch[4] Validation-Articles-accuracy=0.000000
2019-09-01 13:08:33,207 [INFO]  Epoch[5] Batch [0-35]	Speed: 2681.59 samples/sec	cross-entropy=0.700849	Articles-accuracy=0.000000
2019-09-01 13:08:33,393 [INFO]  Epoch[5] Train-cross-entropy=1.040682
2019-09-01 13:08:33,394 [INFO]  Epoch[5] Train-Articles-accuracy=0.000000
2019-09-01 13:08:33,396 [INFO]  Epoch[5] Time cost=0.404
2019-09-01 13:08:33,399 [INFO]  Saved checkpoint to "model/Articles_imputer/model-0005.params"
2019-09-01 13:08:33,435 [INFO]  Epoch[5] Validation-cross-entropy=0.763289
2019-09-01 13:08:33,437 [INFO]  Epoch[5] Validation-Articles-accuracy=0.000000
2019-09-01 13:08:33,628 [INFO]  Epoch[6] Batch [0-35]	Speed: 3040.59 samples/sec	cross-entropy=0.548282	Articles-accuracy=0.000000
2019-09-01 13:08:33,836 [INFO]  Epoch[6] Train-cross-entropy=0.811362
2019-09-01 13:08:33,839 [INFO]  Epoch[6] Train-Articles-accuracy=0.000000
2019-09-01 13:08:33,840 [INFO]  Epoch[6] Time cost=0.402
2019-09-01 13:08:33,844 [INFO]  Saved checkpoint to "model/Articles_imputer/model-0006.params"
2019-09-01 13:08:33,889 [INFO]  Epoch[6] Validation-cross-entropy=0.899736
2019-09-01 13:08:33,890 [INFO]  Epoch[6] Validation-Articles-accuracy=0.000000
2019-09-01 13:08:34,081 [INFO]  Epoch[7] Batch [0-35]	Speed: 3060.67 samples/sec	cross-entropy=0.516812	Articles-accuracy=0.000000
2019-09-01 13:08:34,251 [INFO]  Epoch[7] Train-cross-entropy=0.636316
2019-09-01 13:08:34,253 [INFO]  Epoch[7] Train-Articles-accuracy=0.000000
2019-09-01 13:08:34,254 [INFO]  Epoch[7] Time cost=0.362
2019-09-01 13:08:34,258 [INFO]  Saved checkpoint to "model/Articles_imputer/model-0007.params"
2019-09-01 13:08:34,297 [INFO]  Epoch[7] Validation-cross-entropy=0.845496
2019-09-01 13:08:34,298 [INFO]  Epoch[7] Validation-Articles-accuracy=0.000000
2019-09-01 13:08:34,518 [INFO]  Epoch[8] Batch [0-35]	Speed: 2653.35 samples/sec	cross-entropy=0.406056	Articles-accuracy=0.000000
2019-09-01 13:08:34,698 [INFO]  Epoch[8] Train-cross-entropy=0.490696
2019-09-01 13:08:34,700 [INFO]  Epoch[8] Train-Articles-accuracy=0.000000
2019-09-01 13:08:34,702 [INFO]  Epoch[8] Time cost=0.402
2019-09-01 13:08:34,705 [INFO]  Saved checkpoint to "model/Articles_imputer/model-0008.params"
2019-09-01 13:08:34,742 [INFO]  Epoch[8] Validation-cross-entropy=0.957782
2019-09-01 13:08:34,743 [INFO]  Epoch[8] Validation-Articles-accuracy=0.000000
2019-09-01 13:08:34,945 [INFO]  Epoch[9] Batch [0-35]	Speed: 2877.74 samples/sec	cross-entropy=0.387511	Articles-accuracy=0.000000
2019-09-01 13:08:35,138 [INFO]  Epoch[9] Train-cross-entropy=0.425888
2019-09-01 13:08:35,140 [INFO]  Epoch[9] Train-Articles-accuracy=0.000000
2019-09-01 13:08:35,142 [INFO]  Epoch[9] Time cost=0.397
2019-09-01 13:08:35,145 [INFO]  Saved checkpoint to "model/Articles_imputer/model-0009.params"
2019-09-01 13:08:35,180 [INFO]  Epoch[9] Validation-cross-entropy=1.467904
2019-09-01 13:08:35,182 [INFO]  Epoch[9] Validation-Articles-accuracy=0.000000
2019-09-01 13:08:35,355 [INFO]  Epoch[10] Batch [0-35]	Speed: 3349.62 samples/sec	cross-entropy=0.733563	Articles-accuracy=0.000000
2019-09-01 13:08:35,521 [INFO]  Epoch[10] Train-cross-entropy=0.568804
2019-09-01 13:08:35,522 [INFO]  Epoch[10] Train-Articles-accuracy=0.000000
2019-09-01 13:08:35,525 [INFO]  Epoch[10] Time cost=0.342
2019-09-01 13:08:35,529 [INFO]  Saved checkpoint to "model/Articles_imputer/model-0010.params"
2019-09-01 13:08:35,567 [INFO]  No improvement detected for 5 epochs compared to 0.7632885202765465 last error obtained: 3.304844280704856, stopping here
2019-09-01 13:08:35,568 [INFO]  
========== done (4.8722405433654785 s) fit model
2019-09-01 13:08:40,087 [INFO]  
========== start: fit model
2019-09-01 13:08:40,089 [WARNING]  Already bound, ignoring bind()
2019-09-01 13:08:40,346 [INFO]  Epoch[0] Batch [0-32]	Speed: 2135.60 samples/sec	cross-entropy=6.326058	Debt_and_credit_structures-accuracy=0.000000
2019-09-01 13:08:40,607 [INFO]  Epoch[0] Train-cross-entropy=2.840933
2019-09-01 13:08:40,609 [INFO]  Epoch[0] Train-Debt_and_credit_structures-accuracy=0.000000
2019-09-01 13:08:40,610 [INFO]  Epoch[0] Time cost=0.519
2019-09-01 13:08:40,614 [INFO]  Saved checkpoint to "model/Debt_and_credit_structures_imputer/model-0000.params"
2019-09-01 13:08:40,644 [INFO]  Epoch[0] Validation-cross-entropy=2.135433
2019-09-01 13:08:40,646 [INFO]  Epoch[0] Validation-Debt_and_credit_structures-accuracy=0.000000
2019-09-01 13:08:40,816 [INFO]  Epoch[1] Batch [0-32]	Speed: 3116.15 samples/sec	cross-entropy=2.462561	Debt_and_credit_structures-accuracy=0.000000
2019-09-01 13:08:40,979 [INFO]  Epoch[1] Train-cross-entropy=1.590291
2019-09-01 13:08:40,981 [INFO]  Epoch[1] Train-Debt_and_credit_structures-accuracy=0.000000
2019-09-01 13:08:40,982 [INFO]  Epoch[1] Time cost=0.335
2019-09-01 13:08:40,986 [INFO]  Saved checkpoint to "model/Debt_and_credit_structures_imputer/model-0001.params"
2019-09-01 13:08:41,018 [INFO]  Epoch[1] Validation-cross-entropy=1.079017
2019-09-01 13:08:41,020 [INFO]  Epoch[1] Validation-Debt_and_credit_structures-accuracy=0.000000
2019-09-01 13:08:41,224 [INFO]  Epoch[2] Batch [0-32]	Speed: 2634.99 samples/sec	cross-entropy=1.802866	Debt_and_credit_structures-accuracy=0.000000
2019-09-01 13:08:41,380 [INFO]  Epoch[2] Train-cross-entropy=1.121239
2019-09-01 13:08:41,381 [INFO]  Epoch[2] Train-Debt_and_credit_structures-accuracy=0.000000
2019-09-01 13:08:41,383 [INFO]  Epoch[2] Time cost=0.361
2019-09-01 13:08:41,386 [INFO]  Saved checkpoint to "model/Debt_and_credit_structures_imputer/model-0002.params"
2019-09-01 13:08:41,414 [INFO]  Epoch[2] Validation-cross-entropy=0.685658
2019-09-01 13:08:41,416 [INFO]  Epoch[2] Validation-Debt_and_credit_structures-accuracy=0.000000
2019-09-01 13:08:41,605 [INFO]  Epoch[3] Batch [0-32]	Speed: 2793.32 samples/sec	cross-entropy=1.248985	Debt_and_credit_structures-accuracy=0.000000
2019-09-01 13:08:41,753 [INFO]  Epoch[3] Train-cross-entropy=0.764438
2019-09-01 13:08:41,755 [INFO]  Epoch[3] Train-Debt_and_credit_structures-accuracy=0.000000
2019-09-01 13:08:41,756 [INFO]  Epoch[3] Time cost=0.339
2019-09-01 13:08:41,759 [INFO]  Saved checkpoint to "model/Debt_and_credit_structures_imputer/model-0003.params"
2019-09-01 13:08:41,791 [INFO]  Epoch[3] Validation-cross-entropy=0.527929
2019-09-01 13:08:41,792 [INFO]  Epoch[3] Validation-Debt_and_credit_structures-accuracy=0.000000
2019-09-01 13:08:41,965 [INFO]  Epoch[4] Batch [0-32]	Speed: 3099.93 samples/sec	cross-entropy=0.968248	Debt_and_credit_structures-accuracy=0.000000
2019-09-01 13:08:42,128 [INFO]  Epoch[4] Train-cross-entropy=0.710827
2019-09-01 13:08:42,130 [INFO]  Epoch[4] Train-Debt_and_credit_structures-accuracy=0.000000
2019-09-01 13:08:42,131 [INFO]  Epoch[4] Time cost=0.337
2019-09-01 13:08:42,134 [INFO]  Saved checkpoint to "model/Debt_and_credit_structures_imputer/model-0004.params"
2019-09-01 13:08:42,178 [INFO]  Epoch[4] Validation-cross-entropy=0.288374
2019-09-01 13:08:42,180 [INFO]  Epoch[4] Validation-Debt_and_credit_structures-accuracy=0.000000
2019-09-01 13:08:42,358 [INFO]  Epoch[5] Batch [0-32]	Speed: 3012.03 samples/sec	cross-entropy=1.124699	Debt_and_credit_structures-accuracy=0.000000
2019-09-01 13:08:42,526 [INFO]  Epoch[5] Train-cross-entropy=0.518379
2019-09-01 13:08:42,528 [INFO]  Epoch[5] Train-Debt_and_credit_structures-accuracy=0.000000
2019-09-01 13:08:42,529 [INFO]  Epoch[5] Time cost=0.348
2019-09-01 13:08:42,532 [INFO]  Saved checkpoint to "model/Debt_and_credit_structures_imputer/model-0005.params"
2019-09-01 13:08:42,573 [INFO]  Epoch[5] Validation-cross-entropy=0.342010
2019-09-01 13:08:42,575 [INFO]  Epoch[5] Validation-Debt_and_credit_structures-accuracy=0.000000
2019-09-01 13:08:42,753 [INFO]  Epoch[6] Batch [0-32]	Speed: 2999.72 samples/sec	cross-entropy=0.642554	Debt_and_credit_structures-accuracy=0.000000
2019-09-01 13:08:42,924 [INFO]  Epoch[6] Train-cross-entropy=0.426171
2019-09-01 13:08:42,926 [INFO]  Epoch[6] Train-Debt_and_credit_structures-accuracy=0.000000
2019-09-01 13:08:42,927 [INFO]  Epoch[6] Time cost=0.351
2019-09-01 13:08:42,930 [INFO]  Saved checkpoint to "model/Debt_and_credit_structures_imputer/model-0006.params"
2019-09-01 13:08:42,970 [INFO]  Epoch[6] Validation-cross-entropy=0.264415
2019-09-01 13:08:42,972 [INFO]  Epoch[6] Validation-Debt_and_credit_structures-accuracy=0.000000
2019-09-01 13:08:43,144 [INFO]  Epoch[7] Batch [0-32]	Speed: 3110.60 samples/sec	cross-entropy=0.492389	Debt_and_credit_structures-accuracy=0.000000
2019-09-01 13:08:43,309 [INFO]  Epoch[7] Train-cross-entropy=0.346874
2019-09-01 13:08:43,311 [INFO]  Epoch[7] Train-Debt_and_credit_structures-accuracy=0.000000
2019-09-01 13:08:43,312 [INFO]  Epoch[7] Time cost=0.339
2019-09-01 13:08:43,315 [INFO]  Saved checkpoint to "model/Debt_and_credit_structures_imputer/model-0007.params"
2019-09-01 13:08:43,356 [INFO]  Epoch[7] Validation-cross-entropy=0.210143
2019-09-01 13:08:43,357 [INFO]  Epoch[7] Validation-Debt_and_credit_structures-accuracy=0.000000
2019-09-01 13:08:43,524 [INFO]  Epoch[8] Batch [0-32]	Speed: 3228.44 samples/sec	cross-entropy=0.429473	Debt_and_credit_structures-accuracy=0.000000
2019-09-01 13:08:43,682 [INFO]  Epoch[8] Train-cross-entropy=0.314647
2019-09-01 13:08:43,684 [INFO]  Epoch[8] Train-Debt_and_credit_structures-accuracy=0.000000
2019-09-01 13:08:43,687 [INFO]  Epoch[8] Time cost=0.329
2019-09-01 13:08:43,692 [INFO]  Saved checkpoint to "model/Debt_and_credit_structures_imputer/model-0008.params"
2019-09-01 13:08:43,727 [INFO]  Epoch[8] Validation-cross-entropy=0.199858
2019-09-01 13:08:43,728 [INFO]  Epoch[8] Validation-Debt_and_credit_structures-accuracy=0.000000
2019-09-01 13:08:43,909 [INFO]  Epoch[9] Batch [0-32]	Speed: 2968.70 samples/sec	cross-entropy=0.399323	Debt_and_credit_structures-accuracy=0.000000
2019-09-01 13:08:44,058 [INFO]  Epoch[9] Train-cross-entropy=0.302681
2019-09-01 13:08:44,060 [INFO]  Epoch[9] Train-Debt_and_credit_structures-accuracy=0.000000
2019-09-01 13:08:44,061 [INFO]  Epoch[9] Time cost=0.332
2019-09-01 13:08:44,065 [INFO]  Saved checkpoint to "model/Debt_and_credit_structures_imputer/model-0009.params"
2019-09-01 13:08:44,094 [INFO]  Epoch[9] Validation-cross-entropy=0.203739
2019-09-01 13:08:44,096 [INFO]  Epoch[9] Validation-Debt_and_credit_structures-accuracy=0.000000
2019-09-01 13:08:44,262 [INFO]  Epoch[10] Batch [0-32]	Speed: 3203.63 samples/sec	cross-entropy=0.492416	Debt_and_credit_structures-accuracy=0.000000
2019-09-01 13:08:44,416 [INFO]  Epoch[10] Train-cross-entropy=0.341708
2019-09-01 13:08:44,419 [INFO]  Epoch[10] Train-Debt_and_credit_structures-accuracy=0.000000
2019-09-01 13:08:44,421 [INFO]  Epoch[10] Time cost=0.323
2019-09-01 13:08:44,425 [INFO]  Saved checkpoint to "model/Debt_and_credit_structures_imputer/model-0010.params"
2019-09-01 13:08:44,455 [INFO]  Epoch[10] Validation-cross-entropy=0.200673
2019-09-01 13:08:44,456 [INFO]  Epoch[10] Validation-Debt_and_credit_structures-accuracy=0.000000
2019-09-01 13:08:44,624 [INFO]  Epoch[11] Batch [0-32]	Speed: 3159.97 samples/sec	cross-entropy=0.422083	Debt_and_credit_structures-accuracy=0.000000
2019-09-01 13:08:44,776 [INFO]  Epoch[11] Train-cross-entropy=0.362060
2019-09-01 13:08:44,778 [INFO]  Epoch[11] Train-Debt_and_credit_structures-accuracy=0.000000
2019-09-01 13:08:44,779 [INFO]  Epoch[11] Time cost=0.322
2019-09-01 13:08:44,782 [INFO]  Saved checkpoint to "model/Debt_and_credit_structures_imputer/model-0011.params"
2019-09-01 13:08:44,812 [INFO]  Epoch[11] Validation-cross-entropy=0.219773
2019-09-01 13:08:44,814 [INFO]  Epoch[11] Validation-Debt_and_credit_structures-accuracy=0.000000
2019-09-01 13:08:44,973 [INFO]  Epoch[12] Batch [0-32]	Speed: 3341.78 samples/sec	cross-entropy=0.609773	Debt_and_credit_structures-accuracy=0.000000
2019-09-01 13:08:45,159 [INFO]  Epoch[12] Train-cross-entropy=0.458074
2019-09-01 13:08:45,161 [INFO]  Epoch[12] Train-Debt_and_credit_structures-accuracy=0.000000
2019-09-01 13:08:45,163 [INFO]  Epoch[12] Time cost=0.348
2019-09-01 13:08:45,168 [INFO]  Saved checkpoint to "model/Debt_and_credit_structures_imputer/model-0012.params"
2019-09-01 13:08:45,205 [INFO]  Epoch[12] Validation-cross-entropy=0.203270
2019-09-01 13:08:45,208 [INFO]  Epoch[12] Validation-Debt_and_credit_structures-accuracy=0.000000
2019-09-01 13:08:45,403 [INFO]  Epoch[13] Batch [0-32]	Speed: 2746.76 samples/sec	cross-entropy=0.496196	Debt_and_credit_structures-accuracy=0.000000
2019-09-01 13:08:45,617 [INFO]  Epoch[13] Train-cross-entropy=0.418291
2019-09-01 13:08:45,619 [INFO]  Epoch[13] Train-Debt_and_credit_structures-accuracy=0.000000
2019-09-01 13:08:45,622 [INFO]  Epoch[13] Time cost=0.412
2019-09-01 13:08:45,627 [INFO]  Saved checkpoint to "model/Debt_and_credit_structures_imputer/model-0013.params"
2019-09-01 13:08:45,671 [INFO]  No improvement detected for 5 epochs compared to 0.19985766602413996 last error obtained: 0.235092607992036, stopping here
2019-09-01 13:08:45,672 [INFO]  
========== done (5.585457801818848 s) fit model
2019-09-01 13:08:50,941 [INFO]  
========== start: fit model
2019-09-01 13:08:50,942 [WARNING]  Already bound, ignoring bind()
2019-09-01 13:08:51,164 [INFO]  Epoch[0] Batch [0-44]	Speed: 3304.07 samples/sec	cross-entropy=7.729983	Foreign_coins-accuracy=0.000000
2019-09-01 13:08:51,387 [INFO]  Epoch[0] Train-cross-entropy=3.149147
2019-09-01 13:08:51,389 [INFO]  Epoch[0] Train-Foreign_coins-accuracy=0.000000
2019-09-01 13:08:51,390 [INFO]  Epoch[0] Time cost=0.445
2019-09-01 13:08:51,393 [INFO]  Saved checkpoint to "model/Foreign_coins_imputer/model-0000.params"
2019-09-01 13:08:51,434 [INFO]  Epoch[0] Validation-cross-entropy=1.981439
2019-09-01 13:08:51,435 [INFO]  Epoch[0] Validation-Foreign_coins-accuracy=0.000000
2019-09-01 13:08:51,683 [INFO]  Epoch[1] Batch [0-44]	Speed: 2910.95 samples/sec	cross-entropy=2.069871	Foreign_coins-accuracy=0.000000
2019-09-01 13:08:51,913 [INFO]  Epoch[1] Train-cross-entropy=1.609750
2019-09-01 13:08:51,914 [INFO]  Epoch[1] Train-Foreign_coins-accuracy=0.000000
2019-09-01 13:08:51,916 [INFO]  Epoch[1] Time cost=0.479
2019-09-01 13:08:51,919 [INFO]  Saved checkpoint to "model/Foreign_coins_imputer/model-0001.params"
2019-09-01 13:08:51,959 [INFO]  Epoch[1] Validation-cross-entropy=1.433558
2019-09-01 13:08:51,960 [INFO]  Epoch[1] Validation-Foreign_coins-accuracy=0.000000
2019-09-01 13:08:52,202 [INFO]  Epoch[2] Batch [0-44]	Speed: 2993.60 samples/sec	cross-entropy=1.369487	Foreign_coins-accuracy=0.000000
2019-09-01 13:08:52,402 [INFO]  Epoch[2] Train-cross-entropy=1.140364
2019-09-01 13:08:52,403 [INFO]  Epoch[2] Train-Foreign_coins-accuracy=0.000000
2019-09-01 13:08:52,405 [INFO]  Epoch[2] Time cost=0.443
2019-09-01 13:08:52,408 [INFO]  Saved checkpoint to "model/Foreign_coins_imputer/model-0002.params"
2019-09-01 13:08:52,453 [INFO]  Epoch[2] Validation-cross-entropy=1.220299
2019-09-01 13:08:52,455 [INFO]  Epoch[2] Validation-Foreign_coins-accuracy=0.000000
2019-09-01 13:08:52,687 [INFO]  Epoch[3] Batch [0-44]	Speed: 3135.57 samples/sec	cross-entropy=1.219905	Foreign_coins-accuracy=0.000000
2019-09-01 13:08:52,937 [INFO]  Epoch[3] Train-cross-entropy=1.434586
2019-09-01 13:08:52,939 [INFO]  Epoch[3] Train-Foreign_coins-accuracy=0.000000
2019-09-01 13:08:52,943 [INFO]  Epoch[3] Time cost=0.486
2019-09-01 13:08:52,948 [INFO]  Saved checkpoint to "model/Foreign_coins_imputer/model-0003.params"
2019-09-01 13:08:53,033 [INFO]  Epoch[3] Validation-cross-entropy=1.114718
2019-09-01 13:08:53,035 [INFO]  Epoch[3] Validation-Foreign_coins-accuracy=0.000000
2019-09-01 13:08:53,281 [INFO]  Epoch[4] Batch [0-44]	Speed: 2958.06 samples/sec	cross-entropy=0.957006	Foreign_coins-accuracy=0.000000
2019-09-01 13:08:53,499 [INFO]  Epoch[4] Train-cross-entropy=0.938705
2019-09-01 13:08:53,501 [INFO]  Epoch[4] Train-Foreign_coins-accuracy=0.000000
2019-09-01 13:08:53,503 [INFO]  Epoch[4] Time cost=0.467
2019-09-01 13:08:53,506 [INFO]  Saved checkpoint to "model/Foreign_coins_imputer/model-0004.params"
2019-09-01 13:08:53,552 [INFO]  Epoch[4] Validation-cross-entropy=1.132519
2019-09-01 13:08:53,554 [INFO]  Epoch[4] Validation-Foreign_coins-accuracy=0.000000
2019-09-01 13:08:53,817 [INFO]  Epoch[5] Batch [0-44]	Speed: 2738.66 samples/sec	cross-entropy=0.780409	Foreign_coins-accuracy=0.000000
2019-09-01 13:08:54,085 [INFO]  Epoch[5] Train-cross-entropy=0.850897
2019-09-01 13:08:54,086 [INFO]  Epoch[5] Train-Foreign_coins-accuracy=0.000000
2019-09-01 13:08:54,088 [INFO]  Epoch[5] Time cost=0.533
2019-09-01 13:08:54,092 [INFO]  Saved checkpoint to "model/Foreign_coins_imputer/model-0005.params"
2019-09-01 13:08:54,154 [INFO]  Epoch[5] Validation-cross-entropy=1.033209
2019-09-01 13:08:54,155 [INFO]  Epoch[5] Validation-Foreign_coins-accuracy=0.000000
2019-09-01 13:08:54,401 [INFO]  Epoch[6] Batch [0-44]	Speed: 2978.98 samples/sec	cross-entropy=0.666386	Foreign_coins-accuracy=0.000000
2019-09-01 13:08:54,601 [INFO]  Epoch[6] Train-cross-entropy=0.775186
2019-09-01 13:08:54,602 [INFO]  Epoch[6] Train-Foreign_coins-accuracy=0.000000
2019-09-01 13:08:54,604 [INFO]  Epoch[6] Time cost=0.447
2019-09-01 13:08:54,607 [INFO]  Saved checkpoint to "model/Foreign_coins_imputer/model-0006.params"
2019-09-01 13:08:54,655 [INFO]  Epoch[6] Validation-cross-entropy=1.060408
2019-09-01 13:08:54,656 [INFO]  Epoch[6] Validation-Foreign_coins-accuracy=0.000000
2019-09-01 13:08:54,884 [INFO]  Epoch[7] Batch [0-44]	Speed: 3185.01 samples/sec	cross-entropy=0.641554	Foreign_coins-accuracy=0.000000
2019-09-01 13:08:55,098 [INFO]  Epoch[7] Train-cross-entropy=0.733516
2019-09-01 13:08:55,100 [INFO]  Epoch[7] Train-Foreign_coins-accuracy=0.000000
2019-09-01 13:08:55,101 [INFO]  Epoch[7] Time cost=0.444
2019-09-01 13:08:55,105 [INFO]  Saved checkpoint to "model/Foreign_coins_imputer/model-0007.params"
2019-09-01 13:08:55,152 [INFO]  Epoch[7] Validation-cross-entropy=1.050815
2019-09-01 13:08:55,155 [INFO]  Epoch[7] Validation-Foreign_coins-accuracy=0.000000
2019-09-01 13:08:55,389 [INFO]  Epoch[8] Batch [0-44]	Speed: 3122.12 samples/sec	cross-entropy=0.537951	Foreign_coins-accuracy=0.000000
2019-09-01 13:08:55,650 [INFO]  Epoch[8] Train-cross-entropy=0.659501
2019-09-01 13:08:55,652 [INFO]  Epoch[8] Train-Foreign_coins-accuracy=0.000000
2019-09-01 13:08:55,654 [INFO]  Epoch[8] Time cost=0.496
2019-09-01 13:08:55,660 [INFO]  Saved checkpoint to "model/Foreign_coins_imputer/model-0008.params"
2019-09-01 13:08:55,721 [INFO]  Epoch[8] Validation-cross-entropy=1.039027
2019-09-01 13:08:55,723 [INFO]  Epoch[8] Validation-Foreign_coins-accuracy=0.000000
2019-09-01 13:08:55,995 [INFO]  Epoch[9] Batch [0-44]	Speed: 2649.87 samples/sec	cross-entropy=0.543476	Foreign_coins-accuracy=0.000000
2019-09-01 13:08:56,198 [INFO]  Epoch[9] Train-cross-entropy=0.614134
2019-09-01 13:08:56,199 [INFO]  Epoch[9] Train-Foreign_coins-accuracy=0.000000
2019-09-01 13:08:56,201 [INFO]  Epoch[9] Time cost=0.477
2019-09-01 13:08:56,204 [INFO]  Saved checkpoint to "model/Foreign_coins_imputer/model-0009.params"
2019-09-01 13:08:56,246 [INFO]  Epoch[9] Validation-cross-entropy=0.919863
2019-09-01 13:08:56,248 [INFO]  Epoch[9] Validation-Foreign_coins-accuracy=0.000000
2019-09-01 13:08:56,466 [INFO]  Epoch[10] Batch [0-44]	Speed: 3325.67 samples/sec	cross-entropy=0.491281	Foreign_coins-accuracy=0.000000
2019-09-01 13:08:56,701 [INFO]  Epoch[10] Train-cross-entropy=0.553259
2019-09-01 13:08:56,706 [INFO]  Epoch[10] Train-Foreign_coins-accuracy=0.000000
2019-09-01 13:08:56,708 [INFO]  Epoch[10] Time cost=0.458
2019-09-01 13:08:56,711 [INFO]  Saved checkpoint to "model/Foreign_coins_imputer/model-0010.params"
2019-09-01 13:08:56,762 [INFO]  Epoch[10] Validation-cross-entropy=0.873726
2019-09-01 13:08:56,764 [INFO]  Epoch[10] Validation-Foreign_coins-accuracy=0.000000
2019-09-01 13:08:57,069 [INFO]  Epoch[11] Batch [0-44]	Speed: 2373.48 samples/sec	cross-entropy=0.465818	Foreign_coins-accuracy=0.000000
2019-09-01 13:08:57,305 [INFO]  Epoch[11] Train-cross-entropy=0.573521
2019-09-01 13:08:57,306 [INFO]  Epoch[11] Train-Foreign_coins-accuracy=0.000000
2019-09-01 13:08:57,307 [INFO]  Epoch[11] Time cost=0.542
2019-09-01 13:08:57,311 [INFO]  Saved checkpoint to "model/Foreign_coins_imputer/model-0011.params"
2019-09-01 13:08:57,353 [INFO]  Epoch[11] Validation-cross-entropy=0.829977
2019-09-01 13:08:57,354 [INFO]  Epoch[11] Validation-Foreign_coins-accuracy=0.000000
2019-09-01 13:08:57,573 [INFO]  Epoch[12] Batch [0-44]	Speed: 3313.25 samples/sec	cross-entropy=0.462311	Foreign_coins-accuracy=0.000000
2019-09-01 13:08:57,808 [INFO]  Epoch[12] Train-cross-entropy=0.499534
2019-09-01 13:08:57,811 [INFO]  Epoch[12] Train-Foreign_coins-accuracy=0.000000
2019-09-01 13:08:57,812 [INFO]  Epoch[12] Time cost=0.456
2019-09-01 13:08:57,816 [INFO]  Saved checkpoint to "model/Foreign_coins_imputer/model-0012.params"
2019-09-01 13:08:57,871 [INFO]  Epoch[12] Validation-cross-entropy=0.861205
2019-09-01 13:08:57,873 [INFO]  Epoch[12] Validation-Foreign_coins-accuracy=0.000000
2019-09-01 13:08:58,170 [INFO]  Epoch[13] Batch [0-44]	Speed: 2432.51 samples/sec	cross-entropy=0.436098	Foreign_coins-accuracy=0.000000
2019-09-01 13:08:58,429 [INFO]  Epoch[13] Train-cross-entropy=0.499908
2019-09-01 13:08:58,431 [INFO]  Epoch[13] Train-Foreign_coins-accuracy=0.000000
2019-09-01 13:08:58,433 [INFO]  Epoch[13] Time cost=0.558
2019-09-01 13:08:58,436 [INFO]  Saved checkpoint to "model/Foreign_coins_imputer/model-0013.params"
2019-09-01 13:08:58,484 [INFO]  Epoch[13] Validation-cross-entropy=0.889732
2019-09-01 13:08:58,486 [INFO]  Epoch[13] Validation-Foreign_coins-accuracy=0.000000
2019-09-01 13:08:58,712 [INFO]  Epoch[14] Batch [0-44]	Speed: 3224.19 samples/sec	cross-entropy=0.387161	Foreign_coins-accuracy=0.000000
2019-09-01 13:08:58,918 [INFO]  Epoch[14] Train-cross-entropy=0.472445
2019-09-01 13:08:58,920 [INFO]  Epoch[14] Train-Foreign_coins-accuracy=0.000000
2019-09-01 13:08:58,921 [INFO]  Epoch[14] Time cost=0.434
2019-09-01 13:08:58,924 [INFO]  Saved checkpoint to "model/Foreign_coins_imputer/model-0014.params"
2019-09-01 13:08:58,975 [INFO]  Epoch[14] Validation-cross-entropy=0.849538
2019-09-01 13:08:58,977 [INFO]  Epoch[14] Validation-Foreign_coins-accuracy=0.000000
2019-09-01 13:08:59,251 [INFO]  Epoch[15] Batch [0-44]	Speed: 2624.56 samples/sec	cross-entropy=0.375729	Foreign_coins-accuracy=0.000000
2019-09-01 13:08:59,508 [INFO]  Epoch[15] Train-cross-entropy=0.448321
2019-09-01 13:08:59,509 [INFO]  Epoch[15] Train-Foreign_coins-accuracy=0.000000
2019-09-01 13:08:59,511 [INFO]  Epoch[15] Time cost=0.532
2019-09-01 13:08:59,514 [INFO]  Saved checkpoint to "model/Foreign_coins_imputer/model-0015.params"
2019-09-01 13:08:59,569 [INFO]  Epoch[15] Validation-cross-entropy=0.947729
2019-09-01 13:08:59,571 [INFO]  Epoch[15] Validation-Foreign_coins-accuracy=0.000000
2019-09-01 13:08:59,787 [INFO]  Epoch[16] Batch [0-44]	Speed: 3393.57 samples/sec	cross-entropy=0.391283	Foreign_coins-accuracy=0.000000
2019-09-01 13:08:59,992 [INFO]  Epoch[16] Train-cross-entropy=0.441516
2019-09-01 13:08:59,994 [INFO]  Epoch[16] Train-Foreign_coins-accuracy=0.000000
2019-09-01 13:08:59,995 [INFO]  Epoch[16] Time cost=0.423
2019-09-01 13:08:59,999 [INFO]  Saved checkpoint to "model/Foreign_coins_imputer/model-0016.params"
2019-09-01 13:09:00,039 [INFO]  No improvement detected for 5 epochs compared to 0.8299774140119552 last error obtained: 0.9516466051340103, stopping here
2019-09-01 13:09:00,040 [INFO]  
========== done (9.09964394569397 s) fit model
2019-09-01 13:09:04,353 [INFO]  
========== start: fit model
2019-09-01 13:09:04,355 [WARNING]  Already bound, ignoring bind()
2019-09-01 13:09:04,644 [INFO]  Epoch[0] Batch [0-44]	Speed: 2512.43 samples/sec	cross-entropy=7.247247	Indigenous_coins-accuracy=0.000000
2019-09-01 13:09:04,870 [INFO]  Epoch[0] Train-cross-entropy=3.319901
2019-09-01 13:09:04,872 [INFO]  Epoch[0] Train-Indigenous_coins-accuracy=0.000000
2019-09-01 13:09:04,873 [INFO]  Epoch[0] Time cost=0.515
2019-09-01 13:09:04,876 [INFO]  Saved checkpoint to "model/Indigenous_coins_imputer/model-0000.params"
2019-09-01 13:09:04,917 [INFO]  Epoch[0] Validation-cross-entropy=3.346868
2019-09-01 13:09:04,919 [INFO]  Epoch[0] Validation-Indigenous_coins-accuracy=0.000000
2019-09-01 13:09:05,197 [INFO]  Epoch[1] Batch [0-44]	Speed: 2604.44 samples/sec	cross-entropy=1.908863	Indigenous_coins-accuracy=0.000000
2019-09-01 13:09:05,445 [INFO]  Epoch[1] Train-cross-entropy=1.937755
2019-09-01 13:09:05,447 [INFO]  Epoch[1] Train-Indigenous_coins-accuracy=0.000000
2019-09-01 13:09:05,449 [INFO]  Epoch[1] Time cost=0.528
2019-09-01 13:09:05,453 [INFO]  Saved checkpoint to "model/Indigenous_coins_imputer/model-0001.params"
2019-09-01 13:09:05,510 [INFO]  Epoch[1] Validation-cross-entropy=2.091623
2019-09-01 13:09:05,512 [INFO]  Epoch[1] Validation-Indigenous_coins-accuracy=0.000000
2019-09-01 13:09:05,729 [INFO]  Epoch[2] Batch [0-44]	Speed: 3353.02 samples/sec	cross-entropy=1.202119	Indigenous_coins-accuracy=0.000000
2019-09-01 13:09:05,939 [INFO]  Epoch[2] Train-cross-entropy=1.092948
2019-09-01 13:09:05,940 [INFO]  Epoch[2] Train-Indigenous_coins-accuracy=0.000000
2019-09-01 13:09:05,942 [INFO]  Epoch[2] Time cost=0.428
2019-09-01 13:09:05,945 [INFO]  Saved checkpoint to "model/Indigenous_coins_imputer/model-0002.params"
2019-09-01 13:09:05,988 [INFO]  Epoch[2] Validation-cross-entropy=1.775574
2019-09-01 13:09:05,990 [INFO]  Epoch[2] Validation-Indigenous_coins-accuracy=0.000000
2019-09-01 13:09:06,263 [INFO]  Epoch[3] Batch [0-44]	Speed: 2642.96 samples/sec	cross-entropy=0.853850	Indigenous_coins-accuracy=0.000000
2019-09-01 13:09:06,526 [INFO]  Epoch[3] Train-cross-entropy=0.733554
2019-09-01 13:09:06,528 [INFO]  Epoch[3] Train-Indigenous_coins-accuracy=0.000000
2019-09-01 13:09:06,530 [INFO]  Epoch[3] Time cost=0.538
2019-09-01 13:09:06,533 [INFO]  Saved checkpoint to "model/Indigenous_coins_imputer/model-0003.params"
2019-09-01 13:09:06,580 [INFO]  Epoch[3] Validation-cross-entropy=1.572901
2019-09-01 13:09:06,581 [INFO]  Epoch[3] Validation-Indigenous_coins-accuracy=0.000000
2019-09-01 13:09:06,834 [INFO]  Epoch[4] Batch [0-44]	Speed: 2867.19 samples/sec	cross-entropy=0.660769	Indigenous_coins-accuracy=0.000000
2019-09-01 13:09:07,083 [INFO]  Epoch[4] Train-cross-entropy=0.786443
2019-09-01 13:09:07,085 [INFO]  Epoch[4] Train-Indigenous_coins-accuracy=0.000000
2019-09-01 13:09:07,087 [INFO]  Epoch[4] Time cost=0.504
2019-09-01 13:09:07,094 [INFO]  Saved checkpoint to "model/Indigenous_coins_imputer/model-0004.params"
2019-09-01 13:09:07,147 [INFO]  Epoch[4] Validation-cross-entropy=1.242591
2019-09-01 13:09:07,149 [INFO]  Epoch[4] Validation-Indigenous_coins-accuracy=0.000000
2019-09-01 13:09:07,393 [INFO]  Epoch[5] Batch [0-44]	Speed: 2988.54 samples/sec	cross-entropy=0.754572	Indigenous_coins-accuracy=0.000000
2019-09-01 13:09:07,622 [INFO]  Epoch[5] Train-cross-entropy=0.498340
2019-09-01 13:09:07,624 [INFO]  Epoch[5] Train-Indigenous_coins-accuracy=0.000000
2019-09-01 13:09:07,626 [INFO]  Epoch[5] Time cost=0.474
2019-09-01 13:09:07,629 [INFO]  Saved checkpoint to "model/Indigenous_coins_imputer/model-0005.params"
2019-09-01 13:09:07,674 [INFO]  Epoch[5] Validation-cross-entropy=1.088662
2019-09-01 13:09:07,676 [INFO]  Epoch[5] Validation-Indigenous_coins-accuracy=0.000000
2019-09-01 13:09:07,908 [INFO]  Epoch[6] Batch [0-44]	Speed: 3113.96 samples/sec	cross-entropy=0.467106	Indigenous_coins-accuracy=0.000000
2019-09-01 13:09:08,179 [INFO]  Epoch[6] Train-cross-entropy=0.422922
2019-09-01 13:09:08,183 [INFO]  Epoch[6] Train-Indigenous_coins-accuracy=0.000000
2019-09-01 13:09:08,184 [INFO]  Epoch[6] Time cost=0.507
2019-09-01 13:09:08,188 [INFO]  Saved checkpoint to "model/Indigenous_coins_imputer/model-0006.params"
2019-09-01 13:09:08,245 [INFO]  Epoch[6] Validation-cross-entropy=0.871903
2019-09-01 13:09:08,247 [INFO]  Epoch[6] Validation-Indigenous_coins-accuracy=0.000000
2019-09-01 13:09:08,537 [INFO]  Epoch[7] Batch [0-44]	Speed: 2498.78 samples/sec	cross-entropy=0.374115	Indigenous_coins-accuracy=0.000000
2019-09-01 13:09:08,752 [INFO]  Epoch[7] Train-cross-entropy=0.328534
2019-09-01 13:09:08,753 [INFO]  Epoch[7] Train-Indigenous_coins-accuracy=0.000000
2019-09-01 13:09:08,755 [INFO]  Epoch[7] Time cost=0.505
2019-09-01 13:09:08,758 [INFO]  Saved checkpoint to "model/Indigenous_coins_imputer/model-0007.params"
2019-09-01 13:09:08,799 [INFO]  Epoch[7] Validation-cross-entropy=0.761641
2019-09-01 13:09:08,801 [INFO]  Epoch[7] Validation-Indigenous_coins-accuracy=0.000000
2019-09-01 13:09:09,038 [INFO]  Epoch[8] Batch [0-44]	Speed: 3048.09 samples/sec	cross-entropy=0.321799	Indigenous_coins-accuracy=0.000000
2019-09-01 13:09:09,268 [INFO]  Epoch[8] Train-cross-entropy=0.265772
2019-09-01 13:09:09,270 [INFO]  Epoch[8] Train-Indigenous_coins-accuracy=0.000000
2019-09-01 13:09:09,272 [INFO]  Epoch[8] Time cost=0.470
2019-09-01 13:09:09,279 [INFO]  Saved checkpoint to "model/Indigenous_coins_imputer/model-0008.params"
2019-09-01 13:09:09,329 [INFO]  Epoch[8] Validation-cross-entropy=0.648590
2019-09-01 13:09:09,332 [INFO]  Epoch[8] Validation-Indigenous_coins-accuracy=0.000000
2019-09-01 13:09:09,588 [INFO]  Epoch[9] Batch [0-44]	Speed: 2836.31 samples/sec	cross-entropy=0.302126	Indigenous_coins-accuracy=0.000000
2019-09-01 13:09:09,836 [INFO]  Epoch[9] Train-cross-entropy=0.310678
2019-09-01 13:09:09,838 [INFO]  Epoch[9] Train-Indigenous_coins-accuracy=0.000000
2019-09-01 13:09:09,839 [INFO]  Epoch[9] Time cost=0.504
2019-09-01 13:09:09,842 [INFO]  Saved checkpoint to "model/Indigenous_coins_imputer/model-0009.params"
2019-09-01 13:09:09,884 [INFO]  Epoch[9] Validation-cross-entropy=0.604945
2019-09-01 13:09:09,886 [INFO]  Epoch[9] Validation-Indigenous_coins-accuracy=0.000000
2019-09-01 13:09:10,105 [INFO]  Epoch[10] Batch [0-44]	Speed: 3312.26 samples/sec	cross-entropy=0.275503	Indigenous_coins-accuracy=0.000000
2019-09-01 13:09:10,322 [INFO]  Epoch[10] Train-cross-entropy=0.277432
2019-09-01 13:09:10,323 [INFO]  Epoch[10] Train-Indigenous_coins-accuracy=0.000000
2019-09-01 13:09:10,325 [INFO]  Epoch[10] Time cost=0.438
2019-09-01 13:09:10,328 [INFO]  Saved checkpoint to "model/Indigenous_coins_imputer/model-0010.params"
2019-09-01 13:09:10,379 [INFO]  Epoch[10] Validation-cross-entropy=0.562547
2019-09-01 13:09:10,381 [INFO]  Epoch[10] Validation-Indigenous_coins-accuracy=0.000000
2019-09-01 13:09:10,604 [INFO]  Epoch[11] Batch [0-44]	Speed: 3280.28 samples/sec	cross-entropy=0.227387	Indigenous_coins-accuracy=0.000000
2019-09-01 13:09:10,811 [INFO]  Epoch[11] Train-cross-entropy=0.178170
2019-09-01 13:09:10,813 [INFO]  Epoch[11] Train-Indigenous_coins-accuracy=0.000000
2019-09-01 13:09:10,814 [INFO]  Epoch[11] Time cost=0.432
2019-09-01 13:09:10,817 [INFO]  Saved checkpoint to "model/Indigenous_coins_imputer/model-0011.params"
2019-09-01 13:09:10,857 [INFO]  Epoch[11] Validation-cross-entropy=0.544229
2019-09-01 13:09:10,859 [INFO]  Epoch[11] Validation-Indigenous_coins-accuracy=0.000000
2019-09-01 13:09:11,079 [INFO]  Epoch[12] Batch [0-44]	Speed: 3280.22 samples/sec	cross-entropy=0.197945	Indigenous_coins-accuracy=0.000000
2019-09-01 13:09:11,317 [INFO]  Epoch[12] Train-cross-entropy=0.136365
2019-09-01 13:09:11,319 [INFO]  Epoch[12] Train-Indigenous_coins-accuracy=0.000000
2019-09-01 13:09:11,321 [INFO]  Epoch[12] Time cost=0.461
2019-09-01 13:09:11,328 [INFO]  Saved checkpoint to "model/Indigenous_coins_imputer/model-0012.params"
2019-09-01 13:09:11,376 [INFO]  Epoch[12] Validation-cross-entropy=0.491586
2019-09-01 13:09:11,379 [INFO]  Epoch[12] Validation-Indigenous_coins-accuracy=0.000000
2019-09-01 13:09:11,664 [INFO]  Epoch[13] Batch [0-44]	Speed: 2552.08 samples/sec	cross-entropy=0.155669	Indigenous_coins-accuracy=0.000000
2019-09-01 13:09:11,872 [INFO]  Epoch[13] Train-cross-entropy=0.140629
2019-09-01 13:09:11,874 [INFO]  Epoch[13] Train-Indigenous_coins-accuracy=0.000000
2019-09-01 13:09:11,875 [INFO]  Epoch[13] Time cost=0.492
2019-09-01 13:09:11,878 [INFO]  Saved checkpoint to "model/Indigenous_coins_imputer/model-0013.params"
2019-09-01 13:09:11,918 [INFO]  Epoch[13] Validation-cross-entropy=0.492918
2019-09-01 13:09:11,920 [INFO]  Epoch[13] Validation-Indigenous_coins-accuracy=0.000000
2019-09-01 13:09:12,205 [INFO]  Epoch[14] Batch [0-44]	Speed: 2521.64 samples/sec	cross-entropy=0.153840	Indigenous_coins-accuracy=0.000000
2019-09-01 13:09:12,432 [INFO]  Epoch[14] Train-cross-entropy=0.156820
2019-09-01 13:09:12,434 [INFO]  Epoch[14] Train-Indigenous_coins-accuracy=0.000000
2019-09-01 13:09:12,435 [INFO]  Epoch[14] Time cost=0.514
2019-09-01 13:09:12,438 [INFO]  Saved checkpoint to "model/Indigenous_coins_imputer/model-0014.params"
2019-09-01 13:09:12,493 [INFO]  Epoch[14] Validation-cross-entropy=0.505957
2019-09-01 13:09:12,495 [INFO]  Epoch[14] Validation-Indigenous_coins-accuracy=0.000000
2019-09-01 13:09:12,731 [INFO]  Epoch[15] Batch [0-44]	Speed: 3093.54 samples/sec	cross-entropy=0.153124	Indigenous_coins-accuracy=0.000000
2019-09-01 13:09:12,944 [INFO]  Epoch[15] Train-cross-entropy=0.187641
2019-09-01 13:09:12,946 [INFO]  Epoch[15] Train-Indigenous_coins-accuracy=0.000000
2019-09-01 13:09:12,948 [INFO]  Epoch[15] Time cost=0.449
2019-09-01 13:09:12,952 [INFO]  Saved checkpoint to "model/Indigenous_coins_imputer/model-0015.params"
2019-09-01 13:09:13,001 [INFO]  Epoch[15] Validation-cross-entropy=0.510129
2019-09-01 13:09:13,004 [INFO]  Epoch[15] Validation-Indigenous_coins-accuracy=0.000000
2019-09-01 13:09:13,255 [INFO]  Epoch[16] Batch [0-44]	Speed: 2915.56 samples/sec	cross-entropy=0.144436	Indigenous_coins-accuracy=0.000000
2019-09-01 13:09:13,481 [INFO]  Epoch[16] Train-cross-entropy=0.112661
2019-09-01 13:09:13,483 [INFO]  Epoch[16] Train-Indigenous_coins-accuracy=0.000000
2019-09-01 13:09:13,484 [INFO]  Epoch[16] Time cost=0.478
2019-09-01 13:09:13,488 [INFO]  Saved checkpoint to "model/Indigenous_coins_imputer/model-0016.params"
2019-09-01 13:09:13,529 [INFO]  Epoch[16] Validation-cross-entropy=0.465829
2019-09-01 13:09:13,531 [INFO]  Epoch[16] Validation-Indigenous_coins-accuracy=0.000000
2019-09-01 13:09:13,763 [INFO]  Epoch[17] Batch [0-44]	Speed: 3113.17 samples/sec	cross-entropy=0.138377	Indigenous_coins-accuracy=0.000000
2019-09-01 13:09:13,968 [INFO]  Epoch[17] Train-cross-entropy=0.108091
2019-09-01 13:09:13,970 [INFO]  Epoch[17] Train-Indigenous_coins-accuracy=0.000000
2019-09-01 13:09:13,971 [INFO]  Epoch[17] Time cost=0.438
2019-09-01 13:09:13,974 [INFO]  Saved checkpoint to "model/Indigenous_coins_imputer/model-0017.params"
2019-09-01 13:09:14,021 [INFO]  Epoch[17] Validation-cross-entropy=0.449244
2019-09-01 13:09:14,023 [INFO]  Epoch[17] Validation-Indigenous_coins-accuracy=0.000000
2019-09-01 13:09:14,238 [INFO]  Epoch[18] Batch [0-44]	Speed: 3398.59 samples/sec	cross-entropy=0.128337	Indigenous_coins-accuracy=0.000000
2019-09-01 13:09:14,438 [INFO]  Epoch[18] Train-cross-entropy=0.104892
2019-09-01 13:09:14,440 [INFO]  Epoch[18] Train-Indigenous_coins-accuracy=0.000000
2019-09-01 13:09:14,441 [INFO]  Epoch[18] Time cost=0.417
2019-09-01 13:09:14,444 [INFO]  Saved checkpoint to "model/Indigenous_coins_imputer/model-0018.params"
2019-09-01 13:09:14,491 [INFO]  Epoch[18] Validation-cross-entropy=0.430223
2019-09-01 13:09:14,493 [INFO]  Epoch[18] Validation-Indigenous_coins-accuracy=0.000000
2019-09-01 13:09:14,723 [INFO]  Epoch[19] Batch [0-44]	Speed: 3163.30 samples/sec	cross-entropy=0.150317	Indigenous_coins-accuracy=0.000000
2019-09-01 13:09:14,940 [INFO]  Epoch[19] Train-cross-entropy=0.146485
2019-09-01 13:09:14,942 [INFO]  Epoch[19] Train-Indigenous_coins-accuracy=0.000000
2019-09-01 13:09:14,943 [INFO]  Epoch[19] Time cost=0.449
2019-09-01 13:09:14,947 [INFO]  Saved checkpoint to "model/Indigenous_coins_imputer/model-0019.params"
2019-09-01 13:09:14,997 [INFO]  Epoch[19] Validation-cross-entropy=0.507583
2019-09-01 13:09:14,998 [INFO]  Epoch[19] Validation-Indigenous_coins-accuracy=0.000000
2019-09-01 13:09:15,213 [INFO]  Epoch[20] Batch [0-44]	Speed: 3382.22 samples/sec	cross-entropy=0.161623	Indigenous_coins-accuracy=0.000000
2019-09-01 13:09:15,436 [INFO]  Epoch[20] Train-cross-entropy=0.158488
2019-09-01 13:09:15,438 [INFO]  Epoch[20] Train-Indigenous_coins-accuracy=0.000000
2019-09-01 13:09:15,439 [INFO]  Epoch[20] Time cost=0.440
2019-09-01 13:09:15,443 [INFO]  Saved checkpoint to "model/Indigenous_coins_imputer/model-0020.params"
2019-09-01 13:09:15,482 [INFO]  Epoch[20] Validation-cross-entropy=0.598840
2019-09-01 13:09:15,484 [INFO]  Epoch[20] Validation-Indigenous_coins-accuracy=0.000000
2019-09-01 13:09:15,718 [INFO]  Epoch[21] Batch [0-44]	Speed: 3091.10 samples/sec	cross-entropy=0.229038	Indigenous_coins-accuracy=0.000000
2019-09-01 13:09:15,919 [INFO]  Epoch[21] Train-cross-entropy=0.128714
2019-09-01 13:09:15,920 [INFO]  Epoch[21] Train-Indigenous_coins-accuracy=0.000000
2019-09-01 13:09:15,922 [INFO]  Epoch[21] Time cost=0.436
2019-09-01 13:09:15,925 [INFO]  Saved checkpoint to "model/Indigenous_coins_imputer/model-0021.params"
2019-09-01 13:09:15,972 [INFO]  Epoch[21] Validation-cross-entropy=0.522157
2019-09-01 13:09:15,973 [INFO]  Epoch[21] Validation-Indigenous_coins-accuracy=0.000000
2019-09-01 13:09:16,195 [INFO]  Epoch[22] Batch [0-44]	Speed: 3290.38 samples/sec	cross-entropy=0.290335	Indigenous_coins-accuracy=0.000000
2019-09-01 13:09:16,411 [INFO]  Epoch[22] Train-cross-entropy=0.681835
2019-09-01 13:09:16,413 [INFO]  Epoch[22] Train-Indigenous_coins-accuracy=0.000000
2019-09-01 13:09:16,415 [INFO]  Epoch[22] Time cost=0.440
2019-09-01 13:09:16,418 [INFO]  Saved checkpoint to "model/Indigenous_coins_imputer/model-0022.params"
2019-09-01 13:09:16,467 [INFO]  No improvement detected for 5 epochs compared to 0.44924362525343897 last error obtained: 0.6915583342313767, stopping here
2019-09-01 13:09:16,469 [INFO]  
========== done (12.115135908126831 s) fit model
2019-09-01 13:09:20,743 [INFO]  
========== start: fit model
2019-09-01 13:09:20,745 [WARNING]  Already bound, ignoring bind()
2019-09-01 13:09:20,973 [INFO]  Epoch[0] Batch [0-44]	Speed: 3213.12 samples/sec	cross-entropy=12.718225	Paper_currency-accuracy=0.000000
2019-09-01 13:09:21,209 [INFO]  Epoch[0] Train-cross-entropy=11.142582
2019-09-01 13:09:21,210 [INFO]  Epoch[0] Train-Paper_currency-accuracy=0.000000
2019-09-01 13:09:21,212 [INFO]  Epoch[0] Time cost=0.464
2019-09-01 13:09:21,215 [INFO]  Saved checkpoint to "model/Paper_currency_imputer/model-0000.params"
2019-09-01 13:09:21,259 [INFO]  Epoch[0] Validation-cross-entropy=27.112556
2019-09-01 13:09:21,260 [INFO]  Epoch[0] Validation-Paper_currency-accuracy=0.000000
2019-09-01 13:09:21,519 [INFO]  Epoch[1] Batch [0-44]	Speed: 2793.81 samples/sec	cross-entropy=12.851393	Paper_currency-accuracy=0.000000
2019-09-01 13:09:21,754 [INFO]  Epoch[1] Train-cross-entropy=8.600914
2019-09-01 13:09:21,756 [INFO]  Epoch[1] Train-Paper_currency-accuracy=0.000000
2019-09-01 13:09:21,757 [INFO]  Epoch[1] Time cost=0.496
2019-09-01 13:09:21,761 [INFO]  Saved checkpoint to "model/Paper_currency_imputer/model-0001.params"
2019-09-01 13:09:21,806 [INFO]  Epoch[1] Validation-cross-entropy=10.750793
2019-09-01 13:09:21,808 [INFO]  Epoch[1] Validation-Paper_currency-accuracy=0.000000
2019-09-01 13:09:22,032 [INFO]  Epoch[2] Batch [0-44]	Speed: 3234.88 samples/sec	cross-entropy=7.212717	Paper_currency-accuracy=0.000000
2019-09-01 13:09:22,229 [INFO]  Epoch[2] Train-cross-entropy=5.955857
2019-09-01 13:09:22,231 [INFO]  Epoch[2] Train-Paper_currency-accuracy=0.000000
2019-09-01 13:09:22,232 [INFO]  Epoch[2] Time cost=0.423
2019-09-01 13:09:22,236 [INFO]  Saved checkpoint to "model/Paper_currency_imputer/model-0002.params"
2019-09-01 13:09:22,280 [INFO]  Epoch[2] Validation-cross-entropy=7.590393
2019-09-01 13:09:22,283 [INFO]  Epoch[2] Validation-Paper_currency-accuracy=0.000000
2019-09-01 13:09:22,516 [INFO]  Epoch[3] Batch [0-44]	Speed: 3117.76 samples/sec	cross-entropy=5.221844	Paper_currency-accuracy=0.000000
2019-09-01 13:09:22,726 [INFO]  Epoch[3] Train-cross-entropy=5.077119
2019-09-01 13:09:22,728 [INFO]  Epoch[3] Train-Paper_currency-accuracy=0.000000
2019-09-01 13:09:22,730 [INFO]  Epoch[3] Time cost=0.445
2019-09-01 13:09:22,733 [INFO]  Saved checkpoint to "model/Paper_currency_imputer/model-0003.params"
2019-09-01 13:09:22,778 [INFO]  Epoch[3] Validation-cross-entropy=8.472500
2019-09-01 13:09:22,780 [INFO]  Epoch[3] Validation-Paper_currency-accuracy=0.000000
2019-09-01 13:09:22,993 [INFO]  Epoch[4] Batch [0-44]	Speed: 3412.01 samples/sec	cross-entropy=5.072424	Paper_currency-accuracy=0.000000
2019-09-01 13:09:23,203 [INFO]  Epoch[4] Train-cross-entropy=5.306540
2019-09-01 13:09:23,205 [INFO]  Epoch[4] Train-Paper_currency-accuracy=0.000000
2019-09-01 13:09:23,206 [INFO]  Epoch[4] Time cost=0.424
2019-09-01 13:09:23,209 [INFO]  Saved checkpoint to "model/Paper_currency_imputer/model-0004.params"
2019-09-01 13:09:23,250 [INFO]  Epoch[4] Validation-cross-entropy=6.528948
2019-09-01 13:09:23,252 [INFO]  Epoch[4] Validation-Paper_currency-accuracy=0.000000
2019-09-01 13:09:23,474 [INFO]  Epoch[5] Batch [0-44]	Speed: 3269.55 samples/sec	cross-entropy=3.969235	Paper_currency-accuracy=0.000000
2019-09-01 13:09:23,674 [INFO]  Epoch[5] Train-cross-entropy=3.872288
2019-09-01 13:09:23,676 [INFO]  Epoch[5] Train-Paper_currency-accuracy=0.000000
2019-09-01 13:09:23,678 [INFO]  Epoch[5] Time cost=0.425
2019-09-01 13:09:23,682 [INFO]  Saved checkpoint to "model/Paper_currency_imputer/model-0005.params"
2019-09-01 13:09:23,726 [INFO]  Epoch[5] Validation-cross-entropy=4.985998
2019-09-01 13:09:23,728 [INFO]  Epoch[5] Validation-Paper_currency-accuracy=0.000000
2019-09-01 13:09:23,952 [INFO]  Epoch[6] Batch [0-44]	Speed: 3245.92 samples/sec	cross-entropy=2.999258	Paper_currency-accuracy=0.000000
2019-09-01 13:09:24,217 [INFO]  Epoch[6] Train-cross-entropy=3.077126
2019-09-01 13:09:24,220 [INFO]  Epoch[6] Train-Paper_currency-accuracy=0.000000
2019-09-01 13:09:24,222 [INFO]  Epoch[6] Time cost=0.492
2019-09-01 13:09:24,226 [INFO]  Saved checkpoint to "model/Paper_currency_imputer/model-0006.params"
2019-09-01 13:09:24,290 [INFO]  Epoch[6] Validation-cross-entropy=4.383247
2019-09-01 13:09:24,291 [INFO]  Epoch[6] Validation-Paper_currency-accuracy=0.000000
2019-09-01 13:09:24,540 [INFO]  Epoch[7] Batch [0-44]	Speed: 2933.74 samples/sec	cross-entropy=2.564031	Paper_currency-accuracy=0.000000
2019-09-01 13:09:24,737 [INFO]  Epoch[7] Train-cross-entropy=2.907199
2019-09-01 13:09:24,741 [INFO]  Epoch[7] Train-Paper_currency-accuracy=0.000000
2019-09-01 13:09:24,743 [INFO]  Epoch[7] Time cost=0.450
2019-09-01 13:09:24,746 [INFO]  Saved checkpoint to "model/Paper_currency_imputer/model-0007.params"
2019-09-01 13:09:24,786 [INFO]  Epoch[7] Validation-cross-entropy=4.987276
2019-09-01 13:09:24,787 [INFO]  Epoch[7] Validation-Paper_currency-accuracy=0.000000
2019-09-01 13:09:25,015 [INFO]  Epoch[8] Batch [0-44]	Speed: 3181.07 samples/sec	cross-entropy=2.675274	Paper_currency-accuracy=0.000000
2019-09-01 13:09:25,279 [INFO]  Epoch[8] Train-cross-entropy=3.341245
2019-09-01 13:09:25,280 [INFO]  Epoch[8] Train-Paper_currency-accuracy=0.000000
2019-09-01 13:09:25,282 [INFO]  Epoch[8] Time cost=0.493
2019-09-01 13:09:25,286 [INFO]  Saved checkpoint to "model/Paper_currency_imputer/model-0008.params"
2019-09-01 13:09:25,338 [INFO]  Epoch[8] Validation-cross-entropy=4.076381
2019-09-01 13:09:25,340 [INFO]  Epoch[8] Validation-Paper_currency-accuracy=0.000000
2019-09-01 13:09:25,585 [INFO]  Epoch[9] Batch [0-44]	Speed: 2962.10 samples/sec	cross-entropy=2.004053	Paper_currency-accuracy=0.000000
2019-09-01 13:09:25,789 [INFO]  Epoch[9] Train-cross-entropy=2.028095
2019-09-01 13:09:25,791 [INFO]  Epoch[9] Train-Paper_currency-accuracy=0.000000
2019-09-01 13:09:25,793 [INFO]  Epoch[9] Time cost=0.451
2019-09-01 13:09:25,797 [INFO]  Saved checkpoint to "model/Paper_currency_imputer/model-0009.params"
2019-09-01 13:09:25,851 [INFO]  Epoch[9] Validation-cross-entropy=3.309033
2019-09-01 13:09:25,852 [INFO]  Epoch[9] Validation-Paper_currency-accuracy=0.000000
2019-09-01 13:09:26,152 [INFO]  Epoch[10] Batch [0-44]	Speed: 2412.44 samples/sec	cross-entropy=1.551792	Paper_currency-accuracy=0.000000
2019-09-01 13:09:26,388 [INFO]  Epoch[10] Train-cross-entropy=1.757995
2019-09-01 13:09:26,390 [INFO]  Epoch[10] Train-Paper_currency-accuracy=0.000000
2019-09-01 13:09:26,391 [INFO]  Epoch[10] Time cost=0.537
2019-09-01 13:09:26,394 [INFO]  Saved checkpoint to "model/Paper_currency_imputer/model-0010.params"
2019-09-01 13:09:26,435 [INFO]  Epoch[10] Validation-cross-entropy=3.165135
2019-09-01 13:09:26,437 [INFO]  Epoch[10] Validation-Paper_currency-accuracy=0.000000
2019-09-01 13:09:26,657 [INFO]  Epoch[11] Batch [0-44]	Speed: 3294.95 samples/sec	cross-entropy=1.382078	Paper_currency-accuracy=0.000000
2019-09-01 13:09:26,853 [INFO]  Epoch[11] Train-cross-entropy=1.428163
2019-09-01 13:09:26,855 [INFO]  Epoch[11] Train-Paper_currency-accuracy=0.000000
2019-09-01 13:09:26,856 [INFO]  Epoch[11] Time cost=0.418
2019-09-01 13:09:26,859 [INFO]  Saved checkpoint to "model/Paper_currency_imputer/model-0011.params"
2019-09-01 13:09:26,900 [INFO]  Epoch[11] Validation-cross-entropy=2.928141
2019-09-01 13:09:26,901 [INFO]  Epoch[11] Validation-Paper_currency-accuracy=0.000000
2019-09-01 13:09:27,116 [INFO]  Epoch[12] Batch [0-44]	Speed: 3387.06 samples/sec	cross-entropy=1.419309	Paper_currency-accuracy=0.000000
2019-09-01 13:09:27,315 [INFO]  Epoch[12] Train-cross-entropy=1.936311
2019-09-01 13:09:27,317 [INFO]  Epoch[12] Train-Paper_currency-accuracy=0.000000
2019-09-01 13:09:27,318 [INFO]  Epoch[12] Time cost=0.415
2019-09-01 13:09:27,322 [INFO]  Saved checkpoint to "model/Paper_currency_imputer/model-0012.params"
2019-09-01 13:09:27,369 [INFO]  Epoch[12] Validation-cross-entropy=2.950758
2019-09-01 13:09:27,370 [INFO]  Epoch[12] Validation-Paper_currency-accuracy=0.000000
2019-09-01 13:09:27,586 [INFO]  Epoch[13] Batch [0-44]	Speed: 3385.06 samples/sec	cross-entropy=1.444533	Paper_currency-accuracy=0.000000
2019-09-01 13:09:27,801 [INFO]  Epoch[13] Train-cross-entropy=1.481897
2019-09-01 13:09:27,803 [INFO]  Epoch[13] Train-Paper_currency-accuracy=0.000000
2019-09-01 13:09:27,804 [INFO]  Epoch[13] Time cost=0.433
2019-09-01 13:09:27,808 [INFO]  Saved checkpoint to "model/Paper_currency_imputer/model-0013.params"
2019-09-01 13:09:27,848 [INFO]  Epoch[13] Validation-cross-entropy=2.898423
2019-09-01 13:09:27,850 [INFO]  Epoch[13] Validation-Paper_currency-accuracy=0.000000
2019-09-01 13:09:28,067 [INFO]  Epoch[14] Batch [0-44]	Speed: 3343.01 samples/sec	cross-entropy=1.263087	Paper_currency-accuracy=0.000000
2019-09-01 13:09:28,281 [INFO]  Epoch[14] Train-cross-entropy=1.320051
2019-09-01 13:09:28,282 [INFO]  Epoch[14] Train-Paper_currency-accuracy=0.000000
2019-09-01 13:09:28,284 [INFO]  Epoch[14] Time cost=0.432
2019-09-01 13:09:28,287 [INFO]  Saved checkpoint to "model/Paper_currency_imputer/model-0014.params"
2019-09-01 13:09:28,334 [INFO]  Epoch[14] Validation-cross-entropy=2.935181
2019-09-01 13:09:28,336 [INFO]  Epoch[14] Validation-Paper_currency-accuracy=0.000000
2019-09-01 13:09:28,575 [INFO]  Epoch[15] Batch [0-44]	Speed: 3039.30 samples/sec	cross-entropy=0.987247	Paper_currency-accuracy=0.000000
2019-09-01 13:09:28,778 [INFO]  Epoch[15] Train-cross-entropy=1.709104
2019-09-01 13:09:28,779 [INFO]  Epoch[15] Train-Paper_currency-accuracy=0.000000
2019-09-01 13:09:28,781 [INFO]  Epoch[15] Time cost=0.444
2019-09-01 13:09:28,785 [INFO]  Saved checkpoint to "model/Paper_currency_imputer/model-0015.params"
2019-09-01 13:09:28,829 [INFO]  Epoch[15] Validation-cross-entropy=8.491452
2019-09-01 13:09:28,831 [INFO]  Epoch[15] Validation-Paper_currency-accuracy=0.000000
2019-09-01 13:09:29,046 [INFO]  Epoch[16] Batch [0-44]	Speed: 3368.60 samples/sec	cross-entropy=2.630718	Paper_currency-accuracy=0.000000
2019-09-01 13:09:29,243 [INFO]  Epoch[16] Train-cross-entropy=3.891283
2019-09-01 13:09:29,245 [INFO]  Epoch[16] Train-Paper_currency-accuracy=0.000000
2019-09-01 13:09:29,246 [INFO]  Epoch[16] Time cost=0.414
2019-09-01 13:09:29,249 [INFO]  Saved checkpoint to "model/Paper_currency_imputer/model-0016.params"
2019-09-01 13:09:29,296 [INFO]  Epoch[16] Validation-cross-entropy=3.042005
2019-09-01 13:09:29,298 [INFO]  Epoch[16] Validation-Paper_currency-accuracy=0.000000
2019-09-01 13:09:29,530 [INFO]  Epoch[17] Batch [0-44]	Speed: 3147.24 samples/sec	cross-entropy=1.242187	Paper_currency-accuracy=0.000000
2019-09-01 13:09:29,750 [INFO]  Epoch[17] Train-cross-entropy=1.291335
2019-09-01 13:09:29,755 [INFO]  Epoch[17] Train-Paper_currency-accuracy=0.000000
2019-09-01 13:09:29,757 [INFO]  Epoch[17] Time cost=0.457
2019-09-01 13:09:29,761 [INFO]  Saved checkpoint to "model/Paper_currency_imputer/model-0017.params"
2019-09-01 13:09:29,805 [INFO]  Epoch[17] Validation-cross-entropy=2.363708
2019-09-01 13:09:29,807 [INFO]  Epoch[17] Validation-Paper_currency-accuracy=0.000000
2019-09-01 13:09:30,030 [INFO]  Epoch[18] Batch [0-44]	Speed: 3266.82 samples/sec	cross-entropy=0.874135	Paper_currency-accuracy=0.000000
2019-09-01 13:09:30,236 [INFO]  Epoch[18] Train-cross-entropy=0.926456
2019-09-01 13:09:30,238 [INFO]  Epoch[18] Train-Paper_currency-accuracy=0.000000
2019-09-01 13:09:30,240 [INFO]  Epoch[18] Time cost=0.431
2019-09-01 13:09:30,244 [INFO]  Saved checkpoint to "model/Paper_currency_imputer/model-0018.params"
2019-09-01 13:09:30,287 [INFO]  Epoch[18] Validation-cross-entropy=2.038296
2019-09-01 13:09:30,289 [INFO]  Epoch[18] Validation-Paper_currency-accuracy=0.000000
2019-09-01 13:09:30,502 [INFO]  Epoch[19] Batch [0-44]	Speed: 3406.42 samples/sec	cross-entropy=0.722463	Paper_currency-accuracy=0.000000
2019-09-01 13:09:30,723 [INFO]  Epoch[19] Train-cross-entropy=0.904392
2019-09-01 13:09:30,725 [INFO]  Epoch[19] Train-Paper_currency-accuracy=0.000000
2019-09-01 13:09:30,726 [INFO]  Epoch[19] Time cost=0.436
2019-09-01 13:09:30,729 [INFO]  Saved checkpoint to "model/Paper_currency_imputer/model-0019.params"
2019-09-01 13:09:30,771 [INFO]  Epoch[19] Validation-cross-entropy=1.987327
2019-09-01 13:09:30,772 [INFO]  Epoch[19] Validation-Paper_currency-accuracy=0.000000
2019-09-01 13:09:31,019 [INFO]  Epoch[20] Batch [0-44]	Speed: 2944.79 samples/sec	cross-entropy=0.709704	Paper_currency-accuracy=0.000000
2019-09-01 13:09:31,224 [INFO]  Epoch[20] Train-cross-entropy=0.805049
2019-09-01 13:09:31,226 [INFO]  Epoch[20] Train-Paper_currency-accuracy=0.000000
2019-09-01 13:09:31,227 [INFO]  Epoch[20] Time cost=0.453
2019-09-01 13:09:31,230 [INFO]  Saved checkpoint to "model/Paper_currency_imputer/model-0020.params"
2019-09-01 13:09:31,279 [INFO]  Epoch[20] Validation-cross-entropy=2.013564
2019-09-01 13:09:31,281 [INFO]  Epoch[20] Validation-Paper_currency-accuracy=0.000000
2019-09-01 13:09:31,502 [INFO]  Epoch[21] Batch [0-44]	Speed: 3283.98 samples/sec	cross-entropy=0.657738	Paper_currency-accuracy=0.000000
2019-09-01 13:09:31,728 [INFO]  Epoch[21] Train-cross-entropy=0.752017
2019-09-01 13:09:31,730 [INFO]  Epoch[21] Train-Paper_currency-accuracy=0.000000
2019-09-01 13:09:31,731 [INFO]  Epoch[21] Time cost=0.448
2019-09-01 13:09:31,735 [INFO]  Saved checkpoint to "model/Paper_currency_imputer/model-0021.params"
2019-09-01 13:09:31,774 [INFO]  Epoch[21] Validation-cross-entropy=1.960979
2019-09-01 13:09:31,776 [INFO]  Epoch[21] Validation-Paper_currency-accuracy=0.000000
2019-09-01 13:09:31,987 [INFO]  Epoch[22] Batch [0-44]	Speed: 3426.64 samples/sec	cross-entropy=0.596233	Paper_currency-accuracy=0.000000
2019-09-01 13:09:32,197 [INFO]  Epoch[22] Train-cross-entropy=0.699852
2019-09-01 13:09:32,198 [INFO]  Epoch[22] Train-Paper_currency-accuracy=0.000000
2019-09-01 13:09:32,200 [INFO]  Epoch[22] Time cost=0.423
2019-09-01 13:09:32,204 [INFO]  Saved checkpoint to "model/Paper_currency_imputer/model-0022.params"
2019-09-01 13:09:32,249 [INFO]  Epoch[22] Validation-cross-entropy=1.823019
2019-09-01 13:09:32,251 [INFO]  Epoch[22] Validation-Paper_currency-accuracy=0.000000
2019-09-01 13:09:32,472 [INFO]  Epoch[23] Batch [0-44]	Speed: 3288.14 samples/sec	cross-entropy=0.535343	Paper_currency-accuracy=0.000000
2019-09-01 13:09:32,675 [INFO]  Epoch[23] Train-cross-entropy=0.643807
2019-09-01 13:09:32,677 [INFO]  Epoch[23] Train-Paper_currency-accuracy=0.000000
2019-09-01 13:09:32,679 [INFO]  Epoch[23] Time cost=0.426
2019-09-01 13:09:32,682 [INFO]  Saved checkpoint to "model/Paper_currency_imputer/model-0023.params"
2019-09-01 13:09:32,728 [INFO]  Epoch[23] Validation-cross-entropy=1.907248
2019-09-01 13:09:32,730 [INFO]  Epoch[23] Validation-Paper_currency-accuracy=0.000000
2019-09-01 13:09:32,962 [INFO]  Epoch[24] Batch [0-44]	Speed: 3133.21 samples/sec	cross-entropy=0.554415	Paper_currency-accuracy=0.000000
2019-09-01 13:09:33,183 [INFO]  Epoch[24] Train-cross-entropy=0.634490
2019-09-01 13:09:33,185 [INFO]  Epoch[24] Train-Paper_currency-accuracy=0.000000
2019-09-01 13:09:33,186 [INFO]  Epoch[24] Time cost=0.454
2019-09-01 13:09:33,189 [INFO]  Saved checkpoint to "model/Paper_currency_imputer/model-0024.params"
2019-09-01 13:09:33,229 [INFO]  Epoch[24] Validation-cross-entropy=1.856260
2019-09-01 13:09:33,231 [INFO]  Epoch[24] Validation-Paper_currency-accuracy=0.000000
2019-09-01 13:09:33,493 [INFO]  Epoch[25] Batch [0-44]	Speed: 2762.46 samples/sec	cross-entropy=0.508611	Paper_currency-accuracy=0.000000
2019-09-01 13:09:33,750 [INFO]  Epoch[25] Train-cross-entropy=0.549223
2019-09-01 13:09:33,752 [INFO]  Epoch[25] Train-Paper_currency-accuracy=0.000000
2019-09-01 13:09:33,753 [INFO]  Epoch[25] Time cost=0.521
2019-09-01 13:09:33,756 [INFO]  Saved checkpoint to "model/Paper_currency_imputer/model-0025.params"
2019-09-01 13:09:33,800 [INFO]  Epoch[25] Validation-cross-entropy=1.819854
2019-09-01 13:09:33,802 [INFO]  Epoch[25] Validation-Paper_currency-accuracy=0.000000
2019-09-01 13:09:34,024 [INFO]  Epoch[26] Batch [0-44]	Speed: 3263.45 samples/sec	cross-entropy=0.469525	Paper_currency-accuracy=0.000000
2019-09-01 13:09:34,232 [INFO]  Epoch[26] Train-cross-entropy=0.530904
2019-09-01 13:09:34,233 [INFO]  Epoch[26] Train-Paper_currency-accuracy=0.000000
2019-09-01 13:09:34,235 [INFO]  Epoch[26] Time cost=0.432
2019-09-01 13:09:34,238 [INFO]  Saved checkpoint to "model/Paper_currency_imputer/model-0026.params"
2019-09-01 13:09:34,285 [INFO]  Epoch[26] Validation-cross-entropy=1.796811
2019-09-01 13:09:34,286 [INFO]  Epoch[26] Validation-Paper_currency-accuracy=0.000000
2019-09-01 13:09:34,508 [INFO]  Epoch[27] Batch [0-44]	Speed: 3283.52 samples/sec	cross-entropy=0.407360	Paper_currency-accuracy=0.000000
2019-09-01 13:09:34,720 [INFO]  Epoch[27] Train-cross-entropy=0.533587
2019-09-01 13:09:34,722 [INFO]  Epoch[27] Train-Paper_currency-accuracy=0.000000
2019-09-01 13:09:34,723 [INFO]  Epoch[27] Time cost=0.435
2019-09-01 13:09:34,728 [INFO]  Saved checkpoint to "model/Paper_currency_imputer/model-0027.params"
2019-09-01 13:09:34,778 [INFO]  Epoch[27] Validation-cross-entropy=1.669986
2019-09-01 13:09:34,784 [INFO]  Epoch[27] Validation-Paper_currency-accuracy=0.000000
2019-09-01 13:09:35,074 [INFO]  Epoch[28] Batch [0-44]	Speed: 2501.42 samples/sec	cross-entropy=0.400088	Paper_currency-accuracy=0.000000
2019-09-01 13:09:35,275 [INFO]  Epoch[28] Train-cross-entropy=0.531931
2019-09-01 13:09:35,277 [INFO]  Epoch[28] Train-Paper_currency-accuracy=0.000000
2019-09-01 13:09:35,279 [INFO]  Epoch[28] Time cost=0.491
2019-09-01 13:09:35,282 [INFO]  Saved checkpoint to "model/Paper_currency_imputer/model-0028.params"
2019-09-01 13:09:35,326 [INFO]  Epoch[28] Validation-cross-entropy=1.725484
2019-09-01 13:09:35,328 [INFO]  Epoch[28] Validation-Paper_currency-accuracy=0.000000
2019-09-01 13:09:35,543 [INFO]  Epoch[29] Batch [0-44]	Speed: 3374.42 samples/sec	cross-entropy=0.412498	Paper_currency-accuracy=0.000000
2019-09-01 13:09:35,741 [INFO]  Epoch[29] Train-cross-entropy=0.554619
2019-09-01 13:09:35,743 [INFO]  Epoch[29] Train-Paper_currency-accuracy=0.000000
2019-09-01 13:09:35,744 [INFO]  Epoch[29] Time cost=0.415
2019-09-01 13:09:35,748 [INFO]  Saved checkpoint to "model/Paper_currency_imputer/model-0029.params"
2019-09-01 13:09:35,789 [INFO]  Epoch[29] Validation-cross-entropy=1.698768
2019-09-01 13:09:35,791 [INFO]  Epoch[29] Validation-Paper_currency-accuracy=0.000000
2019-09-01 13:09:36,025 [INFO]  Epoch[30] Batch [0-44]	Speed: 3098.75 samples/sec	cross-entropy=0.377785	Paper_currency-accuracy=0.000000
2019-09-01 13:09:36,275 [INFO]  Epoch[30] Train-cross-entropy=0.470007
2019-09-01 13:09:36,277 [INFO]  Epoch[30] Train-Paper_currency-accuracy=0.000000
2019-09-01 13:09:36,278 [INFO]  Epoch[30] Time cost=0.485
2019-09-01 13:09:36,282 [INFO]  Saved checkpoint to "model/Paper_currency_imputer/model-0030.params"
2019-09-01 13:09:36,334 [INFO]  Epoch[30] Validation-cross-entropy=1.591136
2019-09-01 13:09:36,335 [INFO]  Epoch[30] Validation-Paper_currency-accuracy=0.000000
2019-09-01 13:09:36,586 [INFO]  Epoch[31] Batch [0-44]	Speed: 2903.25 samples/sec	cross-entropy=0.327955	Paper_currency-accuracy=0.000000
2019-09-01 13:09:36,788 [INFO]  Epoch[31] Train-cross-entropy=0.453558
2019-09-01 13:09:36,790 [INFO]  Epoch[31] Train-Paper_currency-accuracy=0.000000
2019-09-01 13:09:36,791 [INFO]  Epoch[31] Time cost=0.454
2019-09-01 13:09:36,795 [INFO]  Saved checkpoint to "model/Paper_currency_imputer/model-0031.params"
2019-09-01 13:09:36,836 [INFO]  Epoch[31] Validation-cross-entropy=1.476252
2019-09-01 13:09:36,838 [INFO]  Epoch[31] Validation-Paper_currency-accuracy=0.000000
2019-09-01 13:09:37,052 [INFO]  Epoch[32] Batch [0-44]	Speed: 3373.65 samples/sec	cross-entropy=0.314062	Paper_currency-accuracy=0.000000
2019-09-01 13:09:37,261 [INFO]  Epoch[32] Train-cross-entropy=0.462043
2019-09-01 13:09:37,263 [INFO]  Epoch[32] Train-Paper_currency-accuracy=0.000000
2019-09-01 13:09:37,265 [INFO]  Epoch[32] Time cost=0.426
2019-09-01 13:09:37,268 [INFO]  Saved checkpoint to "model/Paper_currency_imputer/model-0032.params"
2019-09-01 13:09:37,309 [INFO]  Epoch[32] Validation-cross-entropy=1.407311
2019-09-01 13:09:37,311 [INFO]  Epoch[32] Validation-Paper_currency-accuracy=0.000000
2019-09-01 13:09:37,546 [INFO]  Epoch[33] Batch [0-44]	Speed: 3077.86 samples/sec	cross-entropy=0.310233	Paper_currency-accuracy=0.000000
2019-09-01 13:09:37,744 [INFO]  Epoch[33] Train-cross-entropy=0.501358
2019-09-01 13:09:37,745 [INFO]  Epoch[33] Train-Paper_currency-accuracy=0.000000
2019-09-01 13:09:37,747 [INFO]  Epoch[33] Time cost=0.435
2019-09-01 13:09:37,750 [INFO]  Saved checkpoint to "model/Paper_currency_imputer/model-0033.params"
2019-09-01 13:09:37,806 [INFO]  Epoch[33] Validation-cross-entropy=1.475637
2019-09-01 13:09:37,807 [INFO]  Epoch[33] Validation-Paper_currency-accuracy=0.000000
2019-09-01 13:09:38,035 [INFO]  Epoch[34] Batch [0-44]	Speed: 3195.33 samples/sec	cross-entropy=0.291053	Paper_currency-accuracy=0.000000
2019-09-01 13:09:38,234 [INFO]  Epoch[34] Train-cross-entropy=0.495294
2019-09-01 13:09:38,235 [INFO]  Epoch[34] Train-Paper_currency-accuracy=0.000000
2019-09-01 13:09:38,236 [INFO]  Epoch[34] Time cost=0.428
2019-09-01 13:09:38,240 [INFO]  Saved checkpoint to "model/Paper_currency_imputer/model-0034.params"
2019-09-01 13:09:38,281 [INFO]  Epoch[34] Validation-cross-entropy=1.378374
2019-09-01 13:09:38,283 [INFO]  Epoch[34] Validation-Paper_currency-accuracy=0.000000
2019-09-01 13:09:38,521 [INFO]  Epoch[35] Batch [0-44]	Speed: 3054.62 samples/sec	cross-entropy=0.338660	Paper_currency-accuracy=0.000000
2019-09-01 13:09:38,717 [INFO]  Epoch[35] Train-cross-entropy=0.511414
2019-09-01 13:09:38,719 [INFO]  Epoch[35] Train-Paper_currency-accuracy=0.000000
2019-09-01 13:09:38,720 [INFO]  Epoch[35] Time cost=0.436
2019-09-01 13:09:38,723 [INFO]  Saved checkpoint to "model/Paper_currency_imputer/model-0035.params"
2019-09-01 13:09:38,775 [INFO]  Epoch[35] Validation-cross-entropy=1.417167
2019-09-01 13:09:38,777 [INFO]  Epoch[35] Validation-Paper_currency-accuracy=0.000000
2019-09-01 13:09:38,992 [INFO]  Epoch[36] Batch [0-44]	Speed: 3399.28 samples/sec	cross-entropy=0.284982	Paper_currency-accuracy=0.000000
2019-09-01 13:09:39,188 [INFO]  Epoch[36] Train-cross-entropy=0.369384
2019-09-01 13:09:39,190 [INFO]  Epoch[36] Train-Paper_currency-accuracy=0.000000
2019-09-01 13:09:39,191 [INFO]  Epoch[36] Time cost=0.413
2019-09-01 13:09:39,194 [INFO]  Saved checkpoint to "model/Paper_currency_imputer/model-0036.params"
2019-09-01 13:09:39,242 [INFO]  Epoch[36] Validation-cross-entropy=1.285694
2019-09-01 13:09:39,243 [INFO]  Epoch[36] Validation-Paper_currency-accuracy=0.000000
2019-09-01 13:09:39,499 [INFO]  Epoch[37] Batch [0-44]	Speed: 2842.71 samples/sec	cross-entropy=0.246313	Paper_currency-accuracy=0.000000
2019-09-01 13:09:39,695 [INFO]  Epoch[37] Train-cross-entropy=0.393694
2019-09-01 13:09:39,697 [INFO]  Epoch[37] Train-Paper_currency-accuracy=0.000000
2019-09-01 13:09:39,698 [INFO]  Epoch[37] Time cost=0.454
2019-09-01 13:09:39,702 [INFO]  Saved checkpoint to "model/Paper_currency_imputer/model-0037.params"
2019-09-01 13:09:39,742 [INFO]  Epoch[37] Validation-cross-entropy=1.204105
2019-09-01 13:09:39,744 [INFO]  Epoch[37] Validation-Paper_currency-accuracy=0.000000
2019-09-01 13:09:39,956 [INFO]  Epoch[38] Batch [0-44]	Speed: 3420.01 samples/sec	cross-entropy=0.211728	Paper_currency-accuracy=0.000000
2019-09-01 13:09:40,173 [INFO]  Epoch[38] Train-cross-entropy=0.427529
2019-09-01 13:09:40,174 [INFO]  Epoch[38] Train-Paper_currency-accuracy=0.000000
2019-09-01 13:09:40,176 [INFO]  Epoch[38] Time cost=0.430
2019-09-01 13:09:40,179 [INFO]  Saved checkpoint to "model/Paper_currency_imputer/model-0038.params"
2019-09-01 13:09:40,226 [INFO]  Epoch[38] Validation-cross-entropy=2.409841
2019-09-01 13:09:40,227 [INFO]  Epoch[38] Validation-Paper_currency-accuracy=0.000000
2019-09-01 13:09:40,470 [INFO]  Epoch[39] Batch [0-44]	Speed: 2992.55 samples/sec	cross-entropy=0.528166	Paper_currency-accuracy=0.000000
2019-09-01 13:09:40,679 [INFO]  Epoch[39] Train-cross-entropy=0.399310
2019-09-01 13:09:40,680 [INFO]  Epoch[39] Train-Paper_currency-accuracy=0.000000
2019-09-01 13:09:40,682 [INFO]  Epoch[39] Time cost=0.453
2019-09-01 13:09:40,685 [INFO]  Saved checkpoint to "model/Paper_currency_imputer/model-0039.params"
2019-09-01 13:09:40,748 [INFO]  Epoch[39] Validation-cross-entropy=1.457987
2019-09-01 13:09:40,750 [INFO]  Epoch[39] Validation-Paper_currency-accuracy=0.000000
2019-09-01 13:09:41,039 [INFO]  Epoch[40] Batch [0-44]	Speed: 2551.61 samples/sec	cross-entropy=0.301291	Paper_currency-accuracy=0.000000
2019-09-01 13:09:41,264 [INFO]  Epoch[40] Train-cross-entropy=0.373949
2019-09-01 13:09:41,266 [INFO]  Epoch[40] Train-Paper_currency-accuracy=0.000000
2019-09-01 13:09:41,268 [INFO]  Epoch[40] Time cost=0.514
2019-09-01 13:09:41,272 [INFO]  Saved checkpoint to "model/Paper_currency_imputer/model-0040.params"
2019-09-01 13:09:41,320 [INFO]  Epoch[40] Validation-cross-entropy=1.135626
2019-09-01 13:09:41,322 [INFO]  Epoch[40] Validation-Paper_currency-accuracy=0.000000
2019-09-01 13:09:41,556 [INFO]  Epoch[41] Batch [0-44]	Speed: 3096.23 samples/sec	cross-entropy=0.248315	Paper_currency-accuracy=0.000000
2019-09-01 13:09:41,761 [INFO]  Epoch[41] Train-cross-entropy=0.353733
2019-09-01 13:09:41,762 [INFO]  Epoch[41] Train-Paper_currency-accuracy=0.000000
2019-09-01 13:09:41,764 [INFO]  Epoch[41] Time cost=0.440
2019-09-01 13:09:41,767 [INFO]  Saved checkpoint to "model/Paper_currency_imputer/model-0041.params"
2019-09-01 13:09:41,819 [INFO]  Epoch[41] Validation-cross-entropy=1.348273
2019-09-01 13:09:41,820 [INFO]  Epoch[41] Validation-Paper_currency-accuracy=0.000000
2019-09-01 13:09:42,044 [INFO]  Epoch[42] Batch [0-44]	Speed: 3258.56 samples/sec	cross-entropy=0.239624	Paper_currency-accuracy=0.000000
2019-09-01 13:09:42,243 [INFO]  Epoch[42] Train-cross-entropy=0.550196
2019-09-01 13:09:42,245 [INFO]  Epoch[42] Train-Paper_currency-accuracy=0.000000
2019-09-01 13:09:42,247 [INFO]  Epoch[42] Time cost=0.425
2019-09-01 13:09:42,250 [INFO]  Saved checkpoint to "model/Paper_currency_imputer/model-0042.params"
2019-09-01 13:09:42,294 [INFO]  Epoch[42] Validation-cross-entropy=1.561941
2019-09-01 13:09:42,296 [INFO]  Epoch[42] Validation-Paper_currency-accuracy=0.000000
2019-09-01 13:09:42,528 [INFO]  Epoch[43] Batch [0-44]	Speed: 3124.50 samples/sec	cross-entropy=0.382615	Paper_currency-accuracy=0.000000
2019-09-01 13:09:42,725 [INFO]  Epoch[43] Train-cross-entropy=0.494625
2019-09-01 13:09:42,727 [INFO]  Epoch[43] Train-Paper_currency-accuracy=0.000000
2019-09-01 13:09:42,728 [INFO]  Epoch[43] Time cost=0.431
2019-09-01 13:09:42,731 [INFO]  Saved checkpoint to "model/Paper_currency_imputer/model-0043.params"
2019-09-01 13:09:42,771 [INFO]  Epoch[43] Validation-cross-entropy=1.609190
2019-09-01 13:09:42,773 [INFO]  Epoch[43] Validation-Paper_currency-accuracy=0.000000
2019-09-01 13:09:42,993 [INFO]  Epoch[44] Batch [0-44]	Speed: 3305.51 samples/sec	cross-entropy=0.444519	Paper_currency-accuracy=0.000000
2019-09-01 13:09:43,191 [INFO]  Epoch[44] Train-cross-entropy=0.471423
2019-09-01 13:09:43,193 [INFO]  Epoch[44] Train-Paper_currency-accuracy=0.000000
2019-09-01 13:09:43,194 [INFO]  Epoch[44] Time cost=0.419
2019-09-01 13:09:43,197 [INFO]  Saved checkpoint to "model/Paper_currency_imputer/model-0044.params"
2019-09-01 13:09:43,250 [INFO]  Epoch[44] Validation-cross-entropy=1.410610
2019-09-01 13:09:43,252 [INFO]  Epoch[44] Validation-Paper_currency-accuracy=0.000000
2019-09-01 13:09:43,464 [INFO]  Epoch[45] Batch [0-44]	Speed: 3421.32 samples/sec	cross-entropy=0.341438	Paper_currency-accuracy=0.000000
2019-09-01 13:09:43,681 [INFO]  Epoch[45] Train-cross-entropy=0.334651
2019-09-01 13:09:43,682 [INFO]  Epoch[45] Train-Paper_currency-accuracy=0.000000
2019-09-01 13:09:43,684 [INFO]  Epoch[45] Time cost=0.430
2019-09-01 13:09:43,687 [INFO]  Saved checkpoint to "model/Paper_currency_imputer/model-0045.params"
2019-09-01 13:09:43,731 [INFO]  No improvement detected for 5 epochs compared to 1.1356263361871242 last error obtained: 1.1556389831006526, stopping here
2019-09-01 13:09:43,734 [INFO]  
========== done (22.990233659744263 s) fit model
2019-09-01 13:09:47,345 [INFO]  
========== start: fit model
2019-09-01 13:09:47,347 [WARNING]  Already bound, ignoring bind()
2019-09-01 13:09:47,543 [INFO]  Epoch[0] Batch [0-29]	Speed: 2501.67 samples/sec	cross-entropy=6.624440	Precious_metals-accuracy=0.000000
2019-09-01 13:09:47,708 [INFO]  Epoch[0] Train-cross-entropy=2.898569
2019-09-01 13:09:47,710 [INFO]  Epoch[0] Train-Precious_metals-accuracy=0.000000
2019-09-01 13:09:47,711 [INFO]  Epoch[0] Time cost=0.361
2019-09-01 13:09:47,714 [INFO]  Saved checkpoint to "model/Precious_metals_imputer/model-0000.params"
2019-09-01 13:09:47,747 [INFO]  Epoch[0] Validation-cross-entropy=1.784752
2019-09-01 13:09:47,749 [INFO]  Epoch[0] Validation-Precious_metals-accuracy=0.000000
2019-09-01 13:09:47,901 [INFO]  Epoch[1] Batch [0-29]	Speed: 3182.78 samples/sec	cross-entropy=1.712399	Precious_metals-accuracy=0.000000
2019-09-01 13:09:48,056 [INFO]  Epoch[1] Train-cross-entropy=0.980151
2019-09-01 13:09:48,057 [INFO]  Epoch[1] Train-Precious_metals-accuracy=0.000000
2019-09-01 13:09:48,059 [INFO]  Epoch[1] Time cost=0.308
2019-09-01 13:09:48,062 [INFO]  Saved checkpoint to "model/Precious_metals_imputer/model-0001.params"
2019-09-01 13:09:48,102 [INFO]  Epoch[1] Validation-cross-entropy=0.973348
2019-09-01 13:09:48,104 [INFO]  Epoch[1] Validation-Precious_metals-accuracy=0.000000
2019-09-01 13:09:48,262 [INFO]  Epoch[2] Batch [0-29]	Speed: 3079.81 samples/sec	cross-entropy=0.748264	Precious_metals-accuracy=0.000000
2019-09-01 13:09:48,399 [INFO]  Epoch[2] Train-cross-entropy=0.557334
2019-09-01 13:09:48,401 [INFO]  Epoch[2] Train-Precious_metals-accuracy=0.000000
2019-09-01 13:09:48,403 [INFO]  Epoch[2] Time cost=0.298
2019-09-01 13:09:48,407 [INFO]  Saved checkpoint to "model/Precious_metals_imputer/model-0002.params"
2019-09-01 13:09:48,444 [INFO]  Epoch[2] Validation-cross-entropy=0.776471
2019-09-01 13:09:48,446 [INFO]  Epoch[2] Validation-Precious_metals-accuracy=0.000000
2019-09-01 13:09:48,619 [INFO]  Epoch[3] Batch [0-29]	Speed: 2809.91 samples/sec	cross-entropy=0.517658	Precious_metals-accuracy=0.000000
2019-09-01 13:09:48,776 [INFO]  Epoch[3] Train-cross-entropy=0.372340
2019-09-01 13:09:48,778 [INFO]  Epoch[3] Train-Precious_metals-accuracy=0.000000
2019-09-01 13:09:48,780 [INFO]  Epoch[3] Time cost=0.333
2019-09-01 13:09:48,784 [INFO]  Saved checkpoint to "model/Precious_metals_imputer/model-0003.params"
2019-09-01 13:09:48,817 [INFO]  Epoch[3] Validation-cross-entropy=0.455120
2019-09-01 13:09:48,819 [INFO]  Epoch[3] Validation-Precious_metals-accuracy=0.000000
2019-09-01 13:09:48,964 [INFO]  Epoch[4] Batch [0-29]	Speed: 3366.79 samples/sec	cross-entropy=0.269469	Precious_metals-accuracy=0.000000
2019-09-01 13:09:49,115 [INFO]  Epoch[4] Train-cross-entropy=0.285642
2019-09-01 13:09:49,117 [INFO]  Epoch[4] Train-Precious_metals-accuracy=0.000000
2019-09-01 13:09:49,119 [INFO]  Epoch[4] Time cost=0.297
2019-09-01 13:09:49,122 [INFO]  Saved checkpoint to "model/Precious_metals_imputer/model-0004.params"
2019-09-01 13:09:49,158 [INFO]  Epoch[4] Validation-cross-entropy=0.287543
2019-09-01 13:09:49,160 [INFO]  Epoch[4] Validation-Precious_metals-accuracy=0.000000
2019-09-01 13:09:49,309 [INFO]  Epoch[5] Batch [0-29]	Speed: 3245.80 samples/sec	cross-entropy=0.412438	Precious_metals-accuracy=0.000000
2019-09-01 13:09:49,471 [INFO]  Epoch[5] Train-cross-entropy=0.320440
2019-09-01 13:09:49,474 [INFO]  Epoch[5] Train-Precious_metals-accuracy=0.000000
2019-09-01 13:09:49,477 [INFO]  Epoch[5] Time cost=0.316
2019-09-01 13:09:49,481 [INFO]  Saved checkpoint to "model/Precious_metals_imputer/model-0005.params"
2019-09-01 13:09:49,517 [INFO]  Epoch[5] Validation-cross-entropy=0.233102
2019-09-01 13:09:49,520 [INFO]  Epoch[5] Validation-Precious_metals-accuracy=0.000000
2019-09-01 13:09:49,683 [INFO]  Epoch[6] Batch [0-29]	Speed: 3010.69 samples/sec	cross-entropy=0.200107	Precious_metals-accuracy=0.000000
2019-09-01 13:09:49,812 [INFO]  Epoch[6] Train-cross-entropy=0.157155
2019-09-01 13:09:49,814 [INFO]  Epoch[6] Train-Precious_metals-accuracy=0.000000
2019-09-01 13:09:49,815 [INFO]  Epoch[6] Time cost=0.293
2019-09-01 13:09:49,819 [INFO]  Saved checkpoint to "model/Precious_metals_imputer/model-0006.params"
2019-09-01 13:09:49,851 [INFO]  Epoch[6] Validation-cross-entropy=0.165433
2019-09-01 13:09:49,852 [INFO]  Epoch[6] Validation-Precious_metals-accuracy=0.000000
2019-09-01 13:09:50,006 [INFO]  Epoch[7] Batch [0-29]	Speed: 3146.95 samples/sec	cross-entropy=0.125862	Precious_metals-accuracy=0.000000
2019-09-01 13:09:50,140 [INFO]  Epoch[7] Train-cross-entropy=0.106120
2019-09-01 13:09:50,142 [INFO]  Epoch[7] Train-Precious_metals-accuracy=0.000000
2019-09-01 13:09:50,143 [INFO]  Epoch[7] Time cost=0.289
2019-09-01 13:09:50,146 [INFO]  Saved checkpoint to "model/Precious_metals_imputer/model-0007.params"
2019-09-01 13:09:50,178 [INFO]  Epoch[7] Validation-cross-entropy=0.126581
2019-09-01 13:09:50,179 [INFO]  Epoch[7] Validation-Precious_metals-accuracy=0.000000
2019-09-01 13:09:50,331 [INFO]  Epoch[8] Batch [0-29]	Speed: 3236.36 samples/sec	cross-entropy=0.101744	Precious_metals-accuracy=0.000000
2019-09-01 13:09:50,468 [INFO]  Epoch[8] Train-cross-entropy=0.072629
2019-09-01 13:09:50,469 [INFO]  Epoch[8] Train-Precious_metals-accuracy=0.000000
2019-09-01 13:09:50,471 [INFO]  Epoch[8] Time cost=0.290
2019-09-01 13:09:50,474 [INFO]  Saved checkpoint to "model/Precious_metals_imputer/model-0008.params"
2019-09-01 13:09:50,503 [INFO]  Epoch[8] Validation-cross-entropy=0.075041
2019-09-01 13:09:50,505 [INFO]  Epoch[8] Validation-Precious_metals-accuracy=0.000000
2019-09-01 13:09:50,682 [INFO]  Epoch[9] Batch [0-29]	Speed: 2717.72 samples/sec	cross-entropy=0.068954	Precious_metals-accuracy=0.000000
2019-09-01 13:09:50,829 [INFO]  Epoch[9] Train-cross-entropy=0.063583
2019-09-01 13:09:50,834 [INFO]  Epoch[9] Train-Precious_metals-accuracy=0.000000
2019-09-01 13:09:50,835 [INFO]  Epoch[9] Time cost=0.329
2019-09-01 13:09:50,838 [INFO]  Saved checkpoint to "model/Precious_metals_imputer/model-0009.params"
2019-09-01 13:09:50,870 [INFO]  Epoch[9] Validation-cross-entropy=0.072532
2019-09-01 13:09:50,871 [INFO]  Epoch[9] Validation-Precious_metals-accuracy=0.000000
2019-09-01 13:09:51,030 [INFO]  Epoch[10] Batch [0-29]	Speed: 3085.30 samples/sec	cross-entropy=0.071486	Precious_metals-accuracy=0.000000
2019-09-01 13:09:51,159 [INFO]  Epoch[10] Train-cross-entropy=0.102217
2019-09-01 13:09:51,161 [INFO]  Epoch[10] Train-Precious_metals-accuracy=0.000000
2019-09-01 13:09:51,162 [INFO]  Epoch[10] Time cost=0.289
2019-09-01 13:09:51,165 [INFO]  Saved checkpoint to "model/Precious_metals_imputer/model-0010.params"
2019-09-01 13:09:51,194 [INFO]  Epoch[10] Validation-cross-entropy=0.069369
2019-09-01 13:09:51,196 [INFO]  Epoch[10] Validation-Precious_metals-accuracy=0.000000
2019-09-01 13:09:51,392 [INFO]  Epoch[11] Batch [0-29]	Speed: 2441.74 samples/sec	cross-entropy=0.071064	Precious_metals-accuracy=0.000000
2019-09-01 13:09:51,525 [INFO]  Epoch[11] Train-cross-entropy=0.107667
2019-09-01 13:09:51,527 [INFO]  Epoch[11] Train-Precious_metals-accuracy=0.000000
2019-09-01 13:09:51,528 [INFO]  Epoch[11] Time cost=0.331
2019-09-01 13:09:51,533 [INFO]  Saved checkpoint to "model/Precious_metals_imputer/model-0011.params"
2019-09-01 13:09:51,581 [INFO]  Epoch[11] Validation-cross-entropy=0.079469
2019-09-01 13:09:51,583 [INFO]  Epoch[11] Validation-Precious_metals-accuracy=0.000000
2019-09-01 13:09:51,753 [INFO]  Epoch[12] Batch [0-29]	Speed: 2860.79 samples/sec	cross-entropy=0.072767	Precious_metals-accuracy=0.000000
2019-09-01 13:09:51,897 [INFO]  Epoch[12] Train-cross-entropy=0.058607
2019-09-01 13:09:51,899 [INFO]  Epoch[12] Train-Precious_metals-accuracy=0.000000
2019-09-01 13:09:51,900 [INFO]  Epoch[12] Time cost=0.316
2019-09-01 13:09:51,903 [INFO]  Saved checkpoint to "model/Precious_metals_imputer/model-0012.params"
2019-09-01 13:09:51,933 [INFO]  Epoch[12] Validation-cross-entropy=0.102547
2019-09-01 13:09:51,934 [INFO]  Epoch[12] Validation-Precious_metals-accuracy=0.000000
2019-09-01 13:09:52,101 [INFO]  Epoch[13] Batch [0-29]	Speed: 2890.43 samples/sec	cross-entropy=0.064798	Precious_metals-accuracy=0.000000
2019-09-01 13:09:52,245 [INFO]  Epoch[13] Train-cross-entropy=0.099074
2019-09-01 13:09:52,247 [INFO]  Epoch[13] Train-Precious_metals-accuracy=0.000000
2019-09-01 13:09:52,248 [INFO]  Epoch[13] Time cost=0.313
2019-09-01 13:09:52,252 [INFO]  Saved checkpoint to "model/Precious_metals_imputer/model-0013.params"
2019-09-01 13:09:52,289 [INFO]  Epoch[13] Validation-cross-entropy=0.194886
2019-09-01 13:09:52,291 [INFO]  Epoch[13] Validation-Precious_metals-accuracy=0.000000
2019-09-01 13:09:52,438 [INFO]  Epoch[14] Batch [0-29]	Speed: 3282.33 samples/sec	cross-entropy=0.125197	Precious_metals-accuracy=0.000000
2019-09-01 13:09:52,570 [INFO]  Epoch[14] Train-cross-entropy=0.154526
2019-09-01 13:09:52,572 [INFO]  Epoch[14] Train-Precious_metals-accuracy=0.000000
2019-09-01 13:09:52,574 [INFO]  Epoch[14] Time cost=0.281
2019-09-01 13:09:52,577 [INFO]  Saved checkpoint to "model/Precious_metals_imputer/model-0014.params"
2019-09-01 13:09:52,610 [INFO]  No improvement detected for 5 epochs compared to 0.07253242417105607 last error obtained: 0.17499686351844243, stopping here
2019-09-01 13:09:52,611 [INFO]  
========== done (5.2658586502075195 s) fit model
2019-09-01 13:09:54,517 [INFO]  CategoricalEncoder for column Store_of_wealth                                found only 2 occurrences of value warehouse
2019-09-01 13:09:57,392 [WARNING]  Test set does not contain any ocurrences of values [warehouse] in column [Store_of_wealth], consider using a more representative test set.
2019-09-01 13:09:57,397 [INFO]  
========== start: fit model
2019-09-01 13:09:57,398 [WARNING]  Already bound, ignoring bind()
2019-09-01 13:09:57,585 [INFO]  Epoch[0] Batch [0-30]	Speed: 2703.20 samples/sec	cross-entropy=0.620973	Store_of_wealth-accuracy=0.747984
2019-09-01 13:09:57,770 [INFO]  Epoch[0] Train-cross-entropy=0.312904
2019-09-01 13:09:57,771 [INFO]  Epoch[0] Train-Store_of_wealth-accuracy=0.879310
2019-09-01 13:09:57,773 [INFO]  Epoch[0] Time cost=0.372
2019-09-01 13:09:57,777 [INFO]  Saved checkpoint to "model/Store_of_wealth_imputer/model-0000.params"
2019-09-01 13:09:57,812 [INFO]  Epoch[0] Validation-cross-entropy=0.221262
2019-09-01 13:09:57,814 [INFO]  Epoch[0] Validation-Store_of_wealth-accuracy=0.937500
2019-09-01 13:09:58,036 [INFO]  Epoch[1] Batch [0-30]	Speed: 2307.95 samples/sec	cross-entropy=0.205843	Store_of_wealth-accuracy=0.921371
2019-09-01 13:09:58,267 [INFO]  Epoch[1] Train-cross-entropy=0.124761
2019-09-01 13:09:58,270 [INFO]  Epoch[1] Train-Store_of_wealth-accuracy=0.961207
2019-09-01 13:09:58,272 [INFO]  Epoch[1] Time cost=0.455
2019-09-01 13:09:58,276 [INFO]  Saved checkpoint to "model/Store_of_wealth_imputer/model-0001.params"
2019-09-01 13:09:58,328 [INFO]  Epoch[1] Validation-cross-entropy=0.109983
2019-09-01 13:09:58,330 [INFO]  Epoch[1] Validation-Store_of_wealth-accuracy=0.991071
2019-09-01 13:09:58,555 [INFO]  Epoch[2] Batch [0-30]	Speed: 2237.69 samples/sec	cross-entropy=0.095583	Store_of_wealth-accuracy=0.965726
2019-09-01 13:09:58,799 [INFO]  Epoch[2] Train-cross-entropy=0.066781
2019-09-01 13:09:58,801 [INFO]  Epoch[2] Train-Store_of_wealth-accuracy=0.982759
2019-09-01 13:09:58,802 [INFO]  Epoch[2] Time cost=0.471
2019-09-01 13:09:58,807 [INFO]  Saved checkpoint to "model/Store_of_wealth_imputer/model-0002.params"
2019-09-01 13:09:58,841 [INFO]  Epoch[2] Validation-cross-entropy=0.060989
2019-09-01 13:09:58,843 [INFO]  Epoch[2] Validation-Store_of_wealth-accuracy=0.991071
2019-09-01 13:09:59,025 [INFO]  Epoch[3] Batch [0-30]	Speed: 2747.67 samples/sec	cross-entropy=0.053425	Store_of_wealth-accuracy=0.985887
2019-09-01 13:09:59,206 [INFO]  Epoch[3] Train-cross-entropy=0.038197
2019-09-01 13:09:59,207 [INFO]  Epoch[3] Train-Store_of_wealth-accuracy=0.993534
2019-09-01 13:09:59,209 [INFO]  Epoch[3] Time cost=0.364
2019-09-01 13:09:59,213 [INFO]  Saved checkpoint to "model/Store_of_wealth_imputer/model-0003.params"
2019-09-01 13:09:59,247 [INFO]  Epoch[3] Validation-cross-entropy=0.030079
2019-09-01 13:09:59,248 [INFO]  Epoch[3] Validation-Store_of_wealth-accuracy=0.991071
2019-09-01 13:09:59,455 [INFO]  Epoch[4] Batch [0-30]	Speed: 2413.10 samples/sec	cross-entropy=0.030052	Store_of_wealth-accuracy=0.991935
2019-09-01 13:09:59,630 [INFO]  Epoch[4] Train-cross-entropy=0.021685
2019-09-01 13:09:59,632 [INFO]  Epoch[4] Train-Store_of_wealth-accuracy=0.995690
2019-09-01 13:09:59,634 [INFO]  Epoch[4] Time cost=0.384
2019-09-01 13:09:59,638 [INFO]  Saved checkpoint to "model/Store_of_wealth_imputer/model-0004.params"
2019-09-01 13:09:59,671 [INFO]  Epoch[4] Validation-cross-entropy=0.014581
2019-09-01 13:09:59,673 [INFO]  Epoch[4] Validation-Store_of_wealth-accuracy=1.000000
2019-09-01 13:09:59,853 [INFO]  Epoch[5] Batch [0-30]	Speed: 2765.42 samples/sec	cross-entropy=0.016630	Store_of_wealth-accuracy=0.997984
2019-09-01 13:10:00,028 [INFO]  Epoch[5] Train-cross-entropy=0.010354
2019-09-01 13:10:00,029 [INFO]  Epoch[5] Train-Store_of_wealth-accuracy=0.997845
2019-09-01 13:10:00,031 [INFO]  Epoch[5] Time cost=0.357
2019-09-01 13:10:00,035 [INFO]  Saved checkpoint to "model/Store_of_wealth_imputer/model-0005.params"
2019-09-01 13:10:00,069 [INFO]  Epoch[5] Validation-cross-entropy=0.008963
2019-09-01 13:10:00,071 [INFO]  Epoch[5] Validation-Store_of_wealth-accuracy=1.000000
2019-09-01 13:10:00,256 [INFO]  Epoch[6] Batch [0-30]	Speed: 2699.77 samples/sec	cross-entropy=0.008178	Store_of_wealth-accuracy=1.000000
2019-09-01 13:10:00,436 [INFO]  Epoch[6] Train-cross-entropy=0.006558
2019-09-01 13:10:00,438 [INFO]  Epoch[6] Train-Store_of_wealth-accuracy=1.000000
2019-09-01 13:10:00,439 [INFO]  Epoch[6] Time cost=0.367
2019-09-01 13:10:00,445 [INFO]  Saved checkpoint to "model/Store_of_wealth_imputer/model-0006.params"
2019-09-01 13:10:00,479 [INFO]  Epoch[6] Validation-cross-entropy=0.004782
2019-09-01 13:10:00,481 [INFO]  Epoch[6] Validation-Store_of_wealth-accuracy=1.000000
2019-09-01 13:10:00,665 [INFO]  Epoch[7] Batch [0-30]	Speed: 2723.05 samples/sec	cross-entropy=0.004978	Store_of_wealth-accuracy=1.000000
2019-09-01 13:10:00,844 [INFO]  Epoch[7] Train-cross-entropy=0.004012
2019-09-01 13:10:00,846 [INFO]  Epoch[7] Train-Store_of_wealth-accuracy=1.000000
2019-09-01 13:10:00,847 [INFO]  Epoch[7] Time cost=0.365
2019-09-01 13:10:00,852 [INFO]  Saved checkpoint to "model/Store_of_wealth_imputer/model-0007.params"
2019-09-01 13:10:00,887 [INFO]  Epoch[7] Validation-cross-entropy=0.003598
2019-09-01 13:10:00,889 [INFO]  Epoch[7] Validation-Store_of_wealth-accuracy=1.000000
2019-09-01 13:10:01,079 [INFO]  Epoch[8] Batch [0-30]	Speed: 2620.97 samples/sec	cross-entropy=0.003338	Store_of_wealth-accuracy=1.000000
2019-09-01 13:10:01,253 [INFO]  Epoch[8] Train-cross-entropy=0.002941
2019-09-01 13:10:01,255 [INFO]  Epoch[8] Train-Store_of_wealth-accuracy=1.000000
2019-09-01 13:10:01,257 [INFO]  Epoch[8] Time cost=0.366
2019-09-01 13:10:01,262 [INFO]  Saved checkpoint to "model/Store_of_wealth_imputer/model-0008.params"
2019-09-01 13:10:01,296 [INFO]  Epoch[8] Validation-cross-entropy=0.002623
2019-09-01 13:10:01,298 [INFO]  Epoch[8] Validation-Store_of_wealth-accuracy=1.000000
2019-09-01 13:10:01,484 [INFO]  Epoch[9] Batch [0-30]	Speed: 2694.80 samples/sec	cross-entropy=0.002504	Store_of_wealth-accuracy=1.000000
2019-09-01 13:10:01,692 [INFO]  Epoch[9] Train-cross-entropy=0.002221
2019-09-01 13:10:01,694 [INFO]  Epoch[9] Train-Store_of_wealth-accuracy=1.000000
2019-09-01 13:10:01,695 [INFO]  Epoch[9] Time cost=0.395
2019-09-01 13:10:01,699 [INFO]  Saved checkpoint to "model/Store_of_wealth_imputer/model-0009.params"
2019-09-01 13:10:01,738 [INFO]  Epoch[9] Validation-cross-entropy=0.002023
2019-09-01 13:10:01,739 [INFO]  Epoch[9] Validation-Store_of_wealth-accuracy=1.000000
2019-09-01 13:10:01,923 [INFO]  Epoch[10] Batch [0-30]	Speed: 2721.70 samples/sec	cross-entropy=0.001937	Store_of_wealth-accuracy=1.000000
2019-09-01 13:10:02,102 [INFO]  Epoch[10] Train-cross-entropy=0.001751
2019-09-01 13:10:02,103 [INFO]  Epoch[10] Train-Store_of_wealth-accuracy=1.000000
2019-09-01 13:10:02,105 [INFO]  Epoch[10] Time cost=0.364
2019-09-01 13:10:02,109 [INFO]  Saved checkpoint to "model/Store_of_wealth_imputer/model-0010.params"
2019-09-01 13:10:02,143 [INFO]  Epoch[10] Validation-cross-entropy=0.001594
2019-09-01 13:10:02,145 [INFO]  Epoch[10] Validation-Store_of_wealth-accuracy=1.000000
2019-09-01 13:10:02,332 [INFO]  Epoch[11] Batch [0-30]	Speed: 2675.86 samples/sec	cross-entropy=0.001549	Store_of_wealth-accuracy=1.000000
2019-09-01 13:10:02,514 [INFO]  Epoch[11] Train-cross-entropy=0.001405
2019-09-01 13:10:02,516 [INFO]  Epoch[11] Train-Store_of_wealth-accuracy=1.000000
2019-09-01 13:10:02,518 [INFO]  Epoch[11] Time cost=0.371
2019-09-01 13:10:02,522 [INFO]  Saved checkpoint to "model/Store_of_wealth_imputer/model-0011.params"
2019-09-01 13:10:02,556 [INFO]  Epoch[11] Validation-cross-entropy=0.001280
2019-09-01 13:10:02,558 [INFO]  Epoch[11] Validation-Store_of_wealth-accuracy=1.000000
2019-09-01 13:10:02,746 [INFO]  Epoch[12] Batch [0-30]	Speed: 2662.01 samples/sec	cross-entropy=0.001263	Store_of_wealth-accuracy=1.000000
2019-09-01 13:10:02,922 [INFO]  Epoch[12] Train-cross-entropy=0.001144
2019-09-01 13:10:02,923 [INFO]  Epoch[12] Train-Store_of_wealth-accuracy=1.000000
2019-09-01 13:10:02,925 [INFO]  Epoch[12] Time cost=0.365
2019-09-01 13:10:02,929 [INFO]  Saved checkpoint to "model/Store_of_wealth_imputer/model-0012.params"
2019-09-01 13:10:02,969 [INFO]  Epoch[12] Validation-cross-entropy=0.001055
2019-09-01 13:10:02,970 [INFO]  Epoch[12] Validation-Store_of_wealth-accuracy=1.000000
2019-09-01 13:10:03,165 [INFO]  Epoch[13] Batch [0-30]	Speed: 2589.02 samples/sec	cross-entropy=0.001047	Store_of_wealth-accuracy=1.000000
2019-09-01 13:10:03,339 [INFO]  Epoch[13] Train-cross-entropy=0.000951
2019-09-01 13:10:03,341 [INFO]  Epoch[13] Train-Store_of_wealth-accuracy=1.000000
2019-09-01 13:10:03,343 [INFO]  Epoch[13] Time cost=0.372
2019-09-01 13:10:03,348 [INFO]  Saved checkpoint to "model/Store_of_wealth_imputer/model-0013.params"
2019-09-01 13:10:03,383 [INFO]  Epoch[13] Validation-cross-entropy=0.000888
2019-09-01 13:10:03,385 [INFO]  Epoch[13] Validation-Store_of_wealth-accuracy=1.000000
2019-09-01 13:10:03,574 [INFO]  Epoch[14] Batch [0-30]	Speed: 2655.00 samples/sec	cross-entropy=0.000879	Store_of_wealth-accuracy=1.000000
2019-09-01 13:10:03,749 [INFO]  Epoch[14] Train-cross-entropy=0.000806
2019-09-01 13:10:03,751 [INFO]  Epoch[14] Train-Store_of_wealth-accuracy=1.000000
2019-09-01 13:10:03,753 [INFO]  Epoch[14] Time cost=0.367
2019-09-01 13:10:03,758 [INFO]  Saved checkpoint to "model/Store_of_wealth_imputer/model-0014.params"
2019-09-01 13:10:03,792 [INFO]  Epoch[14] Validation-cross-entropy=0.000755
2019-09-01 13:10:03,794 [INFO]  Epoch[14] Validation-Store_of_wealth-accuracy=1.000000
2019-09-01 13:10:03,981 [INFO]  Epoch[15] Batch [0-30]	Speed: 2677.92 samples/sec	cross-entropy=0.000749	Store_of_wealth-accuracy=1.000000
2019-09-01 13:10:04,152 [INFO]  Epoch[15] Train-cross-entropy=0.000690
2019-09-01 13:10:04,154 [INFO]  Epoch[15] Train-Store_of_wealth-accuracy=1.000000
2019-09-01 13:10:04,155 [INFO]  Epoch[15] Time cost=0.359
2019-09-01 13:10:04,160 [INFO]  Saved checkpoint to "model/Store_of_wealth_imputer/model-0015.params"
2019-09-01 13:10:04,193 [INFO]  Epoch[15] Validation-cross-entropy=0.000656
2019-09-01 13:10:04,195 [INFO]  Epoch[15] Validation-Store_of_wealth-accuracy=1.000000
2019-09-01 13:10:04,392 [INFO]  Epoch[16] Batch [0-30]	Speed: 2557.00 samples/sec	cross-entropy=0.000646	Store_of_wealth-accuracy=1.000000
2019-09-01 13:10:04,565 [INFO]  Epoch[16] Train-cross-entropy=0.000598
2019-09-01 13:10:04,566 [INFO]  Epoch[16] Train-Store_of_wealth-accuracy=1.000000
2019-09-01 13:10:04,568 [INFO]  Epoch[16] Time cost=0.371
2019-09-01 13:10:04,572 [INFO]  Saved checkpoint to "model/Store_of_wealth_imputer/model-0016.params"
2019-09-01 13:10:04,606 [INFO]  Epoch[16] Validation-cross-entropy=0.000572
2019-09-01 13:10:04,608 [INFO]  Epoch[16] Validation-Store_of_wealth-accuracy=1.000000
2019-09-01 13:10:04,797 [INFO]  Epoch[17] Batch [0-30]	Speed: 2655.47 samples/sec	cross-entropy=0.000561	Store_of_wealth-accuracy=1.000000
2019-09-01 13:10:04,975 [INFO]  Epoch[17] Train-cross-entropy=0.000522
2019-09-01 13:10:04,977 [INFO]  Epoch[17] Train-Store_of_wealth-accuracy=1.000000
2019-09-01 13:10:04,978 [INFO]  Epoch[17] Time cost=0.368
2019-09-01 13:10:04,982 [INFO]  Saved checkpoint to "model/Store_of_wealth_imputer/model-0017.params"
2019-09-01 13:10:05,016 [INFO]  Epoch[17] Validation-cross-entropy=0.000504
2019-09-01 13:10:05,018 [INFO]  Epoch[17] Validation-Store_of_wealth-accuracy=1.000000
2019-09-01 13:10:05,209 [INFO]  Epoch[18] Batch [0-30]	Speed: 2614.10 samples/sec	cross-entropy=0.000493	Store_of_wealth-accuracy=1.000000
2019-09-01 13:10:05,392 [INFO]  Epoch[18] Train-cross-entropy=0.000458
2019-09-01 13:10:05,394 [INFO]  Epoch[18] Train-Store_of_wealth-accuracy=1.000000
2019-09-01 13:10:05,396 [INFO]  Epoch[18] Time cost=0.376
2019-09-01 13:10:05,401 [INFO]  Saved checkpoint to "model/Store_of_wealth_imputer/model-0018.params"
2019-09-01 13:10:05,437 [INFO]  Epoch[18] Validation-cross-entropy=0.000440
2019-09-01 13:10:05,439 [INFO]  Epoch[18] Validation-Store_of_wealth-accuracy=1.000000
2019-09-01 13:10:05,682 [INFO]  Epoch[19] Batch [0-30]	Speed: 2048.49 samples/sec	cross-entropy=0.000435	Store_of_wealth-accuracy=1.000000
2019-09-01 13:10:05,858 [INFO]  Epoch[19] Train-cross-entropy=0.000404
2019-09-01 13:10:05,859 [INFO]  Epoch[19] Train-Store_of_wealth-accuracy=1.000000
2019-09-01 13:10:05,861 [INFO]  Epoch[19] Time cost=0.420
2019-09-01 13:10:05,868 [INFO]  Saved checkpoint to "model/Store_of_wealth_imputer/model-0019.params"
2019-09-01 13:10:05,906 [INFO]  Epoch[19] Validation-cross-entropy=0.000393
2019-09-01 13:10:05,908 [INFO]  Epoch[19] Validation-Store_of_wealth-accuracy=1.000000
2019-09-01 13:10:06,119 [INFO]  Epoch[20] Batch [0-30]	Speed: 2369.21 samples/sec	cross-entropy=0.000383	Store_of_wealth-accuracy=1.000000
2019-09-01 13:10:06,313 [INFO]  Epoch[20] Train-cross-entropy=0.000359
2019-09-01 13:10:06,315 [INFO]  Epoch[20] Train-Store_of_wealth-accuracy=1.000000
2019-09-01 13:10:06,317 [INFO]  Epoch[20] Time cost=0.407
2019-09-01 13:10:06,322 [INFO]  Saved checkpoint to "model/Store_of_wealth_imputer/model-0020.params"
2019-09-01 13:10:06,356 [INFO]  Epoch[20] Validation-cross-entropy=0.000353
2019-09-01 13:10:06,357 [INFO]  Epoch[20] Validation-Store_of_wealth-accuracy=1.000000
2019-09-01 13:10:06,548 [INFO]  Epoch[21] Batch [0-30]	Speed: 2619.43 samples/sec	cross-entropy=0.000343	Store_of_wealth-accuracy=1.000000
2019-09-01 13:10:06,729 [INFO]  Epoch[21] Train-cross-entropy=0.000320
2019-09-01 13:10:06,730 [INFO]  Epoch[21] Train-Store_of_wealth-accuracy=1.000000
2019-09-01 13:10:06,732 [INFO]  Epoch[21] Time cost=0.373
2019-09-01 13:10:06,737 [INFO]  Saved checkpoint to "model/Store_of_wealth_imputer/model-0021.params"
2019-09-01 13:10:06,770 [INFO]  Epoch[21] Validation-cross-entropy=0.000315
2019-09-01 13:10:06,772 [INFO]  Epoch[21] Validation-Store_of_wealth-accuracy=1.000000
2019-09-01 13:10:06,962 [INFO]  Epoch[22] Batch [0-30]	Speed: 2624.51 samples/sec	cross-entropy=0.000307	Store_of_wealth-accuracy=1.000000
2019-09-01 13:10:07,137 [INFO]  Epoch[22] Train-cross-entropy=0.000287
2019-09-01 13:10:07,139 [INFO]  Epoch[22] Train-Store_of_wealth-accuracy=1.000000
2019-09-01 13:10:07,140 [INFO]  Epoch[22] Time cost=0.367
2019-09-01 13:10:07,145 [INFO]  Saved checkpoint to "model/Store_of_wealth_imputer/model-0022.params"
2019-09-01 13:10:07,179 [INFO]  Epoch[22] Validation-cross-entropy=0.000284
2019-09-01 13:10:07,180 [INFO]  Epoch[22] Validation-Store_of_wealth-accuracy=1.000000
2019-09-01 13:10:07,369 [INFO]  Epoch[23] Batch [0-30]	Speed: 2651.01 samples/sec	cross-entropy=0.000276	Store_of_wealth-accuracy=1.000000
2019-09-01 13:10:07,565 [INFO]  Epoch[23] Train-cross-entropy=0.000259
2019-09-01 13:10:07,569 [INFO]  Epoch[23] Train-Store_of_wealth-accuracy=1.000000
2019-09-01 13:10:07,572 [INFO]  Epoch[23] Time cost=0.390
2019-09-01 13:10:07,579 [INFO]  Saved checkpoint to "model/Store_of_wealth_imputer/model-0023.params"
2019-09-01 13:10:07,621 [INFO]  Epoch[23] Validation-cross-entropy=0.000259
2019-09-01 13:10:07,623 [INFO]  Epoch[23] Validation-Store_of_wealth-accuracy=1.000000
2019-09-01 13:10:07,832 [INFO]  Epoch[24] Batch [0-30]	Speed: 2447.61 samples/sec	cross-entropy=0.000249	Store_of_wealth-accuracy=1.000000
2019-09-01 13:10:08,012 [INFO]  Epoch[24] Train-cross-entropy=0.000234
2019-09-01 13:10:08,014 [INFO]  Epoch[24] Train-Store_of_wealth-accuracy=1.000000
2019-09-01 13:10:08,015 [INFO]  Epoch[24] Time cost=0.390
2019-09-01 13:10:08,020 [INFO]  Saved checkpoint to "model/Store_of_wealth_imputer/model-0024.params"
2019-09-01 13:10:08,053 [INFO]  Epoch[24] Validation-cross-entropy=0.000234
2019-09-01 13:10:08,055 [INFO]  Epoch[24] Validation-Store_of_wealth-accuracy=1.000000
2019-09-01 13:10:08,248 [INFO]  Epoch[25] Batch [0-30]	Speed: 2599.15 samples/sec	cross-entropy=0.000226	Store_of_wealth-accuracy=1.000000
2019-09-01 13:10:08,420 [INFO]  Epoch[25] Train-cross-entropy=0.000213
2019-09-01 13:10:08,422 [INFO]  Epoch[25] Train-Store_of_wealth-accuracy=1.000000
2019-09-01 13:10:08,423 [INFO]  Epoch[25] Time cost=0.367
2019-09-01 13:10:08,428 [INFO]  Saved checkpoint to "model/Store_of_wealth_imputer/model-0025.params"
2019-09-01 13:10:08,461 [INFO]  Epoch[25] Validation-cross-entropy=0.000213
2019-09-01 13:10:08,462 [INFO]  Epoch[25] Validation-Store_of_wealth-accuracy=1.000000
2019-09-01 13:10:08,652 [INFO]  Epoch[26] Batch [0-30]	Speed: 2636.32 samples/sec	cross-entropy=0.000206	Store_of_wealth-accuracy=1.000000
2019-09-01 13:10:08,838 [INFO]  Epoch[26] Train-cross-entropy=0.000194
2019-09-01 13:10:08,840 [INFO]  Epoch[26] Train-Store_of_wealth-accuracy=1.000000
2019-09-01 13:10:08,842 [INFO]  Epoch[26] Time cost=0.378
2019-09-01 13:10:08,846 [INFO]  Saved checkpoint to "model/Store_of_wealth_imputer/model-0026.params"
2019-09-01 13:10:08,880 [INFO]  Epoch[26] Validation-cross-entropy=0.000195
2019-09-01 13:10:08,882 [INFO]  Epoch[26] Validation-Store_of_wealth-accuracy=1.000000
2019-09-01 13:10:09,076 [INFO]  Epoch[27] Batch [0-30]	Speed: 2578.36 samples/sec	cross-entropy=0.000189	Store_of_wealth-accuracy=1.000000
2019-09-01 13:10:09,249 [INFO]  Epoch[27] Train-cross-entropy=0.000177
2019-09-01 13:10:09,251 [INFO]  Epoch[27] Train-Store_of_wealth-accuracy=1.000000
2019-09-01 13:10:09,253 [INFO]  Epoch[27] Time cost=0.369
2019-09-01 13:10:09,257 [INFO]  Saved checkpoint to "model/Store_of_wealth_imputer/model-0027.params"
2019-09-01 13:10:09,291 [INFO]  Epoch[27] Validation-cross-entropy=0.000178
2019-09-01 13:10:09,293 [INFO]  Epoch[27] Validation-Store_of_wealth-accuracy=1.000000
2019-09-01 13:10:09,480 [INFO]  Epoch[28] Batch [0-30]	Speed: 2671.38 samples/sec	cross-entropy=0.000172	Store_of_wealth-accuracy=1.000000
2019-09-01 13:10:09,654 [INFO]  Epoch[28] Train-cross-entropy=0.000162
2019-09-01 13:10:09,656 [INFO]  Epoch[28] Train-Store_of_wealth-accuracy=1.000000
2019-09-01 13:10:09,658 [INFO]  Epoch[28] Time cost=0.363
2019-09-01 13:10:09,663 [INFO]  Saved checkpoint to "model/Store_of_wealth_imputer/model-0028.params"
2019-09-01 13:10:09,697 [INFO]  Epoch[28] Validation-cross-entropy=0.000164
2019-09-01 13:10:09,699 [INFO]  Epoch[28] Validation-Store_of_wealth-accuracy=1.000000
2019-09-01 13:10:09,886 [INFO]  Epoch[29] Batch [0-30]	Speed: 2680.60 samples/sec	cross-entropy=0.000158	Store_of_wealth-accuracy=1.000000
2019-09-01 13:10:10,061 [INFO]  Epoch[29] Train-cross-entropy=0.000149
2019-09-01 13:10:10,063 [INFO]  Epoch[29] Train-Store_of_wealth-accuracy=1.000000
2019-09-01 13:10:10,065 [INFO]  Epoch[29] Time cost=0.364
2019-09-01 13:10:10,070 [INFO]  Saved checkpoint to "model/Store_of_wealth_imputer/model-0029.params"
2019-09-01 13:10:10,103 [INFO]  Epoch[29] Validation-cross-entropy=0.000152
2019-09-01 13:10:10,105 [INFO]  Epoch[29] Validation-Store_of_wealth-accuracy=1.000000
2019-09-01 13:10:10,304 [INFO]  Epoch[30] Batch [0-30]	Speed: 2510.58 samples/sec	cross-entropy=0.000146	Store_of_wealth-accuracy=1.000000
2019-09-01 13:10:10,478 [INFO]  Epoch[30] Train-cross-entropy=0.000137
2019-09-01 13:10:10,480 [INFO]  Epoch[30] Train-Store_of_wealth-accuracy=1.000000
2019-09-01 13:10:10,482 [INFO]  Epoch[30] Time cost=0.376
2019-09-01 13:10:10,487 [INFO]  Saved checkpoint to "model/Store_of_wealth_imputer/model-0030.params"
2019-09-01 13:10:10,522 [INFO]  Epoch[30] Validation-cross-entropy=0.000140
2019-09-01 13:10:10,524 [INFO]  Epoch[30] Validation-Store_of_wealth-accuracy=1.000000
2019-09-01 13:10:10,715 [INFO]  Epoch[31] Batch [0-30]	Speed: 2617.46 samples/sec	cross-entropy=0.000135	Store_of_wealth-accuracy=1.000000
2019-09-01 13:10:10,890 [INFO]  Epoch[31] Train-cross-entropy=0.000126
2019-09-01 13:10:10,892 [INFO]  Epoch[31] Train-Store_of_wealth-accuracy=1.000000
2019-09-01 13:10:10,894 [INFO]  Epoch[31] Time cost=0.368
2019-09-01 13:10:10,898 [INFO]  Saved checkpoint to "model/Store_of_wealth_imputer/model-0031.params"
2019-09-01 13:10:10,931 [INFO]  Epoch[31] Validation-cross-entropy=0.000129
2019-09-01 13:10:10,933 [INFO]  Epoch[31] Validation-Store_of_wealth-accuracy=1.000000
2019-09-01 13:10:11,139 [INFO]  Epoch[32] Batch [0-30]	Speed: 2442.00 samples/sec	cross-entropy=0.000124	Store_of_wealth-accuracy=1.000000
2019-09-01 13:10:11,311 [INFO]  Epoch[32] Train-cross-entropy=0.000116
2019-09-01 13:10:11,313 [INFO]  Epoch[32] Train-Store_of_wealth-accuracy=1.000000
2019-09-01 13:10:11,314 [INFO]  Epoch[32] Time cost=0.380
2019-09-01 13:10:11,319 [INFO]  Saved checkpoint to "model/Store_of_wealth_imputer/model-0032.params"
2019-09-01 13:10:11,353 [INFO]  Epoch[32] Validation-cross-entropy=0.000118
2019-09-01 13:10:11,355 [INFO]  Epoch[32] Validation-Store_of_wealth-accuracy=1.000000
2019-09-01 13:10:11,555 [INFO]  Epoch[33] Batch [0-30]	Speed: 2496.91 samples/sec	cross-entropy=0.000115	Store_of_wealth-accuracy=1.000000
2019-09-01 13:10:11,737 [INFO]  Epoch[33] Train-cross-entropy=0.000107
2019-09-01 13:10:11,738 [INFO]  Epoch[33] Train-Store_of_wealth-accuracy=1.000000
2019-09-01 13:10:11,740 [INFO]  Epoch[33] Time cost=0.383
2019-09-01 13:10:11,744 [INFO]  Saved checkpoint to "model/Store_of_wealth_imputer/model-0033.params"
2019-09-01 13:10:11,778 [INFO]  Epoch[33] Validation-cross-entropy=0.000108
2019-09-01 13:10:11,780 [INFO]  Epoch[33] Validation-Store_of_wealth-accuracy=1.000000
2019-09-01 13:10:11,969 [INFO]  Epoch[34] Batch [0-30]	Speed: 2648.72 samples/sec	cross-entropy=0.000105	Store_of_wealth-accuracy=1.000000
2019-09-01 13:10:12,172 [INFO]  Epoch[34] Train-cross-entropy=0.000099
2019-09-01 13:10:12,173 [INFO]  Epoch[34] Train-Store_of_wealth-accuracy=1.000000
2019-09-01 13:10:12,175 [INFO]  Epoch[34] Time cost=0.393
2019-09-01 13:10:12,180 [INFO]  Saved checkpoint to "model/Store_of_wealth_imputer/model-0034.params"
2019-09-01 13:10:12,214 [INFO]  Epoch[34] Validation-cross-entropy=0.000100
2019-09-01 13:10:12,217 [INFO]  Epoch[34] Validation-Store_of_wealth-accuracy=1.000000
2019-09-01 13:10:12,406 [INFO]  Epoch[35] Batch [0-30]	Speed: 2647.93 samples/sec	cross-entropy=0.000097	Store_of_wealth-accuracy=1.000000
2019-09-01 13:10:12,583 [INFO]  Epoch[35] Train-cross-entropy=0.000091
2019-09-01 13:10:12,585 [INFO]  Epoch[35] Train-Store_of_wealth-accuracy=1.000000
2019-09-01 13:10:12,587 [INFO]  Epoch[35] Time cost=0.368
2019-09-01 13:10:12,592 [INFO]  Saved checkpoint to "model/Store_of_wealth_imputer/model-0035.params"
2019-09-01 13:10:12,626 [INFO]  Epoch[35] Validation-cross-entropy=0.000092
2019-09-01 13:10:12,628 [INFO]  Epoch[35] Validation-Store_of_wealth-accuracy=1.000000
2019-09-01 13:10:12,818 [INFO]  Epoch[36] Batch [0-30]	Speed: 2643.99 samples/sec	cross-entropy=0.000090	Store_of_wealth-accuracy=1.000000
2019-09-01 13:10:12,993 [INFO]  Epoch[36] Train-cross-entropy=0.000084
2019-09-01 13:10:12,995 [INFO]  Epoch[36] Train-Store_of_wealth-accuracy=1.000000
2019-09-01 13:10:12,996 [INFO]  Epoch[36] Time cost=0.367
2019-09-01 13:10:13,001 [INFO]  Saved checkpoint to "model/Store_of_wealth_imputer/model-0036.params"
2019-09-01 13:10:13,044 [INFO]  Epoch[36] Validation-cross-entropy=0.000086
2019-09-01 13:10:13,045 [INFO]  Epoch[36] Validation-Store_of_wealth-accuracy=1.000000
2019-09-01 13:10:13,246 [INFO]  Epoch[37] Batch [0-30]	Speed: 2508.47 samples/sec	cross-entropy=0.000083	Store_of_wealth-accuracy=1.000000
2019-09-01 13:10:13,427 [INFO]  Epoch[37] Train-cross-entropy=0.000078
2019-09-01 13:10:13,428 [INFO]  Epoch[37] Train-Store_of_wealth-accuracy=1.000000
2019-09-01 13:10:13,430 [INFO]  Epoch[37] Time cost=0.383
2019-09-01 13:10:13,434 [INFO]  Saved checkpoint to "model/Store_of_wealth_imputer/model-0037.params"
2019-09-01 13:10:13,468 [INFO]  Epoch[37] Validation-cross-entropy=0.000080
2019-09-01 13:10:13,470 [INFO]  Epoch[37] Validation-Store_of_wealth-accuracy=1.000000
2019-09-01 13:10:13,662 [INFO]  Epoch[38] Batch [0-30]	Speed: 2603.70 samples/sec	cross-entropy=0.000077	Store_of_wealth-accuracy=1.000000
2019-09-01 13:10:13,843 [INFO]  Epoch[38] Train-cross-entropy=0.000072
2019-09-01 13:10:13,845 [INFO]  Epoch[38] Train-Store_of_wealth-accuracy=1.000000
2019-09-01 13:10:13,846 [INFO]  Epoch[38] Time cost=0.375
2019-09-01 13:10:13,851 [INFO]  Saved checkpoint to "model/Store_of_wealth_imputer/model-0038.params"
2019-09-01 13:10:13,894 [INFO]  Epoch[38] Validation-cross-entropy=0.000074
2019-09-01 13:10:13,896 [INFO]  Epoch[38] Validation-Store_of_wealth-accuracy=1.000000
2019-09-01 13:10:14,092 [INFO]  Epoch[39] Batch [0-30]	Speed: 2599.25 samples/sec	cross-entropy=0.000071	Store_of_wealth-accuracy=1.000000
2019-09-01 13:10:14,266 [INFO]  Epoch[39] Train-cross-entropy=0.000067
2019-09-01 13:10:14,268 [INFO]  Epoch[39] Train-Store_of_wealth-accuracy=1.000000
2019-09-01 13:10:14,269 [INFO]  Epoch[39] Time cost=0.372
2019-09-01 13:10:14,274 [INFO]  Saved checkpoint to "model/Store_of_wealth_imputer/model-0039.params"
2019-09-01 13:10:14,308 [INFO]  Epoch[39] Validation-cross-entropy=0.000069
2019-09-01 13:10:14,309 [INFO]  Epoch[39] Validation-Store_of_wealth-accuracy=1.000000
2019-09-01 13:10:14,500 [INFO]  Epoch[40] Batch [0-30]	Speed: 2622.39 samples/sec	cross-entropy=0.000067	Store_of_wealth-accuracy=1.000000
2019-09-01 13:10:14,686 [INFO]  Epoch[40] Train-cross-entropy=0.000063
2019-09-01 13:10:14,688 [INFO]  Epoch[40] Train-Store_of_wealth-accuracy=1.000000
2019-09-01 13:10:14,689 [INFO]  Epoch[40] Time cost=0.379
2019-09-01 13:10:14,694 [INFO]  Saved checkpoint to "model/Store_of_wealth_imputer/model-0040.params"
2019-09-01 13:10:14,733 [INFO]  Epoch[40] Validation-cross-entropy=0.000064
2019-09-01 13:10:14,736 [INFO]  Epoch[40] Validation-Store_of_wealth-accuracy=1.000000
2019-09-01 13:10:14,932 [INFO]  Epoch[41] Batch [0-30]	Speed: 2631.44 samples/sec	cross-entropy=0.000062	Store_of_wealth-accuracy=1.000000
2019-09-01 13:10:15,109 [INFO]  Epoch[41] Train-cross-entropy=0.000059
2019-09-01 13:10:15,110 [INFO]  Epoch[41] Train-Store_of_wealth-accuracy=1.000000
2019-09-01 13:10:15,112 [INFO]  Epoch[41] Time cost=0.374
2019-09-01 13:10:15,116 [INFO]  Saved checkpoint to "model/Store_of_wealth_imputer/model-0041.params"
2019-09-01 13:10:15,150 [INFO]  Epoch[41] Validation-cross-entropy=0.000060
2019-09-01 13:10:15,152 [INFO]  Epoch[41] Validation-Store_of_wealth-accuracy=1.000000
2019-09-01 13:10:15,342 [INFO]  Epoch[42] Batch [0-30]	Speed: 2645.72 samples/sec	cross-entropy=0.000058	Store_of_wealth-accuracy=1.000000
2019-09-01 13:10:15,519 [INFO]  Epoch[42] Train-cross-entropy=0.000055
2019-09-01 13:10:15,521 [INFO]  Epoch[42] Train-Store_of_wealth-accuracy=1.000000
2019-09-01 13:10:15,522 [INFO]  Epoch[42] Time cost=0.369
2019-09-01 13:10:15,528 [INFO]  Saved checkpoint to "model/Store_of_wealth_imputer/model-0042.params"
2019-09-01 13:10:15,570 [INFO]  Epoch[42] Validation-cross-entropy=0.000056
2019-09-01 13:10:15,572 [INFO]  Epoch[42] Validation-Store_of_wealth-accuracy=1.000000
2019-09-01 13:10:15,761 [INFO]  Epoch[43] Batch [0-30]	Speed: 2680.16 samples/sec	cross-entropy=0.000054	Store_of_wealth-accuracy=1.000000
2019-09-01 13:10:15,937 [INFO]  Epoch[43] Train-cross-entropy=0.000051
2019-09-01 13:10:15,939 [INFO]  Epoch[43] Train-Store_of_wealth-accuracy=1.000000
2019-09-01 13:10:15,941 [INFO]  Epoch[43] Time cost=0.368
2019-09-01 13:10:15,946 [INFO]  Saved checkpoint to "model/Store_of_wealth_imputer/model-0043.params"
2019-09-01 13:10:15,981 [INFO]  Epoch[43] Validation-cross-entropy=0.000052
2019-09-01 13:10:15,983 [INFO]  Epoch[43] Validation-Store_of_wealth-accuracy=1.000000
2019-09-01 13:10:16,180 [INFO]  Epoch[44] Batch [0-30]	Speed: 2540.85 samples/sec	cross-entropy=0.000051	Store_of_wealth-accuracy=1.000000
2019-09-01 13:10:16,366 [INFO]  Epoch[44] Train-cross-entropy=0.000048
2019-09-01 13:10:16,368 [INFO]  Epoch[44] Train-Store_of_wealth-accuracy=1.000000
2019-09-01 13:10:16,370 [INFO]  Epoch[44] Time cost=0.385
2019-09-01 13:10:16,375 [INFO]  Saved checkpoint to "model/Store_of_wealth_imputer/model-0044.params"
2019-09-01 13:10:16,410 [INFO]  Epoch[44] Validation-cross-entropy=0.000049
2019-09-01 13:10:16,412 [INFO]  Epoch[44] Validation-Store_of_wealth-accuracy=1.000000
2019-09-01 13:10:16,608 [INFO]  Epoch[45] Batch [0-30]	Speed: 2552.90 samples/sec	cross-entropy=0.000048	Store_of_wealth-accuracy=1.000000
2019-09-01 13:10:16,786 [INFO]  Epoch[45] Train-cross-entropy=0.000045
2019-09-01 13:10:16,788 [INFO]  Epoch[45] Train-Store_of_wealth-accuracy=1.000000
2019-09-01 13:10:16,789 [INFO]  Epoch[45] Time cost=0.376
2019-09-01 13:10:16,794 [INFO]  Saved checkpoint to "model/Store_of_wealth_imputer/model-0045.params"
2019-09-01 13:10:16,828 [INFO]  Epoch[45] Validation-cross-entropy=0.000046
2019-09-01 13:10:16,830 [INFO]  Epoch[45] Validation-Store_of_wealth-accuracy=1.000000
2019-09-01 13:10:17,020 [INFO]  Epoch[46] Batch [0-30]	Speed: 2635.69 samples/sec	cross-entropy=0.000045	Store_of_wealth-accuracy=1.000000
2019-09-01 13:10:17,199 [INFO]  Epoch[46] Train-cross-entropy=0.000042
2019-09-01 13:10:17,201 [INFO]  Epoch[46] Train-Store_of_wealth-accuracy=1.000000
2019-09-01 13:10:17,202 [INFO]  Epoch[46] Time cost=0.371
2019-09-01 13:10:17,208 [INFO]  Saved checkpoint to "model/Store_of_wealth_imputer/model-0046.params"
2019-09-01 13:10:17,245 [INFO]  Epoch[46] Validation-cross-entropy=0.000043
2019-09-01 13:10:17,247 [INFO]  Epoch[46] Validation-Store_of_wealth-accuracy=1.000000
2019-09-01 13:10:17,437 [INFO]  Epoch[47] Batch [0-30]	Speed: 2644.56 samples/sec	cross-entropy=0.000042	Store_of_wealth-accuracy=1.000000
2019-09-01 13:10:17,615 [INFO]  Epoch[47] Train-cross-entropy=0.000039
2019-09-01 13:10:17,616 [INFO]  Epoch[47] Train-Store_of_wealth-accuracy=1.000000
2019-09-01 13:10:17,618 [INFO]  Epoch[47] Time cost=0.369
2019-09-01 13:10:17,623 [INFO]  Saved checkpoint to "model/Store_of_wealth_imputer/model-0047.params"
2019-09-01 13:10:17,658 [INFO]  Epoch[47] Validation-cross-entropy=0.000040
2019-09-01 13:10:17,660 [INFO]  Epoch[47] Validation-Store_of_wealth-accuracy=1.000000
2019-09-01 13:10:17,851 [INFO]  Epoch[48] Batch [0-30]	Speed: 2636.99 samples/sec	cross-entropy=0.000039	Store_of_wealth-accuracy=1.000000
2019-09-01 13:10:18,028 [INFO]  Epoch[48] Train-cross-entropy=0.000037
2019-09-01 13:10:18,029 [INFO]  Epoch[48] Train-Store_of_wealth-accuracy=1.000000
2019-09-01 13:10:18,031 [INFO]  Epoch[48] Time cost=0.369
2019-09-01 13:10:18,036 [INFO]  Saved checkpoint to "model/Store_of_wealth_imputer/model-0048.params"
2019-09-01 13:10:18,071 [INFO]  Epoch[48] Validation-cross-entropy=0.000038
2019-09-01 13:10:18,073 [INFO]  Epoch[48] Validation-Store_of_wealth-accuracy=1.000000
2019-09-01 13:10:18,264 [INFO]  Epoch[49] Batch [0-30]	Speed: 2625.10 samples/sec	cross-entropy=0.000037	Store_of_wealth-accuracy=1.000000
2019-09-01 13:10:18,440 [INFO]  Epoch[49] Train-cross-entropy=0.000035
2019-09-01 13:10:18,441 [INFO]  Epoch[49] Train-Store_of_wealth-accuracy=1.000000
2019-09-01 13:10:18,442 [INFO]  Epoch[49] Time cost=0.368
2019-09-01 13:10:18,447 [INFO]  Saved checkpoint to "model/Store_of_wealth_imputer/model-0049.params"
2019-09-01 13:10:18,480 [INFO]  Epoch[49] Validation-cross-entropy=0.000036
2019-09-01 13:10:18,481 [INFO]  Epoch[49] Validation-Store_of_wealth-accuracy=1.000000
2019-09-01 13:10:18,676 [INFO]  Epoch[50] Batch [0-30]	Speed: 2590.66 samples/sec	cross-entropy=0.000035	Store_of_wealth-accuracy=1.000000
2019-09-01 13:10:18,859 [INFO]  Epoch[50] Train-cross-entropy=0.000033
2019-09-01 13:10:18,861 [INFO]  Epoch[50] Train-Store_of_wealth-accuracy=1.000000
2019-09-01 13:10:18,862 [INFO]  Epoch[50] Time cost=0.379
2019-09-01 13:10:18,867 [INFO]  Saved checkpoint to "model/Store_of_wealth_imputer/model-0050.params"
2019-09-01 13:10:18,900 [INFO]  Epoch[50] Validation-cross-entropy=0.000034
2019-09-01 13:10:18,902 [INFO]  Epoch[50] Validation-Store_of_wealth-accuracy=1.000000
2019-09-01 13:10:19,093 [INFO]  Epoch[51] Batch [0-30]	Speed: 2635.58 samples/sec	cross-entropy=0.000033	Store_of_wealth-accuracy=1.000000
2019-09-01 13:10:19,271 [INFO]  Epoch[51] Train-cross-entropy=0.000031
2019-09-01 13:10:19,273 [INFO]  Epoch[51] Train-Store_of_wealth-accuracy=1.000000
2019-09-01 13:10:19,274 [INFO]  Epoch[51] Time cost=0.370
2019-09-01 13:10:19,278 [INFO]  Saved checkpoint to "model/Store_of_wealth_imputer/model-0051.params"
2019-09-01 13:10:19,312 [INFO]  Epoch[51] Validation-cross-entropy=0.000032
2019-09-01 13:10:19,314 [INFO]  Epoch[51] Validation-Store_of_wealth-accuracy=1.000000
2019-09-01 13:10:19,505 [INFO]  Epoch[52] Batch [0-30]	Speed: 2628.16 samples/sec	cross-entropy=0.000031	Store_of_wealth-accuracy=1.000000
2019-09-01 13:10:19,681 [INFO]  Epoch[52] Train-cross-entropy=0.000029
2019-09-01 13:10:19,682 [INFO]  Epoch[52] Train-Store_of_wealth-accuracy=1.000000
2019-09-01 13:10:19,684 [INFO]  Epoch[52] Time cost=0.368
2019-09-01 13:10:19,688 [INFO]  Saved checkpoint to "model/Store_of_wealth_imputer/model-0052.params"
2019-09-01 13:10:19,721 [INFO]  Epoch[52] Validation-cross-entropy=0.000030
2019-09-01 13:10:19,723 [INFO]  Epoch[52] Validation-Store_of_wealth-accuracy=1.000000
2019-09-01 13:10:19,911 [INFO]  Epoch[53] Batch [0-30]	Speed: 2664.65 samples/sec	cross-entropy=0.000029	Store_of_wealth-accuracy=1.000000
2019-09-01 13:10:20,089 [INFO]  Epoch[53] Train-cross-entropy=0.000027
2019-09-01 13:10:20,091 [INFO]  Epoch[53] Train-Store_of_wealth-accuracy=1.000000
2019-09-01 13:10:20,093 [INFO]  Epoch[53] Time cost=0.369
2019-09-01 13:10:20,098 [INFO]  Saved checkpoint to "model/Store_of_wealth_imputer/model-0053.params"
2019-09-01 13:10:20,133 [INFO]  Epoch[53] Validation-cross-entropy=0.000028
2019-09-01 13:10:20,135 [INFO]  Epoch[53] Validation-Store_of_wealth-accuracy=1.000000
2019-09-01 13:10:20,324 [INFO]  Epoch[54] Batch [0-30]	Speed: 2650.95 samples/sec	cross-entropy=0.000027	Store_of_wealth-accuracy=1.000000
2019-09-01 13:10:20,505 [INFO]  Epoch[54] Train-cross-entropy=0.000026
2019-09-01 13:10:20,507 [INFO]  Epoch[54] Train-Store_of_wealth-accuracy=1.000000
2019-09-01 13:10:20,508 [INFO]  Epoch[54] Time cost=0.372
2019-09-01 13:10:20,513 [INFO]  Saved checkpoint to "model/Store_of_wealth_imputer/model-0054.params"
2019-09-01 13:10:20,547 [INFO]  Epoch[54] Validation-cross-entropy=0.000027
2019-09-01 13:10:20,548 [INFO]  Epoch[54] Validation-Store_of_wealth-accuracy=1.000000
2019-09-01 13:10:20,746 [INFO]  Epoch[55] Batch [0-30]	Speed: 2521.29 samples/sec	cross-entropy=0.000026	Store_of_wealth-accuracy=1.000000
2019-09-01 13:10:20,924 [INFO]  Epoch[55] Train-cross-entropy=0.000024
2019-09-01 13:10:20,926 [INFO]  Epoch[55] Train-Store_of_wealth-accuracy=1.000000
2019-09-01 13:10:20,928 [INFO]  Epoch[55] Time cost=0.378
2019-09-01 13:10:20,933 [INFO]  Saved checkpoint to "model/Store_of_wealth_imputer/model-0055.params"
2019-09-01 13:10:20,967 [INFO]  Epoch[55] Validation-cross-entropy=0.000026
2019-09-01 13:10:20,969 [INFO]  Epoch[55] Validation-Store_of_wealth-accuracy=1.000000
2019-09-01 13:10:21,154 [INFO]  Epoch[56] Batch [0-30]	Speed: 2705.72 samples/sec	cross-entropy=0.000025	Store_of_wealth-accuracy=1.000000
2019-09-01 13:10:21,331 [INFO]  Epoch[56] Train-cross-entropy=0.000023
2019-09-01 13:10:21,332 [INFO]  Epoch[56] Train-Store_of_wealth-accuracy=1.000000
2019-09-01 13:10:21,334 [INFO]  Epoch[56] Time cost=0.363
2019-09-01 13:10:21,338 [INFO]  Saved checkpoint to "model/Store_of_wealth_imputer/model-0056.params"
2019-09-01 13:10:21,372 [INFO]  Epoch[56] Validation-cross-entropy=0.000024
2019-09-01 13:10:21,374 [INFO]  Epoch[56] Validation-Store_of_wealth-accuracy=1.000000
2019-09-01 13:10:21,587 [INFO]  Epoch[57] Batch [0-30]	Speed: 2332.25 samples/sec	cross-entropy=0.000023	Store_of_wealth-accuracy=1.000000
2019-09-01 13:10:21,763 [INFO]  Epoch[57] Train-cross-entropy=0.000022
2019-09-01 13:10:21,765 [INFO]  Epoch[57] Train-Store_of_wealth-accuracy=1.000000
2019-09-01 13:10:21,766 [INFO]  Epoch[57] Time cost=0.392
2019-09-01 13:10:21,771 [INFO]  Saved checkpoint to "model/Store_of_wealth_imputer/model-0057.params"
2019-09-01 13:10:21,805 [INFO]  Epoch[57] Validation-cross-entropy=0.000023
2019-09-01 13:10:21,807 [INFO]  Epoch[57] Validation-Store_of_wealth-accuracy=1.000000
2019-09-01 13:10:21,996 [INFO]  Epoch[58] Batch [0-30]	Speed: 2642.21 samples/sec	cross-entropy=0.000022	Store_of_wealth-accuracy=1.000000
2019-09-01 13:10:22,173 [INFO]  Epoch[58] Train-cross-entropy=0.000021
2019-09-01 13:10:22,175 [INFO]  Epoch[58] Train-Store_of_wealth-accuracy=1.000000
2019-09-01 13:10:22,177 [INFO]  Epoch[58] Time cost=0.369
2019-09-01 13:10:22,182 [INFO]  Saved checkpoint to "model/Store_of_wealth_imputer/model-0058.params"
2019-09-01 13:10:22,216 [INFO]  Epoch[58] Validation-cross-entropy=0.000022
2019-09-01 13:10:22,218 [INFO]  Epoch[58] Validation-Store_of_wealth-accuracy=1.000000
2019-09-01 13:10:22,409 [INFO]  Epoch[59] Batch [0-30]	Speed: 2629.29 samples/sec	cross-entropy=0.000021	Store_of_wealth-accuracy=1.000000
2019-09-01 13:10:22,585 [INFO]  Epoch[59] Train-cross-entropy=0.000019
2019-09-01 13:10:22,587 [INFO]  Epoch[59] Train-Store_of_wealth-accuracy=1.000000
2019-09-01 13:10:22,589 [INFO]  Epoch[59] Time cost=0.369
2019-09-01 13:10:22,594 [INFO]  Saved checkpoint to "model/Store_of_wealth_imputer/model-0059.params"
2019-09-01 13:10:22,628 [INFO]  Epoch[59] Validation-cross-entropy=0.000021
2019-09-01 13:10:22,630 [INFO]  Epoch[59] Validation-Store_of_wealth-accuracy=1.000000
2019-09-01 13:10:22,822 [INFO]  Epoch[60] Batch [0-30]	Speed: 2619.61 samples/sec	cross-entropy=0.000020	Store_of_wealth-accuracy=1.000000
2019-09-01 13:10:22,999 [INFO]  Epoch[60] Train-cross-entropy=0.000018
2019-09-01 13:10:23,000 [INFO]  Epoch[60] Train-Store_of_wealth-accuracy=1.000000
2019-09-01 13:10:23,002 [INFO]  Epoch[60] Time cost=0.370
2019-09-01 13:10:23,006 [INFO]  Saved checkpoint to "model/Store_of_wealth_imputer/model-0060.params"
2019-09-01 13:10:23,043 [INFO]  Epoch[60] Validation-cross-entropy=0.000019
2019-09-01 13:10:23,045 [INFO]  Epoch[60] Validation-Store_of_wealth-accuracy=1.000000
2019-09-01 13:10:23,236 [INFO]  Epoch[61] Batch [0-30]	Speed: 2617.18 samples/sec	cross-entropy=0.000019	Store_of_wealth-accuracy=1.000000
2019-09-01 13:10:23,413 [INFO]  Epoch[61] Train-cross-entropy=0.000017
2019-09-01 13:10:23,415 [INFO]  Epoch[61] Train-Store_of_wealth-accuracy=1.000000
2019-09-01 13:10:23,417 [INFO]  Epoch[61] Time cost=0.371
2019-09-01 13:10:23,422 [INFO]  Saved checkpoint to "model/Store_of_wealth_imputer/model-0061.params"
2019-09-01 13:10:23,463 [INFO]  Epoch[61] Validation-cross-entropy=0.000019
2019-09-01 13:10:23,465 [INFO]  Epoch[61] Validation-Store_of_wealth-accuracy=1.000000
2019-09-01 13:10:23,653 [INFO]  Epoch[62] Batch [0-30]	Speed: 2686.65 samples/sec	cross-entropy=0.000018	Store_of_wealth-accuracy=1.000000
2019-09-01 13:10:23,831 [INFO]  Epoch[62] Train-cross-entropy=0.000017
2019-09-01 13:10:23,833 [INFO]  Epoch[62] Train-Store_of_wealth-accuracy=1.000000
2019-09-01 13:10:23,835 [INFO]  Epoch[62] Time cost=0.368
2019-09-01 13:10:23,840 [INFO]  Saved checkpoint to "model/Store_of_wealth_imputer/model-0062.params"
2019-09-01 13:10:23,875 [INFO]  Epoch[62] Validation-cross-entropy=0.000018
2019-09-01 13:10:23,877 [INFO]  Epoch[62] Validation-Store_of_wealth-accuracy=1.000000
2019-09-01 13:10:24,068 [INFO]  Epoch[63] Batch [0-30]	Speed: 2628.56 samples/sec	cross-entropy=0.000017	Store_of_wealth-accuracy=1.000000
2019-09-01 13:10:24,242 [INFO]  Epoch[63] Train-cross-entropy=0.000016
2019-09-01 13:10:24,243 [INFO]  Epoch[63] Train-Store_of_wealth-accuracy=1.000000
2019-09-01 13:10:24,245 [INFO]  Epoch[63] Time cost=0.366
2019-09-01 13:10:24,249 [INFO]  Saved checkpoint to "model/Store_of_wealth_imputer/model-0063.params"
2019-09-01 13:10:24,282 [INFO]  Epoch[63] Validation-cross-entropy=0.000017
2019-09-01 13:10:24,284 [INFO]  Epoch[63] Validation-Store_of_wealth-accuracy=1.000000
2019-09-01 13:10:24,479 [INFO]  Epoch[64] Batch [0-30]	Speed: 2567.73 samples/sec	cross-entropy=0.000016	Store_of_wealth-accuracy=1.000000
2019-09-01 13:10:24,664 [INFO]  Epoch[64] Train-cross-entropy=0.000015
2019-09-01 13:10:24,666 [INFO]  Epoch[64] Train-Store_of_wealth-accuracy=1.000000
2019-09-01 13:10:24,668 [INFO]  Epoch[64] Time cost=0.382
2019-09-01 13:10:24,673 [INFO]  Saved checkpoint to "model/Store_of_wealth_imputer/model-0064.params"
2019-09-01 13:10:24,709 [INFO]  Epoch[64] Validation-cross-entropy=0.000016
2019-09-01 13:10:24,711 [INFO]  Epoch[64] Validation-Store_of_wealth-accuracy=1.000000
2019-09-01 13:10:24,948 [INFO]  Epoch[65] Batch [0-30]	Speed: 2102.51 samples/sec	cross-entropy=0.000015	Store_of_wealth-accuracy=1.000000
2019-09-01 13:10:25,124 [INFO]  Epoch[65] Train-cross-entropy=0.000014
2019-09-01 13:10:25,125 [INFO]  Epoch[65] Train-Store_of_wealth-accuracy=1.000000
2019-09-01 13:10:25,127 [INFO]  Epoch[65] Time cost=0.415
2019-09-01 13:10:25,132 [INFO]  Saved checkpoint to "model/Store_of_wealth_imputer/model-0065.params"
2019-09-01 13:10:25,173 [INFO]  Epoch[65] Validation-cross-entropy=0.000015
2019-09-01 13:10:25,175 [INFO]  Epoch[65] Validation-Store_of_wealth-accuracy=1.000000
2019-09-01 13:10:25,367 [INFO]  Epoch[66] Batch [0-30]	Speed: 2632.59 samples/sec	cross-entropy=0.000015	Store_of_wealth-accuracy=1.000000
2019-09-01 13:10:25,546 [INFO]  Epoch[66] Train-cross-entropy=0.000013
2019-09-01 13:10:25,547 [INFO]  Epoch[66] Train-Store_of_wealth-accuracy=1.000000
2019-09-01 13:10:25,549 [INFO]  Epoch[66] Time cost=0.372
2019-09-01 13:10:25,553 [INFO]  Saved checkpoint to "model/Store_of_wealth_imputer/model-0066.params"
2019-09-01 13:10:25,587 [INFO]  Epoch[66] Validation-cross-entropy=0.000014
2019-09-01 13:10:25,589 [INFO]  Epoch[66] Validation-Store_of_wealth-accuracy=1.000000
2019-09-01 13:10:25,776 [INFO]  Epoch[67] Batch [0-30]	Speed: 2680.46 samples/sec	cross-entropy=0.000014	Store_of_wealth-accuracy=1.000000
2019-09-01 13:10:25,948 [INFO]  Epoch[67] Train-cross-entropy=0.000013
2019-09-01 13:10:25,949 [INFO]  Epoch[67] Train-Store_of_wealth-accuracy=1.000000
2019-09-01 13:10:25,951 [INFO]  Epoch[67] Time cost=0.360
2019-09-01 13:10:25,955 [INFO]  Saved checkpoint to "model/Store_of_wealth_imputer/model-0067.params"
2019-09-01 13:10:25,989 [INFO]  Epoch[67] Validation-cross-entropy=0.000014
2019-09-01 13:10:25,991 [INFO]  Epoch[67] Validation-Store_of_wealth-accuracy=1.000000
2019-09-01 13:10:26,185 [INFO]  Epoch[68] Batch [0-30]	Speed: 2572.32 samples/sec	cross-entropy=0.000013	Store_of_wealth-accuracy=1.000000
2019-09-01 13:10:26,361 [INFO]  Epoch[68] Train-cross-entropy=0.000012
2019-09-01 13:10:26,363 [INFO]  Epoch[68] Train-Store_of_wealth-accuracy=1.000000
2019-09-01 13:10:26,364 [INFO]  Epoch[68] Time cost=0.371
2019-09-01 13:10:26,368 [INFO]  Saved checkpoint to "model/Store_of_wealth_imputer/model-0068.params"
2019-09-01 13:10:26,410 [INFO]  Epoch[68] Validation-cross-entropy=0.000013
2019-09-01 13:10:26,412 [INFO]  Epoch[68] Validation-Store_of_wealth-accuracy=1.000000
2019-09-01 13:10:26,609 [INFO]  Epoch[69] Batch [0-30]	Speed: 2553.90 samples/sec	cross-entropy=0.000012	Store_of_wealth-accuracy=1.000000
2019-09-01 13:10:26,787 [INFO]  Epoch[69] Train-cross-entropy=0.000012
2019-09-01 13:10:26,789 [INFO]  Epoch[69] Train-Store_of_wealth-accuracy=1.000000
2019-09-01 13:10:26,791 [INFO]  Epoch[69] Time cost=0.377
2019-09-01 13:10:26,796 [INFO]  Saved checkpoint to "model/Store_of_wealth_imputer/model-0069.params"
2019-09-01 13:10:26,830 [INFO]  Epoch[69] Validation-cross-entropy=0.000012
2019-09-01 13:10:26,832 [INFO]  Epoch[69] Validation-Store_of_wealth-accuracy=1.000000
2019-09-01 13:10:27,021 [INFO]  Epoch[70] Batch [0-30]	Speed: 2647.47 samples/sec	cross-entropy=0.000012	Store_of_wealth-accuracy=1.000000
2019-09-01 13:10:27,198 [INFO]  Epoch[70] Train-cross-entropy=0.000011
2019-09-01 13:10:27,200 [INFO]  Epoch[70] Train-Store_of_wealth-accuracy=1.000000
2019-09-01 13:10:27,202 [INFO]  Epoch[70] Time cost=0.368
2019-09-01 13:10:27,207 [INFO]  Saved checkpoint to "model/Store_of_wealth_imputer/model-0070.params"
2019-09-01 13:10:27,241 [INFO]  Epoch[70] Validation-cross-entropy=0.000012
2019-09-01 13:10:27,243 [INFO]  Epoch[70] Validation-Store_of_wealth-accuracy=1.000000
2019-09-01 13:10:27,431 [INFO]  Epoch[71] Batch [0-30]	Speed: 2665.95 samples/sec	cross-entropy=0.000011	Store_of_wealth-accuracy=1.000000
2019-09-01 13:10:27,613 [INFO]  Epoch[71] Train-cross-entropy=0.000010
2019-09-01 13:10:27,615 [INFO]  Epoch[71] Train-Store_of_wealth-accuracy=1.000000
2019-09-01 13:10:27,617 [INFO]  Epoch[71] Time cost=0.372
2019-09-01 13:10:27,622 [INFO]  Saved checkpoint to "model/Store_of_wealth_imputer/model-0071.params"
2019-09-01 13:10:27,656 [INFO]  Epoch[71] Validation-cross-entropy=0.000011
2019-09-01 13:10:27,658 [INFO]  Epoch[71] Validation-Store_of_wealth-accuracy=1.000000
2019-09-01 13:10:27,848 [INFO]  Epoch[72] Batch [0-30]	Speed: 2646.07 samples/sec	cross-entropy=0.000011	Store_of_wealth-accuracy=1.000000
2019-09-01 13:10:28,030 [INFO]  Epoch[72] Train-cross-entropy=0.000010
2019-09-01 13:10:28,032 [INFO]  Epoch[72] Train-Store_of_wealth-accuracy=1.000000
2019-09-01 13:10:28,033 [INFO]  Epoch[72] Time cost=0.373
2019-09-01 13:10:28,038 [INFO]  Saved checkpoint to "model/Store_of_wealth_imputer/model-0072.params"
2019-09-01 13:10:28,075 [INFO]  Epoch[72] Validation-cross-entropy=0.000011
2019-09-01 13:10:28,076 [INFO]  Epoch[72] Validation-Store_of_wealth-accuracy=1.000000
2019-09-01 13:10:28,281 [INFO]  Epoch[73] Batch [0-30]	Speed: 2459.01 samples/sec	cross-entropy=0.000010	Store_of_wealth-accuracy=1.000000
2019-09-01 13:10:28,453 [INFO]  Epoch[73] Train-cross-entropy=0.000010
2019-09-01 13:10:28,454 [INFO]  Epoch[73] Train-Store_of_wealth-accuracy=1.000000
2019-09-01 13:10:28,456 [INFO]  Epoch[73] Time cost=0.378
2019-09-01 13:10:28,460 [INFO]  Saved checkpoint to "model/Store_of_wealth_imputer/model-0073.params"
2019-09-01 13:10:28,494 [INFO]  Epoch[73] Validation-cross-entropy=0.000010
2019-09-01 13:10:28,496 [INFO]  Epoch[73] Validation-Store_of_wealth-accuracy=1.000000
2019-09-01 13:10:28,685 [INFO]  Epoch[74] Batch [0-30]	Speed: 2656.74 samples/sec	cross-entropy=0.000010	Store_of_wealth-accuracy=1.000000
2019-09-01 13:10:28,861 [INFO]  Epoch[74] Train-cross-entropy=0.000009
2019-09-01 13:10:28,863 [INFO]  Epoch[74] Train-Store_of_wealth-accuracy=1.000000
2019-09-01 13:10:28,865 [INFO]  Epoch[74] Time cost=0.367
2019-09-01 13:10:28,870 [INFO]  Saved checkpoint to "model/Store_of_wealth_imputer/model-0074.params"
2019-09-01 13:10:28,904 [INFO]  Epoch[74] Validation-cross-entropy=0.000010
2019-09-01 13:10:28,906 [INFO]  Epoch[74] Validation-Store_of_wealth-accuracy=1.000000
2019-09-01 13:10:29,097 [INFO]  Epoch[75] Batch [0-30]	Speed: 2631.39 samples/sec	cross-entropy=0.000009	Store_of_wealth-accuracy=1.000000
2019-09-01 13:10:29,274 [INFO]  Epoch[75] Train-cross-entropy=0.000009
2019-09-01 13:10:29,276 [INFO]  Epoch[75] Train-Store_of_wealth-accuracy=1.000000
2019-09-01 13:10:29,278 [INFO]  Epoch[75] Time cost=0.370
2019-09-01 13:10:29,283 [INFO]  Saved checkpoint to "model/Store_of_wealth_imputer/model-0075.params"
2019-09-01 13:10:29,318 [INFO]  Epoch[75] Validation-cross-entropy=0.000009
2019-09-01 13:10:29,320 [INFO]  Epoch[75] Validation-Store_of_wealth-accuracy=1.000000
2019-09-01 13:10:29,506 [INFO]  Epoch[76] Batch [0-30]	Speed: 2697.69 samples/sec	cross-entropy=0.000009	Store_of_wealth-accuracy=1.000000
2019-09-01 13:10:29,678 [INFO]  Epoch[76] Train-cross-entropy=0.000008
2019-09-01 13:10:29,680 [INFO]  Epoch[76] Train-Store_of_wealth-accuracy=1.000000
2019-09-01 13:10:29,681 [INFO]  Epoch[76] Time cost=0.360
2019-09-01 13:10:29,686 [INFO]  Saved checkpoint to "model/Store_of_wealth_imputer/model-0076.params"
2019-09-01 13:10:29,719 [INFO]  Epoch[76] Validation-cross-entropy=0.000009
2019-09-01 13:10:29,721 [INFO]  Epoch[76] Validation-Store_of_wealth-accuracy=1.000000
2019-09-01 13:10:29,920 [INFO]  Epoch[77] Batch [0-30]	Speed: 2511.42 samples/sec	cross-entropy=0.000008	Store_of_wealth-accuracy=1.000000
2019-09-01 13:10:30,096 [INFO]  Epoch[77] Train-cross-entropy=0.000008
2019-09-01 13:10:30,098 [INFO]  Epoch[77] Train-Store_of_wealth-accuracy=1.000000
2019-09-01 13:10:30,099 [INFO]  Epoch[77] Time cost=0.377
2019-09-01 13:10:30,103 [INFO]  Saved checkpoint to "model/Store_of_wealth_imputer/model-0077.params"
2019-09-01 13:10:30,137 [INFO]  Epoch[77] Validation-cross-entropy=0.000008
2019-09-01 13:10:30,139 [INFO]  Epoch[77] Validation-Store_of_wealth-accuracy=1.000000
2019-09-01 13:10:30,336 [INFO]  Epoch[78] Batch [0-30]	Speed: 2523.34 samples/sec	cross-entropy=0.000008	Store_of_wealth-accuracy=1.000000
2019-09-01 13:10:30,516 [INFO]  Epoch[78] Train-cross-entropy=0.000007
2019-09-01 13:10:30,518 [INFO]  Epoch[78] Train-Store_of_wealth-accuracy=1.000000
2019-09-01 13:10:30,520 [INFO]  Epoch[78] Time cost=0.380
2019-09-01 13:10:30,525 [INFO]  Saved checkpoint to "model/Store_of_wealth_imputer/model-0078.params"
2019-09-01 13:10:30,561 [INFO]  Epoch[78] Validation-cross-entropy=0.000008
2019-09-01 13:10:30,563 [INFO]  Epoch[78] Validation-Store_of_wealth-accuracy=1.000000
2019-09-01 13:10:30,752 [INFO]  Epoch[79] Batch [0-30]	Speed: 2651.69 samples/sec	cross-entropy=0.000008	Store_of_wealth-accuracy=1.000000
2019-09-01 13:10:30,930 [INFO]  Epoch[79] Train-cross-entropy=0.000007
2019-09-01 13:10:30,932 [INFO]  Epoch[79] Train-Store_of_wealth-accuracy=1.000000
2019-09-01 13:10:30,934 [INFO]  Epoch[79] Time cost=0.369
2019-09-01 13:10:30,939 [INFO]  Saved checkpoint to "model/Store_of_wealth_imputer/model-0079.params"
2019-09-01 13:10:30,974 [INFO]  Epoch[79] Validation-cross-entropy=0.000008
2019-09-01 13:10:30,976 [INFO]  Epoch[79] Validation-Store_of_wealth-accuracy=1.000000
2019-09-01 13:10:31,167 [INFO]  Epoch[80] Batch [0-30]	Speed: 2621.55 samples/sec	cross-entropy=0.000007	Store_of_wealth-accuracy=1.000000
2019-09-01 13:10:31,346 [INFO]  Epoch[80] Train-cross-entropy=0.000007
2019-09-01 13:10:31,349 [INFO]  Epoch[80] Train-Store_of_wealth-accuracy=1.000000
2019-09-01 13:10:31,351 [INFO]  Epoch[80] Time cost=0.373
2019-09-01 13:10:31,356 [INFO]  Saved checkpoint to "model/Store_of_wealth_imputer/model-0080.params"
2019-09-01 13:10:31,391 [INFO]  Epoch[80] Validation-cross-entropy=0.000007
2019-09-01 13:10:31,393 [INFO]  Epoch[80] Validation-Store_of_wealth-accuracy=1.000000
2019-09-01 13:10:31,613 [INFO]  Epoch[81] Batch [0-30]	Speed: 2262.13 samples/sec	cross-entropy=0.000007	Store_of_wealth-accuracy=1.000000
2019-09-01 13:10:31,790 [INFO]  Epoch[81] Train-cross-entropy=0.000006
2019-09-01 13:10:31,791 [INFO]  Epoch[81] Train-Store_of_wealth-accuracy=1.000000
2019-09-01 13:10:31,793 [INFO]  Epoch[81] Time cost=0.399
2019-09-01 13:10:31,797 [INFO]  Saved checkpoint to "model/Store_of_wealth_imputer/model-0081.params"
2019-09-01 13:10:31,831 [INFO]  Epoch[81] Validation-cross-entropy=0.000007
2019-09-01 13:10:31,833 [INFO]  Epoch[81] Validation-Store_of_wealth-accuracy=1.000000
2019-09-01 13:10:32,024 [INFO]  Epoch[82] Batch [0-30]	Speed: 2623.03 samples/sec	cross-entropy=0.000007	Store_of_wealth-accuracy=1.000000
2019-09-01 13:10:32,202 [INFO]  Epoch[82] Train-cross-entropy=0.000006
2019-09-01 13:10:32,204 [INFO]  Epoch[82] Train-Store_of_wealth-accuracy=1.000000
2019-09-01 13:10:32,206 [INFO]  Epoch[82] Time cost=0.371
2019-09-01 13:10:32,211 [INFO]  Saved checkpoint to "model/Store_of_wealth_imputer/model-0082.params"
2019-09-01 13:10:32,245 [INFO]  Epoch[82] Validation-cross-entropy=0.000007
2019-09-01 13:10:32,247 [INFO]  Epoch[82] Validation-Store_of_wealth-accuracy=1.000000
2019-09-01 13:10:32,442 [INFO]  Epoch[83] Batch [0-30]	Speed: 2583.00 samples/sec	cross-entropy=0.000006	Store_of_wealth-accuracy=1.000000
2019-09-01 13:10:32,618 [INFO]  Epoch[83] Train-cross-entropy=0.000006
2019-09-01 13:10:32,620 [INFO]  Epoch[83] Train-Store_of_wealth-accuracy=1.000000
2019-09-01 13:10:32,621 [INFO]  Epoch[83] Time cost=0.373
2019-09-01 13:10:32,626 [INFO]  Saved checkpoint to "model/Store_of_wealth_imputer/model-0083.params"
2019-09-01 13:10:32,661 [INFO]  Epoch[83] Validation-cross-entropy=0.000006
2019-09-01 13:10:32,663 [INFO]  Epoch[83] Validation-Store_of_wealth-accuracy=1.000000
2019-09-01 13:10:32,853 [INFO]  Epoch[84] Batch [0-30]	Speed: 2634.47 samples/sec	cross-entropy=0.000006	Store_of_wealth-accuracy=1.000000
2019-09-01 13:10:33,032 [INFO]  Epoch[84] Train-cross-entropy=0.000006
2019-09-01 13:10:33,034 [INFO]  Epoch[84] Train-Store_of_wealth-accuracy=1.000000
2019-09-01 13:10:33,036 [INFO]  Epoch[84] Time cost=0.371
2019-09-01 13:10:33,041 [INFO]  Saved checkpoint to "model/Store_of_wealth_imputer/model-0084.params"
2019-09-01 13:10:33,078 [INFO]  Epoch[84] Validation-cross-entropy=0.000006
2019-09-01 13:10:33,080 [INFO]  Epoch[84] Validation-Store_of_wealth-accuracy=1.000000
2019-09-01 13:10:33,290 [INFO]  Epoch[85] Batch [0-30]	Speed: 2382.51 samples/sec	cross-entropy=0.000006	Store_of_wealth-accuracy=1.000000
2019-09-01 13:10:33,469 [INFO]  Epoch[85] Train-cross-entropy=0.000005
2019-09-01 13:10:33,471 [INFO]  Epoch[85] Train-Store_of_wealth-accuracy=1.000000
2019-09-01 13:10:33,472 [INFO]  Epoch[85] Time cost=0.390
2019-09-01 13:10:33,477 [INFO]  Saved checkpoint to "model/Store_of_wealth_imputer/model-0085.params"
2019-09-01 13:10:33,512 [INFO]  Epoch[85] Validation-cross-entropy=0.000006
2019-09-01 13:10:33,514 [INFO]  Epoch[85] Validation-Store_of_wealth-accuracy=1.000000
2019-09-01 13:10:33,704 [INFO]  Epoch[86] Batch [0-30]	Speed: 2650.38 samples/sec	cross-entropy=0.000006	Store_of_wealth-accuracy=1.000000
2019-09-01 13:10:33,881 [INFO]  Epoch[86] Train-cross-entropy=0.000005
2019-09-01 13:10:33,883 [INFO]  Epoch[86] Train-Store_of_wealth-accuracy=1.000000
2019-09-01 13:10:33,885 [INFO]  Epoch[86] Time cost=0.369
2019-09-01 13:10:33,889 [INFO]  Saved checkpoint to "model/Store_of_wealth_imputer/model-0086.params"
2019-09-01 13:10:33,927 [INFO]  Epoch[86] Validation-cross-entropy=0.000006
2019-09-01 13:10:33,929 [INFO]  Epoch[86] Validation-Store_of_wealth-accuracy=1.000000
2019-09-01 13:10:34,140 [INFO]  Epoch[87] Batch [0-30]	Speed: 2380.12 samples/sec	cross-entropy=0.000005	Store_of_wealth-accuracy=1.000000
2019-09-01 13:10:34,326 [INFO]  Epoch[87] Train-cross-entropy=0.000005
2019-09-01 13:10:34,328 [INFO]  Epoch[87] Train-Store_of_wealth-accuracy=1.000000
2019-09-01 13:10:34,329 [INFO]  Epoch[87] Time cost=0.399
2019-09-01 13:10:34,334 [INFO]  Saved checkpoint to "model/Store_of_wealth_imputer/model-0087.params"
2019-09-01 13:10:34,373 [INFO]  Epoch[87] Validation-cross-entropy=0.000005
2019-09-01 13:10:34,374 [INFO]  Epoch[87] Validation-Store_of_wealth-accuracy=1.000000
2019-09-01 13:10:34,563 [INFO]  Epoch[88] Batch [0-30]	Speed: 2646.86 samples/sec	cross-entropy=0.000005	Store_of_wealth-accuracy=1.000000
2019-09-01 13:10:34,741 [INFO]  Epoch[88] Train-cross-entropy=0.000005
2019-09-01 13:10:34,743 [INFO]  Epoch[88] Train-Store_of_wealth-accuracy=1.000000
2019-09-01 13:10:34,744 [INFO]  Epoch[88] Time cost=0.369
2019-09-01 13:10:34,750 [INFO]  Saved checkpoint to "model/Store_of_wealth_imputer/model-0088.params"
2019-09-01 13:10:34,785 [INFO]  Epoch[88] Validation-cross-entropy=0.000005
2019-09-01 13:10:34,787 [INFO]  Epoch[88] Validation-Store_of_wealth-accuracy=1.000000
2019-09-01 13:10:34,978 [INFO]  Epoch[89] Batch [0-30]	Speed: 2624.57 samples/sec	cross-entropy=0.000005	Store_of_wealth-accuracy=1.000000
2019-09-01 13:10:35,158 [INFO]  Epoch[89] Train-cross-entropy=0.000005
2019-09-01 13:10:35,160 [INFO]  Epoch[89] Train-Store_of_wealth-accuracy=1.000000
2019-09-01 13:10:35,161 [INFO]  Epoch[89] Time cost=0.372
2019-09-01 13:10:35,166 [INFO]  Saved checkpoint to "model/Store_of_wealth_imputer/model-0089.params"
2019-09-01 13:10:35,201 [INFO]  Epoch[89] Validation-cross-entropy=0.000005
2019-09-01 13:10:35,203 [INFO]  Epoch[89] Validation-Store_of_wealth-accuracy=1.000000
2019-09-01 13:10:35,393 [INFO]  Epoch[90] Batch [0-30]	Speed: 2640.04 samples/sec	cross-entropy=0.000005	Store_of_wealth-accuracy=1.000000
2019-09-01 13:10:35,567 [INFO]  Epoch[90] Train-cross-entropy=0.000004
2019-09-01 13:10:35,569 [INFO]  Epoch[90] Train-Store_of_wealth-accuracy=1.000000
2019-09-01 13:10:35,570 [INFO]  Epoch[90] Time cost=0.365
2019-09-01 13:10:35,574 [INFO]  Saved checkpoint to "model/Store_of_wealth_imputer/model-0090.params"
2019-09-01 13:10:35,608 [INFO]  Epoch[90] Validation-cross-entropy=0.000005
2019-09-01 13:10:35,610 [INFO]  Epoch[90] Validation-Store_of_wealth-accuracy=1.000000
2019-09-01 13:10:35,795 [INFO]  Epoch[91] Batch [0-30]	Speed: 2701.36 samples/sec	cross-entropy=0.000004	Store_of_wealth-accuracy=1.000000
2019-09-01 13:10:35,975 [INFO]  Epoch[91] Train-cross-entropy=0.000004
2019-09-01 13:10:35,976 [INFO]  Epoch[91] Train-Store_of_wealth-accuracy=1.000000
2019-09-01 13:10:35,978 [INFO]  Epoch[91] Time cost=0.366
2019-09-01 13:10:35,982 [INFO]  Saved checkpoint to "model/Store_of_wealth_imputer/model-0091.params"
2019-09-01 13:10:36,016 [INFO]  Epoch[91] Validation-cross-entropy=0.000005
2019-09-01 13:10:36,018 [INFO]  Epoch[91] Validation-Store_of_wealth-accuracy=1.000000
2019-09-01 13:10:36,207 [INFO]  Epoch[92] Batch [0-30]	Speed: 2658.29 samples/sec	cross-entropy=0.000004	Store_of_wealth-accuracy=1.000000
2019-09-01 13:10:36,385 [INFO]  Epoch[92] Train-cross-entropy=0.000004
2019-09-01 13:10:36,390 [INFO]  Epoch[92] Train-Store_of_wealth-accuracy=1.000000
2019-09-01 13:10:36,392 [INFO]  Epoch[92] Time cost=0.372
2019-09-01 13:10:36,398 [INFO]  Saved checkpoint to "model/Store_of_wealth_imputer/model-0092.params"
2019-09-01 13:10:36,475 [INFO]  Epoch[92] Validation-cross-entropy=0.000004
2019-09-01 13:10:36,477 [INFO]  Epoch[92] Validation-Store_of_wealth-accuracy=1.000000
2019-09-01 13:10:36,669 [INFO]  Epoch[93] Batch [0-30]	Speed: 2679.44 samples/sec	cross-entropy=0.000004	Store_of_wealth-accuracy=1.000000
2019-09-01 13:10:36,847 [INFO]  Epoch[93] Train-cross-entropy=0.000004
2019-09-01 13:10:36,849 [INFO]  Epoch[93] Train-Store_of_wealth-accuracy=1.000000
2019-09-01 13:10:36,851 [INFO]  Epoch[93] Time cost=0.370
2019-09-01 13:10:36,856 [INFO]  Saved checkpoint to "model/Store_of_wealth_imputer/model-0093.params"
2019-09-01 13:10:36,897 [INFO]  Epoch[93] Validation-cross-entropy=0.000004
2019-09-01 13:10:36,899 [INFO]  Epoch[93] Validation-Store_of_wealth-accuracy=1.000000
2019-09-01 13:10:37,097 [INFO]  Epoch[94] Batch [0-30]	Speed: 2551.06 samples/sec	cross-entropy=0.000004	Store_of_wealth-accuracy=1.000000
2019-09-01 13:10:37,277 [INFO]  Epoch[94] Train-cross-entropy=0.000004
2019-09-01 13:10:37,279 [INFO]  Epoch[94] Train-Store_of_wealth-accuracy=1.000000
2019-09-01 13:10:37,280 [INFO]  Epoch[94] Time cost=0.379
2019-09-01 13:10:37,285 [INFO]  Saved checkpoint to "model/Store_of_wealth_imputer/model-0094.params"
2019-09-01 13:10:37,329 [INFO]  Epoch[94] Validation-cross-entropy=0.000004
2019-09-01 13:10:37,331 [INFO]  Epoch[94] Validation-Store_of_wealth-accuracy=1.000000
2019-09-01 13:10:37,519 [INFO]  Epoch[95] Batch [0-30]	Speed: 2694.90 samples/sec	cross-entropy=0.000004	Store_of_wealth-accuracy=1.000000
2019-09-01 13:10:37,698 [INFO]  Epoch[95] Train-cross-entropy=0.000003
2019-09-01 13:10:37,699 [INFO]  Epoch[95] Train-Store_of_wealth-accuracy=1.000000
2019-09-01 13:10:37,701 [INFO]  Epoch[95] Time cost=0.368
2019-09-01 13:10:37,705 [INFO]  Saved checkpoint to "model/Store_of_wealth_imputer/model-0095.params"
2019-09-01 13:10:37,739 [INFO]  Epoch[95] Validation-cross-entropy=0.000004
2019-09-01 13:10:37,741 [INFO]  Epoch[95] Validation-Store_of_wealth-accuracy=1.000000
2019-09-01 13:10:37,927 [INFO]  Epoch[96] Batch [0-30]	Speed: 2699.86 samples/sec	cross-entropy=0.000004	Store_of_wealth-accuracy=1.000000
2019-09-01 13:10:38,102 [INFO]  Epoch[96] Train-cross-entropy=0.000003
2019-09-01 13:10:38,103 [INFO]  Epoch[96] Train-Store_of_wealth-accuracy=1.000000
2019-09-01 13:10:38,105 [INFO]  Epoch[96] Time cost=0.362
2019-09-01 13:10:38,109 [INFO]  Saved checkpoint to "model/Store_of_wealth_imputer/model-0096.params"
2019-09-01 13:10:38,150 [INFO]  Epoch[96] Validation-cross-entropy=0.000004
2019-09-01 13:10:38,151 [INFO]  Epoch[96] Validation-Store_of_wealth-accuracy=1.000000
2019-09-01 13:10:38,342 [INFO]  Epoch[97] Batch [0-30]	Speed: 2652.69 samples/sec	cross-entropy=0.000003	Store_of_wealth-accuracy=1.000000
2019-09-01 13:10:38,523 [INFO]  Epoch[97] Train-cross-entropy=0.000003
2019-09-01 13:10:38,524 [INFO]  Epoch[97] Train-Store_of_wealth-accuracy=1.000000
2019-09-01 13:10:38,526 [INFO]  Epoch[97] Time cost=0.373
2019-09-01 13:10:38,530 [INFO]  Saved checkpoint to "model/Store_of_wealth_imputer/model-0097.params"
2019-09-01 13:10:38,564 [INFO]  Epoch[97] Validation-cross-entropy=0.000003
2019-09-01 13:10:38,566 [INFO]  Epoch[97] Validation-Store_of_wealth-accuracy=1.000000
2019-09-01 13:10:38,751 [INFO]  Epoch[98] Batch [0-30]	Speed: 2705.54 samples/sec	cross-entropy=0.000003	Store_of_wealth-accuracy=1.000000
2019-09-01 13:10:38,927 [INFO]  Epoch[98] Train-cross-entropy=0.000003
2019-09-01 13:10:38,929 [INFO]  Epoch[98] Train-Store_of_wealth-accuracy=1.000000
2019-09-01 13:10:38,931 [INFO]  Epoch[98] Time cost=0.363
2019-09-01 13:10:38,936 [INFO]  Saved checkpoint to "model/Store_of_wealth_imputer/model-0098.params"
2019-09-01 13:10:38,971 [INFO]  Epoch[98] Validation-cross-entropy=0.000003
2019-09-01 13:10:38,973 [INFO]  Epoch[98] Validation-Store_of_wealth-accuracy=1.000000
2019-09-01 13:10:39,163 [INFO]  Epoch[99] Batch [0-30]	Speed: 2638.64 samples/sec	cross-entropy=0.000003	Store_of_wealth-accuracy=1.000000
2019-09-01 13:10:39,342 [INFO]  Epoch[99] Train-cross-entropy=0.000003
2019-09-01 13:10:39,344 [INFO]  Epoch[99] Train-Store_of_wealth-accuracy=1.000000
2019-09-01 13:10:39,345 [INFO]  Epoch[99] Time cost=0.371
2019-09-01 13:10:39,350 [INFO]  Saved checkpoint to "model/Store_of_wealth_imputer/model-0099.params"
2019-09-01 13:10:39,384 [INFO]  Epoch[99] Validation-cross-entropy=0.000003
2019-09-01 13:10:39,386 [INFO]  Epoch[99] Validation-Store_of_wealth-accuracy=1.000000
2019-09-01 13:10:39,575 [INFO]  Epoch[100] Batch [0-30]	Speed: 2649.22 samples/sec	cross-entropy=0.000003	Store_of_wealth-accuracy=1.000000
2019-09-01 13:10:39,752 [INFO]  Epoch[100] Train-cross-entropy=0.000003
2019-09-01 13:10:39,754 [INFO]  Epoch[100] Train-Store_of_wealth-accuracy=1.000000
2019-09-01 13:10:39,756 [INFO]  Epoch[100] Time cost=0.368
2019-09-01 13:10:39,761 [INFO]  Saved checkpoint to "model/Store_of_wealth_imputer/model-0100.params"
2019-09-01 13:10:39,796 [INFO]  Epoch[100] Validation-cross-entropy=0.000003
2019-09-01 13:10:39,798 [INFO]  Epoch[100] Validation-Store_of_wealth-accuracy=1.000000
2019-09-01 13:10:39,989 [INFO]  Epoch[101] Batch [0-30]	Speed: 2623.21 samples/sec	cross-entropy=0.000003	Store_of_wealth-accuracy=1.000000
2019-09-01 13:10:40,170 [INFO]  Epoch[101] Train-cross-entropy=0.000003
2019-09-01 13:10:40,172 [INFO]  Epoch[101] Train-Store_of_wealth-accuracy=1.000000
2019-09-01 13:10:40,173 [INFO]  Epoch[101] Time cost=0.374
2019-09-01 13:10:40,178 [INFO]  Saved checkpoint to "model/Store_of_wealth_imputer/model-0101.params"
2019-09-01 13:10:40,211 [INFO]  Epoch[101] Validation-cross-entropy=0.000003
2019-09-01 13:10:40,212 [INFO]  Epoch[101] Validation-Store_of_wealth-accuracy=1.000000
2019-09-01 13:10:40,464 [INFO]  Epoch[102] Batch [0-30]	Speed: 1974.32 samples/sec	cross-entropy=0.000003	Store_of_wealth-accuracy=1.000000
2019-09-01 13:10:40,645 [INFO]  Epoch[102] Train-cross-entropy=0.000003
2019-09-01 13:10:40,647 [INFO]  Epoch[102] Train-Store_of_wealth-accuracy=1.000000
2019-09-01 13:10:40,648 [INFO]  Epoch[102] Time cost=0.434
2019-09-01 13:10:40,653 [INFO]  Saved checkpoint to "model/Store_of_wealth_imputer/model-0102.params"
2019-09-01 13:10:40,687 [INFO]  Epoch[102] Validation-cross-entropy=0.000003
2019-09-01 13:10:40,689 [INFO]  Epoch[102] Validation-Store_of_wealth-accuracy=1.000000
2019-09-01 13:10:40,882 [INFO]  Epoch[103] Batch [0-30]	Speed: 2586.30 samples/sec	cross-entropy=0.000003	Store_of_wealth-accuracy=1.000000
2019-09-01 13:10:41,071 [INFO]  Epoch[103] Train-cross-entropy=0.000002
2019-09-01 13:10:41,074 [INFO]  Epoch[103] Train-Store_of_wealth-accuracy=1.000000
2019-09-01 13:10:41,075 [INFO]  Epoch[103] Time cost=0.385
2019-09-01 13:10:41,081 [INFO]  Saved checkpoint to "model/Store_of_wealth_imputer/model-0103.params"
2019-09-01 13:10:41,131 [INFO]  Epoch[103] Validation-cross-entropy=0.000003
2019-09-01 13:10:41,134 [INFO]  Epoch[103] Validation-Store_of_wealth-accuracy=1.000000
2019-09-01 13:10:41,321 [INFO]  Epoch[104] Batch [0-30]	Speed: 2712.98 samples/sec	cross-entropy=0.000002	Store_of_wealth-accuracy=1.000000
2019-09-01 13:10:41,500 [INFO]  Epoch[104] Train-cross-entropy=0.000002
2019-09-01 13:10:41,502 [INFO]  Epoch[104] Train-Store_of_wealth-accuracy=1.000000
2019-09-01 13:10:41,503 [INFO]  Epoch[104] Time cost=0.367
2019-09-01 13:10:41,508 [INFO]  Saved checkpoint to "model/Store_of_wealth_imputer/model-0104.params"
2019-09-01 13:10:41,557 [INFO]  Epoch[104] Validation-cross-entropy=0.000002
2019-09-01 13:10:41,559 [INFO]  Epoch[104] Validation-Store_of_wealth-accuracy=1.000000
2019-09-01 13:10:41,786 [INFO]  Epoch[105] Batch [0-30]	Speed: 2236.13 samples/sec	cross-entropy=0.000002	Store_of_wealth-accuracy=1.000000
2019-09-01 13:10:41,960 [INFO]  Epoch[105] Train-cross-entropy=0.000002
2019-09-01 13:10:41,962 [INFO]  Epoch[105] Train-Store_of_wealth-accuracy=1.000000
2019-09-01 13:10:41,964 [INFO]  Epoch[105] Time cost=0.402
2019-09-01 13:10:41,969 [INFO]  Saved checkpoint to "model/Store_of_wealth_imputer/model-0105.params"
2019-09-01 13:10:42,002 [INFO]  Epoch[105] Validation-cross-entropy=0.000002
2019-09-01 13:10:42,004 [INFO]  Epoch[105] Validation-Store_of_wealth-accuracy=1.000000
2019-09-01 13:10:42,195 [INFO]  Epoch[106] Batch [0-30]	Speed: 2609.05 samples/sec	cross-entropy=0.000002	Store_of_wealth-accuracy=1.000000
2019-09-01 13:10:42,370 [INFO]  Epoch[106] Train-cross-entropy=0.000002
2019-09-01 13:10:42,372 [INFO]  Epoch[106] Train-Store_of_wealth-accuracy=1.000000
2019-09-01 13:10:42,373 [INFO]  Epoch[106] Time cost=0.368
2019-09-01 13:10:42,379 [INFO]  Saved checkpoint to "model/Store_of_wealth_imputer/model-0106.params"
2019-09-01 13:10:42,412 [INFO]  Epoch[106] Validation-cross-entropy=0.000002
2019-09-01 13:10:42,414 [INFO]  Epoch[106] Validation-Store_of_wealth-accuracy=1.000000
2019-09-01 13:10:42,598 [INFO]  Epoch[107] Batch [0-30]	Speed: 2710.91 samples/sec	cross-entropy=0.000002	Store_of_wealth-accuracy=1.000000
2019-09-01 13:10:42,786 [INFO]  Epoch[107] Train-cross-entropy=0.000002
2019-09-01 13:10:42,788 [INFO]  Epoch[107] Train-Store_of_wealth-accuracy=1.000000
2019-09-01 13:10:42,790 [INFO]  Epoch[107] Time cost=0.375
2019-09-01 13:10:42,795 [INFO]  Saved checkpoint to "model/Store_of_wealth_imputer/model-0107.params"
2019-09-01 13:10:42,828 [INFO]  Epoch[107] Validation-cross-entropy=0.000002
2019-09-01 13:10:42,830 [INFO]  Epoch[107] Validation-Store_of_wealth-accuracy=1.000000
2019-09-01 13:10:43,021 [INFO]  Epoch[108] Batch [0-30]	Speed: 2615.34 samples/sec	cross-entropy=0.000002	Store_of_wealth-accuracy=1.000000
2019-09-01 13:10:43,196 [INFO]  Epoch[108] Train-cross-entropy=0.000002
2019-09-01 13:10:43,198 [INFO]  Epoch[108] Train-Store_of_wealth-accuracy=1.000000
2019-09-01 13:10:43,199 [INFO]  Epoch[108] Time cost=0.368
2019-09-01 13:10:43,204 [INFO]  Saved checkpoint to "model/Store_of_wealth_imputer/model-0108.params"
2019-09-01 13:10:43,238 [INFO]  Epoch[108] Validation-cross-entropy=0.000002
2019-09-01 13:10:43,240 [INFO]  Epoch[108] Validation-Store_of_wealth-accuracy=1.000000
2019-09-01 13:10:43,440 [INFO]  Epoch[109] Batch [0-30]	Speed: 2481.40 samples/sec	cross-entropy=0.000002	Store_of_wealth-accuracy=1.000000
2019-09-01 13:10:43,615 [INFO]  Epoch[109] Train-cross-entropy=0.000002
2019-09-01 13:10:43,620 [INFO]  Epoch[109] Train-Store_of_wealth-accuracy=1.000000
2019-09-01 13:10:43,622 [INFO]  Epoch[109] Time cost=0.381
2019-09-01 13:10:43,627 [INFO]  Saved checkpoint to "model/Store_of_wealth_imputer/model-0109.params"
2019-09-01 13:10:43,660 [INFO]  Epoch[109] Validation-cross-entropy=0.000002
2019-09-01 13:10:43,662 [INFO]  Epoch[109] Validation-Store_of_wealth-accuracy=1.000000
2019-09-01 13:10:43,846 [INFO]  Epoch[110] Batch [0-30]	Speed: 2719.78 samples/sec	cross-entropy=0.000002	Store_of_wealth-accuracy=1.000000
2019-09-01 13:10:44,022 [INFO]  Epoch[110] Train-cross-entropy=0.000002
2019-09-01 13:10:44,024 [INFO]  Epoch[110] Train-Store_of_wealth-accuracy=1.000000
2019-09-01 13:10:44,025 [INFO]  Epoch[110] Time cost=0.362
2019-09-01 13:10:44,030 [INFO]  Saved checkpoint to "model/Store_of_wealth_imputer/model-0110.params"
2019-09-01 13:10:44,068 [INFO]  Epoch[110] Validation-cross-entropy=0.000002
2019-09-01 13:10:44,070 [INFO]  Epoch[110] Validation-Store_of_wealth-accuracy=1.000000
2019-09-01 13:10:44,255 [INFO]  Epoch[111] Batch [0-30]	Speed: 2716.06 samples/sec	cross-entropy=0.000002	Store_of_wealth-accuracy=1.000000
2019-09-01 13:10:44,431 [INFO]  Epoch[111] Train-cross-entropy=0.000002
2019-09-01 13:10:44,434 [INFO]  Epoch[111] Train-Store_of_wealth-accuracy=1.000000
2019-09-01 13:10:44,435 [INFO]  Epoch[111] Time cost=0.364
2019-09-01 13:10:44,440 [INFO]  Saved checkpoint to "model/Store_of_wealth_imputer/model-0111.params"
2019-09-01 13:10:44,474 [INFO]  Epoch[111] Validation-cross-entropy=0.000002
2019-09-01 13:10:44,477 [INFO]  Epoch[111] Validation-Store_of_wealth-accuracy=1.000000
2019-09-01 13:10:44,666 [INFO]  Epoch[112] Batch [0-30]	Speed: 2657.08 samples/sec	cross-entropy=0.000002	Store_of_wealth-accuracy=1.000000
2019-09-01 13:10:44,843 [INFO]  Epoch[112] Train-cross-entropy=0.000002
2019-09-01 13:10:44,845 [INFO]  Epoch[112] Train-Store_of_wealth-accuracy=1.000000
2019-09-01 13:10:44,846 [INFO]  Epoch[112] Time cost=0.368
2019-09-01 13:10:44,851 [INFO]  Saved checkpoint to "model/Store_of_wealth_imputer/model-0112.params"
2019-09-01 13:10:44,886 [INFO]  Epoch[112] Validation-cross-entropy=0.000002
2019-09-01 13:10:44,888 [INFO]  Epoch[112] Validation-Store_of_wealth-accuracy=1.000000
2019-09-01 13:10:45,078 [INFO]  Epoch[113] Batch [0-30]	Speed: 2645.12 samples/sec	cross-entropy=0.000002	Store_of_wealth-accuracy=1.000000
2019-09-01 13:10:45,250 [INFO]  Epoch[113] Train-cross-entropy=0.000002
2019-09-01 13:10:45,252 [INFO]  Epoch[113] Train-Store_of_wealth-accuracy=1.000000
2019-09-01 13:10:45,253 [INFO]  Epoch[113] Time cost=0.364
2019-09-01 13:10:45,258 [INFO]  Saved checkpoint to "model/Store_of_wealth_imputer/model-0113.params"
2019-09-01 13:10:45,297 [INFO]  Epoch[113] Validation-cross-entropy=0.000002
2019-09-01 13:10:45,298 [INFO]  Epoch[113] Validation-Store_of_wealth-accuracy=1.000000
2019-09-01 13:10:45,496 [INFO]  Epoch[114] Batch [0-30]	Speed: 2547.41 samples/sec	cross-entropy=0.000002	Store_of_wealth-accuracy=1.000000
2019-09-01 13:10:45,673 [INFO]  Epoch[114] Train-cross-entropy=0.000001
2019-09-01 13:10:45,675 [INFO]  Epoch[114] Train-Store_of_wealth-accuracy=1.000000
2019-09-01 13:10:45,677 [INFO]  Epoch[114] Time cost=0.377
2019-09-01 13:10:45,682 [INFO]  Saved checkpoint to "model/Store_of_wealth_imputer/model-0114.params"
2019-09-01 13:10:45,716 [INFO]  Epoch[114] Validation-cross-entropy=0.000002
2019-09-01 13:10:45,719 [INFO]  Epoch[114] Validation-Store_of_wealth-accuracy=1.000000
2019-09-01 13:10:45,908 [INFO]  Epoch[115] Batch [0-30]	Speed: 2647.43 samples/sec	cross-entropy=0.000001	Store_of_wealth-accuracy=1.000000
2019-09-01 13:10:46,084 [INFO]  Epoch[115] Train-cross-entropy=0.000001
2019-09-01 13:10:46,086 [INFO]  Epoch[115] Train-Store_of_wealth-accuracy=1.000000
2019-09-01 13:10:46,087 [INFO]  Epoch[115] Time cost=0.367
2019-09-01 13:10:46,092 [INFO]  Saved checkpoint to "model/Store_of_wealth_imputer/model-0115.params"
2019-09-01 13:10:46,126 [INFO]  Epoch[115] Validation-cross-entropy=0.000002
2019-09-01 13:10:46,127 [INFO]  Epoch[115] Validation-Store_of_wealth-accuracy=1.000000
2019-09-01 13:10:46,314 [INFO]  Epoch[116] Batch [0-30]	Speed: 2690.22 samples/sec	cross-entropy=0.000001	Store_of_wealth-accuracy=1.000000
2019-09-01 13:10:46,492 [INFO]  Epoch[116] Train-cross-entropy=0.000001
2019-09-01 13:10:46,494 [INFO]  Epoch[116] Train-Store_of_wealth-accuracy=1.000000
2019-09-01 13:10:46,495 [INFO]  Epoch[116] Time cost=0.366
2019-09-01 13:10:46,500 [INFO]  Saved checkpoint to "model/Store_of_wealth_imputer/model-0116.params"
2019-09-01 13:10:46,534 [INFO]  Epoch[116] Validation-cross-entropy=0.000001
2019-09-01 13:10:46,535 [INFO]  Epoch[116] Validation-Store_of_wealth-accuracy=1.000000
2019-09-01 13:10:46,721 [INFO]  Epoch[117] Batch [0-30]	Speed: 2693.06 samples/sec	cross-entropy=0.000001	Store_of_wealth-accuracy=1.000000
2019-09-01 13:10:46,896 [INFO]  Epoch[117] Train-cross-entropy=0.000001
2019-09-01 13:10:46,898 [INFO]  Epoch[117] Train-Store_of_wealth-accuracy=1.000000
2019-09-01 13:10:46,899 [INFO]  Epoch[117] Time cost=0.362
2019-09-01 13:10:46,904 [INFO]  Saved checkpoint to "model/Store_of_wealth_imputer/model-0117.params"
2019-09-01 13:10:46,941 [INFO]  Epoch[117] Validation-cross-entropy=0.000001
2019-09-01 13:10:46,943 [INFO]  Epoch[117] Validation-Store_of_wealth-accuracy=1.000000
2019-09-01 13:10:47,146 [INFO]  Epoch[118] Batch [0-30]	Speed: 2474.01 samples/sec	cross-entropy=0.000001	Store_of_wealth-accuracy=1.000000
2019-09-01 13:10:47,326 [INFO]  Epoch[118] Train-cross-entropy=0.000001
2019-09-01 13:10:47,328 [INFO]  Epoch[118] Train-Store_of_wealth-accuracy=1.000000
2019-09-01 13:10:47,329 [INFO]  Epoch[118] Time cost=0.385
2019-09-01 13:10:47,334 [INFO]  Saved checkpoint to "model/Store_of_wealth_imputer/model-0118.params"
2019-09-01 13:10:47,369 [INFO]  Epoch[118] Validation-cross-entropy=0.000001
2019-09-01 13:10:47,370 [INFO]  Epoch[118] Validation-Store_of_wealth-accuracy=1.000000
2019-09-01 13:10:47,557 [INFO]  Epoch[119] Batch [0-30]	Speed: 2675.72 samples/sec	cross-entropy=0.000001	Store_of_wealth-accuracy=1.000000
2019-09-01 13:10:47,743 [INFO]  Epoch[119] Train-cross-entropy=0.000001
2019-09-01 13:10:47,745 [INFO]  Epoch[119] Train-Store_of_wealth-accuracy=1.000000
2019-09-01 13:10:47,746 [INFO]  Epoch[119] Time cost=0.374
2019-09-01 13:10:47,751 [INFO]  Saved checkpoint to "model/Store_of_wealth_imputer/model-0119.params"
2019-09-01 13:10:47,786 [INFO]  Epoch[119] Validation-cross-entropy=0.000001
2019-09-01 13:10:47,788 [INFO]  Epoch[119] Validation-Store_of_wealth-accuracy=1.000000
2019-09-01 13:10:47,984 [INFO]  Epoch[120] Batch [0-30]	Speed: 2558.66 samples/sec	cross-entropy=0.000001	Store_of_wealth-accuracy=1.000000
2019-09-01 13:10:48,161 [INFO]  Epoch[120] Train-cross-entropy=0.000001
2019-09-01 13:10:48,163 [INFO]  Epoch[120] Train-Store_of_wealth-accuracy=1.000000
2019-09-01 13:10:48,164 [INFO]  Epoch[120] Time cost=0.374
2019-09-01 13:10:48,169 [INFO]  Saved checkpoint to "model/Store_of_wealth_imputer/model-0120.params"
2019-09-01 13:10:48,209 [INFO]  Epoch[120] Validation-cross-entropy=0.000001
2019-09-01 13:10:48,210 [INFO]  Epoch[120] Validation-Store_of_wealth-accuracy=1.000000
2019-09-01 13:10:48,411 [INFO]  Epoch[121] Batch [0-30]	Speed: 2516.07 samples/sec	cross-entropy=0.000001	Store_of_wealth-accuracy=1.000000
2019-09-01 13:10:48,585 [INFO]  Epoch[121] Train-cross-entropy=0.000001
2019-09-01 13:10:48,586 [INFO]  Epoch[121] Train-Store_of_wealth-accuracy=1.000000
2019-09-01 13:10:48,587 [INFO]  Epoch[121] Time cost=0.376
2019-09-01 13:10:48,592 [INFO]  Saved checkpoint to "model/Store_of_wealth_imputer/model-0121.params"
2019-09-01 13:10:48,626 [INFO]  Epoch[121] Validation-cross-entropy=0.000001
2019-09-01 13:10:48,631 [INFO]  Epoch[121] Validation-Store_of_wealth-accuracy=1.000000
2019-09-01 13:10:48,821 [INFO]  Epoch[122] Batch [0-30]	Speed: 2640.14 samples/sec	cross-entropy=0.000001	Store_of_wealth-accuracy=1.000000
2019-09-01 13:10:49,005 [INFO]  Epoch[122] Train-cross-entropy=0.000001
2019-09-01 13:10:49,007 [INFO]  Epoch[122] Train-Store_of_wealth-accuracy=1.000000
2019-09-01 13:10:49,008 [INFO]  Epoch[122] Time cost=0.375
2019-09-01 13:10:49,013 [INFO]  Saved checkpoint to "model/Store_of_wealth_imputer/model-0122.params"
2019-09-01 13:10:49,046 [INFO]  Epoch[122] Validation-cross-entropy=0.000001
2019-09-01 13:10:49,048 [INFO]  Epoch[122] Validation-Store_of_wealth-accuracy=1.000000
2019-09-01 13:10:49,237 [INFO]  Epoch[123] Batch [0-30]	Speed: 2644.15 samples/sec	cross-entropy=0.000001	Store_of_wealth-accuracy=1.000000
2019-09-01 13:10:49,415 [INFO]  Epoch[123] Train-cross-entropy=0.000001
2019-09-01 13:10:49,417 [INFO]  Epoch[123] Train-Store_of_wealth-accuracy=1.000000
2019-09-01 13:10:49,419 [INFO]  Epoch[123] Time cost=0.369
2019-09-01 13:10:49,424 [INFO]  Saved checkpoint to "model/Store_of_wealth_imputer/model-0123.params"
2019-09-01 13:10:49,458 [INFO]  Epoch[123] Validation-cross-entropy=0.000001
2019-09-01 13:10:49,461 [INFO]  Epoch[123] Validation-Store_of_wealth-accuracy=1.000000
2019-09-01 13:10:49,651 [INFO]  Epoch[124] Batch [0-30]	Speed: 2637.18 samples/sec	cross-entropy=0.000001	Store_of_wealth-accuracy=1.000000
2019-09-01 13:10:49,825 [INFO]  Epoch[124] Train-cross-entropy=0.000001
2019-09-01 13:10:49,827 [INFO]  Epoch[124] Train-Store_of_wealth-accuracy=1.000000
2019-09-01 13:10:49,828 [INFO]  Epoch[124] Time cost=0.366
2019-09-01 13:10:49,834 [INFO]  Saved checkpoint to "model/Store_of_wealth_imputer/model-0124.params"
2019-09-01 13:10:49,871 [INFO]  Epoch[124] Validation-cross-entropy=0.000001
2019-09-01 13:10:49,873 [INFO]  Epoch[124] Validation-Store_of_wealth-accuracy=1.000000
2019-09-01 13:10:50,099 [INFO]  Epoch[125] Batch [0-30]	Speed: 2199.93 samples/sec	cross-entropy=0.000001	Store_of_wealth-accuracy=1.000000
2019-09-01 13:10:50,311 [INFO]  Epoch[125] Train-cross-entropy=0.000001
2019-09-01 13:10:50,313 [INFO]  Epoch[125] Train-Store_of_wealth-accuracy=1.000000
2019-09-01 13:10:50,314 [INFO]  Epoch[125] Time cost=0.439
2019-09-01 13:10:50,319 [INFO]  Saved checkpoint to "model/Store_of_wealth_imputer/model-0125.params"
2019-09-01 13:10:50,353 [INFO]  Epoch[125] Validation-cross-entropy=0.000001
2019-09-01 13:10:50,355 [INFO]  Epoch[125] Validation-Store_of_wealth-accuracy=1.000000
2019-09-01 13:10:50,548 [INFO]  Epoch[126] Batch [0-30]	Speed: 2595.10 samples/sec	cross-entropy=0.000001	Store_of_wealth-accuracy=1.000000
2019-09-01 13:10:50,725 [INFO]  Epoch[126] Train-cross-entropy=0.000001
2019-09-01 13:10:50,727 [INFO]  Epoch[126] Train-Store_of_wealth-accuracy=1.000000
2019-09-01 13:10:50,729 [INFO]  Epoch[126] Time cost=0.372
2019-09-01 13:10:50,734 [INFO]  Saved checkpoint to "model/Store_of_wealth_imputer/model-0126.params"
2019-09-01 13:10:50,768 [INFO]  Epoch[126] Validation-cross-entropy=0.000001
2019-09-01 13:10:50,770 [INFO]  Epoch[126] Validation-Store_of_wealth-accuracy=1.000000
2019-09-01 13:10:50,955 [INFO]  Epoch[127] Batch [0-30]	Speed: 2694.39 samples/sec	cross-entropy=0.000001	Store_of_wealth-accuracy=1.000000
2019-09-01 13:10:51,137 [INFO]  Epoch[127] Train-cross-entropy=0.000001
2019-09-01 13:10:51,138 [INFO]  Epoch[127] Train-Store_of_wealth-accuracy=1.000000
2019-09-01 13:10:51,140 [INFO]  Epoch[127] Time cost=0.369
2019-09-01 13:10:51,145 [INFO]  Saved checkpoint to "model/Store_of_wealth_imputer/model-0127.params"
2019-09-01 13:10:51,190 [INFO]  Epoch[127] Validation-cross-entropy=0.000001
2019-09-01 13:10:51,192 [INFO]  Epoch[127] Validation-Store_of_wealth-accuracy=1.000000
2019-09-01 13:10:51,438 [INFO]  Epoch[128] Batch [0-30]	Speed: 2049.88 samples/sec	cross-entropy=0.000001	Store_of_wealth-accuracy=1.000000
2019-09-01 13:10:51,630 [INFO]  Epoch[128] Train-cross-entropy=0.000001
2019-09-01 13:10:51,631 [INFO]  Epoch[128] Train-Store_of_wealth-accuracy=1.000000
2019-09-01 13:10:51,633 [INFO]  Epoch[128] Time cost=0.439
2019-09-01 13:10:51,637 [INFO]  Saved checkpoint to "model/Store_of_wealth_imputer/model-0128.params"
2019-09-01 13:10:51,671 [INFO]  Epoch[128] Validation-cross-entropy=0.000001
2019-09-01 13:10:51,672 [INFO]  Epoch[128] Validation-Store_of_wealth-accuracy=1.000000
2019-09-01 13:10:51,865 [INFO]  Epoch[129] Batch [0-30]	Speed: 2588.97 samples/sec	cross-entropy=0.000001	Store_of_wealth-accuracy=1.000000
2019-09-01 13:10:52,038 [INFO]  Epoch[129] Train-cross-entropy=0.000001
2019-09-01 13:10:52,040 [INFO]  Epoch[129] Train-Store_of_wealth-accuracy=1.000000
2019-09-01 13:10:52,042 [INFO]  Epoch[129] Time cost=0.368
2019-09-01 13:10:52,046 [INFO]  Saved checkpoint to "model/Store_of_wealth_imputer/model-0129.params"
2019-09-01 13:10:52,080 [INFO]  Epoch[129] Validation-cross-entropy=0.000001
2019-09-01 13:10:52,082 [INFO]  Epoch[129] Validation-Store_of_wealth-accuracy=1.000000
2019-09-01 13:10:52,270 [INFO]  Epoch[130] Batch [0-30]	Speed: 2660.66 samples/sec	cross-entropy=0.000001	Store_of_wealth-accuracy=1.000000
2019-09-01 13:10:52,446 [INFO]  Epoch[130] Train-cross-entropy=0.000001
2019-09-01 13:10:52,448 [INFO]  Epoch[130] Train-Store_of_wealth-accuracy=1.000000
2019-09-01 13:10:52,450 [INFO]  Epoch[130] Time cost=0.367
2019-09-01 13:10:52,455 [INFO]  Saved checkpoint to "model/Store_of_wealth_imputer/model-0130.params"
2019-09-01 13:10:52,489 [INFO]  Epoch[130] Validation-cross-entropy=0.000001
2019-09-01 13:10:52,491 [INFO]  Epoch[130] Validation-Store_of_wealth-accuracy=1.000000
2019-09-01 13:10:52,682 [INFO]  Epoch[131] Batch [0-30]	Speed: 2631.14 samples/sec	cross-entropy=0.000001	Store_of_wealth-accuracy=1.000000
2019-09-01 13:10:52,858 [INFO]  Epoch[131] Train-cross-entropy=0.000001
2019-09-01 13:10:52,860 [INFO]  Epoch[131] Train-Store_of_wealth-accuracy=1.000000
2019-09-01 13:10:52,862 [INFO]  Epoch[131] Time cost=0.368
2019-09-01 13:10:52,867 [INFO]  Saved checkpoint to "model/Store_of_wealth_imputer/model-0131.params"
2019-09-01 13:10:52,901 [INFO]  Epoch[131] Validation-cross-entropy=0.000001
2019-09-01 13:10:52,903 [INFO]  Epoch[131] Validation-Store_of_wealth-accuracy=1.000000
2019-09-01 13:10:53,125 [INFO]  Epoch[132] Batch [0-30]	Speed: 2248.50 samples/sec	cross-entropy=0.000001	Store_of_wealth-accuracy=1.000000
2019-09-01 13:10:53,303 [INFO]  Epoch[132] Train-cross-entropy=0.000001
2019-09-01 13:10:53,305 [INFO]  Epoch[132] Train-Store_of_wealth-accuracy=1.000000
2019-09-01 13:10:53,306 [INFO]  Epoch[132] Time cost=0.401
2019-09-01 13:10:53,311 [INFO]  Saved checkpoint to "model/Store_of_wealth_imputer/model-0132.params"
2019-09-01 13:10:53,346 [INFO]  Epoch[132] Validation-cross-entropy=0.000001
2019-09-01 13:10:53,348 [INFO]  Epoch[132] Validation-Store_of_wealth-accuracy=1.000000
2019-09-01 13:10:53,575 [INFO]  Epoch[133] Batch [0-30]	Speed: 2236.76 samples/sec	cross-entropy=0.000001	Store_of_wealth-accuracy=1.000000
2019-09-01 13:10:53,748 [INFO]  Epoch[133] Train-cross-entropy=0.000001
2019-09-01 13:10:53,750 [INFO]  Epoch[133] Train-Store_of_wealth-accuracy=1.000000
2019-09-01 13:10:53,751 [INFO]  Epoch[133] Time cost=0.399
2019-09-01 13:10:53,755 [INFO]  Saved checkpoint to "model/Store_of_wealth_imputer/model-0133.params"
2019-09-01 13:10:53,795 [INFO]  Epoch[133] Validation-cross-entropy=0.000001
2019-09-01 13:10:53,797 [INFO]  Epoch[133] Validation-Store_of_wealth-accuracy=1.000000
2019-09-01 13:10:54,000 [INFO]  Epoch[134] Batch [0-30]	Speed: 2475.85 samples/sec	cross-entropy=0.000001	Store_of_wealth-accuracy=1.000000
2019-09-01 13:10:54,175 [INFO]  Epoch[134] Train-cross-entropy=0.000001
2019-09-01 13:10:54,177 [INFO]  Epoch[134] Train-Store_of_wealth-accuracy=1.000000
2019-09-01 13:10:54,178 [INFO]  Epoch[134] Time cost=0.380
2019-09-01 13:10:54,183 [INFO]  Saved checkpoint to "model/Store_of_wealth_imputer/model-0134.params"
2019-09-01 13:10:54,216 [INFO]  Epoch[134] Validation-cross-entropy=0.000001
2019-09-01 13:10:54,218 [INFO]  Epoch[134] Validation-Store_of_wealth-accuracy=1.000000
2019-09-01 13:10:54,404 [INFO]  Epoch[135] Batch [0-30]	Speed: 2678.44 samples/sec	cross-entropy=0.000001	Store_of_wealth-accuracy=1.000000
2019-09-01 13:10:54,584 [INFO]  Epoch[135] Train-cross-entropy=0.000001
2019-09-01 13:10:54,586 [INFO]  Epoch[135] Train-Store_of_wealth-accuracy=1.000000
2019-09-01 13:10:54,587 [INFO]  Epoch[135] Time cost=0.368
2019-09-01 13:10:54,592 [INFO]  Saved checkpoint to "model/Store_of_wealth_imputer/model-0135.params"
2019-09-01 13:10:54,626 [INFO]  Epoch[135] Validation-cross-entropy=0.000001
2019-09-01 13:10:54,627 [INFO]  Epoch[135] Validation-Store_of_wealth-accuracy=1.000000
2019-09-01 13:10:54,814 [INFO]  Epoch[136] Batch [0-30]	Speed: 2676.05 samples/sec	cross-entropy=0.000001	Store_of_wealth-accuracy=1.000000
2019-09-01 13:10:54,991 [INFO]  Epoch[136] Train-cross-entropy=0.000001
2019-09-01 13:10:54,993 [INFO]  Epoch[136] Train-Store_of_wealth-accuracy=1.000000
2019-09-01 13:10:54,994 [INFO]  Epoch[136] Time cost=0.366
2019-09-01 13:10:54,999 [INFO]  Saved checkpoint to "model/Store_of_wealth_imputer/model-0136.params"
2019-09-01 13:10:55,032 [INFO]  Epoch[136] Validation-cross-entropy=0.000001
2019-09-01 13:10:55,034 [INFO]  Epoch[136] Validation-Store_of_wealth-accuracy=1.000000
2019-09-01 13:10:55,220 [INFO]  Epoch[137] Batch [0-30]	Speed: 2687.06 samples/sec	cross-entropy=0.000001	Store_of_wealth-accuracy=1.000000
2019-09-01 13:10:55,413 [INFO]  Epoch[137] Train-cross-entropy=0.000000
2019-09-01 13:10:55,416 [INFO]  Epoch[137] Train-Store_of_wealth-accuracy=1.000000
2019-09-01 13:10:55,419 [INFO]  Epoch[137] Time cost=0.384
2019-09-01 13:10:55,425 [INFO]  Saved checkpoint to "model/Store_of_wealth_imputer/model-0137.params"
2019-09-01 13:10:55,464 [INFO]  Epoch[137] Validation-cross-entropy=0.000000
2019-09-01 13:10:55,465 [INFO]  Epoch[137] Validation-Store_of_wealth-accuracy=1.000000
2019-09-01 13:10:55,706 [INFO]  Epoch[138] Batch [0-30]	Speed: 2090.47 samples/sec	cross-entropy=0.000000	Store_of_wealth-accuracy=1.000000
2019-09-01 13:10:55,928 [INFO]  Epoch[138] Train-cross-entropy=0.000000
2019-09-01 13:10:55,930 [INFO]  Epoch[138] Train-Store_of_wealth-accuracy=1.000000
2019-09-01 13:10:55,932 [INFO]  Epoch[138] Time cost=0.465
2019-09-01 13:10:55,937 [INFO]  Saved checkpoint to "model/Store_of_wealth_imputer/model-0138.params"
2019-09-01 13:10:55,971 [INFO]  Epoch[138] Validation-cross-entropy=0.000000
2019-09-01 13:10:55,973 [INFO]  Epoch[138] Validation-Store_of_wealth-accuracy=1.000000
2019-09-01 13:10:56,171 [INFO]  Epoch[139] Batch [0-30]	Speed: 2523.41 samples/sec	cross-entropy=0.000000	Store_of_wealth-accuracy=1.000000
2019-09-01 13:10:56,344 [INFO]  Epoch[139] Train-cross-entropy=0.000000
2019-09-01 13:10:56,346 [INFO]  Epoch[139] Train-Store_of_wealth-accuracy=1.000000
2019-09-01 13:10:56,347 [INFO]  Epoch[139] Time cost=0.373
2019-09-01 13:10:56,352 [INFO]  Saved checkpoint to "model/Store_of_wealth_imputer/model-0139.params"
2019-09-01 13:10:56,389 [INFO]  Epoch[139] Validation-cross-entropy=0.000000
2019-09-01 13:10:56,391 [INFO]  Epoch[139] Validation-Store_of_wealth-accuracy=1.000000
2019-09-01 13:10:56,587 [INFO]  Epoch[140] Batch [0-30]	Speed: 2566.46 samples/sec	cross-entropy=0.000000	Store_of_wealth-accuracy=1.000000
2019-09-01 13:10:56,760 [INFO]  Epoch[140] Train-cross-entropy=0.000000
2019-09-01 13:10:56,761 [INFO]  Epoch[140] Train-Store_of_wealth-accuracy=1.000000
2019-09-01 13:10:56,763 [INFO]  Epoch[140] Time cost=0.370
2019-09-01 13:10:56,767 [INFO]  Saved checkpoint to "model/Store_of_wealth_imputer/model-0140.params"
2019-09-01 13:10:56,804 [INFO]  Epoch[140] Validation-cross-entropy=0.000000
2019-09-01 13:10:56,806 [INFO]  Epoch[140] Validation-Store_of_wealth-accuracy=1.000000
2019-09-01 13:10:57,005 [INFO]  Epoch[141] Batch [0-30]	Speed: 2525.73 samples/sec	cross-entropy=0.000000	Store_of_wealth-accuracy=1.000000
2019-09-01 13:10:57,185 [INFO]  Epoch[141] Train-cross-entropy=0.000000
2019-09-01 13:10:57,186 [INFO]  Epoch[141] Train-Store_of_wealth-accuracy=1.000000
2019-09-01 13:10:57,188 [INFO]  Epoch[141] Time cost=0.381
2019-09-01 13:10:57,192 [INFO]  Saved checkpoint to "model/Store_of_wealth_imputer/model-0141.params"
2019-09-01 13:10:57,232 [INFO]  Epoch[141] Validation-cross-entropy=0.000000
2019-09-01 13:10:57,234 [INFO]  Epoch[141] Validation-Store_of_wealth-accuracy=1.000000
2019-09-01 13:10:57,430 [INFO]  Epoch[142] Batch [0-30]	Speed: 2570.99 samples/sec	cross-entropy=0.000000	Store_of_wealth-accuracy=1.000000
2019-09-01 13:10:57,611 [INFO]  Epoch[142] Train-cross-entropy=0.000000
2019-09-01 13:10:57,613 [INFO]  Epoch[142] Train-Store_of_wealth-accuracy=1.000000
2019-09-01 13:10:57,615 [INFO]  Epoch[142] Time cost=0.380
2019-09-01 13:10:57,620 [INFO]  Saved checkpoint to "model/Store_of_wealth_imputer/model-0142.params"
2019-09-01 13:10:57,655 [INFO]  Epoch[142] Validation-cross-entropy=0.000000
2019-09-01 13:10:57,657 [INFO]  Epoch[142] Validation-Store_of_wealth-accuracy=1.000000
2019-09-01 13:10:57,842 [INFO]  Epoch[143] Batch [0-30]	Speed: 2707.60 samples/sec	cross-entropy=0.000000	Store_of_wealth-accuracy=1.000000
2019-09-01 13:10:58,017 [INFO]  Epoch[143] Train-cross-entropy=0.000000
2019-09-01 13:10:58,019 [INFO]  Epoch[143] Train-Store_of_wealth-accuracy=1.000000
2019-09-01 13:10:58,021 [INFO]  Epoch[143] Time cost=0.363
2019-09-01 13:10:58,026 [INFO]  Saved checkpoint to "model/Store_of_wealth_imputer/model-0143.params"
2019-09-01 13:10:58,066 [INFO]  Epoch[143] Validation-cross-entropy=0.000000
2019-09-01 13:10:58,068 [INFO]  Epoch[143] Validation-Store_of_wealth-accuracy=1.000000
2019-09-01 13:10:58,265 [INFO]  Epoch[144] Batch [0-30]	Speed: 2527.37 samples/sec	cross-entropy=0.000000	Store_of_wealth-accuracy=1.000000
2019-09-01 13:10:58,442 [INFO]  Epoch[144] Train-cross-entropy=0.000000
2019-09-01 13:10:58,443 [INFO]  Epoch[144] Train-Store_of_wealth-accuracy=1.000000
2019-09-01 13:10:58,445 [INFO]  Epoch[144] Time cost=0.375
2019-09-01 13:10:58,449 [INFO]  Saved checkpoint to "model/Store_of_wealth_imputer/model-0144.params"
2019-09-01 13:10:58,483 [INFO]  Epoch[144] Validation-cross-entropy=0.000000
2019-09-01 13:10:58,484 [INFO]  Epoch[144] Validation-Store_of_wealth-accuracy=1.000000
2019-09-01 13:10:58,675 [INFO]  Epoch[145] Batch [0-30]	Speed: 2624.34 samples/sec	cross-entropy=0.000000	Store_of_wealth-accuracy=1.000000
2019-09-01 13:10:58,851 [INFO]  Epoch[145] Train-cross-entropy=0.000000
2019-09-01 13:10:58,853 [INFO]  Epoch[145] Train-Store_of_wealth-accuracy=1.000000
2019-09-01 13:10:58,855 [INFO]  Epoch[145] Time cost=0.369
2019-09-01 13:10:58,859 [INFO]  Saved checkpoint to "model/Store_of_wealth_imputer/model-0145.params"
2019-09-01 13:10:58,892 [INFO]  Epoch[145] Validation-cross-entropy=0.000000
2019-09-01 13:10:58,894 [INFO]  Epoch[145] Validation-Store_of_wealth-accuracy=1.000000
2019-09-01 13:10:59,084 [INFO]  Epoch[146] Batch [0-30]	Speed: 2626.17 samples/sec	cross-entropy=0.000000	Store_of_wealth-accuracy=1.000000
2019-09-01 13:10:59,261 [INFO]  Epoch[146] Train-cross-entropy=0.000000
2019-09-01 13:10:59,263 [INFO]  Epoch[146] Train-Store_of_wealth-accuracy=1.000000
2019-09-01 13:10:59,265 [INFO]  Epoch[146] Time cost=0.369
2019-09-01 13:10:59,270 [INFO]  Saved checkpoint to "model/Store_of_wealth_imputer/model-0146.params"
2019-09-01 13:10:59,311 [INFO]  Epoch[146] Validation-cross-entropy=0.000000
2019-09-01 13:10:59,313 [INFO]  Epoch[146] Validation-Store_of_wealth-accuracy=1.000000
2019-09-01 13:10:59,502 [INFO]  Epoch[147] Batch [0-30]	Speed: 2639.54 samples/sec	cross-entropy=0.000000	Store_of_wealth-accuracy=1.000000
2019-09-01 13:10:59,679 [INFO]  Epoch[147] Train-cross-entropy=0.000000
2019-09-01 13:10:59,681 [INFO]  Epoch[147] Train-Store_of_wealth-accuracy=1.000000
2019-09-01 13:10:59,683 [INFO]  Epoch[147] Time cost=0.369
2019-09-01 13:10:59,688 [INFO]  Saved checkpoint to "model/Store_of_wealth_imputer/model-0147.params"
2019-09-01 13:10:59,723 [INFO]  Epoch[147] Validation-cross-entropy=0.000000
2019-09-01 13:10:59,725 [INFO]  Epoch[147] Validation-Store_of_wealth-accuracy=1.000000
2019-09-01 13:10:59,913 [INFO]  Epoch[148] Batch [0-30]	Speed: 2671.36 samples/sec	cross-entropy=0.000000	Store_of_wealth-accuracy=1.000000
2019-09-01 13:11:00,089 [INFO]  Epoch[148] Train-cross-entropy=0.000000
2019-09-01 13:11:00,091 [INFO]  Epoch[148] Train-Store_of_wealth-accuracy=1.000000
2019-09-01 13:11:00,092 [INFO]  Epoch[148] Time cost=0.365
2019-09-01 13:11:00,097 [INFO]  Saved checkpoint to "model/Store_of_wealth_imputer/model-0148.params"
2019-09-01 13:11:00,139 [INFO]  Epoch[148] Validation-cross-entropy=0.000000
2019-09-01 13:11:00,141 [INFO]  Epoch[148] Validation-Store_of_wealth-accuracy=1.000000
2019-09-01 13:11:00,335 [INFO]  Epoch[149] Batch [0-30]	Speed: 2600.08 samples/sec	cross-entropy=0.000000	Store_of_wealth-accuracy=1.000000
2019-09-01 13:11:00,511 [INFO]  Epoch[149] Train-cross-entropy=0.000000
2019-09-01 13:11:00,513 [INFO]  Epoch[149] Train-Store_of_wealth-accuracy=1.000000
2019-09-01 13:11:00,515 [INFO]  Epoch[149] Time cost=0.373
2019-09-01 13:11:00,520 [INFO]  Saved checkpoint to "model/Store_of_wealth_imputer/model-0149.params"
2019-09-01 13:11:00,555 [INFO]  Epoch[149] Validation-cross-entropy=0.000000
2019-09-01 13:11:00,557 [INFO]  Epoch[149] Validation-Store_of_wealth-accuracy=1.000000
2019-09-01 13:11:00,742 [INFO]  Epoch[150] Batch [0-30]	Speed: 2703.95 samples/sec	cross-entropy=0.000000	Store_of_wealth-accuracy=1.000000
2019-09-01 13:11:00,917 [INFO]  Epoch[150] Train-cross-entropy=0.000000
2019-09-01 13:11:00,919 [INFO]  Epoch[150] Train-Store_of_wealth-accuracy=1.000000
2019-09-01 13:11:00,920 [INFO]  Epoch[150] Time cost=0.362
2019-09-01 13:11:00,925 [INFO]  Saved checkpoint to "model/Store_of_wealth_imputer/model-0150.params"
2019-09-01 13:11:00,959 [INFO]  Epoch[150] Validation-cross-entropy=0.000000
2019-09-01 13:11:00,961 [INFO]  Epoch[150] Validation-Store_of_wealth-accuracy=1.000000
2019-09-01 13:11:01,151 [INFO]  Epoch[151] Batch [0-30]	Speed: 2638.28 samples/sec	cross-entropy=0.000000	Store_of_wealth-accuracy=1.000000
2019-09-01 13:11:01,329 [INFO]  Epoch[151] Train-cross-entropy=0.000000
2019-09-01 13:11:01,331 [INFO]  Epoch[151] Train-Store_of_wealth-accuracy=1.000000
2019-09-01 13:11:01,333 [INFO]  Epoch[151] Time cost=0.370
2019-09-01 13:11:01,338 [INFO]  Saved checkpoint to "model/Store_of_wealth_imputer/model-0151.params"
2019-09-01 13:11:01,373 [INFO]  Epoch[151] Validation-cross-entropy=0.000000
2019-09-01 13:11:01,375 [INFO]  Epoch[151] Validation-Store_of_wealth-accuracy=1.000000
2019-09-01 13:11:01,595 [INFO]  Epoch[152] Batch [0-30]	Speed: 2271.05 samples/sec	cross-entropy=0.000000	Store_of_wealth-accuracy=1.000000
2019-09-01 13:11:01,772 [INFO]  Epoch[152] Train-cross-entropy=0.000000
2019-09-01 13:11:01,774 [INFO]  Epoch[152] Train-Store_of_wealth-accuracy=1.000000
2019-09-01 13:11:01,775 [INFO]  Epoch[152] Time cost=0.398
2019-09-01 13:11:01,779 [INFO]  Saved checkpoint to "model/Store_of_wealth_imputer/model-0152.params"
2019-09-01 13:11:01,813 [INFO]  Epoch[152] Validation-cross-entropy=0.000000
2019-09-01 13:11:01,815 [INFO]  Epoch[152] Validation-Store_of_wealth-accuracy=1.000000
2019-09-01 13:11:02,003 [INFO]  Epoch[153] Batch [0-30]	Speed: 2680.85 samples/sec	cross-entropy=0.000000	Store_of_wealth-accuracy=1.000000
2019-09-01 13:11:02,178 [INFO]  Epoch[153] Train-cross-entropy=0.000000
2019-09-01 13:11:02,180 [INFO]  Epoch[153] Train-Store_of_wealth-accuracy=1.000000
2019-09-01 13:11:02,182 [INFO]  Epoch[153] Time cost=0.365
2019-09-01 13:11:02,187 [INFO]  Saved checkpoint to "model/Store_of_wealth_imputer/model-0153.params"
2019-09-01 13:11:02,222 [INFO]  Epoch[153] Validation-cross-entropy=0.000000
2019-09-01 13:11:02,224 [INFO]  Epoch[153] Validation-Store_of_wealth-accuracy=1.000000
2019-09-01 13:11:02,425 [INFO]  Epoch[154] Batch [0-30]	Speed: 2503.10 samples/sec	cross-entropy=0.000000	Store_of_wealth-accuracy=1.000000
2019-09-01 13:11:02,613 [INFO]  Epoch[154] Train-cross-entropy=0.000000
2019-09-01 13:11:02,614 [INFO]  Epoch[154] Train-Store_of_wealth-accuracy=1.000000
2019-09-01 13:11:02,616 [INFO]  Epoch[154] Time cost=0.389
2019-09-01 13:11:02,620 [INFO]  Saved checkpoint to "model/Store_of_wealth_imputer/model-0154.params"
2019-09-01 13:11:02,653 [INFO]  Epoch[154] Validation-cross-entropy=0.000000
2019-09-01 13:11:02,655 [INFO]  Epoch[154] Validation-Store_of_wealth-accuracy=1.000000
2019-09-01 13:11:02,842 [INFO]  Epoch[155] Batch [0-30]	Speed: 2671.69 samples/sec	cross-entropy=0.000000	Store_of_wealth-accuracy=1.000000
2019-09-01 13:11:03,016 [INFO]  Epoch[155] Train-cross-entropy=0.000000
2019-09-01 13:11:03,017 [INFO]  Epoch[155] Train-Store_of_wealth-accuracy=1.000000
2019-09-01 13:11:03,019 [INFO]  Epoch[155] Time cost=0.362
2019-09-01 13:11:03,023 [INFO]  Saved checkpoint to "model/Store_of_wealth_imputer/model-0155.params"
2019-09-01 13:11:03,064 [INFO]  Epoch[155] Validation-cross-entropy=0.000000
2019-09-01 13:11:03,065 [INFO]  Epoch[155] Validation-Store_of_wealth-accuracy=1.000000
2019-09-01 13:11:03,263 [INFO]  Epoch[156] Batch [0-30]	Speed: 2553.28 samples/sec	cross-entropy=0.000000	Store_of_wealth-accuracy=1.000000
2019-09-01 13:11:03,439 [INFO]  Epoch[156] Train-cross-entropy=0.000000
2019-09-01 13:11:03,440 [INFO]  Epoch[156] Train-Store_of_wealth-accuracy=1.000000
2019-09-01 13:11:03,442 [INFO]  Epoch[156] Time cost=0.375
2019-09-01 13:11:03,446 [INFO]  Saved checkpoint to "model/Store_of_wealth_imputer/model-0156.params"
2019-09-01 13:11:03,481 [INFO]  Epoch[156] Validation-cross-entropy=0.000000
2019-09-01 13:11:03,482 [INFO]  Epoch[156] Validation-Store_of_wealth-accuracy=1.000000
2019-09-01 13:11:03,691 [INFO]  Epoch[157] Batch [0-30]	Speed: 2385.86 samples/sec	cross-entropy=0.000000	Store_of_wealth-accuracy=1.000000
2019-09-01 13:11:03,864 [INFO]  Epoch[157] Train-cross-entropy=0.000000
2019-09-01 13:11:03,867 [INFO]  Epoch[157] Train-Store_of_wealth-accuracy=1.000000
2019-09-01 13:11:03,868 [INFO]  Epoch[157] Time cost=0.384
2019-09-01 13:11:03,873 [INFO]  Saved checkpoint to "model/Store_of_wealth_imputer/model-0157.params"
2019-09-01 13:11:03,908 [INFO]  Epoch[157] Validation-cross-entropy=0.000000
2019-09-01 13:11:03,910 [INFO]  Epoch[157] Validation-Store_of_wealth-accuracy=1.000000
2019-09-01 13:11:04,099 [INFO]  Epoch[158] Batch [0-30]	Speed: 2649.47 samples/sec	cross-entropy=0.000000	Store_of_wealth-accuracy=1.000000
2019-09-01 13:11:04,276 [INFO]  Epoch[158] Train-cross-entropy=0.000000
2019-09-01 13:11:04,278 [INFO]  Epoch[158] Train-Store_of_wealth-accuracy=1.000000
2019-09-01 13:11:04,280 [INFO]  Epoch[158] Time cost=0.369
2019-09-01 13:11:04,285 [INFO]  Saved checkpoint to "model/Store_of_wealth_imputer/model-0158.params"
2019-09-01 13:11:04,320 [INFO]  Epoch[158] Validation-cross-entropy=0.000000
2019-09-01 13:11:04,322 [INFO]  Epoch[158] Validation-Store_of_wealth-accuracy=1.000000
2019-09-01 13:11:04,523 [INFO]  Epoch[159] Batch [0-30]	Speed: 2495.36 samples/sec	cross-entropy=0.000000	Store_of_wealth-accuracy=1.000000
2019-09-01 13:11:04,702 [INFO]  Epoch[159] Train-cross-entropy=0.000000
2019-09-01 13:11:04,704 [INFO]  Epoch[159] Train-Store_of_wealth-accuracy=1.000000
2019-09-01 13:11:04,705 [INFO]  Epoch[159] Time cost=0.381
2019-09-01 13:11:04,710 [INFO]  Saved checkpoint to "model/Store_of_wealth_imputer/model-0159.params"
2019-09-01 13:11:04,744 [INFO]  Epoch[159] Validation-cross-entropy=0.000000
2019-09-01 13:11:04,745 [INFO]  Epoch[159] Validation-Store_of_wealth-accuracy=1.000000
2019-09-01 13:11:04,941 [INFO]  Epoch[160] Batch [0-30]	Speed: 2555.76 samples/sec	cross-entropy=0.000000	Store_of_wealth-accuracy=1.000000
2019-09-01 13:11:05,118 [INFO]  Epoch[160] Train-cross-entropy=0.000000
2019-09-01 13:11:05,120 [INFO]  Epoch[160] Train-Store_of_wealth-accuracy=1.000000
2019-09-01 13:11:05,122 [INFO]  Epoch[160] Time cost=0.375
2019-09-01 13:11:05,127 [INFO]  Saved checkpoint to "model/Store_of_wealth_imputer/model-0160.params"
2019-09-01 13:11:05,162 [INFO]  Epoch[160] Validation-cross-entropy=0.000000
2019-09-01 13:11:05,164 [INFO]  Epoch[160] Validation-Store_of_wealth-accuracy=1.000000
2019-09-01 13:11:05,354 [INFO]  Epoch[161] Batch [0-30]	Speed: 2644.42 samples/sec	cross-entropy=0.000000	Store_of_wealth-accuracy=1.000000
2019-09-01 13:11:05,531 [INFO]  Epoch[161] Train-cross-entropy=0.000000
2019-09-01 13:11:05,533 [INFO]  Epoch[161] Train-Store_of_wealth-accuracy=1.000000
2019-09-01 13:11:05,534 [INFO]  Epoch[161] Time cost=0.369
2019-09-01 13:11:05,539 [INFO]  Saved checkpoint to "model/Store_of_wealth_imputer/model-0161.params"
2019-09-01 13:11:05,578 [INFO]  Epoch[161] Validation-cross-entropy=0.000000
2019-09-01 13:11:05,580 [INFO]  Epoch[161] Validation-Store_of_wealth-accuracy=1.000000
2019-09-01 13:11:05,797 [INFO]  Epoch[162] Batch [0-30]	Speed: 2320.35 samples/sec	cross-entropy=0.000000	Store_of_wealth-accuracy=1.000000
2019-09-01 13:11:05,972 [INFO]  Epoch[162] Train-cross-entropy=0.000000
2019-09-01 13:11:05,974 [INFO]  Epoch[162] Train-Store_of_wealth-accuracy=1.000000
2019-09-01 13:11:05,975 [INFO]  Epoch[162] Time cost=0.394
2019-09-01 13:11:05,980 [INFO]  Saved checkpoint to "model/Store_of_wealth_imputer/model-0162.params"
2019-09-01 13:11:06,015 [INFO]  Epoch[162] Validation-cross-entropy=0.000000
2019-09-01 13:11:06,017 [INFO]  Epoch[162] Validation-Store_of_wealth-accuracy=1.000000
2019-09-01 13:11:06,208 [INFO]  Epoch[163] Batch [0-30]	Speed: 2620.34 samples/sec	cross-entropy=0.000000	Store_of_wealth-accuracy=1.000000
2019-09-01 13:11:06,383 [INFO]  Epoch[163] Train-cross-entropy=0.000000
2019-09-01 13:11:06,385 [INFO]  Epoch[163] Train-Store_of_wealth-accuracy=1.000000
2019-09-01 13:11:06,386 [INFO]  Epoch[163] Time cost=0.368
2019-09-01 13:11:06,391 [INFO]  Saved checkpoint to "model/Store_of_wealth_imputer/model-0163.params"
2019-09-01 13:11:06,425 [INFO]  Epoch[163] Validation-cross-entropy=0.000000
2019-09-01 13:11:06,427 [INFO]  Epoch[163] Validation-Store_of_wealth-accuracy=1.000000
2019-09-01 13:11:06,618 [INFO]  Epoch[164] Batch [0-30]	Speed: 2627.16 samples/sec	cross-entropy=0.000000	Store_of_wealth-accuracy=1.000000
2019-09-01 13:11:06,794 [INFO]  Epoch[164] Train-cross-entropy=0.000000
2019-09-01 13:11:06,796 [INFO]  Epoch[164] Train-Store_of_wealth-accuracy=1.000000
2019-09-01 13:11:06,797 [INFO]  Epoch[164] Time cost=0.369
2019-09-01 13:11:06,802 [INFO]  Saved checkpoint to "model/Store_of_wealth_imputer/model-0164.params"
2019-09-01 13:11:06,836 [INFO]  Epoch[164] Validation-cross-entropy=0.000000
2019-09-01 13:11:06,838 [INFO]  Epoch[164] Validation-Store_of_wealth-accuracy=1.000000
2019-09-01 13:11:07,036 [INFO]  Epoch[165] Batch [0-30]	Speed: 2530.54 samples/sec	cross-entropy=0.000000	Store_of_wealth-accuracy=1.000000
2019-09-01 13:11:07,210 [INFO]  Epoch[165] Train-cross-entropy=0.000000
2019-09-01 13:11:07,211 [INFO]  Epoch[165] Train-Store_of_wealth-accuracy=1.000000
2019-09-01 13:11:07,213 [INFO]  Epoch[165] Time cost=0.373
2019-09-01 13:11:07,217 [INFO]  Saved checkpoint to "model/Store_of_wealth_imputer/model-0165.params"
2019-09-01 13:11:07,251 [INFO]  Epoch[165] Validation-cross-entropy=0.000000
2019-09-01 13:11:07,253 [INFO]  Epoch[165] Validation-Store_of_wealth-accuracy=1.000000
2019-09-01 13:11:07,443 [INFO]  Epoch[166] Batch [0-30]	Speed: 2632.87 samples/sec	cross-entropy=0.000000	Store_of_wealth-accuracy=1.000000
2019-09-01 13:11:07,619 [INFO]  Epoch[166] Train-cross-entropy=0.000000
2019-09-01 13:11:07,621 [INFO]  Epoch[166] Train-Store_of_wealth-accuracy=1.000000
2019-09-01 13:11:07,622 [INFO]  Epoch[166] Time cost=0.367
2019-09-01 13:11:07,626 [INFO]  Saved checkpoint to "model/Store_of_wealth_imputer/model-0166.params"
2019-09-01 13:11:07,660 [INFO]  Epoch[166] Validation-cross-entropy=0.000000
2019-09-01 13:11:07,661 [INFO]  Epoch[166] Validation-Store_of_wealth-accuracy=1.000000
2019-09-01 13:11:07,847 [INFO]  Epoch[167] Batch [0-30]	Speed: 2688.69 samples/sec	cross-entropy=0.000000	Store_of_wealth-accuracy=1.000000
2019-09-01 13:11:08,021 [INFO]  Epoch[167] Train-cross-entropy=0.000000
2019-09-01 13:11:08,023 [INFO]  Epoch[167] Train-Store_of_wealth-accuracy=1.000000
2019-09-01 13:11:08,024 [INFO]  Epoch[167] Time cost=0.362
2019-09-01 13:11:08,029 [INFO]  Saved checkpoint to "model/Store_of_wealth_imputer/model-0167.params"
2019-09-01 13:11:08,064 [INFO]  Epoch[167] Validation-cross-entropy=0.000000
2019-09-01 13:11:08,065 [INFO]  Epoch[167] Validation-Store_of_wealth-accuracy=1.000000
2019-09-01 13:11:08,251 [INFO]  Epoch[168] Batch [0-30]	Speed: 2692.41 samples/sec	cross-entropy=0.000000	Store_of_wealth-accuracy=1.000000
2019-09-01 13:11:08,431 [INFO]  Epoch[168] Train-cross-entropy=0.000000
2019-09-01 13:11:08,433 [INFO]  Epoch[168] Train-Store_of_wealth-accuracy=1.000000
2019-09-01 13:11:08,435 [INFO]  Epoch[168] Time cost=0.368
2019-09-01 13:11:08,440 [INFO]  Saved checkpoint to "model/Store_of_wealth_imputer/model-0168.params"
2019-09-01 13:11:08,475 [INFO]  Epoch[168] Validation-cross-entropy=0.000000
2019-09-01 13:11:08,477 [INFO]  Epoch[168] Validation-Store_of_wealth-accuracy=1.000000
2019-09-01 13:11:08,678 [INFO]  Epoch[169] Batch [0-30]	Speed: 2484.60 samples/sec	cross-entropy=0.000000	Store_of_wealth-accuracy=1.000000
2019-09-01 13:11:08,852 [INFO]  Epoch[169] Train-cross-entropy=0.000000
2019-09-01 13:11:08,853 [INFO]  Epoch[169] Train-Store_of_wealth-accuracy=1.000000
2019-09-01 13:11:08,855 [INFO]  Epoch[169] Time cost=0.376
2019-09-01 13:11:08,859 [INFO]  Saved checkpoint to "model/Store_of_wealth_imputer/model-0169.params"
2019-09-01 13:11:08,893 [INFO]  Epoch[169] Validation-cross-entropy=0.000000
2019-09-01 13:11:08,896 [INFO]  Epoch[169] Validation-Store_of_wealth-accuracy=1.000000
2019-09-01 13:11:09,082 [INFO]  Epoch[170] Batch [0-30]	Speed: 2690.96 samples/sec	cross-entropy=0.000000	Store_of_wealth-accuracy=1.000000
2019-09-01 13:11:09,270 [INFO]  Epoch[170] Train-cross-entropy=0.000000
2019-09-01 13:11:09,271 [INFO]  Epoch[170] Train-Store_of_wealth-accuracy=1.000000
2019-09-01 13:11:09,273 [INFO]  Epoch[170] Time cost=0.376
2019-09-01 13:11:09,277 [INFO]  Saved checkpoint to "model/Store_of_wealth_imputer/model-0170.params"
2019-09-01 13:11:09,311 [INFO]  Epoch[170] Validation-cross-entropy=0.000000
2019-09-01 13:11:09,313 [INFO]  Epoch[170] Validation-Store_of_wealth-accuracy=1.000000
2019-09-01 13:11:09,502 [INFO]  Epoch[171] Batch [0-30]	Speed: 2656.63 samples/sec	cross-entropy=0.000000	Store_of_wealth-accuracy=1.000000
2019-09-01 13:11:09,676 [INFO]  Epoch[171] Train-cross-entropy=0.000000
2019-09-01 13:11:09,677 [INFO]  Epoch[171] Train-Store_of_wealth-accuracy=1.000000
2019-09-01 13:11:09,679 [INFO]  Epoch[171] Time cost=0.364
2019-09-01 13:11:09,683 [INFO]  Saved checkpoint to "model/Store_of_wealth_imputer/model-0171.params"
2019-09-01 13:11:09,717 [INFO]  Epoch[171] Validation-cross-entropy=0.000000
2019-09-01 13:11:09,719 [INFO]  Epoch[171] Validation-Store_of_wealth-accuracy=1.000000
2019-09-01 13:11:09,914 [INFO]  Epoch[172] Batch [0-30]	Speed: 2557.99 samples/sec	cross-entropy=0.000000	Store_of_wealth-accuracy=1.000000
2019-09-01 13:11:10,092 [INFO]  Epoch[172] Train-cross-entropy=0.000000
2019-09-01 13:11:10,094 [INFO]  Epoch[172] Train-Store_of_wealth-accuracy=1.000000
2019-09-01 13:11:10,095 [INFO]  Epoch[172] Time cost=0.375
2019-09-01 13:11:10,100 [INFO]  Saved checkpoint to "model/Store_of_wealth_imputer/model-0172.params"
2019-09-01 13:11:10,134 [INFO]  Epoch[172] Validation-cross-entropy=0.000000
2019-09-01 13:11:10,136 [INFO]  Epoch[172] Validation-Store_of_wealth-accuracy=1.000000
2019-09-01 13:11:10,325 [INFO]  Epoch[173] Batch [0-30]	Speed: 2650.89 samples/sec	cross-entropy=0.000000	Store_of_wealth-accuracy=1.000000
2019-09-01 13:11:10,499 [INFO]  Epoch[173] Train-cross-entropy=0.000000
2019-09-01 13:11:10,501 [INFO]  Epoch[173] Train-Store_of_wealth-accuracy=1.000000
2019-09-01 13:11:10,502 [INFO]  Epoch[173] Time cost=0.364
2019-09-01 13:11:10,506 [INFO]  Saved checkpoint to "model/Store_of_wealth_imputer/model-0173.params"
2019-09-01 13:11:10,540 [INFO]  Epoch[173] Validation-cross-entropy=0.000000
2019-09-01 13:11:10,542 [INFO]  Epoch[173] Validation-Store_of_wealth-accuracy=1.000000
2019-09-01 13:11:10,736 [INFO]  Epoch[174] Batch [0-30]	Speed: 2575.17 samples/sec	cross-entropy=0.000000	Store_of_wealth-accuracy=1.000000
2019-09-01 13:11:10,910 [INFO]  Epoch[174] Train-cross-entropy=0.000000
2019-09-01 13:11:10,912 [INFO]  Epoch[174] Train-Store_of_wealth-accuracy=1.000000
2019-09-01 13:11:10,913 [INFO]  Epoch[174] Time cost=0.369
2019-09-01 13:11:10,918 [INFO]  Saved checkpoint to "model/Store_of_wealth_imputer/model-0174.params"
2019-09-01 13:11:10,951 [INFO]  Epoch[174] Validation-cross-entropy=0.000000
2019-09-01 13:11:10,953 [INFO]  Epoch[174] Validation-Store_of_wealth-accuracy=1.000000
2019-09-01 13:11:11,146 [INFO]  Epoch[175] Batch [0-30]	Speed: 2579.86 samples/sec	cross-entropy=0.000000	Store_of_wealth-accuracy=1.000000
2019-09-01 13:11:11,324 [INFO]  Epoch[175] Train-cross-entropy=0.000000
2019-09-01 13:11:11,326 [INFO]  Epoch[175] Train-Store_of_wealth-accuracy=1.000000
2019-09-01 13:11:11,328 [INFO]  Epoch[175] Time cost=0.374
2019-09-01 13:11:11,334 [INFO]  Saved checkpoint to "model/Store_of_wealth_imputer/model-0175.params"
2019-09-01 13:11:11,369 [INFO]  Epoch[175] Validation-cross-entropy=0.000000
2019-09-01 13:11:11,371 [INFO]  Epoch[175] Validation-Store_of_wealth-accuracy=1.000000
2019-09-01 13:11:11,586 [INFO]  Epoch[176] Batch [0-30]	Speed: 2319.54 samples/sec	cross-entropy=0.000000	Store_of_wealth-accuracy=1.000000
2019-09-01 13:11:11,761 [INFO]  Epoch[176] Train-cross-entropy=0.000000
2019-09-01 13:11:11,763 [INFO]  Epoch[176] Train-Store_of_wealth-accuracy=1.000000
2019-09-01 13:11:11,764 [INFO]  Epoch[176] Time cost=0.392
2019-09-01 13:11:11,769 [INFO]  Saved checkpoint to "model/Store_of_wealth_imputer/model-0176.params"
2019-09-01 13:11:11,802 [INFO]  Epoch[176] Validation-cross-entropy=0.000000
2019-09-01 13:11:11,805 [INFO]  Epoch[176] Validation-Store_of_wealth-accuracy=1.000000
2019-09-01 13:11:11,994 [INFO]  Epoch[177] Batch [0-30]	Speed: 2649.98 samples/sec	cross-entropy=0.000000	Store_of_wealth-accuracy=1.000000
2019-09-01 13:11:12,168 [INFO]  Epoch[177] Train-cross-entropy=0.000000
2019-09-01 13:11:12,169 [INFO]  Epoch[177] Train-Store_of_wealth-accuracy=1.000000
2019-09-01 13:11:12,171 [INFO]  Epoch[177] Time cost=0.364
2019-09-01 13:11:12,175 [INFO]  Saved checkpoint to "model/Store_of_wealth_imputer/model-0177.params"
2019-09-01 13:11:12,209 [INFO]  Epoch[177] Validation-cross-entropy=0.000000
2019-09-01 13:11:12,211 [INFO]  Epoch[177] Validation-Store_of_wealth-accuracy=1.000000
2019-09-01 13:11:12,401 [INFO]  Epoch[178] Batch [0-30]	Speed: 2629.95 samples/sec	cross-entropy=0.000000	Store_of_wealth-accuracy=1.000000
2019-09-01 13:11:12,575 [INFO]  Epoch[178] Train-cross-entropy=0.000000
2019-09-01 13:11:12,577 [INFO]  Epoch[178] Train-Store_of_wealth-accuracy=1.000000
2019-09-01 13:11:12,578 [INFO]  Epoch[178] Time cost=0.365
2019-09-01 13:11:12,583 [INFO]  Saved checkpoint to "model/Store_of_wealth_imputer/model-0178.params"
2019-09-01 13:11:12,617 [INFO]  Epoch[178] Validation-cross-entropy=0.000000
2019-09-01 13:11:12,619 [INFO]  Epoch[178] Validation-Store_of_wealth-accuracy=1.000000
2019-09-01 13:11:12,810 [INFO]  Epoch[179] Batch [0-30]	Speed: 2622.99 samples/sec	cross-entropy=0.000000	Store_of_wealth-accuracy=1.000000
2019-09-01 13:11:12,986 [INFO]  Epoch[179] Train-cross-entropy=0.000000
2019-09-01 13:11:12,987 [INFO]  Epoch[179] Train-Store_of_wealth-accuracy=1.000000
2019-09-01 13:11:12,989 [INFO]  Epoch[179] Time cost=0.368
2019-09-01 13:11:12,993 [INFO]  Saved checkpoint to "model/Store_of_wealth_imputer/model-0179.params"
2019-09-01 13:11:13,036 [INFO]  Epoch[179] Validation-cross-entropy=0.000000
2019-09-01 13:11:13,038 [INFO]  Epoch[179] Validation-Store_of_wealth-accuracy=1.000000
2019-09-01 13:11:13,248 [INFO]  Epoch[180] Batch [0-30]	Speed: 2392.47 samples/sec	cross-entropy=0.000000	Store_of_wealth-accuracy=1.000000
2019-09-01 13:11:13,422 [INFO]  Epoch[180] Train-cross-entropy=0.000000
2019-09-01 13:11:13,424 [INFO]  Epoch[180] Train-Store_of_wealth-accuracy=1.000000
2019-09-01 13:11:13,425 [INFO]  Epoch[180] Time cost=0.386
2019-09-01 13:11:13,430 [INFO]  Saved checkpoint to "model/Store_of_wealth_imputer/model-0180.params"
2019-09-01 13:11:13,469 [INFO]  Epoch[180] Validation-cross-entropy=0.000000
2019-09-01 13:11:13,472 [INFO]  Epoch[180] Validation-Store_of_wealth-accuracy=1.000000
2019-09-01 13:11:13,663 [INFO]  Epoch[181] Batch [0-30]	Speed: 2623.24 samples/sec	cross-entropy=0.000000	Store_of_wealth-accuracy=1.000000
2019-09-01 13:11:13,840 [INFO]  Epoch[181] Train-cross-entropy=0.000000
2019-09-01 13:11:13,842 [INFO]  Epoch[181] Train-Store_of_wealth-accuracy=1.000000
2019-09-01 13:11:13,844 [INFO]  Epoch[181] Time cost=0.371
2019-09-01 13:11:13,849 [INFO]  Saved checkpoint to "model/Store_of_wealth_imputer/model-0181.params"
2019-09-01 13:11:13,884 [INFO]  Epoch[181] Validation-cross-entropy=0.000000
2019-09-01 13:11:13,886 [INFO]  Epoch[181] Validation-Store_of_wealth-accuracy=1.000000
2019-09-01 13:11:14,078 [INFO]  Epoch[182] Batch [0-30]	Speed: 2612.99 samples/sec	cross-entropy=0.000000	Store_of_wealth-accuracy=1.000000
2019-09-01 13:11:14,255 [INFO]  Epoch[182] Train-cross-entropy=0.000000
2019-09-01 13:11:14,257 [INFO]  Epoch[182] Train-Store_of_wealth-accuracy=1.000000
2019-09-01 13:11:14,259 [INFO]  Epoch[182] Time cost=0.371
2019-09-01 13:11:14,264 [INFO]  Saved checkpoint to "model/Store_of_wealth_imputer/model-0182.params"
2019-09-01 13:11:14,299 [INFO]  Epoch[182] Validation-cross-entropy=0.000000
2019-09-01 13:11:14,301 [INFO]  Epoch[182] Validation-Store_of_wealth-accuracy=1.000000
2019-09-01 13:11:14,493 [INFO]  Epoch[183] Batch [0-30]	Speed: 2613.37 samples/sec	cross-entropy=0.000000	Store_of_wealth-accuracy=1.000000
2019-09-01 13:11:14,673 [INFO]  Epoch[183] Train-cross-entropy=0.000000
2019-09-01 13:11:14,675 [INFO]  Epoch[183] Train-Store_of_wealth-accuracy=1.000000
2019-09-01 13:11:14,677 [INFO]  Epoch[183] Time cost=0.374
2019-09-01 13:11:14,682 [INFO]  Saved checkpoint to "model/Store_of_wealth_imputer/model-0183.params"
2019-09-01 13:11:14,716 [INFO]  Epoch[183] Validation-cross-entropy=0.000000
2019-09-01 13:11:14,717 [INFO]  Epoch[183] Validation-Store_of_wealth-accuracy=1.000000
2019-09-01 13:11:14,908 [INFO]  Epoch[184] Batch [0-30]	Speed: 2618.90 samples/sec	cross-entropy=0.000000	Store_of_wealth-accuracy=1.000000
2019-09-01 13:11:15,083 [INFO]  Epoch[184] Train-cross-entropy=0.000000
2019-09-01 13:11:15,085 [INFO]  Epoch[184] Train-Store_of_wealth-accuracy=1.000000
2019-09-01 13:11:15,086 [INFO]  Epoch[184] Time cost=0.367
2019-09-01 13:11:15,090 [INFO]  Saved checkpoint to "model/Store_of_wealth_imputer/model-0184.params"
2019-09-01 13:11:15,126 [INFO]  Epoch[184] Validation-cross-entropy=0.000000
2019-09-01 13:11:15,127 [INFO]  Epoch[184] Validation-Store_of_wealth-accuracy=1.000000
2019-09-01 13:11:15,313 [INFO]  Epoch[185] Batch [0-30]	Speed: 2693.76 samples/sec	cross-entropy=0.000000	Store_of_wealth-accuracy=1.000000
2019-09-01 13:11:15,513 [INFO]  Epoch[185] Train-cross-entropy=0.000000
2019-09-01 13:11:15,515 [INFO]  Epoch[185] Train-Store_of_wealth-accuracy=1.000000
2019-09-01 13:11:15,516 [INFO]  Epoch[185] Time cost=0.387
2019-09-01 13:11:15,521 [INFO]  Saved checkpoint to "model/Store_of_wealth_imputer/model-0185.params"
2019-09-01 13:11:15,563 [INFO]  Epoch[185] Validation-cross-entropy=0.000000
2019-09-01 13:11:15,565 [INFO]  Epoch[185] Validation-Store_of_wealth-accuracy=1.000000
2019-09-01 13:11:15,758 [INFO]  Epoch[186] Batch [0-30]	Speed: 2612.66 samples/sec	cross-entropy=0.000000	Store_of_wealth-accuracy=1.000000
2019-09-01 13:11:15,937 [INFO]  Epoch[186] Train-cross-entropy=0.000000
2019-09-01 13:11:15,939 [INFO]  Epoch[186] Train-Store_of_wealth-accuracy=1.000000
2019-09-01 13:11:15,940 [INFO]  Epoch[186] Time cost=0.374
2019-09-01 13:11:15,946 [INFO]  Saved checkpoint to "model/Store_of_wealth_imputer/model-0186.params"
2019-09-01 13:11:15,981 [INFO]  Epoch[186] Validation-cross-entropy=0.000000
2019-09-01 13:11:15,983 [INFO]  Epoch[186] Validation-Store_of_wealth-accuracy=1.000000
2019-09-01 13:11:16,170 [INFO]  Epoch[187] Batch [0-30]	Speed: 2681.92 samples/sec	cross-entropy=0.000000	Store_of_wealth-accuracy=1.000000
2019-09-01 13:11:16,348 [INFO]  Epoch[187] Train-cross-entropy=0.000000
2019-09-01 13:11:16,350 [INFO]  Epoch[187] Train-Store_of_wealth-accuracy=1.000000
2019-09-01 13:11:16,352 [INFO]  Epoch[187] Time cost=0.367
2019-09-01 13:11:16,357 [INFO]  Saved checkpoint to "model/Store_of_wealth_imputer/model-0187.params"
2019-09-01 13:11:16,392 [INFO]  Epoch[187] Validation-cross-entropy=0.000000
2019-09-01 13:11:16,394 [INFO]  Epoch[187] Validation-Store_of_wealth-accuracy=1.000000
2019-09-01 13:11:16,586 [INFO]  Epoch[188] Batch [0-30]	Speed: 2620.14 samples/sec	cross-entropy=0.000000	Store_of_wealth-accuracy=1.000000
2019-09-01 13:11:16,763 [INFO]  Epoch[188] Train-cross-entropy=0.000000
2019-09-01 13:11:16,765 [INFO]  Epoch[188] Train-Store_of_wealth-accuracy=1.000000
2019-09-01 13:11:16,767 [INFO]  Epoch[188] Time cost=0.371
2019-09-01 13:11:16,771 [INFO]  Saved checkpoint to "model/Store_of_wealth_imputer/model-0188.params"
2019-09-01 13:11:16,812 [INFO]  Epoch[188] Validation-cross-entropy=0.000000
2019-09-01 13:11:16,813 [INFO]  Epoch[188] Validation-Store_of_wealth-accuracy=1.000000
2019-09-01 13:11:17,004 [INFO]  Epoch[189] Batch [0-30]	Speed: 2619.22 samples/sec	cross-entropy=0.000000	Store_of_wealth-accuracy=1.000000
2019-09-01 13:11:17,181 [INFO]  Epoch[189] Train-cross-entropy=0.000000
2019-09-01 13:11:17,183 [INFO]  Epoch[189] Train-Store_of_wealth-accuracy=1.000000
2019-09-01 13:11:17,185 [INFO]  Epoch[189] Time cost=0.370
2019-09-01 13:11:17,189 [INFO]  Saved checkpoint to "model/Store_of_wealth_imputer/model-0189.params"
2019-09-01 13:11:17,229 [INFO]  Epoch[189] Validation-cross-entropy=0.000000
2019-09-01 13:11:17,231 [INFO]  Epoch[189] Validation-Store_of_wealth-accuracy=1.000000
2019-09-01 13:11:17,431 [INFO]  Epoch[190] Batch [0-30]	Speed: 2524.22 samples/sec	cross-entropy=0.000000	Store_of_wealth-accuracy=1.000000
2019-09-01 13:11:17,606 [INFO]  Epoch[190] Train-cross-entropy=0.000000
2019-09-01 13:11:17,607 [INFO]  Epoch[190] Train-Store_of_wealth-accuracy=1.000000
2019-09-01 13:11:17,609 [INFO]  Epoch[190] Time cost=0.376
2019-09-01 13:11:17,613 [INFO]  Saved checkpoint to "model/Store_of_wealth_imputer/model-0190.params"
2019-09-01 13:11:17,648 [INFO]  Epoch[190] Validation-cross-entropy=0.000000
2019-09-01 13:11:17,650 [INFO]  Epoch[190] Validation-Store_of_wealth-accuracy=1.000000
2019-09-01 13:11:17,839 [INFO]  Epoch[191] Batch [0-30]	Speed: 2664.03 samples/sec	cross-entropy=0.000000	Store_of_wealth-accuracy=1.000000
2019-09-01 13:11:18,018 [INFO]  Epoch[191] Train-cross-entropy=0.000000
2019-09-01 13:11:18,020 [INFO]  Epoch[191] Train-Store_of_wealth-accuracy=1.000000
2019-09-01 13:11:18,022 [INFO]  Epoch[191] Time cost=0.371
2019-09-01 13:11:18,027 [INFO]  Saved checkpoint to "model/Store_of_wealth_imputer/model-0191.params"
2019-09-01 13:11:18,062 [INFO]  Epoch[191] Validation-cross-entropy=0.000000
2019-09-01 13:11:18,064 [INFO]  Epoch[191] Validation-Store_of_wealth-accuracy=1.000000
2019-09-01 13:11:18,255 [INFO]  Epoch[192] Batch [0-30]	Speed: 2622.64 samples/sec	cross-entropy=0.000000	Store_of_wealth-accuracy=1.000000
2019-09-01 13:11:18,442 [INFO]  Epoch[192] Train-cross-entropy=0.000000
2019-09-01 13:11:18,444 [INFO]  Epoch[192] Train-Store_of_wealth-accuracy=1.000000
2019-09-01 13:11:18,445 [INFO]  Epoch[192] Time cost=0.380
2019-09-01 13:11:18,450 [INFO]  Saved checkpoint to "model/Store_of_wealth_imputer/model-0192.params"
2019-09-01 13:11:18,484 [INFO]  Epoch[192] Validation-cross-entropy=0.000000
2019-09-01 13:11:18,486 [INFO]  Epoch[192] Validation-Store_of_wealth-accuracy=1.000000
2019-09-01 13:11:18,685 [INFO]  Epoch[193] Batch [0-30]	Speed: 2513.51 samples/sec	cross-entropy=0.000000	Store_of_wealth-accuracy=1.000000
2019-09-01 13:11:18,863 [INFO]  Epoch[193] Train-cross-entropy=0.000000
2019-09-01 13:11:18,864 [INFO]  Epoch[193] Train-Store_of_wealth-accuracy=1.000000
2019-09-01 13:11:18,866 [INFO]  Epoch[193] Time cost=0.378
2019-09-01 13:11:18,870 [INFO]  Saved checkpoint to "model/Store_of_wealth_imputer/model-0193.params"
2019-09-01 13:11:18,905 [INFO]  Epoch[193] Validation-cross-entropy=0.000000
2019-09-01 13:11:18,906 [INFO]  Epoch[193] Validation-Store_of_wealth-accuracy=1.000000
2019-09-01 13:11:19,093 [INFO]  Epoch[194] Batch [0-30]	Speed: 2688.47 samples/sec	cross-entropy=0.000000	Store_of_wealth-accuracy=1.000000
2019-09-01 13:11:19,282 [INFO]  Epoch[194] Train-cross-entropy=0.000000
2019-09-01 13:11:19,283 [INFO]  Epoch[194] Train-Store_of_wealth-accuracy=1.000000
2019-09-01 13:11:19,285 [INFO]  Epoch[194] Time cost=0.377
2019-09-01 13:11:19,289 [INFO]  Saved checkpoint to "model/Store_of_wealth_imputer/model-0194.params"
2019-09-01 13:11:19,329 [INFO]  Epoch[194] Validation-cross-entropy=0.000000
2019-09-01 13:11:19,331 [INFO]  Epoch[194] Validation-Store_of_wealth-accuracy=1.000000
2019-09-01 13:11:19,518 [INFO]  Epoch[195] Batch [0-30]	Speed: 2678.39 samples/sec	cross-entropy=0.000000	Store_of_wealth-accuracy=1.000000
2019-09-01 13:11:19,702 [INFO]  Epoch[195] Train-cross-entropy=0.000000
2019-09-01 13:11:19,703 [INFO]  Epoch[195] Train-Store_of_wealth-accuracy=1.000000
2019-09-01 13:11:19,705 [INFO]  Epoch[195] Time cost=0.372
2019-09-01 13:11:19,709 [INFO]  Saved checkpoint to "model/Store_of_wealth_imputer/model-0195.params"
2019-09-01 13:11:19,743 [INFO]  Epoch[195] Validation-cross-entropy=0.000000
2019-09-01 13:11:19,745 [INFO]  Epoch[195] Validation-Store_of_wealth-accuracy=1.000000
2019-09-01 13:11:19,937 [INFO]  Epoch[196] Batch [0-30]	Speed: 2618.33 samples/sec	cross-entropy=0.000000	Store_of_wealth-accuracy=1.000000
2019-09-01 13:11:20,114 [INFO]  Epoch[196] Train-cross-entropy=0.000000
2019-09-01 13:11:20,116 [INFO]  Epoch[196] Train-Store_of_wealth-accuracy=1.000000
2019-09-01 13:11:20,118 [INFO]  Epoch[196] Time cost=0.371
2019-09-01 13:11:20,123 [INFO]  Saved checkpoint to "model/Store_of_wealth_imputer/model-0196.params"
2019-09-01 13:11:20,158 [INFO]  Epoch[196] Validation-cross-entropy=0.000000
2019-09-01 13:11:20,160 [INFO]  Epoch[196] Validation-Store_of_wealth-accuracy=1.000000
2019-09-01 13:11:20,352 [INFO]  Epoch[197] Batch [0-30]	Speed: 2617.88 samples/sec	cross-entropy=0.000000	Store_of_wealth-accuracy=1.000000
2019-09-01 13:11:20,571 [INFO]  Epoch[197] Train-cross-entropy=0.000000
2019-09-01 13:11:20,573 [INFO]  Epoch[197] Train-Store_of_wealth-accuracy=1.000000
2019-09-01 13:11:20,574 [INFO]  Epoch[197] Time cost=0.412
2019-09-01 13:11:20,580 [INFO]  Saved checkpoint to "model/Store_of_wealth_imputer/model-0197.params"
2019-09-01 13:11:20,615 [INFO]  Epoch[197] Validation-cross-entropy=0.000000
2019-09-01 13:11:20,617 [INFO]  Epoch[197] Validation-Store_of_wealth-accuracy=1.000000
2019-09-01 13:11:20,810 [INFO]  Epoch[198] Batch [0-30]	Speed: 2589.35 samples/sec	cross-entropy=0.000000	Store_of_wealth-accuracy=1.000000
2019-09-01 13:11:20,995 [INFO]  Epoch[198] Train-cross-entropy=0.000000
2019-09-01 13:11:20,999 [INFO]  Epoch[198] Train-Store_of_wealth-accuracy=1.000000
2019-09-01 13:11:21,002 [INFO]  Epoch[198] Time cost=0.383
2019-09-01 13:11:21,008 [INFO]  Saved checkpoint to "model/Store_of_wealth_imputer/model-0198.params"
2019-09-01 13:11:21,052 [INFO]  No improvement detected for 5 epochs compared to 1.1019345309242518e-08 last error obtained: 1.3022862661265272e-08, stopping here
2019-09-01 13:11:21,053 [INFO]  
========== done (83.65676689147949 s) fit model
2019-09-01 13:11:25,794 [INFO]  
========== start: fit model
2019-09-01 13:11:25,796 [WARNING]  Already bound, ignoring bind()
2019-09-01 13:11:25,931 [INFO]  Epoch[0] Batch [0-20]	Speed: 2595.59 samples/sec	cross-entropy=12.125252	Tokens-accuracy=0.000000
2019-09-01 13:11:26,042 [INFO]  Epoch[0] Train-cross-entropy=10.222550
2019-09-01 13:11:26,044 [INFO]  Epoch[0] Train-Tokens-accuracy=0.000000
2019-09-01 13:11:26,045 [INFO]  Epoch[0] Time cost=0.244
2019-09-01 13:11:26,049 [INFO]  Saved checkpoint to "model/Tokens_imputer/model-0000.params"
2019-09-01 13:11:26,083 [INFO]  Epoch[0] Validation-cross-entropy=6.485395
2019-09-01 13:11:26,085 [INFO]  Epoch[0] Validation-Tokens-accuracy=0.000000
2019-09-01 13:11:26,212 [INFO]  Epoch[1] Batch [0-20]	Speed: 2771.43 samples/sec	cross-entropy=5.287845	Tokens-accuracy=0.000000
2019-09-01 13:11:26,334 [INFO]  Epoch[1] Train-cross-entropy=4.658767
2019-09-01 13:11:26,336 [INFO]  Epoch[1] Train-Tokens-accuracy=0.000000
2019-09-01 13:11:26,337 [INFO]  Epoch[1] Time cost=0.251
2019-09-01 13:11:26,340 [INFO]  Saved checkpoint to "model/Tokens_imputer/model-0001.params"
2019-09-01 13:11:26,368 [INFO]  Epoch[1] Validation-cross-entropy=2.727508
2019-09-01 13:11:26,371 [INFO]  Epoch[1] Validation-Tokens-accuracy=0.000000
2019-09-01 13:11:26,476 [INFO]  Epoch[2] Batch [0-20]	Speed: 3315.29 samples/sec	cross-entropy=2.699392	Tokens-accuracy=0.000000
2019-09-01 13:11:26,581 [INFO]  Epoch[2] Train-cross-entropy=3.000533
2019-09-01 13:11:26,583 [INFO]  Epoch[2] Train-Tokens-accuracy=0.000000
2019-09-01 13:11:26,584 [INFO]  Epoch[2] Time cost=0.211
2019-09-01 13:11:26,588 [INFO]  Saved checkpoint to "model/Tokens_imputer/model-0002.params"
2019-09-01 13:11:26,619 [INFO]  Epoch[2] Validation-cross-entropy=2.034833
2019-09-01 13:11:26,621 [INFO]  Epoch[2] Validation-Tokens-accuracy=0.000000
2019-09-01 13:11:26,763 [INFO]  Epoch[3] Batch [0-20]	Speed: 2418.88 samples/sec	cross-entropy=1.613235	Tokens-accuracy=0.000000
2019-09-01 13:11:26,875 [INFO]  Epoch[3] Train-cross-entropy=1.786219
2019-09-01 13:11:26,877 [INFO]  Epoch[3] Train-Tokens-accuracy=0.000000
2019-09-01 13:11:26,879 [INFO]  Epoch[3] Time cost=0.257
2019-09-01 13:11:26,886 [INFO]  Saved checkpoint to "model/Tokens_imputer/model-0003.params"
2019-09-01 13:11:26,917 [INFO]  Epoch[3] Validation-cross-entropy=1.780211
2019-09-01 13:11:26,919 [INFO]  Epoch[3] Validation-Tokens-accuracy=0.000000
2019-09-01 13:11:27,023 [INFO]  Epoch[4] Batch [0-20]	Speed: 3277.57 samples/sec	cross-entropy=0.962702	Tokens-accuracy=0.000000
2019-09-01 13:11:27,113 [INFO]  Epoch[4] Train-cross-entropy=1.266861
2019-09-01 13:11:27,114 [INFO]  Epoch[4] Train-Tokens-accuracy=0.000000
2019-09-01 13:11:27,116 [INFO]  Epoch[4] Time cost=0.195
2019-09-01 13:11:27,119 [INFO]  Saved checkpoint to "model/Tokens_imputer/model-0004.params"
2019-09-01 13:11:27,139 [INFO]  Epoch[4] Validation-cross-entropy=1.777053
2019-09-01 13:11:27,142 [INFO]  Epoch[4] Validation-Tokens-accuracy=0.000000
2019-09-01 13:11:27,247 [INFO]  Epoch[5] Batch [0-20]	Speed: 3311.27 samples/sec	cross-entropy=1.053159	Tokens-accuracy=0.000000
2019-09-01 13:11:27,346 [INFO]  Epoch[5] Train-cross-entropy=1.123462
2019-09-01 13:11:27,348 [INFO]  Epoch[5] Train-Tokens-accuracy=0.000000
2019-09-01 13:11:27,349 [INFO]  Epoch[5] Time cost=0.205
2019-09-01 13:11:27,353 [INFO]  Saved checkpoint to "model/Tokens_imputer/model-0005.params"
2019-09-01 13:11:27,375 [INFO]  Epoch[5] Validation-cross-entropy=1.858873
2019-09-01 13:11:27,378 [INFO]  Epoch[5] Validation-Tokens-accuracy=0.000000
2019-09-01 13:11:27,481 [INFO]  Epoch[6] Batch [0-20]	Speed: 3338.02 samples/sec	cross-entropy=0.877913	Tokens-accuracy=0.000000
2019-09-01 13:11:27,580 [INFO]  Epoch[6] Train-cross-entropy=0.846843
2019-09-01 13:11:27,582 [INFO]  Epoch[6] Train-Tokens-accuracy=0.000000
2019-09-01 13:11:27,584 [INFO]  Epoch[6] Time cost=0.204
2019-09-01 13:11:27,588 [INFO]  Saved checkpoint to "model/Tokens_imputer/model-0006.params"
2019-09-01 13:11:27,616 [INFO]  Epoch[6] Validation-cross-entropy=1.508663
2019-09-01 13:11:27,619 [INFO]  Epoch[6] Validation-Tokens-accuracy=0.000000
2019-09-01 13:11:27,723 [INFO]  Epoch[7] Batch [0-20]	Speed: 3296.10 samples/sec	cross-entropy=0.695629	Tokens-accuracy=0.000000
2019-09-01 13:11:27,850 [INFO]  Epoch[7] Train-cross-entropy=0.651071
2019-09-01 13:11:27,853 [INFO]  Epoch[7] Train-Tokens-accuracy=0.000000
2019-09-01 13:11:27,854 [INFO]  Epoch[7] Time cost=0.234
2019-09-01 13:11:27,857 [INFO]  Saved checkpoint to "model/Tokens_imputer/model-0007.params"
2019-09-01 13:11:27,888 [INFO]  Epoch[7] Validation-cross-entropy=1.420682
2019-09-01 13:11:27,890 [INFO]  Epoch[7] Validation-Tokens-accuracy=0.000000
2019-09-01 13:11:28,007 [INFO]  Epoch[8] Batch [0-20]	Speed: 3004.63 samples/sec	cross-entropy=0.492936	Tokens-accuracy=0.000000
2019-09-01 13:11:28,100 [INFO]  Epoch[8] Train-cross-entropy=0.672928
2019-09-01 13:11:28,102 [INFO]  Epoch[8] Train-Tokens-accuracy=0.000000
2019-09-01 13:11:28,103 [INFO]  Epoch[8] Time cost=0.209
2019-09-01 13:11:28,107 [INFO]  Saved checkpoint to "model/Tokens_imputer/model-0008.params"
2019-09-01 13:11:28,127 [INFO]  Epoch[8] Validation-cross-entropy=1.409667
2019-09-01 13:11:28,129 [INFO]  Epoch[8] Validation-Tokens-accuracy=0.000000
2019-09-01 13:11:28,255 [INFO]  Epoch[9] Batch [0-20]	Speed: 2731.18 samples/sec	cross-entropy=0.544907	Tokens-accuracy=0.000000
2019-09-01 13:11:28,345 [INFO]  Epoch[9] Train-cross-entropy=0.570093
2019-09-01 13:11:28,347 [INFO]  Epoch[9] Train-Tokens-accuracy=0.000000
2019-09-01 13:11:28,348 [INFO]  Epoch[9] Time cost=0.216
2019-09-01 13:11:28,351 [INFO]  Saved checkpoint to "model/Tokens_imputer/model-0009.params"
2019-09-01 13:11:28,381 [INFO]  Epoch[9] Validation-cross-entropy=1.463578
2019-09-01 13:11:28,382 [INFO]  Epoch[9] Validation-Tokens-accuracy=0.000000
2019-09-01 13:11:28,525 [INFO]  Epoch[10] Batch [0-20]	Speed: 2352.28 samples/sec	cross-entropy=0.560926	Tokens-accuracy=0.000000
2019-09-01 13:11:28,635 [INFO]  Epoch[10] Train-cross-entropy=0.519286
2019-09-01 13:11:28,637 [INFO]  Epoch[10] Train-Tokens-accuracy=0.000000
2019-09-01 13:11:28,639 [INFO]  Epoch[10] Time cost=0.255
2019-09-01 13:11:28,643 [INFO]  Saved checkpoint to "model/Tokens_imputer/model-0010.params"
2019-09-01 13:11:28,672 [INFO]  Epoch[10] Validation-cross-entropy=1.204339
2019-09-01 13:11:28,674 [INFO]  Epoch[10] Validation-Tokens-accuracy=0.000000
2019-09-01 13:11:28,778 [INFO]  Epoch[11] Batch [0-20]	Speed: 3309.44 samples/sec	cross-entropy=0.368296	Tokens-accuracy=0.000000
2019-09-01 13:11:28,866 [INFO]  Epoch[11] Train-cross-entropy=0.311990
2019-09-01 13:11:28,868 [INFO]  Epoch[11] Train-Tokens-accuracy=0.000000
2019-09-01 13:11:28,869 [INFO]  Epoch[11] Time cost=0.193
2019-09-01 13:11:28,872 [INFO]  Saved checkpoint to "model/Tokens_imputer/model-0011.params"
2019-09-01 13:11:28,893 [INFO]  Epoch[11] Validation-cross-entropy=1.087116
2019-09-01 13:11:28,895 [INFO]  Epoch[11] Validation-Tokens-accuracy=0.000000
2019-09-01 13:11:29,017 [INFO]  Epoch[12] Batch [0-20]	Speed: 2829.32 samples/sec	cross-entropy=0.241085	Tokens-accuracy=0.000000
2019-09-01 13:11:29,122 [INFO]  Epoch[12] Train-cross-entropy=0.244739
2019-09-01 13:11:29,124 [INFO]  Epoch[12] Train-Tokens-accuracy=0.000000
2019-09-01 13:11:29,125 [INFO]  Epoch[12] Time cost=0.227
2019-09-01 13:11:29,129 [INFO]  Saved checkpoint to "model/Tokens_imputer/model-0012.params"
2019-09-01 13:11:29,149 [INFO]  Epoch[12] Validation-cross-entropy=0.998514
2019-09-01 13:11:29,152 [INFO]  Epoch[12] Validation-Tokens-accuracy=0.000000
2019-09-01 13:11:29,274 [INFO]  Epoch[13] Batch [0-20]	Speed: 2792.83 samples/sec	cross-entropy=0.215598	Tokens-accuracy=0.000000
2019-09-01 13:11:29,387 [INFO]  Epoch[13] Train-cross-entropy=0.326058
2019-09-01 13:11:29,389 [INFO]  Epoch[13] Train-Tokens-accuracy=0.000000
2019-09-01 13:11:29,390 [INFO]  Epoch[13] Time cost=0.236
2019-09-01 13:11:29,394 [INFO]  Saved checkpoint to "model/Tokens_imputer/model-0013.params"
2019-09-01 13:11:29,422 [INFO]  Epoch[13] Validation-cross-entropy=0.875988
2019-09-01 13:11:29,425 [INFO]  Epoch[13] Validation-Tokens-accuracy=0.000000
2019-09-01 13:11:29,558 [INFO]  Epoch[14] Batch [0-20]	Speed: 2559.01 samples/sec	cross-entropy=0.208359	Tokens-accuracy=0.000000
2019-09-01 13:11:29,648 [INFO]  Epoch[14] Train-cross-entropy=0.158134
2019-09-01 13:11:29,650 [INFO]  Epoch[14] Train-Tokens-accuracy=0.000000
2019-09-01 13:11:29,651 [INFO]  Epoch[14] Time cost=0.224
2019-09-01 13:11:29,655 [INFO]  Saved checkpoint to "model/Tokens_imputer/model-0014.params"
2019-09-01 13:11:29,679 [INFO]  Epoch[14] Validation-cross-entropy=0.824016
2019-09-01 13:11:29,682 [INFO]  Epoch[14] Validation-Tokens-accuracy=0.000000
2019-09-01 13:11:29,804 [INFO]  Epoch[15] Batch [0-20]	Speed: 2797.72 samples/sec	cross-entropy=0.130328	Tokens-accuracy=0.000000
2019-09-01 13:11:29,922 [INFO]  Epoch[15] Train-cross-entropy=0.189356
2019-09-01 13:11:29,924 [INFO]  Epoch[15] Train-Tokens-accuracy=0.000000
2019-09-01 13:11:29,926 [INFO]  Epoch[15] Time cost=0.241
2019-09-01 13:11:29,930 [INFO]  Saved checkpoint to "model/Tokens_imputer/model-0015.params"
2019-09-01 13:11:29,957 [INFO]  Epoch[15] Validation-cross-entropy=0.817136
2019-09-01 13:11:29,960 [INFO]  Epoch[15] Validation-Tokens-accuracy=0.000000
2019-09-01 13:11:30,092 [INFO]  Epoch[16] Batch [0-20]	Speed: 2577.65 samples/sec	cross-entropy=0.117735	Tokens-accuracy=0.000000
2019-09-01 13:11:30,214 [INFO]  Epoch[16] Train-cross-entropy=0.105149
2019-09-01 13:11:30,215 [INFO]  Epoch[16] Train-Tokens-accuracy=0.000000
2019-09-01 13:11:30,217 [INFO]  Epoch[16] Time cost=0.254
2019-09-01 13:11:30,221 [INFO]  Saved checkpoint to "model/Tokens_imputer/model-0016.params"
2019-09-01 13:11:30,255 [INFO]  Epoch[16] Validation-cross-entropy=0.727370
2019-09-01 13:11:30,258 [INFO]  Epoch[16] Validation-Tokens-accuracy=0.000000
2019-09-01 13:11:30,407 [INFO]  Epoch[17] Batch [0-20]	Speed: 2302.81 samples/sec	cross-entropy=0.116916	Tokens-accuracy=0.000000
2019-09-01 13:11:30,499 [INFO]  Epoch[17] Train-cross-entropy=0.107310
2019-09-01 13:11:30,501 [INFO]  Epoch[17] Train-Tokens-accuracy=0.000000
2019-09-01 13:11:30,502 [INFO]  Epoch[17] Time cost=0.242
2019-09-01 13:11:30,505 [INFO]  Saved checkpoint to "model/Tokens_imputer/model-0017.params"
2019-09-01 13:11:30,526 [INFO]  Epoch[17] Validation-cross-entropy=0.733157
2019-09-01 13:11:30,528 [INFO]  Epoch[17] Validation-Tokens-accuracy=0.000000
2019-09-01 13:11:30,659 [INFO]  Epoch[18] Batch [0-20]	Speed: 2617.16 samples/sec	cross-entropy=0.131370	Tokens-accuracy=0.000000
2019-09-01 13:11:30,788 [INFO]  Epoch[18] Train-cross-entropy=0.163273
2019-09-01 13:11:30,790 [INFO]  Epoch[18] Train-Tokens-accuracy=0.000000
2019-09-01 13:11:30,791 [INFO]  Epoch[18] Time cost=0.260
2019-09-01 13:11:30,800 [INFO]  Saved checkpoint to "model/Tokens_imputer/model-0018.params"
2019-09-01 13:11:30,826 [INFO]  Epoch[18] Validation-cross-entropy=0.807141
2019-09-01 13:11:30,828 [INFO]  Epoch[18] Validation-Tokens-accuracy=0.000000
2019-09-01 13:11:30,948 [INFO]  Epoch[19] Batch [0-20]	Speed: 2845.60 samples/sec	cross-entropy=0.132902	Tokens-accuracy=0.000000
2019-09-01 13:11:31,063 [INFO]  Epoch[19] Train-cross-entropy=0.115176
2019-09-01 13:11:31,065 [INFO]  Epoch[19] Train-Tokens-accuracy=0.000000
2019-09-01 13:11:31,066 [INFO]  Epoch[19] Time cost=0.236
2019-09-01 13:11:31,071 [INFO]  Saved checkpoint to "model/Tokens_imputer/model-0019.params"
2019-09-01 13:11:31,097 [INFO]  Epoch[19] Validation-cross-entropy=0.771265
2019-09-01 13:11:31,099 [INFO]  Epoch[19] Validation-Tokens-accuracy=0.000000
2019-09-01 13:11:31,230 [INFO]  Epoch[20] Batch [0-20]	Speed: 2602.52 samples/sec	cross-entropy=0.131989	Tokens-accuracy=0.000000
2019-09-01 13:11:31,322 [INFO]  Epoch[20] Train-cross-entropy=0.087373
2019-09-01 13:11:31,324 [INFO]  Epoch[20] Train-Tokens-accuracy=0.000000
2019-09-01 13:11:31,325 [INFO]  Epoch[20] Time cost=0.225
2019-09-01 13:11:31,328 [INFO]  Saved checkpoint to "model/Tokens_imputer/model-0020.params"
2019-09-01 13:11:31,349 [INFO]  Epoch[20] Validation-cross-entropy=0.791289
2019-09-01 13:11:31,352 [INFO]  Epoch[20] Validation-Tokens-accuracy=0.000000
2019-09-01 13:11:31,457 [INFO]  Epoch[21] Batch [0-20]	Speed: 3292.90 samples/sec	cross-entropy=0.115392	Tokens-accuracy=0.000000
2019-09-01 13:11:31,571 [INFO]  Epoch[21] Train-cross-entropy=0.112267
2019-09-01 13:11:31,573 [INFO]  Epoch[21] Train-Tokens-accuracy=0.000000
2019-09-01 13:11:31,575 [INFO]  Epoch[21] Time cost=0.220
2019-09-01 13:11:31,578 [INFO]  Saved checkpoint to "model/Tokens_imputer/model-0021.params"
2019-09-01 13:11:31,608 [INFO]  Epoch[21] Validation-cross-entropy=0.686816
2019-09-01 13:11:31,610 [INFO]  Epoch[21] Validation-Tokens-accuracy=0.000000
2019-09-01 13:11:31,730 [INFO]  Epoch[22] Batch [0-20]	Speed: 2856.30 samples/sec	cross-entropy=0.222376	Tokens-accuracy=0.000000
2019-09-01 13:11:31,819 [INFO]  Epoch[22] Train-cross-entropy=0.205944
2019-09-01 13:11:31,821 [INFO]  Epoch[22] Train-Tokens-accuracy=0.000000
2019-09-01 13:11:31,822 [INFO]  Epoch[22] Time cost=0.211
2019-09-01 13:11:31,826 [INFO]  Saved checkpoint to "model/Tokens_imputer/model-0022.params"
2019-09-01 13:11:31,848 [INFO]  Epoch[22] Validation-cross-entropy=0.987231
2019-09-01 13:11:31,852 [INFO]  Epoch[22] Validation-Tokens-accuracy=0.000000
2019-09-01 13:11:31,972 [INFO]  Epoch[23] Batch [0-20]	Speed: 2856.60 samples/sec	cross-entropy=0.273696	Tokens-accuracy=0.000000
2019-09-01 13:11:32,062 [INFO]  Epoch[23] Train-cross-entropy=0.187476
2019-09-01 13:11:32,064 [INFO]  Epoch[23] Train-Tokens-accuracy=0.000000
2019-09-01 13:11:32,066 [INFO]  Epoch[23] Time cost=0.211
2019-09-01 13:11:32,069 [INFO]  Saved checkpoint to "model/Tokens_imputer/model-0023.params"
2019-09-01 13:11:32,090 [INFO]  Epoch[23] Validation-cross-entropy=0.890488
2019-09-01 13:11:32,094 [INFO]  Epoch[23] Validation-Tokens-accuracy=0.000000
2019-09-01 13:11:32,226 [INFO]  Epoch[24] Batch [0-20]	Speed: 2578.53 samples/sec	cross-entropy=0.507932	Tokens-accuracy=0.000000
2019-09-01 13:11:32,336 [INFO]  Epoch[24] Train-cross-entropy=0.363027
2019-09-01 13:11:32,338 [INFO]  Epoch[24] Train-Tokens-accuracy=0.000000
2019-09-01 13:11:32,340 [INFO]  Epoch[24] Time cost=0.245
2019-09-01 13:11:32,344 [INFO]  Saved checkpoint to "model/Tokens_imputer/model-0024.params"
2019-09-01 13:11:32,374 [INFO]  Epoch[24] Validation-cross-entropy=1.152964
2019-09-01 13:11:32,377 [INFO]  Epoch[24] Validation-Tokens-accuracy=0.000000
2019-09-01 13:11:32,505 [INFO]  Epoch[25] Batch [0-20]	Speed: 2668.68 samples/sec	cross-entropy=0.387847	Tokens-accuracy=0.000000
2019-09-01 13:11:32,611 [INFO]  Epoch[25] Train-cross-entropy=0.281221
2019-09-01 13:11:32,613 [INFO]  Epoch[25] Train-Tokens-accuracy=0.000000
2019-09-01 13:11:32,615 [INFO]  Epoch[25] Time cost=0.235
2019-09-01 13:11:32,618 [INFO]  Saved checkpoint to "model/Tokens_imputer/model-0025.params"
2019-09-01 13:11:32,642 [INFO]  No improvement detected for 5 epochs compared to 0.7912888333201409 last error obtained: 0.7988832473754883, stopping here
2019-09-01 13:11:32,645 [INFO]  
========== done (6.850935935974121 s) fit model
2019-09-01 13:11:36,395 [INFO]  
========== start: fit model
2019-09-01 13:11:36,397 [WARNING]  Already bound, ignoring bind()
2019-09-01 13:11:36,451 [INFO]  Epoch[0] Batch [0-7]	Speed: 2409.15 samples/sec	cross-entropy=19.714485	Fastest_individual_communication-accuracy=0.000000
2019-09-01 13:11:36,489 [INFO]  Epoch[0] Train-cross-entropy=5.246571
2019-09-01 13:11:36,492 [INFO]  Epoch[0] Train-Fastest_individual_communication-accuracy=0.000000
2019-09-01 13:11:36,493 [INFO]  Epoch[0] Time cost=0.094
2019-09-01 13:11:36,497 [INFO]  Saved checkpoint to "model/Fastest_individual_communication_imputer/model-0000.params"
2019-09-01 13:11:36,507 [INFO]  Epoch[0] Validation-cross-entropy=22.760479
2019-09-01 13:11:36,509 [INFO]  Epoch[0] Validation-Fastest_individual_communication-accuracy=0.000000
2019-09-01 13:11:36,562 [INFO]  Epoch[1] Batch [0-7]	Speed: 2426.04 samples/sec	cross-entropy=15.567762	Fastest_individual_communication-accuracy=0.000000
2019-09-01 13:11:36,599 [INFO]  Epoch[1] Train-cross-entropy=4.087197
2019-09-01 13:11:36,601 [INFO]  Epoch[1] Train-Fastest_individual_communication-accuracy=0.000000
2019-09-01 13:11:36,603 [INFO]  Epoch[1] Time cost=0.092
2019-09-01 13:11:36,607 [INFO]  Saved checkpoint to "model/Fastest_individual_communication_imputer/model-0001.params"
2019-09-01 13:11:36,617 [INFO]  Epoch[1] Validation-cross-entropy=28.922109
2019-09-01 13:11:36,620 [INFO]  Epoch[1] Validation-Fastest_individual_communication-accuracy=0.000000
2019-09-01 13:11:36,672 [INFO]  Epoch[2] Batch [0-7]	Speed: 2629.76 samples/sec	cross-entropy=10.041061	Fastest_individual_communication-accuracy=0.000000
2019-09-01 13:11:36,709 [INFO]  Epoch[2] Train-cross-entropy=1.970614
2019-09-01 13:11:36,711 [INFO]  Epoch[2] Train-Fastest_individual_communication-accuracy=0.000000
2019-09-01 13:11:36,713 [INFO]  Epoch[2] Time cost=0.090
2019-09-01 13:11:36,717 [INFO]  Saved checkpoint to "model/Fastest_individual_communication_imputer/model-0002.params"
2019-09-01 13:11:36,727 [INFO]  Epoch[2] Validation-cross-entropy=33.607635
2019-09-01 13:11:36,729 [INFO]  Epoch[2] Validation-Fastest_individual_communication-accuracy=0.000000
2019-09-01 13:11:36,776 [INFO]  Epoch[3] Batch [0-7]	Speed: 2770.17 samples/sec	cross-entropy=6.419097	Fastest_individual_communication-accuracy=0.000000
2019-09-01 13:11:36,822 [INFO]  Epoch[3] Train-cross-entropy=1.490727
2019-09-01 13:11:36,824 [INFO]  Epoch[3] Train-Fastest_individual_communication-accuracy=0.000000
2019-09-01 13:11:36,826 [INFO]  Epoch[3] Time cost=0.095
2019-09-01 13:11:36,829 [INFO]  Saved checkpoint to "model/Fastest_individual_communication_imputer/model-0003.params"
2019-09-01 13:11:36,838 [INFO]  Epoch[3] Validation-cross-entropy=30.064161
2019-09-01 13:11:36,840 [INFO]  Epoch[3] Validation-Fastest_individual_communication-accuracy=0.000000
2019-09-01 13:11:36,887 [INFO]  Epoch[4] Batch [0-7]	Speed: 2833.36 samples/sec	cross-entropy=4.351538	Fastest_individual_communication-accuracy=0.000000
2019-09-01 13:11:36,924 [INFO]  Epoch[4] Train-cross-entropy=1.165859
2019-09-01 13:11:36,926 [INFO]  Epoch[4] Train-Fastest_individual_communication-accuracy=0.000000
2019-09-01 13:11:36,928 [INFO]  Epoch[4] Time cost=0.086
2019-09-01 13:11:36,931 [INFO]  Saved checkpoint to "model/Fastest_individual_communication_imputer/model-0004.params"
2019-09-01 13:11:36,941 [INFO]  Epoch[4] Validation-cross-entropy=19.112052
2019-09-01 13:11:36,943 [INFO]  Epoch[4] Validation-Fastest_individual_communication-accuracy=0.000000
2019-09-01 13:11:36,994 [INFO]  Epoch[5] Batch [0-7]	Speed: 2559.44 samples/sec	cross-entropy=2.760914	Fastest_individual_communication-accuracy=0.000000
2019-09-01 13:11:37,029 [INFO]  Epoch[5] Train-cross-entropy=1.104443
2019-09-01 13:11:37,031 [INFO]  Epoch[5] Train-Fastest_individual_communication-accuracy=0.000000
2019-09-01 13:11:37,033 [INFO]  Epoch[5] Time cost=0.088
2019-09-01 13:11:37,037 [INFO]  Saved checkpoint to "model/Fastest_individual_communication_imputer/model-0005.params"
2019-09-01 13:11:37,047 [INFO]  Epoch[5] Validation-cross-entropy=10.832587
2019-09-01 13:11:37,049 [INFO]  Epoch[5] Validation-Fastest_individual_communication-accuracy=0.000000
2019-09-01 13:11:37,097 [INFO]  Epoch[6] Batch [0-7]	Speed: 2758.03 samples/sec	cross-entropy=2.090437	Fastest_individual_communication-accuracy=0.000000
2019-09-01 13:11:37,133 [INFO]  Epoch[6] Train-cross-entropy=1.477175
2019-09-01 13:11:37,134 [INFO]  Epoch[6] Train-Fastest_individual_communication-accuracy=0.000000
2019-09-01 13:11:37,136 [INFO]  Epoch[6] Time cost=0.085
2019-09-01 13:11:37,140 [INFO]  Saved checkpoint to "model/Fastest_individual_communication_imputer/model-0006.params"
2019-09-01 13:11:37,149 [INFO]  Epoch[6] Validation-cross-entropy=5.420758
2019-09-01 13:11:37,151 [INFO]  Epoch[6] Validation-Fastest_individual_communication-accuracy=0.000000
2019-09-01 13:11:37,203 [INFO]  Epoch[7] Batch [0-7]	Speed: 2451.06 samples/sec	cross-entropy=1.759013	Fastest_individual_communication-accuracy=0.000000
2019-09-01 13:11:37,243 [INFO]  Epoch[7] Train-cross-entropy=1.485159
2019-09-01 13:11:37,245 [INFO]  Epoch[7] Train-Fastest_individual_communication-accuracy=0.000000
2019-09-01 13:11:37,247 [INFO]  Epoch[7] Time cost=0.095
2019-09-01 13:11:37,251 [INFO]  Saved checkpoint to "model/Fastest_individual_communication_imputer/model-0007.params"
2019-09-01 13:11:37,261 [INFO]  Epoch[7] Validation-cross-entropy=2.241684
2019-09-01 13:11:37,263 [INFO]  Epoch[7] Validation-Fastest_individual_communication-accuracy=0.000000
2019-09-01 13:11:37,309 [INFO]  Epoch[8] Batch [0-7]	Speed: 2811.60 samples/sec	cross-entropy=1.408202	Fastest_individual_communication-accuracy=0.000000
2019-09-01 13:11:37,356 [INFO]  Epoch[8] Train-cross-entropy=0.814738
2019-09-01 13:11:37,358 [INFO]  Epoch[8] Train-Fastest_individual_communication-accuracy=0.000000
2019-09-01 13:11:37,359 [INFO]  Epoch[8] Time cost=0.095
2019-09-01 13:11:37,362 [INFO]  Saved checkpoint to "model/Fastest_individual_communication_imputer/model-0008.params"
2019-09-01 13:11:37,375 [INFO]  Epoch[8] Validation-cross-entropy=2.156094
2019-09-01 13:11:37,378 [INFO]  Epoch[8] Validation-Fastest_individual_communication-accuracy=0.000000
2019-09-01 13:11:37,429 [INFO]  Epoch[9] Batch [0-7]	Speed: 2778.85 samples/sec	cross-entropy=0.766401	Fastest_individual_communication-accuracy=0.000000
2019-09-01 13:11:37,473 [INFO]  Epoch[9] Train-cross-entropy=0.667392
2019-09-01 13:11:37,475 [INFO]  Epoch[9] Train-Fastest_individual_communication-accuracy=0.000000
2019-09-01 13:11:37,477 [INFO]  Epoch[9] Time cost=0.097
2019-09-01 13:11:37,480 [INFO]  Saved checkpoint to "model/Fastest_individual_communication_imputer/model-0009.params"
2019-09-01 13:11:37,490 [INFO]  Epoch[9] Validation-cross-entropy=1.736949
2019-09-01 13:11:37,492 [INFO]  Epoch[9] Validation-Fastest_individual_communication-accuracy=0.000000
2019-09-01 13:11:37,541 [INFO]  Epoch[10] Batch [0-7]	Speed: 2852.89 samples/sec	cross-entropy=0.715323	Fastest_individual_communication-accuracy=0.000000
2019-09-01 13:11:37,583 [INFO]  Epoch[10] Train-cross-entropy=1.050296
2019-09-01 13:11:37,586 [INFO]  Epoch[10] Train-Fastest_individual_communication-accuracy=0.000000
2019-09-01 13:11:37,588 [INFO]  Epoch[10] Time cost=0.092
2019-09-01 13:11:37,592 [INFO]  Saved checkpoint to "model/Fastest_individual_communication_imputer/model-0010.params"
2019-09-01 13:11:37,606 [INFO]  Epoch[10] Validation-cross-entropy=1.450576
2019-09-01 13:11:37,608 [INFO]  Epoch[10] Validation-Fastest_individual_communication-accuracy=0.000000
2019-09-01 13:11:37,662 [INFO]  Epoch[11] Batch [0-7]	Speed: 2622.60 samples/sec	cross-entropy=0.826112	Fastest_individual_communication-accuracy=0.000000
2019-09-01 13:11:37,700 [INFO]  Epoch[11] Train-cross-entropy=1.095645
2019-09-01 13:11:37,702 [INFO]  Epoch[11] Train-Fastest_individual_communication-accuracy=0.000000
2019-09-01 13:11:37,703 [INFO]  Epoch[11] Time cost=0.093
2019-09-01 13:11:37,709 [INFO]  Saved checkpoint to "model/Fastest_individual_communication_imputer/model-0011.params"
2019-09-01 13:11:37,724 [INFO]  Epoch[11] Validation-cross-entropy=2.596828
2019-09-01 13:11:37,727 [INFO]  Epoch[11] Validation-Fastest_individual_communication-accuracy=0.000000
2019-09-01 13:11:37,788 [INFO]  Epoch[12] Batch [0-7]	Speed: 2176.34 samples/sec	cross-entropy=0.894318	Fastest_individual_communication-accuracy=0.000000
2019-09-01 13:11:37,832 [INFO]  Epoch[12] Train-cross-entropy=0.680317
2019-09-01 13:11:37,834 [INFO]  Epoch[12] Train-Fastest_individual_communication-accuracy=0.000000
2019-09-01 13:11:37,835 [INFO]  Epoch[12] Time cost=0.107
2019-09-01 13:11:37,842 [INFO]  Saved checkpoint to "model/Fastest_individual_communication_imputer/model-0012.params"
2019-09-01 13:11:37,857 [INFO]  Epoch[12] Validation-cross-entropy=3.247221
2019-09-01 13:11:37,859 [INFO]  Epoch[12] Validation-Fastest_individual_communication-accuracy=0.000000
2019-09-01 13:11:37,925 [INFO]  Epoch[13] Batch [0-7]	Speed: 2034.04 samples/sec	cross-entropy=0.823019	Fastest_individual_communication-accuracy=0.000000
2019-09-01 13:11:37,967 [INFO]  Epoch[13] Train-cross-entropy=0.814105
2019-09-01 13:11:37,970 [INFO]  Epoch[13] Train-Fastest_individual_communication-accuracy=0.000000
2019-09-01 13:11:37,974 [INFO]  Epoch[13] Time cost=0.113
2019-09-01 13:11:37,979 [INFO]  Saved checkpoint to "model/Fastest_individual_communication_imputer/model-0013.params"
2019-09-01 13:11:37,992 [INFO]  Epoch[13] Validation-cross-entropy=1.134701
2019-09-01 13:11:37,994 [INFO]  Epoch[13] Validation-Fastest_individual_communication-accuracy=0.000000
2019-09-01 13:11:38,051 [INFO]  Epoch[14] Batch [0-7]	Speed: 2446.56 samples/sec	cross-entropy=0.853823	Fastest_individual_communication-accuracy=0.000000
2019-09-01 13:11:38,090 [INFO]  Epoch[14] Train-cross-entropy=0.789728
2019-09-01 13:11:38,092 [INFO]  Epoch[14] Train-Fastest_individual_communication-accuracy=0.000000
2019-09-01 13:11:38,093 [INFO]  Epoch[14] Time cost=0.096
2019-09-01 13:11:38,097 [INFO]  Saved checkpoint to "model/Fastest_individual_communication_imputer/model-0014.params"
2019-09-01 13:11:38,109 [INFO]  Epoch[14] Validation-cross-entropy=0.947864
2019-09-01 13:11:38,112 [INFO]  Epoch[14] Validation-Fastest_individual_communication-accuracy=0.000000
2019-09-01 13:11:38,167 [INFO]  Epoch[15] Batch [0-7]	Speed: 2472.71 samples/sec	cross-entropy=0.504926	Fastest_individual_communication-accuracy=0.000000
2019-09-01 13:11:38,208 [INFO]  Epoch[15] Train-cross-entropy=0.293857
2019-09-01 13:11:38,210 [INFO]  Epoch[15] Train-Fastest_individual_communication-accuracy=0.000000
2019-09-01 13:11:38,211 [INFO]  Epoch[15] Time cost=0.097
2019-09-01 13:11:38,218 [INFO]  Saved checkpoint to "model/Fastest_individual_communication_imputer/model-0015.params"
2019-09-01 13:11:38,231 [INFO]  Epoch[15] Validation-cross-entropy=0.795236
2019-09-01 13:11:38,234 [INFO]  Epoch[15] Validation-Fastest_individual_communication-accuracy=0.000000
2019-09-01 13:11:38,292 [INFO]  Epoch[16] Batch [0-7]	Speed: 2354.10 samples/sec	cross-entropy=0.298369	Fastest_individual_communication-accuracy=0.000000
2019-09-01 13:11:38,332 [INFO]  Epoch[16] Train-cross-entropy=0.389644
2019-09-01 13:11:38,334 [INFO]  Epoch[16] Train-Fastest_individual_communication-accuracy=0.000000
2019-09-01 13:11:38,336 [INFO]  Epoch[16] Time cost=0.098
2019-09-01 13:11:38,342 [INFO]  Saved checkpoint to "model/Fastest_individual_communication_imputer/model-0016.params"
2019-09-01 13:11:38,355 [INFO]  Epoch[16] Validation-cross-entropy=0.674064
2019-09-01 13:11:38,358 [INFO]  Epoch[16] Validation-Fastest_individual_communication-accuracy=0.000000
2019-09-01 13:11:38,413 [INFO]  Epoch[17] Batch [0-7]	Speed: 2509.24 samples/sec	cross-entropy=0.374552	Fastest_individual_communication-accuracy=0.000000
2019-09-01 13:11:38,457 [INFO]  Epoch[17] Train-cross-entropy=0.341691
2019-09-01 13:11:38,461 [INFO]  Epoch[17] Train-Fastest_individual_communication-accuracy=0.000000
2019-09-01 13:11:38,463 [INFO]  Epoch[17] Time cost=0.102
2019-09-01 13:11:38,467 [INFO]  Saved checkpoint to "model/Fastest_individual_communication_imputer/model-0017.params"
2019-09-01 13:11:38,481 [INFO]  Epoch[17] Validation-cross-entropy=0.931980
2019-09-01 13:11:38,483 [INFO]  Epoch[17] Validation-Fastest_individual_communication-accuracy=0.000000
2019-09-01 13:11:38,537 [INFO]  Epoch[18] Batch [0-7]	Speed: 2517.32 samples/sec	cross-entropy=0.313888	Fastest_individual_communication-accuracy=0.000000
2019-09-01 13:11:38,576 [INFO]  Epoch[18] Train-cross-entropy=0.179546
2019-09-01 13:11:38,578 [INFO]  Epoch[18] Train-Fastest_individual_communication-accuracy=0.000000
2019-09-01 13:11:38,582 [INFO]  Epoch[18] Time cost=0.097
2019-09-01 13:11:38,587 [INFO]  Saved checkpoint to "model/Fastest_individual_communication_imputer/model-0018.params"
2019-09-01 13:11:38,601 [INFO]  Epoch[18] Validation-cross-entropy=1.019338
2019-09-01 13:11:38,603 [INFO]  Epoch[18] Validation-Fastest_individual_communication-accuracy=0.000000
2019-09-01 13:11:38,660 [INFO]  Epoch[19] Batch [0-7]	Speed: 2480.11 samples/sec	cross-entropy=0.333380	Fastest_individual_communication-accuracy=0.000000
2019-09-01 13:11:38,699 [INFO]  Epoch[19] Train-cross-entropy=0.337482
2019-09-01 13:11:38,701 [INFO]  Epoch[19] Train-Fastest_individual_communication-accuracy=0.000000
2019-09-01 13:11:38,703 [INFO]  Epoch[19] Time cost=0.096
2019-09-01 13:11:38,706 [INFO]  Saved checkpoint to "model/Fastest_individual_communication_imputer/model-0019.params"
2019-09-01 13:11:38,720 [INFO]  Epoch[19] Validation-cross-entropy=0.612678
2019-09-01 13:11:38,722 [INFO]  Epoch[19] Validation-Fastest_individual_communication-accuracy=0.000000
2019-09-01 13:11:38,784 [INFO]  Epoch[20] Batch [0-7]	Speed: 2158.66 samples/sec	cross-entropy=0.279729	Fastest_individual_communication-accuracy=0.000000
2019-09-01 13:11:38,826 [INFO]  Epoch[20] Train-cross-entropy=0.243035
2019-09-01 13:11:38,828 [INFO]  Epoch[20] Train-Fastest_individual_communication-accuracy=0.000000
2019-09-01 13:11:38,830 [INFO]  Epoch[20] Time cost=0.106
2019-09-01 13:11:38,834 [INFO]  Saved checkpoint to "model/Fastest_individual_communication_imputer/model-0020.params"
2019-09-01 13:11:38,847 [INFO]  Epoch[20] Validation-cross-entropy=0.471170
2019-09-01 13:11:38,850 [INFO]  Epoch[20] Validation-Fastest_individual_communication-accuracy=0.000000
2019-09-01 13:11:38,905 [INFO]  Epoch[21] Batch [0-7]	Speed: 2468.44 samples/sec	cross-entropy=0.215665	Fastest_individual_communication-accuracy=0.000000
2019-09-01 13:11:38,943 [INFO]  Epoch[21] Train-cross-entropy=0.109028
2019-09-01 13:11:38,945 [INFO]  Epoch[21] Train-Fastest_individual_communication-accuracy=0.000000
2019-09-01 13:11:38,947 [INFO]  Epoch[21] Time cost=0.095
2019-09-01 13:11:38,954 [INFO]  Saved checkpoint to "model/Fastest_individual_communication_imputer/model-0021.params"
2019-09-01 13:11:38,965 [INFO]  Epoch[21] Validation-cross-entropy=0.393264
2019-09-01 13:11:38,968 [INFO]  Epoch[21] Validation-Fastest_individual_communication-accuracy=0.000000
2019-09-01 13:11:39,037 [INFO]  Epoch[22] Batch [0-7]	Speed: 1825.92 samples/sec	cross-entropy=0.136597	Fastest_individual_communication-accuracy=0.000000
2019-09-01 13:11:39,078 [INFO]  Epoch[22] Train-cross-entropy=0.190491
2019-09-01 13:11:39,082 [INFO]  Epoch[22] Train-Fastest_individual_communication-accuracy=0.000000
2019-09-01 13:11:39,085 [INFO]  Epoch[22] Time cost=0.114
2019-09-01 13:11:39,089 [INFO]  Saved checkpoint to "model/Fastest_individual_communication_imputer/model-0022.params"
2019-09-01 13:11:39,100 [INFO]  Epoch[22] Validation-cross-entropy=0.369550
2019-09-01 13:11:39,103 [INFO]  Epoch[22] Validation-Fastest_individual_communication-accuracy=0.000000
2019-09-01 13:11:39,161 [INFO]  Epoch[23] Batch [0-7]	Speed: 2579.32 samples/sec	cross-entropy=0.182823	Fastest_individual_communication-accuracy=0.000000
2019-09-01 13:11:39,210 [INFO]  Epoch[23] Train-cross-entropy=0.288193
2019-09-01 13:11:39,214 [INFO]  Epoch[23] Train-Fastest_individual_communication-accuracy=0.000000
2019-09-01 13:11:39,216 [INFO]  Epoch[23] Time cost=0.110
2019-09-01 13:11:39,220 [INFO]  Saved checkpoint to "model/Fastest_individual_communication_imputer/model-0023.params"
2019-09-01 13:11:39,234 [INFO]  Epoch[23] Validation-cross-entropy=0.880237
2019-09-01 13:11:39,236 [INFO]  Epoch[23] Validation-Fastest_individual_communication-accuracy=0.000000
2019-09-01 13:11:39,307 [INFO]  Epoch[24] Batch [0-7]	Speed: 1927.79 samples/sec	cross-entropy=0.279351	Fastest_individual_communication-accuracy=0.000000
2019-09-01 13:11:39,349 [INFO]  Epoch[24] Train-cross-entropy=0.147472
2019-09-01 13:11:39,353 [INFO]  Epoch[24] Train-Fastest_individual_communication-accuracy=0.000000
2019-09-01 13:11:39,355 [INFO]  Epoch[24] Time cost=0.115
2019-09-01 13:11:39,360 [INFO]  Saved checkpoint to "model/Fastest_individual_communication_imputer/model-0024.params"
2019-09-01 13:11:39,371 [INFO]  Epoch[24] Validation-cross-entropy=0.587197
2019-09-01 13:11:39,374 [INFO]  Epoch[24] Validation-Fastest_individual_communication-accuracy=0.000000
2019-09-01 13:11:39,430 [INFO]  Epoch[25] Batch [0-7]	Speed: 2460.72 samples/sec	cross-entropy=0.189526	Fastest_individual_communication-accuracy=0.000000
2019-09-01 13:11:39,475 [INFO]  Epoch[25] Train-cross-entropy=0.157885
2019-09-01 13:11:39,477 [INFO]  Epoch[25] Train-Fastest_individual_communication-accuracy=0.000000
2019-09-01 13:11:39,480 [INFO]  Epoch[25] Time cost=0.102
2019-09-01 13:11:39,486 [INFO]  Saved checkpoint to "model/Fastest_individual_communication_imputer/model-0025.params"
2019-09-01 13:11:39,499 [INFO]  Epoch[25] Validation-cross-entropy=0.994071
2019-09-01 13:11:39,502 [INFO]  Epoch[25] Validation-Fastest_individual_communication-accuracy=0.000000
2019-09-01 13:11:39,561 [INFO]  Epoch[26] Batch [0-7]	Speed: 2207.63 samples/sec	cross-entropy=0.330965	Fastest_individual_communication-accuracy=0.000000
2019-09-01 13:11:39,602 [INFO]  Epoch[26] Train-cross-entropy=0.359074
2019-09-01 13:11:39,604 [INFO]  Epoch[26] Train-Fastest_individual_communication-accuracy=0.000000
2019-09-01 13:11:39,606 [INFO]  Epoch[26] Time cost=0.102
2019-09-01 13:11:39,612 [INFO]  Saved checkpoint to "model/Fastest_individual_communication_imputer/model-0026.params"
2019-09-01 13:11:39,625 [INFO]  No improvement detected for 5 epochs compared to 0.3932638615369797 last error obtained: 0.41698312759399414, stopping here
2019-09-01 13:11:39,628 [INFO]  
========== done (3.23301362991333 s) fit model
2019-09-01 13:11:46,301 [INFO]  
========== start: fit model
2019-09-01 13:11:46,303 [WARNING]  Already bound, ignoring bind()
2019-09-01 13:11:46,498 [INFO]  Epoch[0] Batch [0-38]	Speed: 3249.42 samples/sec	cross-entropy=14.042813	General_postal_service-accuracy=0.000000
2019-09-01 13:11:46,678 [INFO]  Epoch[0] Train-cross-entropy=9.704860
2019-09-01 13:11:46,680 [INFO]  Epoch[0] Train-General_postal_service-accuracy=0.000000
2019-09-01 13:11:46,682 [INFO]  Epoch[0] Time cost=0.376
2019-09-01 13:11:46,686 [INFO]  Saved checkpoint to "model/General_postal_service_imputer/model-0000.params"
2019-09-01 13:11:46,730 [INFO]  Epoch[0] Validation-cross-entropy=11.482704
2019-09-01 13:11:46,732 [INFO]  Epoch[0] Validation-General_postal_service-accuracy=0.000000
2019-09-01 13:11:46,929 [INFO]  Epoch[1] Batch [0-38]	Speed: 3220.48 samples/sec	cross-entropy=8.726373	General_postal_service-accuracy=0.000000
2019-09-01 13:11:47,103 [INFO]  Epoch[1] Train-cross-entropy=6.796648
2019-09-01 13:11:47,105 [INFO]  Epoch[1] Train-General_postal_service-accuracy=0.000000
2019-09-01 13:11:47,106 [INFO]  Epoch[1] Time cost=0.373
2019-09-01 13:11:47,109 [INFO]  Saved checkpoint to "model/General_postal_service_imputer/model-0001.params"
2019-09-01 13:11:47,146 [INFO]  Epoch[1] Validation-cross-entropy=7.947820
2019-09-01 13:11:47,147 [INFO]  Epoch[1] Validation-General_postal_service-accuracy=0.000000
2019-09-01 13:11:47,350 [INFO]  Epoch[2] Batch [0-38]	Speed: 3104.92 samples/sec	cross-entropy=7.286680	General_postal_service-accuracy=0.000000
2019-09-01 13:11:47,527 [INFO]  Epoch[2] Train-cross-entropy=5.064453
2019-09-01 13:11:47,529 [INFO]  Epoch[2] Train-General_postal_service-accuracy=0.000000
2019-09-01 13:11:47,530 [INFO]  Epoch[2] Time cost=0.382
2019-09-01 13:11:47,534 [INFO]  Saved checkpoint to "model/General_postal_service_imputer/model-0002.params"
2019-09-01 13:11:47,570 [INFO]  Epoch[2] Validation-cross-entropy=6.112921
2019-09-01 13:11:47,572 [INFO]  Epoch[2] Validation-General_postal_service-accuracy=0.000000
2019-09-01 13:11:47,772 [INFO]  Epoch[3] Batch [0-38]	Speed: 3140.41 samples/sec	cross-entropy=5.668513	General_postal_service-accuracy=0.000000
2019-09-01 13:11:47,945 [INFO]  Epoch[3] Train-cross-entropy=4.543352
2019-09-01 13:11:47,947 [INFO]  Epoch[3] Train-General_postal_service-accuracy=0.000000
2019-09-01 13:11:47,948 [INFO]  Epoch[3] Time cost=0.375
2019-09-01 13:11:47,952 [INFO]  Saved checkpoint to "model/General_postal_service_imputer/model-0003.params"
2019-09-01 13:11:47,988 [INFO]  Epoch[3] Validation-cross-entropy=4.750362
2019-09-01 13:11:47,990 [INFO]  Epoch[3] Validation-General_postal_service-accuracy=0.000000
2019-09-01 13:11:48,180 [INFO]  Epoch[4] Batch [0-38]	Speed: 3308.20 samples/sec	cross-entropy=4.731463	General_postal_service-accuracy=0.000000
2019-09-01 13:11:48,364 [INFO]  Epoch[4] Train-cross-entropy=3.980834
2019-09-01 13:11:48,366 [INFO]  Epoch[4] Train-General_postal_service-accuracy=0.000000
2019-09-01 13:11:48,368 [INFO]  Epoch[4] Time cost=0.376
2019-09-01 13:11:48,372 [INFO]  Saved checkpoint to "model/General_postal_service_imputer/model-0004.params"
2019-09-01 13:11:48,413 [INFO]  Epoch[4] Validation-cross-entropy=4.149846
2019-09-01 13:11:48,415 [INFO]  Epoch[4] Validation-General_postal_service-accuracy=0.000000
2019-09-01 13:11:48,602 [INFO]  Epoch[5] Batch [0-38]	Speed: 3385.41 samples/sec	cross-entropy=3.911290	General_postal_service-accuracy=0.000000
2019-09-01 13:11:48,786 [INFO]  Epoch[5] Train-cross-entropy=3.637070
2019-09-01 13:11:48,788 [INFO]  Epoch[5] Train-General_postal_service-accuracy=0.000000
2019-09-01 13:11:48,789 [INFO]  Epoch[5] Time cost=0.372
2019-09-01 13:11:48,793 [INFO]  Saved checkpoint to "model/General_postal_service_imputer/model-0005.params"
2019-09-01 13:11:48,829 [INFO]  Epoch[5] Validation-cross-entropy=3.682583
2019-09-01 13:11:48,831 [INFO]  Epoch[5] Validation-General_postal_service-accuracy=0.000000
2019-09-01 13:11:49,067 [INFO]  Epoch[6] Batch [0-38]	Speed: 2645.93 samples/sec	cross-entropy=3.355387	General_postal_service-accuracy=0.000000
2019-09-01 13:11:49,315 [INFO]  Epoch[6] Train-cross-entropy=2.944912
2019-09-01 13:11:49,317 [INFO]  Epoch[6] Train-General_postal_service-accuracy=0.000000
2019-09-01 13:11:49,319 [INFO]  Epoch[6] Time cost=0.487
2019-09-01 13:11:49,323 [INFO]  Saved checkpoint to "model/General_postal_service_imputer/model-0006.params"
2019-09-01 13:11:49,366 [INFO]  Epoch[6] Validation-cross-entropy=3.455493
2019-09-01 13:11:49,367 [INFO]  Epoch[6] Validation-General_postal_service-accuracy=0.000000
2019-09-01 13:11:49,571 [INFO]  Epoch[7] Batch [0-38]	Speed: 3081.65 samples/sec	cross-entropy=2.878717	General_postal_service-accuracy=0.000000
2019-09-01 13:11:49,771 [INFO]  Epoch[7] Train-cross-entropy=2.484552
2019-09-01 13:11:49,773 [INFO]  Epoch[7] Train-General_postal_service-accuracy=0.000000
2019-09-01 13:11:49,775 [INFO]  Epoch[7] Time cost=0.406
2019-09-01 13:11:49,778 [INFO]  Saved checkpoint to "model/General_postal_service_imputer/model-0007.params"
2019-09-01 13:11:49,816 [INFO]  Epoch[7] Validation-cross-entropy=3.135734
2019-09-01 13:11:49,820 [INFO]  Epoch[7] Validation-General_postal_service-accuracy=0.000000
2019-09-01 13:11:50,062 [INFO]  Epoch[8] Batch [0-38]	Speed: 2608.95 samples/sec	cross-entropy=2.523896	General_postal_service-accuracy=0.000000
2019-09-01 13:11:50,253 [INFO]  Epoch[8] Train-cross-entropy=1.981186
2019-09-01 13:11:50,254 [INFO]  Epoch[8] Train-General_postal_service-accuracy=0.000000
2019-09-01 13:11:50,256 [INFO]  Epoch[8] Time cost=0.433
2019-09-01 13:11:50,259 [INFO]  Saved checkpoint to "model/General_postal_service_imputer/model-0008.params"
2019-09-01 13:11:50,295 [INFO]  Epoch[8] Validation-cross-entropy=2.797033
2019-09-01 13:11:50,297 [INFO]  Epoch[8] Validation-General_postal_service-accuracy=0.000000
2019-09-01 13:11:50,490 [INFO]  Epoch[9] Batch [0-38]	Speed: 3246.70 samples/sec	cross-entropy=2.099193	General_postal_service-accuracy=0.000000
2019-09-01 13:11:50,665 [INFO]  Epoch[9] Train-cross-entropy=1.980750
2019-09-01 13:11:50,666 [INFO]  Epoch[9] Train-General_postal_service-accuracy=0.000000
2019-09-01 13:11:50,668 [INFO]  Epoch[9] Time cost=0.369
2019-09-01 13:11:50,674 [INFO]  Saved checkpoint to "model/General_postal_service_imputer/model-0009.params"
2019-09-01 13:11:50,715 [INFO]  Epoch[9] Validation-cross-entropy=2.771547
2019-09-01 13:11:50,716 [INFO]  Epoch[9] Validation-General_postal_service-accuracy=0.000000
2019-09-01 13:11:50,939 [INFO]  Epoch[10] Batch [0-38]	Speed: 2816.69 samples/sec	cross-entropy=2.086601	General_postal_service-accuracy=0.000000
2019-09-01 13:11:51,115 [INFO]  Epoch[10] Train-cross-entropy=2.083854
2019-09-01 13:11:51,116 [INFO]  Epoch[10] Train-General_postal_service-accuracy=0.000000
2019-09-01 13:11:51,118 [INFO]  Epoch[10] Time cost=0.400
2019-09-01 13:11:51,121 [INFO]  Saved checkpoint to "model/General_postal_service_imputer/model-0010.params"
2019-09-01 13:11:51,159 [INFO]  Epoch[10] Validation-cross-entropy=2.813498
2019-09-01 13:11:51,162 [INFO]  Epoch[10] Validation-General_postal_service-accuracy=0.000000
2019-09-01 13:11:51,412 [INFO]  Epoch[11] Batch [0-38]	Speed: 2535.69 samples/sec	cross-entropy=2.363205	General_postal_service-accuracy=0.000000
2019-09-01 13:11:51,638 [INFO]  Epoch[11] Train-cross-entropy=1.636876
2019-09-01 13:11:51,640 [INFO]  Epoch[11] Train-General_postal_service-accuracy=0.000000
2019-09-01 13:11:51,642 [INFO]  Epoch[11] Time cost=0.477
2019-09-01 13:11:51,646 [INFO]  Saved checkpoint to "model/General_postal_service_imputer/model-0011.params"
2019-09-01 13:11:51,689 [INFO]  Epoch[11] Validation-cross-entropy=2.658359
2019-09-01 13:11:51,691 [INFO]  Epoch[11] Validation-General_postal_service-accuracy=0.000000
2019-09-01 13:11:51,890 [INFO]  Epoch[12] Batch [0-38]	Speed: 3160.38 samples/sec	cross-entropy=2.041162	General_postal_service-accuracy=0.000000
2019-09-01 13:11:52,067 [INFO]  Epoch[12] Train-cross-entropy=1.499705
2019-09-01 13:11:52,068 [INFO]  Epoch[12] Train-General_postal_service-accuracy=0.000000
2019-09-01 13:11:52,070 [INFO]  Epoch[12] Time cost=0.377
2019-09-01 13:11:52,074 [INFO]  Saved checkpoint to "model/General_postal_service_imputer/model-0012.params"
2019-09-01 13:11:52,113 [INFO]  Epoch[12] Validation-cross-entropy=2.169598
2019-09-01 13:11:52,114 [INFO]  Epoch[12] Validation-General_postal_service-accuracy=0.000000
2019-09-01 13:11:52,322 [INFO]  Epoch[13] Batch [0-38]	Speed: 3024.09 samples/sec	cross-entropy=1.933578	General_postal_service-accuracy=0.000000
2019-09-01 13:11:52,512 [INFO]  Epoch[13] Train-cross-entropy=1.239920
2019-09-01 13:11:52,514 [INFO]  Epoch[13] Train-General_postal_service-accuracy=0.000000
2019-09-01 13:11:52,516 [INFO]  Epoch[13] Time cost=0.400
2019-09-01 13:11:52,520 [INFO]  Saved checkpoint to "model/General_postal_service_imputer/model-0013.params"
2019-09-01 13:11:52,560 [INFO]  Epoch[13] Validation-cross-entropy=2.134001
2019-09-01 13:11:52,562 [INFO]  Epoch[13] Validation-General_postal_service-accuracy=0.000000
2019-09-01 13:11:52,747 [INFO]  Epoch[14] Batch [0-38]	Speed: 3406.81 samples/sec	cross-entropy=1.483574	General_postal_service-accuracy=0.000000
2019-09-01 13:11:52,948 [INFO]  Epoch[14] Train-cross-entropy=1.013396
2019-09-01 13:11:52,950 [INFO]  Epoch[14] Train-General_postal_service-accuracy=0.000000
2019-09-01 13:11:52,952 [INFO]  Epoch[14] Time cost=0.388
2019-09-01 13:11:52,955 [INFO]  Saved checkpoint to "model/General_postal_service_imputer/model-0014.params"
2019-09-01 13:11:53,003 [INFO]  Epoch[14] Validation-cross-entropy=1.920458
2019-09-01 13:11:53,005 [INFO]  Epoch[14] Validation-General_postal_service-accuracy=0.000000
2019-09-01 13:11:53,199 [INFO]  Epoch[15] Batch [0-38]	Speed: 3272.64 samples/sec	cross-entropy=1.685658	General_postal_service-accuracy=0.000000
2019-09-01 13:11:53,376 [INFO]  Epoch[15] Train-cross-entropy=1.015045
2019-09-01 13:11:53,378 [INFO]  Epoch[15] Train-General_postal_service-accuracy=0.000000
2019-09-01 13:11:53,379 [INFO]  Epoch[15] Time cost=0.373
2019-09-01 13:11:53,382 [INFO]  Saved checkpoint to "model/General_postal_service_imputer/model-0015.params"
2019-09-01 13:11:53,424 [INFO]  Epoch[15] Validation-cross-entropy=2.005871
2019-09-01 13:11:53,426 [INFO]  Epoch[15] Validation-General_postal_service-accuracy=0.000000
2019-09-01 13:11:53,634 [INFO]  Epoch[16] Batch [0-38]	Speed: 3043.00 samples/sec	cross-entropy=1.254864	General_postal_service-accuracy=0.000000
2019-09-01 13:11:53,833 [INFO]  Epoch[16] Train-cross-entropy=0.809244
2019-09-01 13:11:53,835 [INFO]  Epoch[16] Train-General_postal_service-accuracy=0.000000
2019-09-01 13:11:53,836 [INFO]  Epoch[16] Time cost=0.409
2019-09-01 13:11:53,840 [INFO]  Saved checkpoint to "model/General_postal_service_imputer/model-0016.params"
2019-09-01 13:11:53,876 [INFO]  Epoch[16] Validation-cross-entropy=1.752430
2019-09-01 13:11:53,878 [INFO]  Epoch[16] Validation-General_postal_service-accuracy=0.000000
2019-09-01 13:11:54,063 [INFO]  Epoch[17] Batch [0-38]	Speed: 3419.05 samples/sec	cross-entropy=1.395341	General_postal_service-accuracy=0.000000
2019-09-01 13:11:54,243 [INFO]  Epoch[17] Train-cross-entropy=1.102091
2019-09-01 13:11:54,245 [INFO]  Epoch[17] Train-General_postal_service-accuracy=0.000000
2019-09-01 13:11:54,247 [INFO]  Epoch[17] Time cost=0.367
2019-09-01 13:11:54,250 [INFO]  Saved checkpoint to "model/General_postal_service_imputer/model-0017.params"
2019-09-01 13:11:54,295 [INFO]  Epoch[17] Validation-cross-entropy=1.832012
2019-09-01 13:11:54,296 [INFO]  Epoch[17] Validation-General_postal_service-accuracy=0.000000
2019-09-01 13:11:54,501 [INFO]  Epoch[18] Batch [0-38]	Speed: 3089.07 samples/sec	cross-entropy=2.654409	General_postal_service-accuracy=0.000000
2019-09-01 13:11:54,704 [INFO]  Epoch[18] Train-cross-entropy=1.534866
2019-09-01 13:11:54,706 [INFO]  Epoch[18] Train-General_postal_service-accuracy=0.000000
2019-09-01 13:11:54,707 [INFO]  Epoch[18] Time cost=0.410
2019-09-01 13:11:54,711 [INFO]  Saved checkpoint to "model/General_postal_service_imputer/model-0018.params"
2019-09-01 13:11:54,747 [INFO]  Epoch[18] Validation-cross-entropy=1.924968
2019-09-01 13:11:54,749 [INFO]  Epoch[18] Validation-General_postal_service-accuracy=0.000000
2019-09-01 13:11:54,940 [INFO]  Epoch[19] Batch [0-38]	Speed: 3280.40 samples/sec	cross-entropy=1.470808	General_postal_service-accuracy=0.000000
2019-09-01 13:11:55,136 [INFO]  Epoch[19] Train-cross-entropy=1.171592
2019-09-01 13:11:55,138 [INFO]  Epoch[19] Train-General_postal_service-accuracy=0.000000
2019-09-01 13:11:55,139 [INFO]  Epoch[19] Time cost=0.389
2019-09-01 13:11:55,143 [INFO]  Saved checkpoint to "model/General_postal_service_imputer/model-0019.params"
2019-09-01 13:11:55,179 [INFO]  Epoch[19] Validation-cross-entropy=1.920854
2019-09-01 13:11:55,181 [INFO]  Epoch[19] Validation-General_postal_service-accuracy=0.000000
2019-09-01 13:11:55,377 [INFO]  Epoch[20] Batch [0-38]	Speed: 3195.18 samples/sec	cross-entropy=1.448663	General_postal_service-accuracy=0.000000
2019-09-01 13:11:55,552 [INFO]  Epoch[20] Train-cross-entropy=2.007641
2019-09-01 13:11:55,554 [INFO]  Epoch[20] Train-General_postal_service-accuracy=0.000000
2019-09-01 13:11:55,555 [INFO]  Epoch[20] Time cost=0.373
2019-09-01 13:11:55,559 [INFO]  Saved checkpoint to "model/General_postal_service_imputer/model-0020.params"
2019-09-01 13:11:55,595 [INFO]  Epoch[20] Validation-cross-entropy=1.668064
2019-09-01 13:11:55,597 [INFO]  Epoch[20] Validation-General_postal_service-accuracy=0.000000
2019-09-01 13:11:55,794 [INFO]  Epoch[21] Batch [0-38]	Speed: 3214.92 samples/sec	cross-entropy=1.471741	General_postal_service-accuracy=0.000000
2019-09-01 13:11:55,984 [INFO]  Epoch[21] Train-cross-entropy=1.312755
2019-09-01 13:11:55,986 [INFO]  Epoch[21] Train-General_postal_service-accuracy=0.000000
2019-09-01 13:11:55,987 [INFO]  Epoch[21] Time cost=0.389
2019-09-01 13:11:55,990 [INFO]  Saved checkpoint to "model/General_postal_service_imputer/model-0021.params"
2019-09-01 13:11:56,027 [INFO]  Epoch[21] Validation-cross-entropy=1.778576
2019-09-01 13:11:56,028 [INFO]  Epoch[21] Validation-General_postal_service-accuracy=0.000000
2019-09-01 13:11:56,239 [INFO]  Epoch[22] Batch [0-38]	Speed: 2977.30 samples/sec	cross-entropy=1.307591	General_postal_service-accuracy=0.000000
2019-09-01 13:11:56,420 [INFO]  Epoch[22] Train-cross-entropy=1.087307
2019-09-01 13:11:56,422 [INFO]  Epoch[22] Train-General_postal_service-accuracy=0.000000
2019-09-01 13:11:56,423 [INFO]  Epoch[22] Time cost=0.393
2019-09-01 13:11:56,427 [INFO]  Saved checkpoint to "model/General_postal_service_imputer/model-0022.params"
2019-09-01 13:11:56,463 [INFO]  Epoch[22] Validation-cross-entropy=1.455957
2019-09-01 13:11:56,465 [INFO]  Epoch[22] Validation-General_postal_service-accuracy=0.000000
2019-09-01 13:11:56,650 [INFO]  Epoch[23] Batch [0-38]	Speed: 3386.87 samples/sec	cross-entropy=1.586290	General_postal_service-accuracy=0.000000
2019-09-01 13:11:56,830 [INFO]  Epoch[23] Train-cross-entropy=1.557783
2019-09-01 13:11:56,832 [INFO]  Epoch[23] Train-General_postal_service-accuracy=0.000000
2019-09-01 13:11:56,833 [INFO]  Epoch[23] Time cost=0.367
2019-09-01 13:11:56,837 [INFO]  Saved checkpoint to "model/General_postal_service_imputer/model-0023.params"
2019-09-01 13:11:56,878 [INFO]  Epoch[23] Validation-cross-entropy=1.848937
2019-09-01 13:11:56,881 [INFO]  Epoch[23] Validation-General_postal_service-accuracy=0.000000
2019-09-01 13:11:57,071 [INFO]  Epoch[24] Batch [0-38]	Speed: 3315.36 samples/sec	cross-entropy=1.254949	General_postal_service-accuracy=0.000000
2019-09-01 13:11:57,256 [INFO]  Epoch[24] Train-cross-entropy=0.921882
2019-09-01 13:11:57,258 [INFO]  Epoch[24] Train-General_postal_service-accuracy=0.000000
2019-09-01 13:11:57,259 [INFO]  Epoch[24] Time cost=0.377
2019-09-01 13:11:57,263 [INFO]  Saved checkpoint to "model/General_postal_service_imputer/model-0024.params"
2019-09-01 13:11:57,301 [INFO]  Epoch[24] Validation-cross-entropy=1.530591
2019-09-01 13:11:57,303 [INFO]  Epoch[24] Validation-General_postal_service-accuracy=0.000000
2019-09-01 13:11:57,490 [INFO]  Epoch[25] Batch [0-38]	Speed: 3381.18 samples/sec	cross-entropy=1.002216	General_postal_service-accuracy=0.000000
2019-09-01 13:11:57,668 [INFO]  Epoch[25] Train-cross-entropy=0.511317
2019-09-01 13:11:57,670 [INFO]  Epoch[25] Train-General_postal_service-accuracy=0.000000
2019-09-01 13:11:57,672 [INFO]  Epoch[25] Time cost=0.367
2019-09-01 13:11:57,676 [INFO]  Saved checkpoint to "model/General_postal_service_imputer/model-0025.params"
2019-09-01 13:11:57,717 [INFO]  Epoch[25] Validation-cross-entropy=1.299091
2019-09-01 13:11:57,719 [INFO]  Epoch[25] Validation-General_postal_service-accuracy=0.000000
2019-09-01 13:11:57,910 [INFO]  Epoch[26] Batch [0-38]	Speed: 3300.56 samples/sec	cross-entropy=0.922121	General_postal_service-accuracy=0.000000
2019-09-01 13:11:58,101 [INFO]  Epoch[26] Train-cross-entropy=0.524935
2019-09-01 13:11:58,103 [INFO]  Epoch[26] Train-General_postal_service-accuracy=0.000000
2019-09-01 13:11:58,104 [INFO]  Epoch[26] Time cost=0.383
2019-09-01 13:11:58,108 [INFO]  Saved checkpoint to "model/General_postal_service_imputer/model-0026.params"
2019-09-01 13:11:58,144 [INFO]  Epoch[26] Validation-cross-entropy=1.321394
2019-09-01 13:11:58,146 [INFO]  Epoch[26] Validation-General_postal_service-accuracy=0.000000
2019-09-01 13:11:58,337 [INFO]  Epoch[27] Batch [0-38]	Speed: 3291.73 samples/sec	cross-entropy=0.783937	General_postal_service-accuracy=0.000000
2019-09-01 13:11:58,526 [INFO]  Epoch[27] Train-cross-entropy=0.532985
2019-09-01 13:11:58,528 [INFO]  Epoch[27] Train-General_postal_service-accuracy=0.000000
2019-09-01 13:11:58,529 [INFO]  Epoch[27] Time cost=0.382
2019-09-01 13:11:58,532 [INFO]  Saved checkpoint to "model/General_postal_service_imputer/model-0027.params"
2019-09-01 13:11:58,569 [INFO]  Epoch[27] Validation-cross-entropy=1.296339
2019-09-01 13:11:58,570 [INFO]  Epoch[27] Validation-General_postal_service-accuracy=0.000000
2019-09-01 13:11:58,762 [INFO]  Epoch[28] Batch [0-38]	Speed: 3287.72 samples/sec	cross-entropy=0.867589	General_postal_service-accuracy=0.000000
2019-09-01 13:11:58,955 [INFO]  Epoch[28] Train-cross-entropy=0.442613
2019-09-01 13:11:58,957 [INFO]  Epoch[28] Train-General_postal_service-accuracy=0.000000
2019-09-01 13:11:58,959 [INFO]  Epoch[28] Time cost=0.387
2019-09-01 13:11:58,963 [INFO]  Saved checkpoint to "model/General_postal_service_imputer/model-0028.params"
2019-09-01 13:11:59,010 [INFO]  Epoch[28] Validation-cross-entropy=1.227928
2019-09-01 13:11:59,012 [INFO]  Epoch[28] Validation-General_postal_service-accuracy=0.000000
2019-09-01 13:11:59,198 [INFO]  Epoch[29] Batch [0-38]	Speed: 3390.99 samples/sec	cross-entropy=0.933873	General_postal_service-accuracy=0.000000
2019-09-01 13:11:59,374 [INFO]  Epoch[29] Train-cross-entropy=0.528374
2019-09-01 13:11:59,376 [INFO]  Epoch[29] Train-General_postal_service-accuracy=0.000000
2019-09-01 13:11:59,378 [INFO]  Epoch[29] Time cost=0.364
2019-09-01 13:11:59,382 [INFO]  Saved checkpoint to "model/General_postal_service_imputer/model-0029.params"
2019-09-01 13:11:59,429 [INFO]  Epoch[29] Validation-cross-entropy=1.171582
2019-09-01 13:11:59,431 [INFO]  Epoch[29] Validation-General_postal_service-accuracy=0.000000
2019-09-01 13:11:59,629 [INFO]  Epoch[30] Batch [0-38]	Speed: 3182.54 samples/sec	cross-entropy=0.793600	General_postal_service-accuracy=0.000000
2019-09-01 13:11:59,849 [INFO]  Epoch[30] Train-cross-entropy=0.359991
2019-09-01 13:11:59,851 [INFO]  Epoch[30] Train-General_postal_service-accuracy=0.000000
2019-09-01 13:11:59,852 [INFO]  Epoch[30] Time cost=0.419
2019-09-01 13:11:59,859 [INFO]  Saved checkpoint to "model/General_postal_service_imputer/model-0030.params"
2019-09-01 13:11:59,916 [INFO]  Epoch[30] Validation-cross-entropy=1.287506
2019-09-01 13:11:59,918 [INFO]  Epoch[30] Validation-General_postal_service-accuracy=0.000000
2019-09-01 13:12:00,142 [INFO]  Epoch[31] Batch [0-38]	Speed: 2827.02 samples/sec	cross-entropy=0.981954	General_postal_service-accuracy=0.000000
2019-09-01 13:12:00,388 [INFO]  Epoch[31] Train-cross-entropy=1.514400
2019-09-01 13:12:00,391 [INFO]  Epoch[31] Train-General_postal_service-accuracy=0.000000
2019-09-01 13:12:00,394 [INFO]  Epoch[31] Time cost=0.475
2019-09-01 13:12:00,400 [INFO]  Saved checkpoint to "model/General_postal_service_imputer/model-0031.params"
2019-09-01 13:12:00,453 [INFO]  Epoch[31] Validation-cross-entropy=1.378826
2019-09-01 13:12:00,455 [INFO]  Epoch[31] Validation-General_postal_service-accuracy=0.000000
2019-09-01 13:12:00,680 [INFO]  Epoch[32] Batch [0-38]	Speed: 2797.62 samples/sec	cross-entropy=4.548070	General_postal_service-accuracy=0.000000
2019-09-01 13:12:00,859 [INFO]  Epoch[32] Train-cross-entropy=1.638126
2019-09-01 13:12:00,861 [INFO]  Epoch[32] Train-General_postal_service-accuracy=0.000000
2019-09-01 13:12:00,862 [INFO]  Epoch[32] Time cost=0.405
2019-09-01 13:12:00,866 [INFO]  Saved checkpoint to "model/General_postal_service_imputer/model-0032.params"
2019-09-01 13:12:00,903 [INFO]  Epoch[32] Validation-cross-entropy=1.627332
2019-09-01 13:12:00,906 [INFO]  Epoch[32] Validation-General_postal_service-accuracy=0.000000
2019-09-01 13:12:01,137 [INFO]  Epoch[33] Batch [0-38]	Speed: 2727.66 samples/sec	cross-entropy=1.557091	General_postal_service-accuracy=0.000000
2019-09-01 13:12:01,355 [INFO]  Epoch[33] Train-cross-entropy=0.946876
2019-09-01 13:12:01,356 [INFO]  Epoch[33] Train-General_postal_service-accuracy=0.000000
2019-09-01 13:12:01,358 [INFO]  Epoch[33] Time cost=0.450
2019-09-01 13:12:01,364 [INFO]  Saved checkpoint to "model/General_postal_service_imputer/model-0033.params"
2019-09-01 13:12:01,420 [INFO]  No improvement detected for 5 epochs compared to 1.2279279033342998 last error obtained: 1.3084384500980377, stopping here
2019-09-01 13:12:01,422 [INFO]  
========== done (15.120920419692993 s) fit model
2019-09-01 13:12:05,603 [INFO]  
========== start: fit model
2019-09-01 13:12:05,605 [WARNING]  Already bound, ignoring bind()
2019-09-01 13:12:05,786 [INFO]  Epoch[0] Batch [0-36]	Speed: 3332.17 samples/sec	cross-entropy=8.239079	Postal_stations-accuracy=0.000000
2019-09-01 13:12:05,955 [INFO]  Epoch[0] Train-cross-entropy=3.795699
2019-09-01 13:12:05,957 [INFO]  Epoch[0] Train-Postal_stations-accuracy=0.000000
2019-09-01 13:12:05,959 [INFO]  Epoch[0] Time cost=0.351
2019-09-01 13:12:05,962 [INFO]  Saved checkpoint to "model/Postal_stations_imputer/model-0000.params"
2019-09-01 13:12:05,999 [INFO]  Epoch[0] Validation-cross-entropy=2.917081
2019-09-01 13:12:06,001 [INFO]  Epoch[0] Validation-Postal_stations-accuracy=0.000000
2019-09-01 13:12:06,177 [INFO]  Epoch[1] Batch [0-36]	Speed: 3413.85 samples/sec	cross-entropy=3.672541	Postal_stations-accuracy=0.000000
2019-09-01 13:12:06,340 [INFO]  Epoch[1] Train-cross-entropy=2.227517
2019-09-01 13:12:06,343 [INFO]  Epoch[1] Train-Postal_stations-accuracy=0.000000
2019-09-01 13:12:06,344 [INFO]  Epoch[1] Time cost=0.341
2019-09-01 13:12:06,348 [INFO]  Saved checkpoint to "model/Postal_stations_imputer/model-0001.params"
2019-09-01 13:12:06,382 [INFO]  Epoch[1] Validation-cross-entropy=1.768811
2019-09-01 13:12:06,384 [INFO]  Epoch[1] Validation-Postal_stations-accuracy=0.000000
2019-09-01 13:12:06,562 [INFO]  Epoch[2] Batch [0-36]	Speed: 3359.85 samples/sec	cross-entropy=2.399286	Postal_stations-accuracy=0.000000
2019-09-01 13:12:06,724 [INFO]  Epoch[2] Train-cross-entropy=1.484947
2019-09-01 13:12:06,725 [INFO]  Epoch[2] Train-Postal_stations-accuracy=0.000000
2019-09-01 13:12:06,727 [INFO]  Epoch[2] Time cost=0.341
2019-09-01 13:12:06,730 [INFO]  Saved checkpoint to "model/Postal_stations_imputer/model-0002.params"
2019-09-01 13:12:06,762 [INFO]  Epoch[2] Validation-cross-entropy=1.301075
2019-09-01 13:12:06,764 [INFO]  Epoch[2] Validation-Postal_stations-accuracy=0.000000
2019-09-01 13:12:06,939 [INFO]  Epoch[3] Batch [0-36]	Speed: 3408.18 samples/sec	cross-entropy=1.389770	Postal_stations-accuracy=0.000000
2019-09-01 13:12:07,102 [INFO]  Epoch[3] Train-cross-entropy=1.255835
2019-09-01 13:12:07,103 [INFO]  Epoch[3] Train-Postal_stations-accuracy=0.000000
2019-09-01 13:12:07,105 [INFO]  Epoch[3] Time cost=0.339
2019-09-01 13:12:07,108 [INFO]  Saved checkpoint to "model/Postal_stations_imputer/model-0003.params"
2019-09-01 13:12:07,144 [INFO]  Epoch[3] Validation-cross-entropy=1.054585
2019-09-01 13:12:07,146 [INFO]  Epoch[3] Validation-Postal_stations-accuracy=0.000000
2019-09-01 13:12:07,321 [INFO]  Epoch[4] Batch [0-36]	Speed: 3411.57 samples/sec	cross-entropy=1.048722	Postal_stations-accuracy=0.000000
2019-09-01 13:12:07,489 [INFO]  Epoch[4] Train-cross-entropy=1.135874
2019-09-01 13:12:07,491 [INFO]  Epoch[4] Train-Postal_stations-accuracy=0.000000
2019-09-01 13:12:07,492 [INFO]  Epoch[4] Time cost=0.346
2019-09-01 13:12:07,496 [INFO]  Saved checkpoint to "model/Postal_stations_imputer/model-0004.params"
2019-09-01 13:12:07,536 [INFO]  Epoch[4] Validation-cross-entropy=1.007025
2019-09-01 13:12:07,538 [INFO]  Epoch[4] Validation-Postal_stations-accuracy=0.000000
2019-09-01 13:12:07,739 [INFO]  Epoch[5] Batch [0-36]	Speed: 2962.87 samples/sec	cross-entropy=0.859568	Postal_stations-accuracy=0.000000
2019-09-01 13:12:07,899 [INFO]  Epoch[5] Train-cross-entropy=0.983625
2019-09-01 13:12:07,901 [INFO]  Epoch[5] Train-Postal_stations-accuracy=0.000000
2019-09-01 13:12:07,902 [INFO]  Epoch[5] Time cost=0.363
2019-09-01 13:12:07,906 [INFO]  Saved checkpoint to "model/Postal_stations_imputer/model-0005.params"
2019-09-01 13:12:07,942 [INFO]  Epoch[5] Validation-cross-entropy=1.156918
2019-09-01 13:12:07,943 [INFO]  Epoch[5] Validation-Postal_stations-accuracy=0.000000
2019-09-01 13:12:08,122 [INFO]  Epoch[6] Batch [0-36]	Speed: 3347.97 samples/sec	cross-entropy=1.406222	Postal_stations-accuracy=0.000000
2019-09-01 13:12:08,283 [INFO]  Epoch[6] Train-cross-entropy=0.849172
2019-09-01 13:12:08,285 [INFO]  Epoch[6] Train-Postal_stations-accuracy=0.000000
2019-09-01 13:12:08,286 [INFO]  Epoch[6] Time cost=0.341
2019-09-01 13:12:08,289 [INFO]  Saved checkpoint to "model/Postal_stations_imputer/model-0006.params"
2019-09-01 13:12:08,329 [INFO]  Epoch[6] Validation-cross-entropy=0.861215
2019-09-01 13:12:08,331 [INFO]  Epoch[6] Validation-Postal_stations-accuracy=0.000000
2019-09-01 13:12:08,511 [INFO]  Epoch[7] Batch [0-36]	Speed: 3335.17 samples/sec	cross-entropy=0.631490	Postal_stations-accuracy=0.000000
2019-09-01 13:12:08,673 [INFO]  Epoch[7] Train-cross-entropy=0.728312
2019-09-01 13:12:08,675 [INFO]  Epoch[7] Train-Postal_stations-accuracy=0.000000
2019-09-01 13:12:08,676 [INFO]  Epoch[7] Time cost=0.343
2019-09-01 13:12:08,680 [INFO]  Saved checkpoint to "model/Postal_stations_imputer/model-0007.params"
2019-09-01 13:12:08,713 [INFO]  Epoch[7] Validation-cross-entropy=0.761262
2019-09-01 13:12:08,715 [INFO]  Epoch[7] Validation-Postal_stations-accuracy=0.000000
2019-09-01 13:12:08,900 [INFO]  Epoch[8] Batch [0-36]	Speed: 3243.66 samples/sec	cross-entropy=0.493849	Postal_stations-accuracy=0.000000
2019-09-01 13:12:09,095 [INFO]  Epoch[8] Train-cross-entropy=0.637945
2019-09-01 13:12:09,096 [INFO]  Epoch[8] Train-Postal_stations-accuracy=0.000000
2019-09-01 13:12:09,098 [INFO]  Epoch[8] Time cost=0.381
2019-09-01 13:12:09,101 [INFO]  Saved checkpoint to "model/Postal_stations_imputer/model-0008.params"
2019-09-01 13:12:09,138 [INFO]  Epoch[8] Validation-cross-entropy=0.736057
2019-09-01 13:12:09,140 [INFO]  Epoch[8] Validation-Postal_stations-accuracy=0.000000
2019-09-01 13:12:09,326 [INFO]  Epoch[9] Batch [0-36]	Speed: 3224.61 samples/sec	cross-entropy=0.450639	Postal_stations-accuracy=0.000000
2019-09-01 13:12:09,496 [INFO]  Epoch[9] Train-cross-entropy=0.514735
2019-09-01 13:12:09,497 [INFO]  Epoch[9] Train-Postal_stations-accuracy=0.000000
2019-09-01 13:12:09,499 [INFO]  Epoch[9] Time cost=0.358
2019-09-01 13:12:09,502 [INFO]  Saved checkpoint to "model/Postal_stations_imputer/model-0009.params"
2019-09-01 13:12:09,545 [INFO]  Epoch[9] Validation-cross-entropy=0.655228
2019-09-01 13:12:09,547 [INFO]  Epoch[9] Validation-Postal_stations-accuracy=0.000000
2019-09-01 13:12:09,723 [INFO]  Epoch[10] Batch [0-36]	Speed: 3396.87 samples/sec	cross-entropy=0.382019	Postal_stations-accuracy=0.000000
2019-09-01 13:12:09,885 [INFO]  Epoch[10] Train-cross-entropy=0.437947
2019-09-01 13:12:09,887 [INFO]  Epoch[10] Train-Postal_stations-accuracy=0.000000
2019-09-01 13:12:09,889 [INFO]  Epoch[10] Time cost=0.340
2019-09-01 13:12:09,892 [INFO]  Saved checkpoint to "model/Postal_stations_imputer/model-0010.params"
2019-09-01 13:12:09,925 [INFO]  Epoch[10] Validation-cross-entropy=0.538202
2019-09-01 13:12:09,927 [INFO]  Epoch[10] Validation-Postal_stations-accuracy=0.000000
2019-09-01 13:12:10,121 [INFO]  Epoch[11] Batch [0-36]	Speed: 3077.55 samples/sec	cross-entropy=0.335066	Postal_stations-accuracy=0.000000
2019-09-01 13:12:10,283 [INFO]  Epoch[11] Train-cross-entropy=0.378898
2019-09-01 13:12:10,285 [INFO]  Epoch[11] Train-Postal_stations-accuracy=0.000000
2019-09-01 13:12:10,286 [INFO]  Epoch[11] Time cost=0.357
2019-09-01 13:12:10,290 [INFO]  Saved checkpoint to "model/Postal_stations_imputer/model-0011.params"
2019-09-01 13:12:10,326 [INFO]  Epoch[11] Validation-cross-entropy=0.488496
2019-09-01 13:12:10,328 [INFO]  Epoch[11] Validation-Postal_stations-accuracy=0.000000
2019-09-01 13:12:10,518 [INFO]  Epoch[12] Batch [0-36]	Speed: 3163.95 samples/sec	cross-entropy=0.305096	Postal_stations-accuracy=0.000000
2019-09-01 13:12:10,679 [INFO]  Epoch[12] Train-cross-entropy=0.335847
2019-09-01 13:12:10,681 [INFO]  Epoch[12] Train-Postal_stations-accuracy=0.000000
2019-09-01 13:12:10,683 [INFO]  Epoch[12] Time cost=0.353
2019-09-01 13:12:10,686 [INFO]  Saved checkpoint to "model/Postal_stations_imputer/model-0012.params"
2019-09-01 13:12:10,719 [INFO]  Epoch[12] Validation-cross-entropy=0.466777
2019-09-01 13:12:10,721 [INFO]  Epoch[12] Validation-Postal_stations-accuracy=0.000000
2019-09-01 13:12:10,899 [INFO]  Epoch[13] Batch [0-36]	Speed: 3377.08 samples/sec	cross-entropy=0.275492	Postal_stations-accuracy=0.000000
2019-09-01 13:12:11,060 [INFO]  Epoch[13] Train-cross-entropy=0.311465
2019-09-01 13:12:11,061 [INFO]  Epoch[13] Train-Postal_stations-accuracy=0.000000
2019-09-01 13:12:11,063 [INFO]  Epoch[13] Time cost=0.340
2019-09-01 13:12:11,066 [INFO]  Saved checkpoint to "model/Postal_stations_imputer/model-0013.params"
2019-09-01 13:12:11,099 [INFO]  Epoch[13] Validation-cross-entropy=0.466647
2019-09-01 13:12:11,101 [INFO]  Epoch[13] Validation-Postal_stations-accuracy=0.000000
2019-09-01 13:12:11,283 [INFO]  Epoch[14] Batch [0-36]	Speed: 3294.08 samples/sec	cross-entropy=0.293305	Postal_stations-accuracy=0.000000
2019-09-01 13:12:11,473 [INFO]  Epoch[14] Train-cross-entropy=0.336630
2019-09-01 13:12:11,475 [INFO]  Epoch[14] Train-Postal_stations-accuracy=0.000000
2019-09-01 13:12:11,476 [INFO]  Epoch[14] Time cost=0.373
2019-09-01 13:12:11,479 [INFO]  Saved checkpoint to "model/Postal_stations_imputer/model-0014.params"
2019-09-01 13:12:11,512 [INFO]  Epoch[14] Validation-cross-entropy=0.596903
2019-09-01 13:12:11,514 [INFO]  Epoch[14] Validation-Postal_stations-accuracy=0.000000
2019-09-01 13:12:11,743 [INFO]  Epoch[15] Batch [0-36]	Speed: 2614.76 samples/sec	cross-entropy=0.336350	Postal_stations-accuracy=0.000000
2019-09-01 13:12:11,943 [INFO]  Epoch[15] Train-cross-entropy=0.309760
2019-09-01 13:12:11,945 [INFO]  Epoch[15] Train-Postal_stations-accuracy=0.000000
2019-09-01 13:12:11,947 [INFO]  Epoch[15] Time cost=0.431
2019-09-01 13:12:11,951 [INFO]  Saved checkpoint to "model/Postal_stations_imputer/model-0015.params"
2019-09-01 13:12:11,994 [INFO]  Epoch[15] Validation-cross-entropy=0.416346
2019-09-01 13:12:11,995 [INFO]  Epoch[15] Validation-Postal_stations-accuracy=0.000000
2019-09-01 13:12:12,172 [INFO]  Epoch[16] Batch [0-36]	Speed: 3391.47 samples/sec	cross-entropy=0.299321	Postal_stations-accuracy=0.000000
2019-09-01 13:12:12,344 [INFO]  Epoch[16] Train-cross-entropy=0.330860
2019-09-01 13:12:12,346 [INFO]  Epoch[16] Train-Postal_stations-accuracy=0.000000
2019-09-01 13:12:12,348 [INFO]  Epoch[16] Time cost=0.351
2019-09-01 13:12:12,352 [INFO]  Saved checkpoint to "model/Postal_stations_imputer/model-0016.params"
2019-09-01 13:12:12,390 [INFO]  Epoch[16] Validation-cross-entropy=0.454308
2019-09-01 13:12:12,392 [INFO]  Epoch[16] Validation-Postal_stations-accuracy=0.000000
2019-09-01 13:12:12,576 [INFO]  Epoch[17] Batch [0-36]	Speed: 3255.52 samples/sec	cross-entropy=0.334323	Postal_stations-accuracy=0.000000
2019-09-01 13:12:12,751 [INFO]  Epoch[17] Train-cross-entropy=0.394543
2019-09-01 13:12:12,753 [INFO]  Epoch[17] Train-Postal_stations-accuracy=0.000000
2019-09-01 13:12:12,755 [INFO]  Epoch[17] Time cost=0.360
2019-09-01 13:12:12,759 [INFO]  Saved checkpoint to "model/Postal_stations_imputer/model-0017.params"
2019-09-01 13:12:12,796 [INFO]  Epoch[17] Validation-cross-entropy=0.390773
2019-09-01 13:12:12,798 [INFO]  Epoch[17] Validation-Postal_stations-accuracy=0.000000
2019-09-01 13:12:12,980 [INFO]  Epoch[18] Batch [0-36]	Speed: 3302.39 samples/sec	cross-entropy=0.365251	Postal_stations-accuracy=0.000000
2019-09-01 13:12:13,148 [INFO]  Epoch[18] Train-cross-entropy=0.361860
2019-09-01 13:12:13,150 [INFO]  Epoch[18] Train-Postal_stations-accuracy=0.000000
2019-09-01 13:12:13,152 [INFO]  Epoch[18] Time cost=0.351
2019-09-01 13:12:13,156 [INFO]  Saved checkpoint to "model/Postal_stations_imputer/model-0018.params"
2019-09-01 13:12:13,193 [INFO]  Epoch[18] Validation-cross-entropy=0.428312
2019-09-01 13:12:13,195 [INFO]  Epoch[18] Validation-Postal_stations-accuracy=0.000000
2019-09-01 13:12:13,375 [INFO]  Epoch[19] Batch [0-36]	Speed: 3322.97 samples/sec	cross-entropy=0.351967	Postal_stations-accuracy=0.000000
2019-09-01 13:12:13,547 [INFO]  Epoch[19] Train-cross-entropy=0.330111
2019-09-01 13:12:13,549 [INFO]  Epoch[19] Train-Postal_stations-accuracy=0.000000
2019-09-01 13:12:13,551 [INFO]  Epoch[19] Time cost=0.354
2019-09-01 13:12:13,554 [INFO]  Saved checkpoint to "model/Postal_stations_imputer/model-0019.params"
2019-09-01 13:12:13,587 [INFO]  Epoch[19] Validation-cross-entropy=0.430848
2019-09-01 13:12:13,589 [INFO]  Epoch[19] Validation-Postal_stations-accuracy=0.000000
2019-09-01 13:12:13,769 [INFO]  Epoch[20] Batch [0-36]	Speed: 3305.62 samples/sec	cross-entropy=0.309964	Postal_stations-accuracy=0.000000
2019-09-01 13:12:13,937 [INFO]  Epoch[20] Train-cross-entropy=0.301275
2019-09-01 13:12:13,939 [INFO]  Epoch[20] Train-Postal_stations-accuracy=0.000000
2019-09-01 13:12:13,941 [INFO]  Epoch[20] Time cost=0.351
2019-09-01 13:12:13,945 [INFO]  Saved checkpoint to "model/Postal_stations_imputer/model-0020.params"
2019-09-01 13:12:13,982 [INFO]  Epoch[20] Validation-cross-entropy=0.349590
2019-09-01 13:12:13,985 [INFO]  Epoch[20] Validation-Postal_stations-accuracy=0.000000
2019-09-01 13:12:14,170 [INFO]  Epoch[21] Batch [0-36]	Speed: 3239.33 samples/sec	cross-entropy=0.273675	Postal_stations-accuracy=0.000000
2019-09-01 13:12:14,333 [INFO]  Epoch[21] Train-cross-entropy=0.317036
2019-09-01 13:12:14,334 [INFO]  Epoch[21] Train-Postal_stations-accuracy=0.000000
2019-09-01 13:12:14,336 [INFO]  Epoch[21] Time cost=0.349
2019-09-01 13:12:14,339 [INFO]  Saved checkpoint to "model/Postal_stations_imputer/model-0021.params"
2019-09-01 13:12:14,372 [INFO]  Epoch[21] Validation-cross-entropy=0.389611
2019-09-01 13:12:14,374 [INFO]  Epoch[21] Validation-Postal_stations-accuracy=0.000000
2019-09-01 13:12:14,556 [INFO]  Epoch[22] Batch [0-36]	Speed: 3279.52 samples/sec	cross-entropy=0.390849	Postal_stations-accuracy=0.000000
2019-09-01 13:12:14,723 [INFO]  Epoch[22] Train-cross-entropy=0.318714
2019-09-01 13:12:14,725 [INFO]  Epoch[22] Train-Postal_stations-accuracy=0.000000
2019-09-01 13:12:14,727 [INFO]  Epoch[22] Time cost=0.352
2019-09-01 13:12:14,731 [INFO]  Saved checkpoint to "model/Postal_stations_imputer/model-0022.params"
2019-09-01 13:12:14,769 [INFO]  Epoch[22] Validation-cross-entropy=0.345008
2019-09-01 13:12:14,771 [INFO]  Epoch[22] Validation-Postal_stations-accuracy=0.000000
2019-09-01 13:12:14,953 [INFO]  Epoch[23] Batch [0-36]	Speed: 3294.68 samples/sec	cross-entropy=0.292512	Postal_stations-accuracy=0.000000
2019-09-01 13:12:15,142 [INFO]  Epoch[23] Train-cross-entropy=0.301146
2019-09-01 13:12:15,144 [INFO]  Epoch[23] Train-Postal_stations-accuracy=0.000000
2019-09-01 13:12:15,145 [INFO]  Epoch[23] Time cost=0.372
2019-09-01 13:12:15,149 [INFO]  Saved checkpoint to "model/Postal_stations_imputer/model-0023.params"
2019-09-01 13:12:15,190 [INFO]  Epoch[23] Validation-cross-entropy=0.332348
2019-09-01 13:12:15,192 [INFO]  Epoch[23] Validation-Postal_stations-accuracy=0.000000
2019-09-01 13:12:15,388 [INFO]  Epoch[24] Batch [0-36]	Speed: 3059.89 samples/sec	cross-entropy=0.323135	Postal_stations-accuracy=0.000000
2019-09-01 13:12:15,555 [INFO]  Epoch[24] Train-cross-entropy=0.377673
2019-09-01 13:12:15,557 [INFO]  Epoch[24] Train-Postal_stations-accuracy=0.000000
2019-09-01 13:12:15,558 [INFO]  Epoch[24] Time cost=0.365
2019-09-01 13:12:15,562 [INFO]  Saved checkpoint to "model/Postal_stations_imputer/model-0024.params"
2019-09-01 13:12:15,605 [INFO]  Epoch[24] Validation-cross-entropy=0.342998
2019-09-01 13:12:15,607 [INFO]  Epoch[24] Validation-Postal_stations-accuracy=0.000000
2019-09-01 13:12:15,790 [INFO]  Epoch[25] Batch [0-36]	Speed: 3266.71 samples/sec	cross-entropy=0.330097	Postal_stations-accuracy=0.000000
2019-09-01 13:12:15,952 [INFO]  Epoch[25] Train-cross-entropy=0.342683
2019-09-01 13:12:15,953 [INFO]  Epoch[25] Train-Postal_stations-accuracy=0.000000
2019-09-01 13:12:15,955 [INFO]  Epoch[25] Time cost=0.346
2019-09-01 13:12:15,958 [INFO]  Saved checkpoint to "model/Postal_stations_imputer/model-0025.params"
2019-09-01 13:12:15,992 [INFO]  Epoch[25] Validation-cross-entropy=0.537683
2019-09-01 13:12:15,994 [INFO]  Epoch[25] Validation-Postal_stations-accuracy=0.000000
2019-09-01 13:12:16,170 [INFO]  Epoch[26] Batch [0-36]	Speed: 3392.85 samples/sec	cross-entropy=0.419368	Postal_stations-accuracy=0.000000
2019-09-01 13:12:16,350 [INFO]  Epoch[26] Train-cross-entropy=0.292941
2019-09-01 13:12:16,352 [INFO]  Epoch[26] Train-Postal_stations-accuracy=0.000000
2019-09-01 13:12:16,354 [INFO]  Epoch[26] Time cost=0.358
2019-09-01 13:12:16,358 [INFO]  Saved checkpoint to "model/Postal_stations_imputer/model-0026.params"
2019-09-01 13:12:16,395 [INFO]  Epoch[26] Validation-cross-entropy=0.313787
2019-09-01 13:12:16,397 [INFO]  Epoch[26] Validation-Postal_stations-accuracy=0.000000
2019-09-01 13:12:16,584 [INFO]  Epoch[27] Batch [0-36]	Speed: 3221.86 samples/sec	cross-entropy=0.215650	Postal_stations-accuracy=0.000000
2019-09-01 13:12:16,762 [INFO]  Epoch[27] Train-cross-entropy=0.234273
2019-09-01 13:12:16,764 [INFO]  Epoch[27] Train-Postal_stations-accuracy=0.000000
2019-09-01 13:12:16,766 [INFO]  Epoch[27] Time cost=0.367
2019-09-01 13:12:16,769 [INFO]  Saved checkpoint to "model/Postal_stations_imputer/model-0027.params"
2019-09-01 13:12:16,802 [INFO]  Epoch[27] Validation-cross-entropy=0.303498
2019-09-01 13:12:16,804 [INFO]  Epoch[27] Validation-Postal_stations-accuracy=0.000000
2019-09-01 13:12:16,984 [INFO]  Epoch[28] Batch [0-36]	Speed: 3303.39 samples/sec	cross-entropy=0.282367	Postal_stations-accuracy=0.000000
2019-09-01 13:12:17,147 [INFO]  Epoch[28] Train-cross-entropy=0.208697
2019-09-01 13:12:17,149 [INFO]  Epoch[28] Train-Postal_stations-accuracy=0.000000
2019-09-01 13:12:17,150 [INFO]  Epoch[28] Time cost=0.345
2019-09-01 13:12:17,154 [INFO]  Saved checkpoint to "model/Postal_stations_imputer/model-0028.params"
2019-09-01 13:12:17,190 [INFO]  Epoch[28] Validation-cross-entropy=0.297976
2019-09-01 13:12:17,195 [INFO]  Epoch[28] Validation-Postal_stations-accuracy=0.000000
2019-09-01 13:12:17,384 [INFO]  Epoch[29] Batch [0-36]	Speed: 3181.29 samples/sec	cross-entropy=0.194888	Postal_stations-accuracy=0.000000
2019-09-01 13:12:17,556 [INFO]  Epoch[29] Train-cross-entropy=0.166542
2019-09-01 13:12:17,558 [INFO]  Epoch[29] Train-Postal_stations-accuracy=0.000000
2019-09-01 13:12:17,560 [INFO]  Epoch[29] Time cost=0.362
2019-09-01 13:12:17,563 [INFO]  Saved checkpoint to "model/Postal_stations_imputer/model-0029.params"
2019-09-01 13:12:17,601 [INFO]  Epoch[29] Validation-cross-entropy=0.289381
2019-09-01 13:12:17,605 [INFO]  Epoch[29] Validation-Postal_stations-accuracy=0.000000
2019-09-01 13:12:17,795 [INFO]  Epoch[30] Batch [0-36]	Speed: 3208.16 samples/sec	cross-entropy=0.221768	Postal_stations-accuracy=0.000000
2019-09-01 13:12:17,970 [INFO]  Epoch[30] Train-cross-entropy=0.155800
2019-09-01 13:12:17,972 [INFO]  Epoch[30] Train-Postal_stations-accuracy=0.000000
2019-09-01 13:12:17,974 [INFO]  Epoch[30] Time cost=0.367
2019-09-01 13:12:17,978 [INFO]  Saved checkpoint to "model/Postal_stations_imputer/model-0030.params"
2019-09-01 13:12:18,018 [INFO]  Epoch[30] Validation-cross-entropy=0.264642
2019-09-01 13:12:18,022 [INFO]  Epoch[30] Validation-Postal_stations-accuracy=0.000000
2019-09-01 13:12:18,214 [INFO]  Epoch[31] Batch [0-36]	Speed: 3139.17 samples/sec	cross-entropy=0.162241	Postal_stations-accuracy=0.000000
2019-09-01 13:12:18,413 [INFO]  Epoch[31] Train-cross-entropy=0.191629
2019-09-01 13:12:18,414 [INFO]  Epoch[31] Train-Postal_stations-accuracy=0.000000
2019-09-01 13:12:18,416 [INFO]  Epoch[31] Time cost=0.391
2019-09-01 13:12:18,419 [INFO]  Saved checkpoint to "model/Postal_stations_imputer/model-0031.params"
2019-09-01 13:12:18,468 [INFO]  Epoch[31] Validation-cross-entropy=0.275864
2019-09-01 13:12:18,470 [INFO]  Epoch[31] Validation-Postal_stations-accuracy=0.000000
2019-09-01 13:12:18,681 [INFO]  Epoch[32] Batch [0-36]	Speed: 2831.80 samples/sec	cross-entropy=0.203343	Postal_stations-accuracy=0.000000
2019-09-01 13:12:18,845 [INFO]  Epoch[32] Train-cross-entropy=0.167519
2019-09-01 13:12:18,848 [INFO]  Epoch[32] Train-Postal_stations-accuracy=0.000000
2019-09-01 13:12:18,849 [INFO]  Epoch[32] Time cost=0.378
2019-09-01 13:12:18,853 [INFO]  Saved checkpoint to "model/Postal_stations_imputer/model-0032.params"
2019-09-01 13:12:18,890 [INFO]  Epoch[32] Validation-cross-entropy=0.236796
2019-09-01 13:12:18,892 [INFO]  Epoch[32] Validation-Postal_stations-accuracy=0.000000
2019-09-01 13:12:19,088 [INFO]  Epoch[33] Batch [0-36]	Speed: 3052.38 samples/sec	cross-entropy=0.189608	Postal_stations-accuracy=0.000000
2019-09-01 13:12:19,270 [INFO]  Epoch[33] Train-cross-entropy=0.277779
2019-09-01 13:12:19,272 [INFO]  Epoch[33] Train-Postal_stations-accuracy=0.000000
2019-09-01 13:12:19,274 [INFO]  Epoch[33] Time cost=0.379
2019-09-01 13:12:19,277 [INFO]  Saved checkpoint to "model/Postal_stations_imputer/model-0033.params"
2019-09-01 13:12:19,323 [INFO]  Epoch[33] Validation-cross-entropy=0.284808
2019-09-01 13:12:19,324 [INFO]  Epoch[33] Validation-Postal_stations-accuracy=0.000000
2019-09-01 13:12:19,520 [INFO]  Epoch[34] Batch [0-36]	Speed: 3069.98 samples/sec	cross-entropy=0.296860	Postal_stations-accuracy=0.000000
2019-09-01 13:12:19,694 [INFO]  Epoch[34] Train-cross-entropy=0.227031
2019-09-01 13:12:19,695 [INFO]  Epoch[34] Train-Postal_stations-accuracy=0.000000
2019-09-01 13:12:19,697 [INFO]  Epoch[34] Time cost=0.371
2019-09-01 13:12:19,700 [INFO]  Saved checkpoint to "model/Postal_stations_imputer/model-0034.params"
2019-09-01 13:12:19,746 [INFO]  Epoch[34] Validation-cross-entropy=0.268988
2019-09-01 13:12:19,748 [INFO]  Epoch[34] Validation-Postal_stations-accuracy=0.000000
2019-09-01 13:12:19,938 [INFO]  Epoch[35] Batch [0-36]	Speed: 3155.72 samples/sec	cross-entropy=0.188635	Postal_stations-accuracy=0.000000
2019-09-01 13:12:20,108 [INFO]  Epoch[35] Train-cross-entropy=0.259333
2019-09-01 13:12:20,110 [INFO]  Epoch[35] Train-Postal_stations-accuracy=0.000000
2019-09-01 13:12:20,111 [INFO]  Epoch[35] Time cost=0.362
2019-09-01 13:12:20,115 [INFO]  Saved checkpoint to "model/Postal_stations_imputer/model-0035.params"
2019-09-01 13:12:20,149 [INFO]  Epoch[35] Validation-cross-entropy=0.257671
2019-09-01 13:12:20,151 [INFO]  Epoch[35] Validation-Postal_stations-accuracy=0.000000
2019-09-01 13:12:20,329 [INFO]  Epoch[36] Batch [0-36]	Speed: 3359.14 samples/sec	cross-entropy=0.191664	Postal_stations-accuracy=0.000000
2019-09-01 13:12:20,493 [INFO]  Epoch[36] Train-cross-entropy=0.165385
2019-09-01 13:12:20,495 [INFO]  Epoch[36] Train-Postal_stations-accuracy=0.000000
2019-09-01 13:12:20,497 [INFO]  Epoch[36] Time cost=0.344
2019-09-01 13:12:20,501 [INFO]  Saved checkpoint to "model/Postal_stations_imputer/model-0036.params"
2019-09-01 13:12:20,541 [INFO]  Epoch[36] Validation-cross-entropy=0.285883
2019-09-01 13:12:20,545 [INFO]  Epoch[36] Validation-Postal_stations-accuracy=0.000000
2019-09-01 13:12:20,744 [INFO]  Epoch[37] Batch [0-36]	Speed: 3045.55 samples/sec	cross-entropy=0.174601	Postal_stations-accuracy=0.000000
2019-09-01 13:12:20,923 [INFO]  Epoch[37] Train-cross-entropy=0.237131
2019-09-01 13:12:20,924 [INFO]  Epoch[37] Train-Postal_stations-accuracy=0.000000
2019-09-01 13:12:20,926 [INFO]  Epoch[37] Time cost=0.378
2019-09-01 13:12:20,929 [INFO]  Saved checkpoint to "model/Postal_stations_imputer/model-0037.params"
2019-09-01 13:12:20,962 [INFO]  No improvement detected for 5 epochs compared to 0.2367959674447775 last error obtained: 0.24376806244254112, stopping here
2019-09-01 13:12:20,963 [INFO]  
========== done (15.360458850860596 s) fit model
2019-09-01 13:12:25,663 [INFO]  
========== start: fit model
2019-09-01 13:12:25,665 [WARNING]  Already bound, ignoring bind()
2019-09-01 13:12:25,858 [INFO]  Epoch[0] Batch [0-38]	Speed: 3361.53 samples/sec	cross-entropy=4.629044	Couriers-accuracy=0.000000
2019-09-01 13:12:26,038 [INFO]  Epoch[0] Train-cross-entropy=2.966601
2019-09-01 13:12:26,040 [INFO]  Epoch[0] Train-Couriers-accuracy=0.000000
2019-09-01 13:12:26,042 [INFO]  Epoch[0] Time cost=0.374
2019-09-01 13:12:26,046 [INFO]  Saved checkpoint to "model/Couriers_imputer/model-0000.params"
2019-09-01 13:12:26,086 [INFO]  Epoch[0] Validation-cross-entropy=2.393420
2019-09-01 13:12:26,088 [INFO]  Epoch[0] Validation-Couriers-accuracy=0.000000
2019-09-01 13:12:26,337 [INFO]  Epoch[1] Batch [0-38]	Speed: 2531.64 samples/sec	cross-entropy=1.893431	Couriers-accuracy=0.000000
2019-09-01 13:12:26,575 [INFO]  Epoch[1] Train-cross-entropy=1.526952
2019-09-01 13:12:26,577 [INFO]  Epoch[1] Train-Couriers-accuracy=0.000000
2019-09-01 13:12:26,579 [INFO]  Epoch[1] Time cost=0.489
2019-09-01 13:12:26,582 [INFO]  Saved checkpoint to "model/Couriers_imputer/model-0001.params"
2019-09-01 13:12:26,635 [INFO]  Epoch[1] Validation-cross-entropy=1.223313
2019-09-01 13:12:26,639 [INFO]  Epoch[1] Validation-Couriers-accuracy=0.000000
2019-09-01 13:12:26,853 [INFO]  Epoch[2] Batch [0-38]	Speed: 2968.46 samples/sec	cross-entropy=1.061605	Couriers-accuracy=0.000000
2019-09-01 13:12:27,029 [INFO]  Epoch[2] Train-cross-entropy=1.053407
2019-09-01 13:12:27,031 [INFO]  Epoch[2] Train-Couriers-accuracy=0.000000
2019-09-01 13:12:27,032 [INFO]  Epoch[2] Time cost=0.390
2019-09-01 13:12:27,036 [INFO]  Saved checkpoint to "model/Couriers_imputer/model-0002.params"
2019-09-01 13:12:27,076 [INFO]  Epoch[2] Validation-cross-entropy=0.667869
2019-09-01 13:12:27,078 [INFO]  Epoch[2] Validation-Couriers-accuracy=0.000000
2019-09-01 13:12:27,268 [INFO]  Epoch[3] Batch [0-38]	Speed: 3313.19 samples/sec	cross-entropy=0.838644	Couriers-accuracy=0.000000
2019-09-01 13:12:27,472 [INFO]  Epoch[3] Train-cross-entropy=0.762903
2019-09-01 13:12:27,477 [INFO]  Epoch[3] Train-Couriers-accuracy=0.000000
2019-09-01 13:12:27,479 [INFO]  Epoch[3] Time cost=0.399
2019-09-01 13:12:27,482 [INFO]  Saved checkpoint to "model/Couriers_imputer/model-0003.params"
2019-09-01 13:12:27,519 [INFO]  Epoch[3] Validation-cross-entropy=0.356007
2019-09-01 13:12:27,520 [INFO]  Epoch[3] Validation-Couriers-accuracy=0.000000
2019-09-01 13:12:27,710 [INFO]  Epoch[4] Batch [0-38]	Speed: 3325.18 samples/sec	cross-entropy=0.677711	Couriers-accuracy=0.000000
2019-09-01 13:12:27,895 [INFO]  Epoch[4] Train-cross-entropy=0.618329
2019-09-01 13:12:27,897 [INFO]  Epoch[4] Train-Couriers-accuracy=0.000000
2019-09-01 13:12:27,899 [INFO]  Epoch[4] Time cost=0.377
2019-09-01 13:12:27,903 [INFO]  Saved checkpoint to "model/Couriers_imputer/model-0004.params"
2019-09-01 13:12:27,947 [INFO]  Epoch[4] Validation-cross-entropy=0.438866
2019-09-01 13:12:27,949 [INFO]  Epoch[4] Validation-Couriers-accuracy=0.000000
2019-09-01 13:12:28,176 [INFO]  Epoch[5] Batch [0-38]	Speed: 2773.33 samples/sec	cross-entropy=0.658554	Couriers-accuracy=0.000000
2019-09-01 13:12:28,374 [INFO]  Epoch[5] Train-cross-entropy=0.505132
2019-09-01 13:12:28,376 [INFO]  Epoch[5] Train-Couriers-accuracy=0.000000
2019-09-01 13:12:28,378 [INFO]  Epoch[5] Time cost=0.428
2019-09-01 13:12:28,381 [INFO]  Saved checkpoint to "model/Couriers_imputer/model-0005.params"
2019-09-01 13:12:28,428 [INFO]  Epoch[5] Validation-cross-entropy=0.441447
2019-09-01 13:12:28,430 [INFO]  Epoch[5] Validation-Couriers-accuracy=0.000000
2019-09-01 13:12:28,621 [INFO]  Epoch[6] Batch [0-38]	Speed: 3316.79 samples/sec	cross-entropy=0.541514	Couriers-accuracy=0.000000
2019-09-01 13:12:28,808 [INFO]  Epoch[6] Train-cross-entropy=0.433897
2019-09-01 13:12:28,810 [INFO]  Epoch[6] Train-Couriers-accuracy=0.000000
2019-09-01 13:12:28,811 [INFO]  Epoch[6] Time cost=0.379
2019-09-01 13:12:28,815 [INFO]  Saved checkpoint to "model/Couriers_imputer/model-0006.params"
2019-09-01 13:12:28,852 [INFO]  Epoch[6] Validation-cross-entropy=0.408182
2019-09-01 13:12:28,854 [INFO]  Epoch[6] Validation-Couriers-accuracy=0.000000
2019-09-01 13:12:29,066 [INFO]  Epoch[7] Batch [0-38]	Speed: 2958.38 samples/sec	cross-entropy=0.334971	Couriers-accuracy=0.000000
2019-09-01 13:12:29,297 [INFO]  Epoch[7] Train-cross-entropy=0.360220
2019-09-01 13:12:29,298 [INFO]  Epoch[7] Train-Couriers-accuracy=0.000000
2019-09-01 13:12:29,300 [INFO]  Epoch[7] Time cost=0.444
2019-09-01 13:12:29,303 [INFO]  Saved checkpoint to "model/Couriers_imputer/model-0007.params"
2019-09-01 13:12:29,354 [INFO]  Epoch[7] Validation-cross-entropy=0.371011
2019-09-01 13:12:29,356 [INFO]  Epoch[7] Validation-Couriers-accuracy=0.000000
2019-09-01 13:12:29,614 [INFO]  Epoch[8] Batch [0-38]	Speed: 2420.83 samples/sec	cross-entropy=0.290614	Couriers-accuracy=0.000000
2019-09-01 13:12:29,838 [INFO]  Epoch[8] Train-cross-entropy=0.294530
2019-09-01 13:12:29,840 [INFO]  Epoch[8] Train-Couriers-accuracy=0.000000
2019-09-01 13:12:29,842 [INFO]  Epoch[8] Time cost=0.485
2019-09-01 13:12:29,845 [INFO]  Saved checkpoint to "model/Couriers_imputer/model-0008.params"
2019-09-01 13:12:29,896 [INFO]  Epoch[8] Validation-cross-entropy=0.321968
2019-09-01 13:12:29,897 [INFO]  Epoch[8] Validation-Couriers-accuracy=0.000000
2019-09-01 13:12:30,092 [INFO]  Epoch[9] Batch [0-38]	Speed: 3225.67 samples/sec	cross-entropy=0.237036	Couriers-accuracy=0.000000
2019-09-01 13:12:30,274 [INFO]  Epoch[9] Train-cross-entropy=0.238258
2019-09-01 13:12:30,275 [INFO]  Epoch[9] Train-Couriers-accuracy=0.000000
2019-09-01 13:12:30,277 [INFO]  Epoch[9] Time cost=0.378
2019-09-01 13:12:30,280 [INFO]  Saved checkpoint to "model/Couriers_imputer/model-0009.params"
2019-09-01 13:12:30,326 [INFO]  Epoch[9] Validation-cross-entropy=0.304139
2019-09-01 13:12:30,328 [INFO]  Epoch[9] Validation-Couriers-accuracy=0.000000
2019-09-01 13:12:30,517 [INFO]  Epoch[10] Batch [0-38]	Speed: 3314.89 samples/sec	cross-entropy=0.231425	Couriers-accuracy=0.000000
2019-09-01 13:12:30,694 [INFO]  Epoch[10] Train-cross-entropy=0.198377
2019-09-01 13:12:30,696 [INFO]  Epoch[10] Train-Couriers-accuracy=0.000000
2019-09-01 13:12:30,698 [INFO]  Epoch[10] Time cost=0.369
2019-09-01 13:12:30,702 [INFO]  Saved checkpoint to "model/Couriers_imputer/model-0010.params"
2019-09-01 13:12:30,741 [INFO]  Epoch[10] Validation-cross-entropy=0.241349
2019-09-01 13:12:30,742 [INFO]  Epoch[10] Validation-Couriers-accuracy=0.000000
2019-09-01 13:12:30,936 [INFO]  Epoch[11] Batch [0-38]	Speed: 3242.00 samples/sec	cross-entropy=0.183041	Couriers-accuracy=0.000000
2019-09-01 13:12:31,115 [INFO]  Epoch[11] Train-cross-entropy=0.170662
2019-09-01 13:12:31,117 [INFO]  Epoch[11] Train-Couriers-accuracy=0.000000
2019-09-01 13:12:31,119 [INFO]  Epoch[11] Time cost=0.375
2019-09-01 13:12:31,122 [INFO]  Saved checkpoint to "model/Couriers_imputer/model-0011.params"
2019-09-01 13:12:31,173 [INFO]  Epoch[11] Validation-cross-entropy=0.218029
2019-09-01 13:12:31,174 [INFO]  Epoch[11] Validation-Couriers-accuracy=0.000000
2019-09-01 13:12:31,391 [INFO]  Epoch[12] Batch [0-38]	Speed: 2892.47 samples/sec	cross-entropy=0.177435	Couriers-accuracy=0.000000
2019-09-01 13:12:31,641 [INFO]  Epoch[12] Train-cross-entropy=0.142664
2019-09-01 13:12:31,643 [INFO]  Epoch[12] Train-Couriers-accuracy=0.000000
2019-09-01 13:12:31,644 [INFO]  Epoch[12] Time cost=0.468
2019-09-01 13:12:31,648 [INFO]  Saved checkpoint to "model/Couriers_imputer/model-0012.params"
2019-09-01 13:12:31,694 [INFO]  Epoch[12] Validation-cross-entropy=0.174549
2019-09-01 13:12:31,696 [INFO]  Epoch[12] Validation-Couriers-accuracy=0.000000
2019-09-01 13:12:31,942 [INFO]  Epoch[13] Batch [0-38]	Speed: 2551.25 samples/sec	cross-entropy=0.143739	Couriers-accuracy=0.000000
2019-09-01 13:12:32,158 [INFO]  Epoch[13] Train-cross-entropy=0.121150
2019-09-01 13:12:32,160 [INFO]  Epoch[13] Train-Couriers-accuracy=0.000000
2019-09-01 13:12:32,161 [INFO]  Epoch[13] Time cost=0.464
2019-09-01 13:12:32,165 [INFO]  Saved checkpoint to "model/Couriers_imputer/model-0013.params"
2019-09-01 13:12:32,208 [INFO]  Epoch[13] Validation-cross-entropy=0.167903
2019-09-01 13:12:32,210 [INFO]  Epoch[13] Validation-Couriers-accuracy=0.000000
2019-09-01 13:12:32,411 [INFO]  Epoch[14] Batch [0-38]	Speed: 3136.23 samples/sec	cross-entropy=0.158572	Couriers-accuracy=0.000000
2019-09-01 13:12:32,589 [INFO]  Epoch[14] Train-cross-entropy=0.150247
2019-09-01 13:12:32,593 [INFO]  Epoch[14] Train-Couriers-accuracy=0.000000
2019-09-01 13:12:32,595 [INFO]  Epoch[14] Time cost=0.384
2019-09-01 13:12:32,598 [INFO]  Saved checkpoint to "model/Couriers_imputer/model-0014.params"
2019-09-01 13:12:32,641 [INFO]  Epoch[14] Validation-cross-entropy=0.180651
2019-09-01 13:12:32,643 [INFO]  Epoch[14] Validation-Couriers-accuracy=0.000000
2019-09-01 13:12:32,853 [INFO]  Epoch[15] Batch [0-38]	Speed: 3011.27 samples/sec	cross-entropy=0.293780	Couriers-accuracy=0.000000
2019-09-01 13:12:33,063 [INFO]  Epoch[15] Train-cross-entropy=0.152289
2019-09-01 13:12:33,067 [INFO]  Epoch[15] Train-Couriers-accuracy=0.000000
2019-09-01 13:12:33,070 [INFO]  Epoch[15] Time cost=0.425
2019-09-01 13:12:33,074 [INFO]  Saved checkpoint to "model/Couriers_imputer/model-0015.params"
2019-09-01 13:12:33,128 [INFO]  Epoch[15] Validation-cross-entropy=0.263585
2019-09-01 13:12:33,130 [INFO]  Epoch[15] Validation-Couriers-accuracy=0.000000
2019-09-01 13:12:33,370 [INFO]  Epoch[16] Batch [0-38]	Speed: 2623.84 samples/sec	cross-entropy=0.210911	Couriers-accuracy=0.000000
2019-09-01 13:12:33,565 [INFO]  Epoch[16] Train-cross-entropy=0.152393
2019-09-01 13:12:33,567 [INFO]  Epoch[16] Train-Couriers-accuracy=0.000000
2019-09-01 13:12:33,568 [INFO]  Epoch[16] Time cost=0.436
2019-09-01 13:12:33,572 [INFO]  Saved checkpoint to "model/Couriers_imputer/model-0016.params"
2019-09-01 13:12:33,613 [INFO]  Epoch[16] Validation-cross-entropy=0.292647
2019-09-01 13:12:33,615 [INFO]  Epoch[16] Validation-Couriers-accuracy=0.000000
2019-09-01 13:12:33,840 [INFO]  Epoch[17] Batch [0-38]	Speed: 2788.19 samples/sec	cross-entropy=0.344818	Couriers-accuracy=0.000000
2019-09-01 13:12:34,028 [INFO]  Epoch[17] Train-cross-entropy=0.435048
2019-09-01 13:12:34,029 [INFO]  Epoch[17] Train-Couriers-accuracy=0.000000
2019-09-01 13:12:34,031 [INFO]  Epoch[17] Time cost=0.414
2019-09-01 13:12:34,034 [INFO]  Saved checkpoint to "model/Couriers_imputer/model-0017.params"
2019-09-01 13:12:34,085 [INFO]  No improvement detected for 5 epochs compared to 0.17454856489267614 last error obtained: 0.3326765083604389, stopping here
2019-09-01 13:12:34,086 [INFO]  
========== done (8.423556804656982 s) fit model
2019-09-01 13:12:35,369 [INFO]  CategoricalEncoder for column Degree_of_centralization                                found only 51 occurrences of value nominal
2019-09-01 13:12:35,372 [INFO]  CategoricalEncoder for column Degree_of_centralization                                found only 44 occurrences of value quasi-polity
2019-09-01 13:12:35,374 [INFO]  CategoricalEncoder for column Degree_of_centralization                                found only 29 occurrences of value none
2019-09-01 13:12:35,376 [INFO]  CategoricalEncoder for column Degree_of_centralization                                found only 9 occurrences of value confederate state
2019-09-01 13:12:35,378 [INFO]  CategoricalEncoder for column Degree_of_centralization                                found only 4 occurrences of value unitary
2019-09-01 13:12:35,379 [INFO]  CategoricalEncoder for column Degree_of_centralization                                found only 2 occurrences of value nominal allegiance
2019-09-01 13:12:35,383 [INFO]  CategoricalEncoder for column Degree_of_centralization                                found only 2 occurrences of value confederation
2019-09-01 13:12:35,386 [INFO]  CategoricalEncoder for column Degree_of_centralization                                found only 1 occurrences of value continuity
2019-09-01 13:12:38,879 [WARNING]  Test set does not contain any ocurrences of values [nominal allegiance, confederation, confederate state, continuity] in column [Degree_of_centralization], consider using a more representative test set.
2019-09-01 13:12:38,885 [INFO]  
========== start: fit model
2019-09-01 13:12:38,886 [WARNING]  Already bound, ignoring bind()
2019-09-01 13:12:39,243 [INFO]  Epoch[0] Batch [0-43]	Speed: 2036.80 samples/sec	cross-entropy=1.178948	Degree_of_centralization-accuracy=0.592330
2019-09-01 13:12:39,566 [INFO]  Epoch[0] Train-cross-entropy=0.847121
2019-09-01 13:12:39,568 [INFO]  Epoch[0] Train-Degree_of_centralization-accuracy=0.684524
2019-09-01 13:12:39,570 [INFO]  Epoch[0] Time cost=0.681
2019-09-01 13:12:39,577 [INFO]  Saved checkpoint to "model/Degree_of_centralization_imputer/model-0000.params"
2019-09-01 13:12:39,624 [INFO]  Epoch[0] Validation-cross-entropy=0.666310
2019-09-01 13:12:39,625 [INFO]  Epoch[0] Validation-Degree_of_centralization-accuracy=0.756250
2019-09-01 13:12:39,979 [INFO]  Epoch[1] Batch [0-43]	Speed: 2000.48 samples/sec	cross-entropy=0.588519	Degree_of_centralization-accuracy=0.791193
2019-09-01 13:12:40,309 [INFO]  Epoch[1] Train-cross-entropy=0.556607
2019-09-01 13:12:40,311 [INFO]  Epoch[1] Train-Degree_of_centralization-accuracy=0.811012
2019-09-01 13:12:40,313 [INFO]  Epoch[1] Time cost=0.686
2019-09-01 13:12:40,322 [INFO]  Saved checkpoint to "model/Degree_of_centralization_imputer/model-0001.params"
2019-09-01 13:12:40,373 [INFO]  Epoch[1] Validation-cross-entropy=0.463356
2019-09-01 13:12:40,375 [INFO]  Epoch[1] Validation-Degree_of_centralization-accuracy=0.825000
2019-09-01 13:12:40,764 [INFO]  Epoch[2] Batch [0-43]	Speed: 1812.80 samples/sec	cross-entropy=0.415235	Degree_of_centralization-accuracy=0.855114
2019-09-01 13:12:41,098 [INFO]  Epoch[2] Train-cross-entropy=0.403551
2019-09-01 13:12:41,100 [INFO]  Epoch[2] Train-Degree_of_centralization-accuracy=0.861607
2019-09-01 13:12:41,102 [INFO]  Epoch[2] Time cost=0.725
2019-09-01 13:12:41,111 [INFO]  Saved checkpoint to "model/Degree_of_centralization_imputer/model-0002.params"
2019-09-01 13:12:41,163 [INFO]  Epoch[2] Validation-cross-entropy=0.348719
2019-09-01 13:12:41,165 [INFO]  Epoch[2] Validation-Degree_of_centralization-accuracy=0.881250
2019-09-01 13:12:41,508 [INFO]  Epoch[3] Batch [0-43]	Speed: 2070.67 samples/sec	cross-entropy=0.312238	Degree_of_centralization-accuracy=0.893466
2019-09-01 13:12:41,855 [INFO]  Epoch[3] Train-cross-entropy=0.300071
2019-09-01 13:12:41,856 [INFO]  Epoch[3] Train-Degree_of_centralization-accuracy=0.895833
2019-09-01 13:12:41,858 [INFO]  Epoch[3] Time cost=0.691
2019-09-01 13:12:41,865 [INFO]  Saved checkpoint to "model/Degree_of_centralization_imputer/model-0003.params"
2019-09-01 13:12:41,923 [INFO]  Epoch[3] Validation-cross-entropy=0.284429
2019-09-01 13:12:41,924 [INFO]  Epoch[3] Validation-Degree_of_centralization-accuracy=0.906250
2019-09-01 13:12:42,285 [INFO]  Epoch[4] Batch [0-43]	Speed: 1975.83 samples/sec	cross-entropy=0.244585	Degree_of_centralization-accuracy=0.917614
2019-09-01 13:12:42,620 [INFO]  Epoch[4] Train-cross-entropy=0.238389
2019-09-01 13:12:42,622 [INFO]  Epoch[4] Train-Degree_of_centralization-accuracy=0.921131
2019-09-01 13:12:42,624 [INFO]  Epoch[4] Time cost=0.698
2019-09-01 13:12:42,632 [INFO]  Saved checkpoint to "model/Degree_of_centralization_imputer/model-0004.params"
2019-09-01 13:12:42,684 [INFO]  Epoch[4] Validation-cross-entropy=0.254945
2019-09-01 13:12:42,687 [INFO]  Epoch[4] Validation-Degree_of_centralization-accuracy=0.906250
2019-09-01 13:12:43,057 [INFO]  Epoch[5] Batch [0-43]	Speed: 1912.18 samples/sec	cross-entropy=0.201298	Degree_of_centralization-accuracy=0.928977
2019-09-01 13:12:43,386 [INFO]  Epoch[5] Train-cross-entropy=0.192880
2019-09-01 13:12:43,391 [INFO]  Epoch[5] Train-Degree_of_centralization-accuracy=0.934524
2019-09-01 13:12:43,392 [INFO]  Epoch[5] Time cost=0.704
2019-09-01 13:12:43,399 [INFO]  Saved checkpoint to "model/Degree_of_centralization_imputer/model-0005.params"
2019-09-01 13:12:43,455 [INFO]  Epoch[5] Validation-cross-entropy=0.236292
2019-09-01 13:12:43,456 [INFO]  Epoch[5] Validation-Degree_of_centralization-accuracy=0.918750
2019-09-01 13:12:43,820 [INFO]  Epoch[6] Batch [0-43]	Speed: 1963.22 samples/sec	cross-entropy=0.171882	Degree_of_centralization-accuracy=0.953125
2019-09-01 13:12:44,143 [INFO]  Epoch[6] Train-cross-entropy=0.173333
2019-09-01 13:12:44,145 [INFO]  Epoch[6] Train-Degree_of_centralization-accuracy=0.937500
2019-09-01 13:12:44,146 [INFO]  Epoch[6] Time cost=0.688
2019-09-01 13:12:44,154 [INFO]  Saved checkpoint to "model/Degree_of_centralization_imputer/model-0006.params"
2019-09-01 13:12:44,202 [INFO]  Epoch[6] Validation-cross-entropy=0.223635
2019-09-01 13:12:44,203 [INFO]  Epoch[6] Validation-Degree_of_centralization-accuracy=0.931250
2019-09-01 13:12:44,563 [INFO]  Epoch[7] Batch [0-43]	Speed: 1963.78 samples/sec	cross-entropy=0.148134	Degree_of_centralization-accuracy=0.965909
2019-09-01 13:12:44,895 [INFO]  Epoch[7] Train-cross-entropy=0.149625
2019-09-01 13:12:44,897 [INFO]  Epoch[7] Train-Degree_of_centralization-accuracy=0.946429
2019-09-01 13:12:44,898 [INFO]  Epoch[7] Time cost=0.693
2019-09-01 13:12:44,906 [INFO]  Saved checkpoint to "model/Degree_of_centralization_imputer/model-0007.params"
2019-09-01 13:12:44,958 [INFO]  Epoch[7] Validation-cross-entropy=0.193700
2019-09-01 13:12:44,960 [INFO]  Epoch[7] Validation-Degree_of_centralization-accuracy=0.956250
2019-09-01 13:12:45,332 [INFO]  Epoch[8] Batch [0-43]	Speed: 1901.63 samples/sec	cross-entropy=0.122360	Degree_of_centralization-accuracy=0.967330
2019-09-01 13:12:45,667 [INFO]  Epoch[8] Train-cross-entropy=0.130516
2019-09-01 13:12:45,669 [INFO]  Epoch[8] Train-Degree_of_centralization-accuracy=0.958333
2019-09-01 13:12:45,671 [INFO]  Epoch[8] Time cost=0.709
2019-09-01 13:12:45,679 [INFO]  Saved checkpoint to "model/Degree_of_centralization_imputer/model-0008.params"
2019-09-01 13:12:45,735 [INFO]  Epoch[8] Validation-cross-entropy=0.165591
2019-09-01 13:12:45,737 [INFO]  Epoch[8] Validation-Degree_of_centralization-accuracy=0.956250
2019-09-01 13:12:46,120 [INFO]  Epoch[9] Batch [0-43]	Speed: 1855.30 samples/sec	cross-entropy=0.104477	Degree_of_centralization-accuracy=0.970170
2019-09-01 13:12:46,497 [INFO]  Epoch[9] Train-cross-entropy=0.115994
2019-09-01 13:12:46,499 [INFO]  Epoch[9] Train-Degree_of_centralization-accuracy=0.964286
2019-09-01 13:12:46,500 [INFO]  Epoch[9] Time cost=0.762
2019-09-01 13:12:46,508 [INFO]  Saved checkpoint to "model/Degree_of_centralization_imputer/model-0009.params"
2019-09-01 13:12:46,558 [INFO]  Epoch[9] Validation-cross-entropy=0.154003
2019-09-01 13:12:46,561 [INFO]  Epoch[9] Validation-Degree_of_centralization-accuracy=0.950000
2019-09-01 13:12:46,909 [INFO]  Epoch[10] Batch [0-43]	Speed: 2032.59 samples/sec	cross-entropy=0.092350	Degree_of_centralization-accuracy=0.968750
2019-09-01 13:12:47,232 [INFO]  Epoch[10] Train-cross-entropy=0.108830
2019-09-01 13:12:47,234 [INFO]  Epoch[10] Train-Degree_of_centralization-accuracy=0.961310
2019-09-01 13:12:47,235 [INFO]  Epoch[10] Time cost=0.673
2019-09-01 13:12:47,243 [INFO]  Saved checkpoint to "model/Degree_of_centralization_imputer/model-0010.params"
2019-09-01 13:12:47,294 [INFO]  Epoch[10] Validation-cross-entropy=0.135101
2019-09-01 13:12:47,296 [INFO]  Epoch[10] Validation-Degree_of_centralization-accuracy=0.962500
2019-09-01 13:12:47,641 [INFO]  Epoch[11] Batch [0-43]	Speed: 2051.78 samples/sec	cross-entropy=0.080356	Degree_of_centralization-accuracy=0.974432
2019-09-01 13:12:47,966 [INFO]  Epoch[11] Train-cross-entropy=0.100465
2019-09-01 13:12:47,968 [INFO]  Epoch[11] Train-Degree_of_centralization-accuracy=0.967262
2019-09-01 13:12:47,969 [INFO]  Epoch[11] Time cost=0.672
2019-09-01 13:12:47,977 [INFO]  Saved checkpoint to "model/Degree_of_centralization_imputer/model-0011.params"
2019-09-01 13:12:48,024 [INFO]  Epoch[11] Validation-cross-entropy=0.118888
2019-09-01 13:12:48,026 [INFO]  Epoch[11] Validation-Degree_of_centralization-accuracy=0.968750
2019-09-01 13:12:48,373 [INFO]  Epoch[12] Batch [0-43]	Speed: 2041.63 samples/sec	cross-entropy=0.065671	Degree_of_centralization-accuracy=0.982955
2019-09-01 13:12:48,701 [INFO]  Epoch[12] Train-cross-entropy=0.089924
2019-09-01 13:12:48,706 [INFO]  Epoch[12] Train-Degree_of_centralization-accuracy=0.974702
2019-09-01 13:12:48,708 [INFO]  Epoch[12] Time cost=0.680
2019-09-01 13:12:48,715 [INFO]  Saved checkpoint to "model/Degree_of_centralization_imputer/model-0012.params"
2019-09-01 13:12:48,777 [INFO]  Epoch[12] Validation-cross-entropy=0.127882
2019-09-01 13:12:48,778 [INFO]  Epoch[12] Validation-Degree_of_centralization-accuracy=0.968750
2019-09-01 13:12:49,144 [INFO]  Epoch[13] Batch [0-43]	Speed: 1947.71 samples/sec	cross-entropy=0.057598	Degree_of_centralization-accuracy=0.982955
2019-09-01 13:12:49,486 [INFO]  Epoch[13] Train-cross-entropy=0.087692
2019-09-01 13:12:49,488 [INFO]  Epoch[13] Train-Degree_of_centralization-accuracy=0.971726
2019-09-01 13:12:49,490 [INFO]  Epoch[13] Time cost=0.710
2019-09-01 13:12:49,497 [INFO]  Saved checkpoint to "model/Degree_of_centralization_imputer/model-0013.params"
2019-09-01 13:12:49,548 [INFO]  Epoch[13] Validation-cross-entropy=0.139156
2019-09-01 13:12:49,549 [INFO]  Epoch[13] Validation-Degree_of_centralization-accuracy=0.937500
2019-09-01 13:12:49,910 [INFO]  Epoch[14] Batch [0-43]	Speed: 1966.26 samples/sec	cross-entropy=0.057320	Degree_of_centralization-accuracy=0.982955
2019-09-01 13:12:50,232 [INFO]  Epoch[14] Train-cross-entropy=0.083540
2019-09-01 13:12:50,234 [INFO]  Epoch[14] Train-Degree_of_centralization-accuracy=0.971726
2019-09-01 13:12:50,236 [INFO]  Epoch[14] Time cost=0.684
2019-09-01 13:12:50,243 [INFO]  Saved checkpoint to "model/Degree_of_centralization_imputer/model-0014.params"
2019-09-01 13:12:50,299 [INFO]  Epoch[14] Validation-cross-entropy=0.130258
2019-09-01 13:12:50,301 [INFO]  Epoch[14] Validation-Degree_of_centralization-accuracy=0.968750
2019-09-01 13:12:50,655 [INFO]  Epoch[15] Batch [0-43]	Speed: 1999.05 samples/sec	cross-entropy=0.051155	Degree_of_centralization-accuracy=0.987216
2019-09-01 13:12:50,986 [INFO]  Epoch[15] Train-cross-entropy=0.082143
2019-09-01 13:12:50,988 [INFO]  Epoch[15] Train-Degree_of_centralization-accuracy=0.973214
2019-09-01 13:12:50,990 [INFO]  Epoch[15] Time cost=0.687
2019-09-01 13:12:50,999 [INFO]  Saved checkpoint to "model/Degree_of_centralization_imputer/model-0015.params"
2019-09-01 13:12:51,053 [INFO]  Epoch[15] Validation-cross-entropy=0.130395
2019-09-01 13:12:51,056 [INFO]  Epoch[15] Validation-Degree_of_centralization-accuracy=0.962500
2019-09-01 13:12:51,417 [INFO]  Epoch[16] Batch [0-43]	Speed: 1958.98 samples/sec	cross-entropy=0.046970	Degree_of_centralization-accuracy=0.985795
2019-09-01 13:12:51,853 [INFO]  Epoch[16] Train-cross-entropy=0.082870
2019-09-01 13:12:51,855 [INFO]  Epoch[16] Train-Degree_of_centralization-accuracy=0.974702
2019-09-01 13:12:51,857 [INFO]  Epoch[16] Time cost=0.799
2019-09-01 13:12:51,865 [INFO]  Saved checkpoint to "model/Degree_of_centralization_imputer/model-0016.params"
2019-09-01 13:12:51,930 [INFO]  No improvement detected for 5 epochs compared to 0.11888773702085018 last error obtained: 0.17806799188256264, stopping here
2019-09-01 13:12:51,933 [INFO]  
========== done (13.048197507858276 s) fit model
2019-09-01 13:12:53,225 [INFO]  CategoricalEncoder for column Linguistic_family                                found only 78 occurrences of value Sino-Tibetan
2019-09-01 13:12:53,228 [INFO]  CategoricalEncoder for column Linguistic_family                                found only 59 occurrences of value Austronesian
2019-09-01 13:12:53,230 [INFO]  CategoricalEncoder for column Linguistic_family                                found only 46 occurrences of value Afro-Asiatic
2019-09-01 13:12:53,231 [INFO]  CategoricalEncoder for column Linguistic_family                                found only 45 occurrences of value Otomanguean
2019-09-01 13:12:53,233 [INFO]  CategoricalEncoder for column Linguistic_family                                found only 39 occurrences of value Japonic
2019-09-01 13:12:53,235 [INFO]  CategoricalEncoder for column Linguistic_family                                found only 37 occurrences of value Dravidian
2019-09-01 13:12:53,237 [INFO]  CategoricalEncoder for column Linguistic_family                                found only 33 occurrences of value Turkic
2019-09-01 13:12:53,238 [INFO]  CategoricalEncoder for column Linguistic_family                                found only 23 occurrences of value Afroasiatic
2019-09-01 13:12:53,240 [INFO]  CategoricalEncoder for column Linguistic_family                                found only 20 occurrences of value Altaic
2019-09-01 13:12:53,241 [INFO]  CategoricalEncoder for column Linguistic_family                                found only 16 occurrences of value Mongolic
2019-09-01 13:12:53,243 [INFO]  CategoricalEncoder for column Linguistic_family                                found only 16 occurrences of value Austro-Asiatic Mon-Khmer
2019-09-01 13:12:53,245 [INFO]  CategoricalEncoder for column Linguistic_family                                found only 14 occurrences of value Semitic
2019-09-01 13:12:53,246 [INFO]  CategoricalEncoder for column Linguistic_family                                found only 14 occurrences of value Chibcha
2019-09-01 13:12:53,248 [INFO]  CategoricalEncoder for column Linguistic_family                                found only 11 occurrences of value Jebero-Jivaroan
2019-09-01 13:12:53,250 [INFO]  CategoricalEncoder for column Linguistic_family                                found only 11 occurrences of value Aymara
2019-09-01 13:12:53,251 [INFO]  CategoricalEncoder for column Linguistic_family                                found only 11 occurrences of value Germanic
2019-09-01 13:12:53,253 [INFO]  CategoricalEncoder for column Linguistic_family                                found only 11 occurrences of value Kwa
2019-09-01 13:12:53,254 [INFO]  CategoricalEncoder for column Linguistic_family                                found only 9 occurrences of value Iroquois
2019-09-01 13:12:53,256 [INFO]  CategoricalEncoder for column Linguistic_family                                found only 9 occurrences of value Malayo-Polynesian
2019-09-01 13:12:53,257 [INFO]  CategoricalEncoder for column Linguistic_family                                found only 8 occurrences of value Mande
2019-09-01 13:12:53,259 [INFO]  CategoricalEncoder for column Linguistic_family                                found only 8 occurrences of value Celtic
2019-09-01 13:12:53,261 [INFO]  CategoricalEncoder for column Linguistic_family                                found only 7 occurrences of value Sinitic
2019-09-01 13:12:53,262 [INFO]  CategoricalEncoder for column Linguistic_family                                found only 7 occurrences of value Quechua
2019-09-01 13:12:53,264 [INFO]  CategoricalEncoder for column Linguistic_family                                found only 7 occurrences of value Papuan Languages
2019-09-01 13:12:53,266 [INFO]  CategoricalEncoder for column Linguistic_family                                found only 6 occurrences of value Oghuz
2019-09-01 13:12:53,268 [INFO]  CategoricalEncoder for column Linguistic_family                                found only 5 occurrences of value Tai-Kadai
2019-09-01 13:12:53,270 [INFO]  CategoricalEncoder for column Linguistic_family                                found only 5 occurrences of value Algonquian
2019-09-01 13:12:53,271 [INFO]  CategoricalEncoder for column Linguistic_family                                found only 5 occurrences of value language isolate
2019-09-01 13:12:53,273 [INFO]  CategoricalEncoder for column Linguistic_family                                found only 4 occurrences of value Manchu-Tungusic
2019-09-01 13:12:53,275 [INFO]  CategoricalEncoder for column Linguistic_family                                found only 4 occurrences of value Nilo-Saharan
2019-09-01 13:12:53,276 [INFO]  CategoricalEncoder for column Linguistic_family                                found only 4 occurrences of value none
2019-09-01 13:12:53,278 [INFO]  CategoricalEncoder for column Linguistic_family                                found only 4 occurrences of value Oceanic-Austronesian
2019-09-01 13:12:53,280 [INFO]  CategoricalEncoder for column Linguistic_family                                found only 4 occurrences of value Afro-asiatic
2019-09-01 13:12:53,282 [INFO]  CategoricalEncoder for column Linguistic_family                                found only 3 occurrences of value Proto-Mongolic
2019-09-01 13:12:53,284 [INFO]  CategoricalEncoder for column Linguistic_family                                found only 3 occurrences of value isolate language
2019-09-01 13:12:53,288 [INFO]  CategoricalEncoder for column Linguistic_family                                found only 3 occurrences of value Indo-Aryan
2019-09-01 13:12:53,290 [INFO]  CategoricalEncoder for column Linguistic_family                                found only 3 occurrences of value afro-asiatic
2019-09-01 13:12:53,292 [INFO]  CategoricalEncoder for column Linguistic_family                                found only 2 occurrences of value indo-European
2019-09-01 13:12:53,294 [INFO]  CategoricalEncoder for column Linguistic_family                                found only 2 occurrences of value Songhay
2019-09-01 13:12:53,295 [INFO]  CategoricalEncoder for column Linguistic_family                                found only 2 occurrences of value Kartvelian
2019-09-01 13:12:53,297 [INFO]  CategoricalEncoder for column Linguistic_family                                found only 2 occurrences of value Afro-Asiastic
2019-09-01 13:12:53,299 [INFO]  CategoricalEncoder for column Linguistic_family                                found only 2 occurrences of value Indo-Iranian
2019-09-01 13:12:53,300 [INFO]  CategoricalEncoder for column Linguistic_family                                found only 2 occurrences of value Austro-Asiatic
2019-09-01 13:12:55,859 [WARNING]  Test set does not contain any ocurrences of values [Nilo-Saharan, isolate language, Kartvelian, Austro-Asiatic, Algonquian, Indo-Aryan, indo-European, Afro-Asiastic, afro-asiatic, Proto-Mongolic, Semitic, language isolate, Oceanic-Austronesian, Tai-Kadai, Afro-asiatic] in column [Linguistic_family], consider using a more representative test set.
2019-09-01 13:12:55,865 [INFO]  
========== start: fit model
2019-09-01 13:12:55,867 [WARNING]  Already bound, ignoring bind()
2019-09-01 13:12:56,318 [INFO]  Epoch[0] Batch [0-28]	Speed: 1062.40 samples/sec	cross-entropy=2.526579	Linguistic_family-accuracy=0.353448
2019-09-01 13:12:56,740 [INFO]  Epoch[0] Train-cross-entropy=1.743944
2019-09-01 13:12:56,741 [INFO]  Epoch[0] Train-Linguistic_family-accuracy=0.504630
2019-09-01 13:12:56,743 [INFO]  Epoch[0] Time cost=0.873
2019-09-01 13:12:56,766 [INFO]  Saved checkpoint to "model/Linguistic_family_imputer/model-0000.params"
2019-09-01 13:12:56,808 [INFO]  Epoch[0] Validation-cross-entropy=1.244485
2019-09-01 13:12:56,810 [INFO]  Epoch[0] Validation-Linguistic_family-accuracy=0.677083
2019-09-01 13:12:57,263 [INFO]  Epoch[1] Batch [0-28]	Speed: 1035.75 samples/sec	cross-entropy=1.063980	Linguistic_family-accuracy=0.696121
2019-09-01 13:12:57,698 [INFO]  Epoch[1] Train-cross-entropy=0.791177
2019-09-01 13:12:57,700 [INFO]  Epoch[1] Train-Linguistic_family-accuracy=0.780093
2019-09-01 13:12:57,701 [INFO]  Epoch[1] Time cost=0.889
2019-09-01 13:12:57,725 [INFO]  Saved checkpoint to "model/Linguistic_family_imputer/model-0001.params"
2019-09-01 13:12:57,768 [INFO]  Epoch[1] Validation-cross-entropy=0.660525
2019-09-01 13:12:57,769 [INFO]  Epoch[1] Validation-Linguistic_family-accuracy=0.812500
2019-09-01 13:12:58,214 [INFO]  Epoch[2] Batch [0-28]	Speed: 1052.17 samples/sec	cross-entropy=0.568029	Linguistic_family-accuracy=0.844828
2019-09-01 13:12:58,646 [INFO]  Epoch[2] Train-cross-entropy=0.435302
2019-09-01 13:12:58,648 [INFO]  Epoch[2] Train-Linguistic_family-accuracy=0.886574
2019-09-01 13:12:58,650 [INFO]  Epoch[2] Time cost=0.879
2019-09-01 13:12:58,675 [INFO]  Saved checkpoint to "model/Linguistic_family_imputer/model-0002.params"
2019-09-01 13:12:58,718 [INFO]  Epoch[2] Validation-cross-entropy=0.491920
2019-09-01 13:12:58,720 [INFO]  Epoch[2] Validation-Linguistic_family-accuracy=0.854167
2019-09-01 13:12:59,212 [INFO]  Epoch[3] Batch [0-28]	Speed: 949.25 samples/sec	cross-entropy=0.343822	Linguistic_family-accuracy=0.900862
2019-09-01 13:12:59,658 [INFO]  Epoch[3] Train-cross-entropy=0.278078
2019-09-01 13:12:59,660 [INFO]  Epoch[3] Train-Linguistic_family-accuracy=0.925926
2019-09-01 13:12:59,661 [INFO]  Epoch[3] Time cost=0.939
2019-09-01 13:12:59,688 [INFO]  Saved checkpoint to "model/Linguistic_family_imputer/model-0003.params"
2019-09-01 13:12:59,738 [INFO]  Epoch[3] Validation-cross-entropy=0.399686
2019-09-01 13:12:59,741 [INFO]  Epoch[3] Validation-Linguistic_family-accuracy=0.854167
2019-09-01 13:13:00,353 [INFO]  Epoch[4] Batch [0-28]	Speed: 761.84 samples/sec	cross-entropy=0.233417	Linguistic_family-accuracy=0.935345
2019-09-01 13:13:00,851 [INFO]  Epoch[4] Train-cross-entropy=0.193109
2019-09-01 13:13:00,856 [INFO]  Epoch[4] Train-Linguistic_family-accuracy=0.946759
2019-09-01 13:13:00,858 [INFO]  Epoch[4] Time cost=1.114
2019-09-01 13:13:00,890 [INFO]  Saved checkpoint to "model/Linguistic_family_imputer/model-0004.params"
2019-09-01 13:13:00,948 [INFO]  Epoch[4] Validation-cross-entropy=0.348231
2019-09-01 13:13:00,950 [INFO]  Epoch[4] Validation-Linguistic_family-accuracy=0.875000
2019-09-01 13:13:01,511 [INFO]  Epoch[5] Batch [0-28]	Speed: 836.76 samples/sec	cross-entropy=0.165517	Linguistic_family-accuracy=0.959052
2019-09-01 13:13:01,997 [INFO]  Epoch[5] Train-cross-entropy=0.141904
2019-09-01 13:13:01,999 [INFO]  Epoch[5] Train-Linguistic_family-accuracy=0.958333
2019-09-01 13:13:02,001 [INFO]  Epoch[5] Time cost=1.049
2019-09-01 13:13:02,024 [INFO]  Saved checkpoint to "model/Linguistic_family_imputer/model-0005.params"
2019-09-01 13:13:02,068 [INFO]  Epoch[5] Validation-cross-entropy=0.302123
2019-09-01 13:13:02,070 [INFO]  Epoch[5] Validation-Linguistic_family-accuracy=0.885417
2019-09-01 13:13:02,621 [INFO]  Epoch[6] Batch [0-28]	Speed: 843.07 samples/sec	cross-entropy=0.121618	Linguistic_family-accuracy=0.974138
2019-09-01 13:13:03,094 [INFO]  Epoch[6] Train-cross-entropy=0.105176
2019-09-01 13:13:03,096 [INFO]  Epoch[6] Train-Linguistic_family-accuracy=0.969907
2019-09-01 13:13:03,097 [INFO]  Epoch[6] Time cost=1.025
2019-09-01 13:13:03,120 [INFO]  Saved checkpoint to "model/Linguistic_family_imputer/model-0006.params"
2019-09-01 13:13:03,166 [INFO]  Epoch[6] Validation-cross-entropy=0.264619
2019-09-01 13:13:03,168 [INFO]  Epoch[6] Validation-Linguistic_family-accuracy=0.895833
2019-09-01 13:13:03,703 [INFO]  Epoch[7] Batch [0-28]	Speed: 868.28 samples/sec	cross-entropy=0.086545	Linguistic_family-accuracy=0.982759
2019-09-01 13:13:04,160 [INFO]  Epoch[7] Train-cross-entropy=0.077112
2019-09-01 13:13:04,161 [INFO]  Epoch[7] Train-Linguistic_family-accuracy=0.979167
2019-09-01 13:13:04,163 [INFO]  Epoch[7] Time cost=0.993
2019-09-01 13:13:04,186 [INFO]  Saved checkpoint to "model/Linguistic_family_imputer/model-0007.params"
2019-09-01 13:13:04,227 [INFO]  Epoch[7] Validation-cross-entropy=0.235293
2019-09-01 13:13:04,229 [INFO]  Epoch[7] Validation-Linguistic_family-accuracy=0.916667
2019-09-01 13:13:04,703 [INFO]  Epoch[8] Batch [0-28]	Speed: 983.93 samples/sec	cross-entropy=0.062811	Linguistic_family-accuracy=0.991379
2019-09-01 13:13:05,199 [INFO]  Epoch[8] Train-cross-entropy=0.061867
2019-09-01 13:13:05,202 [INFO]  Epoch[8] Train-Linguistic_family-accuracy=0.983796
2019-09-01 13:13:05,204 [INFO]  Epoch[8] Time cost=0.974
2019-09-01 13:13:05,239 [INFO]  Saved checkpoint to "model/Linguistic_family_imputer/model-0008.params"
2019-09-01 13:13:05,300 [INFO]  Epoch[8] Validation-cross-entropy=0.206673
2019-09-01 13:13:05,302 [INFO]  Epoch[8] Validation-Linguistic_family-accuracy=0.937500
2019-09-01 13:13:05,791 [INFO]  Epoch[9] Batch [0-28]	Speed: 979.63 samples/sec	cross-entropy=0.047262	Linguistic_family-accuracy=0.993534
2019-09-01 13:13:06,299 [INFO]  Epoch[9] Train-cross-entropy=0.049305
2019-09-01 13:13:06,301 [INFO]  Epoch[9] Train-Linguistic_family-accuracy=0.990741
2019-09-01 13:13:06,303 [INFO]  Epoch[9] Time cost=0.998
2019-09-01 13:13:06,336 [INFO]  Saved checkpoint to "model/Linguistic_family_imputer/model-0009.params"
2019-09-01 13:13:06,381 [INFO]  Epoch[9] Validation-cross-entropy=0.202454
2019-09-01 13:13:06,383 [INFO]  Epoch[9] Validation-Linguistic_family-accuracy=0.947917
2019-09-01 13:13:06,930 [INFO]  Epoch[10] Batch [0-28]	Speed: 861.59 samples/sec	cross-entropy=0.037460	Linguistic_family-accuracy=1.000000
2019-09-01 13:13:07,410 [INFO]  Epoch[10] Train-cross-entropy=0.040463
2019-09-01 13:13:07,412 [INFO]  Epoch[10] Train-Linguistic_family-accuracy=0.995370
2019-09-01 13:13:07,414 [INFO]  Epoch[10] Time cost=1.026
2019-09-01 13:13:07,437 [INFO]  Saved checkpoint to "model/Linguistic_family_imputer/model-0010.params"
2019-09-01 13:13:07,479 [INFO]  Epoch[10] Validation-cross-entropy=0.185459
2019-09-01 13:13:07,481 [INFO]  Epoch[10] Validation-Linguistic_family-accuracy=0.947917
2019-09-01 13:13:07,966 [INFO]  Epoch[11] Batch [0-28]	Speed: 961.39 samples/sec	cross-entropy=0.029733	Linguistic_family-accuracy=1.000000
2019-09-01 13:13:08,415 [INFO]  Epoch[11] Train-cross-entropy=0.033665
2019-09-01 13:13:08,417 [INFO]  Epoch[11] Train-Linguistic_family-accuracy=0.995370
2019-09-01 13:13:08,419 [INFO]  Epoch[11] Time cost=0.936
2019-09-01 13:13:08,449 [INFO]  Saved checkpoint to "model/Linguistic_family_imputer/model-0011.params"
2019-09-01 13:13:08,490 [INFO]  Epoch[11] Validation-cross-entropy=0.184046
2019-09-01 13:13:08,492 [INFO]  Epoch[11] Validation-Linguistic_family-accuracy=0.958333
2019-09-01 13:13:09,027 [INFO]  Epoch[12] Batch [0-28]	Speed: 867.48 samples/sec	cross-entropy=0.024017	Linguistic_family-accuracy=1.000000
2019-09-01 13:13:09,528 [INFO]  Epoch[12] Train-cross-entropy=0.029115
2019-09-01 13:13:09,530 [INFO]  Epoch[12] Train-Linguistic_family-accuracy=0.995370
2019-09-01 13:13:09,532 [INFO]  Epoch[12] Time cost=1.039
2019-09-01 13:13:09,560 [INFO]  Saved checkpoint to "model/Linguistic_family_imputer/model-0012.params"
2019-09-01 13:13:09,612 [INFO]  Epoch[12] Validation-cross-entropy=0.177299
2019-09-01 13:13:09,615 [INFO]  Epoch[12] Validation-Linguistic_family-accuracy=0.947917
2019-09-01 13:13:10,133 [INFO]  Epoch[13] Batch [0-28]	Speed: 897.71 samples/sec	cross-entropy=0.019566	Linguistic_family-accuracy=1.000000
2019-09-01 13:13:10,629 [INFO]  Epoch[13] Train-cross-entropy=0.024761
2019-09-01 13:13:10,631 [INFO]  Epoch[13] Train-Linguistic_family-accuracy=0.995370
2019-09-01 13:13:10,632 [INFO]  Epoch[13] Time cost=1.016
2019-09-01 13:13:10,655 [INFO]  Saved checkpoint to "model/Linguistic_family_imputer/model-0013.params"
2019-09-01 13:13:10,700 [INFO]  Epoch[13] Validation-cross-entropy=0.184558
2019-09-01 13:13:10,702 [INFO]  Epoch[13] Validation-Linguistic_family-accuracy=0.958333
2019-09-01 13:13:11,240 [INFO]  Epoch[14] Batch [0-28]	Speed: 877.35 samples/sec	cross-entropy=0.015355	Linguistic_family-accuracy=1.000000
2019-09-01 13:13:11,736 [INFO]  Epoch[14] Train-cross-entropy=0.021439
2019-09-01 13:13:11,738 [INFO]  Epoch[14] Train-Linguistic_family-accuracy=0.995370
2019-09-01 13:13:11,739 [INFO]  Epoch[14] Time cost=1.035
2019-09-01 13:13:11,762 [INFO]  Saved checkpoint to "model/Linguistic_family_imputer/model-0014.params"
2019-09-01 13:13:11,808 [INFO]  Epoch[14] Validation-cross-entropy=0.199473
2019-09-01 13:13:11,809 [INFO]  Epoch[14] Validation-Linguistic_family-accuracy=0.947917
2019-09-01 13:13:12,290 [INFO]  Epoch[15] Batch [0-28]	Speed: 980.33 samples/sec	cross-entropy=0.012938	Linguistic_family-accuracy=1.000000
2019-09-01 13:13:12,727 [INFO]  Epoch[15] Train-cross-entropy=0.018279
2019-09-01 13:13:12,729 [INFO]  Epoch[15] Train-Linguistic_family-accuracy=0.995370
2019-09-01 13:13:12,730 [INFO]  Epoch[15] Time cost=0.919
2019-09-01 13:13:12,755 [INFO]  Saved checkpoint to "model/Linguistic_family_imputer/model-0015.params"
2019-09-01 13:13:12,798 [INFO]  Epoch[15] Validation-cross-entropy=0.201243
2019-09-01 13:13:12,800 [INFO]  Epoch[15] Validation-Linguistic_family-accuracy=0.958333
2019-09-01 13:13:13,264 [INFO]  Epoch[16] Batch [0-28]	Speed: 1010.77 samples/sec	cross-entropy=0.011364	Linguistic_family-accuracy=1.000000
2019-09-01 13:13:13,693 [INFO]  Epoch[16] Train-cross-entropy=0.015140
2019-09-01 13:13:13,695 [INFO]  Epoch[16] Train-Linguistic_family-accuracy=0.997685
2019-09-01 13:13:13,697 [INFO]  Epoch[16] Time cost=0.895
2019-09-01 13:13:13,724 [INFO]  Saved checkpoint to "model/Linguistic_family_imputer/model-0016.params"
2019-09-01 13:13:13,766 [INFO]  No improvement detected for 5 epochs compared to 0.18404583539813757 last error obtained: 0.19894445485745868, stopping here
2019-09-01 13:13:13,768 [INFO]  
========== done (17.90373158454895 s) fit model
2019-09-01 13:13:15,749 [INFO]  CategoricalEncoder for column Relationship_to_preceding_(quasi)polity                                found only 70 occurrences of value population migration
2019-09-01 13:13:15,752 [INFO]  CategoricalEncoder for column Relationship_to_preceding_(quasi)polity                                found only 37 occurrences of value cultural assimilation
2019-09-01 13:13:15,754 [INFO]  CategoricalEncoder for column Relationship_to_preceding_(quasi)polity                                found only 25 occurrences of value not applicable
2019-09-01 13:13:15,756 [INFO]  CategoricalEncoder for column Relationship_to_preceding_(quasi)polity                                found only 23 occurrences of value Continuity
2019-09-01 13:13:15,758 [INFO]  CategoricalEncoder for column Relationship_to_preceding_(quasi)polity                                found only 19 occurrences of value continuation
2019-09-01 13:13:15,759 [INFO]  CategoricalEncoder for column Relationship_to_preceding_(quasi)polity                                found only 6 occurrences of value feudal subordinates
2019-09-01 13:13:15,763 [INFO]  CategoricalEncoder for column Relationship_to_preceding_(quasi)polity                                found only 4 occurrences of value contination
2019-09-01 13:13:15,765 [INFO]  CategoricalEncoder for column Relationship_to_preceding_(quasi)polity                                found only 4 occurrences of value Regime change
2019-09-01 13:13:15,768 [INFO]  CategoricalEncoder for column Relationship_to_preceding_(quasi)polity                                found only 4 occurrences of value Same cultural group
2019-09-01 13:13:15,770 [INFO]  CategoricalEncoder for column Relationship_to_preceding_(quasi)polity                                found only 2 occurrences of value Continuation
2019-09-01 13:13:15,771 [INFO]  CategoricalEncoder for column Relationship_to_preceding_(quasi)polity                                found only 2 occurrences of value replacement
2019-09-01 13:13:15,773 [INFO]  CategoricalEncoder for column Relationship_to_preceding_(quasi)polity                                found only 2 occurrences of value continunity
2019-09-01 13:13:15,774 [INFO]  CategoricalEncoder for column Relationship_to_preceding_(quasi)polity                                found only 2 occurrences of value vassalage
2019-09-01 13:13:15,776 [INFO]  CategoricalEncoder for column Relationship_to_preceding_(quasi)polity                                found only 2 occurrences of value indigenous revolt
2019-09-01 13:13:15,778 [INFO]  CategoricalEncoder for column Relationship_to_preceding_(quasi)polity                                found only 1 occurrences of value regime change
2019-09-01 13:13:15,779 [INFO]  CategoricalEncoder for column Relationship_to_preceding_(quasi)polity                                found only 1 occurrences of value overthrow
2019-09-01 13:13:18,495 [WARNING]  Test set does not contain any ocurrences of values [feudal subordinates, replacement, Regime change, Same cultural group, indigenous revolt, continunity, overthrow, Continuation] in column [Relationship_to_preceding_(quasi)polity], consider using a more representative test set.
2019-09-01 13:13:18,500 [INFO]  
========== start: fit model
2019-09-01 13:13:18,502 [WARNING]  Already bound, ignoring bind()
2019-09-01 13:13:18,835 [INFO]  Epoch[0] Batch [0-34]	Speed: 1739.66 samples/sec	cross-entropy=1.295264	Relationship_to_preceding_(quasi)polity-accuracy=0.662500
2019-09-01 13:13:19,143 [INFO]  Epoch[0] Train-cross-entropy=0.866201
2019-09-01 13:13:19,145 [INFO]  Epoch[0] Train-Relationship_to_preceding_(quasi)polity-accuracy=0.714015
2019-09-01 13:13:19,147 [INFO]  Epoch[0] Time cost=0.643
2019-09-01 13:13:19,157 [INFO]  Saved checkpoint to "model/Relationship_to_preceding_(quasi)polity_imputer/model-0000.params"
2019-09-01 13:13:19,204 [INFO]  Epoch[0] Validation-cross-entropy=0.874724
2019-09-01 13:13:19,206 [INFO]  Epoch[0] Validation-Relationship_to_preceding_(quasi)polity-accuracy=0.687500
2019-09-01 13:13:19,531 [INFO]  Epoch[1] Batch [0-34]	Speed: 1740.70 samples/sec	cross-entropy=0.782572	Relationship_to_preceding_(quasi)polity-accuracy=0.726786
2019-09-01 13:13:19,840 [INFO]  Epoch[1] Train-cross-entropy=0.607999
2019-09-01 13:13:19,842 [INFO]  Epoch[1] Train-Relationship_to_preceding_(quasi)polity-accuracy=0.770833
2019-09-01 13:13:19,843 [INFO]  Epoch[1] Time cost=0.636
2019-09-01 13:13:19,853 [INFO]  Saved checkpoint to "model/Relationship_to_preceding_(quasi)polity_imputer/model-0001.params"
2019-09-01 13:13:19,897 [INFO]  Epoch[1] Validation-cross-entropy=0.645251
2019-09-01 13:13:19,898 [INFO]  Epoch[1] Validation-Relationship_to_preceding_(quasi)polity-accuracy=0.773438
2019-09-01 13:13:20,232 [INFO]  Epoch[2] Batch [0-34]	Speed: 1686.79 samples/sec	cross-entropy=0.556211	Relationship_to_preceding_(quasi)polity-accuracy=0.796429
2019-09-01 13:13:20,547 [INFO]  Epoch[2] Train-cross-entropy=0.457616
2019-09-01 13:13:20,549 [INFO]  Epoch[2] Train-Relationship_to_preceding_(quasi)polity-accuracy=0.829545
2019-09-01 13:13:20,551 [INFO]  Epoch[2] Time cost=0.650
2019-09-01 13:13:20,560 [INFO]  Saved checkpoint to "model/Relationship_to_preceding_(quasi)polity_imputer/model-0002.params"
2019-09-01 13:13:20,605 [INFO]  Epoch[2] Validation-cross-entropy=0.502150
2019-09-01 13:13:20,608 [INFO]  Epoch[2] Validation-Relationship_to_preceding_(quasi)polity-accuracy=0.804688
2019-09-01 13:13:20,934 [INFO]  Epoch[3] Batch [0-34]	Speed: 1736.68 samples/sec	cross-entropy=0.407005	Relationship_to_preceding_(quasi)polity-accuracy=0.844643
2019-09-01 13:13:21,243 [INFO]  Epoch[3] Train-cross-entropy=0.353166
2019-09-01 13:13:21,245 [INFO]  Epoch[3] Train-Relationship_to_preceding_(quasi)polity-accuracy=0.873106
2019-09-01 13:13:21,246 [INFO]  Epoch[3] Time cost=0.637
2019-09-01 13:13:21,256 [INFO]  Saved checkpoint to "model/Relationship_to_preceding_(quasi)polity_imputer/model-0003.params"
2019-09-01 13:13:21,302 [INFO]  Epoch[3] Validation-cross-entropy=0.420381
2019-09-01 13:13:21,307 [INFO]  Epoch[3] Validation-Relationship_to_preceding_(quasi)polity-accuracy=0.843750
2019-09-01 13:13:21,659 [INFO]  Epoch[4] Batch [0-34]	Speed: 1613.86 samples/sec	cross-entropy=0.307592	Relationship_to_preceding_(quasi)polity-accuracy=0.880357
2019-09-01 13:13:21,976 [INFO]  Epoch[4] Train-cross-entropy=0.281875
2019-09-01 13:13:21,978 [INFO]  Epoch[4] Train-Relationship_to_preceding_(quasi)polity-accuracy=0.886364
2019-09-01 13:13:21,980 [INFO]  Epoch[4] Time cost=0.671
2019-09-01 13:13:21,991 [INFO]  Saved checkpoint to "model/Relationship_to_preceding_(quasi)polity_imputer/model-0004.params"
2019-09-01 13:13:22,042 [INFO]  Epoch[4] Validation-cross-entropy=0.374950
2019-09-01 13:13:22,044 [INFO]  Epoch[4] Validation-Relationship_to_preceding_(quasi)polity-accuracy=0.867188
2019-09-01 13:13:22,373 [INFO]  Epoch[5] Batch [0-34]	Speed: 1718.12 samples/sec	cross-entropy=0.247913	Relationship_to_preceding_(quasi)polity-accuracy=0.912500
2019-09-01 13:13:22,702 [INFO]  Epoch[5] Train-cross-entropy=0.236214
2019-09-01 13:13:22,706 [INFO]  Epoch[5] Train-Relationship_to_preceding_(quasi)polity-accuracy=0.909091
2019-09-01 13:13:22,708 [INFO]  Epoch[5] Time cost=0.662
2019-09-01 13:13:22,722 [INFO]  Saved checkpoint to "model/Relationship_to_preceding_(quasi)polity_imputer/model-0005.params"
2019-09-01 13:13:22,771 [INFO]  Epoch[5] Validation-cross-entropy=0.351125
2019-09-01 13:13:22,773 [INFO]  Epoch[5] Validation-Relationship_to_preceding_(quasi)polity-accuracy=0.890625
2019-09-01 13:13:23,103 [INFO]  Epoch[6] Batch [0-34]	Speed: 1722.97 samples/sec	cross-entropy=0.203332	Relationship_to_preceding_(quasi)polity-accuracy=0.921429
2019-09-01 13:13:23,421 [INFO]  Epoch[6] Train-cross-entropy=0.190551
2019-09-01 13:13:23,423 [INFO]  Epoch[6] Train-Relationship_to_preceding_(quasi)polity-accuracy=0.920455
2019-09-01 13:13:23,425 [INFO]  Epoch[6] Time cost=0.650
2019-09-01 13:13:23,442 [INFO]  Saved checkpoint to "model/Relationship_to_preceding_(quasi)polity_imputer/model-0006.params"
2019-09-01 13:13:23,495 [INFO]  Epoch[6] Validation-cross-entropy=0.341344
2019-09-01 13:13:23,498 [INFO]  Epoch[6] Validation-Relationship_to_preceding_(quasi)polity-accuracy=0.867188
2019-09-01 13:13:23,843 [INFO]  Epoch[7] Batch [0-34]	Speed: 1646.92 samples/sec	cross-entropy=0.176928	Relationship_to_preceding_(quasi)polity-accuracy=0.933929
2019-09-01 13:13:24,184 [INFO]  Epoch[7] Train-cross-entropy=0.167719
2019-09-01 13:13:24,186 [INFO]  Epoch[7] Train-Relationship_to_preceding_(quasi)polity-accuracy=0.931818
2019-09-01 13:13:24,188 [INFO]  Epoch[7] Time cost=0.687
2019-09-01 13:13:24,198 [INFO]  Saved checkpoint to "model/Relationship_to_preceding_(quasi)polity_imputer/model-0007.params"
2019-09-01 13:13:24,253 [INFO]  Epoch[7] Validation-cross-entropy=0.319121
2019-09-01 13:13:24,255 [INFO]  Epoch[7] Validation-Relationship_to_preceding_(quasi)polity-accuracy=0.882812
2019-09-01 13:13:24,596 [INFO]  Epoch[8] Batch [0-34]	Speed: 1660.15 samples/sec	cross-entropy=0.146522	Relationship_to_preceding_(quasi)polity-accuracy=0.946429
2019-09-01 13:13:24,903 [INFO]  Epoch[8] Train-cross-entropy=0.142164
2019-09-01 13:13:24,904 [INFO]  Epoch[8] Train-Relationship_to_preceding_(quasi)polity-accuracy=0.939394
2019-09-01 13:13:24,906 [INFO]  Epoch[8] Time cost=0.650
2019-09-01 13:13:24,916 [INFO]  Saved checkpoint to "model/Relationship_to_preceding_(quasi)polity_imputer/model-0008.params"
2019-09-01 13:13:24,961 [INFO]  Epoch[8] Validation-cross-entropy=0.314083
2019-09-01 13:13:24,962 [INFO]  Epoch[8] Validation-Relationship_to_preceding_(quasi)polity-accuracy=0.898438
2019-09-01 13:13:25,317 [INFO]  Epoch[9] Batch [0-34]	Speed: 1594.93 samples/sec	cross-entropy=0.131034	Relationship_to_preceding_(quasi)polity-accuracy=0.948214
2019-09-01 13:13:25,643 [INFO]  Epoch[9] Train-cross-entropy=0.132661
2019-09-01 13:13:25,645 [INFO]  Epoch[9] Train-Relationship_to_preceding_(quasi)polity-accuracy=0.946970
2019-09-01 13:13:25,647 [INFO]  Epoch[9] Time cost=0.683
2019-09-01 13:13:25,656 [INFO]  Saved checkpoint to "model/Relationship_to_preceding_(quasi)polity_imputer/model-0009.params"
2019-09-01 13:13:25,711 [INFO]  Epoch[9] Validation-cross-entropy=0.293271
2019-09-01 13:13:25,713 [INFO]  Epoch[9] Validation-Relationship_to_preceding_(quasi)polity-accuracy=0.898438
2019-09-01 13:13:26,040 [INFO]  Epoch[10] Batch [0-34]	Speed: 1730.63 samples/sec	cross-entropy=0.119321	Relationship_to_preceding_(quasi)polity-accuracy=0.955357
2019-09-01 13:13:26,359 [INFO]  Epoch[10] Train-cross-entropy=0.114327
2019-09-01 13:13:26,361 [INFO]  Epoch[10] Train-Relationship_to_preceding_(quasi)polity-accuracy=0.952652
2019-09-01 13:13:26,362 [INFO]  Epoch[10] Time cost=0.647
2019-09-01 13:13:26,371 [INFO]  Saved checkpoint to "model/Relationship_to_preceding_(quasi)polity_imputer/model-0010.params"
2019-09-01 13:13:26,429 [INFO]  Epoch[10] Validation-cross-entropy=0.269932
2019-09-01 13:13:26,431 [INFO]  Epoch[10] Validation-Relationship_to_preceding_(quasi)polity-accuracy=0.914062
2019-09-01 13:13:26,776 [INFO]  Epoch[11] Batch [0-34]	Speed: 1644.12 samples/sec	cross-entropy=0.105320	Relationship_to_preceding_(quasi)polity-accuracy=0.966071
2019-09-01 13:13:27,098 [INFO]  Epoch[11] Train-cross-entropy=0.105859
2019-09-01 13:13:27,100 [INFO]  Epoch[11] Train-Relationship_to_preceding_(quasi)polity-accuracy=0.954545
2019-09-01 13:13:27,101 [INFO]  Epoch[11] Time cost=0.669
2019-09-01 13:13:27,111 [INFO]  Saved checkpoint to "model/Relationship_to_preceding_(quasi)polity_imputer/model-0011.params"
2019-09-01 13:13:27,176 [INFO]  Epoch[11] Validation-cross-entropy=0.247470
2019-09-01 13:13:27,178 [INFO]  Epoch[11] Validation-Relationship_to_preceding_(quasi)polity-accuracy=0.929688
2019-09-01 13:13:27,523 [INFO]  Epoch[12] Batch [0-34]	Speed: 1648.87 samples/sec	cross-entropy=0.096936	Relationship_to_preceding_(quasi)polity-accuracy=0.969643
2019-09-01 13:13:27,849 [INFO]  Epoch[12] Train-cross-entropy=0.100498
2019-09-01 13:13:27,851 [INFO]  Epoch[12] Train-Relationship_to_preceding_(quasi)polity-accuracy=0.954545
2019-09-01 13:13:27,853 [INFO]  Epoch[12] Time cost=0.673
2019-09-01 13:13:27,863 [INFO]  Saved checkpoint to "model/Relationship_to_preceding_(quasi)polity_imputer/model-0012.params"
2019-09-01 13:13:27,907 [INFO]  Epoch[12] Validation-cross-entropy=0.233161
2019-09-01 13:13:27,909 [INFO]  Epoch[12] Validation-Relationship_to_preceding_(quasi)polity-accuracy=0.921875
2019-09-01 13:13:28,254 [INFO]  Epoch[13] Batch [0-34]	Speed: 1643.23 samples/sec	cross-entropy=0.094309	Relationship_to_preceding_(quasi)polity-accuracy=0.969643
2019-09-01 13:13:28,565 [INFO]  Epoch[13] Train-cross-entropy=0.101429
2019-09-01 13:13:28,567 [INFO]  Epoch[13] Train-Relationship_to_preceding_(quasi)polity-accuracy=0.956439
2019-09-01 13:13:28,569 [INFO]  Epoch[13] Time cost=0.658
2019-09-01 13:13:28,578 [INFO]  Saved checkpoint to "model/Relationship_to_preceding_(quasi)polity_imputer/model-0013.params"
2019-09-01 13:13:28,623 [INFO]  Epoch[13] Validation-cross-entropy=0.224919
2019-09-01 13:13:28,625 [INFO]  Epoch[13] Validation-Relationship_to_preceding_(quasi)polity-accuracy=0.921875
2019-09-01 13:13:28,953 [INFO]  Epoch[14] Batch [0-34]	Speed: 1727.83 samples/sec	cross-entropy=0.088465	Relationship_to_preceding_(quasi)polity-accuracy=0.971429
2019-09-01 13:13:29,270 [INFO]  Epoch[14] Train-cross-entropy=0.088481
2019-09-01 13:13:29,272 [INFO]  Epoch[14] Train-Relationship_to_preceding_(quasi)polity-accuracy=0.960227
2019-09-01 13:13:29,273 [INFO]  Epoch[14] Time cost=0.647
2019-09-01 13:13:29,283 [INFO]  Saved checkpoint to "model/Relationship_to_preceding_(quasi)polity_imputer/model-0014.params"
2019-09-01 13:13:29,332 [INFO]  Epoch[14] Validation-cross-entropy=0.218915
2019-09-01 13:13:29,333 [INFO]  Epoch[14] Validation-Relationship_to_preceding_(quasi)polity-accuracy=0.914062
2019-09-01 13:13:29,669 [INFO]  Epoch[15] Batch [0-34]	Speed: 1694.23 samples/sec	cross-entropy=0.087356	Relationship_to_preceding_(quasi)polity-accuracy=0.971429
2019-09-01 13:13:29,983 [INFO]  Epoch[15] Train-cross-entropy=0.089035
2019-09-01 13:13:29,985 [INFO]  Epoch[15] Train-Relationship_to_preceding_(quasi)polity-accuracy=0.962121
2019-09-01 13:13:29,987 [INFO]  Epoch[15] Time cost=0.651
2019-09-01 13:13:29,996 [INFO]  Saved checkpoint to "model/Relationship_to_preceding_(quasi)polity_imputer/model-0015.params"
2019-09-01 13:13:30,048 [INFO]  Epoch[15] Validation-cross-entropy=0.210356
2019-09-01 13:13:30,051 [INFO]  Epoch[15] Validation-Relationship_to_preceding_(quasi)polity-accuracy=0.929688
2019-09-01 13:13:30,382 [INFO]  Epoch[16] Batch [0-34]	Speed: 1706.42 samples/sec	cross-entropy=0.082848	Relationship_to_preceding_(quasi)polity-accuracy=0.969643
2019-09-01 13:13:30,735 [INFO]  Epoch[16] Train-cross-entropy=0.085855
2019-09-01 13:13:30,737 [INFO]  Epoch[16] Train-Relationship_to_preceding_(quasi)polity-accuracy=0.958333
2019-09-01 13:13:30,738 [INFO]  Epoch[16] Time cost=0.686
2019-09-01 13:13:30,748 [INFO]  Saved checkpoint to "model/Relationship_to_preceding_(quasi)polity_imputer/model-0016.params"
2019-09-01 13:13:30,799 [INFO]  Epoch[16] Validation-cross-entropy=0.209803
2019-09-01 13:13:30,803 [INFO]  Epoch[16] Validation-Relationship_to_preceding_(quasi)polity-accuracy=0.937500
2019-09-01 13:13:31,174 [INFO]  Epoch[17] Batch [0-34]	Speed: 1528.59 samples/sec	cross-entropy=0.075030	Relationship_to_preceding_(quasi)polity-accuracy=0.973214
2019-09-01 13:13:31,549 [INFO]  Epoch[17] Train-cross-entropy=0.079768
2019-09-01 13:13:31,551 [INFO]  Epoch[17] Train-Relationship_to_preceding_(quasi)polity-accuracy=0.964015
2019-09-01 13:13:31,554 [INFO]  Epoch[17] Time cost=0.749
2019-09-01 13:13:31,570 [INFO]  Saved checkpoint to "model/Relationship_to_preceding_(quasi)polity_imputer/model-0017.params"
2019-09-01 13:13:31,619 [INFO]  Epoch[17] Validation-cross-entropy=0.192514
2019-09-01 13:13:31,621 [INFO]  Epoch[17] Validation-Relationship_to_preceding_(quasi)polity-accuracy=0.929688
2019-09-01 13:13:32,014 [INFO]  Epoch[18] Batch [0-34]	Speed: 1431.08 samples/sec	cross-entropy=0.071196	Relationship_to_preceding_(quasi)polity-accuracy=0.973214
2019-09-01 13:13:32,363 [INFO]  Epoch[18] Train-cross-entropy=0.076002
2019-09-01 13:13:32,366 [INFO]  Epoch[18] Train-Relationship_to_preceding_(quasi)polity-accuracy=0.967803
2019-09-01 13:13:32,368 [INFO]  Epoch[18] Time cost=0.745
2019-09-01 13:13:32,378 [INFO]  Saved checkpoint to "model/Relationship_to_preceding_(quasi)polity_imputer/model-0018.params"
2019-09-01 13:13:32,437 [INFO]  Epoch[18] Validation-cross-entropy=0.205118
2019-09-01 13:13:32,440 [INFO]  Epoch[18] Validation-Relationship_to_preceding_(quasi)polity-accuracy=0.937500
2019-09-01 13:13:32,802 [INFO]  Epoch[19] Batch [0-34]	Speed: 1586.54 samples/sec	cross-entropy=0.068192	Relationship_to_preceding_(quasi)polity-accuracy=0.969643
2019-09-01 13:13:33,143 [INFO]  Epoch[19] Train-cross-entropy=0.080267
2019-09-01 13:13:33,144 [INFO]  Epoch[19] Train-Relationship_to_preceding_(quasi)polity-accuracy=0.960227
2019-09-01 13:13:33,146 [INFO]  Epoch[19] Time cost=0.702
2019-09-01 13:13:33,156 [INFO]  Saved checkpoint to "model/Relationship_to_preceding_(quasi)polity_imputer/model-0019.params"
2019-09-01 13:13:33,200 [INFO]  Epoch[19] Validation-cross-entropy=0.180629
2019-09-01 13:13:33,202 [INFO]  Epoch[19] Validation-Relationship_to_preceding_(quasi)polity-accuracy=0.929688
2019-09-01 13:13:33,563 [INFO]  Epoch[20] Batch [0-34]	Speed: 1565.87 samples/sec	cross-entropy=0.063358	Relationship_to_preceding_(quasi)polity-accuracy=0.975000
2019-09-01 13:13:33,881 [INFO]  Epoch[20] Train-cross-entropy=0.075677
2019-09-01 13:13:33,884 [INFO]  Epoch[20] Train-Relationship_to_preceding_(quasi)polity-accuracy=0.967803
2019-09-01 13:13:33,885 [INFO]  Epoch[20] Time cost=0.682
2019-09-01 13:13:33,896 [INFO]  Saved checkpoint to "model/Relationship_to_preceding_(quasi)polity_imputer/model-0020.params"
2019-09-01 13:13:33,951 [INFO]  Epoch[20] Validation-cross-entropy=0.213128
2019-09-01 13:13:33,953 [INFO]  Epoch[20] Validation-Relationship_to_preceding_(quasi)polity-accuracy=0.921875
2019-09-01 13:13:34,316 [INFO]  Epoch[21] Batch [0-34]	Speed: 1573.12 samples/sec	cross-entropy=0.072238	Relationship_to_preceding_(quasi)polity-accuracy=0.969643
2019-09-01 13:13:34,653 [INFO]  Epoch[21] Train-cross-entropy=0.111071
2019-09-01 13:13:34,655 [INFO]  Epoch[21] Train-Relationship_to_preceding_(quasi)polity-accuracy=0.958333
2019-09-01 13:13:34,657 [INFO]  Epoch[21] Time cost=0.702
2019-09-01 13:13:34,672 [INFO]  Saved checkpoint to "model/Relationship_to_preceding_(quasi)polity_imputer/model-0021.params"
2019-09-01 13:13:34,734 [INFO]  Epoch[21] Validation-cross-entropy=0.168784
2019-09-01 13:13:34,736 [INFO]  Epoch[21] Validation-Relationship_to_preceding_(quasi)polity-accuracy=0.953125
2019-09-01 13:13:35,110 [INFO]  Epoch[22] Batch [0-34]	Speed: 1511.94 samples/sec	cross-entropy=0.063309	Relationship_to_preceding_(quasi)polity-accuracy=0.975000
2019-09-01 13:13:35,439 [INFO]  Epoch[22] Train-cross-entropy=0.069061
2019-09-01 13:13:35,441 [INFO]  Epoch[22] Train-Relationship_to_preceding_(quasi)polity-accuracy=0.967803
2019-09-01 13:13:35,443 [INFO]  Epoch[22] Time cost=0.706
2019-09-01 13:13:35,454 [INFO]  Saved checkpoint to "model/Relationship_to_preceding_(quasi)polity_imputer/model-0022.params"
2019-09-01 13:13:35,504 [INFO]  Epoch[22] Validation-cross-entropy=0.227567
2019-09-01 13:13:35,506 [INFO]  Epoch[22] Validation-Relationship_to_preceding_(quasi)polity-accuracy=0.937500
2019-09-01 13:13:35,895 [INFO]  Epoch[23] Batch [0-34]	Speed: 1444.98 samples/sec	cross-entropy=0.062438	Relationship_to_preceding_(quasi)polity-accuracy=0.969643
2019-09-01 13:13:36,232 [INFO]  Epoch[23] Train-cross-entropy=0.078993
2019-09-01 13:13:36,234 [INFO]  Epoch[23] Train-Relationship_to_preceding_(quasi)polity-accuracy=0.965909
2019-09-01 13:13:36,236 [INFO]  Epoch[23] Time cost=0.729
2019-09-01 13:13:36,252 [INFO]  Saved checkpoint to "model/Relationship_to_preceding_(quasi)polity_imputer/model-0023.params"
2019-09-01 13:13:36,309 [INFO]  Epoch[23] Validation-cross-entropy=0.154479
2019-09-01 13:13:36,311 [INFO]  Epoch[23] Validation-Relationship_to_preceding_(quasi)polity-accuracy=0.937500
2019-09-01 13:13:36,731 [INFO]  Epoch[24] Batch [0-34]	Speed: 1361.31 samples/sec	cross-entropy=0.078754	Relationship_to_preceding_(quasi)polity-accuracy=0.976786
2019-09-01 13:13:37,131 [INFO]  Epoch[24] Train-cross-entropy=0.076820
2019-09-01 13:13:37,133 [INFO]  Epoch[24] Train-Relationship_to_preceding_(quasi)polity-accuracy=0.962121
2019-09-01 13:13:37,134 [INFO]  Epoch[24] Time cost=0.821
2019-09-01 13:13:37,144 [INFO]  Saved checkpoint to "model/Relationship_to_preceding_(quasi)polity_imputer/model-0024.params"
2019-09-01 13:13:37,189 [INFO]  Epoch[24] Validation-cross-entropy=0.238743
2019-09-01 13:13:37,191 [INFO]  Epoch[24] Validation-Relationship_to_preceding_(quasi)polity-accuracy=0.914062
2019-09-01 13:13:37,535 [INFO]  Epoch[25] Batch [0-34]	Speed: 1640.65 samples/sec	cross-entropy=0.057401	Relationship_to_preceding_(quasi)polity-accuracy=0.967857
2019-09-01 13:13:37,939 [INFO]  Epoch[25] Train-cross-entropy=0.064780
2019-09-01 13:13:37,942 [INFO]  Epoch[25] Train-Relationship_to_preceding_(quasi)polity-accuracy=0.969697
2019-09-01 13:13:37,945 [INFO]  Epoch[25] Time cost=0.753
2019-09-01 13:13:37,957 [INFO]  Saved checkpoint to "model/Relationship_to_preceding_(quasi)polity_imputer/model-0025.params"
2019-09-01 13:13:38,013 [INFO]  Epoch[25] Validation-cross-entropy=0.239992
2019-09-01 13:13:38,015 [INFO]  Epoch[25] Validation-Relationship_to_preceding_(quasi)polity-accuracy=0.921875
2019-09-01 13:13:38,440 [INFO]  Epoch[26] Batch [0-34]	Speed: 1333.37 samples/sec	cross-entropy=0.107810	Relationship_to_preceding_(quasi)polity-accuracy=0.966071
2019-09-01 13:13:38,859 [INFO]  Epoch[26] Train-cross-entropy=0.121804
2019-09-01 13:13:38,866 [INFO]  Epoch[26] Train-Relationship_to_preceding_(quasi)polity-accuracy=0.964015
2019-09-01 13:13:38,868 [INFO]  Epoch[26] Time cost=0.850
2019-09-01 13:13:38,886 [INFO]  Saved checkpoint to "model/Relationship_to_preceding_(quasi)polity_imputer/model-0026.params"
2019-09-01 13:13:38,952 [INFO]  Epoch[26] Validation-cross-entropy=0.261697
2019-09-01 13:13:38,955 [INFO]  Epoch[26] Validation-Relationship_to_preceding_(quasi)polity-accuracy=0.929688
2019-09-01 13:13:39,366 [INFO]  Epoch[27] Batch [0-34]	Speed: 1388.59 samples/sec	cross-entropy=0.092285	Relationship_to_preceding_(quasi)polity-accuracy=0.967857
2019-09-01 13:13:39,741 [INFO]  Epoch[27] Train-cross-entropy=0.081617
2019-09-01 13:13:39,743 [INFO]  Epoch[27] Train-Relationship_to_preceding_(quasi)polity-accuracy=0.962121
2019-09-01 13:13:39,744 [INFO]  Epoch[27] Time cost=0.786
2019-09-01 13:13:39,755 [INFO]  Saved checkpoint to "model/Relationship_to_preceding_(quasi)polity_imputer/model-0027.params"
2019-09-01 13:13:39,808 [INFO]  Epoch[27] Validation-cross-entropy=0.185326
2019-09-01 13:13:39,812 [INFO]  Epoch[27] Validation-Relationship_to_preceding_(quasi)polity-accuracy=0.929688
2019-09-01 13:13:40,231 [INFO]  Epoch[28] Batch [0-34]	Speed: 1339.15 samples/sec	cross-entropy=0.051976	Relationship_to_preceding_(quasi)polity-accuracy=0.978571
2019-09-01 13:13:40,633 [INFO]  Epoch[28] Train-cross-entropy=0.055705
2019-09-01 13:13:40,636 [INFO]  Epoch[28] Train-Relationship_to_preceding_(quasi)polity-accuracy=0.975379
2019-09-01 13:13:40,639 [INFO]  Epoch[28] Time cost=0.825
2019-09-01 13:13:40,650 [INFO]  Saved checkpoint to "model/Relationship_to_preceding_(quasi)polity_imputer/model-0028.params"
2019-09-01 13:13:40,717 [INFO]  No improvement detected for 5 epochs compared to 0.15447872737422585 last error obtained: 0.27791327133309096, stopping here
2019-09-01 13:13:40,719 [INFO]  
========== done (22.219364404678345 s) fit model
2019-09-01 13:13:42,478 [INFO]  CategoricalEncoder for column Scale_of_supracultural_interaction                                found only 44 occurrences of value 1000000
2019-09-01 13:13:42,480 [INFO]  CategoricalEncoder for column Scale_of_supracultural_interaction                                found only 38 occurrences of value 3000000
2019-09-01 13:13:42,483 [INFO]  CategoricalEncoder for column Scale_of_supracultural_interaction                                found only 28 occurrences of value 17000000
2019-09-01 13:13:42,485 [INFO]  CategoricalEncoder for column Scale_of_supracultural_interaction                                found only 23 occurrences of value 4500000
2019-09-01 13:13:42,486 [INFO]  CategoricalEncoder for column Scale_of_supracultural_interaction                                found only 21 occurrences of value 11000000
2019-09-01 13:13:42,488 [INFO]  CategoricalEncoder for column Scale_of_supracultural_interaction                                found only 20 occurrences of value 2175000
2019-09-01 13:13:42,491 [INFO]  CategoricalEncoder for column Scale_of_supracultural_interaction                                found only 17 occurrences of value 9000000
2019-09-01 13:13:42,493 [INFO]  CategoricalEncoder for column Scale_of_supracultural_interaction                                found only 15 occurrences of value 750000
2019-09-01 13:13:42,496 [INFO]  CategoricalEncoder for column Scale_of_supracultural_interaction                                found only 15 occurrences of value 13100000
2019-09-01 13:13:42,498 [INFO]  CategoricalEncoder for column Scale_of_supracultural_interaction                                found only 11 occurrences of value 5112903
2019-09-01 13:13:42,499 [INFO]  CategoricalEncoder for column Scale_of_supracultural_interaction                                found only 11 occurrences of value 3500000
2019-09-01 13:13:42,501 [INFO]  CategoricalEncoder for column Scale_of_supracultural_interaction                                found only 11 occurrences of value 5500000
2019-09-01 13:13:42,503 [INFO]  CategoricalEncoder for column Scale_of_supracultural_interaction                                found only 10 occurrences of value 4000000
2019-09-01 13:13:42,504 [INFO]  CategoricalEncoder for column Scale_of_supracultural_interaction                                found only 10 occurrences of value 25000
2019-09-01 13:13:42,506 [INFO]  CategoricalEncoder for column Scale_of_supracultural_interaction                                found only 9 occurrences of value 11300000
2019-09-01 13:13:42,507 [INFO]  CategoricalEncoder for column Scale_of_supracultural_interaction                                found only 8 occurrences of value 320000
2019-09-01 13:13:42,509 [INFO]  CategoricalEncoder for column Scale_of_supracultural_interaction                                found only 8 occurrences of value 940000
2019-09-01 13:13:42,510 [INFO]  CategoricalEncoder for column Scale_of_supracultural_interaction                                found only 8 occurrences of value not applicable
2019-09-01 13:13:42,512 [INFO]  CategoricalEncoder for column Scale_of_supracultural_interaction                                found only 7 occurrences of value 78000
2019-09-01 13:13:42,514 [INFO]  CategoricalEncoder for column Scale_of_supracultural_interaction                                found only 7 occurrences of value 1700000
2019-09-01 13:13:42,515 [INFO]  CategoricalEncoder for column Scale_of_supracultural_interaction                                found only 7 occurrences of value 4771577
2019-09-01 13:13:42,517 [INFO]  CategoricalEncoder for column Scale_of_supracultural_interaction                                found only 7 occurrences of value 8804395
2019-09-01 13:13:42,518 [INFO]  CategoricalEncoder for column Scale_of_supracultural_interaction                                found only 6 occurrences of value 2200000
2019-09-01 13:13:42,520 [INFO]  CategoricalEncoder for column Scale_of_supracultural_interaction                                found only 6 occurrences of value 1500000
2019-09-01 13:13:42,522 [INFO]  CategoricalEncoder for column Scale_of_supracultural_interaction                                found only 5 occurrences of value 3425804
2019-09-01 13:13:42,524 [INFO]  CategoricalEncoder for column Scale_of_supracultural_interaction                                found only 5 occurrences of value 5000000
2019-09-01 13:13:42,526 [INFO]  CategoricalEncoder for column Scale_of_supracultural_interaction                                found only 5 occurrences of value 90000
2019-09-01 13:13:42,527 [INFO]  CategoricalEncoder for column Scale_of_supracultural_interaction                                found only 5 occurrences of value 0
2019-09-01 13:13:42,529 [INFO]  CategoricalEncoder for column Scale_of_supracultural_interaction                                found only 5 occurrences of value 3243000
2019-09-01 13:13:42,530 [INFO]  CategoricalEncoder for column Scale_of_supracultural_interaction                                found only 5 occurrences of value 15000000
2019-09-01 13:13:42,531 [INFO]  CategoricalEncoder for column Scale_of_supracultural_interaction                                found only 4 occurrences of value 250000
2019-09-01 13:13:42,534 [INFO]  CategoricalEncoder for column Scale_of_supracultural_interaction                                found only 4 occurrences of value 5400000
2019-09-01 13:13:42,535 [INFO]  CategoricalEncoder for column Scale_of_supracultural_interaction                                found only 4 occurrences of value 2700000
2019-09-01 13:13:42,537 [INFO]  CategoricalEncoder for column Scale_of_supracultural_interaction                                found only 4 occurrences of value 7400000
2019-09-01 13:13:42,539 [INFO]  CategoricalEncoder for column Scale_of_supracultural_interaction                                found only 4 occurrences of value 3000
2019-09-01 13:13:42,542 [INFO]  CategoricalEncoder for column Scale_of_supracultural_interaction                                found only 4 occurrences of value 350000
2019-09-01 13:13:42,545 [INFO]  CategoricalEncoder for column Scale_of_supracultural_interaction                                found only 4 occurrences of value 720000
2019-09-01 13:13:42,547 [INFO]  CategoricalEncoder for column Scale_of_supracultural_interaction                                found only 4 occurrences of value 13000000
2019-09-01 13:13:42,549 [INFO]  CategoricalEncoder for column Scale_of_supracultural_interaction                                found only 3 occurrences of value 3900000
2019-09-01 13:13:42,550 [INFO]  CategoricalEncoder for column Scale_of_supracultural_interaction                                found only 3 occurrences of value 11839074
2019-09-01 13:13:42,552 [INFO]  CategoricalEncoder for column Scale_of_supracultural_interaction                                found only 3 occurrences of value 20000000
2019-09-01 13:13:42,554 [INFO]  CategoricalEncoder for column Scale_of_supracultural_interaction                                found only 3 occurrences of value 125000-150000
2019-09-01 13:13:42,555 [INFO]  CategoricalEncoder for column Scale_of_supracultural_interaction                                found only 3 occurrences of value 2000000
2019-09-01 13:13:42,557 [INFO]  CategoricalEncoder for column Scale_of_supracultural_interaction                                found only 3 occurrences of value 5600000
[truncated: 1,492,355 more chars]
