# Supplementary material for: The two types of society: Computationally revealing recurrent social formations and their evolutionary trajectories
Source: PLoS One. 2020 May 13;15(5):e0232609. doi: 10.1371/journal.pone.0232609 (PMC7219743; doi:10.1371/journal.pone.0232609)
Supplement: S2 File — We include our Python 3 program that begins with the original, untampered Seshat database and performs the entire process of turning it into Shiny Seshat (including all error correction, Complexity Characteristic creation, imputation of missing values, etc.). (ZIP) [file pone.0232609.s004.zip › model/Occupational_complexity_imputer/imputer.log]

2019-09-01 12:53:25,376 [INFO]  
========== start: fit model
2019-09-01 12:53:25,376 [WARNING]  Already bound, ignoring bind()
2019-09-01 12:53:25,429 [INFO]  Epoch[0] Batch [0-6]	Speed: 2301.18 samples/sec	cross-entropy=12.340908	Occupational_complexity-accuracy=0.000000
2019-09-01 12:53:25,461 [INFO]  Epoch[0] Train-cross-entropy=5.359467
2019-09-01 12:53:25,462 [INFO]  Epoch[0] Train-Occupational_complexity-accuracy=0.000000
2019-09-01 12:53:25,462 [INFO]  Epoch[0] Time cost=0.085
2019-09-01 12:53:25,464 [INFO]  Saved checkpoint to "model/Occupational_complexity_imputer/model-0000.params"
2019-09-01 12:53:25,476 [INFO]  Epoch[0] Validation-cross-entropy=9.518499
2019-09-01 12:53:25,477 [INFO]  Epoch[0] Validation-Occupational_complexity-accuracy=0.000000
2019-09-01 12:53:25,532 [INFO]  Epoch[1] Batch [0-6]	Speed: 2047.94 samples/sec	cross-entropy=4.148571	Occupational_complexity-accuracy=0.000000
2019-09-01 12:53:25,566 [INFO]  Epoch[1] Train-cross-entropy=1.782415
2019-09-01 12:53:25,567 [INFO]  Epoch[1] Train-Occupational_complexity-accuracy=0.000000
2019-09-01 12:53:25,567 [INFO]  Epoch[1] Time cost=0.090
2019-09-01 12:53:25,571 [INFO]  Saved checkpoint to "model/Occupational_complexity_imputer/model-0001.params"
2019-09-01 12:53:25,585 [INFO]  Epoch[1] Validation-cross-entropy=3.219072
2019-09-01 12:53:25,585 [INFO]  Epoch[1] Validation-Occupational_complexity-accuracy=0.000000
2019-09-01 12:53:25,634 [INFO]  Epoch[2] Batch [0-6]	Speed: 2463.18 samples/sec	cross-entropy=2.001578	Occupational_complexity-accuracy=0.000000
2019-09-01 12:53:25,663 [INFO]  Epoch[2] Train-cross-entropy=3.636256
2019-09-01 12:53:25,663 [INFO]  Epoch[2] Train-Occupational_complexity-accuracy=0.000000
2019-09-01 12:53:25,664 [INFO]  Epoch[2] Time cost=0.078
2019-09-01 12:53:25,668 [INFO]  Saved checkpoint to "model/Occupational_complexity_imputer/model-0002.params"
2019-09-01 12:53:25,678 [INFO]  Epoch[2] Validation-cross-entropy=0.536789
2019-09-01 12:53:25,678 [INFO]  Epoch[2] Validation-Occupational_complexity-accuracy=0.000000
2019-09-01 12:53:25,729 [INFO]  Epoch[3] Batch [0-6]	Speed: 2201.25 samples/sec	cross-entropy=2.072174	Occupational_complexity-accuracy=0.000000
2019-09-01 12:53:25,756 [INFO]  Epoch[3] Train-cross-entropy=2.125500
2019-09-01 12:53:25,756 [INFO]  Epoch[3] Train-Occupational_complexity-accuracy=0.000000
2019-09-01 12:53:25,757 [INFO]  Epoch[3] Time cost=0.078
2019-09-01 12:53:25,759 [INFO]  Saved checkpoint to "model/Occupational_complexity_imputer/model-0003.params"
2019-09-01 12:53:25,767 [INFO]  Epoch[3] Validation-cross-entropy=1.105864
2019-09-01 12:53:25,767 [INFO]  Epoch[3] Validation-Occupational_complexity-accuracy=0.000000
2019-09-01 12:53:25,806 [INFO]  Epoch[4] Batch [0-6]	Speed: 2878.93 samples/sec	cross-entropy=2.125540	Occupational_complexity-accuracy=0.000000
2019-09-01 12:53:25,831 [INFO]  Epoch[4] Train-cross-entropy=0.645844
2019-09-01 12:53:25,831 [INFO]  Epoch[4] Train-Occupational_complexity-accuracy=0.000000
2019-09-01 12:53:25,831 [INFO]  Epoch[4] Time cost=0.064
2019-09-01 12:53:25,833 [INFO]  Saved checkpoint to "model/Occupational_complexity_imputer/model-0004.params"
2019-09-01 12:53:25,845 [INFO]  Epoch[4] Validation-cross-entropy=0.646167
2019-09-01 12:53:25,848 [INFO]  Epoch[4] Validation-Occupational_complexity-accuracy=0.000000
2019-09-01 12:53:25,889 [INFO]  Epoch[5] Batch [0-6]	Speed: 2795.50 samples/sec	cross-entropy=0.789276	Occupational_complexity-accuracy=0.000000
2019-09-01 12:53:25,910 [INFO]  Epoch[5] Train-cross-entropy=0.889086
2019-09-01 12:53:25,910 [INFO]  Epoch[5] Train-Occupational_complexity-accuracy=0.000000
2019-09-01 12:53:25,911 [INFO]  Epoch[5] Time cost=0.063
2019-09-01 12:53:25,915 [INFO]  Saved checkpoint to "model/Occupational_complexity_imputer/model-0005.params"
2019-09-01 12:53:25,923 [INFO]  Epoch[5] Validation-cross-entropy=0.213953
2019-09-01 12:53:25,924 [INFO]  Epoch[5] Validation-Occupational_complexity-accuracy=0.000000
2019-09-01 12:53:25,963 [INFO]  Epoch[6] Batch [0-6]	Speed: 2846.63 samples/sec	cross-entropy=0.303294	Occupational_complexity-accuracy=0.000000
2019-09-01 12:53:25,984 [INFO]  Epoch[6] Train-cross-entropy=0.252251
2019-09-01 12:53:25,985 [INFO]  Epoch[6] Train-Occupational_complexity-accuracy=0.000000
2019-09-01 12:53:25,985 [INFO]  Epoch[6] Time cost=0.061
2019-09-01 12:53:25,989 [INFO]  Saved checkpoint to "model/Occupational_complexity_imputer/model-0006.params"
2019-09-01 12:53:25,998 [INFO]  Epoch[6] Validation-cross-entropy=0.337510
2019-09-01 12:53:25,998 [INFO]  Epoch[6] Validation-Occupational_complexity-accuracy=0.000000
2019-09-01 12:53:26,044 [INFO]  Epoch[7] Batch [0-6]	Speed: 2380.82 samples/sec	cross-entropy=0.263275	Occupational_complexity-accuracy=0.000000
2019-09-01 12:53:26,072 [INFO]  Epoch[7] Train-cross-entropy=0.189059
2019-09-01 12:53:26,073 [INFO]  Epoch[7] Train-Occupational_complexity-accuracy=0.000000
2019-09-01 12:53:26,073 [INFO]  Epoch[7] Time cost=0.075
2019-09-01 12:53:26,075 [INFO]  Saved checkpoint to "model/Occupational_complexity_imputer/model-0007.params"
2019-09-01 12:53:26,083 [INFO]  Epoch[7] Validation-cross-entropy=0.309815
2019-09-01 12:53:26,084 [INFO]  Epoch[7] Validation-Occupational_complexity-accuracy=0.000000
2019-09-01 12:53:26,124 [INFO]  Epoch[8] Batch [0-6]	Speed: 2799.22 samples/sec	cross-entropy=0.134424	Occupational_complexity-accuracy=0.000000
2019-09-01 12:53:26,149 [INFO]  Epoch[8] Train-cross-entropy=0.096639
2019-09-01 12:53:26,149 [INFO]  Epoch[8] Train-Occupational_complexity-accuracy=0.000000
2019-09-01 12:53:26,150 [INFO]  Epoch[8] Time cost=0.066
2019-09-01 12:53:26,156 [INFO]  Saved checkpoint to "model/Occupational_complexity_imputer/model-0008.params"
2019-09-01 12:53:26,173 [INFO]  Epoch[8] Validation-cross-entropy=0.468205
2019-09-01 12:53:26,174 [INFO]  Epoch[8] Validation-Occupational_complexity-accuracy=0.000000
2019-09-01 12:53:26,228 [INFO]  Epoch[9] Batch [0-6]	Speed: 2167.72 samples/sec	cross-entropy=0.195752	Occupational_complexity-accuracy=0.000000
2019-09-01 12:53:26,260 [INFO]  Epoch[9] Train-cross-entropy=0.146605
2019-09-01 12:53:26,261 [INFO]  Epoch[9] Train-Occupational_complexity-accuracy=0.000000
2019-09-01 12:53:26,261 [INFO]  Epoch[9] Time cost=0.087
2019-09-01 12:53:26,263 [INFO]  Saved checkpoint to "model/Occupational_complexity_imputer/model-0009.params"
2019-09-01 12:53:26,277 [INFO]  Epoch[9] Validation-cross-entropy=0.388879
2019-09-01 12:53:26,278 [INFO]  Epoch[9] Validation-Occupational_complexity-accuracy=0.000000
2019-09-01 12:53:26,342 [INFO]  Epoch[10] Batch [0-6]	Speed: 1787.00 samples/sec	cross-entropy=0.189950	Occupational_complexity-accuracy=0.000000
2019-09-01 12:53:26,381 [INFO]  Epoch[10] Train-cross-entropy=0.139102
2019-09-01 12:53:26,381 [INFO]  Epoch[10] Train-Occupational_complexity-accuracy=0.000000
2019-09-01 12:53:26,382 [INFO]  Epoch[10] Time cost=0.104
2019-09-01 12:53:26,384 [INFO]  Saved checkpoint to "model/Occupational_complexity_imputer/model-0010.params"
2019-09-01 12:53:26,398 [INFO]  Epoch[10] Validation-cross-entropy=0.120266
2019-09-01 12:53:26,398 [INFO]  Epoch[10] Validation-Occupational_complexity-accuracy=0.000000
2019-09-01 12:53:26,452 [INFO]  Epoch[11] Batch [0-6]	Speed: 2213.24 samples/sec	cross-entropy=0.151411	Occupational_complexity-accuracy=0.000000
2019-09-01 12:53:26,493 [INFO]  Epoch[11] Train-cross-entropy=0.097041
2019-09-01 12:53:26,493 [INFO]  Epoch[11] Train-Occupational_complexity-accuracy=0.000000
2019-09-01 12:53:26,493 [INFO]  Epoch[11] Time cost=0.095
2019-09-01 12:53:26,495 [INFO]  Saved checkpoint to "model/Occupational_complexity_imputer/model-0011.params"
2019-09-01 12:53:26,512 [INFO]  Epoch[11] Validation-cross-entropy=0.249634
2019-09-01 12:53:26,512 [INFO]  Epoch[11] Validation-Occupational_complexity-accuracy=0.000000
2019-09-01 12:53:26,566 [INFO]  Epoch[12] Batch [0-6]	Speed: 2027.90 samples/sec	cross-entropy=0.180445	Occupational_complexity-accuracy=0.000000
2019-09-01 12:53:26,599 [INFO]  Epoch[12] Train-cross-entropy=0.152132
2019-09-01 12:53:26,599 [INFO]  Epoch[12] Train-Occupational_complexity-accuracy=0.000000
2019-09-01 12:53:26,600 [INFO]  Epoch[12] Time cost=0.087
2019-09-01 12:53:26,602 [INFO]  Saved checkpoint to "model/Occupational_complexity_imputer/model-0012.params"
2019-09-01 12:53:26,615 [INFO]  Epoch[12] Validation-cross-entropy=0.302555
2019-09-01 12:53:26,615 [INFO]  Epoch[12] Validation-Occupational_complexity-accuracy=0.000000
2019-09-01 12:53:26,664 [INFO]  Epoch[13] Batch [0-6]	Speed: 2358.37 samples/sec	cross-entropy=0.107334	Occupational_complexity-accuracy=0.000000
2019-09-01 12:53:26,700 [INFO]  Epoch[13] Train-cross-entropy=0.059480
2019-09-01 12:53:26,700 [INFO]  Epoch[13] Train-Occupational_complexity-accuracy=0.000000
2019-09-01 12:53:26,701 [INFO]  Epoch[13] Time cost=0.085
2019-09-01 12:53:26,706 [INFO]  Saved checkpoint to "model/Occupational_complexity_imputer/model-0013.params"
2019-09-01 12:53:26,723 [INFO]  Epoch[13] Validation-cross-entropy=0.442961
2019-09-01 12:53:26,723 [INFO]  Epoch[13] Validation-Occupational_complexity-accuracy=0.000000
2019-09-01 12:53:26,772 [INFO]  Epoch[14] Batch [0-6]	Speed: 2246.30 samples/sec	cross-entropy=0.156325	Occupational_complexity-accuracy=0.000000
2019-09-01 12:53:26,799 [INFO]  Epoch[14] Train-cross-entropy=0.127938
2019-09-01 12:53:26,799 [INFO]  Epoch[14] Train-Occupational_complexity-accuracy=0.000000
2019-09-01 12:53:26,799 [INFO]  Epoch[14] Time cost=0.076
2019-09-01 12:53:26,802 [INFO]  Saved checkpoint to "model/Occupational_complexity_imputer/model-0014.params"
2019-09-01 12:53:26,812 [INFO]  Epoch[14] Validation-cross-entropy=0.126880
2019-09-01 12:53:26,812 [INFO]  Epoch[14] Validation-Occupational_complexity-accuracy=0.000000
2019-09-01 12:53:26,872 [INFO]  Epoch[15] Batch [0-6]	Speed: 1865.47 samples/sec	cross-entropy=0.080373	Occupational_complexity-accuracy=0.000000
2019-09-01 12:53:26,900 [INFO]  Epoch[15] Train-cross-entropy=0.043898
2019-09-01 12:53:26,901 [INFO]  Epoch[15] Train-Occupational_complexity-accuracy=0.000000
2019-09-01 12:53:26,901 [INFO]  Epoch[15] Time cost=0.088
2019-09-01 12:53:26,904 [INFO]  Saved checkpoint to "model/Occupational_complexity_imputer/model-0015.params"
2019-09-01 12:53:26,924 [INFO]  No improvement detected for 5 epochs compared to 0.12026619352400303 last error obtained: 0.20951968431472778, stopping here
2019-09-01 12:53:26,925 [INFO]  
========== done (1.5488672256469727 s) fit model
2019-09-01 12:53:33,474 [INFO]  
========== start: fit model
2019-09-01 12:53:33,474 [WARNING]  Already bound, ignoring bind()
2019-09-01 12:53:33,648 [INFO]  Epoch[0] Batch [0-35]	Speed: 3345.20 samples/sec	cross-entropy=6.039251	Professional_lawyers-accuracy=0.000000
2019-09-01 12:53:33,833 [INFO]  Epoch[0] Train-cross-entropy=4.838894
2019-09-01 12:53:33,833 [INFO]  Epoch[0] Train-Professional_lawyers-accuracy=0.000000
2019-09-01 12:53:33,834 [INFO]  Epoch[0] Time cost=0.358
2019-09-01 12:53:33,836 [INFO]  Saved checkpoint to "model/Professional_lawyers_imputer/model-0000.params"
2019-09-01 12:53:33,869 [INFO]  Epoch[0] Validation-cross-entropy=3.243007
2019-09-01 12:53:33,869 [INFO]  Epoch[0] Validation-Professional_lawyers-accuracy=0.000000
2019-09-01 12:53:34,042 [INFO]  Epoch[1] Batch [0-35]	Speed: 3357.58 samples/sec	cross-entropy=2.615394	Professional_lawyers-accuracy=0.000000
2019-09-01 12:53:34,227 [INFO]  Epoch[1] Train-cross-entropy=3.104730
2019-09-01 12:53:34,227 [INFO]  Epoch[1] Train-Professional_lawyers-accuracy=0.000000
2019-09-01 12:53:34,227 [INFO]  Epoch[1] Time cost=0.357
2019-09-01 12:53:34,229 [INFO]  Saved checkpoint to "model/Professional_lawyers_imputer/model-0001.params"
2019-09-01 12:53:34,267 [INFO]  Epoch[1] Validation-cross-entropy=2.226561
2019-09-01 12:53:34,267 [INFO]  Epoch[1] Validation-Professional_lawyers-accuracy=0.000000
2019-09-01 12:53:34,446 [INFO]  Epoch[2] Batch [0-35]	Speed: 3248.95 samples/sec	cross-entropy=1.713478	Professional_lawyers-accuracy=0.000000
2019-09-01 12:53:34,620 [INFO]  Epoch[2] Train-cross-entropy=2.246024
2019-09-01 12:53:34,620 [INFO]  Epoch[2] Train-Professional_lawyers-accuracy=0.000000
2019-09-01 12:53:34,620 [INFO]  Epoch[2] Time cost=0.353
2019-09-01 12:53:34,623 [INFO]  Saved checkpoint to "model/Professional_lawyers_imputer/model-0002.params"
2019-09-01 12:53:34,655 [INFO]  Epoch[2] Validation-cross-entropy=1.579640
2019-09-01 12:53:34,656 [INFO]  Epoch[2] Validation-Professional_lawyers-accuracy=0.000000
2019-09-01 12:53:34,827 [INFO]  Epoch[3] Batch [0-35]	Speed: 3370.00 samples/sec	cross-entropy=1.320267	Professional_lawyers-accuracy=0.000000
2019-09-01 12:53:34,989 [INFO]  Epoch[3] Train-cross-entropy=1.711329
2019-09-01 12:53:34,989 [INFO]  Epoch[3] Train-Professional_lawyers-accuracy=0.000000
2019-09-01 12:53:34,989 [INFO]  Epoch[3] Time cost=0.333
2019-09-01 12:53:34,992 [INFO]  Saved checkpoint to "model/Professional_lawyers_imputer/model-0003.params"
2019-09-01 12:53:35,025 [INFO]  Epoch[3] Validation-cross-entropy=1.189707
2019-09-01 12:53:35,025 [INFO]  Epoch[3] Validation-Professional_lawyers-accuracy=0.000000
2019-09-01 12:53:35,224 [INFO]  Epoch[4] Batch [0-35]	Speed: 2891.84 samples/sec	cross-entropy=1.142681	Professional_lawyers-accuracy=0.000000
2019-09-01 12:53:35,403 [INFO]  Epoch[4] Train-cross-entropy=1.371150
2019-09-01 12:53:35,404 [INFO]  Epoch[4] Train-Professional_lawyers-accuracy=0.000000
2019-09-01 12:53:35,404 [INFO]  Epoch[4] Time cost=0.379
2019-09-01 12:53:35,406 [INFO]  Saved checkpoint to "model/Professional_lawyers_imputer/model-0004.params"
2019-09-01 12:53:35,439 [INFO]  Epoch[4] Validation-cross-entropy=1.035473
2019-09-01 12:53:35,439 [INFO]  Epoch[4] Validation-Professional_lawyers-accuracy=0.000000
2019-09-01 12:53:35,609 [INFO]  Epoch[5] Batch [0-35]	Speed: 3396.94 samples/sec	cross-entropy=1.037842	Professional_lawyers-accuracy=0.000000
2019-09-01 12:53:35,769 [INFO]  Epoch[5] Train-cross-entropy=1.037595
2019-09-01 12:53:35,770 [INFO]  Epoch[5] Train-Professional_lawyers-accuracy=0.000000
2019-09-01 12:53:35,770 [INFO]  Epoch[5] Time cost=0.330
2019-09-01 12:53:35,772 [INFO]  Saved checkpoint to "model/Professional_lawyers_imputer/model-0005.params"
2019-09-01 12:53:35,804 [INFO]  Epoch[5] Validation-cross-entropy=0.974274
2019-09-01 12:53:35,804 [INFO]  Epoch[5] Validation-Professional_lawyers-accuracy=0.000000
2019-09-01 12:53:35,982 [INFO]  Epoch[6] Batch [0-35]	Speed: 3242.09 samples/sec	cross-entropy=0.949033	Professional_lawyers-accuracy=0.000000
2019-09-01 12:53:36,149 [INFO]  Epoch[6] Train-cross-entropy=0.814108
2019-09-01 12:53:36,150 [INFO]  Epoch[6] Train-Professional_lawyers-accuracy=0.000000
2019-09-01 12:53:36,150 [INFO]  Epoch[6] Time cost=0.345
2019-09-01 12:53:36,153 [INFO]  Saved checkpoint to "model/Professional_lawyers_imputer/model-0006.params"
2019-09-01 12:53:36,192 [INFO]  Epoch[6] Validation-cross-entropy=0.744821
2019-09-01 12:53:36,192 [INFO]  Epoch[6] Validation-Professional_lawyers-accuracy=0.000000
2019-09-01 12:53:36,380 [INFO]  Epoch[7] Batch [0-35]	Speed: 3085.49 samples/sec	cross-entropy=0.676218	Professional_lawyers-accuracy=0.000000
2019-09-01 12:53:36,571 [INFO]  Epoch[7] Train-cross-entropy=0.656320
2019-09-01 12:53:36,571 [INFO]  Epoch[7] Train-Professional_lawyers-accuracy=0.000000
2019-09-01 12:53:36,572 [INFO]  Epoch[7] Time cost=0.379
2019-09-01 12:53:36,574 [INFO]  Saved checkpoint to "model/Professional_lawyers_imputer/model-0007.params"
2019-09-01 12:53:36,618 [INFO]  Epoch[7] Validation-cross-entropy=0.666767
2019-09-01 12:53:36,619 [INFO]  Epoch[7] Validation-Professional_lawyers-accuracy=0.000000
2019-09-01 12:53:36,819 [INFO]  Epoch[8] Batch [0-35]	Speed: 2898.39 samples/sec	cross-entropy=0.482446	Professional_lawyers-accuracy=0.000000
2019-09-01 12:53:36,982 [INFO]  Epoch[8] Train-cross-entropy=0.450263
2019-09-01 12:53:36,982 [INFO]  Epoch[8] Train-Professional_lawyers-accuracy=0.000000
2019-09-01 12:53:36,982 [INFO]  Epoch[8] Time cost=0.363
2019-09-01 12:53:36,985 [INFO]  Saved checkpoint to "model/Professional_lawyers_imputer/model-0008.params"
2019-09-01 12:53:37,022 [INFO]  Epoch[8] Validation-cross-entropy=0.570847
2019-09-01 12:53:37,023 [INFO]  Epoch[8] Validation-Professional_lawyers-accuracy=0.000000
2019-09-01 12:53:37,237 [INFO]  Epoch[9] Batch [0-35]	Speed: 2700.29 samples/sec	cross-entropy=0.395486	Professional_lawyers-accuracy=0.000000
2019-09-01 12:53:37,419 [INFO]  Epoch[9] Train-cross-entropy=0.397155
2019-09-01 12:53:37,422 [INFO]  Epoch[9] Train-Professional_lawyers-accuracy=0.000000
2019-09-01 12:53:37,422 [INFO]  Epoch[9] Time cost=0.399
2019-09-01 12:53:37,425 [INFO]  Saved checkpoint to "model/Professional_lawyers_imputer/model-0009.params"
2019-09-01 12:53:37,466 [INFO]  Epoch[9] Validation-cross-entropy=0.584740
2019-09-01 12:53:37,466 [INFO]  Epoch[9] Validation-Professional_lawyers-accuracy=0.000000
2019-09-01 12:53:37,672 [INFO]  Epoch[10] Batch [0-35]	Speed: 2816.85 samples/sec	cross-entropy=0.302961	Professional_lawyers-accuracy=0.000000
2019-09-01 12:53:37,856 [INFO]  Epoch[10] Train-cross-entropy=0.335805
2019-09-01 12:53:37,856 [INFO]  Epoch[10] Train-Professional_lawyers-accuracy=0.000000
2019-09-01 12:53:37,856 [INFO]  Epoch[10] Time cost=0.390
2019-09-01 12:53:37,859 [INFO]  Saved checkpoint to "model/Professional_lawyers_imputer/model-0010.params"
2019-09-01 12:53:37,895 [INFO]  Epoch[10] Validation-cross-entropy=0.642740
2019-09-01 12:53:37,896 [INFO]  Epoch[10] Validation-Professional_lawyers-accuracy=0.000000
2019-09-01 12:53:38,074 [INFO]  Epoch[11] Batch [0-35]	Speed: 3263.66 samples/sec	cross-entropy=0.253520	Professional_lawyers-accuracy=0.000000
2019-09-01 12:53:38,253 [INFO]  Epoch[11] Train-cross-entropy=0.255421
2019-09-01 12:53:38,253 [INFO]  Epoch[11] Train-Professional_lawyers-accuracy=0.000000
2019-09-01 12:53:38,253 [INFO]  Epoch[11] Time cost=0.357
2019-09-01 12:53:38,256 [INFO]  Saved checkpoint to "model/Professional_lawyers_imputer/model-0011.params"
2019-09-01 12:53:38,290 [INFO]  Epoch[11] Validation-cross-entropy=0.524423
2019-09-01 12:53:38,290 [INFO]  Epoch[11] Validation-Professional_lawyers-accuracy=0.000000
2019-09-01 12:53:38,473 [INFO]  Epoch[12] Batch [0-35]	Speed: 3147.72 samples/sec	cross-entropy=0.226924	Professional_lawyers-accuracy=0.000000
2019-09-01 12:53:38,661 [INFO]  Epoch[12] Train-cross-entropy=0.234650
2019-09-01 12:53:38,662 [INFO]  Epoch[12] Train-Professional_lawyers-accuracy=0.000000
2019-09-01 12:53:38,662 [INFO]  Epoch[12] Time cost=0.371
2019-09-01 12:53:38,664 [INFO]  Saved checkpoint to "model/Professional_lawyers_imputer/model-0012.params"
2019-09-01 12:53:38,714 [INFO]  Epoch[12] Validation-cross-entropy=0.525376
2019-09-01 12:53:38,715 [INFO]  Epoch[12] Validation-Professional_lawyers-accuracy=0.000000
2019-09-01 12:53:38,894 [INFO]  Epoch[13] Batch [0-35]	Speed: 3223.39 samples/sec	cross-entropy=0.226529	Professional_lawyers-accuracy=0.000000
2019-09-01 12:53:39,075 [INFO]  Epoch[13] Train-cross-entropy=0.236933
2019-09-01 12:53:39,075 [INFO]  Epoch[13] Train-Professional_lawyers-accuracy=0.000000
2019-09-01 12:53:39,075 [INFO]  Epoch[13] Time cost=0.361
2019-09-01 12:53:39,077 [INFO]  Saved checkpoint to "model/Professional_lawyers_imputer/model-0013.params"
2019-09-01 12:53:39,122 [INFO]  Epoch[13] Validation-cross-entropy=0.417512
2019-09-01 12:53:39,122 [INFO]  Epoch[13] Validation-Professional_lawyers-accuracy=0.000000
2019-09-01 12:53:39,308 [INFO]  Epoch[14] Batch [0-35]	Speed: 3129.31 samples/sec	cross-entropy=0.217359	Professional_lawyers-accuracy=0.000000
2019-09-01 12:53:39,494 [INFO]  Epoch[14] Train-cross-entropy=0.216381
2019-09-01 12:53:39,494 [INFO]  Epoch[14] Train-Professional_lawyers-accuracy=0.000000
2019-09-01 12:53:39,494 [INFO]  Epoch[14] Time cost=0.372
2019-09-01 12:53:39,496 [INFO]  Saved checkpoint to "model/Professional_lawyers_imputer/model-0014.params"
2019-09-01 12:53:39,532 [INFO]  Epoch[14] Validation-cross-entropy=0.467908
2019-09-01 12:53:39,532 [INFO]  Epoch[14] Validation-Professional_lawyers-accuracy=0.000000
2019-09-01 12:53:39,745 [INFO]  Epoch[15] Batch [0-35]	Speed: 2708.00 samples/sec	cross-entropy=0.290190	Professional_lawyers-accuracy=0.000000
2019-09-01 12:53:39,912 [INFO]  Epoch[15] Train-cross-entropy=0.311726
2019-09-01 12:53:39,913 [INFO]  Epoch[15] Train-Professional_lawyers-accuracy=0.000000
2019-09-01 12:53:39,913 [INFO]  Epoch[15] Time cost=0.380
2019-09-01 12:53:39,915 [INFO]  Saved checkpoint to "model/Professional_lawyers_imputer/model-0015.params"
2019-09-01 12:53:39,947 [INFO]  Epoch[15] Validation-cross-entropy=0.417275
2019-09-01 12:53:39,948 [INFO]  Epoch[15] Validation-Professional_lawyers-accuracy=0.000000
2019-09-01 12:53:40,135 [INFO]  Epoch[16] Batch [0-35]	Speed: 3076.93 samples/sec	cross-entropy=0.267227	Professional_lawyers-accuracy=0.000000
2019-09-01 12:53:40,315 [INFO]  Epoch[16] Train-cross-entropy=0.273766
2019-09-01 12:53:40,316 [INFO]  Epoch[16] Train-Professional_lawyers-accuracy=0.000000
2019-09-01 12:53:40,316 [INFO]  Epoch[16] Time cost=0.368
2019-09-01 12:53:40,319 [INFO]  Saved checkpoint to "model/Professional_lawyers_imputer/model-0016.params"
2019-09-01 12:53:40,351 [INFO]  Epoch[16] Validation-cross-entropy=0.493977
2019-09-01 12:53:40,351 [INFO]  Epoch[16] Validation-Professional_lawyers-accuracy=0.000000
2019-09-01 12:53:40,526 [INFO]  Epoch[17] Batch [0-35]	Speed: 3307.96 samples/sec	cross-entropy=0.292232	Professional_lawyers-accuracy=0.000000
2019-09-01 12:53:40,687 [INFO]  Epoch[17] Train-cross-entropy=0.300805
2019-09-01 12:53:40,687 [INFO]  Epoch[17] Train-Professional_lawyers-accuracy=0.000000
2019-09-01 12:53:40,688 [INFO]  Epoch[17] Time cost=0.337
2019-09-01 12:53:40,691 [INFO]  Saved checkpoint to "model/Professional_lawyers_imputer/model-0017.params"
2019-09-01 12:53:40,724 [INFO]  Epoch[17] Validation-cross-entropy=0.528282
2019-09-01 12:53:40,724 [INFO]  Epoch[17] Validation-Professional_lawyers-accuracy=0.000000
2019-09-01 12:53:40,903 [INFO]  Epoch[18] Batch [0-35]	Speed: 3222.23 samples/sec	cross-entropy=0.359799	Professional_lawyers-accuracy=0.000000
2019-09-01 12:53:41,066 [INFO]  Epoch[18] Train-cross-entropy=0.267579
2019-09-01 12:53:41,066 [INFO]  Epoch[18] Train-Professional_lawyers-accuracy=0.000000
2019-09-01 12:53:41,066 [INFO]  Epoch[18] Time cost=0.342
2019-09-01 12:53:41,069 [INFO]  Saved checkpoint to "model/Professional_lawyers_imputer/model-0018.params"
2019-09-01 12:53:41,109 [INFO]  Epoch[18] Validation-cross-entropy=0.431442
2019-09-01 12:53:41,109 [INFO]  Epoch[18] Validation-Professional_lawyers-accuracy=0.000000
2019-09-01 12:53:41,303 [INFO]  Epoch[19] Batch [0-35]	Speed: 3000.57 samples/sec	cross-entropy=0.229897	Professional_lawyers-accuracy=0.000000
2019-09-01 12:53:41,466 [INFO]  Epoch[19] Train-cross-entropy=0.203524
2019-09-01 12:53:41,466 [INFO]  Epoch[19] Train-Professional_lawyers-accuracy=0.000000
2019-09-01 12:53:41,466 [INFO]  Epoch[19] Time cost=0.357
2019-09-01 12:53:41,469 [INFO]  Saved checkpoint to "model/Professional_lawyers_imputer/model-0019.params"
2019-09-01 12:53:41,502 [INFO]  Epoch[19] Validation-cross-entropy=0.292102
2019-09-01 12:53:41,503 [INFO]  Epoch[19] Validation-Professional_lawyers-accuracy=0.000000
2019-09-01 12:53:41,731 [INFO]  Epoch[20] Batch [0-35]	Speed: 2512.42 samples/sec	cross-entropy=0.159812	Professional_lawyers-accuracy=0.000000
2019-09-01 12:53:41,901 [INFO]  Epoch[20] Train-cross-entropy=0.163310
2019-09-01 12:53:41,902 [INFO]  Epoch[20] Train-Professional_lawyers-accuracy=0.000000
2019-09-01 12:53:41,902 [INFO]  Epoch[20] Time cost=0.399
2019-09-01 12:53:41,904 [INFO]  Saved checkpoint to "model/Professional_lawyers_imputer/model-0020.params"
2019-09-01 12:53:41,940 [INFO]  Epoch[20] Validation-cross-entropy=0.371992
2019-09-01 12:53:41,940 [INFO]  Epoch[20] Validation-Professional_lawyers-accuracy=0.000000
2019-09-01 12:53:42,146 [INFO]  Epoch[21] Batch [0-35]	Speed: 2809.36 samples/sec	cross-entropy=0.129043	Professional_lawyers-accuracy=0.000000
2019-09-01 12:53:42,315 [INFO]  Epoch[21] Train-cross-entropy=0.165573
2019-09-01 12:53:42,315 [INFO]  Epoch[21] Train-Professional_lawyers-accuracy=0.000000
2019-09-01 12:53:42,315 [INFO]  Epoch[21] Time cost=0.375
2019-09-01 12:53:42,317 [INFO]  Saved checkpoint to "model/Professional_lawyers_imputer/model-0021.params"
2019-09-01 12:53:42,362 [INFO]  Epoch[21] Validation-cross-entropy=0.425001
2019-09-01 12:53:42,363 [INFO]  Epoch[21] Validation-Professional_lawyers-accuracy=0.000000
2019-09-01 12:53:42,561 [INFO]  Epoch[22] Batch [0-35]	Speed: 2920.11 samples/sec	cross-entropy=0.127851	Professional_lawyers-accuracy=0.000000
2019-09-01 12:53:42,745 [INFO]  Epoch[22] Train-cross-entropy=0.185378
2019-09-01 12:53:42,745 [INFO]  Epoch[22] Train-Professional_lawyers-accuracy=0.000000
2019-09-01 12:53:42,745 [INFO]  Epoch[22] Time cost=0.383
2019-09-01 12:53:42,748 [INFO]  Saved checkpoint to "model/Professional_lawyers_imputer/model-0022.params"
2019-09-01 12:53:42,785 [INFO]  Epoch[22] Validation-cross-entropy=0.503922
2019-09-01 12:53:42,785 [INFO]  Epoch[22] Validation-Professional_lawyers-accuracy=0.000000
2019-09-01 12:53:43,019 [INFO]  Epoch[23] Batch [0-35]	Speed: 2471.11 samples/sec	cross-entropy=0.159740	Professional_lawyers-accuracy=0.000000
2019-09-01 12:53:43,188 [INFO]  Epoch[23] Train-cross-entropy=0.173680
2019-09-01 12:53:43,188 [INFO]  Epoch[23] Train-Professional_lawyers-accuracy=0.000000
2019-09-01 12:53:43,188 [INFO]  Epoch[23] Time cost=0.403
2019-09-01 12:53:43,194 [INFO]  Saved checkpoint to "model/Professional_lawyers_imputer/model-0023.params"
2019-09-01 12:53:43,231 [INFO]  Epoch[23] Validation-cross-entropy=0.479109
2019-09-01 12:53:43,231 [INFO]  Epoch[23] Validation-Professional_lawyers-accuracy=0.000000
2019-09-01 12:53:43,409 [INFO]  Epoch[24] Batch [0-35]	Speed: 3248.33 samples/sec	cross-entropy=0.148894	Professional_lawyers-accuracy=0.000000
2019-09-01 12:53:43,627 [INFO]  Epoch[24] Train-cross-entropy=0.145962
2019-09-01 12:53:43,628 [INFO]  Epoch[24] Train-Professional_lawyers-accuracy=0.000000
2019-09-01 12:53:43,628 [INFO]  Epoch[24] Time cost=0.397
2019-09-01 12:53:43,631 [INFO]  Saved checkpoint to "model/Professional_lawyers_imputer/model-0024.params"
2019-09-01 12:53:43,673 [INFO]  No improvement detected for 5 epochs compared to 0.2921018050983548 last error obtained: 0.4883453967049718, stopping here
2019-09-01 12:53:43,673 [INFO]  
========== done (10.199398040771484 s) fit model
2019-09-01 12:53:48,775 [INFO]  
========== start: fit model
2019-09-01 12:53:48,775 [WARNING]  Already bound, ignoring bind()
2019-09-01 12:53:48,972 [INFO]  Epoch[0] Batch [0-39]	Speed: 3267.16 samples/sec	cross-entropy=6.082987	Professional_military_officers-accuracy=0.000000
2019-09-01 12:53:49,175 [INFO]  Epoch[0] Train-cross-entropy=3.579911
2019-09-01 12:53:49,175 [INFO]  Epoch[0] Train-Professional_military_officers-accuracy=0.000000
2019-09-01 12:53:49,175 [INFO]  Epoch[0] Time cost=0.399
2019-09-01 12:53:49,177 [INFO]  Saved checkpoint to "model/Professional_military_officers_imputer/model-0000.params"
2019-09-01 12:53:49,216 [INFO]  Epoch[0] Validation-cross-entropy=3.147509
2019-09-01 12:53:49,216 [INFO]  Epoch[0] Validation-Professional_military_officers-accuracy=0.000000
2019-09-01 12:53:49,404 [INFO]  Epoch[1] Batch [0-39]	Speed: 3421.38 samples/sec	cross-entropy=2.385842	Professional_military_officers-accuracy=0.000000
2019-09-01 12:53:49,578 [INFO]  Epoch[1] Train-cross-entropy=1.883938
2019-09-01 12:53:49,579 [INFO]  Epoch[1] Train-Professional_military_officers-accuracy=0.000000
2019-09-01 12:53:49,579 [INFO]  Epoch[1] Time cost=0.362
2019-09-01 12:53:49,581 [INFO]  Saved checkpoint to "model/Professional_military_officers_imputer/model-0001.params"
2019-09-01 12:53:49,618 [INFO]  Epoch[1] Validation-cross-entropy=2.214687
2019-09-01 12:53:49,618 [INFO]  Epoch[1] Validation-Professional_military_officers-accuracy=0.000000
2019-09-01 12:53:49,843 [INFO]  Epoch[2] Batch [0-39]	Speed: 2833.01 samples/sec	cross-entropy=1.448893	Professional_military_officers-accuracy=0.000000
2019-09-01 12:53:50,018 [INFO]  Epoch[2] Train-cross-entropy=1.317630
2019-09-01 12:53:50,018 [INFO]  Epoch[2] Train-Professional_military_officers-accuracy=0.000000
2019-09-01 12:53:50,019 [INFO]  Epoch[2] Time cost=0.401
2019-09-01 12:53:50,021 [INFO]  Saved checkpoint to "model/Professional_military_officers_imputer/model-0002.params"
2019-09-01 12:53:50,060 [INFO]  Epoch[2] Validation-cross-entropy=1.714147
2019-09-01 12:53:50,060 [INFO]  Epoch[2] Validation-Professional_military_officers-accuracy=0.000000
2019-09-01 12:53:50,251 [INFO]  Epoch[3] Batch [0-39]	Speed: 3361.70 samples/sec	cross-entropy=0.910524	Professional_military_officers-accuracy=0.000000
2019-09-01 12:53:50,428 [INFO]  Epoch[3] Train-cross-entropy=0.996756
2019-09-01 12:53:50,428 [INFO]  Epoch[3] Train-Professional_military_officers-accuracy=0.000000
2019-09-01 12:53:50,428 [INFO]  Epoch[3] Time cost=0.368
2019-09-01 12:53:50,431 [INFO]  Saved checkpoint to "model/Professional_military_officers_imputer/model-0003.params"
2019-09-01 12:53:50,469 [INFO]  Epoch[3] Validation-cross-entropy=1.365515
2019-09-01 12:53:50,469 [INFO]  Epoch[3] Validation-Professional_military_officers-accuracy=0.000000
2019-09-01 12:53:50,663 [INFO]  Epoch[4] Batch [0-39]	Speed: 3302.31 samples/sec	cross-entropy=0.658928	Professional_military_officers-accuracy=0.000000
2019-09-01 12:53:50,839 [INFO]  Epoch[4] Train-cross-entropy=0.827683
2019-09-01 12:53:50,839 [INFO]  Epoch[4] Train-Professional_military_officers-accuracy=0.000000
2019-09-01 12:53:50,839 [INFO]  Epoch[4] Time cost=0.369
2019-09-01 12:53:50,841 [INFO]  Saved checkpoint to "model/Professional_military_officers_imputer/model-0004.params"
2019-09-01 12:53:50,880 [INFO]  Epoch[4] Validation-cross-entropy=1.148530
2019-09-01 12:53:50,881 [INFO]  Epoch[4] Validation-Professional_military_officers-accuracy=0.000000
2019-09-01 12:53:51,069 [INFO]  Epoch[5] Batch [0-39]	Speed: 3395.08 samples/sec	cross-entropy=0.601123	Professional_military_officers-accuracy=0.000000
2019-09-01 12:53:51,264 [INFO]  Epoch[5] Train-cross-entropy=0.843065
2019-09-01 12:53:51,264 [INFO]  Epoch[5] Train-Professional_military_officers-accuracy=0.000000
2019-09-01 12:53:51,265 [INFO]  Epoch[5] Time cost=0.384
2019-09-01 12:53:51,267 [INFO]  Saved checkpoint to "model/Professional_military_officers_imputer/model-0005.params"
2019-09-01 12:53:51,306 [INFO]  Epoch[5] Validation-cross-entropy=1.312214
2019-09-01 12:53:51,306 [INFO]  Epoch[5] Validation-Professional_military_officers-accuracy=0.000000
2019-09-01 12:53:51,492 [INFO]  Epoch[6] Batch [0-39]	Speed: 3451.47 samples/sec	cross-entropy=0.769588	Professional_military_officers-accuracy=0.000000
2019-09-01 12:53:51,700 [INFO]  Epoch[6] Train-cross-entropy=0.656942
2019-09-01 12:53:51,701 [INFO]  Epoch[6] Train-Professional_military_officers-accuracy=0.000000
2019-09-01 12:53:51,701 [INFO]  Epoch[6] Time cost=0.395
2019-09-01 12:53:51,703 [INFO]  Saved checkpoint to "model/Professional_military_officers_imputer/model-0006.params"
2019-09-01 12:53:51,744 [INFO]  Epoch[6] Validation-cross-entropy=0.831469
2019-09-01 12:53:51,744 [INFO]  Epoch[6] Validation-Professional_military_officers-accuracy=0.000000
2019-09-01 12:53:51,932 [INFO]  Epoch[7] Batch [0-39]	Speed: 3408.85 samples/sec	cross-entropy=0.483531	Professional_military_officers-accuracy=0.000000
2019-09-01 12:53:52,134 [INFO]  Epoch[7] Train-cross-entropy=0.530124
2019-09-01 12:53:52,134 [INFO]  Epoch[7] Train-Professional_military_officers-accuracy=0.000000
2019-09-01 12:53:52,134 [INFO]  Epoch[7] Time cost=0.390
2019-09-01 12:53:52,136 [INFO]  Saved checkpoint to "model/Professional_military_officers_imputer/model-0007.params"
2019-09-01 12:53:52,175 [INFO]  Epoch[7] Validation-cross-entropy=0.802181
2019-09-01 12:53:52,176 [INFO]  Epoch[7] Validation-Professional_military_officers-accuracy=0.000000
2019-09-01 12:53:52,385 [INFO]  Epoch[8] Batch [0-39]	Speed: 3046.64 samples/sec	cross-entropy=0.484113	Professional_military_officers-accuracy=0.000000
2019-09-01 12:53:52,565 [INFO]  Epoch[8] Train-cross-entropy=0.472612
2019-09-01 12:53:52,566 [INFO]  Epoch[8] Train-Professional_military_officers-accuracy=0.000000
2019-09-01 12:53:52,566 [INFO]  Epoch[8] Time cost=0.390
2019-09-01 12:53:52,568 [INFO]  Saved checkpoint to "model/Professional_military_officers_imputer/model-0008.params"
2019-09-01 12:53:52,605 [INFO]  Epoch[8] Validation-cross-entropy=0.708375
2019-09-01 12:53:52,605 [INFO]  Epoch[8] Validation-Professional_military_officers-accuracy=0.000000
2019-09-01 12:53:52,811 [INFO]  Epoch[9] Batch [0-39]	Speed: 3115.13 samples/sec	cross-entropy=0.448232	Professional_military_officers-accuracy=0.000000
2019-09-01 12:53:53,000 [INFO]  Epoch[9] Train-cross-entropy=0.463195
2019-09-01 12:53:53,003 [INFO]  Epoch[9] Train-Professional_military_officers-accuracy=0.000000
2019-09-01 12:53:53,003 [INFO]  Epoch[9] Time cost=0.397
2019-09-01 12:53:53,005 [INFO]  Saved checkpoint to "model/Professional_military_officers_imputer/model-0009.params"
2019-09-01 12:53:53,042 [INFO]  Epoch[9] Validation-cross-entropy=0.627339
2019-09-01 12:53:53,042 [INFO]  Epoch[9] Validation-Professional_military_officers-accuracy=0.000000
2019-09-01 12:53:53,236 [INFO]  Epoch[10] Batch [0-39]	Speed: 3299.87 samples/sec	cross-entropy=0.391801	Professional_military_officers-accuracy=0.000000
2019-09-01 12:53:53,427 [INFO]  Epoch[10] Train-cross-entropy=0.384748
2019-09-01 12:53:53,427 [INFO]  Epoch[10] Train-Professional_military_officers-accuracy=0.000000
2019-09-01 12:53:53,427 [INFO]  Epoch[10] Time cost=0.385
2019-09-01 12:53:53,430 [INFO]  Saved checkpoint to "model/Professional_military_officers_imputer/model-0010.params"
2019-09-01 12:53:53,468 [INFO]  Epoch[10] Validation-cross-entropy=0.582473
2019-09-01 12:53:53,469 [INFO]  Epoch[10] Validation-Professional_military_officers-accuracy=0.000000
2019-09-01 12:53:53,667 [INFO]  Epoch[11] Batch [0-39]	Speed: 3230.11 samples/sec	cross-entropy=0.337833	Professional_military_officers-accuracy=0.000000
2019-09-01 12:53:53,864 [INFO]  Epoch[11] Train-cross-entropy=0.349874
2019-09-01 12:53:53,865 [INFO]  Epoch[11] Train-Professional_military_officers-accuracy=0.000000
2019-09-01 12:53:53,865 [INFO]  Epoch[11] Time cost=0.396
2019-09-01 12:53:53,867 [INFO]  Saved checkpoint to "model/Professional_military_officers_imputer/model-0011.params"
2019-09-01 12:53:53,906 [INFO]  Epoch[11] Validation-cross-entropy=0.452943
2019-09-01 12:53:53,906 [INFO]  Epoch[11] Validation-Professional_military_officers-accuracy=0.000000
2019-09-01 12:53:54,104 [INFO]  Epoch[12] Batch [0-39]	Speed: 3237.83 samples/sec	cross-entropy=0.310228	Professional_military_officers-accuracy=0.000000
2019-09-01 12:53:54,283 [INFO]  Epoch[12] Train-cross-entropy=0.307165
2019-09-01 12:53:54,283 [INFO]  Epoch[12] Train-Professional_military_officers-accuracy=0.000000
2019-09-01 12:53:54,284 [INFO]  Epoch[12] Time cost=0.377
2019-09-01 12:53:54,286 [INFO]  Saved checkpoint to "model/Professional_military_officers_imputer/model-0012.params"
2019-09-01 12:53:54,336 [INFO]  Epoch[12] Validation-cross-entropy=0.414845
2019-09-01 12:53:54,336 [INFO]  Epoch[12] Validation-Professional_military_officers-accuracy=0.000000
2019-09-01 12:53:54,541 [INFO]  Epoch[13] Batch [0-39]	Speed: 3142.20 samples/sec	cross-entropy=0.279602	Professional_military_officers-accuracy=0.000000
2019-09-01 12:53:54,717 [INFO]  Epoch[13] Train-cross-entropy=0.316443
2019-09-01 12:53:54,717 [INFO]  Epoch[13] Train-Professional_military_officers-accuracy=0.000000
2019-09-01 12:53:54,718 [INFO]  Epoch[13] Time cost=0.382
2019-09-01 12:53:54,720 [INFO]  Saved checkpoint to "model/Professional_military_officers_imputer/model-0013.params"
2019-09-01 12:53:54,756 [INFO]  Epoch[13] Validation-cross-entropy=0.399577
2019-09-01 12:53:54,756 [INFO]  Epoch[13] Validation-Professional_military_officers-accuracy=0.000000
2019-09-01 12:53:54,961 [INFO]  Epoch[14] Batch [0-39]	Speed: 3152.87 samples/sec	cross-entropy=0.328521	Professional_military_officers-accuracy=0.000000
2019-09-01 12:53:55,139 [INFO]  Epoch[14] Train-cross-entropy=0.344760
2019-09-01 12:53:55,139 [INFO]  Epoch[14] Train-Professional_military_officers-accuracy=0.000000
2019-09-01 12:53:55,139 [INFO]  Epoch[14] Time cost=0.383
2019-09-01 12:53:55,142 [INFO]  Saved checkpoint to "model/Professional_military_officers_imputer/model-0014.params"
2019-09-01 12:53:55,178 [INFO]  Epoch[14] Validation-cross-entropy=0.635667
2019-09-01 12:53:55,179 [INFO]  Epoch[14] Validation-Professional_military_officers-accuracy=0.000000
2019-09-01 12:53:55,370 [INFO]  Epoch[15] Batch [0-39]	Speed: 3353.50 samples/sec	cross-entropy=0.449589	Professional_military_officers-accuracy=0.000000
2019-09-01 12:53:55,549 [INFO]  Epoch[15] Train-cross-entropy=0.482926
2019-09-01 12:53:55,549 [INFO]  Epoch[15] Train-Professional_military_officers-accuracy=0.000000
2019-09-01 12:53:55,549 [INFO]  Epoch[15] Time cost=0.370
2019-09-01 12:53:55,552 [INFO]  Saved checkpoint to "model/Professional_military_officers_imputer/model-0015.params"
2019-09-01 12:53:55,588 [INFO]  Epoch[15] Validation-cross-entropy=0.592561
2019-09-01 12:53:55,588 [INFO]  Epoch[15] Validation-Professional_military_officers-accuracy=0.000000
2019-09-01 12:53:55,801 [INFO]  Epoch[16] Batch [0-39]	Speed: 3005.89 samples/sec	cross-entropy=0.364569	Professional_military_officers-accuracy=0.000000
2019-09-01 12:53:55,977 [INFO]  Epoch[16] Train-cross-entropy=0.396686
2019-09-01 12:53:55,977 [INFO]  Epoch[16] Train-Professional_military_officers-accuracy=0.000000
2019-09-01 12:53:55,977 [INFO]  Epoch[16] Time cost=0.389
2019-09-01 12:53:55,979 [INFO]  Saved checkpoint to "model/Professional_military_officers_imputer/model-0016.params"
2019-09-01 12:53:56,018 [INFO]  Epoch[16] Validation-cross-entropy=0.444708
2019-09-01 12:53:56,019 [INFO]  Epoch[16] Validation-Professional_military_officers-accuracy=0.000000
2019-09-01 12:53:56,207 [INFO]  Epoch[17] Batch [0-39]	Speed: 3401.33 samples/sec	cross-entropy=0.383957	Professional_military_officers-accuracy=0.000000
2019-09-01 12:53:56,399 [INFO]  Epoch[17] Train-cross-entropy=0.307556
2019-09-01 12:53:56,399 [INFO]  Epoch[17] Train-Professional_military_officers-accuracy=0.000000
2019-09-01 12:53:56,400 [INFO]  Epoch[17] Time cost=0.381
2019-09-01 12:53:56,402 [INFO]  Saved checkpoint to "model/Professional_military_officers_imputer/model-0017.params"
2019-09-01 12:53:56,440 [INFO]  No improvement detected for 5 epochs compared to 0.4148447811603546 last error obtained: 0.4631560577286614, stopping here
2019-09-01 12:53:56,441 [INFO]  
========== done (7.665612697601318 s) fit model
2019-09-01 12:54:00,570 [INFO]  
========== start: fit model
2019-09-01 12:54:00,570 [WARNING]  Already bound, ignoring bind()
2019-09-01 12:54:00,757 [INFO]  Epoch[0] Batch [0-39]	Speed: 3456.45 samples/sec	cross-entropy=7.775534	Professional_priesthood-accuracy=0.000000
2019-09-01 12:54:00,932 [INFO]  Epoch[0] Train-cross-entropy=4.105776
2019-09-01 12:54:00,933 [INFO]  Epoch[0] Train-Professional_priesthood-accuracy=0.000000
2019-09-01 12:54:00,933 [INFO]  Epoch[0] Time cost=0.362
2019-09-01 12:54:00,935 [INFO]  Saved checkpoint to "model/Professional_priesthood_imputer/model-0000.params"
2019-09-01 12:54:00,972 [INFO]  Epoch[0] Validation-cross-entropy=4.095046
2019-09-01 12:54:00,972 [INFO]  Epoch[0] Validation-Professional_priesthood-accuracy=0.000000
2019-09-01 12:54:01,188 [INFO]  Epoch[1] Batch [0-39]	Speed: 2949.39 samples/sec	cross-entropy=3.299762	Professional_priesthood-accuracy=0.000000
2019-09-01 12:54:01,363 [INFO]  Epoch[1] Train-cross-entropy=2.336200
2019-09-01 12:54:01,363 [INFO]  Epoch[1] Train-Professional_priesthood-accuracy=0.000000
2019-09-01 12:54:01,364 [INFO]  Epoch[1] Time cost=0.392
2019-09-01 12:54:01,366 [INFO]  Saved checkpoint to "model/Professional_priesthood_imputer/model-0001.params"
2019-09-01 12:54:01,402 [INFO]  Epoch[1] Validation-cross-entropy=2.602454
2019-09-01 12:54:01,402 [INFO]  Epoch[1] Validation-Professional_priesthood-accuracy=0.000000
2019-09-01 12:54:01,636 [INFO]  Epoch[2] Batch [0-39]	Speed: 2733.46 samples/sec	cross-entropy=1.647332	Professional_priesthood-accuracy=0.000000
2019-09-01 12:54:01,813 [INFO]  Epoch[2] Train-cross-entropy=1.279304
2019-09-01 12:54:01,814 [INFO]  Epoch[2] Train-Professional_priesthood-accuracy=0.000000
2019-09-01 12:54:01,814 [INFO]  Epoch[2] Time cost=0.411
2019-09-01 12:54:01,816 [INFO]  Saved checkpoint to "model/Professional_priesthood_imputer/model-0002.params"
2019-09-01 12:54:01,852 [INFO]  Epoch[2] Validation-cross-entropy=1.877738
2019-09-01 12:54:01,853 [INFO]  Epoch[2] Validation-Professional_priesthood-accuracy=0.000000
2019-09-01 12:54:02,054 [INFO]  Epoch[3] Batch [0-39]	Speed: 3172.29 samples/sec	cross-entropy=1.114526	Professional_priesthood-accuracy=0.000000
2019-09-01 12:54:02,242 [INFO]  Epoch[3] Train-cross-entropy=0.992638
2019-09-01 12:54:02,243 [INFO]  Epoch[3] Train-Professional_priesthood-accuracy=0.000000
2019-09-01 12:54:02,243 [INFO]  Epoch[3] Time cost=0.390
2019-09-01 12:54:02,245 [INFO]  Saved checkpoint to "model/Professional_priesthood_imputer/model-0003.params"
2019-09-01 12:54:02,282 [INFO]  Epoch[3] Validation-cross-entropy=1.722447
2019-09-01 12:54:02,282 [INFO]  Epoch[3] Validation-Professional_priesthood-accuracy=0.000000
2019-09-01 12:54:02,484 [INFO]  Epoch[4] Batch [0-39]	Speed: 3160.28 samples/sec	cross-entropy=1.328465	Professional_priesthood-accuracy=0.000000
2019-09-01 12:54:02,659 [INFO]  Epoch[4] Train-cross-entropy=1.443808
2019-09-01 12:54:02,660 [INFO]  Epoch[4] Train-Professional_priesthood-accuracy=0.000000
2019-09-01 12:54:02,660 [INFO]  Epoch[4] Time cost=0.378
2019-09-01 12:54:02,662 [INFO]  Saved checkpoint to "model/Professional_priesthood_imputer/model-0004.params"
2019-09-01 12:54:02,699 [INFO]  Epoch[4] Validation-cross-entropy=1.251596
2019-09-01 12:54:02,699 [INFO]  Epoch[4] Validation-Professional_priesthood-accuracy=0.000000
2019-09-01 12:54:02,914 [INFO]  Epoch[5] Batch [0-39]	Speed: 2975.79 samples/sec	cross-entropy=0.815571	Professional_priesthood-accuracy=0.000000
2019-09-01 12:54:03,100 [INFO]  Epoch[5] Train-cross-entropy=0.587375
2019-09-01 12:54:03,100 [INFO]  Epoch[5] Train-Professional_priesthood-accuracy=0.000000
2019-09-01 12:54:03,100 [INFO]  Epoch[5] Time cost=0.401
2019-09-01 12:54:03,103 [INFO]  Saved checkpoint to "model/Professional_priesthood_imputer/model-0005.params"
2019-09-01 12:54:03,139 [INFO]  Epoch[5] Validation-cross-entropy=0.807836
2019-09-01 12:54:03,139 [INFO]  Epoch[5] Validation-Professional_priesthood-accuracy=0.000000
2019-09-01 12:54:03,345 [INFO]  Epoch[6] Batch [0-39]	Speed: 3111.69 samples/sec	cross-entropy=0.488262	Professional_priesthood-accuracy=0.000000
2019-09-01 12:54:03,519 [INFO]  Epoch[6] Train-cross-entropy=0.440564
2019-09-01 12:54:03,520 [INFO]  Epoch[6] Train-Professional_priesthood-accuracy=0.000000
2019-09-01 12:54:03,520 [INFO]  Epoch[6] Time cost=0.381
2019-09-01 12:54:03,522 [INFO]  Saved checkpoint to "model/Professional_priesthood_imputer/model-0006.params"
2019-09-01 12:54:03,559 [INFO]  Epoch[6] Validation-cross-entropy=0.693967
2019-09-01 12:54:03,559 [INFO]  Epoch[6] Validation-Professional_priesthood-accuracy=0.000000
2019-09-01 12:54:03,750 [INFO]  Epoch[7] Batch [0-39]	Speed: 3355.53 samples/sec	cross-entropy=0.345287	Professional_priesthood-accuracy=0.000000
2019-09-01 12:54:03,925 [INFO]  Epoch[7] Train-cross-entropy=0.384868
2019-09-01 12:54:03,926 [INFO]  Epoch[7] Train-Professional_priesthood-accuracy=0.000000
2019-09-01 12:54:03,926 [INFO]  Epoch[7] Time cost=0.366
2019-09-01 12:54:03,928 [INFO]  Saved checkpoint to "model/Professional_priesthood_imputer/model-0007.params"
2019-09-01 12:54:03,967 [INFO]  Epoch[7] Validation-cross-entropy=0.635702
2019-09-01 12:54:03,967 [INFO]  Epoch[7] Validation-Professional_priesthood-accuracy=0.000000
2019-09-01 12:54:04,179 [INFO]  Epoch[8] Batch [0-39]	Speed: 3047.90 samples/sec	cross-entropy=0.284061	Professional_priesthood-accuracy=0.000000
2019-09-01 12:54:04,371 [INFO]  Epoch[8] Train-cross-entropy=0.295164
2019-09-01 12:54:04,371 [INFO]  Epoch[8] Train-Professional_priesthood-accuracy=0.000000
2019-09-01 12:54:04,372 [INFO]  Epoch[8] Time cost=0.404
2019-09-01 12:54:04,374 [INFO]  Saved checkpoint to "model/Professional_priesthood_imputer/model-0008.params"
2019-09-01 12:54:04,410 [INFO]  Epoch[8] Validation-cross-entropy=0.578272
2019-09-01 12:54:04,411 [INFO]  Epoch[8] Validation-Professional_priesthood-accuracy=0.000000
2019-09-01 12:54:04,618 [INFO]  Epoch[9] Batch [0-39]	Speed: 3091.44 samples/sec	cross-entropy=0.230514	Professional_priesthood-accuracy=0.000000
2019-09-01 12:54:04,793 [INFO]  Epoch[9] Train-cross-entropy=0.292920
2019-09-01 12:54:04,793 [INFO]  Epoch[9] Train-Professional_priesthood-accuracy=0.000000
2019-09-01 12:54:04,794 [INFO]  Epoch[9] Time cost=0.383
2019-09-01 12:54:04,796 [INFO]  Saved checkpoint to "model/Professional_priesthood_imputer/model-0009.params"
2019-09-01 12:54:04,833 [INFO]  Epoch[9] Validation-cross-entropy=0.534584
2019-09-01 12:54:04,833 [INFO]  Epoch[9] Validation-Professional_priesthood-accuracy=0.000000
2019-09-01 12:54:05,025 [INFO]  Epoch[10] Batch [0-39]	Speed: 3351.89 samples/sec	cross-entropy=0.220310	Professional_priesthood-accuracy=0.000000
2019-09-01 12:54:05,206 [INFO]  Epoch[10] Train-cross-entropy=0.265012
2019-09-01 12:54:05,206 [INFO]  Epoch[10] Train-Professional_priesthood-accuracy=0.000000
2019-09-01 12:54:05,207 [INFO]  Epoch[10] Time cost=0.373
2019-09-01 12:54:05,209 [INFO]  Saved checkpoint to "model/Professional_priesthood_imputer/model-0010.params"
2019-09-01 12:54:05,246 [INFO]  Epoch[10] Validation-cross-entropy=0.584159
2019-09-01 12:54:05,247 [INFO]  Epoch[10] Validation-Professional_priesthood-accuracy=0.000000
2019-09-01 12:54:05,439 [INFO]  Epoch[11] Batch [0-39]	Speed: 3332.21 samples/sec	cross-entropy=0.204348	Professional_priesthood-accuracy=0.000000
2019-09-01 12:54:05,620 [INFO]  Epoch[11] Train-cross-entropy=0.246327
2019-09-01 12:54:05,621 [INFO]  Epoch[11] Train-Professional_priesthood-accuracy=0.000000
2019-09-01 12:54:05,621 [INFO]  Epoch[11] Time cost=0.374
2019-09-01 12:54:05,623 [INFO]  Saved checkpoint to "model/Professional_priesthood_imputer/model-0011.params"
2019-09-01 12:54:05,660 [INFO]  Epoch[11] Validation-cross-entropy=0.482621
2019-09-01 12:54:05,660 [INFO]  Epoch[11] Validation-Professional_priesthood-accuracy=0.000000
2019-09-01 12:54:05,852 [INFO]  Epoch[12] Batch [0-39]	Speed: 3343.13 samples/sec	cross-entropy=0.217492	Professional_priesthood-accuracy=0.000000
2019-09-01 12:54:06,029 [INFO]  Epoch[12] Train-cross-entropy=0.267905
2019-09-01 12:54:06,029 [INFO]  Epoch[12] Train-Professional_priesthood-accuracy=0.000000
2019-09-01 12:54:06,030 [INFO]  Epoch[12] Time cost=0.369
2019-09-01 12:54:06,032 [INFO]  Saved checkpoint to "model/Professional_priesthood_imputer/model-0012.params"
2019-09-01 12:54:06,071 [INFO]  Epoch[12] Validation-cross-entropy=0.538061
2019-09-01 12:54:06,071 [INFO]  Epoch[12] Validation-Professional_priesthood-accuracy=0.000000
2019-09-01 12:54:06,275 [INFO]  Epoch[13] Batch [0-39]	Speed: 3138.13 samples/sec	cross-entropy=0.293261	Professional_priesthood-accuracy=0.000000
2019-09-01 12:54:06,464 [INFO]  Epoch[13] Train-cross-entropy=0.345361
2019-09-01 12:54:06,464 [INFO]  Epoch[13] Train-Professional_priesthood-accuracy=0.000000
2019-09-01 12:54:06,464 [INFO]  Epoch[13] Time cost=0.393
2019-09-01 12:54:06,466 [INFO]  Saved checkpoint to "model/Professional_priesthood_imputer/model-0013.params"
2019-09-01 12:54:06,506 [INFO]  Epoch[13] Validation-cross-entropy=0.488345
2019-09-01 12:54:06,507 [INFO]  Epoch[13] Validation-Professional_priesthood-accuracy=0.000000
2019-09-01 12:54:06,693 [INFO]  Epoch[14] Batch [0-39]	Speed: 3438.05 samples/sec	cross-entropy=0.329071	Professional_priesthood-accuracy=0.000000
2019-09-01 12:54:06,872 [INFO]  Epoch[14] Train-cross-entropy=0.335192
2019-09-01 12:54:06,873 [INFO]  Epoch[14] Train-Professional_priesthood-accuracy=0.000000
2019-09-01 12:54:06,873 [INFO]  Epoch[14] Time cost=0.366
2019-09-01 12:54:06,875 [INFO]  Saved checkpoint to "model/Professional_priesthood_imputer/model-0014.params"
2019-09-01 12:54:06,912 [INFO]  Epoch[14] Validation-cross-entropy=0.527291
2019-09-01 12:54:06,912 [INFO]  Epoch[14] Validation-Professional_priesthood-accuracy=0.000000
2019-09-01 12:54:07,099 [INFO]  Epoch[15] Batch [0-39]	Speed: 3443.33 samples/sec	cross-entropy=0.215379	Professional_priesthood-accuracy=0.000000
2019-09-01 12:54:07,273 [INFO]  Epoch[15] Train-cross-entropy=0.270281
2019-09-01 12:54:07,274 [INFO]  Epoch[15] Train-Professional_priesthood-accuracy=0.000000
2019-09-01 12:54:07,274 [INFO]  Epoch[15] Time cost=0.361
2019-09-01 12:54:07,276 [INFO]  Saved checkpoint to "model/Professional_priesthood_imputer/model-0015.params"
2019-09-01 12:54:07,313 [INFO]  Epoch[15] Validation-cross-entropy=0.556014
2019-09-01 12:54:07,313 [INFO]  Epoch[15] Validation-Professional_priesthood-accuracy=0.000000
2019-09-01 12:54:07,543 [INFO]  Epoch[16] Batch [0-39]	Speed: 2774.53 samples/sec	cross-entropy=0.208000	Professional_priesthood-accuracy=0.000000
2019-09-01 12:54:07,735 [INFO]  Epoch[16] Train-cross-entropy=0.219777
2019-09-01 12:54:07,735 [INFO]  Epoch[16] Train-Professional_priesthood-accuracy=0.000000
2019-09-01 12:54:07,736 [INFO]  Epoch[16] Time cost=0.422
2019-09-01 12:54:07,738 [INFO]  Saved checkpoint to "model/Professional_priesthood_imputer/model-0016.params"
2019-09-01 12:54:07,774 [INFO]  No improvement detected for 5 epochs compared to 0.48262082371446824 last error obtained: 0.49969978216621613, stopping here
2019-09-01 12:54:07,775 [INFO]  
========== done (7.204949617385864 s) fit model
2019-09-01 12:54:11,791 [INFO]  
========== start: fit model
2019-09-01 12:54:11,792 [WARNING]  Already bound, ignoring bind()
2019-09-01 12:54:11,983 [INFO]  Epoch[0] Batch [0-40]	Speed: 3466.44 samples/sec	cross-entropy=6.023518	Professional_soldiers-accuracy=0.000000
2019-09-01 12:54:12,182 [INFO]  Epoch[0] Train-cross-entropy=2.804161
2019-09-01 12:54:12,183 [INFO]  Epoch[0] Train-Professional_soldiers-accuracy=0.000000
2019-09-01 12:54:12,183 [INFO]  Epoch[0] Time cost=0.390
2019-09-01 12:54:12,186 [INFO]  Saved checkpoint to "model/Professional_soldiers_imputer/model-0000.params"
2019-09-01 12:54:12,222 [INFO]  Epoch[0] Validation-cross-entropy=2.006477
2019-09-01 12:54:12,223 [INFO]  Epoch[0] Validation-Professional_soldiers-accuracy=0.000000
2019-09-01 12:54:12,424 [INFO]  Epoch[1] Batch [0-40]	Speed: 3250.61 samples/sec	cross-entropy=1.875701	Professional_soldiers-accuracy=0.000000
2019-09-01 12:54:12,603 [INFO]  Epoch[1] Train-cross-entropy=1.572512
2019-09-01 12:54:12,603 [INFO]  Epoch[1] Train-Professional_soldiers-accuracy=0.000000
2019-09-01 12:54:12,603 [INFO]  Epoch[1] Time cost=0.380
2019-09-01 12:54:12,605 [INFO]  Saved checkpoint to "model/Professional_soldiers_imputer/model-0001.params"
2019-09-01 12:54:12,642 [INFO]  Epoch[1] Validation-cross-entropy=1.137967
2019-09-01 12:54:12,642 [INFO]  Epoch[1] Validation-Professional_soldiers-accuracy=0.000000
2019-09-01 12:54:12,863 [INFO]  Epoch[2] Batch [0-40]	Speed: 2969.74 samples/sec	cross-entropy=1.278885	Professional_soldiers-accuracy=0.000000
2019-09-01 12:54:13,079 [INFO]  Epoch[2] Train-cross-entropy=1.167092
2019-09-01 12:54:13,079 [INFO]  Epoch[2] Train-Professional_soldiers-accuracy=0.000000
2019-09-01 12:54:13,080 [INFO]  Epoch[2] Time cost=0.437
2019-09-01 12:54:13,082 [INFO]  Saved checkpoint to "model/Professional_soldiers_imputer/model-0002.params"
2019-09-01 12:54:13,121 [INFO]  Epoch[2] Validation-cross-entropy=0.897770
2019-09-01 12:54:13,122 [INFO]  Epoch[2] Validation-Professional_soldiers-accuracy=0.000000
2019-09-01 12:54:13,334 [INFO]  Epoch[3] Batch [0-40]	Speed: 3080.23 samples/sec	cross-entropy=1.038460	Professional_soldiers-accuracy=0.000000
2019-09-01 12:54:13,526 [INFO]  Epoch[3] Train-cross-entropy=1.097693
2019-09-01 12:54:13,526 [INFO]  Epoch[3] Train-Professional_soldiers-accuracy=0.000000
2019-09-01 12:54:13,526 [INFO]  Epoch[3] Time cost=0.404
2019-09-01 12:54:13,528 [INFO]  Saved checkpoint to "model/Professional_soldiers_imputer/model-0003.params"
2019-09-01 12:54:13,565 [INFO]  Epoch[3] Validation-cross-entropy=0.798672
2019-09-01 12:54:13,565 [INFO]  Epoch[3] Validation-Professional_soldiers-accuracy=0.000000
2019-09-01 12:54:13,756 [INFO]  Epoch[4] Batch [0-40]	Speed: 3453.43 samples/sec	cross-entropy=0.987138	Professional_soldiers-accuracy=0.000000
2019-09-01 12:54:13,938 [INFO]  Epoch[4] Train-cross-entropy=1.085588
2019-09-01 12:54:13,938 [INFO]  Epoch[4] Train-Professional_soldiers-accuracy=0.000000
2019-09-01 12:54:13,938 [INFO]  Epoch[4] Time cost=0.373
2019-09-01 12:54:13,941 [INFO]  Saved checkpoint to "model/Professional_soldiers_imputer/model-0004.params"
2019-09-01 12:54:13,981 [INFO]  Epoch[4] Validation-cross-entropy=0.811647
2019-09-01 12:54:13,982 [INFO]  Epoch[4] Validation-Professional_soldiers-accuracy=0.000000
2019-09-01 12:54:14,176 [INFO]  Epoch[5] Batch [0-40]	Speed: 3388.10 samples/sec	cross-entropy=0.933141	Professional_soldiers-accuracy=0.000000
2019-09-01 12:54:14,378 [INFO]  Epoch[5] Train-cross-entropy=0.806200
2019-09-01 12:54:14,379 [INFO]  Epoch[5] Train-Professional_soldiers-accuracy=0.000000
2019-09-01 12:54:14,379 [INFO]  Epoch[5] Time cost=0.397
2019-09-01 12:54:14,382 [INFO]  Saved checkpoint to "model/Professional_soldiers_imputer/model-0005.params"
2019-09-01 12:54:14,418 [INFO]  Epoch[5] Validation-cross-entropy=0.537237
2019-09-01 12:54:14,418 [INFO]  Epoch[5] Validation-Professional_soldiers-accuracy=0.000000
2019-09-01 12:54:14,613 [INFO]  Epoch[6] Batch [0-40]	Speed: 3408.00 samples/sec	cross-entropy=0.765992	Professional_soldiers-accuracy=0.000000
2019-09-01 12:54:14,797 [INFO]  Epoch[6] Train-cross-entropy=0.669856
2019-09-01 12:54:14,797 [INFO]  Epoch[6] Train-Professional_soldiers-accuracy=0.000000
2019-09-01 12:54:14,797 [INFO]  Epoch[6] Time cost=0.379
2019-09-01 12:54:14,800 [INFO]  Saved checkpoint to "model/Professional_soldiers_imputer/model-0006.params"
2019-09-01 12:54:14,836 [INFO]  Epoch[6] Validation-cross-entropy=0.470953
2019-09-01 12:54:14,836 [INFO]  Epoch[6] Validation-Professional_soldiers-accuracy=0.000000
2019-09-01 12:54:15,037 [INFO]  Epoch[7] Batch [0-40]	Speed: 3269.93 samples/sec	cross-entropy=0.642920	Professional_soldiers-accuracy=0.000000
2019-09-01 12:54:15,231 [INFO]  Epoch[7] Train-cross-entropy=0.619969
2019-09-01 12:54:15,232 [INFO]  Epoch[7] Train-Professional_soldiers-accuracy=0.000000
2019-09-01 12:54:15,232 [INFO]  Epoch[7] Time cost=0.395
2019-09-01 12:54:15,234 [INFO]  Saved checkpoint to "model/Professional_soldiers_imputer/model-0007.params"
2019-09-01 12:54:15,271 [INFO]  Epoch[7] Validation-cross-entropy=0.482376
2019-09-01 12:54:15,271 [INFO]  Epoch[7] Validation-Professional_soldiers-accuracy=0.000000
2019-09-01 12:54:15,527 [INFO]  Epoch[8] Batch [0-40]	Speed: 2553.58 samples/sec	cross-entropy=0.608930	Professional_soldiers-accuracy=0.000000
2019-09-01 12:54:15,711 [INFO]  Epoch[8] Train-cross-entropy=0.624256
2019-09-01 12:54:15,712 [INFO]  Epoch[8] Train-Professional_soldiers-accuracy=0.000000
2019-09-01 12:54:15,712 [INFO]  Epoch[8] Time cost=0.441
2019-09-01 12:54:15,714 [INFO]  Saved checkpoint to "model/Professional_soldiers_imputer/model-0008.params"
2019-09-01 12:54:15,756 [INFO]  Epoch[8] Validation-cross-entropy=0.578450
2019-09-01 12:54:15,757 [INFO]  Epoch[8] Validation-Professional_soldiers-accuracy=0.000000
2019-09-01 12:54:15,953 [INFO]  Epoch[9] Batch [0-40]	Speed: 3365.44 samples/sec	cross-entropy=0.614364	Professional_soldiers-accuracy=0.000000
2019-09-01 12:54:16,132 [INFO]  Epoch[9] Train-cross-entropy=0.605706
2019-09-01 12:54:16,132 [INFO]  Epoch[9] Train-Professional_soldiers-accuracy=0.000000
2019-09-01 12:54:16,132 [INFO]  Epoch[9] Time cost=0.375
2019-09-01 12:54:16,134 [INFO]  Saved checkpoint to "model/Professional_soldiers_imputer/model-0009.params"
2019-09-01 12:54:16,171 [INFO]  Epoch[9] Validation-cross-entropy=0.596322
2019-09-01 12:54:16,171 [INFO]  Epoch[9] Validation-Professional_soldiers-accuracy=0.000000
2019-09-01 12:54:16,370 [INFO]  Epoch[10] Batch [0-40]	Speed: 3308.72 samples/sec	cross-entropy=0.675340	Professional_soldiers-accuracy=0.000000
2019-09-01 12:54:16,549 [INFO]  Epoch[10] Train-cross-entropy=0.983165
2019-09-01 12:54:16,549 [INFO]  Epoch[10] Train-Professional_soldiers-accuracy=0.000000
2019-09-01 12:54:16,549 [INFO]  Epoch[10] Time cost=0.378
2019-09-01 12:54:16,552 [INFO]  Saved checkpoint to "model/Professional_soldiers_imputer/model-0010.params"
2019-09-01 12:54:16,589 [INFO]  Epoch[10] Validation-cross-entropy=0.871791
2019-09-01 12:54:16,589 [INFO]  Epoch[10] Validation-Professional_soldiers-accuracy=0.000000
2019-09-01 12:54:16,782 [INFO]  Epoch[11] Batch [0-40]	Speed: 3402.32 samples/sec	cross-entropy=0.748129	Professional_soldiers-accuracy=0.000000
2019-09-01 12:54:16,966 [INFO]  Epoch[11] Train-cross-entropy=0.546784
2019-09-01 12:54:16,966 [INFO]  Epoch[11] Train-Professional_soldiers-accuracy=0.000000
2019-09-01 12:54:16,967 [INFO]  Epoch[11] Time cost=0.377
2019-09-01 12:54:16,969 [INFO]  Saved checkpoint to "model/Professional_soldiers_imputer/model-0011.params"
2019-09-01 12:54:17,005 [INFO]  No improvement detected for 5 epochs compared to 0.4709527674648497 last error obtained: 0.5129612187544504, stopping here
2019-09-01 12:54:17,006 [INFO]  
========== done (5.2143425941467285 s) fit model
2019-09-01 12:54:21,060 [INFO]  
========== start: fit model
2019-09-01 12:54:21,060 [WARNING]  Already bound, ignoring bind()
2019-09-01 12:54:21,271 [INFO]  Epoch[0] Batch [0-38]	Speed: 2975.18 samples/sec	cross-entropy=11.049349	Bureaucracy_examination_system-accuracy=0.000000
2019-09-01 12:54:21,450 [INFO]  Epoch[0] Train-cross-entropy=7.334795
2019-09-01 12:54:21,451 [INFO]  Epoch[0] Train-Bureaucracy_examination_system-accuracy=0.000000
2019-09-01 12:54:21,451 [INFO]  Epoch[0] Time cost=0.389
2019-09-01 12:54:21,454 [INFO]  Saved checkpoint to "model/Bureaucracy_examination_system_imputer/model-0000.params"
2019-09-01 12:54:21,490 [INFO]  Epoch[0] Validation-cross-entropy=3.995858
2019-09-01 12:54:21,490 [INFO]  Epoch[0] Validation-Bureaucracy_examination_system-accuracy=0.000000
2019-09-01 12:54:21,703 [INFO]  Epoch[1] Batch [0-38]	Speed: 2925.80 samples/sec	cross-entropy=5.728031	Bureaucracy_examination_system-accuracy=0.000000
2019-09-01 12:54:21,884 [INFO]  Epoch[1] Train-cross-entropy=3.901439
2019-09-01 12:54:21,885 [INFO]  Epoch[1] Train-Bureaucracy_examination_system-accuracy=0.000000
2019-09-01 12:54:21,885 [INFO]  Epoch[1] Time cost=0.395
2019-09-01 12:54:21,888 [INFO]  Saved checkpoint to "model/Bureaucracy_examination_system_imputer/model-0001.params"
2019-09-01 12:54:21,929 [INFO]  Epoch[1] Validation-cross-entropy=2.723918
2019-09-01 12:54:21,930 [INFO]  Epoch[1] Validation-Bureaucracy_examination_system-accuracy=0.000000
2019-09-01 12:54:22,113 [INFO]  Epoch[2] Batch [0-38]	Speed: 3447.53 samples/sec	cross-entropy=4.197499	Bureaucracy_examination_system-accuracy=0.000000
2019-09-01 12:54:22,283 [INFO]  Epoch[2] Train-cross-entropy=3.022417
2019-09-01 12:54:22,283 [INFO]  Epoch[2] Train-Bureaucracy_examination_system-accuracy=0.000000
2019-09-01 12:54:22,284 [INFO]  Epoch[2] Time cost=0.354
2019-09-01 12:54:22,286 [INFO]  Saved checkpoint to "model/Bureaucracy_examination_system_imputer/model-0002.params"
2019-09-01 12:54:22,322 [INFO]  Epoch[2] Validation-cross-entropy=2.176670
2019-09-01 12:54:22,323 [INFO]  Epoch[2] Validation-Bureaucracy_examination_system-accuracy=0.000000
2019-09-01 12:54:22,509 [INFO]  Epoch[3] Batch [0-38]	Speed: 3360.18 samples/sec	cross-entropy=3.424521	Bureaucracy_examination_system-accuracy=0.000000
2019-09-01 12:54:22,683 [INFO]  Epoch[3] Train-cross-entropy=2.271607
2019-09-01 12:54:22,683 [INFO]  Epoch[3] Train-Bureaucracy_examination_system-accuracy=0.000000
2019-09-01 12:54:22,684 [INFO]  Epoch[3] Time cost=0.360
2019-09-01 12:54:22,686 [INFO]  Saved checkpoint to "model/Bureaucracy_examination_system_imputer/model-0003.params"
2019-09-01 12:54:22,722 [INFO]  Epoch[3] Validation-cross-entropy=2.015634
2019-09-01 12:54:22,723 [INFO]  Epoch[3] Validation-Bureaucracy_examination_system-accuracy=0.000000
2019-09-01 12:54:22,909 [INFO]  Epoch[4] Batch [0-38]	Speed: 3347.55 samples/sec	cross-entropy=2.686597	Bureaucracy_examination_system-accuracy=0.000000
2019-09-01 12:54:23,079 [INFO]  Epoch[4] Train-cross-entropy=1.670690
2019-09-01 12:54:23,079 [INFO]  Epoch[4] Train-Bureaucracy_examination_system-accuracy=0.000000
2019-09-01 12:54:23,080 [INFO]  Epoch[4] Time cost=0.357
2019-09-01 12:54:23,082 [INFO]  Saved checkpoint to "model/Bureaucracy_examination_system_imputer/model-0004.params"
2019-09-01 12:54:23,118 [INFO]  Epoch[4] Validation-cross-entropy=1.882457
2019-09-01 12:54:23,119 [INFO]  Epoch[4] Validation-Bureaucracy_examination_system-accuracy=0.000000
2019-09-01 12:54:23,304 [INFO]  Epoch[5] Batch [0-38]	Speed: 3368.40 samples/sec	cross-entropy=2.060007	Bureaucracy_examination_system-accuracy=0.000000
2019-09-01 12:54:23,478 [INFO]  Epoch[5] Train-cross-entropy=1.210190
2019-09-01 12:54:23,479 [INFO]  Epoch[5] Train-Bureaucracy_examination_system-accuracy=0.000000
2019-09-01 12:54:23,479 [INFO]  Epoch[5] Time cost=0.360
2019-09-01 12:54:23,482 [INFO]  Saved checkpoint to "model/Bureaucracy_examination_system_imputer/model-0005.params"
2019-09-01 12:54:23,518 [INFO]  Epoch[5] Validation-cross-entropy=1.634339
2019-09-01 12:54:23,519 [INFO]  Epoch[5] Validation-Bureaucracy_examination_system-accuracy=0.000000
2019-09-01 12:54:23,706 [INFO]  Epoch[6] Batch [0-38]	Speed: 3344.36 samples/sec	cross-entropy=1.709346	Bureaucracy_examination_system-accuracy=0.000000
2019-09-01 12:54:23,893 [INFO]  Epoch[6] Train-cross-entropy=0.945018
2019-09-01 12:54:23,894 [INFO]  Epoch[6] Train-Bureaucracy_examination_system-accuracy=0.000000
2019-09-01 12:54:23,894 [INFO]  Epoch[6] Time cost=0.375
2019-09-01 12:54:23,896 [INFO]  Saved checkpoint to "model/Bureaucracy_examination_system_imputer/model-0006.params"
2019-09-01 12:54:23,937 [INFO]  Epoch[6] Validation-cross-entropy=1.358049
2019-09-01 12:54:23,937 [INFO]  Epoch[6] Validation-Bureaucracy_examination_system-accuracy=0.000000
2019-09-01 12:54:24,130 [INFO]  Epoch[7] Batch [0-38]	Speed: 3242.21 samples/sec	cross-entropy=1.502450	Bureaucracy_examination_system-accuracy=0.000000
2019-09-01 12:54:24,319 [INFO]  Epoch[7] Train-cross-entropy=0.899837
2019-09-01 12:54:24,320 [INFO]  Epoch[7] Train-Bureaucracy_examination_system-accuracy=0.000000
2019-09-01 12:54:24,320 [INFO]  Epoch[7] Time cost=0.383
2019-09-01 12:54:24,322 [INFO]  Saved checkpoint to "model/Bureaucracy_examination_system_imputer/model-0007.params"
2019-09-01 12:54:24,359 [INFO]  Epoch[7] Validation-cross-entropy=1.601323
2019-09-01 12:54:24,359 [INFO]  Epoch[7] Validation-Bureaucracy_examination_system-accuracy=0.000000
2019-09-01 12:54:24,545 [INFO]  Epoch[8] Batch [0-38]	Speed: 3366.52 samples/sec	cross-entropy=1.482464	Bureaucracy_examination_system-accuracy=0.000000
2019-09-01 12:54:24,719 [INFO]  Epoch[8] Train-cross-entropy=0.910888
2019-09-01 12:54:24,719 [INFO]  Epoch[8] Train-Bureaucracy_examination_system-accuracy=0.000000
2019-09-01 12:54:24,720 [INFO]  Epoch[8] Time cost=0.360
2019-09-01 12:54:24,722 [INFO]  Saved checkpoint to "model/Bureaucracy_examination_system_imputer/model-0008.params"
2019-09-01 12:54:24,759 [INFO]  Epoch[8] Validation-cross-entropy=1.221760
2019-09-01 12:54:24,759 [INFO]  Epoch[8] Validation-Bureaucracy_examination_system-accuracy=0.000000
2019-09-01 12:54:24,953 [INFO]  Epoch[9] Batch [0-38]	Speed: 3217.51 samples/sec	cross-entropy=1.225363	Bureaucracy_examination_system-accuracy=0.000000
2019-09-01 12:54:25,125 [INFO]  Epoch[9] Train-cross-entropy=0.723680
2019-09-01 12:54:25,125 [INFO]  Epoch[9] Train-Bureaucracy_examination_system-accuracy=0.000000
2019-09-01 12:54:25,125 [INFO]  Epoch[9] Time cost=0.366
2019-09-01 12:54:25,128 [INFO]  Saved checkpoint to "model/Bureaucracy_examination_system_imputer/model-0009.params"
2019-09-01 12:54:25,164 [INFO]  Epoch[9] Validation-cross-entropy=1.444189
2019-09-01 12:54:25,164 [INFO]  Epoch[9] Validation-Bureaucracy_examination_system-accuracy=0.000000
2019-09-01 12:54:25,371 [INFO]  Epoch[10] Batch [0-38]	Speed: 3007.35 samples/sec	cross-entropy=1.077682	Bureaucracy_examination_system-accuracy=0.000000
2019-09-01 12:54:25,541 [INFO]  Epoch[10] Train-cross-entropy=1.159129
2019-09-01 12:54:25,542 [INFO]  Epoch[10] Train-Bureaucracy_examination_system-accuracy=0.000000
2019-09-01 12:54:25,542 [INFO]  Epoch[10] Time cost=0.377
2019-09-01 12:54:25,544 [INFO]  Saved checkpoint to "model/Bureaucracy_examination_system_imputer/model-0010.params"
2019-09-01 12:54:25,581 [INFO]  Epoch[10] Validation-cross-entropy=1.510759
2019-09-01 12:54:25,581 [INFO]  Epoch[10] Validation-Bureaucracy_examination_system-accuracy=0.000000
2019-09-01 12:54:25,766 [INFO]  Epoch[11] Batch [0-38]	Speed: 3373.53 samples/sec	cross-entropy=1.205950	Bureaucracy_examination_system-accuracy=0.000000
2019-09-01 12:54:25,951 [INFO]  Epoch[11] Train-cross-entropy=0.782861
2019-09-01 12:54:25,952 [INFO]  Epoch[11] Train-Bureaucracy_examination_system-accuracy=0.000000
2019-09-01 12:54:25,952 [INFO]  Epoch[11] Time cost=0.371
2019-09-01 12:54:25,954 [INFO]  Saved checkpoint to "model/Bureaucracy_examination_system_imputer/model-0011.params"
2019-09-01 12:54:26,004 [INFO]  Epoch[11] Validation-cross-entropy=1.711661
2019-09-01 12:54:26,004 [INFO]  Epoch[11] Validation-Bureaucracy_examination_system-accuracy=0.000000
2019-09-01 12:54:26,191 [INFO]  Epoch[12] Batch [0-38]	Speed: 3354.10 samples/sec	cross-entropy=1.047641	Bureaucracy_examination_system-accuracy=0.000000
2019-09-01 12:54:26,363 [INFO]  Epoch[12] Train-cross-entropy=0.757205
2019-09-01 12:54:26,363 [INFO]  Epoch[12] Train-Bureaucracy_examination_system-accuracy=0.000000
2019-09-01 12:54:26,363 [INFO]  Epoch[12] Time cost=0.359
2019-09-01 12:54:26,366 [INFO]  Saved checkpoint to "model/Bureaucracy_examination_system_imputer/model-0012.params"
2019-09-01 12:54:26,402 [INFO]  Epoch[12] Validation-cross-entropy=1.127379
2019-09-01 12:54:26,402 [INFO]  Epoch[12] Validation-Bureaucracy_examination_system-accuracy=0.000000
2019-09-01 12:54:26,584 [INFO]  Epoch[13] Batch [0-38]	Speed: 3437.23 samples/sec	cross-entropy=0.947654	Bureaucracy_examination_system-accuracy=0.000000
2019-09-01 12:54:26,755 [INFO]  Epoch[13] Train-cross-entropy=1.028760
2019-09-01 12:54:26,755 [INFO]  Epoch[13] Train-Bureaucracy_examination_system-accuracy=0.000000
2019-09-01 12:54:26,755 [INFO]  Epoch[13] Time cost=0.353
2019-09-01 12:54:26,758 [INFO]  Saved checkpoint to "model/Bureaucracy_examination_system_imputer/model-0013.params"
2019-09-01 12:54:26,794 [INFO]  Epoch[13] Validation-cross-entropy=1.786564
2019-09-01 12:54:26,795 [INFO]  Epoch[13] Validation-Bureaucracy_examination_system-accuracy=0.000000
2019-09-01 12:54:26,994 [INFO]  Epoch[14] Batch [0-38]	Speed: 3125.88 samples/sec	cross-entropy=1.080467	Bureaucracy_examination_system-accuracy=0.000000
2019-09-01 12:54:27,164 [INFO]  Epoch[14] Train-cross-entropy=0.757052
2019-09-01 12:54:27,165 [INFO]  Epoch[14] Train-Bureaucracy_examination_system-accuracy=0.000000
2019-09-01 12:54:27,165 [INFO]  Epoch[14] Time cost=0.370
2019-09-01 12:54:27,167 [INFO]  Saved checkpoint to "model/Bureaucracy_examination_system_imputer/model-0014.params"
2019-09-01 12:54:27,204 [INFO]  Epoch[14] Validation-cross-entropy=1.183267
2019-09-01 12:54:27,204 [INFO]  Epoch[14] Validation-Bureaucracy_examination_system-accuracy=0.000000
2019-09-01 12:54:27,385 [INFO]  Epoch[15] Batch [0-38]	Speed: 3451.87 samples/sec	cross-entropy=1.070904	Bureaucracy_examination_system-accuracy=0.000000
2019-09-01 12:54:27,555 [INFO]  Epoch[15] Train-cross-entropy=0.727582
2019-09-01 12:54:27,555 [INFO]  Epoch[15] Train-Bureaucracy_examination_system-accuracy=0.000000
2019-09-01 12:54:27,555 [INFO]  Epoch[15] Time cost=0.351
2019-09-01 12:54:27,558 [INFO]  Saved checkpoint to "model/Bureaucracy_examination_system_imputer/model-0015.params"
2019-09-01 12:54:27,594 [INFO]  Epoch[15] Validation-cross-entropy=1.649006
2019-09-01 12:54:27,595 [INFO]  Epoch[15] Validation-Bureaucracy_examination_system-accuracy=0.000000
2019-09-01 12:54:27,779 [INFO]  Epoch[16] Batch [0-38]	Speed: 3386.91 samples/sec	cross-entropy=0.894482	Bureaucracy_examination_system-accuracy=0.000000
2019-09-01 12:54:27,969 [INFO]  Epoch[16] Train-cross-entropy=0.537511
2019-09-01 12:54:27,970 [INFO]  Epoch[16] Train-Bureaucracy_examination_system-accuracy=0.000000
2019-09-01 12:54:27,970 [INFO]  Epoch[16] Time cost=0.375
2019-09-01 12:54:27,972 [INFO]  Saved checkpoint to "model/Bureaucracy_examination_system_imputer/model-0016.params"
2019-09-01 12:54:28,009 [INFO]  Epoch[16] Validation-cross-entropy=1.423267
2019-09-01 12:54:28,009 [INFO]  Epoch[16] Validation-Bureaucracy_examination_system-accuracy=0.000000
2019-09-01 12:54:28,227 [INFO]  Epoch[17] Batch [0-38]	Speed: 2866.94 samples/sec	cross-entropy=0.739226	Bureaucracy_examination_system-accuracy=0.000000
2019-09-01 12:54:28,396 [INFO]  Epoch[17] Train-cross-entropy=0.573912
2019-09-01 12:54:28,397 [INFO]  Epoch[17] Train-Bureaucracy_examination_system-accuracy=0.000000
2019-09-01 12:54:28,397 [INFO]  Epoch[17] Time cost=0.387
2019-09-01 12:54:28,399 [INFO]  Saved checkpoint to "model/Bureaucracy_examination_system_imputer/model-0017.params"
2019-09-01 12:54:28,436 [INFO]  No improvement detected for 5 epochs compared to 1.127378864420785 last error obtained: 1.2472912404272292, stopping here
2019-09-01 12:54:28,436 [INFO]  
========== done (7.376061201095581 s) fit model
2019-09-01 12:54:32,114 [INFO]  
========== start: fit model
2019-09-01 12:54:32,115 [WARNING]  Already bound, ignoring bind()
2019-09-01 12:54:32,277 [INFO]  Epoch[0] Batch [0-34]	Speed: 3490.45 samples/sec	cross-entropy=8.659761	Bureaucracy_merit_promotion-accuracy=0.000000
2019-09-01 12:54:32,444 [INFO]  Epoch[0] Train-cross-entropy=5.129762
2019-09-01 12:54:32,444 [INFO]  Epoch[0] Train-Bureaucracy_merit_promotion-accuracy=0.000000
2019-09-01 12:54:32,444 [INFO]  Epoch[0] Time cost=0.328
2019-09-01 12:54:32,446 [INFO]  Saved checkpoint to "model/Bureaucracy_merit_promotion_imputer/model-0000.params"
2019-09-01 12:54:32,483 [INFO]  Epoch[0] Validation-cross-entropy=2.795869
2019-09-01 12:54:32,484 [INFO]  Epoch[0] Validation-Bureaucracy_merit_promotion-accuracy=0.000000
2019-09-01 12:54:32,650 [INFO]  Epoch[1] Batch [0-34]	Speed: 3367.44 samples/sec	cross-entropy=4.282707	Bureaucracy_merit_promotion-accuracy=0.000000
2019-09-01 12:54:32,798 [INFO]  Epoch[1] Train-cross-entropy=3.608062
2019-09-01 12:54:32,799 [INFO]  Epoch[1] Train-Bureaucracy_merit_promotion-accuracy=0.000000
2019-09-01 12:54:32,799 [INFO]  Epoch[1] Time cost=0.315
2019-09-01 12:54:32,801 [INFO]  Saved checkpoint to "model/Bureaucracy_merit_promotion_imputer/model-0001.params"
2019-09-01 12:54:32,834 [INFO]  Epoch[1] Validation-cross-entropy=2.717187
2019-09-01 12:54:32,835 [INFO]  Epoch[1] Validation-Bureaucracy_merit_promotion-accuracy=0.000000
2019-09-01 12:54:33,023 [INFO]  Epoch[2] Batch [0-34]	Speed: 2973.79 samples/sec	cross-entropy=3.475812	Bureaucracy_merit_promotion-accuracy=0.000000
2019-09-01 12:54:33,172 [INFO]  Epoch[2] Train-cross-entropy=2.762214
2019-09-01 12:54:33,172 [INFO]  Epoch[2] Train-Bureaucracy_merit_promotion-accuracy=0.000000
2019-09-01 12:54:33,173 [INFO]  Epoch[2] Time cost=0.338
2019-09-01 12:54:33,175 [INFO]  Saved checkpoint to "model/Bureaucracy_merit_promotion_imputer/model-0002.params"
2019-09-01 12:54:33,207 [INFO]  Epoch[2] Validation-cross-entropy=2.505587
2019-09-01 12:54:33,208 [INFO]  Epoch[2] Validation-Bureaucracy_merit_promotion-accuracy=0.000000
2019-09-01 12:54:33,373 [INFO]  Epoch[3] Batch [0-34]	Speed: 3392.48 samples/sec	cross-entropy=2.744461	Bureaucracy_merit_promotion-accuracy=0.000000
2019-09-01 12:54:33,524 [INFO]  Epoch[3] Train-cross-entropy=2.178708
2019-09-01 12:54:33,524 [INFO]  Epoch[3] Train-Bureaucracy_merit_promotion-accuracy=0.000000
2019-09-01 12:54:33,525 [INFO]  Epoch[3] Time cost=0.317
2019-09-01 12:54:33,527 [INFO]  Saved checkpoint to "model/Bureaucracy_merit_promotion_imputer/model-0003.params"
2019-09-01 12:54:33,560 [INFO]  Epoch[3] Validation-cross-entropy=2.208878
2019-09-01 12:54:33,561 [INFO]  Epoch[3] Validation-Bureaucracy_merit_promotion-accuracy=0.000000
2019-09-01 12:54:33,726 [INFO]  Epoch[4] Batch [0-34]	Speed: 3383.53 samples/sec	cross-entropy=2.152004	Bureaucracy_merit_promotion-accuracy=0.000000
2019-09-01 12:54:33,877 [INFO]  Epoch[4] Train-cross-entropy=1.715399
2019-09-01 12:54:33,878 [INFO]  Epoch[4] Train-Bureaucracy_merit_promotion-accuracy=0.000000
2019-09-01 12:54:33,878 [INFO]  Epoch[4] Time cost=0.317
2019-09-01 12:54:33,880 [INFO]  Saved checkpoint to "model/Bureaucracy_merit_promotion_imputer/model-0004.params"
2019-09-01 12:54:33,917 [INFO]  Epoch[4] Validation-cross-entropy=1.970532
2019-09-01 12:54:33,920 [INFO]  Epoch[4] Validation-Bureaucracy_merit_promotion-accuracy=0.000000
2019-09-01 12:54:34,110 [INFO]  Epoch[5] Batch [0-34]	Speed: 2963.72 samples/sec	cross-entropy=1.802786	Bureaucracy_merit_promotion-accuracy=0.000000
2019-09-01 12:54:34,261 [INFO]  Epoch[5] Train-cross-entropy=1.513401
2019-09-01 12:54:34,261 [INFO]  Epoch[5] Train-Bureaucracy_merit_promotion-accuracy=0.000000
2019-09-01 12:54:34,261 [INFO]  Epoch[5] Time cost=0.341
2019-09-01 12:54:34,264 [INFO]  Saved checkpoint to "model/Bureaucracy_merit_promotion_imputer/model-0005.params"
2019-09-01 12:54:34,297 [INFO]  Epoch[5] Validation-cross-entropy=1.784077
2019-09-01 12:54:34,297 [INFO]  Epoch[5] Validation-Bureaucracy_merit_promotion-accuracy=0.000000
2019-09-01 12:54:34,463 [INFO]  Epoch[6] Batch [0-34]	Speed: 3383.14 samples/sec	cross-entropy=1.548700	Bureaucracy_merit_promotion-accuracy=0.000000
2019-09-01 12:54:34,612 [INFO]  Epoch[6] Train-cross-entropy=1.355000
2019-09-01 12:54:34,612 [INFO]  Epoch[6] Train-Bureaucracy_merit_promotion-accuracy=0.000000
2019-09-01 12:54:34,612 [INFO]  Epoch[6] Time cost=0.315
2019-09-01 12:54:34,615 [INFO]  Saved checkpoint to "model/Bureaucracy_merit_promotion_imputer/model-0006.params"
2019-09-01 12:54:34,647 [INFO]  Epoch[6] Validation-cross-entropy=1.844483
2019-09-01 12:54:34,648 [INFO]  Epoch[6] Validation-Bureaucracy_merit_promotion-accuracy=0.000000
2019-09-01 12:54:34,848 [INFO]  Epoch[7] Batch [0-34]	Speed: 2781.87 samples/sec	cross-entropy=1.325548	Bureaucracy_merit_promotion-accuracy=0.000000
2019-09-01 12:54:35,010 [INFO]  Epoch[7] Train-cross-entropy=1.267232
2019-09-01 12:54:35,010 [INFO]  Epoch[7] Train-Bureaucracy_merit_promotion-accuracy=0.000000
2019-09-01 12:54:35,010 [INFO]  Epoch[7] Time cost=0.362
2019-09-01 12:54:35,013 [INFO]  Saved checkpoint to "model/Bureaucracy_merit_promotion_imputer/model-0007.params"
2019-09-01 12:54:35,046 [INFO]  Epoch[7] Validation-cross-entropy=1.581198
2019-09-01 12:54:35,046 [INFO]  Epoch[7] Validation-Bureaucracy_merit_promotion-accuracy=0.000000
2019-09-01 12:54:35,222 [INFO]  Epoch[8] Batch [0-34]	Speed: 3183.07 samples/sec	cross-entropy=1.415575	Bureaucracy_merit_promotion-accuracy=0.000000
2019-09-01 12:54:35,379 [INFO]  Epoch[8] Train-cross-entropy=1.064546
2019-09-01 12:54:35,379 [INFO]  Epoch[8] Train-Bureaucracy_merit_promotion-accuracy=0.000000
2019-09-01 12:54:35,379 [INFO]  Epoch[8] Time cost=0.333
2019-09-01 12:54:35,382 [INFO]  Saved checkpoint to "model/Bureaucracy_merit_promotion_imputer/model-0008.params"
2019-09-01 12:54:35,414 [INFO]  Epoch[8] Validation-cross-entropy=1.406173
2019-09-01 12:54:35,415 [INFO]  Epoch[8] Validation-Bureaucracy_merit_promotion-accuracy=0.000000
2019-09-01 12:54:35,582 [INFO]  Epoch[9] Batch [0-34]	Speed: 3362.71 samples/sec	cross-entropy=1.156919	Bureaucracy_merit_promotion-accuracy=0.000000
2019-09-01 12:54:35,732 [INFO]  Epoch[9] Train-cross-entropy=1.103807
2019-09-01 12:54:35,733 [INFO]  Epoch[9] Train-Bureaucracy_merit_promotion-accuracy=0.000000
2019-09-01 12:54:35,733 [INFO]  Epoch[9] Time cost=0.318
2019-09-01 12:54:35,736 [INFO]  Saved checkpoint to "model/Bureaucracy_merit_promotion_imputer/model-0009.params"
2019-09-01 12:54:35,769 [INFO]  Epoch[9] Validation-cross-entropy=1.201014
2019-09-01 12:54:35,769 [INFO]  Epoch[9] Validation-Bureaucracy_merit_promotion-accuracy=0.000000
2019-09-01 12:54:35,937 [INFO]  Epoch[10] Batch [0-34]	Speed: 3353.07 samples/sec	cross-entropy=1.076515	Bureaucracy_merit_promotion-accuracy=0.000000
2019-09-01 12:54:36,086 [INFO]  Epoch[10] Train-cross-entropy=0.985847
2019-09-01 12:54:36,087 [INFO]  Epoch[10] Train-Bureaucracy_merit_promotion-accuracy=0.000000
2019-09-01 12:54:36,087 [INFO]  Epoch[10] Time cost=0.317
2019-09-01 12:54:36,089 [INFO]  Saved checkpoint to "model/Bureaucracy_merit_promotion_imputer/model-0010.params"
2019-09-01 12:54:36,122 [INFO]  Epoch[10] Validation-cross-entropy=1.294243
2019-09-01 12:54:36,122 [INFO]  Epoch[10] Validation-Bureaucracy_merit_promotion-accuracy=0.000000
2019-09-01 12:54:36,301 [INFO]  Epoch[11] Batch [0-34]	Speed: 3136.47 samples/sec	cross-entropy=0.847523	Bureaucracy_merit_promotion-accuracy=0.000000
2019-09-01 12:54:36,448 [INFO]  Epoch[11] Train-cross-entropy=0.718439
2019-09-01 12:54:36,449 [INFO]  Epoch[11] Train-Bureaucracy_merit_promotion-accuracy=0.000000
2019-09-01 12:54:36,449 [INFO]  Epoch[11] Time cost=0.326
2019-09-01 12:54:36,451 [INFO]  Saved checkpoint to "model/Bureaucracy_merit_promotion_imputer/model-0011.params"
2019-09-01 12:54:36,484 [INFO]  Epoch[11] Validation-cross-entropy=1.120559
2019-09-01 12:54:36,485 [INFO]  Epoch[11] Validation-Bureaucracy_merit_promotion-accuracy=0.000000
2019-09-01 12:54:36,656 [INFO]  Epoch[12] Batch [0-34]	Speed: 3271.51 samples/sec	cross-entropy=0.880628	Bureaucracy_merit_promotion-accuracy=0.000000
2019-09-01 12:54:36,810 [INFO]  Epoch[12] Train-cross-entropy=0.677090
2019-09-01 12:54:36,811 [INFO]  Epoch[12] Train-Bureaucracy_merit_promotion-accuracy=0.000000
2019-09-01 12:54:36,811 [INFO]  Epoch[12] Time cost=0.326
2019-09-01 12:54:36,814 [INFO]  Saved checkpoint to "model/Bureaucracy_merit_promotion_imputer/model-0012.params"
2019-09-01 12:54:36,846 [INFO]  Epoch[12] Validation-cross-entropy=1.076622
2019-09-01 12:54:36,847 [INFO]  Epoch[12] Validation-Bureaucracy_merit_promotion-accuracy=0.000000
2019-09-01 12:54:37,024 [INFO]  Epoch[13] Batch [0-34]	Speed: 3154.10 samples/sec	cross-entropy=0.877648	Bureaucracy_merit_promotion-accuracy=0.000000
2019-09-01 12:54:37,202 [INFO]  Epoch[13] Train-cross-entropy=0.631033
2019-09-01 12:54:37,203 [INFO]  Epoch[13] Train-Bureaucracy_merit_promotion-accuracy=0.000000
2019-09-01 12:54:37,203 [INFO]  Epoch[13] Time cost=0.356
2019-09-01 12:54:37,205 [INFO]  Saved checkpoint to "model/Bureaucracy_merit_promotion_imputer/model-0013.params"
2019-09-01 12:54:37,238 [INFO]  Epoch[13] Validation-cross-entropy=0.940527
2019-09-01 12:54:37,239 [INFO]  Epoch[13] Validation-Bureaucracy_merit_promotion-accuracy=0.000000
2019-09-01 12:54:37,419 [INFO]  Epoch[14] Batch [0-34]	Speed: 3107.80 samples/sec	cross-entropy=0.686231	Bureaucracy_merit_promotion-accuracy=0.000000
2019-09-01 12:54:37,596 [INFO]  Epoch[14] Train-cross-entropy=0.574877
2019-09-01 12:54:37,597 [INFO]  Epoch[14] Train-Bureaucracy_merit_promotion-accuracy=0.000000
2019-09-01 12:54:37,597 [INFO]  Epoch[14] Time cost=0.358
2019-09-01 12:54:37,599 [INFO]  Saved checkpoint to "model/Bureaucracy_merit_promotion_imputer/model-0014.params"
2019-09-01 12:54:37,632 [INFO]  Epoch[14] Validation-cross-entropy=0.753080
2019-09-01 12:54:37,632 [INFO]  Epoch[14] Validation-Bureaucracy_merit_promotion-accuracy=0.000000
2019-09-01 12:54:37,804 [INFO]  Epoch[15] Batch [0-34]	Speed: 3265.11 samples/sec	cross-entropy=0.609315	Bureaucracy_merit_promotion-accuracy=0.000000
2019-09-01 12:54:37,956 [INFO]  Epoch[15] Train-cross-entropy=0.542524
2019-09-01 12:54:37,956 [INFO]  Epoch[15] Train-Bureaucracy_merit_promotion-accuracy=0.000000
2019-09-01 12:54:37,957 [INFO]  Epoch[15] Time cost=0.324
2019-09-01 12:54:37,959 [INFO]  Saved checkpoint to "model/Bureaucracy_merit_promotion_imputer/model-0015.params"
2019-09-01 12:54:37,992 [INFO]  Epoch[15] Validation-cross-entropy=0.723569
2019-09-01 12:54:37,992 [INFO]  Epoch[15] Validation-Bureaucracy_merit_promotion-accuracy=0.000000
2019-09-01 12:54:38,156 [INFO]  Epoch[16] Batch [0-34]	Speed: 3428.56 samples/sec	cross-entropy=0.653995	Bureaucracy_merit_promotion-accuracy=0.000000
2019-09-01 12:54:38,303 [INFO]  Epoch[16] Train-cross-entropy=0.570328
2019-09-01 12:54:38,303 [INFO]  Epoch[16] Train-Bureaucracy_merit_promotion-accuracy=0.000000
2019-09-01 12:54:38,303 [INFO]  Epoch[16] Time cost=0.311
2019-09-01 12:54:38,305 [INFO]  Saved checkpoint to "model/Bureaucracy_merit_promotion_imputer/model-0016.params"
2019-09-01 12:54:38,339 [INFO]  Epoch[16] Validation-cross-entropy=0.660235
2019-09-01 12:54:38,339 [INFO]  Epoch[16] Validation-Bureaucracy_merit_promotion-accuracy=0.000000
2019-09-01 12:54:38,507 [INFO]  Epoch[17] Batch [0-34]	Speed: 3354.86 samples/sec	cross-entropy=0.565095	Bureaucracy_merit_promotion-accuracy=0.000000
2019-09-01 12:54:38,663 [INFO]  Epoch[17] Train-cross-entropy=0.455480
2019-09-01 12:54:38,664 [INFO]  Epoch[17] Train-Bureaucracy_merit_promotion-accuracy=0.000000
2019-09-01 12:54:38,664 [INFO]  Epoch[17] Time cost=0.324
2019-09-01 12:54:38,666 [INFO]  Saved checkpoint to "model/Bureaucracy_merit_promotion_imputer/model-0017.params"
2019-09-01 12:54:38,703 [INFO]  Epoch[17] Validation-cross-entropy=0.660738
2019-09-01 12:54:38,703 [INFO]  Epoch[17] Validation-Bureaucracy_merit_promotion-accuracy=0.000000
2019-09-01 12:54:38,869 [INFO]  Epoch[18] Batch [0-34]	Speed: 3396.43 samples/sec	cross-entropy=0.542246	Bureaucracy_merit_promotion-accuracy=0.000000
2019-09-01 12:54:39,016 [INFO]  Epoch[18] Train-cross-entropy=0.468568
2019-09-01 12:54:39,017 [INFO]  Epoch[18] Train-Bureaucracy_merit_promotion-accuracy=0.000000
2019-09-01 12:54:39,017 [INFO]  Epoch[18] Time cost=0.314
2019-09-01 12:54:39,019 [INFO]  Saved checkpoint to "model/Bureaucracy_merit_promotion_imputer/model-0018.params"
2019-09-01 12:54:39,053 [INFO]  Epoch[18] Validation-cross-entropy=0.493363
2019-09-01 12:54:39,053 [INFO]  Epoch[18] Validation-Bureaucracy_merit_promotion-accuracy=0.000000
2019-09-01 12:54:39,221 [INFO]  Epoch[19] Batch [0-34]	Speed: 3340.34 samples/sec	cross-entropy=0.588908	Bureaucracy_merit_promotion-accuracy=0.000000
2019-09-01 12:54:39,370 [INFO]  Epoch[19] Train-cross-entropy=0.449161
2019-09-01 12:54:39,370 [INFO]  Epoch[19] Train-Bureaucracy_merit_promotion-accuracy=0.000000
2019-09-01 12:54:39,371 [INFO]  Epoch[19] Time cost=0.317
2019-09-01 12:54:39,373 [INFO]  Saved checkpoint to "model/Bureaucracy_merit_promotion_imputer/model-0019.params"
2019-09-01 12:54:39,406 [INFO]  Epoch[19] Validation-cross-entropy=0.406904
2019-09-01 12:54:39,407 [INFO]  Epoch[19] Validation-Bureaucracy_merit_promotion-accuracy=0.000000
2019-09-01 12:54:39,569 [INFO]  Epoch[20] Batch [0-34]	Speed: 3447.64 samples/sec	cross-entropy=0.454585	Bureaucracy_merit_promotion-accuracy=0.000000
2019-09-01 12:54:39,733 [INFO]  Epoch[20] Train-cross-entropy=0.377470
2019-09-01 12:54:39,734 [INFO]  Epoch[20] Train-Bureaucracy_merit_promotion-accuracy=0.000000
2019-09-01 12:54:39,734 [INFO]  Epoch[20] Time cost=0.327
2019-09-01 12:54:39,736 [INFO]  Saved checkpoint to "model/Bureaucracy_merit_promotion_imputer/model-0020.params"
2019-09-01 12:54:39,770 [INFO]  Epoch[20] Validation-cross-entropy=0.491803
2019-09-01 12:54:39,770 [INFO]  Epoch[20] Validation-Bureaucracy_merit_promotion-accuracy=0.000000
2019-09-01 12:54:39,934 [INFO]  Epoch[21] Batch [0-34]	Speed: 3431.16 samples/sec	cross-entropy=0.438565	Bureaucracy_merit_promotion-accuracy=0.000000
2019-09-01 12:54:40,085 [INFO]  Epoch[21] Train-cross-entropy=0.315240
2019-09-01 12:54:40,085 [INFO]  Epoch[21] Train-Bureaucracy_merit_promotion-accuracy=0.000000
2019-09-01 12:54:40,086 [INFO]  Epoch[21] Time cost=0.315
2019-09-01 12:54:40,088 [INFO]  Saved checkpoint to "model/Bureaucracy_merit_promotion_imputer/model-0021.params"
2019-09-01 12:54:40,121 [INFO]  Epoch[21] Validation-cross-entropy=0.374078
2019-09-01 12:54:40,122 [INFO]  Epoch[21] Validation-Bureaucracy_merit_promotion-accuracy=0.000000
2019-09-01 12:54:40,290 [INFO]  Epoch[22] Batch [0-34]	Speed: 3336.81 samples/sec	cross-entropy=0.412169	Bureaucracy_merit_promotion-accuracy=0.000000
2019-09-01 12:54:40,448 [INFO]  Epoch[22] Train-cross-entropy=0.334959
2019-09-01 12:54:40,449 [INFO]  Epoch[22] Train-Bureaucracy_merit_promotion-accuracy=0.000000
2019-09-01 12:54:40,449 [INFO]  Epoch[22] Time cost=0.327
2019-09-01 12:54:40,451 [INFO]  Saved checkpoint to "model/Bureaucracy_merit_promotion_imputer/model-0022.params"
2019-09-01 12:54:40,484 [INFO]  Epoch[22] Validation-cross-entropy=0.256258
2019-09-01 12:54:40,485 [INFO]  Epoch[22] Validation-Bureaucracy_merit_promotion-accuracy=0.000000
2019-09-01 12:54:40,650 [INFO]  Epoch[23] Batch [0-34]	Speed: 3404.85 samples/sec	cross-entropy=0.390725	Bureaucracy_merit_promotion-accuracy=0.000000
2019-09-01 12:54:40,796 [INFO]  Epoch[23] Train-cross-entropy=0.306219
2019-09-01 12:54:40,797 [INFO]  Epoch[23] Train-Bureaucracy_merit_promotion-accuracy=0.000000
2019-09-01 12:54:40,797 [INFO]  Epoch[23] Time cost=0.312
2019-09-01 12:54:40,799 [INFO]  Saved checkpoint to "model/Bureaucracy_merit_promotion_imputer/model-0023.params"
2019-09-01 12:54:40,833 [INFO]  Epoch[23] Validation-cross-entropy=0.294027
2019-09-01 12:54:40,833 [INFO]  Epoch[23] Validation-Bureaucracy_merit_promotion-accuracy=0.000000
2019-09-01 12:54:41,016 [INFO]  Epoch[24] Batch [0-34]	Speed: 3068.89 samples/sec	cross-entropy=0.439352	Bureaucracy_merit_promotion-accuracy=0.000000
2019-09-01 12:54:41,165 [INFO]  Epoch[24] Train-cross-entropy=0.423383
2019-09-01 12:54:41,166 [INFO]  Epoch[24] Train-Bureaucracy_merit_promotion-accuracy=0.000000
2019-09-01 12:54:41,166 [INFO]  Epoch[24] Time cost=0.333
2019-09-01 12:54:41,168 [INFO]  Saved checkpoint to "model/Bureaucracy_merit_promotion_imputer/model-0024.params"
2019-09-01 12:54:41,201 [INFO]  Epoch[24] Validation-cross-entropy=0.273389
2019-09-01 12:54:41,201 [INFO]  Epoch[24] Validation-Bureaucracy_merit_promotion-accuracy=0.000000
2019-09-01 12:54:41,364 [INFO]  Epoch[25] Batch [0-34]	Speed: 3441.84 samples/sec	cross-entropy=0.372017	Bureaucracy_merit_promotion-accuracy=0.000000
2019-09-01 12:54:41,520 [INFO]  Epoch[25] Train-cross-entropy=0.336595
2019-09-01 12:54:41,520 [INFO]  Epoch[25] Train-Bureaucracy_merit_promotion-accuracy=0.000000
2019-09-01 12:54:41,520 [INFO]  Epoch[25] Time cost=0.319
2019-09-01 12:54:41,523 [INFO]  Saved checkpoint to "model/Bureaucracy_merit_promotion_imputer/model-0025.params"
2019-09-01 12:54:41,572 [INFO]  Epoch[25] Validation-cross-entropy=0.287502
2019-09-01 12:54:41,572 [INFO]  Epoch[25] Validation-Bureaucracy_merit_promotion-accuracy=0.000000
2019-09-01 12:54:41,756 [INFO]  Epoch[26] Batch [0-34]	Speed: 3060.63 samples/sec	cross-entropy=0.413213	Bureaucracy_merit_promotion-accuracy=0.000000
2019-09-01 12:54:41,930 [INFO]  Epoch[26] Train-cross-entropy=0.395859
2019-09-01 12:54:41,930 [INFO]  Epoch[26] Train-Bureaucracy_merit_promotion-accuracy=0.000000
2019-09-01 12:54:41,931 [INFO]  Epoch[26] Time cost=0.358
2019-09-01 12:54:41,933 [INFO]  Saved checkpoint to "model/Bureaucracy_merit_promotion_imputer/model-0026.params"
2019-09-01 12:54:41,966 [INFO]  Epoch[26] Validation-cross-entropy=0.259069
2019-09-01 12:54:41,966 [INFO]  Epoch[26] Validation-Bureaucracy_merit_promotion-accuracy=0.000000
2019-09-01 12:54:42,144 [INFO]  Epoch[27] Batch [0-34]	Speed: 3157.56 samples/sec	cross-entropy=0.345813	Bureaucracy_merit_promotion-accuracy=0.000000
2019-09-01 12:54:42,290 [INFO]  Epoch[27] Train-cross-entropy=0.322665
2019-09-01 12:54:42,291 [INFO]  Epoch[27] Train-Bureaucracy_merit_promotion-accuracy=0.000000
2019-09-01 12:54:42,291 [INFO]  Epoch[27] Time cost=0.324
2019-09-01 12:54:42,293 [INFO]  Saved checkpoint to "model/Bureaucracy_merit_promotion_imputer/model-0027.params"
2019-09-01 12:54:42,326 [INFO]  No improvement detected for 5 epochs compared to 0.2562580229714513 last error obtained: 0.33859566412866116, stopping here
2019-09-01 12:54:42,327 [INFO]  
========== done (10.212723731994629 s) fit model
2019-09-01 12:54:43,688 [INFO]  CategoricalEncoder for column Bureaucracy_source_of_support                                found only 57 occurrences of value governed population
2019-09-01 12:54:43,688 [INFO]  CategoricalEncoder for column Bureaucracy_source_of_support                                found only 30 occurrences of value 0.1
2019-09-01 12:54:43,689 [INFO]  CategoricalEncoder for column Bureaucracy_source_of_support                                found only 21 occurrences of value state
2019-09-01 12:54:43,689 [INFO]  CategoricalEncoder for column Bureaucracy_source_of_support                                found only 12 occurrences of value Land
2019-09-01 12:54:43,689 [INFO]  CategoricalEncoder for column Bureaucracy_source_of_support                                found only 9 occurrences of value State salary
2019-09-01 12:54:43,690 [INFO]  CategoricalEncoder for column Bureaucracy_source_of_support                                found only 4 occurrences of value redistributive exchange
2019-09-01 12:54:43,690 [INFO]  CategoricalEncoder for column Bureaucracy_source_of_support                                found only 3 occurrences of value cattle
2019-09-01 12:54:43,690 [INFO]  CategoricalEncoder for column Bureaucracy_source_of_support                                found only 2 occurrences of value cash
2019-09-01 12:54:43,691 [INFO]  CategoricalEncoder for column Bureaucracy_source_of_support                                found only 2 occurrences of value tribute
2019-09-01 12:54:43,691 [INFO]  CategoricalEncoder for column Bureaucracy_source_of_support                                found only 2 occurrences of value state salary land
2019-09-01 12:54:46,026 [WARNING]  Test set does not contain any ocurrences of values [redistributive exchange, State salary, tribute, Land, cash, cattle] in column [Bureaucracy_source_of_support], consider using a more representative test set.
2019-09-01 12:54:46,037 [INFO]  
========== start: fit model
2019-09-01 12:54:46,037 [WARNING]  Already bound, ignoring bind()
2019-09-01 12:54:46,276 [INFO]  Epoch[0] Batch [0-25]	Speed: 1897.22 samples/sec	cross-entropy=1.536297	Bureaucracy_source_of_support-accuracy=0.526442
2019-09-01 12:54:46,472 [INFO]  Epoch[0] Train-cross-entropy=0.859902
2019-09-01 12:54:46,472 [INFO]  Epoch[0] Train-Bureaucracy_source_of_support-accuracy=0.679348
2019-09-01 12:54:46,473 [INFO]  Epoch[0] Time cost=0.434
2019-09-01 12:54:46,480 [INFO]  Saved checkpoint to "model/Bureaucracy_source_of_support_imputer/model-0000.params"
2019-09-01 12:54:46,511 [INFO]  Epoch[0] Validation-cross-entropy=0.627409
2019-09-01 12:54:46,511 [INFO]  Epoch[0] Validation-Bureaucracy_source_of_support-accuracy=0.729167
2019-09-01 12:54:46,732 [INFO]  Epoch[1] Batch [0-25]	Speed: 1887.00 samples/sec	cross-entropy=0.783057	Bureaucracy_source_of_support-accuracy=0.706731
2019-09-01 12:54:46,925 [INFO]  Epoch[1] Train-cross-entropy=0.477185
2019-09-01 12:54:46,925 [INFO]  Epoch[1] Train-Bureaucracy_source_of_support-accuracy=0.823370
2019-09-01 12:54:46,926 [INFO]  Epoch[1] Time cost=0.414
2019-09-01 12:54:46,933 [INFO]  Saved checkpoint to "model/Bureaucracy_source_of_support_imputer/model-0001.params"
2019-09-01 12:54:46,963 [INFO]  Epoch[1] Validation-cross-entropy=0.372008
2019-09-01 12:54:46,963 [INFO]  Epoch[1] Validation-Bureaucracy_source_of_support-accuracy=0.864583
2019-09-01 12:54:47,180 [INFO]  Epoch[2] Batch [0-25]	Speed: 1921.08 samples/sec	cross-entropy=0.500816	Bureaucracy_source_of_support-accuracy=0.810096
2019-09-01 12:54:47,372 [INFO]  Epoch[2] Train-cross-entropy=0.294095
2019-09-01 12:54:47,372 [INFO]  Epoch[2] Train-Bureaucracy_source_of_support-accuracy=0.913043
2019-09-01 12:54:47,373 [INFO]  Epoch[2] Time cost=0.409
2019-09-01 12:54:47,380 [INFO]  Saved checkpoint to "model/Bureaucracy_source_of_support_imputer/model-0002.params"
2019-09-01 12:54:47,410 [INFO]  Epoch[2] Validation-cross-entropy=0.236064
2019-09-01 12:54:47,410 [INFO]  Epoch[2] Validation-Bureaucracy_source_of_support-accuracy=0.895833
2019-09-01 12:54:47,627 [INFO]  Epoch[3] Batch [0-25]	Speed: 1918.60 samples/sec	cross-entropy=0.346252	Bureaucracy_source_of_support-accuracy=0.875000
2019-09-01 12:54:47,819 [INFO]  Epoch[3] Train-cross-entropy=0.202960
2019-09-01 12:54:47,819 [INFO]  Epoch[3] Train-Bureaucracy_source_of_support-accuracy=0.942935
2019-09-01 12:54:47,820 [INFO]  Epoch[3] Time cost=0.409
2019-09-01 12:54:47,827 [INFO]  Saved checkpoint to "model/Bureaucracy_source_of_support_imputer/model-0003.params"
2019-09-01 12:54:47,857 [INFO]  Epoch[3] Validation-cross-entropy=0.176157
2019-09-01 12:54:47,858 [INFO]  Epoch[3] Validation-Bureaucracy_source_of_support-accuracy=0.916667
2019-09-01 12:54:48,075 [INFO]  Epoch[4] Batch [0-25]	Speed: 1915.58 samples/sec	cross-entropy=0.249845	Bureaucracy_source_of_support-accuracy=0.906250
2019-09-01 12:54:48,267 [INFO]  Epoch[4] Train-cross-entropy=0.149918
2019-09-01 12:54:48,268 [INFO]  Epoch[4] Train-Bureaucracy_source_of_support-accuracy=0.948370
2019-09-01 12:54:48,268 [INFO]  Epoch[4] Time cost=0.410
2019-09-01 12:54:48,275 [INFO]  Saved checkpoint to "model/Bureaucracy_source_of_support_imputer/model-0004.params"
2019-09-01 12:54:48,306 [INFO]  Epoch[4] Validation-cross-entropy=0.117175
2019-09-01 12:54:48,306 [INFO]  Epoch[4] Validation-Bureaucracy_source_of_support-accuracy=0.937500
2019-09-01 12:54:48,535 [INFO]  Epoch[5] Batch [0-25]	Speed: 1817.71 samples/sec	cross-entropy=0.191862	Bureaucracy_source_of_support-accuracy=0.935096
2019-09-01 12:54:48,731 [INFO]  Epoch[5] Train-cross-entropy=0.111121
2019-09-01 12:54:48,731 [INFO]  Epoch[5] Train-Bureaucracy_source_of_support-accuracy=0.959239
2019-09-01 12:54:48,731 [INFO]  Epoch[5] Time cost=0.425
2019-09-01 12:54:48,739 [INFO]  Saved checkpoint to "model/Bureaucracy_source_of_support_imputer/model-0005.params"
2019-09-01 12:54:48,773 [INFO]  Epoch[5] Validation-cross-entropy=0.079084
2019-09-01 12:54:48,774 [INFO]  Epoch[5] Validation-Bureaucracy_source_of_support-accuracy=0.958333
2019-09-01 12:54:49,083 [INFO]  Epoch[6] Batch [0-25]	Speed: 1365.34 samples/sec	cross-entropy=0.147120	Bureaucracy_source_of_support-accuracy=0.954327
2019-09-01 12:54:49,280 [INFO]  Epoch[6] Train-cross-entropy=0.082998
2019-09-01 12:54:49,283 [INFO]  Epoch[6] Train-Bureaucracy_source_of_support-accuracy=0.975543
2019-09-01 12:54:49,284 [INFO]  Epoch[6] Time cost=0.510
2019-09-01 12:54:49,291 [INFO]  Saved checkpoint to "model/Bureaucracy_source_of_support_imputer/model-0006.params"
2019-09-01 12:54:49,326 [INFO]  Epoch[6] Validation-cross-entropy=0.055985
2019-09-01 12:54:49,327 [INFO]  Epoch[6] Validation-Bureaucracy_source_of_support-accuracy=0.979167
2019-09-01 12:54:49,572 [INFO]  Epoch[7] Batch [0-25]	Speed: 1728.77 samples/sec	cross-entropy=0.109321	Bureaucracy_source_of_support-accuracy=0.971154
2019-09-01 12:54:49,815 [INFO]  Epoch[7] Train-cross-entropy=0.066804
2019-09-01 12:54:49,815 [INFO]  Epoch[7] Train-Bureaucracy_source_of_support-accuracy=0.980978
2019-09-01 12:54:49,816 [INFO]  Epoch[7] Time cost=0.488
2019-09-01 12:54:49,823 [INFO]  Saved checkpoint to "model/Bureaucracy_source_of_support_imputer/model-0007.params"
2019-09-01 12:54:49,860 [INFO]  Epoch[7] Validation-cross-entropy=0.044901
2019-09-01 12:54:49,861 [INFO]  Epoch[7] Validation-Bureaucracy_source_of_support-accuracy=0.989583
2019-09-01 12:54:50,206 [INFO]  Epoch[8] Batch [0-25]	Speed: 1212.51 samples/sec	cross-entropy=0.086258	Bureaucracy_source_of_support-accuracy=0.980769
2019-09-01 12:54:50,440 [INFO]  Epoch[8] Train-cross-entropy=0.051750
2019-09-01 12:54:50,440 [INFO]  Epoch[8] Train-Bureaucracy_source_of_support-accuracy=0.991848
2019-09-01 12:54:50,441 [INFO]  Epoch[8] Time cost=0.578
2019-09-01 12:54:50,451 [INFO]  Saved checkpoint to "model/Bureaucracy_source_of_support_imputer/model-0008.params"
2019-09-01 12:54:50,491 [INFO]  Epoch[8] Validation-cross-entropy=0.048018
2019-09-01 12:54:50,492 [INFO]  Epoch[8] Validation-Bureaucracy_source_of_support-accuracy=0.989583
2019-09-01 12:54:50,806 [INFO]  Epoch[9] Batch [0-25]	Speed: 1325.21 samples/sec	cross-entropy=0.073559	Bureaucracy_source_of_support-accuracy=0.985577
2019-09-01 12:54:51,034 [INFO]  Epoch[9] Train-cross-entropy=0.045505
2019-09-01 12:54:51,035 [INFO]  Epoch[9] Train-Bureaucracy_source_of_support-accuracy=0.989130
2019-09-01 12:54:51,035 [INFO]  Epoch[9] Time cost=0.542
2019-09-01 12:54:51,043 [INFO]  Saved checkpoint to "model/Bureaucracy_source_of_support_imputer/model-0009.params"
2019-09-01 12:54:51,074 [INFO]  Epoch[9] Validation-cross-entropy=0.047433
2019-09-01 12:54:51,075 [INFO]  Epoch[9] Validation-Bureaucracy_source_of_support-accuracy=0.989583
2019-09-01 12:54:51,365 [INFO]  Epoch[10] Batch [0-25]	Speed: 1424.59 samples/sec	cross-entropy=0.062334	Bureaucracy_source_of_support-accuracy=0.985577
2019-09-01 12:54:51,615 [INFO]  Epoch[10] Train-cross-entropy=0.036462
2019-09-01 12:54:51,616 [INFO]  Epoch[10] Train-Bureaucracy_source_of_support-accuracy=0.991848
2019-09-01 12:54:51,616 [INFO]  Epoch[10] Time cost=0.541
2019-09-01 12:54:51,624 [INFO]  Saved checkpoint to "model/Bureaucracy_source_of_support_imputer/model-0010.params"
2019-09-01 12:54:51,662 [INFO]  Epoch[10] Validation-cross-entropy=0.052697
2019-09-01 12:54:51,662 [INFO]  Epoch[10] Validation-Bureaucracy_source_of_support-accuracy=0.989583
2019-09-01 12:54:51,935 [INFO]  Epoch[11] Batch [0-25]	Speed: 1523.89 samples/sec	cross-entropy=0.060493	Bureaucracy_source_of_support-accuracy=0.983173
2019-09-01 12:54:52,159 [INFO]  Epoch[11] Train-cross-entropy=0.033639
2019-09-01 12:54:52,160 [INFO]  Epoch[11] Train-Bureaucracy_source_of_support-accuracy=0.991848
2019-09-01 12:54:52,160 [INFO]  Epoch[11] Time cost=0.498
2019-09-01 12:54:52,166 [INFO]  Saved checkpoint to "model/Bureaucracy_source_of_support_imputer/model-0011.params"
2019-09-01 12:54:52,200 [INFO]  Epoch[11] Validation-cross-entropy=0.059837
2019-09-01 12:54:52,200 [INFO]  Epoch[11] Validation-Bureaucracy_source_of_support-accuracy=0.979167
2019-09-01 12:54:52,429 [INFO]  Epoch[12] Batch [0-25]	Speed: 1823.70 samples/sec	cross-entropy=0.058593	Bureaucracy_source_of_support-accuracy=0.980769
2019-09-01 12:54:52,661 [INFO]  Epoch[12] Train-cross-entropy=0.033355
2019-09-01 12:54:52,661 [INFO]  Epoch[12] Train-Bureaucracy_source_of_support-accuracy=0.991848
2019-09-01 12:54:52,661 [INFO]  Epoch[12] Time cost=0.461
2019-09-01 12:54:52,668 [INFO]  Saved checkpoint to "model/Bureaucracy_source_of_support_imputer/model-0012.params"
2019-09-01 12:54:52,708 [INFO]  No improvement detected for 5 epochs compared to 0.044901122067434095 last error obtained: 0.05630198962171562, stopping here
2019-09-01 12:54:52,708 [INFO]  
========== done (6.67127537727356 s) fit model
2019-09-01 12:54:59,123 [INFO]  
========== start: fit model
2019-09-01 12:54:59,123 [WARNING]  Already bound, ignoring bind()
2019-09-01 12:54:59,326 [INFO]  Epoch[0] Batch [0-42]	Speed: 3430.57 samples/sec	cross-entropy=4.683210	Fulltime_bureaucrats-accuracy=0.000000
2019-09-01 12:54:59,516 [INFO]  Epoch[0] Train-cross-entropy=1.871983
2019-09-01 12:54:59,517 [INFO]  Epoch[0] Train-Fulltime_bureaucrats-accuracy=0.000000
2019-09-01 12:54:59,517 [INFO]  Epoch[0] Time cost=0.392
2019-09-01 12:54:59,520 [INFO]  Saved checkpoint to "model/Fulltime_bureaucrats_imputer/model-0000.params"
2019-09-01 12:54:59,558 [INFO]  Epoch[0] Validation-cross-entropy=1.566373
2019-09-01 12:54:59,558 [INFO]  Epoch[0] Validation-Fulltime_bureaucrats-accuracy=0.000000
2019-09-01 12:54:59,772 [INFO]  Epoch[1] Batch [0-42]	Speed: 3221.95 samples/sec	cross-entropy=1.418269	Fulltime_bureaucrats-accuracy=0.000000
2019-09-01 12:54:59,958 [INFO]  Epoch[1] Train-cross-entropy=1.187780
2019-09-01 12:54:59,958 [INFO]  Epoch[1] Train-Fulltime_bureaucrats-accuracy=0.000000
2019-09-01 12:54:59,959 [INFO]  Epoch[1] Time cost=0.400
2019-09-01 12:54:59,961 [INFO]  Saved checkpoint to "model/Fulltime_bureaucrats_imputer/model-0001.params"
2019-09-01 12:55:00,002 [INFO]  Epoch[1] Validation-cross-entropy=1.466038
2019-09-01 12:55:00,002 [INFO]  Epoch[1] Validation-Fulltime_bureaucrats-accuracy=0.000000
2019-09-01 12:55:00,215 [INFO]  Epoch[2] Batch [0-42]	Speed: 3261.09 samples/sec	cross-entropy=0.940511	Fulltime_bureaucrats-accuracy=0.000000
2019-09-01 12:55:00,473 [INFO]  Epoch[2] Train-cross-entropy=0.847130
2019-09-01 12:55:00,473 [INFO]  Epoch[2] Train-Fulltime_bureaucrats-accuracy=0.000000
2019-09-01 12:55:00,474 [INFO]  Epoch[2] Time cost=0.471
2019-09-01 12:55:00,476 [INFO]  Saved checkpoint to "model/Fulltime_bureaucrats_imputer/model-0002.params"
2019-09-01 12:55:00,576 [INFO]  Epoch[2] Validation-cross-entropy=1.331147
2019-09-01 12:55:00,577 [INFO]  Epoch[2] Validation-Fulltime_bureaucrats-accuracy=0.000000
2019-09-01 12:55:00,792 [INFO]  Epoch[3] Batch [0-42]	Speed: 3238.06 samples/sec	cross-entropy=0.847000	Fulltime_bureaucrats-accuracy=0.000000
2019-09-01 12:55:00,988 [INFO]  Epoch[3] Train-cross-entropy=0.721085
2019-09-01 12:55:00,989 [INFO]  Epoch[3] Train-Fulltime_bureaucrats-accuracy=0.000000
2019-09-01 12:55:00,989 [INFO]  Epoch[3] Time cost=0.412
2019-09-01 12:55:00,992 [INFO]  Saved checkpoint to "model/Fulltime_bureaucrats_imputer/model-0003.params"
2019-09-01 12:55:01,032 [INFO]  Epoch[3] Validation-cross-entropy=1.294493
2019-09-01 12:55:01,032 [INFO]  Epoch[3] Validation-Fulltime_bureaucrats-accuracy=0.000000
2019-09-01 12:55:01,269 [INFO]  Epoch[4] Batch [0-42]	Speed: 2899.13 samples/sec	cross-entropy=0.655402	Fulltime_bureaucrats-accuracy=0.000000
2019-09-01 12:55:01,490 [INFO]  Epoch[4] Train-cross-entropy=0.522432
2019-09-01 12:55:01,491 [INFO]  Epoch[4] Train-Fulltime_bureaucrats-accuracy=0.000000
2019-09-01 12:55:01,491 [INFO]  Epoch[4] Time cost=0.458
2019-09-01 12:55:01,493 [INFO]  Saved checkpoint to "model/Fulltime_bureaucrats_imputer/model-0004.params"
2019-09-01 12:55:01,550 [INFO]  Epoch[4] Validation-cross-entropy=1.270013
2019-09-01 12:55:01,550 [INFO]  Epoch[4] Validation-Fulltime_bureaucrats-accuracy=0.000000
2019-09-01 12:55:01,806 [INFO]  Epoch[5] Batch [0-42]	Speed: 2732.41 samples/sec	cross-entropy=0.536740	Fulltime_bureaucrats-accuracy=0.000000
2019-09-01 12:55:02,023 [INFO]  Epoch[5] Train-cross-entropy=0.385309
2019-09-01 12:55:02,023 [INFO]  Epoch[5] Train-Fulltime_bureaucrats-accuracy=0.000000
2019-09-01 12:55:02,024 [INFO]  Epoch[5] Time cost=0.473
2019-09-01 12:55:02,026 [INFO]  Saved checkpoint to "model/Fulltime_bureaucrats_imputer/model-0005.params"
2019-09-01 12:55:02,075 [INFO]  Epoch[5] Validation-cross-entropy=1.059194
2019-09-01 12:55:02,075 [INFO]  Epoch[5] Validation-Fulltime_bureaucrats-accuracy=0.000000
2019-09-01 12:55:02,284 [INFO]  Epoch[6] Batch [0-42]	Speed: 3293.04 samples/sec	cross-entropy=0.404559	Fulltime_bureaucrats-accuracy=0.000000
2019-09-01 12:55:02,485 [INFO]  Epoch[6] Train-cross-entropy=0.353285
2019-09-01 12:55:02,485 [INFO]  Epoch[6] Train-Fulltime_bureaucrats-accuracy=0.000000
2019-09-01 12:55:02,486 [INFO]  Epoch[6] Time cost=0.410
2019-09-01 12:55:02,488 [INFO]  Saved checkpoint to "model/Fulltime_bureaucrats_imputer/model-0006.params"
2019-09-01 12:55:02,528 [INFO]  Epoch[6] Validation-cross-entropy=1.087826
2019-09-01 12:55:02,529 [INFO]  Epoch[6] Validation-Fulltime_bureaucrats-accuracy=0.000000
2019-09-01 12:55:02,741 [INFO]  Epoch[7] Batch [0-42]	Speed: 3248.72 samples/sec	cross-entropy=0.480895	Fulltime_bureaucrats-accuracy=0.000000
2019-09-01 12:55:02,945 [INFO]  Epoch[7] Train-cross-entropy=0.342598
2019-09-01 12:55:02,945 [INFO]  Epoch[7] Train-Fulltime_bureaucrats-accuracy=0.000000
2019-09-01 12:55:02,946 [INFO]  Epoch[7] Time cost=0.416
2019-09-01 12:55:02,948 [INFO]  Saved checkpoint to "model/Fulltime_bureaucrats_imputer/model-0007.params"
2019-09-01 12:55:02,987 [INFO]  Epoch[7] Validation-cross-entropy=0.994912
2019-09-01 12:55:02,988 [INFO]  Epoch[7] Validation-Fulltime_bureaucrats-accuracy=0.000000
2019-09-01 12:55:03,192 [INFO]  Epoch[8] Batch [0-42]	Speed: 3368.15 samples/sec	cross-entropy=0.464775	Fulltime_bureaucrats-accuracy=0.000000
2019-09-01 12:55:03,405 [INFO]  Epoch[8] Train-cross-entropy=0.307530
2019-09-01 12:55:03,406 [INFO]  Epoch[8] Train-Fulltime_bureaucrats-accuracy=0.000000
2019-09-01 12:55:03,406 [INFO]  Epoch[8] Time cost=0.418
2019-09-01 12:55:03,408 [INFO]  Saved checkpoint to "model/Fulltime_bureaucrats_imputer/model-0008.params"
2019-09-01 12:55:03,450 [INFO]  Epoch[8] Validation-cross-entropy=0.844441
2019-09-01 12:55:03,450 [INFO]  Epoch[8] Validation-Fulltime_bureaucrats-accuracy=0.000000
2019-09-01 12:55:03,757 [INFO]  Epoch[9] Batch [0-42]	Speed: 2233.96 samples/sec	cross-entropy=0.316724	Fulltime_bureaucrats-accuracy=0.000000
2019-09-01 12:55:04,052 [INFO]  Epoch[9] Train-cross-entropy=0.228785
2019-09-01 12:55:04,056 [INFO]  Epoch[9] Train-Fulltime_bureaucrats-accuracy=0.000000
2019-09-01 12:55:04,062 [INFO]  Epoch[9] Time cost=0.612
2019-09-01 12:55:04,070 [INFO]  Saved checkpoint to "model/Fulltime_bureaucrats_imputer/model-0009.params"
2019-09-01 12:55:04,195 [INFO]  Epoch[9] Validation-cross-entropy=0.740102
2019-09-01 12:55:04,196 [INFO]  Epoch[9] Validation-Fulltime_bureaucrats-accuracy=0.000000
2019-09-01 12:55:04,527 [INFO]  Epoch[10] Batch [0-42]	Speed: 2122.18 samples/sec	cross-entropy=0.247033	Fulltime_bureaucrats-accuracy=0.000000
2019-09-01 12:55:04,798 [INFO]  Epoch[10] Train-cross-entropy=0.189617
2019-09-01 12:55:04,798 [INFO]  Epoch[10] Train-Fulltime_bureaucrats-accuracy=0.000000
2019-09-01 12:55:04,799 [INFO]  Epoch[10] Time cost=0.602
2019-09-01 12:55:04,801 [INFO]  Saved checkpoint to "model/Fulltime_bureaucrats_imputer/model-0010.params"
2019-09-01 12:55:04,850 [INFO]  Epoch[10] Validation-cross-entropy=0.741062
2019-09-01 12:55:04,851 [INFO]  Epoch[10] Validation-Fulltime_bureaucrats-accuracy=0.000000
2019-09-01 12:55:05,066 [INFO]  Epoch[11] Batch [0-42]	Speed: 3195.81 samples/sec	cross-entropy=0.206572	Fulltime_bureaucrats-accuracy=0.000000
2019-09-01 12:55:05,382 [INFO]  Epoch[11] Train-cross-entropy=0.176383
2019-09-01 12:55:05,383 [INFO]  Epoch[11] Train-Fulltime_bureaucrats-accuracy=0.000000
2019-09-01 12:55:05,383 [INFO]  Epoch[11] Time cost=0.532
2019-09-01 12:55:05,387 [INFO]  Saved checkpoint to "model/Fulltime_bureaucrats_imputer/model-0011.params"
2019-09-01 12:55:05,512 [INFO]  Epoch[11] Validation-cross-entropy=0.761986
2019-09-01 12:55:05,512 [INFO]  Epoch[11] Validation-Fulltime_bureaucrats-accuracy=0.000000
2019-09-01 12:55:05,810 [INFO]  Epoch[12] Batch [0-42]	Speed: 2373.63 samples/sec	cross-entropy=0.218226	Fulltime_bureaucrats-accuracy=0.000000
2019-09-01 12:55:06,008 [INFO]  Epoch[12] Train-cross-entropy=0.193313
2019-09-01 12:55:06,009 [INFO]  Epoch[12] Train-Fulltime_bureaucrats-accuracy=0.000000
2019-09-01 12:55:06,009 [INFO]  Epoch[12] Time cost=0.496
2019-09-01 12:55:06,012 [INFO]  Saved checkpoint to "model/Fulltime_bureaucrats_imputer/model-0012.params"
2019-09-01 12:55:06,054 [INFO]  Epoch[12] Validation-cross-entropy=0.875340
2019-09-01 12:55:06,055 [INFO]  Epoch[12] Validation-Fulltime_bureaucrats-accuracy=0.000000
2019-09-01 12:55:06,305 [INFO]  Epoch[13] Batch [0-42]	Speed: 2744.87 samples/sec	cross-entropy=0.323536	Fulltime_bureaucrats-accuracy=0.000000
2019-09-01 12:55:06,730 [INFO]  Epoch[13] Train-cross-entropy=0.179236
2019-09-01 12:55:06,731 [INFO]  Epoch[13] Train-Fulltime_bureaucrats-accuracy=0.000000
2019-09-01 12:55:06,731 [INFO]  Epoch[13] Time cost=0.676
2019-09-01 12:55:06,735 [INFO]  Saved checkpoint to "model/Fulltime_bureaucrats_imputer/model-0013.params"
2019-09-01 12:55:06,830 [INFO]  Epoch[13] Validation-cross-entropy=0.792620
2019-09-01 12:55:06,831 [INFO]  Epoch[13] Validation-Fulltime_bureaucrats-accuracy=0.000000
2019-09-01 12:55:07,299 [INFO]  Epoch[14] Batch [0-42]	Speed: 1478.41 samples/sec	cross-entropy=0.208036	Fulltime_bureaucrats-accuracy=0.000000
2019-09-01 12:55:07,769 [INFO]  Epoch[14] Train-cross-entropy=0.162309
2019-09-01 12:55:07,770 [INFO]  Epoch[14] Train-Fulltime_bureaucrats-accuracy=0.000000
2019-09-01 12:55:07,770 [INFO]  Epoch[14] Time cost=0.939
2019-09-01 12:55:07,774 [INFO]  Saved checkpoint to "model/Fulltime_bureaucrats_imputer/model-0014.params"
2019-09-01 12:55:07,849 [INFO]  No improvement detected for 5 epochs compared to 0.7401021683588624 last error obtained: 0.8094642452895642, stopping here
2019-09-01 12:55:07,850 [INFO]  
========== done (8.727128744125366 s) fit model
2019-09-01 12:55:12,502 [INFO]  
========== start: fit model
2019-09-01 12:55:12,503 [WARNING]  Already bound, ignoring bind()
2019-09-01 12:55:12,794 [INFO]  Epoch[0] Batch [0-38]	Speed: 2150.45 samples/sec	cross-entropy=5.047366	Courts-accuracy=0.000000
2019-09-01 12:55:13,108 [INFO]  Epoch[0] Train-cross-entropy=2.002753
2019-09-01 12:55:13,109 [INFO]  Epoch[0] Train-Courts-accuracy=0.000000
2019-09-01 12:55:13,110 [INFO]  Epoch[0] Time cost=0.606
2019-09-01 12:55:13,113 [INFO]  Saved checkpoint to "model/Courts_imputer/model-0000.params"
2019-09-01 12:55:13,162 [INFO]  Epoch[0] Validation-cross-entropy=1.863842
2019-09-01 12:55:13,162 [INFO]  Epoch[0] Validation-Courts-accuracy=0.000000
2019-09-01 12:55:13,364 [INFO]  Epoch[1] Batch [0-38]	Speed: 3116.97 samples/sec	cross-entropy=1.860103	Courts-accuracy=0.000000
2019-09-01 12:55:13,583 [INFO]  Epoch[1] Train-cross-entropy=1.560942
2019-09-01 12:55:13,583 [INFO]  Epoch[1] Train-Courts-accuracy=0.000000
2019-09-01 12:55:13,583 [INFO]  Epoch[1] Time cost=0.421
2019-09-01 12:55:13,586 [INFO]  Saved checkpoint to "model/Courts_imputer/model-0001.params"
2019-09-01 12:55:13,623 [INFO]  Epoch[1] Validation-cross-entropy=1.241858
2019-09-01 12:55:13,623 [INFO]  Epoch[1] Validation-Courts-accuracy=0.000000
2019-09-01 12:55:13,817 [INFO]  Epoch[2] Batch [0-38]	Speed: 3231.08 samples/sec	cross-entropy=1.234119	Courts-accuracy=0.000000
2019-09-01 12:55:14,000 [INFO]  Epoch[2] Train-cross-entropy=0.797736
2019-09-01 12:55:14,000 [INFO]  Epoch[2] Train-Courts-accuracy=0.000000
2019-09-01 12:55:14,001 [INFO]  Epoch[2] Time cost=0.377
2019-09-01 12:55:14,003 [INFO]  Saved checkpoint to "model/Courts_imputer/model-0002.params"
2019-09-01 12:55:14,039 [INFO]  Epoch[2] Validation-cross-entropy=0.954641
2019-09-01 12:55:14,040 [INFO]  Epoch[2] Validation-Courts-accuracy=0.000000
2019-09-01 12:55:14,248 [INFO]  Epoch[3] Batch [0-38]	Speed: 3003.68 samples/sec	cross-entropy=0.981111	Courts-accuracy=0.000000
2019-09-01 12:55:14,454 [INFO]  Epoch[3] Train-cross-entropy=0.640156
2019-09-01 12:55:14,454 [INFO]  Epoch[3] Train-Courts-accuracy=0.000000
2019-09-01 12:55:14,455 [INFO]  Epoch[3] Time cost=0.415
2019-09-01 12:55:14,458 [INFO]  Saved checkpoint to "model/Courts_imputer/model-0003.params"
2019-09-01 12:55:14,533 [INFO]  Epoch[3] Validation-cross-entropy=0.899761
2019-09-01 12:55:14,534 [INFO]  Epoch[3] Validation-Courts-accuracy=0.000000
2019-09-01 12:55:14,829 [INFO]  Epoch[4] Batch [0-38]	Speed: 2140.75 samples/sec	cross-entropy=0.759641	Courts-accuracy=0.000000
2019-09-01 12:55:15,021 [INFO]  Epoch[4] Train-cross-entropy=0.505916
2019-09-01 12:55:15,021 [INFO]  Epoch[4] Train-Courts-accuracy=0.000000
2019-09-01 12:55:15,021 [INFO]  Epoch[4] Time cost=0.487
2019-09-01 12:55:15,024 [INFO]  Saved checkpoint to "model/Courts_imputer/model-0004.params"
2019-09-01 12:55:15,063 [INFO]  Epoch[4] Validation-cross-entropy=0.803674
2019-09-01 12:55:15,063 [INFO]  Epoch[4] Validation-Courts-accuracy=0.000000
2019-09-01 12:55:15,296 [INFO]  Epoch[5] Batch [0-38]	Speed: 2674.99 samples/sec	cross-entropy=0.600680	Courts-accuracy=0.000000
2019-09-01 12:55:15,494 [INFO]  Epoch[5] Train-cross-entropy=0.431281
2019-09-01 12:55:15,495 [INFO]  Epoch[5] Train-Courts-accuracy=0.000000
2019-09-01 12:55:15,495 [INFO]  Epoch[5] Time cost=0.432
2019-09-01 12:55:15,498 [INFO]  Saved checkpoint to "model/Courts_imputer/model-0005.params"
2019-09-01 12:55:15,540 [INFO]  Epoch[5] Validation-cross-entropy=0.763919
2019-09-01 12:55:15,541 [INFO]  Epoch[5] Validation-Courts-accuracy=0.000000
2019-09-01 12:55:15,739 [INFO]  Epoch[6] Batch [0-38]	Speed: 3188.94 samples/sec	cross-entropy=0.518882	Courts-accuracy=0.000000
2019-09-01 12:55:15,943 [INFO]  Epoch[6] Train-cross-entropy=0.354670
2019-09-01 12:55:15,944 [INFO]  Epoch[6] Train-Courts-accuracy=0.000000
2019-09-01 12:55:15,944 [INFO]  Epoch[6] Time cost=0.402
2019-09-01 12:55:15,947 [INFO]  Saved checkpoint to "model/Courts_imputer/model-0006.params"
2019-09-01 12:55:15,990 [INFO]  Epoch[6] Validation-cross-entropy=0.789035
2019-09-01 12:55:15,990 [INFO]  Epoch[6] Validation-Courts-accuracy=0.000000
2019-09-01 12:55:16,204 [INFO]  Epoch[7] Batch [0-38]	Speed: 2920.23 samples/sec	cross-entropy=0.515278	Courts-accuracy=0.000000
2019-09-01 12:55:16,400 [INFO]  Epoch[7] Train-cross-entropy=0.316940
2019-09-01 12:55:16,401 [INFO]  Epoch[7] Train-Courts-accuracy=0.000000
2019-09-01 12:55:16,401 [INFO]  Epoch[7] Time cost=0.411
2019-09-01 12:55:16,403 [INFO]  Saved checkpoint to "model/Courts_imputer/model-0007.params"
2019-09-01 12:55:16,443 [INFO]  Epoch[7] Validation-cross-entropy=0.684480
2019-09-01 12:55:16,443 [INFO]  Epoch[7] Validation-Courts-accuracy=0.000000
2019-09-01 12:55:16,667 [INFO]  Epoch[8] Batch [0-38]	Speed: 2809.54 samples/sec	cross-entropy=0.409263	Courts-accuracy=0.000000
2019-09-01 12:55:16,863 [INFO]  Epoch[8] Train-cross-entropy=0.288898
2019-09-01 12:55:16,863 [INFO]  Epoch[8] Train-Courts-accuracy=0.000000
2019-09-01 12:55:16,864 [INFO]  Epoch[8] Time cost=0.420
2019-09-01 12:55:16,866 [INFO]  Saved checkpoint to "model/Courts_imputer/model-0008.params"
2019-09-01 12:55:16,903 [INFO]  Epoch[8] Validation-cross-entropy=0.726989
2019-09-01 12:55:16,903 [INFO]  Epoch[8] Validation-Courts-accuracy=0.000000
2019-09-01 12:55:17,088 [INFO]  Epoch[9] Batch [0-38]	Speed: 3381.99 samples/sec	cross-entropy=0.375940	Courts-accuracy=0.000000
2019-09-01 12:55:17,262 [INFO]  Epoch[9] Train-cross-entropy=0.269591
2019-09-01 12:55:17,262 [INFO]  Epoch[9] Train-Courts-accuracy=0.000000
2019-09-01 12:55:17,262 [INFO]  Epoch[9] Time cost=0.359
2019-09-01 12:55:17,265 [INFO]  Saved checkpoint to "model/Courts_imputer/model-0009.params"
2019-09-01 12:55:17,300 [INFO]  Epoch[9] Validation-cross-entropy=0.710567
2019-09-01 12:55:17,300 [INFO]  Epoch[9] Validation-Courts-accuracy=0.000000
2019-09-01 12:55:17,574 [INFO]  Epoch[10] Batch [0-38]	Speed: 2268.76 samples/sec	cross-entropy=0.316589	Courts-accuracy=0.000000
2019-09-01 12:55:17,921 [INFO]  Epoch[10] Train-cross-entropy=0.239655
2019-09-01 12:55:17,922 [INFO]  Epoch[10] Train-Courts-accuracy=0.000000
2019-09-01 12:55:17,922 [INFO]  Epoch[10] Time cost=0.622
2019-09-01 12:55:17,925 [INFO]  Saved checkpoint to "model/Courts_imputer/model-0010.params"
2019-09-01 12:55:17,970 [INFO]  Epoch[10] Validation-cross-entropy=0.622065
2019-09-01 12:55:17,970 [INFO]  Epoch[10] Validation-Courts-accuracy=0.000000
2019-09-01 12:55:18,209 [INFO]  Epoch[11] Batch [0-38]	Speed: 2605.24 samples/sec	cross-entropy=0.306796	Courts-accuracy=0.000000
2019-09-01 12:55:18,406 [INFO]  Epoch[11] Train-cross-entropy=0.218729
2019-09-01 12:55:18,407 [INFO]  Epoch[11] Train-Courts-accuracy=0.000000
2019-09-01 12:55:18,407 [INFO]  Epoch[11] Time cost=0.437
2019-09-01 12:55:18,410 [INFO]  Saved checkpoint to "model/Courts_imputer/model-0011.params"
2019-09-01 12:55:18,457 [INFO]  Epoch[11] Validation-cross-entropy=0.654592
2019-09-01 12:55:18,458 [INFO]  Epoch[11] Validation-Courts-accuracy=0.000000
2019-09-01 12:55:18,699 [INFO]  Epoch[12] Batch [0-38]	Speed: 2601.81 samples/sec	cross-entropy=0.294239	Courts-accuracy=0.000000
2019-09-01 12:55:18,937 [INFO]  Epoch[12] Train-cross-entropy=0.155876
2019-09-01 12:55:18,937 [INFO]  Epoch[12] Train-Courts-accuracy=0.000000
2019-09-01 12:55:18,938 [INFO]  Epoch[12] Time cost=0.480
2019-09-01 12:55:18,941 [INFO]  Saved checkpoint to "model/Courts_imputer/model-0012.params"
2019-09-01 12:55:18,984 [INFO]  Epoch[12] Validation-cross-entropy=0.636895
2019-09-01 12:55:18,985 [INFO]  Epoch[12] Validation-Courts-accuracy=0.000000
2019-09-01 12:55:19,232 [INFO]  Epoch[13] Batch [0-38]	Speed: 2536.50 samples/sec	cross-entropy=0.234481	Courts-accuracy=0.000000
2019-09-01 12:55:19,440 [INFO]  Epoch[13] Train-cross-entropy=0.152375
2019-09-01 12:55:19,441 [INFO]  Epoch[13] Train-Courts-accuracy=0.000000
2019-09-01 12:55:19,441 [INFO]  Epoch[13] Time cost=0.456
2019-09-01 12:55:19,443 [INFO]  Saved checkpoint to "model/Courts_imputer/model-0013.params"
2019-09-01 12:55:19,490 [INFO]  Epoch[13] Validation-cross-entropy=0.620660
2019-09-01 12:55:19,490 [INFO]  Epoch[13] Validation-Courts-accuracy=0.000000
2019-09-01 12:55:19,734 [INFO]  Epoch[14] Batch [0-38]	Speed: 2560.82 samples/sec	cross-entropy=0.223970	Courts-accuracy=0.000000
2019-09-01 12:55:19,951 [INFO]  Epoch[14] Train-cross-entropy=0.149813
2019-09-01 12:55:19,952 [INFO]  Epoch[14] Train-Courts-accuracy=0.000000
2019-09-01 12:55:19,952 [INFO]  Epoch[14] Time cost=0.462
2019-09-01 12:55:19,955 [INFO]  Saved checkpoint to "model/Courts_imputer/model-0014.params"
2019-09-01 12:55:19,992 [INFO]  Epoch[14] Validation-cross-entropy=0.615647
2019-09-01 12:55:19,992 [INFO]  Epoch[14] Validation-Courts-accuracy=0.000000
2019-09-01 12:55:20,210 [INFO]  Epoch[15] Batch [0-38]	Speed: 2875.91 samples/sec	cross-entropy=0.173677	Courts-accuracy=0.000000
2019-09-01 12:55:20,413 [INFO]  Epoch[15] Train-cross-entropy=0.131729
2019-09-01 12:55:20,414 [INFO]  Epoch[15] Train-Courts-accuracy=0.000000
2019-09-01 12:55:20,414 [INFO]  Epoch[15] Time cost=0.421
2019-09-01 12:55:20,417 [INFO]  Saved checkpoint to "model/Courts_imputer/model-0015.params"
2019-09-01 12:55:20,460 [INFO]  Epoch[15] Validation-cross-entropy=0.639832
2019-09-01 12:55:20,461 [INFO]  Epoch[15] Validation-Courts-accuracy=0.000000
2019-09-01 12:55:20,673 [INFO]  Epoch[16] Batch [0-38]	Speed: 2943.45 samples/sec	cross-entropy=0.166167	Courts-accuracy=0.000000
2019-09-01 12:55:20,889 [INFO]  Epoch[16] Train-cross-entropy=0.125569
2019-09-01 12:55:20,889 [INFO]  Epoch[16] Train-Courts-accuracy=0.000000
2019-09-01 12:55:20,890 [INFO]  Epoch[16] Time cost=0.428
2019-09-01 12:55:20,892 [INFO]  Saved checkpoint to "model/Courts_imputer/model-0016.params"
2019-09-01 12:55:20,928 [INFO]  Epoch[16] Validation-cross-entropy=0.654873
2019-09-01 12:55:20,929 [INFO]  Epoch[16] Validation-Courts-accuracy=0.000000
2019-09-01 12:55:21,121 [INFO]  Epoch[17] Batch [0-38]	Speed: 3253.81 samples/sec	cross-entropy=0.155243	Courts-accuracy=0.000000
2019-09-01 12:55:21,322 [INFO]  Epoch[17] Train-cross-entropy=0.107769
2019-09-01 12:55:21,322 [INFO]  Epoch[17] Train-Courts-accuracy=0.000000
2019-09-01 12:55:21,322 [INFO]  Epoch[17] Time cost=0.393
2019-09-01 12:55:21,325 [INFO]  Saved checkpoint to "model/Courts_imputer/model-0017.params"
2019-09-01 12:55:21,378 [INFO]  Epoch[17] Validation-cross-entropy=0.605019
2019-09-01 12:55:21,379 [INFO]  Epoch[17] Validation-Courts-accuracy=0.000000
2019-09-01 12:55:21,614 [INFO]  Epoch[18] Batch [0-38]	Speed: 2676.61 samples/sec	cross-entropy=0.150961	Courts-accuracy=0.000000
2019-09-01 12:55:21,876 [INFO]  Epoch[18] Train-cross-entropy=0.127722
2019-09-01 12:55:21,877 [INFO]  Epoch[18] Train-Courts-accuracy=0.000000
2019-09-01 12:55:21,877 [INFO]  Epoch[18] Time cost=0.498
2019-09-01 12:55:21,882 [INFO]  Saved checkpoint to "model/Courts_imputer/model-0018.params"
2019-09-01 12:55:21,932 [INFO]  Epoch[18] Validation-cross-entropy=0.668981
2019-09-01 12:55:21,933 [INFO]  Epoch[18] Validation-Courts-accuracy=0.000000
2019-09-01 12:55:22,153 [INFO]  Epoch[19] Batch [0-38]	Speed: 2843.73 samples/sec	cross-entropy=0.164086	Courts-accuracy=0.000000
2019-09-01 12:55:22,346 [INFO]  Epoch[19] Train-cross-entropy=0.159569
2019-09-01 12:55:22,346 [INFO]  Epoch[19] Train-Courts-accuracy=0.000000
2019-09-01 12:55:22,346 [INFO]  Epoch[19] Time cost=0.413
2019-09-01 12:55:22,349 [INFO]  Saved checkpoint to "model/Courts_imputer/model-0019.params"
2019-09-01 12:55:22,404 [INFO]  Epoch[19] Validation-cross-entropy=0.807287
2019-09-01 12:55:22,405 [INFO]  Epoch[19] Validation-Courts-accuracy=0.000000
2019-09-01 12:55:22,650 [INFO]  Epoch[20] Batch [0-38]	Speed: 2537.32 samples/sec	cross-entropy=0.171271	Courts-accuracy=0.000000
2019-09-01 12:55:22,854 [INFO]  Epoch[20] Train-cross-entropy=0.117003
2019-09-01 12:55:22,854 [INFO]  Epoch[20] Train-Courts-accuracy=0.000000
2019-09-01 12:55:22,855 [INFO]  Epoch[20] Time cost=0.450
2019-09-01 12:55:22,858 [INFO]  Saved checkpoint to "model/Courts_imputer/model-0020.params"
2019-09-01 12:55:22,899 [INFO]  Epoch[20] Validation-cross-entropy=0.597145
2019-09-01 12:55:22,900 [INFO]  Epoch[20] Validation-Courts-accuracy=0.000000
2019-09-01 12:55:23,140 [INFO]  Epoch[21] Batch [0-38]	Speed: 2611.70 samples/sec	cross-entropy=0.139855	Courts-accuracy=0.000000
2019-09-01 12:55:23,426 [INFO]  Epoch[21] Train-cross-entropy=0.120772
2019-09-01 12:55:23,427 [INFO]  Epoch[21] Train-Courts-accuracy=0.000000
2019-09-01 12:55:23,428 [INFO]  Epoch[21] Time cost=0.528
2019-09-01 12:55:23,435 [INFO]  Saved checkpoint to "model/Courts_imputer/model-0021.params"
2019-09-01 12:55:23,497 [INFO]  Epoch[21] Validation-cross-entropy=0.696487
2019-09-01 12:55:23,497 [INFO]  Epoch[21] Validation-Courts-accuracy=0.000000
2019-09-01 12:55:23,767 [INFO]  Epoch[22] Batch [0-38]	Speed: 2347.36 samples/sec	cross-entropy=0.135233	Courts-accuracy=0.000000
2019-09-01 12:55:24,279 [INFO]  Epoch[22] Train-cross-entropy=0.104207
2019-09-01 12:55:24,279 [INFO]  Epoch[22] Train-Courts-accuracy=0.000000
2019-09-01 12:55:24,280 [INFO]  Epoch[22] Time cost=0.782
2019-09-01 12:55:24,283 [INFO]  Saved checkpoint to "model/Courts_imputer/model-0022.params"
2019-09-01 12:55:24,361 [INFO]  Epoch[22] Validation-cross-entropy=0.633372
2019-09-01 12:55:24,362 [INFO]  Epoch[22] Validation-Courts-accuracy=0.000000
2019-09-01 12:55:24,637 [INFO]  Epoch[23] Batch [0-38]	Speed: 2307.23 samples/sec	cross-entropy=0.134638	Courts-accuracy=0.000000
2019-09-01 12:55:24,875 [INFO]  Epoch[23] Train-cross-entropy=0.090042
2019-09-01 12:55:24,876 [INFO]  Epoch[23] Train-Courts-accuracy=0.000000
2019-09-01 12:55:24,876 [INFO]  Epoch[23] Time cost=0.514
2019-09-01 12:55:24,879 [INFO]  Saved checkpoint to "model/Courts_imputer/model-0023.params"
2019-09-01 12:55:24,932 [INFO]  Epoch[23] Validation-cross-entropy=0.650041
2019-09-01 12:55:24,933 [INFO]  Epoch[23] Validation-Courts-accuracy=0.000000
2019-09-01 12:55:25,177 [INFO]  Epoch[24] Batch [0-38]	Speed: 2575.46 samples/sec	cross-entropy=0.107053	Courts-accuracy=0.000000
2019-09-01 12:55:25,453 [INFO]  Epoch[24] Train-cross-entropy=0.096806
2019-09-01 12:55:25,454 [INFO]  Epoch[24] Train-Courts-accuracy=0.000000
2019-09-01 12:55:25,454 [INFO]  Epoch[24] Time cost=0.521
2019-09-01 12:55:25,457 [INFO]  Saved checkpoint to "model/Courts_imputer/model-0024.params"
2019-09-01 12:55:25,506 [INFO]  Epoch[24] Validation-cross-entropy=0.558590
2019-09-01 12:55:25,507 [INFO]  Epoch[24] Validation-Courts-accuracy=0.000000
2019-09-01 12:55:25,761 [INFO]  Epoch[25] Batch [0-38]	Speed: 2482.16 samples/sec	cross-entropy=0.141582	Courts-accuracy=0.000000
2019-09-01 12:55:26,002 [INFO]  Epoch[25] Train-cross-entropy=0.093520
2019-09-01 12:55:26,003 [INFO]  Epoch[25] Train-Courts-accuracy=0.000000
2019-09-01 12:55:26,003 [INFO]  Epoch[25] Time cost=0.496
2019-09-01 12:55:26,006 [INFO]  Saved checkpoint to "model/Courts_imputer/model-0025.params"
2019-09-01 12:55:26,055 [INFO]  Epoch[25] Validation-cross-entropy=0.600070
2019-09-01 12:55:26,056 [INFO]  Epoch[25] Validation-Courts-accuracy=0.000000
2019-09-01 12:55:26,298 [INFO]  Epoch[26] Batch [0-38]	Speed: 2573.94 samples/sec	cross-entropy=0.125892	Courts-accuracy=0.000000
2019-09-01 12:55:26,527 [INFO]  Epoch[26] Train-cross-entropy=0.076010
2019-09-01 12:55:26,528 [INFO]  Epoch[26] Train-Courts-accuracy=0.000000
2019-09-01 12:55:26,528 [INFO]  Epoch[26] Time cost=0.472
2019-09-01 12:55:26,531 [INFO]  Saved checkpoint to "model/Courts_imputer/model-0026.params"
2019-09-01 12:55:26,582 [INFO]  Epoch[26] Validation-cross-entropy=0.505638
2019-09-01 12:55:26,583 [INFO]  Epoch[26] Validation-Courts-accuracy=0.000000
2019-09-01 12:55:26,832 [INFO]  Epoch[27] Batch [0-38]	Speed: 2531.09 samples/sec	cross-entropy=0.110423	Courts-accuracy=0.000000
2019-09-01 12:55:27,067 [INFO]  Epoch[27] Train-cross-entropy=0.076778
2019-09-01 12:55:27,068 [INFO]  Epoch[27] Train-Courts-accuracy=0.000000
2019-09-01 12:55:27,068 [INFO]  Epoch[27] Time cost=0.484
2019-09-01 12:55:27,071 [INFO]  Saved checkpoint to "model/Courts_imputer/model-0027.params"
2019-09-01 12:55:27,116 [INFO]  Epoch[27] Validation-cross-entropy=0.600607
2019-09-01 12:55:27,116 [INFO]  Epoch[27] Validation-Courts-accuracy=0.000000
2019-09-01 12:55:27,367 [INFO]  Epoch[28] Batch [0-38]	Speed: 2502.33 samples/sec	cross-entropy=0.090984	Courts-accuracy=0.000000
2019-09-01 12:55:27,622 [INFO]  Epoch[28] Train-cross-entropy=0.075068
2019-09-01 12:55:27,623 [INFO]  Epoch[28] Train-Courts-accuracy=0.000000
2019-09-01 12:55:27,623 [INFO]  Epoch[28] Time cost=0.507
2019-09-01 12:55:27,626 [INFO]  Saved checkpoint to "model/Courts_imputer/model-0028.params"
2019-09-01 12:55:27,680 [INFO]  Epoch[28] Validation-cross-entropy=0.555090
2019-09-01 12:55:27,681 [INFO]  Epoch[28] Validation-Courts-accuracy=0.000000
2019-09-01 12:55:27,940 [INFO]  Epoch[29] Batch [0-38]	Speed: 2414.42 samples/sec	cross-entropy=0.125687	Courts-accuracy=0.000000
2019-09-01 12:55:28,188 [INFO]  Epoch[29] Train-cross-entropy=0.107498
2019-09-01 12:55:28,189 [INFO]  Epoch[29] Train-Courts-accuracy=0.000000
2019-09-01 12:55:28,189 [INFO]  Epoch[29] Time cost=0.508
2019-09-01 12:55:28,191 [INFO]  Saved checkpoint to "model/Courts_imputer/model-0029.params"
2019-09-01 12:55:28,249 [INFO]  Epoch[29] Validation-cross-entropy=0.541278
2019-09-01 12:55:28,250 [INFO]  Epoch[29] Validation-Courts-accuracy=0.000000
2019-09-01 12:55:28,514 [INFO]  Epoch[30] Batch [0-38]	Speed: 2348.03 samples/sec	cross-entropy=0.130232	Courts-accuracy=0.000000
2019-09-01 12:55:28,763 [INFO]  Epoch[30] Train-cross-entropy=0.110250
2019-09-01 12:55:28,763 [INFO]  Epoch[30] Train-Courts-accuracy=0.000000
2019-09-01 12:55:28,764 [INFO]  Epoch[30] Time cost=0.514
2019-09-01 12:55:28,766 [INFO]  Saved checkpoint to "model/Courts_imputer/model-0030.params"
2019-09-01 12:55:28,828 [INFO]  Epoch[30] Validation-cross-entropy=0.636620
2019-09-01 12:55:28,829 [INFO]  Epoch[30] Validation-Courts-accuracy=0.000000
2019-09-01 12:55:29,093 [INFO]  Epoch[31] Batch [0-38]	Speed: 2360.04 samples/sec	cross-entropy=0.104203	Courts-accuracy=0.000000
2019-09-01 12:55:29,334 [INFO]  Epoch[31] Train-cross-entropy=0.080810
2019-09-01 12:55:29,335 [INFO]  Epoch[31] Train-Courts-accuracy=0.000000
2019-09-01 12:55:29,335 [INFO]  Epoch[31] Time cost=0.506
2019-09-01 12:55:29,339 [INFO]  Saved checkpoint to "model/Courts_imputer/model-0031.params"
2019-09-01 12:55:29,393 [INFO]  No improvement detected for 5 epochs compared to 0.5056378568212191 last error obtained: 0.5334020670917299, stopping here
2019-09-01 12:55:29,394 [INFO]  
========== done (16.891425132751465 s) fit model
2019-09-01 12:55:34,601 [INFO]  
========== start: fit model
2019-09-01 12:55:34,604 [WARNING]  Already bound, ignoring bind()
2019-09-01 12:55:34,902 [INFO]  Epoch[0] Batch [0-38]	Speed: 2129.57 samples/sec	cross-entropy=5.695100	Formal_legal_code-accuracy=0.000000
2019-09-01 12:55:35,135 [INFO]  Epoch[0] Train-cross-entropy=3.180229
2019-09-01 12:55:35,135 [INFO]  Epoch[0] Train-Formal_legal_code-accuracy=0.000000
2019-09-01 12:55:35,136 [INFO]  Epoch[0] Time cost=0.530
2019-09-01 12:55:35,138 [INFO]  Saved checkpoint to "model/Formal_legal_code_imputer/model-0000.params"
2019-09-01 12:55:35,180 [INFO]  Epoch[0] Validation-cross-entropy=2.823280
2019-09-01 12:55:35,181 [INFO]  Epoch[0] Validation-Formal_legal_code-accuracy=0.000000
2019-09-01 12:55:35,405 [INFO]  Epoch[1] Batch [0-38]	Speed: 2799.72 samples/sec	cross-entropy=2.393113	Formal_legal_code-accuracy=0.000000
2019-09-01 12:55:35,617 [INFO]  Epoch[1] Train-cross-entropy=1.578491
2019-09-01 12:55:35,618 [INFO]  Epoch[1] Train-Formal_legal_code-accuracy=0.000000
2019-09-01 12:55:35,618 [INFO]  Epoch[1] Time cost=0.437
2019-09-01 12:55:35,621 [INFO]  Saved checkpoint to "model/Formal_legal_code_imputer/model-0001.params"
2019-09-01 12:55:35,663 [INFO]  Epoch[1] Validation-cross-entropy=2.210915
2019-09-01 12:55:35,663 [INFO]  Epoch[1] Validation-Formal_legal_code-accuracy=0.000000
2019-09-01 12:55:35,886 [INFO]  Epoch[2] Batch [0-38]	Speed: 2804.01 samples/sec	cross-entropy=1.390112	Formal_legal_code-accuracy=0.000000
2019-09-01 12:55:36,072 [INFO]  Epoch[2] Train-cross-entropy=0.959891
2019-09-01 12:55:36,073 [INFO]  Epoch[2] Train-Formal_legal_code-accuracy=0.000000
2019-09-01 12:55:36,073 [INFO]  Epoch[2] Time cost=0.409
2019-09-01 12:55:36,075 [INFO]  Saved checkpoint to "model/Formal_legal_code_imputer/model-0002.params"
2019-09-01 12:55:36,124 [INFO]  Epoch[2] Validation-cross-entropy=0.866459
2019-09-01 12:55:36,124 [INFO]  Epoch[2] Validation-Formal_legal_code-accuracy=0.000000
2019-09-01 12:55:36,307 [INFO]  Epoch[3] Batch [0-38]	Speed: 3424.39 samples/sec	cross-entropy=0.966550	Formal_legal_code-accuracy=0.000000
2019-09-01 12:55:36,528 [INFO]  Epoch[3] Train-cross-entropy=0.698151
2019-09-01 12:55:36,529 [INFO]  Epoch[3] Train-Formal_legal_code-accuracy=0.000000
2019-09-01 12:55:36,529 [INFO]  Epoch[3] Time cost=0.405
2019-09-01 12:55:36,532 [INFO]  Saved checkpoint to "model/Formal_legal_code_imputer/model-0003.params"
2019-09-01 12:55:36,566 [INFO]  Epoch[3] Validation-cross-entropy=1.666349
2019-09-01 12:55:36,567 [INFO]  Epoch[3] Validation-Formal_legal_code-accuracy=0.000000
2019-09-01 12:55:36,748 [INFO]  Epoch[4] Batch [0-38]	Speed: 3455.72 samples/sec	cross-entropy=0.795002	Formal_legal_code-accuracy=0.000000
2019-09-01 12:55:36,919 [INFO]  Epoch[4] Train-cross-entropy=0.618567
2019-09-01 12:55:36,919 [INFO]  Epoch[4] Train-Formal_legal_code-accuracy=0.000000
2019-09-01 12:55:36,920 [INFO]  Epoch[4] Time cost=0.352
2019-09-01 12:55:36,922 [INFO]  Saved checkpoint to "model/Formal_legal_code_imputer/model-0004.params"
2019-09-01 12:55:36,956 [INFO]  Epoch[4] Validation-cross-entropy=1.054505
2019-09-01 12:55:36,957 [INFO]  Epoch[4] Validation-Formal_legal_code-accuracy=0.000000
2019-09-01 12:55:37,134 [INFO]  Epoch[5] Batch [0-38]	Speed: 3534.88 samples/sec	cross-entropy=0.598139	Formal_legal_code-accuracy=0.000000
2019-09-01 12:55:37,300 [INFO]  Epoch[5] Train-cross-entropy=0.479264
2019-09-01 12:55:37,301 [INFO]  Epoch[5] Train-Formal_legal_code-accuracy=0.000000
2019-09-01 12:55:37,301 [INFO]  Epoch[5] Time cost=0.344
2019-09-01 12:55:37,304 [INFO]  Saved checkpoint to "model/Formal_legal_code_imputer/model-0005.params"
2019-09-01 12:55:37,337 [INFO]  Epoch[5] Validation-cross-entropy=1.417781
2019-09-01 12:55:37,338 [INFO]  Epoch[5] Validation-Formal_legal_code-accuracy=0.000000
2019-09-01 12:55:37,515 [INFO]  Epoch[6] Batch [0-38]	Speed: 3543.34 samples/sec	cross-entropy=0.642690	Formal_legal_code-accuracy=0.000000
2019-09-01 12:55:37,682 [INFO]  Epoch[6] Train-cross-entropy=0.460556
2019-09-01 12:55:37,682 [INFO]  Epoch[6] Train-Formal_legal_code-accuracy=0.000000
2019-09-01 12:55:37,683 [INFO]  Epoch[6] Time cost=0.345
2019-09-01 12:55:37,685 [INFO]  Saved checkpoint to "model/Formal_legal_code_imputer/model-0006.params"
2019-09-01 12:55:37,720 [INFO]  Epoch[6] Validation-cross-entropy=0.462304
2019-09-01 12:55:37,720 [INFO]  Epoch[6] Validation-Formal_legal_code-accuracy=0.000000
2019-09-01 12:55:37,897 [INFO]  Epoch[7] Batch [0-38]	Speed: 3541.66 samples/sec	cross-entropy=0.358184	Formal_legal_code-accuracy=0.000000
2019-09-01 12:55:38,063 [INFO]  Epoch[7] Train-cross-entropy=0.300104
2019-09-01 12:55:38,064 [INFO]  Epoch[7] Train-Formal_legal_code-accuracy=0.000000
2019-09-01 12:55:38,064 [INFO]  Epoch[7] Time cost=0.344
2019-09-01 12:55:38,067 [INFO]  Saved checkpoint to "model/Formal_legal_code_imputer/model-0007.params"
2019-09-01 12:55:38,101 [INFO]  Epoch[7] Validation-cross-entropy=1.136985
2019-09-01 12:55:38,101 [INFO]  Epoch[7] Validation-Formal_legal_code-accuracy=0.000000
2019-09-01 12:55:38,281 [INFO]  Epoch[8] Batch [0-38]	Speed: 3489.07 samples/sec	cross-entropy=0.348328	Formal_legal_code-accuracy=0.000000
2019-09-01 12:55:38,448 [INFO]  Epoch[8] Train-cross-entropy=0.386317
2019-09-01 12:55:38,449 [INFO]  Epoch[8] Train-Formal_legal_code-accuracy=0.000000
2019-09-01 12:55:38,449 [INFO]  Epoch[8] Time cost=0.347
2019-09-01 12:55:38,452 [INFO]  Saved checkpoint to "model/Formal_legal_code_imputer/model-0008.params"
2019-09-01 12:55:38,486 [INFO]  Epoch[8] Validation-cross-entropy=0.903678
2019-09-01 12:55:38,486 [INFO]  Epoch[8] Validation-Formal_legal_code-accuracy=0.000000
2019-09-01 12:55:38,664 [INFO]  Epoch[9] Batch [0-38]	Speed: 3532.34 samples/sec	cross-entropy=0.445120	Formal_legal_code-accuracy=0.000000
2019-09-01 12:55:38,842 [INFO]  Epoch[9] Train-cross-entropy=0.299239
2019-09-01 12:55:38,843 [INFO]  Epoch[9] Train-Formal_legal_code-accuracy=0.000000
2019-09-01 12:55:38,843 [INFO]  Epoch[9] Time cost=0.356
2019-09-01 12:55:38,845 [INFO]  Saved checkpoint to "model/Formal_legal_code_imputer/model-0009.params"
2019-09-01 12:55:38,881 [INFO]  Epoch[9] Validation-cross-entropy=0.570835
2019-09-01 12:55:38,881 [INFO]  Epoch[9] Validation-Formal_legal_code-accuracy=0.000000
2019-09-01 12:55:39,058 [INFO]  Epoch[10] Batch [0-38]	Speed: 3535.23 samples/sec	cross-entropy=0.281859	Formal_legal_code-accuracy=0.000000
2019-09-01 12:55:39,226 [INFO]  Epoch[10] Train-cross-entropy=0.313734
2019-09-01 12:55:39,227 [INFO]  Epoch[10] Train-Formal_legal_code-accuracy=0.000000
2019-09-01 12:55:39,227 [INFO]  Epoch[10] Time cost=0.346
2019-09-01 12:55:39,230 [INFO]  Saved checkpoint to "model/Formal_legal_code_imputer/model-0010.params"
2019-09-01 12:55:39,264 [INFO]  Epoch[10] Validation-cross-entropy=0.354885
2019-09-01 12:55:39,265 [INFO]  Epoch[10] Validation-Formal_legal_code-accuracy=0.000000
2019-09-01 12:55:39,446 [INFO]  Epoch[11] Batch [0-38]	Speed: 3462.74 samples/sec	cross-entropy=0.311230	Formal_legal_code-accuracy=0.000000
2019-09-01 12:55:39,628 [INFO]  Epoch[11] Train-cross-entropy=0.246162
2019-09-01 12:55:39,632 [INFO]  Epoch[11] Train-Formal_legal_code-accuracy=0.000000
2019-09-01 12:55:39,632 [INFO]  Epoch[11] Time cost=0.367
2019-09-01 12:55:39,635 [INFO]  Saved checkpoint to "model/Formal_legal_code_imputer/model-0011.params"
2019-09-01 12:55:39,671 [INFO]  Epoch[11] Validation-cross-entropy=0.314342
2019-09-01 12:55:39,671 [INFO]  Epoch[11] Validation-Formal_legal_code-accuracy=0.000000
2019-09-01 12:55:39,851 [INFO]  Epoch[12] Batch [0-38]	Speed: 3475.72 samples/sec	cross-entropy=0.210456	Formal_legal_code-accuracy=0.000000
2019-09-01 12:55:40,019 [INFO]  Epoch[12] Train-cross-entropy=0.247830
2019-09-01 12:55:40,019 [INFO]  Epoch[12] Train-Formal_legal_code-accuracy=0.000000
2019-09-01 12:55:40,019 [INFO]  Epoch[12] Time cost=0.348
2019-09-01 12:55:40,022 [INFO]  Saved checkpoint to "model/Formal_legal_code_imputer/model-0012.params"
2019-09-01 12:55:40,056 [INFO]  Epoch[12] Validation-cross-entropy=0.302437
2019-09-01 12:55:40,057 [INFO]  Epoch[12] Validation-Formal_legal_code-accuracy=0.000000
2019-09-01 12:55:40,237 [INFO]  Epoch[13] Batch [0-38]	Speed: 3467.82 samples/sec	cross-entropy=0.217853	Formal_legal_code-accuracy=0.000000
2019-09-01 12:55:40,439 [INFO]  Epoch[13] Train-cross-entropy=0.244115
2019-09-01 12:55:40,439 [INFO]  Epoch[13] Train-Formal_legal_code-accuracy=0.000000
2019-09-01 12:55:40,440 [INFO]  Epoch[13] Time cost=0.383
2019-09-01 12:55:40,442 [INFO]  Saved checkpoint to "model/Formal_legal_code_imputer/model-0013.params"
2019-09-01 12:55:40,476 [INFO]  Epoch[13] Validation-cross-entropy=0.282079
2019-09-01 12:55:40,476 [INFO]  Epoch[13] Validation-Formal_legal_code-accuracy=0.000000
2019-09-01 12:55:40,686 [INFO]  Epoch[14] Batch [0-38]	Speed: 2973.07 samples/sec	cross-entropy=0.212946	Formal_legal_code-accuracy=0.000000
2019-09-01 12:55:40,852 [INFO]  Epoch[14] Train-cross-entropy=0.248641
2019-09-01 12:55:40,853 [INFO]  Epoch[14] Train-Formal_legal_code-accuracy=0.000000
2019-09-01 12:55:40,853 [INFO]  Epoch[14] Time cost=0.377
2019-09-01 12:55:40,855 [INFO]  Saved checkpoint to "model/Formal_legal_code_imputer/model-0014.params"
2019-09-01 12:55:40,891 [INFO]  Epoch[14] Validation-cross-entropy=0.226658
2019-09-01 12:55:40,891 [INFO]  Epoch[14] Validation-Formal_legal_code-accuracy=0.000000
2019-09-01 12:55:41,068 [INFO]  Epoch[15] Batch [0-38]	Speed: 3540.12 samples/sec	cross-entropy=0.194643	Formal_legal_code-accuracy=0.000000
2019-09-01 12:55:41,234 [INFO]  Epoch[15] Train-cross-entropy=0.196747
2019-09-01 12:55:41,235 [INFO]  Epoch[15] Train-Formal_legal_code-accuracy=0.000000
2019-09-01 12:55:41,235 [INFO]  Epoch[15] Time cost=0.344
2019-09-01 12:55:41,238 [INFO]  Saved checkpoint to "model/Formal_legal_code_imputer/model-0015.params"
2019-09-01 12:55:41,275 [INFO]  Epoch[15] Validation-cross-entropy=0.201126
2019-09-01 12:55:41,275 [INFO]  Epoch[15] Validation-Formal_legal_code-accuracy=0.000000
2019-09-01 12:55:41,465 [INFO]  Epoch[16] Batch [0-38]	Speed: 3319.60 samples/sec	cross-entropy=0.172767	Formal_legal_code-accuracy=0.000000
2019-09-01 12:55:41,672 [INFO]  Epoch[16] Train-cross-entropy=0.207759
2019-09-01 12:55:41,672 [INFO]  Epoch[16] Train-Formal_legal_code-accuracy=0.000000
2019-09-01 12:55:41,673 [INFO]  Epoch[16] Time cost=0.397
2019-09-01 12:55:41,675 [INFO]  Saved checkpoint to "model/Formal_legal_code_imputer/model-0016.params"
2019-09-01 12:55:41,712 [INFO]  Epoch[16] Validation-cross-entropy=0.203241
2019-09-01 12:55:41,712 [INFO]  Epoch[16] Validation-Formal_legal_code-accuracy=0.000000
2019-09-01 12:55:41,889 [INFO]  Epoch[17] Batch [0-38]	Speed: 3541.53 samples/sec	cross-entropy=0.172353	Formal_legal_code-accuracy=0.000000
2019-09-01 12:55:42,056 [INFO]  Epoch[17] Train-cross-entropy=0.189466
2019-09-01 12:55:42,056 [INFO]  Epoch[17] Train-Formal_legal_code-accuracy=0.000000
2019-09-01 12:55:42,057 [INFO]  Epoch[17] Time cost=0.344
2019-09-01 12:55:42,059 [INFO]  Saved checkpoint to "model/Formal_legal_code_imputer/model-0017.params"
2019-09-01 12:55:42,093 [INFO]  Epoch[17] Validation-cross-entropy=0.201341
2019-09-01 12:55:42,094 [INFO]  Epoch[17] Validation-Formal_legal_code-accuracy=0.000000
2019-09-01 12:55:42,276 [INFO]  Epoch[18] Batch [0-38]	Speed: 3439.48 samples/sec	cross-entropy=0.188773	Formal_legal_code-accuracy=0.000000
2019-09-01 12:55:42,447 [INFO]  Epoch[18] Train-cross-entropy=0.212874
2019-09-01 12:55:42,447 [INFO]  Epoch[18] Train-Formal_legal_code-accuracy=0.000000
2019-09-01 12:55:42,448 [INFO]  Epoch[18] Time cost=0.353
2019-09-01 12:55:42,450 [INFO]  Saved checkpoint to "model/Formal_legal_code_imputer/model-0018.params"
2019-09-01 12:55:42,485 [INFO]  Epoch[18] Validation-cross-entropy=0.274192
2019-09-01 12:55:42,485 [INFO]  Epoch[18] Validation-Formal_legal_code-accuracy=0.000000
2019-09-01 12:55:42,666 [INFO]  Epoch[19] Batch [0-38]	Speed: 3457.29 samples/sec	cross-entropy=0.187135	Formal_legal_code-accuracy=0.000000
2019-09-01 12:55:42,838 [INFO]  Epoch[19] Train-cross-entropy=0.203613
2019-09-01 12:55:42,838 [INFO]  Epoch[19] Train-Formal_legal_code-accuracy=0.000000
2019-09-01 12:55:42,839 [INFO]  Epoch[19] Time cost=0.353
2019-09-01 12:55:42,842 [INFO]  Saved checkpoint to "model/Formal_legal_code_imputer/model-0019.params"
2019-09-01 12:55:42,876 [INFO]  Epoch[19] Validation-cross-entropy=0.192163
2019-09-01 12:55:42,877 [INFO]  Epoch[19] Validation-Formal_legal_code-accuracy=0.000000
2019-09-01 12:55:43,080 [INFO]  Epoch[20] Batch [0-38]	Speed: 3067.19 samples/sec	cross-entropy=0.184147	Formal_legal_code-accuracy=0.000000
2019-09-01 12:55:43,276 [INFO]  Epoch[20] Train-cross-entropy=0.219961
2019-09-01 12:55:43,277 [INFO]  Epoch[20] Train-Formal_legal_code-accuracy=0.000000
2019-09-01 12:55:43,277 [INFO]  Epoch[20] Time cost=0.400
2019-09-01 12:55:43,279 [INFO]  Saved checkpoint to "model/Formal_legal_code_imputer/model-0020.params"
2019-09-01 12:55:43,317 [INFO]  Epoch[20] Validation-cross-entropy=0.260156
2019-09-01 12:55:43,317 [INFO]  Epoch[20] Validation-Formal_legal_code-accuracy=0.000000
2019-09-01 12:55:43,541 [INFO]  Epoch[21] Batch [0-38]	Speed: 2811.11 samples/sec	cross-entropy=0.216433	Formal_legal_code-accuracy=0.000000
2019-09-01 12:55:43,731 [INFO]  Epoch[21] Train-cross-entropy=0.210083
2019-09-01 12:55:43,731 [INFO]  Epoch[21] Train-Formal_legal_code-accuracy=0.000000
2019-09-01 12:55:43,732 [INFO]  Epoch[21] Time cost=0.415
2019-09-01 12:55:43,735 [INFO]  Saved checkpoint to "model/Formal_legal_code_imputer/model-0021.params"
2019-09-01 12:55:43,782 [INFO]  Epoch[21] Validation-cross-entropy=0.211499
2019-09-01 12:55:43,782 [INFO]  Epoch[21] Validation-Formal_legal_code-accuracy=0.000000
2019-09-01 12:55:44,016 [INFO]  Epoch[22] Batch [0-38]	Speed: 2659.11 samples/sec	cross-entropy=0.202461	Formal_legal_code-accuracy=0.000000
2019-09-01 12:55:44,228 [INFO]  Epoch[22] Train-cross-entropy=0.182773
2019-09-01 12:55:44,228 [INFO]  Epoch[22] Train-Formal_legal_code-accuracy=0.000000
2019-09-01 12:55:44,229 [INFO]  Epoch[22] Time cost=0.446
2019-09-01 12:55:44,231 [INFO]  Saved checkpoint to "model/Formal_legal_code_imputer/model-0022.params"
2019-09-01 12:55:44,267 [INFO]  Epoch[22] Validation-cross-entropy=0.186964
2019-09-01 12:55:44,268 [INFO]  Epoch[22] Validation-Formal_legal_code-accuracy=0.000000
2019-09-01 12:55:44,507 [INFO]  Epoch[23] Batch [0-38]	Speed: 2600.25 samples/sec	cross-entropy=0.175186	Formal_legal_code-accuracy=0.000000
2019-09-01 12:55:44,739 [INFO]  Epoch[23] Train-cross-entropy=0.172376
2019-09-01 12:55:44,742 [INFO]  Epoch[23] Train-Formal_legal_code-accuracy=0.000000
2019-09-01 12:55:44,743 [INFO]  Epoch[23] Time cost=0.474
2019-09-01 12:55:44,746 [INFO]  Saved checkpoint to "model/Formal_legal_code_imputer/model-0023.params"
2019-09-01 12:55:44,803 [INFO]  Epoch[23] Validation-cross-entropy=0.227641
2019-09-01 12:55:44,804 [INFO]  Epoch[23] Validation-Formal_legal_code-accuracy=0.000000
2019-09-01 12:55:45,027 [INFO]  Epoch[24] Batch [0-38]	Speed: 2855.66 samples/sec	cross-entropy=0.178028	Formal_legal_code-accuracy=0.000000
2019-09-01 12:55:45,205 [INFO]  Epoch[24] Train-cross-entropy=0.190400
2019-09-01 12:55:45,206 [INFO]  Epoch[24] Train-Formal_legal_code-accuracy=0.000000
2019-09-01 12:55:45,206 [INFO]  Epoch[24] Time cost=0.402
2019-09-01 12:55:45,209 [INFO]  Saved checkpoint to "model/Formal_legal_code_imputer/model-0024.params"
2019-09-01 12:55:45,246 [INFO]  Epoch[24] Validation-cross-entropy=0.359689
2019-09-01 12:55:45,247 [INFO]  Epoch[24] Validation-Formal_legal_code-accuracy=0.000000
2019-09-01 12:55:45,442 [INFO]  Epoch[25] Batch [0-38]	Speed: 3202.81 samples/sec	cross-entropy=0.214555	Formal_legal_code-accuracy=0.000000
2019-09-01 12:55:45,651 [INFO]  Epoch[25] Train-cross-entropy=0.223603
2019-09-01 12:55:45,652 [INFO]  Epoch[25] Train-Formal_legal_code-accuracy=0.000000
2019-09-01 12:55:45,654 [INFO]  Epoch[25] Time cost=0.407
2019-09-01 12:55:45,658 [INFO]  Saved checkpoint to "model/Formal_legal_code_imputer/model-0025.params"
2019-09-01 12:55:45,706 [INFO]  Epoch[25] Validation-cross-entropy=0.750499
2019-09-01 12:55:45,707 [INFO]  Epoch[25] Validation-Formal_legal_code-accuracy=0.000000
2019-09-01 12:55:45,945 [INFO]  Epoch[26] Batch [0-38]	Speed: 2634.19 samples/sec	cross-entropy=0.296419	Formal_legal_code-accuracy=0.000000
2019-09-01 12:55:46,132 [INFO]  Epoch[26] Train-cross-entropy=0.319488
2019-09-01 12:55:46,132 [INFO]  Epoch[26] Train-Formal_legal_code-accuracy=0.000000
2019-09-01 12:55:46,132 [INFO]  Epoch[26] Time cost=0.424
2019-09-01 12:55:46,135 [INFO]  Saved checkpoint to "model/Formal_legal_code_imputer/model-0026.params"
2019-09-01 12:55:46,172 [INFO]  No improvement detected for 5 epochs compared to 0.21149926632642746 last error obtained: 0.598269898030493, stopping here
2019-09-01 12:55:46,172 [INFO]  
========== done (11.571599960327148 s) fit model
2019-09-01 12:55:50,770 [INFO]  
========== start: fit model
2019-09-01 12:55:50,770 [WARNING]  Already bound, ignoring bind()
2019-09-01 12:55:51,008 [INFO]  Epoch[0] Batch [0-38]	Speed: 2626.28 samples/sec	cross-entropy=4.604730	Judges-accuracy=0.000000
2019-09-01 12:55:51,206 [INFO]  Epoch[0] Train-cross-entropy=2.684006
2019-09-01 12:55:51,207 [INFO]  Epoch[0] Train-Judges-accuracy=0.000000
2019-09-01 12:55:51,207 [INFO]  Epoch[0] Time cost=0.436
2019-09-01 12:55:51,210 [INFO]  Saved checkpoint to "model/Judges_imputer/model-0000.params"
2019-09-01 12:55:51,246 [INFO]  Epoch[0] Validation-cross-entropy=5.793471
2019-09-01 12:55:51,247 [INFO]  Epoch[0] Validation-Judges-accuracy=0.000000
2019-09-01 12:55:51,437 [INFO]  Epoch[1] Batch [0-38]	Speed: 3284.31 samples/sec	cross-entropy=1.694115	Judges-accuracy=0.000000
2019-09-01 12:55:51,664 [INFO]  Epoch[1] Train-cross-entropy=1.659103
2019-09-01 12:55:51,664 [INFO]  Epoch[1] Train-Judges-accuracy=0.000000
2019-09-01 12:55:51,665 [INFO]  Epoch[1] Time cost=0.417
2019-09-01 12:55:51,667 [INFO]  Saved checkpoint to "model/Judges_imputer/model-0001.params"
2019-09-01 12:55:51,717 [INFO]  Epoch[1] Validation-cross-entropy=4.098187
2019-09-01 12:55:51,718 [INFO]  Epoch[1] Validation-Judges-accuracy=0.000000
2019-09-01 12:55:51,992 [INFO]  Epoch[2] Batch [0-38]	Speed: 2284.14 samples/sec	cross-entropy=1.050014	Judges-accuracy=0.000000
2019-09-01 12:55:52,180 [INFO]  Epoch[2] Train-cross-entropy=1.195190
2019-09-01 12:55:52,180 [INFO]  Epoch[2] Train-Judges-accuracy=0.000000
2019-09-01 12:55:52,181 [INFO]  Epoch[2] Time cost=0.462
2019-09-01 12:55:52,183 [INFO]  Saved checkpoint to "model/Judges_imputer/model-0002.params"
2019-09-01 12:55:52,220 [INFO]  Epoch[2] Validation-cross-entropy=3.388548
2019-09-01 12:55:52,220 [INFO]  Epoch[2] Validation-Judges-accuracy=0.000000
2019-09-01 12:55:52,404 [INFO]  Epoch[3] Batch [0-38]	Speed: 3410.71 samples/sec	cross-entropy=0.801415	Judges-accuracy=0.000000
2019-09-01 12:55:52,653 [INFO]  Epoch[3] Train-cross-entropy=0.836177
2019-09-01 12:55:52,653 [INFO]  Epoch[3] Train-Judges-accuracy=0.000000
2019-09-01 12:55:52,654 [INFO]  Epoch[3] Time cost=0.433
2019-09-01 12:55:52,656 [INFO]  Saved checkpoint to "model/Judges_imputer/model-0003.params"
2019-09-01 12:55:52,700 [INFO]  Epoch[3] Validation-cross-entropy=2.635300
2019-09-01 12:55:52,700 [INFO]  Epoch[3] Validation-Judges-accuracy=0.000000
2019-09-01 12:55:52,926 [INFO]  Epoch[4] Batch [0-38]	Speed: 2755.76 samples/sec	cross-entropy=0.645426	Judges-accuracy=0.000000
2019-09-01 12:55:53,207 [INFO]  Epoch[4] Train-cross-entropy=0.685243
2019-09-01 12:55:53,208 [INFO]  Epoch[4] Train-Judges-accuracy=0.000000
2019-09-01 12:55:53,209 [INFO]  Epoch[4] Time cost=0.508
2019-09-01 12:55:53,212 [INFO]  Saved checkpoint to "model/Judges_imputer/model-0004.params"
2019-09-01 12:55:53,263 [INFO]  Epoch[4] Validation-cross-entropy=2.566704
2019-09-01 12:55:53,263 [INFO]  Epoch[4] Validation-Judges-accuracy=0.000000
2019-09-01 12:55:53,543 [INFO]  Epoch[5] Batch [0-38]	Speed: 2236.51 samples/sec	cross-entropy=0.554982	Judges-accuracy=0.000000
2019-09-01 12:55:53,745 [INFO]  Epoch[5] Train-cross-entropy=0.532902
2019-09-01 12:55:53,745 [INFO]  Epoch[5] Train-Judges-accuracy=0.000000
2019-09-01 12:55:53,746 [INFO]  Epoch[5] Time cost=0.482
2019-09-01 12:55:53,748 [INFO]  Saved checkpoint to "model/Judges_imputer/model-0005.params"
2019-09-01 12:55:53,803 [INFO]  Epoch[5] Validation-cross-entropy=2.332378
2019-09-01 12:55:53,804 [INFO]  Epoch[5] Validation-Judges-accuracy=0.000000
2019-09-01 12:55:54,042 [INFO]  Epoch[6] Batch [0-38]	Speed: 2647.02 samples/sec	cross-entropy=0.458673	Judges-accuracy=0.000000
2019-09-01 12:55:54,231 [INFO]  Epoch[6] Train-cross-entropy=0.463526
2019-09-01 12:55:54,231 [INFO]  Epoch[6] Train-Judges-accuracy=0.000000
2019-09-01 12:55:54,232 [INFO]  Epoch[6] Time cost=0.427
2019-09-01 12:55:54,234 [INFO]  Saved checkpoint to "model/Judges_imputer/model-0006.params"
2019-09-01 12:55:54,271 [INFO]  Epoch[6] Validation-cross-entropy=2.301625
2019-09-01 12:55:54,272 [INFO]  Epoch[6] Validation-Judges-accuracy=0.000000
2019-09-01 12:55:54,487 [INFO]  Epoch[7] Batch [0-38]	Speed: 2904.91 samples/sec	cross-entropy=0.429002	Judges-accuracy=0.000000
2019-09-01 12:55:54,707 [INFO]  Epoch[7] Train-cross-entropy=0.442113
2019-09-01 12:55:54,707 [INFO]  Epoch[7] Train-Judges-accuracy=0.000000
2019-09-01 12:55:54,708 [INFO]  Epoch[7] Time cost=0.435
2019-09-01 12:55:54,710 [INFO]  Saved checkpoint to "model/Judges_imputer/model-0007.params"
2019-09-01 12:55:54,758 [INFO]  Epoch[7] Validation-cross-entropy=1.507440
2019-09-01 12:55:54,759 [INFO]  Epoch[7] Validation-Judges-accuracy=0.000000
2019-09-01 12:55:55,051 [INFO]  Epoch[8] Batch [0-38]	Speed: 2126.49 samples/sec	cross-entropy=0.469132	Judges-accuracy=0.000000
2019-09-01 12:55:55,297 [INFO]  Epoch[8] Train-cross-entropy=0.570930
2019-09-01 12:55:55,298 [INFO]  Epoch[8] Train-Judges-accuracy=0.000000
2019-09-01 12:55:55,298 [INFO]  Epoch[8] Time cost=0.539
2019-09-01 12:55:55,301 [INFO]  Saved checkpoint to "model/Judges_imputer/model-0008.params"
2019-09-01 12:55:55,355 [INFO]  Epoch[8] Validation-cross-entropy=0.947836
2019-09-01 12:55:55,356 [INFO]  Epoch[8] Validation-Judges-accuracy=0.000000
2019-09-01 12:55:55,614 [INFO]  Epoch[9] Batch [0-38]	Speed: 2429.00 samples/sec	cross-entropy=0.451953	Judges-accuracy=0.000000
2019-09-01 12:55:55,821 [INFO]  Epoch[9] Train-cross-entropy=0.399522
2019-09-01 12:55:55,821 [INFO]  Epoch[9] Train-Judges-accuracy=0.000000
2019-09-01 12:55:55,822 [INFO]  Epoch[9] Time cost=0.465
2019-09-01 12:55:55,824 [INFO]  Saved checkpoint to "model/Judges_imputer/model-0009.params"
2019-09-01 12:55:55,860 [INFO]  Epoch[9] Validation-cross-entropy=0.953686
2019-09-01 12:55:55,860 [INFO]  Epoch[9] Validation-Judges-accuracy=0.000000
2019-09-01 12:55:56,056 [INFO]  Epoch[10] Batch [0-38]	Speed: 3185.03 samples/sec	cross-entropy=0.315217	Judges-accuracy=0.000000
2019-09-01 12:55:56,249 [INFO]  Epoch[10] Train-cross-entropy=0.299590
2019-09-01 12:55:56,249 [INFO]  Epoch[10] Train-Judges-accuracy=0.000000
2019-09-01 12:55:56,250 [INFO]  Epoch[10] Time cost=0.389
2019-09-01 12:55:56,253 [INFO]  Saved checkpoint to "model/Judges_imputer/model-0010.params"
2019-09-01 12:55:56,299 [INFO]  Epoch[10] Validation-cross-entropy=0.490712
2019-09-01 12:55:56,300 [INFO]  Epoch[10] Validation-Judges-accuracy=0.000000
2019-09-01 12:55:56,650 [INFO]  Epoch[11] Batch [0-38]	Speed: 1786.47 samples/sec	cross-entropy=0.248239	Judges-accuracy=0.000000
2019-09-01 12:55:56,876 [INFO]  Epoch[11] Train-cross-entropy=0.305818
2019-09-01 12:55:56,876 [INFO]  Epoch[11] Train-Judges-accuracy=0.000000
2019-09-01 12:55:56,877 [INFO]  Epoch[11] Time cost=0.576
2019-09-01 12:55:56,879 [INFO]  Saved checkpoint to "model/Judges_imputer/model-0011.params"
2019-09-01 12:55:56,915 [INFO]  Epoch[11] Validation-cross-entropy=0.374517
2019-09-01 12:55:56,915 [INFO]  Epoch[11] Validation-Judges-accuracy=0.000000
2019-09-01 12:55:57,109 [INFO]  Epoch[12] Batch [0-38]	Speed: 3225.95 samples/sec	cross-entropy=0.293849	Judges-accuracy=0.000000
2019-09-01 12:55:57,290 [INFO]  Epoch[12] Train-cross-entropy=0.302613
2019-09-01 12:55:57,291 [INFO]  Epoch[12] Train-Judges-accuracy=0.000000
2019-09-01 12:55:57,291 [INFO]  Epoch[12] Time cost=0.376
2019-09-01 12:55:57,293 [INFO]  Saved checkpoint to "model/Judges_imputer/model-0012.params"
2019-09-01 12:55:57,328 [INFO]  Epoch[12] Validation-cross-entropy=0.484293
2019-09-01 12:55:57,329 [INFO]  Epoch[12] Validation-Judges-accuracy=0.000000
2019-09-01 12:55:57,528 [INFO]  Epoch[13] Batch [0-38]	Speed: 3129.46 samples/sec	cross-entropy=0.244437	Judges-accuracy=0.000000
2019-09-01 12:55:57,698 [INFO]  Epoch[13] Train-cross-entropy=0.241934
2019-09-01 12:55:57,699 [INFO]  Epoch[13] Train-Judges-accuracy=0.000000
2019-09-01 12:55:57,699 [INFO]  Epoch[13] Time cost=0.370
2019-09-01 12:55:57,701 [INFO]  Saved checkpoint to "model/Judges_imputer/model-0013.params"
2019-09-01 12:55:57,736 [INFO]  Epoch[13] Validation-cross-entropy=0.328490
2019-09-01 12:55:57,736 [INFO]  Epoch[13] Validation-Judges-accuracy=0.000000
2019-09-01 12:55:57,929 [INFO]  Epoch[14] Batch [0-38]	Speed: 3244.25 samples/sec	cross-entropy=0.243508	Judges-accuracy=0.000000
2019-09-01 12:55:58,170 [INFO]  Epoch[14] Train-cross-entropy=0.217916
2019-09-01 12:55:58,170 [INFO]  Epoch[14] Train-Judges-accuracy=0.000000
2019-09-01 12:55:58,171 [INFO]  Epoch[14] Time cost=0.434
2019-09-01 12:55:58,175 [INFO]  Saved checkpoint to "model/Judges_imputer/model-0014.params"
2019-09-01 12:55:58,232 [INFO]  Epoch[14] Validation-cross-entropy=0.376367
2019-09-01 12:55:58,232 [INFO]  Epoch[14] Validation-Judges-accuracy=0.000000
2019-09-01 12:55:58,497 [INFO]  Epoch[15] Batch [0-38]	Speed: 2377.57 samples/sec	cross-entropy=0.226804	Judges-accuracy=0.000000
2019-09-01 12:55:58,719 [INFO]  Epoch[15] Train-cross-entropy=0.158689
2019-09-01 12:55:58,720 [INFO]  Epoch[15] Train-Judges-accuracy=0.000000
2019-09-01 12:55:58,720 [INFO]  Epoch[15] Time cost=0.488
2019-09-01 12:55:58,723 [INFO]  Saved checkpoint to "model/Judges_imputer/model-0015.params"
2019-09-01 12:55:58,758 [INFO]  Epoch[15] Validation-cross-entropy=0.369816
2019-09-01 12:55:58,759 [INFO]  Epoch[15] Validation-Judges-accuracy=0.000000
2019-09-01 12:55:58,978 [INFO]  Epoch[16] Batch [0-38]	Speed: 2845.15 samples/sec	cross-entropy=0.180458	Judges-accuracy=0.000000
2019-09-01 12:55:59,217 [INFO]  Epoch[16] Train-cross-entropy=0.159245
2019-09-01 12:55:59,218 [INFO]  Epoch[16] Train-Judges-accuracy=0.000000
2019-09-01 12:55:59,218 [INFO]  Epoch[16] Time cost=0.458
2019-09-01 12:55:59,220 [INFO]  Saved checkpoint to "model/Judges_imputer/model-0016.params"
2019-09-01 12:55:59,263 [INFO]  Epoch[16] Validation-cross-entropy=0.197294
2019-09-01 12:55:59,263 [INFO]  Epoch[16] Validation-Judges-accuracy=0.000000
2019-09-01 12:55:59,450 [INFO]  Epoch[17] Batch [0-38]	Speed: 3364.14 samples/sec	cross-entropy=0.161899	Judges-accuracy=0.000000
2019-09-01 12:55:59,688 [INFO]  Epoch[17] Train-cross-entropy=0.134490
2019-09-01 12:55:59,688 [INFO]  Epoch[17] Train-Judges-accuracy=0.000000
2019-09-01 12:55:59,689 [INFO]  Epoch[17] Time cost=0.425
2019-09-01 12:55:59,691 [INFO]  Saved checkpoint to "model/Judges_imputer/model-0017.params"
2019-09-01 12:55:59,730 [INFO]  Epoch[17] Validation-cross-entropy=0.358894
2019-09-01 12:55:59,730 [INFO]  Epoch[17] Validation-Judges-accuracy=0.000000
2019-09-01 12:55:59,942 [INFO]  Epoch[18] Batch [0-38]	Speed: 2958.26 samples/sec	cross-entropy=0.143303	Judges-accuracy=0.000000
2019-09-01 12:56:00,147 [INFO]  Epoch[18] Train-cross-entropy=0.204647
2019-09-01 12:56:00,147 [INFO]  Epoch[18] Train-Judges-accuracy=0.000000
2019-09-01 12:56:00,148 [INFO]  Epoch[18] Time cost=0.417
2019-09-01 12:56:00,150 [INFO]  Saved checkpoint to "model/Judges_imputer/model-0018.params"
2019-09-01 12:56:00,193 [INFO]  Epoch[18] Validation-cross-entropy=0.269151
2019-09-01 12:56:00,193 [INFO]  Epoch[18] Validation-Judges-accuracy=0.000000
2019-09-01 12:56:00,403 [INFO]  Epoch[19] Batch [0-38]	Speed: 3000.49 samples/sec	cross-entropy=0.243381	Judges-accuracy=0.000000
2019-09-01 12:56:00,596 [INFO]  Epoch[19] Train-cross-entropy=0.192906
2019-09-01 12:56:00,597 [INFO]  Epoch[19] Train-Judges-accuracy=0.000000
2019-09-01 12:56:00,597 [INFO]  Epoch[19] Time cost=0.404
2019-09-01 12:56:00,600 [INFO]  Saved checkpoint to "model/Judges_imputer/model-0019.params"
2019-09-01 12:56:00,637 [INFO]  Epoch[19] Validation-cross-entropy=0.368909
2019-09-01 12:56:00,638 [INFO]  Epoch[19] Validation-Judges-accuracy=0.000000
2019-09-01 12:56:00,824 [INFO]  Epoch[20] Batch [0-38]	Speed: 3357.02 samples/sec	cross-entropy=0.169356	Judges-accuracy=0.000000
2019-09-01 12:56:01,001 [INFO]  Epoch[20] Train-cross-entropy=0.254600
2019-09-01 12:56:01,002 [INFO]  Epoch[20] Train-Judges-accuracy=0.000000
2019-09-01 12:56:01,002 [INFO]  Epoch[20] Time cost=0.364
2019-09-01 12:56:01,005 [INFO]  Saved checkpoint to "model/Judges_imputer/model-0020.params"
2019-09-01 12:56:01,043 [INFO]  Epoch[20] Validation-cross-entropy=0.266279
2019-09-01 12:56:01,043 [INFO]  Epoch[20] Validation-Judges-accuracy=0.000000
2019-09-01 12:56:01,230 [INFO]  Epoch[21] Batch [0-38]	Speed: 3353.60 samples/sec	cross-entropy=0.170801	Judges-accuracy=0.000000
2019-09-01 12:56:01,406 [INFO]  Epoch[21] Train-cross-entropy=0.164347
2019-09-01 12:56:01,407 [INFO]  Epoch[21] Train-Judges-accuracy=0.000000
2019-09-01 12:56:01,407 [INFO]  Epoch[21] Time cost=0.363
2019-09-01 12:56:01,409 [INFO]  Saved checkpoint to "model/Judges_imputer/model-0021.params"
2019-09-01 12:56:01,451 [INFO]  Epoch[21] Validation-cross-entropy=0.139088
2019-09-01 12:56:01,452 [INFO]  Epoch[21] Validation-Judges-accuracy=0.000000
2019-09-01 12:56:01,700 [INFO]  Epoch[22] Batch [0-38]	Speed: 2520.75 samples/sec	cross-entropy=0.126848	Judges-accuracy=0.000000
2019-09-01 12:56:01,882 [INFO]  Epoch[22] Train-cross-entropy=0.146699
2019-09-01 12:56:01,883 [INFO]  Epoch[22] Train-Judges-accuracy=0.000000
2019-09-01 12:56:01,883 [INFO]  Epoch[22] Time cost=0.431
2019-09-01 12:56:01,886 [INFO]  Saved checkpoint to "model/Judges_imputer/model-0022.params"
2019-09-01 12:56:01,936 [INFO]  Epoch[22] Validation-cross-entropy=0.350157
2019-09-01 12:56:01,940 [INFO]  Epoch[22] Validation-Judges-accuracy=0.000000
2019-09-01 12:56:02,156 [INFO]  Epoch[23] Batch [0-38]	Speed: 2904.88 samples/sec	cross-entropy=0.113429	Judges-accuracy=0.000000
2019-09-01 12:56:02,365 [INFO]  Epoch[23] Train-cross-entropy=0.124690
2019-09-01 12:56:02,366 [INFO]  Epoch[23] Train-Judges-accuracy=0.000000
2019-09-01 12:56:02,366 [INFO]  Epoch[23] Time cost=0.426
2019-09-01 12:56:02,369 [INFO]  Saved checkpoint to "model/Judges_imputer/model-0023.params"
2019-09-01 12:56:02,407 [INFO]  Epoch[23] Validation-cross-entropy=0.179045
2019-09-01 12:56:02,407 [INFO]  Epoch[23] Validation-Judges-accuracy=0.000000
2019-09-01 12:56:02,595 [INFO]  Epoch[24] Batch [0-38]	Speed: 3350.33 samples/sec	cross-entropy=0.129717	Judges-accuracy=0.000000
2019-09-01 12:56:02,770 [INFO]  Epoch[24] Train-cross-entropy=0.189003
2019-09-01 12:56:02,770 [INFO]  Epoch[24] Train-Judges-accuracy=0.000000
2019-09-01 12:56:02,771 [INFO]  Epoch[24] Time cost=0.363
2019-09-01 12:56:02,774 [INFO]  Saved checkpoint to "model/Judges_imputer/model-0024.params"
2019-09-01 12:56:02,811 [INFO]  Epoch[24] Validation-cross-entropy=0.129373
2019-09-01 12:56:02,811 [INFO]  Epoch[24] Validation-Judges-accuracy=0.000000
2019-09-01 12:56:02,996 [INFO]  Epoch[25] Batch [0-38]	Speed: 3374.71 samples/sec	cross-entropy=0.116168	Judges-accuracy=0.000000
2019-09-01 12:56:03,199 [INFO]  Epoch[25] Train-cross-entropy=0.128686
2019-09-01 12:56:03,200 [INFO]  Epoch[25] Train-Judges-accuracy=0.000000
2019-09-01 12:56:03,200 [INFO]  Epoch[25] Time cost=0.389
2019-09-01 12:56:03,202 [INFO]  Saved checkpoint to "model/Judges_imputer/model-0025.params"
2019-09-01 12:56:03,240 [INFO]  Epoch[25] Validation-cross-entropy=0.269446
2019-09-01 12:56:03,241 [INFO]  Epoch[25] Validation-Judges-accuracy=0.000000
2019-09-01 12:56:03,425 [INFO]  Epoch[26] Batch [0-38]	Speed: 3395.18 samples/sec	cross-entropy=0.133722	Judges-accuracy=0.000000
2019-09-01 12:56:03,617 [INFO]  Epoch[26] Train-cross-entropy=0.169650
2019-09-01 12:56:03,618 [INFO]  Epoch[26] Train-Judges-accuracy=0.000000
2019-09-01 12:56:03,618 [INFO]  Epoch[26] Time cost=0.377
2019-09-01 12:56:03,621 [INFO]  Saved checkpoint to "model/Judges_imputer/model-0026.params"
2019-09-01 12:56:03,660 [INFO]  Epoch[26] Validation-cross-entropy=0.162745
2019-09-01 12:56:03,660 [INFO]  Epoch[26] Validation-Judges-accuracy=0.000000
2019-09-01 12:56:03,848 [INFO]  Epoch[27] Batch [0-38]	Speed: 3335.58 samples/sec	cross-entropy=0.138591	Judges-accuracy=0.000000
2019-09-01 12:56:04,024 [INFO]  Epoch[27] Train-cross-entropy=0.136492
2019-09-01 12:56:04,024 [INFO]  Epoch[27] Train-Judges-accuracy=0.000000
2019-09-01 12:56:04,025 [INFO]  Epoch[27] Time cost=0.364
2019-09-01 12:56:04,027 [INFO]  Saved checkpoint to "model/Judges_imputer/model-0027.params"
2019-09-01 12:56:04,069 [INFO]  Epoch[27] Validation-cross-entropy=0.108448
2019-09-01 12:56:04,070 [INFO]  Epoch[27] Validation-Judges-accuracy=0.000000
2019-09-01 12:56:04,278 [INFO]  Epoch[28] Batch [0-38]	Speed: 3023.89 samples/sec	cross-entropy=0.099107	Judges-accuracy=0.000000
2019-09-01 12:56:04,505 [INFO]  Epoch[28] Train-cross-entropy=0.109444
2019-09-01 12:56:04,506 [INFO]  Epoch[28] Train-Judges-accuracy=0.000000
2019-09-01 12:56:04,506 [INFO]  Epoch[28] Time cost=0.436
2019-09-01 12:56:04,509 [INFO]  Saved checkpoint to "model/Judges_imputer/model-0028.params"
2019-09-01 12:56:04,547 [INFO]  Epoch[28] Validation-cross-entropy=0.241954
2019-09-01 12:56:04,548 [INFO]  Epoch[28] Validation-Judges-accuracy=0.000000
2019-09-01 12:56:04,734 [INFO]  Epoch[29] Batch [0-38]	Speed: 3369.19 samples/sec	cross-entropy=0.108077	Judges-accuracy=0.000000
2019-09-01 12:56:04,919 [INFO]  Epoch[29] Train-cross-entropy=0.110261
2019-09-01 12:56:04,920 [INFO]  Epoch[29] Train-Judges-accuracy=0.000000
2019-09-01 12:56:04,920 [INFO]  Epoch[29] Time cost=0.372
2019-09-01 12:56:04,923 [INFO]  Saved checkpoint to "model/Judges_imputer/model-0029.params"
2019-09-01 12:56:04,961 [INFO]  Epoch[29] Validation-cross-entropy=0.198708
2019-09-01 12:56:04,962 [INFO]  Epoch[29] Validation-Judges-accuracy=0.000000
2019-09-01 12:56:05,191 [INFO]  Epoch[30] Batch [0-38]	Speed: 2715.68 samples/sec	cross-entropy=0.174275	Judges-accuracy=0.000000
2019-09-01 12:56:05,389 [INFO]  Epoch[30] Train-cross-entropy=0.134974
2019-09-01 12:56:05,389 [INFO]  Epoch[30] Train-Judges-accuracy=0.000000
2019-09-01 12:56:05,390 [INFO]  Epoch[30] Time cost=0.428
2019-09-01 12:56:05,393 [INFO]  Saved checkpoint to "model/Judges_imputer/model-0030.params"
2019-09-01 12:56:05,453 [INFO]  Epoch[30] Validation-cross-entropy=0.148167
2019-09-01 12:56:05,454 [INFO]  Epoch[30] Validation-Judges-accuracy=0.000000
2019-09-01 12:56:05,671 [INFO]  Epoch[31] Batch [0-38]	Speed: 2909.88 samples/sec	cross-entropy=0.080706	Judges-accuracy=0.000000
2019-09-01 12:56:05,914 [INFO]  Epoch[31] Train-cross-entropy=0.075341
2019-09-01 12:56:05,914 [INFO]  Epoch[31] Train-Judges-accuracy=0.000000
2019-09-01 12:56:05,915 [INFO]  Epoch[31] Time cost=0.460
2019-09-01 12:56:05,920 [INFO]  Saved checkpoint to "model/Judges_imputer/model-0031.params"
2019-09-01 12:56:05,965 [INFO]  Epoch[31] Validation-cross-entropy=0.144239
2019-09-01 12:56:05,965 [INFO]  Epoch[31] Validation-Judges-accuracy=0.000000
2019-09-01 12:56:06,173 [INFO]  Epoch[32] Batch [0-38]	Speed: 3020.92 samples/sec	cross-entropy=0.076022	Judges-accuracy=0.000000
2019-09-01 12:56:06,386 [INFO]  Epoch[32] Train-cross-entropy=0.078611
2019-09-01 12:56:06,386 [INFO]  Epoch[32] Train-Judges-accuracy=0.000000
2019-09-01 12:56:06,387 [INFO]  Epoch[32] Time cost=0.420
2019-09-01 12:56:06,389 [INFO]  Saved checkpoint to "model/Judges_imputer/model-0032.params"
2019-09-01 12:56:06,425 [INFO]  No improvement detected for 5 epochs compared to 0.10844763306279977 last error obtained: 0.13268867010871568, stopping here
2019-09-01 12:56:06,426 [INFO]  
========== done (15.655928134918213 s) fit model
2019-09-01 12:56:10,618 [INFO]  
========== start: fit model
2019-09-01 12:56:10,619 [WARNING]  Already bound, ignoring bind()
2019-09-01 12:56:10,859 [INFO]  Epoch[0] Batch [0-31]	Speed: 2145.14 samples/sec	cross-entropy=4.849669	Bridges-accuracy=0.000000
2019-09-01 12:56:11,079 [INFO]  Epoch[0] Train-cross-entropy=2.099223
2019-09-01 12:56:11,080 [INFO]  Epoch[0] Train-Bridges-accuracy=0.000000
2019-09-01 12:56:11,081 [INFO]  Epoch[0] Time cost=0.461
2019-09-01 12:56:11,085 [INFO]  Saved checkpoint to "model/Bridges_imputer/model-0000.params"
2019-09-01 12:56:11,125 [INFO]  Epoch[0] Validation-cross-entropy=1.650007
2019-09-01 12:56:11,125 [INFO]  Epoch[0] Validation-Bridges-accuracy=0.000000
2019-09-01 12:56:11,330 [INFO]  Epoch[1] Batch [0-31]	Speed: 2500.72 samples/sec	cross-entropy=1.158209	Bridges-accuracy=0.000000
2019-09-01 12:56:11,496 [INFO]  Epoch[1] Train-cross-entropy=1.423454
2019-09-01 12:56:11,497 [INFO]  Epoch[1] Train-Bridges-accuracy=0.000000
2019-09-01 12:56:11,497 [INFO]  Epoch[1] Time cost=0.371
2019-09-01 12:56:11,499 [INFO]  Saved checkpoint to "model/Bridges_imputer/model-0001.params"
2019-09-01 12:56:11,580 [INFO]  Epoch[1] Validation-cross-entropy=1.525315
2019-09-01 12:56:11,581 [INFO]  Epoch[1] Validation-Bridges-accuracy=0.000000
2019-09-01 12:56:11,740 [INFO]  Epoch[2] Batch [0-31]	Speed: 3262.41 samples/sec	cross-entropy=0.857058	Bridges-accuracy=0.000000
2019-09-01 12:56:11,907 [INFO]  Epoch[2] Train-cross-entropy=1.136848
2019-09-01 12:56:11,907 [INFO]  Epoch[2] Train-Bridges-accuracy=0.000000
2019-09-01 12:56:11,908 [INFO]  Epoch[2] Time cost=0.326
2019-09-01 12:56:11,911 [INFO]  Saved checkpoint to "model/Bridges_imputer/model-0002.params"
2019-09-01 12:56:11,954 [INFO]  Epoch[2] Validation-cross-entropy=0.519860
2019-09-01 12:56:11,954 [INFO]  Epoch[2] Validation-Bridges-accuracy=0.000000
2019-09-01 12:56:12,123 [INFO]  Epoch[3] Batch [0-31]	Speed: 3116.76 samples/sec	cross-entropy=0.398255	Bridges-accuracy=0.000000
2019-09-01 12:56:12,315 [INFO]  Epoch[3] Train-cross-entropy=0.301195
2019-09-01 12:56:12,315 [INFO]  Epoch[3] Train-Bridges-accuracy=0.000000
2019-09-01 12:56:12,316 [INFO]  Epoch[3] Time cost=0.361
2019-09-01 12:56:12,321 [INFO]  Saved checkpoint to "model/Bridges_imputer/model-0003.params"
2019-09-01 12:56:12,362 [INFO]  Epoch[3] Validation-cross-entropy=0.298379
2019-09-01 12:56:12,363 [INFO]  Epoch[3] Validation-Bridges-accuracy=0.000000
2019-09-01 12:56:12,569 [INFO]  Epoch[4] Batch [0-31]	Speed: 2486.38 samples/sec	cross-entropy=0.227520	Bridges-accuracy=0.000000
2019-09-01 12:56:12,752 [INFO]  Epoch[4] Train-cross-entropy=0.180801
2019-09-01 12:56:12,752 [INFO]  Epoch[4] Train-Bridges-accuracy=0.000000
2019-09-01 12:56:12,753 [INFO]  Epoch[4] Time cost=0.390
2019-09-01 12:56:12,755 [INFO]  Saved checkpoint to "model/Bridges_imputer/model-0004.params"
2019-09-01 12:56:12,788 [INFO]  Epoch[4] Validation-cross-entropy=0.238289
2019-09-01 12:56:12,789 [INFO]  Epoch[4] Validation-Bridges-accuracy=0.000000
2019-09-01 12:56:12,949 [INFO]  Epoch[5] Batch [0-31]	Speed: 3190.58 samples/sec	cross-entropy=0.173822	Bridges-accuracy=0.000000
2019-09-01 12:56:13,101 [INFO]  Epoch[5] Train-cross-entropy=0.125449
2019-09-01 12:56:13,102 [INFO]  Epoch[5] Train-Bridges-accuracy=0.000000
2019-09-01 12:56:13,102 [INFO]  Epoch[5] Time cost=0.313
2019-09-01 12:56:13,105 [INFO]  Saved checkpoint to "model/Bridges_imputer/model-0005.params"
2019-09-01 12:56:13,134 [INFO]  Epoch[5] Validation-cross-entropy=0.148938
2019-09-01 12:56:13,134 [INFO]  Epoch[5] Validation-Bridges-accuracy=0.000000
2019-09-01 12:56:13,304 [INFO]  Epoch[6] Batch [0-31]	Speed: 3020.02 samples/sec	cross-entropy=0.112042	Bridges-accuracy=0.000000
2019-09-01 12:56:13,500 [INFO]  Epoch[6] Train-cross-entropy=0.106072
2019-09-01 12:56:13,501 [INFO]  Epoch[6] Train-Bridges-accuracy=0.000000
2019-09-01 12:56:13,502 [INFO]  Epoch[6] Time cost=0.367
2019-09-01 12:56:13,505 [INFO]  Saved checkpoint to "model/Bridges_imputer/model-0006.params"
2019-09-01 12:56:13,542 [INFO]  Epoch[6] Validation-cross-entropy=0.159090
2019-09-01 12:56:13,542 [INFO]  Epoch[6] Validation-Bridges-accuracy=0.000000
2019-09-01 12:56:13,701 [INFO]  Epoch[7] Batch [0-31]	Speed: 3220.15 samples/sec	cross-entropy=0.101525	Bridges-accuracy=0.000000
2019-09-01 12:56:13,857 [INFO]  Epoch[7] Train-cross-entropy=0.102101
2019-09-01 12:56:13,858 [INFO]  Epoch[7] Train-Bridges-accuracy=0.000000
2019-09-01 12:56:13,858 [INFO]  Epoch[7] Time cost=0.315
2019-09-01 12:56:13,860 [INFO]  Saved checkpoint to "model/Bridges_imputer/model-0007.params"
2019-09-01 12:56:13,896 [INFO]  Epoch[7] Validation-cross-entropy=0.100227
2019-09-01 12:56:13,896 [INFO]  Epoch[7] Validation-Bridges-accuracy=0.000000
2019-09-01 12:56:14,132 [INFO]  Epoch[8] Batch [0-31]	Speed: 2203.94 samples/sec	cross-entropy=0.114403	Bridges-accuracy=0.000000
2019-09-01 12:56:14,319 [INFO]  Epoch[8] Train-cross-entropy=0.103517
2019-09-01 12:56:14,320 [INFO]  Epoch[8] Train-Bridges-accuracy=0.000000
2019-09-01 12:56:14,320 [INFO]  Epoch[8] Time cost=0.423
2019-09-01 12:56:14,323 [INFO]  Saved checkpoint to "model/Bridges_imputer/model-0008.params"
2019-09-01 12:56:14,356 [INFO]  Epoch[8] Validation-cross-entropy=0.125653
2019-09-01 12:56:14,356 [INFO]  Epoch[8] Validation-Bridges-accuracy=0.000000
2019-09-01 12:56:14,531 [INFO]  Epoch[9] Batch [0-31]	Speed: 2986.89 samples/sec	cross-entropy=0.100381	Bridges-accuracy=0.000000
2019-09-01 12:56:14,682 [INFO]  Epoch[9] Train-cross-entropy=0.061476
2019-09-01 12:56:14,682 [INFO]  Epoch[9] Train-Bridges-accuracy=0.000000
2019-09-01 12:56:14,683 [INFO]  Epoch[9] Time cost=0.326
2019-09-01 12:56:14,685 [INFO]  Saved checkpoint to "model/Bridges_imputer/model-0009.params"
2019-09-01 12:56:14,716 [INFO]  Epoch[9] Validation-cross-entropy=0.093663
2019-09-01 12:56:14,717 [INFO]  Epoch[9] Validation-Bridges-accuracy=0.000000
2019-09-01 12:56:14,881 [INFO]  Epoch[10] Batch [0-31]	Speed: 3131.15 samples/sec	cross-entropy=0.074126	Bridges-accuracy=0.000000
2019-09-01 12:56:15,032 [INFO]  Epoch[10] Train-cross-entropy=0.080918
2019-09-01 12:56:15,032 [INFO]  Epoch[10] Train-Bridges-accuracy=0.000000
2019-09-01 12:56:15,033 [INFO]  Epoch[10] Time cost=0.315
2019-09-01 12:56:15,036 [INFO]  Saved checkpoint to "model/Bridges_imputer/model-0010.params"
2019-09-01 12:56:15,067 [INFO]  Epoch[10] Validation-cross-entropy=0.397538
2019-09-01 12:56:15,068 [INFO]  Epoch[10] Validation-Bridges-accuracy=0.000000
2019-09-01 12:56:15,229 [INFO]  Epoch[11] Batch [0-31]	Speed: 3186.50 samples/sec	cross-entropy=0.111015	Bridges-accuracy=0.000000
2019-09-01 12:56:15,405 [INFO]  Epoch[11] Train-cross-entropy=0.289978
2019-09-01 12:56:15,406 [INFO]  Epoch[11] Train-Bridges-accuracy=0.000000
2019-09-01 12:56:15,406 [INFO]  Epoch[11] Time cost=0.338
2019-09-01 12:56:15,409 [INFO]  Saved checkpoint to "model/Bridges_imputer/model-0011.params"
2019-09-01 12:56:15,438 [INFO]  Epoch[11] Validation-cross-entropy=0.105285
2019-09-01 12:56:15,438 [INFO]  Epoch[11] Validation-Bridges-accuracy=0.000000
2019-09-01 12:56:15,615 [INFO]  Epoch[12] Batch [0-31]	Speed: 2891.96 samples/sec	cross-entropy=0.168430	Bridges-accuracy=0.000000
2019-09-01 12:56:15,789 [INFO]  Epoch[12] Train-cross-entropy=0.132822
2019-09-01 12:56:15,790 [INFO]  Epoch[12] Train-Bridges-accuracy=0.000000
2019-09-01 12:56:15,791 [INFO]  Epoch[12] Time cost=0.352
2019-09-01 12:56:15,794 [INFO]  Saved checkpoint to "model/Bridges_imputer/model-0012.params"
2019-09-01 12:56:15,828 [INFO]  Epoch[12] Validation-cross-entropy=0.231616
2019-09-01 12:56:15,829 [INFO]  Epoch[12] Validation-Bridges-accuracy=0.000000
2019-09-01 12:56:16,020 [INFO]  Epoch[13] Batch [0-31]	Speed: 2667.07 samples/sec	cross-entropy=0.097940	Bridges-accuracy=0.000000
2019-09-01 12:56:16,213 [INFO]  Epoch[13] Train-cross-entropy=0.061855
2019-09-01 12:56:16,214 [INFO]  Epoch[13] Train-Bridges-accuracy=0.000000
2019-09-01 12:56:16,214 [INFO]  Epoch[13] Time cost=0.385
2019-09-01 12:56:16,217 [INFO]  Saved checkpoint to "model/Bridges_imputer/model-0013.params"
2019-09-01 12:56:16,248 [INFO]  Epoch[13] Validation-cross-entropy=0.115291
2019-09-01 12:56:16,248 [INFO]  Epoch[13] Validation-Bridges-accuracy=0.000000
2019-09-01 12:56:16,434 [INFO]  Epoch[14] Batch [0-31]	Speed: 2745.27 samples/sec	cross-entropy=0.065556	Bridges-accuracy=0.000000
2019-09-01 12:56:16,616 [INFO]  Epoch[14] Train-cross-entropy=0.044766
2019-09-01 12:56:16,617 [INFO]  Epoch[14] Train-Bridges-accuracy=0.000000
2019-09-01 12:56:16,617 [INFO]  Epoch[14] Time cost=0.368
2019-09-01 12:56:16,619 [INFO]  Saved checkpoint to "model/Bridges_imputer/model-0014.params"
2019-09-01 12:56:16,659 [INFO]  Epoch[14] Validation-cross-entropy=0.050985
2019-09-01 12:56:16,659 [INFO]  Epoch[14] Validation-Bridges-accuracy=0.000000
2019-09-01 12:56:16,865 [INFO]  Epoch[15] Batch [0-31]	Speed: 2497.72 samples/sec	cross-entropy=0.073212	Bridges-accuracy=0.000000
2019-09-01 12:56:17,046 [INFO]  Epoch[15] Train-cross-entropy=0.031880
2019-09-01 12:56:17,046 [INFO]  Epoch[15] Train-Bridges-accuracy=0.000000
2019-09-01 12:56:17,047 [INFO]  Epoch[15] Time cost=0.387
2019-09-01 12:56:17,049 [INFO]  Saved checkpoint to "model/Bridges_imputer/model-0015.params"
2019-09-01 12:56:17,081 [INFO]  Epoch[15] Validation-cross-entropy=0.052988
2019-09-01 12:56:17,082 [INFO]  Epoch[15] Validation-Bridges-accuracy=0.000000
2019-09-01 12:56:17,310 [INFO]  Epoch[16] Batch [0-31]	Speed: 2246.94 samples/sec	cross-entropy=0.072589	Bridges-accuracy=0.000000
2019-09-01 12:56:17,535 [INFO]  Epoch[16] Train-cross-entropy=0.066021
2019-09-01 12:56:17,536 [INFO]  Epoch[16] Train-Bridges-accuracy=0.000000
2019-09-01 12:56:17,536 [INFO]  Epoch[16] Time cost=0.454
2019-09-01 12:56:17,541 [INFO]  Saved checkpoint to "model/Bridges_imputer/model-0016.params"
2019-09-01 12:56:17,582 [INFO]  Epoch[16] Validation-cross-entropy=0.112318
2019-09-01 12:56:17,582 [INFO]  Epoch[16] Validation-Bridges-accuracy=0.000000
2019-09-01 12:56:17,764 [INFO]  Epoch[17] Batch [0-31]	Speed: 2844.73 samples/sec	cross-entropy=0.078936	Bridges-accuracy=0.000000
2019-09-01 12:56:17,907 [INFO]  Epoch[17] Train-cross-entropy=0.068572
2019-09-01 12:56:17,908 [INFO]  Epoch[17] Train-Bridges-accuracy=0.000000
2019-09-01 12:56:17,908 [INFO]  Epoch[17] Time cost=0.325
2019-09-01 12:56:17,911 [INFO]  Saved checkpoint to "model/Bridges_imputer/model-0017.params"
2019-09-01 12:56:17,939 [INFO]  Epoch[17] Validation-cross-entropy=0.057871
2019-09-01 12:56:17,940 [INFO]  Epoch[17] Validation-Bridges-accuracy=0.000000
2019-09-01 12:56:18,106 [INFO]  Epoch[18] Batch [0-31]	Speed: 3121.37 samples/sec	cross-entropy=0.042752	Bridges-accuracy=0.000000
2019-09-01 12:56:18,257 [INFO]  Epoch[18] Train-cross-entropy=0.040180
2019-09-01 12:56:18,257 [INFO]  Epoch[18] Train-Bridges-accuracy=0.000000
2019-09-01 12:56:18,258 [INFO]  Epoch[18] Time cost=0.318
2019-09-01 12:56:18,261 [INFO]  Saved checkpoint to "model/Bridges_imputer/model-0018.params"
2019-09-01 12:56:18,293 [INFO]  Epoch[18] Validation-cross-entropy=0.039244
2019-09-01 12:56:18,294 [INFO]  Epoch[18] Validation-Bridges-accuracy=0.000000
2019-09-01 12:56:18,471 [INFO]  Epoch[19] Batch [0-31]	Speed: 2936.39 samples/sec	cross-entropy=0.035809	Bridges-accuracy=0.000000
2019-09-01 12:56:18,641 [INFO]  Epoch[19] Train-cross-entropy=0.029876
2019-09-01 12:56:18,642 [INFO]  Epoch[19] Train-Bridges-accuracy=0.000000
2019-09-01 12:56:18,642 [INFO]  Epoch[19] Time cost=0.348
2019-09-01 12:56:18,645 [INFO]  Saved checkpoint to "model/Bridges_imputer/model-0019.params"
2019-09-01 12:56:18,676 [INFO]  Epoch[19] Validation-cross-entropy=0.036433
2019-09-01 12:56:18,676 [INFO]  Epoch[19] Validation-Bridges-accuracy=0.000000
2019-09-01 12:56:18,841 [INFO]  Epoch[20] Batch [0-31]	Speed: 3123.51 samples/sec	cross-entropy=0.035260	Bridges-accuracy=0.000000
2019-09-01 12:56:18,993 [INFO]  Epoch[20] Train-cross-entropy=0.020943
2019-09-01 12:56:18,994 [INFO]  Epoch[20] Train-Bridges-accuracy=0.000000
2019-09-01 12:56:18,994 [INFO]  Epoch[20] Time cost=0.318
2019-09-01 12:56:18,997 [INFO]  Saved checkpoint to "model/Bridges_imputer/model-0020.params"
2019-09-01 12:56:19,033 [INFO]  Epoch[20] Validation-cross-entropy=0.079939
2019-09-01 12:56:19,034 [INFO]  Epoch[20] Validation-Bridges-accuracy=0.000000
2019-09-01 12:56:19,248 [INFO]  Epoch[21] Batch [0-31]	Speed: 2370.39 samples/sec	cross-entropy=0.031460	Bridges-accuracy=0.000000
2019-09-01 12:56:19,409 [INFO]  Epoch[21] Train-cross-entropy=0.045518
2019-09-01 12:56:19,410 [INFO]  Epoch[21] Train-Bridges-accuracy=0.000000
2019-09-01 12:56:19,410 [INFO]  Epoch[21] Time cost=0.376
2019-09-01 12:56:19,413 [INFO]  Saved checkpoint to "model/Bridges_imputer/model-0021.params"
2019-09-01 12:56:19,453 [INFO]  Epoch[21] Validation-cross-entropy=0.087112
2019-09-01 12:56:19,453 [INFO]  Epoch[21] Validation-Bridges-accuracy=0.000000
2019-09-01 12:56:19,618 [INFO]  Epoch[22] Batch [0-31]	Speed: 3150.72 samples/sec	cross-entropy=0.032224	Bridges-accuracy=0.000000
2019-09-01 12:56:19,762 [INFO]  Epoch[22] Train-cross-entropy=0.077545
2019-09-01 12:56:19,763 [INFO]  Epoch[22] Train-Bridges-accuracy=0.000000
2019-09-01 12:56:19,763 [INFO]  Epoch[22] Time cost=0.310
2019-09-01 12:56:19,766 [INFO]  Saved checkpoint to "model/Bridges_imputer/model-0022.params"
2019-09-01 12:56:19,794 [INFO]  Epoch[22] Validation-cross-entropy=0.271173
2019-09-01 12:56:19,795 [INFO]  Epoch[22] Validation-Bridges-accuracy=0.000000
2019-09-01 12:56:19,946 [INFO]  Epoch[23] Batch [0-31]	Speed: 3402.15 samples/sec	cross-entropy=0.060950	Bridges-accuracy=0.000000
2019-09-01 12:56:20,097 [INFO]  Epoch[23] Train-cross-entropy=0.150606
2019-09-01 12:56:20,097 [INFO]  Epoch[23] Train-Bridges-accuracy=0.000000
2019-09-01 12:56:20,098 [INFO]  Epoch[23] Time cost=0.303
2019-09-01 12:56:20,100 [INFO]  Saved checkpoint to "model/Bridges_imputer/model-0023.params"
2019-09-01 12:56:20,140 [INFO]  No improvement detected for 5 epochs compared to 0.03924406745604107 last error obtained: 0.1815730163029262, stopping here
2019-09-01 12:56:20,141 [INFO]  
========== done (9.522802114486694 s) fit model
2019-09-01 12:56:25,039 [INFO]  
========== start: fit model
2019-09-01 12:56:25,043 [WARNING]  Already bound, ignoring bind()
2019-09-01 12:56:25,217 [INFO]  Epoch[0] Batch [0-34]	Speed: 3257.45 samples/sec	cross-entropy=10.843076	Burial_site-accuracy=0.000000
2019-09-01 12:56:25,401 [INFO]  Epoch[0] Train-cross-entropy=7.548761
2019-09-01 12:56:25,402 [INFO]  Epoch[0] Train-Burial_site-accuracy=0.000000
2019-09-01 12:56:25,402 [INFO]  Epoch[0] Time cost=0.357
2019-09-01 12:56:25,405 [INFO]  Saved checkpoint to "model/Burial_site_imputer/model-0000.params"
2019-09-01 12:56:25,452 [INFO]  Epoch[0] Validation-cross-entropy=6.303239
2019-09-01 12:56:25,452 [INFO]  Epoch[0] Validation-Burial_site-accuracy=0.000000
2019-09-01 12:56:25,637 [INFO]  Epoch[1] Batch [0-34]	Speed: 3056.48 samples/sec	cross-entropy=4.969282	Burial_site-accuracy=0.000000
2019-09-01 12:56:25,827 [INFO]  Epoch[1] Train-cross-entropy=4.258130
2019-09-01 12:56:25,827 [INFO]  Epoch[1] Train-Burial_site-accuracy=0.000000
2019-09-01 12:56:25,828 [INFO]  Epoch[1] Time cost=0.375
2019-09-01 12:56:25,830 [INFO]  Saved checkpoint to "model/Burial_site_imputer/model-0001.params"
2019-09-01 12:56:25,867 [INFO]  Epoch[1] Validation-cross-entropy=3.501282
2019-09-01 12:56:25,867 [INFO]  Epoch[1] Validation-Burial_site-accuracy=0.000000
2019-09-01 12:56:26,061 [INFO]  Epoch[2] Batch [0-34]	Speed: 2892.84 samples/sec	cross-entropy=2.657256	Burial_site-accuracy=0.000000
2019-09-01 12:56:26,221 [INFO]  Epoch[2] Train-cross-entropy=2.087318
2019-09-01 12:56:26,222 [INFO]  Epoch[2] Train-Burial_site-accuracy=0.000000
2019-09-01 12:56:26,222 [INFO]  Epoch[2] Time cost=0.355
2019-09-01 12:56:26,225 [INFO]  Saved checkpoint to "model/Burial_site_imputer/model-0002.params"
2019-09-01 12:56:26,271 [INFO]  Epoch[2] Validation-cross-entropy=2.247046
2019-09-01 12:56:26,271 [INFO]  Epoch[2] Validation-Burial_site-accuracy=0.000000
2019-09-01 12:56:26,458 [INFO]  Epoch[3] Batch [0-34]	Speed: 3026.48 samples/sec	cross-entropy=1.449095	Burial_site-accuracy=0.000000
2019-09-01 12:56:26,648 [INFO]  Epoch[3] Train-cross-entropy=1.181835
2019-09-01 12:56:26,649 [INFO]  Epoch[3] Train-Burial_site-accuracy=0.000000
2019-09-01 12:56:26,649 [INFO]  Epoch[3] Time cost=0.378
2019-09-01 12:56:26,652 [INFO]  Saved checkpoint to "model/Burial_site_imputer/model-0003.params"
2019-09-01 12:56:26,701 [INFO]  Epoch[3] Validation-cross-entropy=1.780960
2019-09-01 12:56:26,703 [INFO]  Epoch[3] Validation-Burial_site-accuracy=0.000000
2019-09-01 12:56:26,920 [INFO]  Epoch[4] Batch [0-34]	Speed: 2622.11 samples/sec	cross-entropy=0.963055	Burial_site-accuracy=0.000000
2019-09-01 12:56:27,097 [INFO]  Epoch[4] Train-cross-entropy=0.869603
2019-09-01 12:56:27,098 [INFO]  Epoch[4] Train-Burial_site-accuracy=0.000000
2019-09-01 12:56:27,098 [INFO]  Epoch[4] Time cost=0.394
2019-09-01 12:56:27,101 [INFO]  Saved checkpoint to "model/Burial_site_imputer/model-0004.params"
2019-09-01 12:56:27,135 [INFO]  Epoch[4] Validation-cross-entropy=1.805271
2019-09-01 12:56:27,136 [INFO]  Epoch[4] Validation-Burial_site-accuracy=0.000000
2019-09-01 12:56:27,345 [INFO]  Epoch[5] Batch [0-34]	Speed: 2675.96 samples/sec	cross-entropy=0.852519	Burial_site-accuracy=0.000000
2019-09-01 12:56:27,559 [INFO]  Epoch[5] Train-cross-entropy=0.693018
2019-09-01 12:56:27,560 [INFO]  Epoch[5] Train-Burial_site-accuracy=0.000000
2019-09-01 12:56:27,560 [INFO]  Epoch[5] Time cost=0.424
2019-09-01 12:56:27,564 [INFO]  Saved checkpoint to "model/Burial_site_imputer/model-0005.params"
2019-09-01 12:56:27,605 [INFO]  Epoch[5] Validation-cross-entropy=1.506667
2019-09-01 12:56:27,606 [INFO]  Epoch[5] Validation-Burial_site-accuracy=0.000000
2019-09-01 12:56:27,814 [INFO]  Epoch[6] Batch [0-34]	Speed: 2712.29 samples/sec	cross-entropy=0.789801	Burial_site-accuracy=0.000000
2019-09-01 12:56:27,988 [INFO]  Epoch[6] Train-cross-entropy=0.564374
2019-09-01 12:56:27,988 [INFO]  Epoch[6] Train-Burial_site-accuracy=0.000000
2019-09-01 12:56:27,989 [INFO]  Epoch[6] Time cost=0.382
2019-09-01 12:56:27,991 [INFO]  Saved checkpoint to "model/Burial_site_imputer/model-0006.params"
2019-09-01 12:56:28,026 [INFO]  Epoch[6] Validation-cross-entropy=1.157746
2019-09-01 12:56:28,027 [INFO]  Epoch[6] Validation-Burial_site-accuracy=0.000000
2019-09-01 12:56:28,200 [INFO]  Epoch[7] Batch [0-34]	Speed: 3244.14 samples/sec	cross-entropy=0.599598	Burial_site-accuracy=0.000000
2019-09-01 12:56:28,383 [INFO]  Epoch[7] Train-cross-entropy=0.388327
2019-09-01 12:56:28,384 [INFO]  Epoch[7] Train-Burial_site-accuracy=0.000000
2019-09-01 12:56:28,384 [INFO]  Epoch[7] Time cost=0.357
2019-09-01 12:56:28,387 [INFO]  Saved checkpoint to "model/Burial_site_imputer/model-0007.params"
2019-09-01 12:56:28,422 [INFO]  Epoch[7] Validation-cross-entropy=0.742068
2019-09-01 12:56:28,422 [INFO]  Epoch[7] Validation-Burial_site-accuracy=0.000000
2019-09-01 12:56:28,677 [INFO]  Epoch[8] Batch [0-34]	Speed: 2191.06 samples/sec	cross-entropy=0.502409	Burial_site-accuracy=0.000000
2019-09-01 12:56:28,889 [INFO]  Epoch[8] Train-cross-entropy=0.371917
2019-09-01 12:56:28,890 [INFO]  Epoch[8] Train-Burial_site-accuracy=0.000000
2019-09-01 12:56:28,891 [INFO]  Epoch[8] Time cost=0.468
2019-09-01 12:56:28,894 [INFO]  Saved checkpoint to "model/Burial_site_imputer/model-0008.params"
2019-09-01 12:56:28,944 [INFO]  Epoch[8] Validation-cross-entropy=0.676646
2019-09-01 12:56:28,945 [INFO]  Epoch[8] Validation-Burial_site-accuracy=0.000000
2019-09-01 12:56:29,207 [INFO]  Epoch[9] Batch [0-34]	Speed: 2155.38 samples/sec	cross-entropy=0.404638	Burial_site-accuracy=0.000000
2019-09-01 12:56:29,407 [INFO]  Epoch[9] Train-cross-entropy=0.306818
2019-09-01 12:56:29,408 [INFO]  Epoch[9] Train-Burial_site-accuracy=0.000000
2019-09-01 12:56:29,408 [INFO]  Epoch[9] Time cost=0.463
2019-09-01 12:56:29,412 [INFO]  Saved checkpoint to "model/Burial_site_imputer/model-0009.params"
2019-09-01 12:56:29,469 [INFO]  Epoch[9] Validation-cross-entropy=0.598092
2019-09-01 12:56:29,470 [INFO]  Epoch[9] Validation-Burial_site-accuracy=0.000000
2019-09-01 12:56:29,671 [INFO]  Epoch[10] Batch [0-34]	Speed: 2826.73 samples/sec	cross-entropy=0.342382	Burial_site-accuracy=0.000000
2019-09-01 12:56:29,862 [INFO]  Epoch[10] Train-cross-entropy=0.282275
2019-09-01 12:56:29,863 [INFO]  Epoch[10] Train-Burial_site-accuracy=0.000000
2019-09-01 12:56:29,863 [INFO]  Epoch[10] Time cost=0.393
2019-09-01 12:56:29,866 [INFO]  Saved checkpoint to "model/Burial_site_imputer/model-0010.params"
2019-09-01 12:56:29,905 [INFO]  Epoch[10] Validation-cross-entropy=0.603903
2019-09-01 12:56:29,906 [INFO]  Epoch[10] Validation-Burial_site-accuracy=0.000000
2019-09-01 12:56:30,092 [INFO]  Epoch[11] Batch [0-34]	Speed: 3018.89 samples/sec	cross-entropy=0.297545	Burial_site-accuracy=0.000000
2019-09-01 12:56:30,260 [INFO]  Epoch[11] Train-cross-entropy=0.260963
2019-09-01 12:56:30,261 [INFO]  Epoch[11] Train-Burial_site-accuracy=0.000000
2019-09-01 12:56:30,261 [INFO]  Epoch[11] Time cost=0.355
2019-09-01 12:56:30,264 [INFO]  Saved checkpoint to "model/Burial_site_imputer/model-0011.params"
2019-09-01 12:56:30,297 [INFO]  Epoch[11] Validation-cross-entropy=0.593524
2019-09-01 12:56:30,297 [INFO]  Epoch[11] Validation-Burial_site-accuracy=0.000000
2019-09-01 12:56:30,504 [INFO]  Epoch[12] Batch [0-34]	Speed: 2700.30 samples/sec	cross-entropy=0.240621	Burial_site-accuracy=0.000000
2019-09-01 12:56:30,664 [INFO]  Epoch[12] Train-cross-entropy=0.214643
2019-09-01 12:56:30,665 [INFO]  Epoch[12] Train-Burial_site-accuracy=0.000000
2019-09-01 12:56:30,666 [INFO]  Epoch[12] Time cost=0.368
2019-09-01 12:56:30,668 [INFO]  Saved checkpoint to "model/Burial_site_imputer/model-0012.params"
2019-09-01 12:56:30,713 [INFO]  Epoch[12] Validation-cross-entropy=0.562314
2019-09-01 12:56:30,714 [INFO]  Epoch[12] Validation-Burial_site-accuracy=0.000000
2019-09-01 12:56:31,068 [INFO]  Epoch[13] Batch [0-34]	Speed: 1557.88 samples/sec	cross-entropy=0.220429	Burial_site-accuracy=0.000000
2019-09-01 12:56:31,283 [INFO]  Epoch[13] Train-cross-entropy=0.185755
2019-09-01 12:56:31,284 [INFO]  Epoch[13] Train-Burial_site-accuracy=0.000000
2019-09-01 12:56:31,284 [INFO]  Epoch[13] Time cost=0.570
2019-09-01 12:56:31,287 [INFO]  Saved checkpoint to "model/Burial_site_imputer/model-0013.params"
2019-09-01 12:56:31,320 [INFO]  Epoch[13] Validation-cross-entropy=0.553816
2019-09-01 12:56:31,320 [INFO]  Epoch[13] Validation-Burial_site-accuracy=0.000000
2019-09-01 12:56:31,499 [INFO]  Epoch[14] Batch [0-34]	Speed: 3146.28 samples/sec	cross-entropy=0.186048	Burial_site-accuracy=0.000000
2019-09-01 12:56:31,694 [INFO]  Epoch[14] Train-cross-entropy=0.168330
2019-09-01 12:56:31,695 [INFO]  Epoch[14] Train-Burial_site-accuracy=0.000000
2019-09-01 12:56:31,695 [INFO]  Epoch[14] Time cost=0.375
2019-09-01 12:56:31,698 [INFO]  Saved checkpoint to "model/Burial_site_imputer/model-0014.params"
2019-09-01 12:56:31,736 [INFO]  Epoch[14] Validation-cross-entropy=0.547966
2019-09-01 12:56:31,736 [INFO]  Epoch[14] Validation-Burial_site-accuracy=0.000000
2019-09-01 12:56:31,935 [INFO]  Epoch[15] Batch [0-34]	Speed: 2830.54 samples/sec	cross-entropy=0.179113	Burial_site-accuracy=0.000000
2019-09-01 12:56:32,108 [INFO]  Epoch[15] Train-cross-entropy=0.147033
2019-09-01 12:56:32,109 [INFO]  Epoch[15] Train-Burial_site-accuracy=0.000000
2019-09-01 12:56:32,109 [INFO]  Epoch[15] Time cost=0.373
2019-09-01 12:56:32,112 [INFO]  Saved checkpoint to "model/Burial_site_imputer/model-0015.params"
2019-09-01 12:56:32,146 [INFO]  Epoch[15] Validation-cross-entropy=0.492325
2019-09-01 12:56:32,146 [INFO]  Epoch[15] Validation-Burial_site-accuracy=0.000000
2019-09-01 12:56:32,360 [INFO]  Epoch[16] Batch [0-34]	Speed: 2617.44 samples/sec	cross-entropy=0.162224	Burial_site-accuracy=0.000000
2019-09-01 12:56:32,564 [INFO]  Epoch[16] Train-cross-entropy=0.144108
2019-09-01 12:56:32,564 [INFO]  Epoch[16] Train-Burial_site-accuracy=0.000000
2019-09-01 12:56:32,565 [INFO]  Epoch[16] Time cost=0.418
2019-09-01 12:56:32,567 [INFO]  Saved checkpoint to "model/Burial_site_imputer/model-0016.params"
2019-09-01 12:56:32,611 [INFO]  Epoch[16] Validation-cross-entropy=0.465315
2019-09-01 12:56:32,612 [INFO]  Epoch[16] Validation-Burial_site-accuracy=0.000000
2019-09-01 12:56:32,806 [INFO]  Epoch[17] Batch [0-34]	Speed: 2878.40 samples/sec	cross-entropy=0.146303	Burial_site-accuracy=0.000000
2019-09-01 12:56:32,999 [INFO]  Epoch[17] Train-cross-entropy=0.137899
2019-09-01 12:56:32,999 [INFO]  Epoch[17] Train-Burial_site-accuracy=0.000000
2019-09-01 12:56:33,000 [INFO]  Epoch[17] Time cost=0.388
2019-09-01 12:56:33,003 [INFO]  Saved checkpoint to "model/Burial_site_imputer/model-0017.params"
2019-09-01 12:56:33,053 [INFO]  Epoch[17] Validation-cross-entropy=0.407005
2019-09-01 12:56:33,053 [INFO]  Epoch[17] Validation-Burial_site-accuracy=0.000000
2019-09-01 12:56:33,284 [INFO]  Epoch[18] Batch [0-34]	Speed: 2439.96 samples/sec	cross-entropy=0.153967	Burial_site-accuracy=0.000000
2019-09-01 12:56:33,504 [INFO]  Epoch[18] Train-cross-entropy=0.149667
2019-09-01 12:56:33,505 [INFO]  Epoch[18] Train-Burial_site-accuracy=0.000000
2019-09-01 12:56:33,506 [INFO]  Epoch[18] Time cost=0.452
2019-09-01 12:56:33,510 [INFO]  Saved checkpoint to "model/Burial_site_imputer/model-0018.params"
2019-09-01 12:56:33,555 [INFO]  Epoch[18] Validation-cross-entropy=0.437799
2019-09-01 12:56:33,556 [INFO]  Epoch[18] Validation-Burial_site-accuracy=0.000000
2019-09-01 12:56:33,764 [INFO]  Epoch[19] Batch [0-34]	Speed: 2686.83 samples/sec	cross-entropy=0.168474	Burial_site-accuracy=0.000000
2019-09-01 12:56:33,978 [INFO]  Epoch[19] Train-cross-entropy=0.189988
2019-09-01 12:56:33,979 [INFO]  Epoch[19] Train-Burial_site-accuracy=0.000000
2019-09-01 12:56:33,980 [INFO]  Epoch[19] Time cost=0.424
2019-09-01 12:56:33,983 [INFO]  Saved checkpoint to "model/Burial_site_imputer/model-0019.params"
2019-09-01 12:56:34,030 [INFO]  Epoch[19] Validation-cross-entropy=0.518844
2019-09-01 12:56:34,031 [INFO]  Epoch[19] Validation-Burial_site-accuracy=0.000000
2019-09-01 12:56:34,272 [INFO]  Epoch[20] Batch [0-34]	Speed: 2329.27 samples/sec	cross-entropy=0.250306	Burial_site-accuracy=0.000000
2019-09-01 12:56:34,500 [INFO]  Epoch[20] Train-cross-entropy=0.216994
2019-09-01 12:56:34,500 [INFO]  Epoch[20] Train-Burial_site-accuracy=0.000000
2019-09-01 12:56:34,501 [INFO]  Epoch[20] Time cost=0.469
2019-09-01 12:56:34,503 [INFO]  Saved checkpoint to "model/Burial_site_imputer/model-0020.params"
2019-09-01 12:56:34,542 [INFO]  Epoch[20] Validation-cross-entropy=0.496971
2019-09-01 12:56:34,543 [INFO]  Epoch[20] Validation-Burial_site-accuracy=0.000000
2019-09-01 12:56:34,739 [INFO]  Epoch[21] Batch [0-34]	Speed: 2880.24 samples/sec	cross-entropy=0.181740	Burial_site-accuracy=0.000000
2019-09-01 12:56:34,941 [INFO]  Epoch[21] Train-cross-entropy=0.142364
2019-09-01 12:56:34,941 [INFO]  Epoch[21] Train-Burial_site-accuracy=0.000000
2019-09-01 12:56:34,942 [INFO]  Epoch[21] Time cost=0.399
2019-09-01 12:56:34,944 [INFO]  Saved checkpoint to "model/Burial_site_imputer/model-0021.params"
2019-09-01 12:56:34,984 [INFO]  Epoch[21] Validation-cross-entropy=0.433745
2019-09-01 12:56:34,984 [INFO]  Epoch[21] Validation-Burial_site-accuracy=0.000000
2019-09-01 12:56:35,178 [INFO]  Epoch[22] Batch [0-34]	Speed: 2920.03 samples/sec	cross-entropy=0.159610	Burial_site-accuracy=0.000000
2019-09-01 12:56:35,387 [INFO]  Epoch[22] Train-cross-entropy=0.119819
2019-09-01 12:56:35,387 [INFO]  Epoch[22] Train-Burial_site-accuracy=0.000000
2019-09-01 12:56:35,388 [INFO]  Epoch[22] Time cost=0.403
2019-09-01 12:56:35,390 [INFO]  Saved checkpoint to "model/Burial_site_imputer/model-0022.params"
2019-09-01 12:56:35,423 [INFO]  Epoch[22] Validation-cross-entropy=0.366071
2019-09-01 12:56:35,423 [INFO]  Epoch[22] Validation-Burial_site-accuracy=0.000000
2019-09-01 12:56:35,593 [INFO]  Epoch[23] Batch [0-34]	Speed: 3308.28 samples/sec	cross-entropy=0.154603	Burial_site-accuracy=0.000000
2019-09-01 12:56:35,752 [INFO]  Epoch[23] Train-cross-entropy=0.109278
2019-09-01 12:56:35,752 [INFO]  Epoch[23] Train-Burial_site-accuracy=0.000000
2019-09-01 12:56:35,753 [INFO]  Epoch[23] Time cost=0.329
2019-09-01 12:56:35,756 [INFO]  Saved checkpoint to "model/Burial_site_imputer/model-0023.params"
2019-09-01 12:56:35,788 [INFO]  Epoch[23] Validation-cross-entropy=0.466433
2019-09-01 12:56:35,789 [INFO]  Epoch[23] Validation-Burial_site-accuracy=0.000000
2019-09-01 12:56:35,958 [INFO]  Epoch[24] Batch [0-34]	Speed: 3316.40 samples/sec	cross-entropy=0.128524	Burial_site-accuracy=0.000000
2019-09-01 12:56:36,115 [INFO]  Epoch[24] Train-cross-entropy=0.132047
2019-09-01 12:56:36,116 [INFO]  Epoch[24] Train-Burial_site-accuracy=0.000000
2019-09-01 12:56:36,116 [INFO]  Epoch[24] Time cost=0.327
2019-09-01 12:56:36,119 [INFO]  Saved checkpoint to "model/Burial_site_imputer/model-0024.params"
2019-09-01 12:56:36,151 [INFO]  Epoch[24] Validation-cross-entropy=0.408171
2019-09-01 12:56:36,152 [INFO]  Epoch[24] Validation-Burial_site-accuracy=0.000000
2019-09-01 12:56:36,321 [INFO]  Epoch[25] Batch [0-34]	Speed: 3332.65 samples/sec	cross-entropy=0.191669	Burial_site-accuracy=0.000000
2019-09-01 12:56:36,478 [INFO]  Epoch[25] Train-cross-entropy=0.134915
2019-09-01 12:56:36,478 [INFO]  Epoch[25] Train-Burial_site-accuracy=0.000000
2019-09-01 12:56:36,479 [INFO]  Epoch[25] Time cost=0.326
2019-09-01 12:56:36,481 [INFO]  Saved checkpoint to "model/Burial_site_imputer/model-0025.params"
2019-09-01 12:56:36,515 [INFO]  Epoch[25] Validation-cross-entropy=0.423579
2019-09-01 12:56:36,515 [INFO]  Epoch[25] Validation-Burial_site-accuracy=0.000000
2019-09-01 12:56:36,723 [INFO]  Epoch[26] Batch [0-34]	Speed: 2690.19 samples/sec	cross-entropy=0.148130	Burial_site-accuracy=0.000000
2019-09-01 12:56:36,892 [INFO]  Epoch[26] Train-cross-entropy=0.119454
2019-09-01 12:56:36,893 [INFO]  Epoch[26] Train-Burial_site-accuracy=0.000000
2019-09-01 12:56:36,893 [INFO]  Epoch[26] Time cost=0.377
2019-09-01 12:56:36,896 [INFO]  Saved checkpoint to "model/Burial_site_imputer/model-0026.params"
2019-09-01 12:56:36,933 [INFO]  Epoch[26] Validation-cross-entropy=0.383204
2019-09-01 12:56:36,933 [INFO]  Epoch[26] Validation-Burial_site-accuracy=0.000000
2019-09-01 12:56:37,108 [INFO]  Epoch[27] Batch [0-34]	Speed: 3195.00 samples/sec	cross-entropy=0.153594	Burial_site-accuracy=0.000000
2019-09-01 12:56:37,306 [INFO]  Epoch[27] Train-cross-entropy=0.136412
2019-09-01 12:56:37,307 [INFO]  Epoch[27] Train-Burial_site-accuracy=0.000000
2019-09-01 12:56:37,307 [INFO]  Epoch[27] Time cost=0.374
2019-09-01 12:56:37,309 [INFO]  Saved checkpoint to "model/Burial_site_imputer/model-0027.params"
2019-09-01 12:56:37,347 [INFO]  No improvement detected for 5 epochs compared to 0.36607090663164854 last error obtained: 0.3661244548857212, stopping here
2019-09-01 12:56:37,347 [INFO]  
========== done (12.308007717132568 s) fit model
2019-09-01 12:56:42,172 [INFO]  
========== start: fit model
2019-09-01 12:56:42,173 [WARNING]  Already bound, ignoring bind()
2019-09-01 12:56:42,417 [INFO]  Epoch[0] Batch [0-34]	Speed: 2302.15 samples/sec	cross-entropy=5.841126	Canals-accuracy=0.000000
2019-09-01 12:56:42,644 [INFO]  Epoch[0] Train-cross-entropy=3.054337
2019-09-01 12:56:42,645 [INFO]  Epoch[0] Train-Canals-accuracy=0.000000
2019-09-01 12:56:42,646 [INFO]  Epoch[0] Time cost=0.471
2019-09-01 12:56:42,649 [INFO]  Saved checkpoint to "model/Canals_imputer/model-0000.params"
2019-09-01 12:56:42,689 [INFO]  Epoch[0] Validation-cross-entropy=5.104442
2019-09-01 12:56:42,689 [INFO]  Epoch[0] Validation-Canals-accuracy=0.000000
2019-09-01 12:56:42,869 [INFO]  Epoch[1] Batch [0-34]	Speed: 3134.42 samples/sec	cross-entropy=3.206124	Canals-accuracy=0.000000
2019-09-01 12:56:43,045 [INFO]  Epoch[1] Train-cross-entropy=1.679758
2019-09-01 12:56:43,046 [INFO]  Epoch[1] Train-Canals-accuracy=0.000000
2019-09-01 12:56:43,046 [INFO]  Epoch[1] Time cost=0.357
2019-09-01 12:56:43,049 [INFO]  Saved checkpoint to "model/Canals_imputer/model-0001.params"
2019-09-01 12:56:43,085 [INFO]  Epoch[1] Validation-cross-entropy=2.582928
2019-09-01 12:56:43,085 [INFO]  Epoch[1] Validation-Canals-accuracy=0.000000
2019-09-01 12:56:43,278 [INFO]  Epoch[2] Batch [0-34]	Speed: 2909.70 samples/sec	cross-entropy=1.519052	Canals-accuracy=0.000000
2019-09-01 12:56:43,448 [INFO]  Epoch[2] Train-cross-entropy=0.985684
2019-09-01 12:56:43,449 [INFO]  Epoch[2] Train-Canals-accuracy=0.000000
2019-09-01 12:56:43,449 [INFO]  Epoch[2] Time cost=0.364
2019-09-01 12:56:43,452 [INFO]  Saved checkpoint to "model/Canals_imputer/model-0002.params"
2019-09-01 12:56:43,485 [INFO]  Epoch[2] Validation-cross-entropy=1.912714
2019-09-01 12:56:43,486 [INFO]  Epoch[2] Validation-Canals-accuracy=0.000000
2019-09-01 12:56:43,671 [INFO]  Epoch[3] Batch [0-34]	Speed: 3023.24 samples/sec	cross-entropy=0.917179	Canals-accuracy=0.000000
2019-09-01 12:56:43,910 [INFO]  Epoch[3] Train-cross-entropy=0.646913
2019-09-01 12:56:43,911 [INFO]  Epoch[3] Train-Canals-accuracy=0.000000
2019-09-01 12:56:43,911 [INFO]  Epoch[3] Time cost=0.425
2019-09-01 12:56:43,915 [INFO]  Saved checkpoint to "model/Canals_imputer/model-0003.params"
2019-09-01 12:56:43,966 [INFO]  Epoch[3] Validation-cross-entropy=1.715371
2019-09-01 12:56:43,967 [INFO]  Epoch[3] Validation-Canals-accuracy=0.000000
2019-09-01 12:56:44,159 [INFO]  Epoch[4] Batch [0-34]	Speed: 2939.90 samples/sec	cross-entropy=0.732864	Canals-accuracy=0.000000
2019-09-01 12:56:44,345 [INFO]  Epoch[4] Train-cross-entropy=0.442499
2019-09-01 12:56:44,345 [INFO]  Epoch[4] Train-Canals-accuracy=0.000000
2019-09-01 12:56:44,346 [INFO]  Epoch[4] Time cost=0.379
2019-09-01 12:56:44,348 [INFO]  Saved checkpoint to "model/Canals_imputer/model-0004.params"
2019-09-01 12:56:44,382 [INFO]  Epoch[4] Validation-cross-entropy=2.545709
2019-09-01 12:56:44,383 [INFO]  Epoch[4] Validation-Canals-accuracy=0.000000
2019-09-01 12:56:44,564 [INFO]  Epoch[5] Batch [0-34]	Speed: 3100.75 samples/sec	cross-entropy=1.147555	Canals-accuracy=0.000000
2019-09-01 12:56:44,766 [INFO]  Epoch[5] Train-cross-entropy=0.484984
2019-09-01 12:56:44,766 [INFO]  Epoch[5] Train-Canals-accuracy=0.000000
2019-09-01 12:56:44,767 [INFO]  Epoch[5] Time cost=0.384
2019-09-01 12:56:44,769 [INFO]  Saved checkpoint to "model/Canals_imputer/model-0005.params"
2019-09-01 12:56:44,808 [INFO]  Epoch[5] Validation-cross-entropy=1.254760
2019-09-01 12:56:44,809 [INFO]  Epoch[5] Validation-Canals-accuracy=0.000000
2019-09-01 12:56:45,018 [INFO]  Epoch[6] Batch [0-34]	Speed: 2706.48 samples/sec	cross-entropy=0.370994	Canals-accuracy=0.000000
2019-09-01 12:56:45,196 [INFO]  Epoch[6] Train-cross-entropy=0.318506
2019-09-01 12:56:45,197 [INFO]  Epoch[6] Train-Canals-accuracy=0.000000
2019-09-01 12:56:45,197 [INFO]  Epoch[6] Time cost=0.388
2019-09-01 12:56:45,200 [INFO]  Saved checkpoint to "model/Canals_imputer/model-0006.params"
2019-09-01 12:56:45,235 [INFO]  Epoch[6] Validation-cross-entropy=0.872222
2019-09-01 12:56:45,236 [INFO]  Epoch[6] Validation-Canals-accuracy=0.000000
2019-09-01 12:56:45,417 [INFO]  Epoch[7] Batch [0-34]	Speed: 3148.20 samples/sec	cross-entropy=0.320821	Canals-accuracy=0.000000
2019-09-01 12:56:45,612 [INFO]  Epoch[7] Train-cross-entropy=0.284117
2019-09-01 12:56:45,613 [INFO]  Epoch[7] Train-Canals-accuracy=0.000000
2019-09-01 12:56:45,613 [INFO]  Epoch[7] Time cost=0.377
2019-09-01 12:56:45,616 [INFO]  Saved checkpoint to "model/Canals_imputer/model-0007.params"
2019-09-01 12:56:45,652 [INFO]  Epoch[7] Validation-cross-entropy=0.812294
2019-09-01 12:56:45,652 [INFO]  Epoch[7] Validation-Canals-accuracy=0.000000
2019-09-01 12:56:45,829 [INFO]  Epoch[8] Batch [0-34]	Speed: 3170.21 samples/sec	cross-entropy=0.276972	Canals-accuracy=0.000000
2019-09-01 12:56:46,022 [INFO]  Epoch[8] Train-cross-entropy=0.249167
2019-09-01 12:56:46,023 [INFO]  Epoch[8] Train-Canals-accuracy=0.000000
2019-09-01 12:56:46,023 [INFO]  Epoch[8] Time cost=0.371
2019-09-01 12:56:46,026 [INFO]  Saved checkpoint to "model/Canals_imputer/model-0008.params"
2019-09-01 12:56:46,071 [INFO]  Epoch[8] Validation-cross-entropy=0.705954
2019-09-01 12:56:46,071 [INFO]  Epoch[8] Validation-Canals-accuracy=0.000000
2019-09-01 12:56:46,268 [INFO]  Epoch[9] Batch [0-34]	Speed: 2875.03 samples/sec	cross-entropy=0.220841	Canals-accuracy=0.000000
2019-09-01 12:56:46,454 [INFO]  Epoch[9] Train-cross-entropy=0.275328
2019-09-01 12:56:46,454 [INFO]  Epoch[9] Train-Canals-accuracy=0.000000
2019-09-01 12:56:46,455 [INFO]  Epoch[9] Time cost=0.383
2019-09-01 12:56:46,457 [INFO]  Saved checkpoint to "model/Canals_imputer/model-0009.params"
2019-09-01 12:56:46,490 [INFO]  Epoch[9] Validation-cross-entropy=0.956976
2019-09-01 12:56:46,490 [INFO]  Epoch[9] Validation-Canals-accuracy=0.000000
2019-09-01 12:56:46,754 [INFO]  Epoch[10] Batch [0-34]	Speed: 2107.92 samples/sec	cross-entropy=0.230340	Canals-accuracy=0.000000
2019-09-01 12:56:46,963 [INFO]  Epoch[10] Train-cross-entropy=0.224539
2019-09-01 12:56:46,964 [INFO]  Epoch[10] Train-Canals-accuracy=0.000000
2019-09-01 12:56:46,964 [INFO]  Epoch[10] Time cost=0.474
2019-09-01 12:56:46,968 [INFO]  Saved checkpoint to "model/Canals_imputer/model-0010.params"
2019-09-01 12:56:47,007 [INFO]  Epoch[10] Validation-cross-entropy=0.787332
2019-09-01 12:56:47,008 [INFO]  Epoch[10] Validation-Canals-accuracy=0.000000
2019-09-01 12:56:47,223 [INFO]  Epoch[11] Batch [0-34]	Speed: 2622.55 samples/sec	cross-entropy=0.171930	Canals-accuracy=0.000000
2019-09-01 12:56:47,389 [INFO]  Epoch[11] Train-cross-entropy=0.155082
2019-09-01 12:56:47,390 [INFO]  Epoch[11] Train-Canals-accuracy=0.000000
2019-09-01 12:56:47,390 [INFO]  Epoch[11] Time cost=0.381
2019-09-01 12:56:47,393 [INFO]  Saved checkpoint to "model/Canals_imputer/model-0011.params"
2019-09-01 12:56:47,440 [INFO]  Epoch[11] Validation-cross-entropy=0.477406
2019-09-01 12:56:47,441 [INFO]  Epoch[11] Validation-Canals-accuracy=0.000000
2019-09-01 12:56:47,644 [INFO]  Epoch[12] Batch [0-34]	Speed: 2782.74 samples/sec	cross-entropy=0.119474	Canals-accuracy=0.000000
2019-09-01 12:56:47,814 [INFO]  Epoch[12] Train-cross-entropy=0.137355
2019-09-01 12:56:47,815 [INFO]  Epoch[12] Train-Canals-accuracy=0.000000
2019-09-01 12:56:47,815 [INFO]  Epoch[12] Time cost=0.373
2019-09-01 12:56:47,818 [INFO]  Saved checkpoint to "model/Canals_imputer/model-0012.params"
2019-09-01 12:56:47,850 [INFO]  Epoch[12] Validation-cross-entropy=0.378270
2019-09-01 12:56:47,851 [INFO]  Epoch[12] Validation-Canals-accuracy=0.000000
2019-09-01 12:56:48,025 [INFO]  Epoch[13] Batch [0-34]	Speed: 3229.59 samples/sec	cross-entropy=0.112831	Canals-accuracy=0.000000
2019-09-01 12:56:48,184 [INFO]  Epoch[13] Train-cross-entropy=0.131751
2019-09-01 12:56:48,184 [INFO]  Epoch[13] Train-Canals-accuracy=0.000000
2019-09-01 12:56:48,185 [INFO]  Epoch[13] Time cost=0.334
2019-09-01 12:56:48,188 [INFO]  Saved checkpoint to "model/Canals_imputer/model-0013.params"
2019-09-01 12:56:48,231 [INFO]  Epoch[13] Validation-cross-entropy=0.353314
2019-09-01 12:56:48,235 [INFO]  Epoch[13] Validation-Canals-accuracy=0.000000
2019-09-01 12:56:48,486 [INFO]  Epoch[14] Batch [0-34]	Speed: 2294.52 samples/sec	cross-entropy=0.117274	Canals-accuracy=0.000000
2019-09-01 12:56:48,675 [INFO]  Epoch[14] Train-cross-entropy=0.158527
2019-09-01 12:56:48,676 [INFO]  Epoch[14] Train-Canals-accuracy=0.000000
2019-09-01 12:56:48,677 [INFO]  Epoch[14] Time cost=0.441
2019-09-01 12:56:48,679 [INFO]  Saved checkpoint to "model/Canals_imputer/model-0014.params"
2019-09-01 12:56:48,719 [INFO]  Epoch[14] Validation-cross-entropy=0.352927
2019-09-01 12:56:48,720 [INFO]  Epoch[14] Validation-Canals-accuracy=0.000000
2019-09-01 12:56:48,903 [INFO]  Epoch[15] Batch [0-34]	Speed: 3102.24 samples/sec	cross-entropy=0.137215	Canals-accuracy=0.000000
2019-09-01 12:56:49,073 [INFO]  Epoch[15] Train-cross-entropy=0.119878
2019-09-01 12:56:49,073 [INFO]  Epoch[15] Train-Canals-accuracy=0.000000
2019-09-01 12:56:49,074 [INFO]  Epoch[15] Time cost=0.353
2019-09-01 12:56:49,076 [INFO]  Saved checkpoint to "model/Canals_imputer/model-0015.params"
2019-09-01 12:56:49,113 [INFO]  Epoch[15] Validation-cross-entropy=0.257683
2019-09-01 12:56:49,114 [INFO]  Epoch[15] Validation-Canals-accuracy=0.000000
2019-09-01 12:56:49,309 [INFO]  Epoch[16] Batch [0-34]	Speed: 2881.92 samples/sec	cross-entropy=0.096150	Canals-accuracy=0.000000
2019-09-01 12:56:49,515 [INFO]  Epoch[16] Train-cross-entropy=0.129817
2019-09-01 12:56:49,516 [INFO]  Epoch[16] Train-Canals-accuracy=0.000000
2019-09-01 12:56:49,516 [INFO]  Epoch[16] Time cost=0.402
2019-09-01 12:56:49,519 [INFO]  Saved checkpoint to "model/Canals_imputer/model-0016.params"
2019-09-01 12:56:49,553 [INFO]  Epoch[16] Validation-cross-entropy=0.275403
2019-09-01 12:56:49,553 [INFO]  Epoch[16] Validation-Canals-accuracy=0.000000
2019-09-01 12:56:49,736 [INFO]  Epoch[17] Batch [0-34]	Speed: 3098.89 samples/sec	cross-entropy=0.108899	Canals-accuracy=0.000000
2019-09-01 12:56:49,895 [INFO]  Epoch[17] Train-cross-entropy=0.105413
2019-09-01 12:56:49,896 [INFO]  Epoch[17] Train-Canals-accuracy=0.000000
2019-09-01 12:56:49,896 [INFO]  Epoch[17] Time cost=0.342
2019-09-01 12:56:49,899 [INFO]  Saved checkpoint to "model/Canals_imputer/model-0017.params"
2019-09-01 12:56:49,937 [INFO]  Epoch[17] Validation-cross-entropy=0.248343
2019-09-01 12:56:49,938 [INFO]  Epoch[17] Validation-Canals-accuracy=0.000000
2019-09-01 12:56:50,152 [INFO]  Epoch[18] Batch [0-34]	Speed: 2632.12 samples/sec	cross-entropy=0.089222	Canals-accuracy=0.000000
2019-09-01 12:56:50,368 [INFO]  Epoch[18] Train-cross-entropy=0.121260
2019-09-01 12:56:50,369 [INFO]  Epoch[18] Train-Canals-accuracy=0.000000
2019-09-01 12:56:50,369 [INFO]  Epoch[18] Time cost=0.431
2019-09-01 12:56:50,371 [INFO]  Saved checkpoint to "model/Canals_imputer/model-0018.params"
2019-09-01 12:56:50,417 [INFO]  Epoch[18] Validation-cross-entropy=0.262239
2019-09-01 12:56:50,417 [INFO]  Epoch[18] Validation-Canals-accuracy=0.000000
2019-09-01 12:56:50,612 [INFO]  Epoch[19] Batch [0-34]	Speed: 2874.19 samples/sec	cross-entropy=0.102398	Canals-accuracy=0.000000
2019-09-01 12:56:50,790 [INFO]  Epoch[19] Train-cross-entropy=0.143050
2019-09-01 12:56:50,791 [INFO]  Epoch[19] Train-Canals-accuracy=0.000000
2019-09-01 12:56:50,791 [INFO]  Epoch[19] Time cost=0.373
2019-09-01 12:56:50,794 [INFO]  Saved checkpoint to "model/Canals_imputer/model-0019.params"
2019-09-01 12:56:50,841 [INFO]  Epoch[19] Validation-cross-entropy=0.268059
2019-09-01 12:56:50,842 [INFO]  Epoch[19] Validation-Canals-accuracy=0.000000
2019-09-01 12:56:51,083 [INFO]  Epoch[20] Batch [0-34]	Speed: 2322.68 samples/sec	cross-entropy=0.113179	Canals-accuracy=0.000000
2019-09-01 12:56:51,280 [INFO]  Epoch[20] Train-cross-entropy=0.135648
2019-09-01 12:56:51,280 [INFO]  Epoch[20] Train-Canals-accuracy=0.000000
2019-09-01 12:56:51,281 [INFO]  Epoch[20] Time cost=0.438
2019-09-01 12:56:51,283 [INFO]  Saved checkpoint to "model/Canals_imputer/model-0020.params"
2019-09-01 12:56:51,341 [INFO]  Epoch[20] Validation-cross-entropy=0.246460
2019-09-01 12:56:51,342 [INFO]  Epoch[20] Validation-Canals-accuracy=0.000000
2019-09-01 12:56:51,609 [INFO]  Epoch[21] Batch [0-34]	Speed: 2116.26 samples/sec	cross-entropy=0.083835	Canals-accuracy=0.000000
2019-09-01 12:56:51,850 [INFO]  Epoch[21] Train-cross-entropy=0.084650
2019-09-01 12:56:51,851 [INFO]  Epoch[21] Train-Canals-accuracy=0.000000
2019-09-01 12:56:51,851 [INFO]  Epoch[21] Time cost=0.508
2019-09-01 12:56:51,854 [INFO]  Saved checkpoint to "model/Canals_imputer/model-0021.params"
2019-09-01 12:56:51,886 [INFO]  Epoch[21] Validation-cross-entropy=0.193428
2019-09-01 12:56:51,887 [INFO]  Epoch[21] Validation-Canals-accuracy=0.000000
2019-09-01 12:56:52,155 [INFO]  Epoch[22] Batch [0-34]	Speed: 2091.91 samples/sec	cross-entropy=0.095442	Canals-accuracy=0.000000
2019-09-01 12:56:52,334 [INFO]  Epoch[22] Train-cross-entropy=0.113767
2019-09-01 12:56:52,334 [INFO]  Epoch[22] Train-Canals-accuracy=0.000000
2019-09-01 12:56:52,335 [INFO]  Epoch[22] Time cost=0.447
2019-09-01 12:56:52,337 [INFO]  Saved checkpoint to "model/Canals_imputer/model-0022.params"
2019-09-01 12:56:52,380 [INFO]  Epoch[22] Validation-cross-entropy=0.263593
2019-09-01 12:56:52,381 [INFO]  Epoch[22] Validation-Canals-accuracy=0.000000
2019-09-01 12:56:52,566 [INFO]  Epoch[23] Batch [0-34]	Speed: 3024.39 samples/sec	cross-entropy=0.136155	Canals-accuracy=0.000000
2019-09-01 12:56:52,793 [INFO]  Epoch[23] Train-cross-entropy=0.163123
2019-09-01 12:56:52,794 [INFO]  Epoch[23] Train-Canals-accuracy=0.000000
2019-09-01 12:56:52,794 [INFO]  Epoch[23] Time cost=0.413
2019-09-01 12:56:52,797 [INFO]  Saved checkpoint to "model/Canals_imputer/model-0023.params"
2019-09-01 12:56:52,831 [INFO]  Epoch[23] Validation-cross-entropy=0.322213
2019-09-01 12:56:52,832 [INFO]  Epoch[23] Validation-Canals-accuracy=0.000000
2019-09-01 12:56:53,009 [INFO]  Epoch[24] Batch [0-34]	Speed: 3182.59 samples/sec	cross-entropy=0.174168	Canals-accuracy=0.000000
2019-09-01 12:56:53,170 [INFO]  Epoch[24] Train-cross-entropy=0.137688
2019-09-01 12:56:53,171 [INFO]  Epoch[24] Train-Canals-accuracy=0.000000
2019-09-01 12:56:53,171 [INFO]  Epoch[24] Time cost=0.339
2019-09-01 12:56:53,174 [INFO]  Saved checkpoint to "model/Canals_imputer/model-0024.params"
2019-09-01 12:56:53,206 [INFO]  Epoch[24] Validation-cross-entropy=0.382004
2019-09-01 12:56:53,206 [INFO]  Epoch[24] Validation-Canals-accuracy=0.000000
2019-09-01 12:56:53,376 [INFO]  Epoch[25] Batch [0-34]	Speed: 3325.41 samples/sec	cross-entropy=0.119653	Canals-accuracy=0.000000
2019-09-01 12:56:53,530 [INFO]  Epoch[25] Train-cross-entropy=0.104098
2019-09-01 12:56:53,531 [INFO]  Epoch[25] Train-Canals-accuracy=0.000000
2019-09-01 12:56:53,531 [INFO]  Epoch[25] Time cost=0.325
2019-09-01 12:56:53,534 [INFO]  Saved checkpoint to "model/Canals_imputer/model-0025.params"
2019-09-01 12:56:53,566 [INFO]  Epoch[25] Validation-cross-entropy=0.235315
2019-09-01 12:56:53,566 [INFO]  Epoch[25] Validation-Canals-accuracy=0.000000
2019-09-01 12:56:53,731 [INFO]  Epoch[26] Batch [0-34]	Speed: 3414.00 samples/sec	cross-entropy=0.084596	Canals-accuracy=0.000000
2019-09-01 12:56:53,885 [INFO]  Epoch[26] Train-cross-entropy=0.130590
2019-09-01 12:56:53,886 [INFO]  Epoch[26] Train-Canals-accuracy=0.000000
2019-09-01 12:56:53,886 [INFO]  Epoch[26] Time cost=0.319
2019-09-01 12:56:53,889 [INFO]  Saved checkpoint to "model/Canals_imputer/model-0026.params"
2019-09-01 12:56:53,923 [INFO]  No improvement detected for 5 epochs compared to 0.19342836644500494 last error obtained: 0.24273579427972436, stopping here
2019-09-01 12:56:53,923 [INFO]  
========== done (11.751298904418945 s) fit model
2019-09-01 12:56:58,264 [INFO]  
========== start: fit model
2019-09-01 12:56:58,265 [WARNING]  Already bound, ignoring bind()
2019-09-01 12:56:58,450 [INFO]  Epoch[0] Batch [0-32]	Speed: 2864.68 samples/sec	cross-entropy=8.880877	Ceremonial_site-accuracy=0.000000
2019-09-01 12:56:58,616 [INFO]  Epoch[0] Train-cross-entropy=4.053018
2019-09-01 12:56:58,616 [INFO]  Epoch[0] Train-Ceremonial_site-accuracy=0.000000
2019-09-01 12:56:58,617 [INFO]  Epoch[0] Time cost=0.350
2019-09-01 12:56:58,619 [INFO]  Saved checkpoint to "model/Ceremonial_site_imputer/model-0000.params"
2019-09-01 12:56:58,661 [INFO]  Epoch[0] Validation-cross-entropy=2.945537
2019-09-01 12:56:58,662 [INFO]  Epoch[0] Validation-Ceremonial_site-accuracy=0.000000
2019-09-01 12:56:58,861 [INFO]  Epoch[1] Batch [0-32]	Speed: 2666.28 samples/sec	cross-entropy=3.486498	Ceremonial_site-accuracy=0.000000
2019-09-01 12:56:59,061 [INFO]  Epoch[1] Train-cross-entropy=3.035254
2019-09-01 12:56:59,062 [INFO]  Epoch[1] Train-Ceremonial_site-accuracy=0.000000
2019-09-01 12:56:59,062 [INFO]  Epoch[1] Time cost=0.400
2019-09-01 12:56:59,064 [INFO]  Saved checkpoint to "model/Ceremonial_site_imputer/model-0001.params"
2019-09-01 12:56:59,102 [INFO]  Epoch[1] Validation-cross-entropy=1.853388
2019-09-01 12:56:59,103 [INFO]  Epoch[1] Validation-Ceremonial_site-accuracy=0.000000
2019-09-01 12:56:59,275 [INFO]  Epoch[2] Batch [0-32]	Speed: 3092.47 samples/sec	cross-entropy=2.800068	Ceremonial_site-accuracy=0.000000
2019-09-01 12:56:59,424 [INFO]  Epoch[2] Train-cross-entropy=2.501095
2019-09-01 12:56:59,425 [INFO]  Epoch[2] Train-Ceremonial_site-accuracy=0.000000
2019-09-01 12:56:59,425 [INFO]  Epoch[2] Time cost=0.322
2019-09-01 12:56:59,427 [INFO]  Saved checkpoint to "model/Ceremonial_site_imputer/model-0002.params"
2019-09-01 12:56:59,465 [INFO]  Epoch[2] Validation-cross-entropy=1.231307
2019-09-01 12:56:59,466 [INFO]  Epoch[2] Validation-Ceremonial_site-accuracy=0.000000
2019-09-01 12:56:59,643 [INFO]  Epoch[3] Batch [0-32]	Speed: 3006.75 samples/sec	cross-entropy=2.496527	Ceremonial_site-accuracy=0.000000
2019-09-01 12:56:59,780 [INFO]  Epoch[3] Train-cross-entropy=2.092588
2019-09-01 12:56:59,781 [INFO]  Epoch[3] Train-Ceremonial_site-accuracy=0.000000
2019-09-01 12:56:59,781 [INFO]  Epoch[3] Time cost=0.315
2019-09-01 12:56:59,784 [INFO]  Saved checkpoint to "model/Ceremonial_site_imputer/model-0003.params"
2019-09-01 12:56:59,819 [INFO]  Epoch[3] Validation-cross-entropy=0.854502
2019-09-01 12:56:59,820 [INFO]  Epoch[3] Validation-Ceremonial_site-accuracy=0.000000
2019-09-01 12:56:59,982 [INFO]  Epoch[4] Batch [0-32]	Speed: 3262.96 samples/sec	cross-entropy=2.031249	Ceremonial_site-accuracy=0.000000
2019-09-01 12:57:00,122 [INFO]  Epoch[4] Train-cross-entropy=2.032604
2019-09-01 12:57:00,123 [INFO]  Epoch[4] Train-Ceremonial_site-accuracy=0.000000
2019-09-01 12:57:00,123 [INFO]  Epoch[4] Time cost=0.303
2019-09-01 12:57:00,126 [INFO]  Saved checkpoint to "model/Ceremonial_site_imputer/model-0004.params"
2019-09-01 12:57:00,153 [INFO]  Epoch[4] Validation-cross-entropy=0.779226
2019-09-01 12:57:00,154 [INFO]  Epoch[4] Validation-Ceremonial_site-accuracy=0.000000
2019-09-01 12:57:00,309 [INFO]  Epoch[5] Batch [0-32]	Speed: 3419.52 samples/sec	cross-entropy=1.987354	Ceremonial_site-accuracy=0.000000
2019-09-01 12:57:00,452 [INFO]  Epoch[5] Train-cross-entropy=1.668071
2019-09-01 12:57:00,453 [INFO]  Epoch[5] Train-Ceremonial_site-accuracy=0.000000
2019-09-01 12:57:00,453 [INFO]  Epoch[5] Time cost=0.299
2019-09-01 12:57:00,456 [INFO]  Saved checkpoint to "model/Ceremonial_site_imputer/model-0005.params"
2019-09-01 12:57:00,486 [INFO]  Epoch[5] Validation-cross-entropy=0.637472
2019-09-01 12:57:00,487 [INFO]  Epoch[5] Validation-Ceremonial_site-accuracy=0.000000
2019-09-01 12:57:00,688 [INFO]  Epoch[6] Batch [0-32]	Speed: 2634.34 samples/sec	cross-entropy=1.603461	Ceremonial_site-accuracy=0.000000
2019-09-01 12:57:00,847 [INFO]  Epoch[6] Train-cross-entropy=1.574245
2019-09-01 12:57:00,847 [INFO]  Epoch[6] Train-Ceremonial_site-accuracy=0.000000
2019-09-01 12:57:00,848 [INFO]  Epoch[6] Time cost=0.360
2019-09-01 12:57:00,850 [INFO]  Saved checkpoint to "model/Ceremonial_site_imputer/model-0006.params"
2019-09-01 12:57:00,877 [INFO]  Epoch[6] Validation-cross-entropy=0.878847
2019-09-01 12:57:00,878 [INFO]  Epoch[6] Validation-Ceremonial_site-accuracy=0.000000
2019-09-01 12:57:01,029 [INFO]  Epoch[7] Batch [0-32]	Speed: 3507.52 samples/sec	cross-entropy=1.618378	Ceremonial_site-accuracy=0.000000
2019-09-01 12:57:01,180 [INFO]  Epoch[7] Train-cross-entropy=1.552074
2019-09-01 12:57:01,181 [INFO]  Epoch[7] Train-Ceremonial_site-accuracy=0.000000
2019-09-01 12:57:01,181 [INFO]  Epoch[7] Time cost=0.303
2019-09-01 12:57:01,184 [INFO]  Saved checkpoint to "model/Ceremonial_site_imputer/model-0007.params"
2019-09-01 12:57:01,221 [INFO]  Epoch[7] Validation-cross-entropy=0.808738
2019-09-01 12:57:01,221 [INFO]  Epoch[7] Validation-Ceremonial_site-accuracy=0.000000
2019-09-01 12:57:01,384 [INFO]  Epoch[8] Batch [0-32]	Speed: 3277.38 samples/sec	cross-entropy=1.612083	Ceremonial_site-accuracy=0.000000
2019-09-01 12:57:01,528 [INFO]  Epoch[8] Train-cross-entropy=1.588203
2019-09-01 12:57:01,528 [INFO]  Epoch[8] Train-Ceremonial_site-accuracy=0.000000
2019-09-01 12:57:01,529 [INFO]  Epoch[8] Time cost=0.307
2019-09-01 12:57:01,532 [INFO]  Saved checkpoint to "model/Ceremonial_site_imputer/model-0008.params"
2019-09-01 12:57:01,576 [INFO]  Epoch[8] Validation-cross-entropy=0.558886
2019-09-01 12:57:01,577 [INFO]  Epoch[8] Validation-Ceremonial_site-accuracy=0.000000
2019-09-01 12:57:01,734 [INFO]  Epoch[9] Batch [0-32]	Speed: 3387.65 samples/sec	cross-entropy=1.426386	Ceremonial_site-accuracy=0.000000
2019-09-01 12:57:01,871 [INFO]  Epoch[9] Train-cross-entropy=1.544890
2019-09-01 12:57:01,872 [INFO]  Epoch[9] Train-Ceremonial_site-accuracy=0.000000
2019-09-01 12:57:01,872 [INFO]  Epoch[9] Time cost=0.295
2019-09-01 12:57:01,875 [INFO]  Saved checkpoint to "model/Ceremonial_site_imputer/model-0009.params"
2019-09-01 12:57:01,902 [INFO]  Epoch[9] Validation-cross-entropy=0.781183
2019-09-01 12:57:01,903 [INFO]  Epoch[9] Validation-Ceremonial_site-accuracy=0.000000
2019-09-01 12:57:02,057 [INFO]  Epoch[10] Batch [0-32]	Speed: 3431.86 samples/sec	cross-entropy=1.385762	Ceremonial_site-accuracy=0.000000
2019-09-01 12:57:02,197 [INFO]  Epoch[10] Train-cross-entropy=1.707834
2019-09-01 12:57:02,197 [INFO]  Epoch[10] Train-Ceremonial_site-accuracy=0.000000
2019-09-01 12:57:02,198 [INFO]  Epoch[10] Time cost=0.295
2019-09-01 12:57:02,201 [INFO]  Saved checkpoint to "model/Ceremonial_site_imputer/model-0010.params"
2019-09-01 12:57:02,228 [INFO]  Epoch[10] Validation-cross-entropy=0.840812
2019-09-01 12:57:02,229 [INFO]  Epoch[10] Validation-Ceremonial_site-accuracy=0.000000
2019-09-01 12:57:02,383 [INFO]  Epoch[11] Batch [0-32]	Speed: 3455.62 samples/sec	cross-entropy=1.489388	Ceremonial_site-accuracy=0.000000
2019-09-01 12:57:02,528 [INFO]  Epoch[11] Train-cross-entropy=1.436327
2019-09-01 12:57:02,528 [INFO]  Epoch[11] Train-Ceremonial_site-accuracy=0.000000
2019-09-01 12:57:02,529 [INFO]  Epoch[11] Time cost=0.299
2019-09-01 12:57:02,531 [INFO]  Saved checkpoint to "model/Ceremonial_site_imputer/model-0011.params"
2019-09-01 12:57:02,569 [INFO]  Epoch[11] Validation-cross-entropy=0.652488
2019-09-01 12:57:02,570 [INFO]  Epoch[11] Validation-Ceremonial_site-accuracy=0.000000
2019-09-01 12:57:02,723 [INFO]  Epoch[12] Batch [0-32]	Speed: 3453.75 samples/sec	cross-entropy=1.336184	Ceremonial_site-accuracy=0.000000
2019-09-01 12:57:02,862 [INFO]  Epoch[12] Train-cross-entropy=1.267028
2019-09-01 12:57:02,863 [INFO]  Epoch[12] Train-Ceremonial_site-accuracy=0.000000
2019-09-01 12:57:02,863 [INFO]  Epoch[12] Time cost=0.293
2019-09-01 12:57:02,866 [INFO]  Saved checkpoint to "model/Ceremonial_site_imputer/model-0012.params"
2019-09-01 12:57:02,893 [INFO]  Epoch[12] Validation-cross-entropy=0.499667
2019-09-01 12:57:02,894 [INFO]  Epoch[12] Validation-Ceremonial_site-accuracy=0.000000
2019-09-01 12:57:03,050 [INFO]  Epoch[13] Batch [0-32]	Speed: 3391.61 samples/sec	cross-entropy=1.258008	Ceremonial_site-accuracy=0.000000
2019-09-01 12:57:03,193 [INFO]  Epoch[13] Train-cross-entropy=1.500676
2019-09-01 12:57:03,193 [INFO]  Epoch[13] Train-Ceremonial_site-accuracy=0.000000
2019-09-01 12:57:03,194 [INFO]  Epoch[13] Time cost=0.299
2019-09-01 12:57:03,196 [INFO]  Saved checkpoint to "model/Ceremonial_site_imputer/model-0013.params"
2019-09-01 12:57:03,224 [INFO]  Epoch[13] Validation-cross-entropy=0.514080
2019-09-01 12:57:03,225 [INFO]  Epoch[13] Validation-Ceremonial_site-accuracy=0.000000
2019-09-01 12:57:03,399 [INFO]  Epoch[14] Batch [0-32]	Speed: 3024.53 samples/sec	cross-entropy=1.244916	Ceremonial_site-accuracy=0.000000
2019-09-01 12:57:03,541 [INFO]  Epoch[14] Train-cross-entropy=1.417285
2019-09-01 12:57:03,542 [INFO]  Epoch[14] Train-Ceremonial_site-accuracy=0.000000
2019-09-01 12:57:03,542 [INFO]  Epoch[14] Time cost=0.317
2019-09-01 12:57:03,544 [INFO]  Saved checkpoint to "model/Ceremonial_site_imputer/model-0014.params"
2019-09-01 12:57:03,572 [INFO]  Epoch[14] Validation-cross-entropy=0.480143
2019-09-01 12:57:03,573 [INFO]  Epoch[14] Validation-Ceremonial_site-accuracy=0.000000
2019-09-01 12:57:03,757 [INFO]  Epoch[15] Batch [0-32]	Speed: 2863.68 samples/sec	cross-entropy=1.222543	Ceremonial_site-accuracy=0.000000
2019-09-01 12:57:03,910 [INFO]  Epoch[15] Train-cross-entropy=1.436925
2019-09-01 12:57:03,911 [INFO]  Epoch[15] Train-Ceremonial_site-accuracy=0.000000
2019-09-01 12:57:03,911 [INFO]  Epoch[15] Time cost=0.338
2019-09-01 12:57:03,914 [INFO]  Saved checkpoint to "model/Ceremonial_site_imputer/model-0015.params"
2019-09-01 12:57:03,941 [INFO]  Epoch[15] Validation-cross-entropy=0.459992
2019-09-01 12:57:03,941 [INFO]  Epoch[15] Validation-Ceremonial_site-accuracy=0.000000
2019-09-01 12:57:04,093 [INFO]  Epoch[16] Batch [0-32]	Speed: 3498.84 samples/sec	cross-entropy=1.250384	Ceremonial_site-accuracy=0.000000
2019-09-01 12:57:04,240 [INFO]  Epoch[16] Train-cross-entropy=1.474798
2019-09-01 12:57:04,241 [INFO]  Epoch[16] Train-Ceremonial_site-accuracy=0.000000
2019-09-01 12:57:04,241 [INFO]  Epoch[16] Time cost=0.299
2019-09-01 12:57:04,244 [INFO]  Saved checkpoint to "model/Ceremonial_site_imputer/model-0016.params"
2019-09-01 12:57:04,280 [INFO]  Epoch[16] Validation-cross-entropy=0.312042
2019-09-01 12:57:04,281 [INFO]  Epoch[16] Validation-Ceremonial_site-accuracy=0.000000
2019-09-01 12:57:04,441 [INFO]  Epoch[17] Batch [0-32]	Speed: 3337.09 samples/sec	cross-entropy=1.207645	Ceremonial_site-accuracy=0.000000
2019-09-01 12:57:04,578 [INFO]  Epoch[17] Train-cross-entropy=1.436137
2019-09-01 12:57:04,579 [INFO]  Epoch[17] Train-Ceremonial_site-accuracy=0.000000
2019-09-01 12:57:04,579 [INFO]  Epoch[17] Time cost=0.298
2019-09-01 12:57:04,582 [INFO]  Saved checkpoint to "model/Ceremonial_site_imputer/model-0017.params"
2019-09-01 12:57:04,609 [INFO]  Epoch[17] Validation-cross-entropy=0.489976
2019-09-01 12:57:04,609 [INFO]  Epoch[17] Validation-Ceremonial_site-accuracy=0.000000
2019-09-01 12:57:04,762 [INFO]  Epoch[18] Batch [0-32]	Speed: 3461.12 samples/sec	cross-entropy=1.162370	Ceremonial_site-accuracy=0.000000
2019-09-01 12:57:04,901 [INFO]  Epoch[18] Train-cross-entropy=1.369429
2019-09-01 12:57:04,902 [INFO]  Epoch[18] Train-Ceremonial_site-accuracy=0.000000
2019-09-01 12:57:04,902 [INFO]  Epoch[18] Time cost=0.293
2019-09-01 12:57:04,905 [INFO]  Saved checkpoint to "model/Ceremonial_site_imputer/model-0018.params"
2019-09-01 12:57:04,932 [INFO]  Epoch[18] Validation-cross-entropy=0.382615
2019-09-01 12:57:04,933 [INFO]  Epoch[18] Validation-Ceremonial_site-accuracy=0.000000
2019-09-01 12:57:05,087 [INFO]  Epoch[19] Batch [0-32]	Speed: 3443.52 samples/sec	cross-entropy=1.062981	Ceremonial_site-accuracy=0.000000
2019-09-01 12:57:05,234 [INFO]  Epoch[19] Train-cross-entropy=1.384007
2019-09-01 12:57:05,235 [INFO]  Epoch[19] Train-Ceremonial_site-accuracy=0.000000
2019-09-01 12:57:05,235 [INFO]  Epoch[19] Time cost=0.302
2019-09-01 12:57:05,238 [INFO]  Saved checkpoint to "model/Ceremonial_site_imputer/model-0019.params"
2019-09-01 12:57:05,266 [INFO]  Epoch[19] Validation-cross-entropy=0.406959
2019-09-01 12:57:05,267 [INFO]  Epoch[19] Validation-Ceremonial_site-accuracy=0.000000
2019-09-01 12:57:05,428 [INFO]  Epoch[20] Batch [0-32]	Speed: 3289.00 samples/sec	cross-entropy=1.163429	Ceremonial_site-accuracy=0.000000
2019-09-01 12:57:05,565 [INFO]  Epoch[20] Train-cross-entropy=1.268941
2019-09-01 12:57:05,565 [INFO]  Epoch[20] Train-Ceremonial_site-accuracy=0.000000
2019-09-01 12:57:05,566 [INFO]  Epoch[20] Time cost=0.299
2019-09-01 12:57:05,568 [INFO]  Saved checkpoint to "model/Ceremonial_site_imputer/model-0020.params"
2019-09-01 12:57:05,596 [INFO]  Epoch[20] Validation-cross-entropy=0.483379
2019-09-01 12:57:05,596 [INFO]  Epoch[20] Validation-Ceremonial_site-accuracy=0.000000
2019-09-01 12:57:05,748 [INFO]  Epoch[21] Batch [0-32]	Speed: 3496.49 samples/sec	cross-entropy=1.177447	Ceremonial_site-accuracy=0.000000
2019-09-01 12:57:05,885 [INFO]  Epoch[21] Train-cross-entropy=1.223983
2019-09-01 12:57:05,885 [INFO]  Epoch[21] Train-Ceremonial_site-accuracy=0.000000
2019-09-01 12:57:05,886 [INFO]  Epoch[21] Time cost=0.289
2019-09-01 12:57:05,888 [INFO]  Saved checkpoint to "model/Ceremonial_site_imputer/model-0021.params"
2019-09-01 12:57:05,915 [INFO]  No improvement detected for 5 epochs compared to 0.3120422640017101 last error obtained: 0.4616666202034269, stopping here
2019-09-01 12:57:05,916 [INFO]  
========== done (7.651961326599121 s) fit model
2019-09-01 12:57:10,603 [INFO]  
========== start: fit model
2019-09-01 12:57:10,603 [WARNING]  Already bound, ignoring bind()
2019-09-01 12:57:10,796 [INFO]  Epoch[0] Batch [0-38]	Speed: 3267.52 samples/sec	cross-entropy=12.902544	Communal_buildings-accuracy=0.000000
2019-09-01 12:57:10,966 [INFO]  Epoch[0] Train-cross-entropy=7.516057
2019-09-01 12:57:10,967 [INFO]  Epoch[0] Train-Communal_buildings-accuracy=0.000000
2019-09-01 12:57:10,967 [INFO]  Epoch[0] Time cost=0.362
2019-09-01 12:57:10,970 [INFO]  Saved checkpoint to "model/Communal_buildings_imputer/model-0000.params"
2019-09-01 12:57:11,004 [INFO]  Epoch[0] Validation-cross-entropy=4.786948
2019-09-01 12:57:11,005 [INFO]  Epoch[0] Validation-Communal_buildings-accuracy=0.000000
2019-09-01 12:57:11,189 [INFO]  Epoch[1] Batch [0-38]	Speed: 3403.97 samples/sec	cross-entropy=4.474344	Communal_buildings-accuracy=0.000000
2019-09-01 12:57:11,357 [INFO]  Epoch[1] Train-cross-entropy=3.016320
2019-09-01 12:57:11,358 [INFO]  Epoch[1] Train-Communal_buildings-accuracy=0.000000
2019-09-01 12:57:11,359 [INFO]  Epoch[1] Time cost=0.353
2019-09-01 12:57:11,362 [INFO]  Saved checkpoint to "model/Communal_buildings_imputer/model-0001.params"
2019-09-01 12:57:11,396 [INFO]  Epoch[1] Validation-cross-entropy=1.927732
2019-09-01 12:57:11,397 [INFO]  Epoch[1] Validation-Communal_buildings-accuracy=0.000000
2019-09-01 12:57:11,603 [INFO]  Epoch[2] Batch [0-38]	Speed: 3017.88 samples/sec	cross-entropy=2.071934	Communal_buildings-accuracy=0.000000
2019-09-01 12:57:11,779 [INFO]  Epoch[2] Train-cross-entropy=3.299830
2019-09-01 12:57:11,779 [INFO]  Epoch[2] Train-Communal_buildings-accuracy=0.000000
2019-09-01 12:57:11,780 [INFO]  Epoch[2] Time cost=0.383
2019-09-01 12:57:11,783 [INFO]  Saved checkpoint to "model/Communal_buildings_imputer/model-0002.params"
2019-09-01 12:57:11,817 [INFO]  Epoch[2] Validation-cross-entropy=1.816877
2019-09-01 12:57:11,818 [INFO]  Epoch[2] Validation-Communal_buildings-accuracy=0.000000
2019-09-01 12:57:12,006 [INFO]  Epoch[3] Batch [0-38]	Speed: 3329.13 samples/sec	cross-entropy=1.619563	Communal_buildings-accuracy=0.000000
2019-09-01 12:57:12,185 [INFO]  Epoch[3] Train-cross-entropy=1.497932
2019-09-01 12:57:12,186 [INFO]  Epoch[3] Train-Communal_buildings-accuracy=0.000000
2019-09-01 12:57:12,186 [INFO]  Epoch[3] Time cost=0.368
2019-09-01 12:57:12,189 [INFO]  Saved checkpoint to "model/Communal_buildings_imputer/model-0003.params"
2019-09-01 12:57:12,230 [INFO]  Epoch[3] Validation-cross-entropy=1.289681
2019-09-01 12:57:12,230 [INFO]  Epoch[3] Validation-Communal_buildings-accuracy=0.000000
2019-09-01 12:57:12,409 [INFO]  Epoch[4] Batch [0-38]	Speed: 3510.32 samples/sec	cross-entropy=1.132954	Communal_buildings-accuracy=0.000000
2019-09-01 12:57:12,573 [INFO]  Epoch[4] Train-cross-entropy=1.202426
2019-09-01 12:57:12,573 [INFO]  Epoch[4] Train-Communal_buildings-accuracy=0.000000
2019-09-01 12:57:12,574 [INFO]  Epoch[4] Time cost=0.343
2019-09-01 12:57:12,576 [INFO]  Saved checkpoint to "model/Communal_buildings_imputer/model-0004.params"
2019-09-01 12:57:12,610 [INFO]  Epoch[4] Validation-cross-entropy=1.065980
2019-09-01 12:57:12,611 [INFO]  Epoch[4] Validation-Communal_buildings-accuracy=0.000000
2019-09-01 12:57:12,793 [INFO]  Epoch[5] Batch [0-38]	Speed: 3436.74 samples/sec	cross-entropy=0.842003	Communal_buildings-accuracy=0.000000
2019-09-01 12:57:12,956 [INFO]  Epoch[5] Train-cross-entropy=0.923263
2019-09-01 12:57:12,957 [INFO]  Epoch[5] Train-Communal_buildings-accuracy=0.000000
2019-09-01 12:57:12,957 [INFO]  Epoch[5] Time cost=0.346
2019-09-01 12:57:12,960 [INFO]  Saved checkpoint to "model/Communal_buildings_imputer/model-0005.params"
2019-09-01 12:57:12,995 [INFO]  Epoch[5] Validation-cross-entropy=0.998703
2019-09-01 12:57:12,995 [INFO]  Epoch[5] Validation-Communal_buildings-accuracy=0.000000
2019-09-01 12:57:13,179 [INFO]  Epoch[6] Batch [0-38]	Speed: 3421.92 samples/sec	cross-entropy=0.738658	Communal_buildings-accuracy=0.000000
2019-09-01 12:57:13,347 [INFO]  Epoch[6] Train-cross-entropy=1.026274
2019-09-01 12:57:13,347 [INFO]  Epoch[6] Train-Communal_buildings-accuracy=0.000000
2019-09-01 12:57:13,348 [INFO]  Epoch[6] Time cost=0.352
2019-09-01 12:57:13,351 [INFO]  Saved checkpoint to "model/Communal_buildings_imputer/model-0006.params"
2019-09-01 12:57:13,385 [INFO]  Epoch[6] Validation-cross-entropy=1.016885
2019-09-01 12:57:13,386 [INFO]  Epoch[6] Validation-Communal_buildings-accuracy=0.000000
2019-09-01 12:57:13,570 [INFO]  Epoch[7] Batch [0-38]	Speed: 3404.06 samples/sec	cross-entropy=0.972353	Communal_buildings-accuracy=0.000000
2019-09-01 12:57:13,734 [INFO]  Epoch[7] Train-cross-entropy=1.020468
2019-09-01 12:57:13,734 [INFO]  Epoch[7] Train-Communal_buildings-accuracy=0.000000
2019-09-01 12:57:13,735 [INFO]  Epoch[7] Time cost=0.348
2019-09-01 12:57:13,737 [INFO]  Saved checkpoint to "model/Communal_buildings_imputer/model-0007.params"
2019-09-01 12:57:13,772 [INFO]  Epoch[7] Validation-cross-entropy=0.815606
2019-09-01 12:57:13,773 [INFO]  Epoch[7] Validation-Communal_buildings-accuracy=0.000000
2019-09-01 12:57:13,957 [INFO]  Epoch[8] Batch [0-38]	Speed: 3401.43 samples/sec	cross-entropy=0.573021	Communal_buildings-accuracy=0.000000
2019-09-01 12:57:14,126 [INFO]  Epoch[8] Train-cross-entropy=0.496968
2019-09-01 12:57:14,126 [INFO]  Epoch[8] Train-Communal_buildings-accuracy=0.000000
2019-09-01 12:57:14,127 [INFO]  Epoch[8] Time cost=0.354
2019-09-01 12:57:14,130 [INFO]  Saved checkpoint to "model/Communal_buildings_imputer/model-0008.params"
2019-09-01 12:57:14,164 [INFO]  Epoch[8] Validation-cross-entropy=0.721178
2019-09-01 12:57:14,165 [INFO]  Epoch[8] Validation-Communal_buildings-accuracy=0.000000
2019-09-01 12:57:14,342 [INFO]  Epoch[9] Batch [0-38]	Speed: 3524.79 samples/sec	cross-entropy=0.411042	Communal_buildings-accuracy=0.000000
2019-09-01 12:57:14,505 [INFO]  Epoch[9] Train-cross-entropy=0.368611
2019-09-01 12:57:14,506 [INFO]  Epoch[9] Train-Communal_buildings-accuracy=0.000000
2019-09-01 12:57:14,506 [INFO]  Epoch[9] Time cost=0.341
2019-09-01 12:57:14,509 [INFO]  Saved checkpoint to "model/Communal_buildings_imputer/model-0009.params"
2019-09-01 12:57:14,548 [INFO]  Epoch[9] Validation-cross-entropy=0.481979
2019-09-01 12:57:14,549 [INFO]  Epoch[9] Validation-Communal_buildings-accuracy=0.000000
2019-09-01 12:57:14,744 [INFO]  Epoch[10] Batch [0-38]	Speed: 3218.58 samples/sec	cross-entropy=0.318944	Communal_buildings-accuracy=0.000000
2019-09-01 12:57:14,924 [INFO]  Epoch[10] Train-cross-entropy=0.325199
2019-09-01 12:57:14,925 [INFO]  Epoch[10] Train-Communal_buildings-accuracy=0.000000
2019-09-01 12:57:14,925 [INFO]  Epoch[10] Time cost=0.376
2019-09-01 12:57:14,928 [INFO]  Saved checkpoint to "model/Communal_buildings_imputer/model-0010.params"
2019-09-01 12:57:14,963 [INFO]  Epoch[10] Validation-cross-entropy=0.490188
2019-09-01 12:57:14,963 [INFO]  Epoch[10] Validation-Communal_buildings-accuracy=0.000000
2019-09-01 12:57:15,147 [INFO]  Epoch[11] Batch [0-38]	Speed: 3420.39 samples/sec	cross-entropy=0.453743	Communal_buildings-accuracy=0.000000
2019-09-01 12:57:15,315 [INFO]  Epoch[11] Train-cross-entropy=0.384999
2019-09-01 12:57:15,316 [INFO]  Epoch[11] Train-Communal_buildings-accuracy=0.000000
2019-09-01 12:57:15,317 [INFO]  Epoch[11] Time cost=0.353
2019-09-01 12:57:15,319 [INFO]  Saved checkpoint to "model/Communal_buildings_imputer/model-0011.params"
2019-09-01 12:57:15,354 [INFO]  Epoch[11] Validation-cross-entropy=0.435159
2019-09-01 12:57:15,355 [INFO]  Epoch[11] Validation-Communal_buildings-accuracy=0.000000
2019-09-01 12:57:15,564 [INFO]  Epoch[12] Batch [0-38]	Speed: 2984.89 samples/sec	cross-entropy=0.342657	Communal_buildings-accuracy=0.000000
2019-09-01 12:57:15,728 [INFO]  Epoch[12] Train-cross-entropy=0.245262
2019-09-01 12:57:15,728 [INFO]  Epoch[12] Train-Communal_buildings-accuracy=0.000000
2019-09-01 12:57:15,729 [INFO]  Epoch[12] Time cost=0.373
2019-09-01 12:57:15,731 [INFO]  Saved checkpoint to "model/Communal_buildings_imputer/model-0012.params"
2019-09-01 12:57:15,766 [INFO]  Epoch[12] Validation-cross-entropy=0.388153
2019-09-01 12:57:15,766 [INFO]  Epoch[12] Validation-Communal_buildings-accuracy=0.000000
2019-09-01 12:57:15,950 [INFO]  Epoch[13] Batch [0-38]	Speed: 3401.96 samples/sec	cross-entropy=0.227580	Communal_buildings-accuracy=0.000000
2019-09-01 12:57:16,114 [INFO]  Epoch[13] Train-cross-entropy=0.193062
2019-09-01 12:57:16,114 [INFO]  Epoch[13] Train-Communal_buildings-accuracy=0.000000
2019-09-01 12:57:16,115 [INFO]  Epoch[13] Time cost=0.348
2019-09-01 12:57:16,117 [INFO]  Saved checkpoint to "model/Communal_buildings_imputer/model-0013.params"
2019-09-01 12:57:16,152 [INFO]  Epoch[13] Validation-cross-entropy=0.403189
2019-09-01 12:57:16,153 [INFO]  Epoch[13] Validation-Communal_buildings-accuracy=0.000000
2019-09-01 12:57:16,336 [INFO]  Epoch[14] Batch [0-38]	Speed: 3417.17 samples/sec	cross-entropy=0.153280	Communal_buildings-accuracy=0.000000
2019-09-01 12:57:16,500 [INFO]  Epoch[14] Train-cross-entropy=0.139110
2019-09-01 12:57:16,500 [INFO]  Epoch[14] Train-Communal_buildings-accuracy=0.000000
2019-09-01 12:57:16,501 [INFO]  Epoch[14] Time cost=0.347
2019-09-01 12:57:16,503 [INFO]  Saved checkpoint to "model/Communal_buildings_imputer/model-0014.params"
2019-09-01 12:57:16,537 [INFO]  Epoch[14] Validation-cross-entropy=0.388821
2019-09-01 12:57:16,538 [INFO]  Epoch[14] Validation-Communal_buildings-accuracy=0.000000
2019-09-01 12:57:16,718 [INFO]  Epoch[15] Batch [0-38]	Speed: 3471.24 samples/sec	cross-entropy=0.166115	Communal_buildings-accuracy=0.000000
2019-09-01 12:57:16,881 [INFO]  Epoch[15] Train-cross-entropy=0.156120
2019-09-01 12:57:16,882 [INFO]  Epoch[15] Train-Communal_buildings-accuracy=0.000000
2019-09-01 12:57:16,883 [INFO]  Epoch[15] Time cost=0.344
2019-09-01 12:57:16,885 [INFO]  Saved checkpoint to "model/Communal_buildings_imputer/model-0015.params"
2019-09-01 12:57:16,919 [INFO]  Epoch[15] Validation-cross-entropy=0.383369
2019-09-01 12:57:16,920 [INFO]  Epoch[15] Validation-Communal_buildings-accuracy=0.000000
2019-09-01 12:57:17,106 [INFO]  Epoch[16] Batch [0-38]	Speed: 3360.90 samples/sec	cross-entropy=0.171679	Communal_buildings-accuracy=0.000000
2019-09-01 12:57:17,274 [INFO]  Epoch[16] Train-cross-entropy=0.149755
2019-09-01 12:57:17,275 [INFO]  Epoch[16] Train-Communal_buildings-accuracy=0.000000
2019-09-01 12:57:17,275 [INFO]  Epoch[16] Time cost=0.355
2019-09-01 12:57:17,278 [INFO]  Saved checkpoint to "model/Communal_buildings_imputer/model-0016.params"
2019-09-01 12:57:17,313 [INFO]  Epoch[16] Validation-cross-entropy=0.401957
2019-09-01 12:57:17,314 [INFO]  Epoch[16] Validation-Communal_buildings-accuracy=0.000000
2019-09-01 12:57:17,496 [INFO]  Epoch[17] Batch [0-38]	Speed: 3441.46 samples/sec	cross-entropy=0.232992	Communal_buildings-accuracy=0.000000
2019-09-01 12:57:17,664 [INFO]  Epoch[17] Train-cross-entropy=0.200057
2019-09-01 12:57:17,665 [INFO]  Epoch[17] Train-Communal_buildings-accuracy=0.000000
2019-09-01 12:57:17,666 [INFO]  Epoch[17] Time cost=0.351
2019-09-01 12:57:17,669 [INFO]  Saved checkpoint to "model/Communal_buildings_imputer/model-0017.params"
2019-09-01 12:57:17,714 [INFO]  Epoch[17] Validation-cross-entropy=0.480814
2019-09-01 12:57:17,715 [INFO]  Epoch[17] Validation-Communal_buildings-accuracy=0.000000
2019-09-01 12:57:17,896 [INFO]  Epoch[18] Batch [0-38]	Speed: 3471.93 samples/sec	cross-entropy=0.197337	Communal_buildings-accuracy=0.000000
2019-09-01 12:57:18,064 [INFO]  Epoch[18] Train-cross-entropy=0.231562
2019-09-01 12:57:18,065 [INFO]  Epoch[18] Train-Communal_buildings-accuracy=0.000000
2019-09-01 12:57:18,065 [INFO]  Epoch[18] Time cost=0.350
2019-09-01 12:57:18,068 [INFO]  Saved checkpoint to "model/Communal_buildings_imputer/model-0018.params"
2019-09-01 12:57:18,103 [INFO]  Epoch[18] Validation-cross-entropy=0.570108
2019-09-01 12:57:18,104 [INFO]  Epoch[18] Validation-Communal_buildings-accuracy=0.000000
2019-09-01 12:57:18,287 [INFO]  Epoch[19] Batch [0-38]	Speed: 3424.84 samples/sec	cross-entropy=0.164720	Communal_buildings-accuracy=0.000000
2019-09-01 12:57:18,452 [INFO]  Epoch[19] Train-cross-entropy=0.246032
2019-09-01 12:57:18,452 [INFO]  Epoch[19] Train-Communal_buildings-accuracy=0.000000
2019-09-01 12:57:18,453 [INFO]  Epoch[19] Time cost=0.348
2019-09-01 12:57:18,455 [INFO]  Saved checkpoint to "model/Communal_buildings_imputer/model-0019.params"
2019-09-01 12:57:18,489 [INFO]  No improvement detected for 5 epochs compared to 0.3888205430573887 last error obtained: 0.6455341531998582, stopping here
2019-09-01 12:57:18,490 [INFO]  
========== done (7.887192249298096 s) fit model
2019-09-01 12:57:22,419 [INFO]  
========== start: fit model
2019-09-01 12:57:22,420 [WARNING]  Already bound, ignoring bind()
2019-09-01 12:57:22,583 [INFO]  Epoch[0] Batch [0-32]	Speed: 3298.54 samples/sec	cross-entropy=8.110968	Drinking_water_supply_systems-accuracy=0.000000
2019-09-01 12:57:22,725 [INFO]  Epoch[0] Train-cross-entropy=5.056729
2019-09-01 12:57:22,726 [INFO]  Epoch[0] Train-Drinking_water_supply_systems-accuracy=0.000000
2019-09-01 12:57:22,726 [INFO]  Epoch[0] Time cost=0.305
2019-09-01 12:57:22,729 [INFO]  Saved checkpoint to "model/Drinking_water_supply_systems_imputer/model-0000.params"
2019-09-01 12:57:22,759 [INFO]  Epoch[0] Validation-cross-entropy=2.652486
2019-09-01 12:57:22,760 [INFO]  Epoch[0] Validation-Drinking_water_supply_systems-accuracy=0.000000
2019-09-01 12:57:22,924 [INFO]  Epoch[1] Batch [0-32]	Speed: 3226.62 samples/sec	cross-entropy=3.727955	Drinking_water_supply_systems-accuracy=0.000000
2019-09-01 12:57:23,067 [INFO]  Epoch[1] Train-cross-entropy=2.286302
2019-09-01 12:57:23,068 [INFO]  Epoch[1] Train-Drinking_water_supply_systems-accuracy=0.000000
2019-09-01 12:57:23,068 [INFO]  Epoch[1] Time cost=0.308
2019-09-01 12:57:23,071 [INFO]  Saved checkpoint to "model/Drinking_water_supply_systems_imputer/model-0001.params"
2019-09-01 12:57:23,101 [INFO]  Epoch[1] Validation-cross-entropy=1.833160
2019-09-01 12:57:23,102 [INFO]  Epoch[1] Validation-Drinking_water_supply_systems-accuracy=0.000000
2019-09-01 12:57:23,259 [INFO]  Epoch[2] Batch [0-32]	Speed: 3366.06 samples/sec	cross-entropy=2.417758	Drinking_water_supply_systems-accuracy=0.000000
2019-09-01 12:57:23,401 [INFO]  Epoch[2] Train-cross-entropy=1.624817
2019-09-01 12:57:23,401 [INFO]  Epoch[2] Train-Drinking_water_supply_systems-accuracy=0.000000
2019-09-01 12:57:23,402 [INFO]  Epoch[2] Time cost=0.299
2019-09-01 12:57:23,404 [INFO]  Saved checkpoint to "model/Drinking_water_supply_systems_imputer/model-0002.params"
2019-09-01 12:57:23,435 [INFO]  Epoch[2] Validation-cross-entropy=1.338415
2019-09-01 12:57:23,435 [INFO]  Epoch[2] Validation-Drinking_water_supply_systems-accuracy=0.000000
2019-09-01 12:57:23,594 [INFO]  Epoch[3] Batch [0-32]	Speed: 3331.76 samples/sec	cross-entropy=1.385059	Drinking_water_supply_systems-accuracy=0.000000
2019-09-01 12:57:23,745 [INFO]  Epoch[3] Train-cross-entropy=1.208426
2019-09-01 12:57:23,746 [INFO]  Epoch[3] Train-Drinking_water_supply_systems-accuracy=0.000000
2019-09-01 12:57:23,746 [INFO]  Epoch[3] Time cost=0.310
2019-09-01 12:57:23,749 [INFO]  Saved checkpoint to "model/Drinking_water_supply_systems_imputer/model-0003.params"
2019-09-01 12:57:23,779 [INFO]  Epoch[3] Validation-cross-entropy=1.142335
2019-09-01 12:57:23,780 [INFO]  Epoch[3] Validation-Drinking_water_supply_systems-accuracy=0.000000
2019-09-01 12:57:23,935 [INFO]  Epoch[4] Batch [0-32]	Speed: 3405.96 samples/sec	cross-entropy=0.996487	Drinking_water_supply_systems-accuracy=0.000000
2019-09-01 12:57:24,080 [INFO]  Epoch[4] Train-cross-entropy=0.988457
2019-09-01 12:57:24,081 [INFO]  Epoch[4] Train-Drinking_water_supply_systems-accuracy=0.000000
2019-09-01 12:57:24,081 [INFO]  Epoch[4] Time cost=0.301
2019-09-01 12:57:24,084 [INFO]  Saved checkpoint to "model/Drinking_water_supply_systems_imputer/model-0004.params"
2019-09-01 12:57:24,114 [INFO]  Epoch[4] Validation-cross-entropy=0.943519
2019-09-01 12:57:24,115 [INFO]  Epoch[4] Validation-Drinking_water_supply_systems-accuracy=0.000000
2019-09-01 12:57:24,270 [INFO]  Epoch[5] Batch [0-32]	Speed: 3421.57 samples/sec	cross-entropy=0.811425	Drinking_water_supply_systems-accuracy=0.000000
2019-09-01 12:57:24,411 [INFO]  Epoch[5] Train-cross-entropy=0.667191
2019-09-01 12:57:24,411 [INFO]  Epoch[5] Train-Drinking_water_supply_systems-accuracy=0.000000
2019-09-01 12:57:24,412 [INFO]  Epoch[5] Time cost=0.297
2019-09-01 12:57:24,414 [INFO]  Saved checkpoint to "model/Drinking_water_supply_systems_imputer/model-0005.params"
2019-09-01 12:57:24,450 [INFO]  Epoch[5] Validation-cross-entropy=0.795381
2019-09-01 12:57:24,451 [INFO]  Epoch[5] Validation-Drinking_water_supply_systems-accuracy=0.000000
2019-09-01 12:57:24,645 [INFO]  Epoch[6] Batch [0-32]	Speed: 2725.81 samples/sec	cross-entropy=0.499525	Drinking_water_supply_systems-accuracy=0.000000
2019-09-01 12:57:24,786 [INFO]  Epoch[6] Train-cross-entropy=0.512674
2019-09-01 12:57:24,787 [INFO]  Epoch[6] Train-Drinking_water_supply_systems-accuracy=0.000000
2019-09-01 12:57:24,787 [INFO]  Epoch[6] Time cost=0.336
2019-09-01 12:57:24,790 [INFO]  Saved checkpoint to "model/Drinking_water_supply_systems_imputer/model-0006.params"
2019-09-01 12:57:24,821 [INFO]  Epoch[6] Validation-cross-entropy=0.684505
2019-09-01 12:57:24,821 [INFO]  Epoch[6] Validation-Drinking_water_supply_systems-accuracy=0.000000
2019-09-01 12:57:24,973 [INFO]  Epoch[7] Batch [0-32]	Speed: 3501.76 samples/sec	cross-entropy=0.332767	Drinking_water_supply_systems-accuracy=0.000000
2019-09-01 12:57:25,114 [INFO]  Epoch[7] Train-cross-entropy=0.404552
2019-09-01 12:57:25,114 [INFO]  Epoch[7] Train-Drinking_water_supply_systems-accuracy=0.000000
2019-09-01 12:57:25,115 [INFO]  Epoch[7] Time cost=0.293
2019-09-01 12:57:25,117 [INFO]  Saved checkpoint to "model/Drinking_water_supply_systems_imputer/model-0007.params"
2019-09-01 12:57:25,148 [INFO]  Epoch[7] Validation-cross-entropy=0.594752
2019-09-01 12:57:25,148 [INFO]  Epoch[7] Validation-Drinking_water_supply_systems-accuracy=0.000000
2019-09-01 12:57:25,303 [INFO]  Epoch[8] Batch [0-32]	Speed: 3436.72 samples/sec	cross-entropy=0.336767	Drinking_water_supply_systems-accuracy=0.000000
2019-09-01 12:57:25,444 [INFO]  Epoch[8] Train-cross-entropy=0.347398
2019-09-01 12:57:25,445 [INFO]  Epoch[8] Train-Drinking_water_supply_systems-accuracy=0.000000
2019-09-01 12:57:25,445 [INFO]  Epoch[8] Time cost=0.296
2019-09-01 12:57:25,447 [INFO]  Saved checkpoint to "model/Drinking_water_supply_systems_imputer/model-0008.params"
2019-09-01 12:57:25,478 [INFO]  Epoch[8] Validation-cross-entropy=0.600222
2019-09-01 12:57:25,479 [INFO]  Epoch[8] Validation-Drinking_water_supply_systems-accuracy=0.000000
2019-09-01 12:57:25,631 [INFO]  Epoch[9] Batch [0-32]	Speed: 3496.44 samples/sec	cross-entropy=0.274621	Drinking_water_supply_systems-accuracy=0.000000
2019-09-01 12:57:25,782 [INFO]  Epoch[9] Train-cross-entropy=0.472915
2019-09-01 12:57:25,783 [INFO]  Epoch[9] Train-Drinking_water_supply_systems-accuracy=0.000000
2019-09-01 12:57:25,783 [INFO]  Epoch[9] Time cost=0.304
2019-09-01 12:57:25,786 [INFO]  Saved checkpoint to "model/Drinking_water_supply_systems_imputer/model-0009.params"
2019-09-01 12:57:25,817 [INFO]  Epoch[9] Validation-cross-entropy=0.706557
2019-09-01 12:57:25,818 [INFO]  Epoch[9] Validation-Drinking_water_supply_systems-accuracy=0.000000
2019-09-01 12:57:25,971 [INFO]  Epoch[10] Batch [0-32]	Speed: 3462.72 samples/sec	cross-entropy=0.348202	Drinking_water_supply_systems-accuracy=0.000000
2019-09-01 12:57:26,133 [INFO]  Epoch[10] Train-cross-entropy=0.370785
2019-09-01 12:57:26,134 [INFO]  Epoch[10] Train-Drinking_water_supply_systems-accuracy=0.000000
2019-09-01 12:57:26,134 [INFO]  Epoch[10] Time cost=0.316
2019-09-01 12:57:26,136 [INFO]  Saved checkpoint to "model/Drinking_water_supply_systems_imputer/model-0010.params"
2019-09-01 12:57:26,172 [INFO]  Epoch[10] Validation-cross-entropy=0.702665
2019-09-01 12:57:26,172 [INFO]  Epoch[10] Validation-Drinking_water_supply_systems-accuracy=0.000000
2019-09-01 12:57:26,360 [INFO]  Epoch[11] Batch [0-32]	Speed: 2825.70 samples/sec	cross-entropy=0.244412	Drinking_water_supply_systems-accuracy=0.000000
2019-09-01 12:57:26,501 [INFO]  Epoch[11] Train-cross-entropy=0.215983
2019-09-01 12:57:26,502 [INFO]  Epoch[11] Train-Drinking_water_supply_systems-accuracy=0.000000
2019-09-01 12:57:26,502 [INFO]  Epoch[11] Time cost=0.329
2019-09-01 12:57:26,504 [INFO]  Saved checkpoint to "model/Drinking_water_supply_systems_imputer/model-0011.params"
2019-09-01 12:57:26,535 [INFO]  Epoch[11] Validation-cross-entropy=0.506338
2019-09-01 12:57:26,536 [INFO]  Epoch[11] Validation-Drinking_water_supply_systems-accuracy=0.000000
2019-09-01 12:57:26,687 [INFO]  Epoch[12] Batch [0-32]	Speed: 3506.18 samples/sec	cross-entropy=0.193774	Drinking_water_supply_systems-accuracy=0.000000
2019-09-01 12:57:26,828 [INFO]  Epoch[12] Train-cross-entropy=0.188622
2019-09-01 12:57:26,829 [INFO]  Epoch[12] Train-Drinking_water_supply_systems-accuracy=0.000000
2019-09-01 12:57:26,829 [INFO]  Epoch[12] Time cost=0.293
2019-09-01 12:57:26,831 [INFO]  Saved checkpoint to "model/Drinking_water_supply_systems_imputer/model-0012.params"
2019-09-01 12:57:26,862 [INFO]  Epoch[12] Validation-cross-entropy=0.476748
2019-09-01 12:57:26,863 [INFO]  Epoch[12] Validation-Drinking_water_supply_systems-accuracy=0.000000
2019-09-01 12:57:27,013 [INFO]  Epoch[13] Batch [0-32]	Speed: 3520.63 samples/sec	cross-entropy=0.151012	Drinking_water_supply_systems-accuracy=0.000000
2019-09-01 12:57:27,154 [INFO]  Epoch[13] Train-cross-entropy=0.223434
2019-09-01 12:57:27,155 [INFO]  Epoch[13] Train-Drinking_water_supply_systems-accuracy=0.000000
2019-09-01 12:57:27,155 [INFO]  Epoch[13] Time cost=0.292
2019-09-01 12:57:27,158 [INFO]  Saved checkpoint to "model/Drinking_water_supply_systems_imputer/model-0013.params"
2019-09-01 12:57:27,188 [INFO]  Epoch[13] Validation-cross-entropy=0.384910
2019-09-01 12:57:27,189 [INFO]  Epoch[13] Validation-Drinking_water_supply_systems-accuracy=0.000000
2019-09-01 12:57:27,352 [INFO]  Epoch[14] Batch [0-32]	Speed: 3237.66 samples/sec	cross-entropy=0.199523	Drinking_water_supply_systems-accuracy=0.000000
2019-09-01 12:57:27,508 [INFO]  Epoch[14] Train-cross-entropy=0.254757
2019-09-01 12:57:27,509 [INFO]  Epoch[14] Train-Drinking_water_supply_systems-accuracy=0.000000
2019-09-01 12:57:27,509 [INFO]  Epoch[14] Time cost=0.320
2019-09-01 12:57:27,512 [INFO]  Saved checkpoint to "model/Drinking_water_supply_systems_imputer/model-0014.params"
2019-09-01 12:57:27,542 [INFO]  Epoch[14] Validation-cross-entropy=0.527482
2019-09-01 12:57:27,543 [INFO]  Epoch[14] Validation-Drinking_water_supply_systems-accuracy=0.000000
2019-09-01 12:57:27,709 [INFO]  Epoch[15] Batch [0-32]	Speed: 3180.61 samples/sec	cross-entropy=0.238998	Drinking_water_supply_systems-accuracy=0.000000
2019-09-01 12:57:27,856 [INFO]  Epoch[15] Train-cross-entropy=0.152821
2019-09-01 12:57:27,857 [INFO]  Epoch[15] Train-Drinking_water_supply_systems-accuracy=0.000000
2019-09-01 12:57:27,858 [INFO]  Epoch[15] Time cost=0.314
2019-09-01 12:57:27,860 [INFO]  Saved checkpoint to "model/Drinking_water_supply_systems_imputer/model-0015.params"
2019-09-01 12:57:27,894 [INFO]  Epoch[15] Validation-cross-entropy=0.341468
2019-09-01 12:57:27,895 [INFO]  Epoch[15] Validation-Drinking_water_supply_systems-accuracy=0.000000
2019-09-01 12:57:28,054 [INFO]  Epoch[16] Batch [0-32]	Speed: 3335.61 samples/sec	cross-entropy=0.110554	Drinking_water_supply_systems-accuracy=0.000000
2019-09-01 12:57:28,196 [INFO]  Epoch[16] Train-cross-entropy=0.136540
2019-09-01 12:57:28,196 [INFO]  Epoch[16] Train-Drinking_water_supply_systems-accuracy=0.000000
2019-09-01 12:57:28,197 [INFO]  Epoch[16] Time cost=0.301
2019-09-01 12:57:28,199 [INFO]  Saved checkpoint to "model/Drinking_water_supply_systems_imputer/model-0016.params"
2019-09-01 12:57:28,230 [INFO]  Epoch[16] Validation-cross-entropy=0.406237
2019-09-01 12:57:28,230 [INFO]  Epoch[16] Validation-Drinking_water_supply_systems-accuracy=0.000000
2019-09-01 12:57:28,381 [INFO]  Epoch[17] Batch [0-32]	Speed: 3516.72 samples/sec	cross-entropy=0.103342	Drinking_water_supply_systems-accuracy=0.000000
2019-09-01 12:57:28,523 [INFO]  Epoch[17] Train-cross-entropy=0.123453
2019-09-01 12:57:28,523 [INFO]  Epoch[17] Train-Drinking_water_supply_systems-accuracy=0.000000
2019-09-01 12:57:28,524 [INFO]  Epoch[17] Time cost=0.293
2019-09-01 12:57:28,526 [INFO]  Saved checkpoint to "model/Drinking_water_supply_systems_imputer/model-0017.params"
2019-09-01 12:57:28,563 [INFO]  Epoch[17] Validation-cross-entropy=0.383576
2019-09-01 12:57:28,564 [INFO]  Epoch[17] Validation-Drinking_water_supply_systems-accuracy=0.000000
2019-09-01 12:57:28,715 [INFO]  Epoch[18] Batch [0-32]	Speed: 3516.45 samples/sec	cross-entropy=0.136394	Drinking_water_supply_systems-accuracy=0.000000
2019-09-01 12:57:28,856 [INFO]  Epoch[18] Train-cross-entropy=0.114631
2019-09-01 12:57:28,856 [INFO]  Epoch[18] Train-Drinking_water_supply_systems-accuracy=0.000000
2019-09-01 12:57:28,857 [INFO]  Epoch[18] Time cost=0.293
2019-09-01 12:57:28,859 [INFO]  Saved checkpoint to "model/Drinking_water_supply_systems_imputer/model-0018.params"
2019-09-01 12:57:28,890 [INFO]  Epoch[18] Validation-cross-entropy=0.395868
2019-09-01 12:57:28,890 [INFO]  Epoch[18] Validation-Drinking_water_supply_systems-accuracy=0.000000
2019-09-01 12:57:29,079 [INFO]  Epoch[19] Batch [0-32]	Speed: 2791.73 samples/sec	cross-entropy=0.104284	Drinking_water_supply_systems-accuracy=0.000000
2019-09-01 12:57:29,241 [INFO]  Epoch[19] Train-cross-entropy=0.125249
2019-09-01 12:57:29,242 [INFO]  Epoch[19] Train-Drinking_water_supply_systems-accuracy=0.000000
2019-09-01 12:57:29,242 [INFO]  Epoch[19] Time cost=0.351
2019-09-01 12:57:29,245 [INFO]  Saved checkpoint to "model/Drinking_water_supply_systems_imputer/model-0019.params"
2019-09-01 12:57:29,275 [INFO]  Epoch[19] Validation-cross-entropy=0.327964
2019-09-01 12:57:29,276 [INFO]  Epoch[19] Validation-Drinking_water_supply_systems-accuracy=0.000000
2019-09-01 12:57:29,431 [INFO]  Epoch[20] Batch [0-32]	Speed: 3410.41 samples/sec	cross-entropy=0.150254	Drinking_water_supply_systems-accuracy=0.000000
2019-09-01 12:57:29,573 [INFO]  Epoch[20] Train-cross-entropy=0.151370
2019-09-01 12:57:29,573 [INFO]  Epoch[20] Train-Drinking_water_supply_systems-accuracy=0.000000
2019-09-01 12:57:29,574 [INFO]  Epoch[20] Time cost=0.297
2019-09-01 12:57:29,576 [INFO]  Saved checkpoint to "model/Drinking_water_supply_systems_imputer/model-0020.params"
2019-09-01 12:57:29,612 [INFO]  Epoch[20] Validation-cross-entropy=0.354676
2019-09-01 12:57:29,612 [INFO]  Epoch[20] Validation-Drinking_water_supply_systems-accuracy=0.000000
2019-09-01 12:57:29,776 [INFO]  Epoch[21] Batch [0-32]	Speed: 3263.56 samples/sec	cross-entropy=0.114024	Drinking_water_supply_systems-accuracy=0.000000
2019-09-01 12:57:29,924 [INFO]  Epoch[21] Train-cross-entropy=0.092075
2019-09-01 12:57:29,924 [INFO]  Epoch[21] Train-Drinking_water_supply_systems-accuracy=0.000000
2019-09-01 12:57:29,925 [INFO]  Epoch[21] Time cost=0.312
2019-09-01 12:57:29,927 [INFO]  Saved checkpoint to "model/Drinking_water_supply_systems_imputer/model-0021.params"
2019-09-01 12:57:29,961 [INFO]  Epoch[21] Validation-cross-entropy=0.334164
2019-09-01 12:57:29,962 [INFO]  Epoch[21] Validation-Drinking_water_supply_systems-accuracy=0.000000
2019-09-01 12:57:30,113 [INFO]  Epoch[22] Batch [0-32]	Speed: 3504.79 samples/sec	cross-entropy=0.092149	Drinking_water_supply_systems-accuracy=0.000000
2019-09-01 12:57:30,255 [INFO]  Epoch[22] Train-cross-entropy=0.130624
2019-09-01 12:57:30,255 [INFO]  Epoch[22] Train-Drinking_water_supply_systems-accuracy=0.000000
2019-09-01 12:57:30,256 [INFO]  Epoch[22] Time cost=0.294
2019-09-01 12:57:30,258 [INFO]  Saved checkpoint to "model/Drinking_water_supply_systems_imputer/model-0022.params"
2019-09-01 12:57:30,289 [INFO]  Epoch[22] Validation-cross-entropy=0.391405
2019-09-01 12:57:30,289 [INFO]  Epoch[22] Validation-Drinking_water_supply_systems-accuracy=0.000000
2019-09-01 12:57:30,444 [INFO]  Epoch[23] Batch [0-32]	Speed: 3439.21 samples/sec	cross-entropy=0.126080	Drinking_water_supply_systems-accuracy=0.000000
2019-09-01 12:57:30,588 [INFO]  Epoch[23] Train-cross-entropy=0.123100
2019-09-01 12:57:30,589 [INFO]  Epoch[23] Train-Drinking_water_supply_systems-accuracy=0.000000
2019-09-01 12:57:30,590 [INFO]  Epoch[23] Time cost=0.300
2019-09-01 12:57:30,592 [INFO]  Saved checkpoint to "model/Drinking_water_supply_systems_imputer/model-0023.params"
2019-09-01 12:57:30,624 [INFO]  Epoch[23] Validation-cross-entropy=0.391984
2019-09-01 12:57:30,625 [INFO]  Epoch[23] Validation-Drinking_water_supply_systems-accuracy=0.000000
2019-09-01 12:57:30,778 [INFO]  Epoch[24] Batch [0-32]	Speed: 3452.82 samples/sec	cross-entropy=0.320347	Drinking_water_supply_systems-accuracy=0.000000
2019-09-01 12:57:30,927 [INFO]  Epoch[24] Train-cross-entropy=0.226517
2019-09-01 12:57:30,927 [INFO]  Epoch[24] Train-Drinking_water_supply_systems-accuracy=0.000000
2019-09-01 12:57:30,928 [INFO]  Epoch[24] Time cost=0.303
2019-09-01 12:57:30,931 [INFO]  Saved checkpoint to "model/Drinking_water_supply_systems_imputer/model-0024.params"
2019-09-01 12:57:30,962 [INFO]  No improvement detected for 5 epochs compared to 0.3279641382396221 last error obtained: 0.49699302949011326, stopping here
2019-09-01 12:57:30,962 [INFO]  
========== done (8.542893886566162 s) fit model
2019-09-01 12:57:34,761 [INFO]  
========== start: fit model
2019-09-01 12:57:34,761 [WARNING]  Already bound, ignoring bind()
2019-09-01 12:57:34,896 [INFO]  Epoch[0] Batch [0-27]	Speed: 3366.40 samples/sec	cross-entropy=10.369973	Enclosures-accuracy=0.000000
2019-09-01 12:57:35,019 [INFO]  Epoch[0] Train-cross-entropy=4.881519
2019-09-01 12:57:35,020 [INFO]  Epoch[0] Train-Enclosures-accuracy=0.000000
2019-09-01 12:57:35,021 [INFO]  Epoch[0] Time cost=0.258
2019-09-01 12:57:35,024 [INFO]  Saved checkpoint to "model/Enclosures_imputer/model-0000.params"
2019-09-01 12:57:35,048 [INFO]  Epoch[0] Validation-cross-entropy=4.923255
2019-09-01 12:57:35,049 [INFO]  Epoch[0] Validation-Enclosures-accuracy=0.000000
2019-09-01 12:57:35,181 [INFO]  Epoch[1] Batch [0-27]	Speed: 3414.19 samples/sec	cross-entropy=3.354301	Enclosures-accuracy=0.000000
2019-09-01 12:57:35,303 [INFO]  Epoch[1] Train-cross-entropy=2.055669
2019-09-01 12:57:35,304 [INFO]  Epoch[1] Train-Enclosures-accuracy=0.000000
2019-09-01 12:57:35,304 [INFO]  Epoch[1] Time cost=0.255
2019-09-01 12:57:35,307 [INFO]  Saved checkpoint to "model/Enclosures_imputer/model-0001.params"
2019-09-01 12:57:35,331 [INFO]  Epoch[1] Validation-cross-entropy=2.009486
2019-09-01 12:57:35,332 [INFO]  Epoch[1] Validation-Enclosures-accuracy=0.000000
2019-09-01 12:57:35,464 [INFO]  Epoch[2] Batch [0-27]	Speed: 3407.64 samples/sec	cross-entropy=1.838982	Enclosures-accuracy=0.000000
2019-09-01 12:57:35,586 [INFO]  Epoch[2] Train-cross-entropy=1.182394
2019-09-01 12:57:35,590 [INFO]  Epoch[2] Train-Enclosures-accuracy=0.000000
2019-09-01 12:57:35,591 [INFO]  Epoch[2] Time cost=0.258
2019-09-01 12:57:35,594 [INFO]  Saved checkpoint to "model/Enclosures_imputer/model-0002.params"
2019-09-01 12:57:35,618 [INFO]  Epoch[2] Validation-cross-entropy=1.259816
2019-09-01 12:57:35,618 [INFO]  Epoch[2] Validation-Enclosures-accuracy=0.000000
2019-09-01 12:57:35,747 [INFO]  Epoch[3] Batch [0-27]	Speed: 3506.94 samples/sec	cross-entropy=1.211883	Enclosures-accuracy=0.000000
2019-09-01 12:57:35,871 [INFO]  Epoch[3] Train-cross-entropy=0.790336
2019-09-01 12:57:35,872 [INFO]  Epoch[3] Train-Enclosures-accuracy=0.000000
2019-09-01 12:57:35,873 [INFO]  Epoch[3] Time cost=0.254
2019-09-01 12:57:35,876 [INFO]  Saved checkpoint to "model/Enclosures_imputer/model-0003.params"
2019-09-01 12:57:35,900 [INFO]  Epoch[3] Validation-cross-entropy=1.117013
2019-09-01 12:57:35,900 [INFO]  Epoch[3] Validation-Enclosures-accuracy=0.000000
2019-09-01 12:57:36,042 [INFO]  Epoch[4] Batch [0-27]	Speed: 3179.06 samples/sec	cross-entropy=0.955101	Enclosures-accuracy=0.000000
2019-09-01 12:57:36,162 [INFO]  Epoch[4] Train-cross-entropy=0.684875
2019-09-01 12:57:36,163 [INFO]  Epoch[4] Train-Enclosures-accuracy=0.000000
2019-09-01 12:57:36,164 [INFO]  Epoch[4] Time cost=0.263
2019-09-01 12:57:36,166 [INFO]  Saved checkpoint to "model/Enclosures_imputer/model-0004.params"
2019-09-01 12:57:36,190 [INFO]  Epoch[4] Validation-cross-entropy=0.935007
2019-09-01 12:57:36,191 [INFO]  Epoch[4] Validation-Enclosures-accuracy=0.000000
2019-09-01 12:57:36,319 [INFO]  Epoch[5] Batch [0-27]	Speed: 3505.29 samples/sec	cross-entropy=0.645230	Enclosures-accuracy=0.000000
2019-09-01 12:57:36,441 [INFO]  Epoch[5] Train-cross-entropy=0.500459
2019-09-01 12:57:36,442 [INFO]  Epoch[5] Train-Enclosures-accuracy=0.000000
2019-09-01 12:57:36,442 [INFO]  Epoch[5] Time cost=0.251
2019-09-01 12:57:36,445 [INFO]  Saved checkpoint to "model/Enclosures_imputer/model-0005.params"
2019-09-01 12:57:36,469 [INFO]  Epoch[5] Validation-cross-entropy=0.844183
2019-09-01 12:57:36,470 [INFO]  Epoch[5] Validation-Enclosures-accuracy=0.000000
2019-09-01 12:57:36,606 [INFO]  Epoch[6] Batch [0-27]	Speed: 3291.34 samples/sec	cross-entropy=0.558319	Enclosures-accuracy=0.000000
2019-09-01 12:57:36,727 [INFO]  Epoch[6] Train-cross-entropy=0.568472
2019-09-01 12:57:36,728 [INFO]  Epoch[6] Train-Enclosures-accuracy=0.000000
2019-09-01 12:57:36,729 [INFO]  Epoch[6] Time cost=0.258
2019-09-01 12:57:36,731 [INFO]  Saved checkpoint to "model/Enclosures_imputer/model-0006.params"
2019-09-01 12:57:36,755 [INFO]  Epoch[6] Validation-cross-entropy=0.742651
2019-09-01 12:57:36,756 [INFO]  Epoch[6] Validation-Enclosures-accuracy=0.000000
2019-09-01 12:57:36,887 [INFO]  Epoch[7] Batch [0-27]	Speed: 3435.32 samples/sec	cross-entropy=0.515161	Enclosures-accuracy=0.000000
2019-09-01 12:57:37,008 [INFO]  Epoch[7] Train-cross-entropy=0.458744
2019-09-01 12:57:37,009 [INFO]  Epoch[7] Train-Enclosures-accuracy=0.000000
2019-09-01 12:57:37,009 [INFO]  Epoch[7] Time cost=0.253
2019-09-01 12:57:37,012 [INFO]  Saved checkpoint to "model/Enclosures_imputer/model-0007.params"
2019-09-01 12:57:37,036 [INFO]  Epoch[7] Validation-cross-entropy=1.091515
2019-09-01 12:57:37,037 [INFO]  Epoch[7] Validation-Enclosures-accuracy=0.000000
2019-09-01 12:57:37,165 [INFO]  Epoch[8] Batch [0-27]	Speed: 3510.88 samples/sec	cross-entropy=0.523241	Enclosures-accuracy=0.000000
2019-09-01 12:57:37,283 [INFO]  Epoch[8] Train-cross-entropy=0.530887
2019-09-01 12:57:37,284 [INFO]  Epoch[8] Train-Enclosures-accuracy=0.000000
2019-09-01 12:57:37,284 [INFO]  Epoch[8] Time cost=0.247
2019-09-01 12:57:37,287 [INFO]  Saved checkpoint to "model/Enclosures_imputer/model-0008.params"
2019-09-01 12:57:37,310 [INFO]  Epoch[8] Validation-cross-entropy=0.640463
2019-09-01 12:57:37,311 [INFO]  Epoch[8] Validation-Enclosures-accuracy=0.000000
2019-09-01 12:57:37,454 [INFO]  Epoch[9] Batch [0-27]	Speed: 3140.94 samples/sec	cross-entropy=0.414976	Enclosures-accuracy=0.000000
2019-09-01 12:57:37,578 [INFO]  Epoch[9] Train-cross-entropy=0.439084
2019-09-01 12:57:37,579 [INFO]  Epoch[9] Train-Enclosures-accuracy=0.000000
2019-09-01 12:57:37,580 [INFO]  Epoch[9] Time cost=0.268
2019-09-01 12:57:37,582 [INFO]  Saved checkpoint to "model/Enclosures_imputer/model-0009.params"
2019-09-01 12:57:37,606 [INFO]  Epoch[9] Validation-cross-entropy=0.533927
2019-09-01 12:57:37,607 [INFO]  Epoch[9] Validation-Enclosures-accuracy=0.000000
2019-09-01 12:57:37,736 [INFO]  Epoch[10] Batch [0-27]	Speed: 3492.52 samples/sec	cross-entropy=0.308590	Enclosures-accuracy=0.000000
2019-09-01 12:57:37,861 [INFO]  Epoch[10] Train-cross-entropy=0.285181
2019-09-01 12:57:37,861 [INFO]  Epoch[10] Train-Enclosures-accuracy=0.000000
2019-09-01 12:57:37,862 [INFO]  Epoch[10] Time cost=0.255
2019-09-01 12:57:37,864 [INFO]  Saved checkpoint to "model/Enclosures_imputer/model-0010.params"
2019-09-01 12:57:37,897 [INFO]  Epoch[10] Validation-cross-entropy=0.295470
2019-09-01 12:57:37,898 [INFO]  Epoch[10] Validation-Enclosures-accuracy=0.000000
2019-09-01 12:57:38,046 [INFO]  Epoch[11] Batch [0-27]	Speed: 3074.89 samples/sec	cross-entropy=0.250459	Enclosures-accuracy=0.000000
2019-09-01 12:57:38,173 [INFO]  Epoch[11] Train-cross-entropy=0.315038
2019-09-01 12:57:38,174 [INFO]  Epoch[11] Train-Enclosures-accuracy=0.000000
2019-09-01 12:57:38,174 [INFO]  Epoch[11] Time cost=0.276
2019-09-01 12:57:38,177 [INFO]  Saved checkpoint to "model/Enclosures_imputer/model-0011.params"
2019-09-01 12:57:38,200 [INFO]  Epoch[11] Validation-cross-entropy=0.305639
2019-09-01 12:57:38,201 [INFO]  Epoch[11] Validation-Enclosures-accuracy=0.000000
2019-09-01 12:57:38,329 [INFO]  Epoch[12] Batch [0-27]	Speed: 3518.14 samples/sec	cross-entropy=0.244702	Enclosures-accuracy=0.000000
2019-09-01 12:57:38,448 [INFO]  Epoch[12] Train-cross-entropy=0.245198
2019-09-01 12:57:38,449 [INFO]  Epoch[12] Train-Enclosures-accuracy=0.000000
2019-09-01 12:57:38,449 [INFO]  Epoch[12] Time cost=0.248
2019-09-01 12:57:38,452 [INFO]  Saved checkpoint to "model/Enclosures_imputer/model-0012.params"
2019-09-01 12:57:38,475 [INFO]  Epoch[12] Validation-cross-entropy=0.277437
2019-09-01 12:57:38,476 [INFO]  Epoch[12] Validation-Enclosures-accuracy=0.000000
2019-09-01 12:57:38,604 [INFO]  Epoch[13] Batch [0-27]	Speed: 3514.21 samples/sec	cross-entropy=0.175834	Enclosures-accuracy=0.000000
2019-09-01 12:57:38,722 [INFO]  Epoch[13] Train-cross-entropy=0.207367
2019-09-01 12:57:38,723 [INFO]  Epoch[13] Train-Enclosures-accuracy=0.000000
2019-09-01 12:57:38,723 [INFO]  Epoch[13] Time cost=0.247
2019-09-01 12:57:38,726 [INFO]  Saved checkpoint to "model/Enclosures_imputer/model-0013.params"
2019-09-01 12:57:38,750 [INFO]  Epoch[13] Validation-cross-entropy=0.274490
2019-09-01 12:57:38,751 [INFO]  Epoch[13] Validation-Enclosures-accuracy=0.000000
2019-09-01 12:57:38,883 [INFO]  Epoch[14] Batch [0-27]	Speed: 3407.35 samples/sec	cross-entropy=0.148036	Enclosures-accuracy=0.000000
2019-09-01 12:57:39,004 [INFO]  Epoch[14] Train-cross-entropy=0.155646
2019-09-01 12:57:39,005 [INFO]  Epoch[14] Train-Enclosures-accuracy=0.000000
2019-09-01 12:57:39,006 [INFO]  Epoch[14] Time cost=0.255
2019-09-01 12:57:39,008 [INFO]  Saved checkpoint to "model/Enclosures_imputer/model-0014.params"
2019-09-01 12:57:39,033 [INFO]  Epoch[14] Validation-cross-entropy=0.192842
2019-09-01 12:57:39,033 [INFO]  Epoch[14] Validation-Enclosures-accuracy=0.000000
2019-09-01 12:57:39,166 [INFO]  Epoch[15] Batch [0-27]	Speed: 3411.47 samples/sec	cross-entropy=0.158328	Enclosures-accuracy=0.000000
2019-09-01 12:57:39,287 [INFO]  Epoch[15] Train-cross-entropy=0.232061
2019-09-01 12:57:39,288 [INFO]  Epoch[15] Train-Enclosures-accuracy=0.000000
2019-09-01 12:57:39,289 [INFO]  Epoch[15] Time cost=0.255
2019-09-01 12:57:39,291 [INFO]  Saved checkpoint to "model/Enclosures_imputer/model-0015.params"
2019-09-01 12:57:39,315 [INFO]  Epoch[15] Validation-cross-entropy=0.185204
2019-09-01 12:57:39,316 [INFO]  Epoch[15] Validation-Enclosures-accuracy=0.000000
2019-09-01 12:57:39,445 [INFO]  Epoch[16] Batch [0-27]	Speed: 3499.62 samples/sec	cross-entropy=0.119064	Enclosures-accuracy=0.000000
2019-09-01 12:57:39,563 [INFO]  Epoch[16] Train-cross-entropy=0.188116
2019-09-01 12:57:39,564 [INFO]  Epoch[16] Train-Enclosures-accuracy=0.000000
2019-09-01 12:57:39,564 [INFO]  Epoch[16] Time cost=0.248
2019-09-01 12:57:39,567 [INFO]  Saved checkpoint to "model/Enclosures_imputer/model-0016.params"
2019-09-01 12:57:39,591 [INFO]  Epoch[16] Validation-cross-entropy=0.166054
2019-09-01 12:57:39,591 [INFO]  Epoch[16] Validation-Enclosures-accuracy=0.000000
2019-09-01 12:57:39,720 [INFO]  Epoch[17] Batch [0-27]	Speed: 3509.27 samples/sec	cross-entropy=0.160212	Enclosures-accuracy=0.000000
2019-09-01 12:57:39,838 [INFO]  Epoch[17] Train-cross-entropy=0.222767
2019-09-01 12:57:39,839 [INFO]  Epoch[17] Train-Enclosures-accuracy=0.000000
2019-09-01 12:57:39,839 [INFO]  Epoch[17] Time cost=0.247
2019-09-01 12:57:39,842 [INFO]  Saved checkpoint to "model/Enclosures_imputer/model-0017.params"
2019-09-01 12:57:39,869 [INFO]  Epoch[17] Validation-cross-entropy=0.199017
2019-09-01 12:57:39,870 [INFO]  Epoch[17] Validation-Enclosures-accuracy=0.000000
2019-09-01 12:57:39,999 [INFO]  Epoch[18] Batch [0-27]	Speed: 3487.34 samples/sec	cross-entropy=0.113521	Enclosures-accuracy=0.000000
2019-09-01 12:57:40,121 [INFO]  Epoch[18] Train-cross-entropy=0.179579
2019-09-01 12:57:40,122 [INFO]  Epoch[18] Train-Enclosures-accuracy=0.000000
2019-09-01 12:57:40,122 [INFO]  Epoch[18] Time cost=0.252
2019-09-01 12:57:40,125 [INFO]  Saved checkpoint to "model/Enclosures_imputer/model-0018.params"
2019-09-01 12:57:40,148 [INFO]  Epoch[18] Validation-cross-entropy=0.160567
2019-09-01 12:57:40,149 [INFO]  Epoch[18] Validation-Enclosures-accuracy=0.000000
2019-09-01 12:57:40,277 [INFO]  Epoch[19] Batch [0-27]	Speed: 3508.89 samples/sec	cross-entropy=0.150425	Enclosures-accuracy=0.000000
2019-09-01 12:57:40,402 [INFO]  Epoch[19] Train-cross-entropy=0.244367
2019-09-01 12:57:40,403 [INFO]  Epoch[19] Train-Enclosures-accuracy=0.000000
2019-09-01 12:57:40,404 [INFO]  Epoch[19] Time cost=0.254
2019-09-01 12:57:40,406 [INFO]  Saved checkpoint to "model/Enclosures_imputer/model-0019.params"
2019-09-01 12:57:40,431 [INFO]  Epoch[19] Validation-cross-entropy=0.208709
2019-09-01 12:57:40,431 [INFO]  Epoch[19] Validation-Enclosures-accuracy=0.000000
2019-09-01 12:57:40,565 [INFO]  Epoch[20] Batch [0-27]	Speed: 3387.36 samples/sec	cross-entropy=0.143841	Enclosures-accuracy=0.000000
2019-09-01 12:57:40,688 [INFO]  Epoch[20] Train-cross-entropy=0.221699
2019-09-01 12:57:40,689 [INFO]  Epoch[20] Train-Enclosures-accuracy=0.000000
2019-09-01 12:57:40,689 [INFO]  Epoch[20] Time cost=0.257
2019-09-01 12:57:40,692 [INFO]  Saved checkpoint to "model/Enclosures_imputer/model-0020.params"
2019-09-01 12:57:40,719 [INFO]  Epoch[20] Validation-cross-entropy=0.172996
2019-09-01 12:57:40,720 [INFO]  Epoch[20] Validation-Enclosures-accuracy=0.000000
2019-09-01 12:57:40,862 [INFO]  Epoch[21] Batch [0-27]	Speed: 3207.10 samples/sec	cross-entropy=0.160662	Enclosures-accuracy=0.000000
2019-09-01 12:57:40,988 [INFO]  Epoch[21] Train-cross-entropy=0.236479
2019-09-01 12:57:40,989 [INFO]  Epoch[21] Train-Enclosures-accuracy=0.000000
2019-09-01 12:57:40,989 [INFO]  Epoch[21] Time cost=0.269
2019-09-01 12:57:40,992 [INFO]  Saved checkpoint to "model/Enclosures_imputer/model-0021.params"
2019-09-01 12:57:41,016 [INFO]  Epoch[21] Validation-cross-entropy=0.223632
2019-09-01 12:57:41,017 [INFO]  Epoch[21] Validation-Enclosures-accuracy=0.000000
2019-09-01 12:57:41,150 [INFO]  Epoch[22] Batch [0-27]	Speed: 3385.20 samples/sec	cross-entropy=0.134865	Enclosures-accuracy=0.000000
2019-09-01 12:57:41,272 [INFO]  Epoch[22] Train-cross-entropy=0.234971
2019-09-01 12:57:41,273 [INFO]  Epoch[22] Train-Enclosures-accuracy=0.000000
2019-09-01 12:57:41,274 [INFO]  Epoch[22] Time cost=0.256
2019-09-01 12:57:41,276 [INFO]  Saved checkpoint to "model/Enclosures_imputer/model-0022.params"
2019-09-01 12:57:41,300 [INFO]  Epoch[22] Validation-cross-entropy=0.194410
2019-09-01 12:57:41,301 [INFO]  Epoch[22] Validation-Enclosures-accuracy=0.000000
2019-09-01 12:57:41,438 [INFO]  Epoch[23] Batch [0-27]	Speed: 3274.76 samples/sec	cross-entropy=0.133546	Enclosures-accuracy=0.000000
2019-09-01 12:57:41,584 [INFO]  Epoch[23] Train-cross-entropy=0.217834
2019-09-01 12:57:41,585 [INFO]  Epoch[23] Train-Enclosures-accuracy=0.000000
2019-09-01 12:57:41,585 [INFO]  Epoch[23] Time cost=0.284
2019-09-01 12:57:41,588 [INFO]  Saved checkpoint to "model/Enclosures_imputer/model-0023.params"
2019-09-01 12:57:41,623 [INFO]  No improvement detected for 5 epochs compared to 0.1605673891802629 last error obtained: 0.3425453305244446, stopping here
2019-09-01 12:57:41,623 [INFO]  
========== done (6.862795352935791 s) fit model
2019-09-01 12:57:46,338 [INFO]  
========== start: fit model
2019-09-01 12:57:46,338 [WARNING]  Already bound, ignoring bind()
2019-09-01 12:57:46,515 [INFO]  Epoch[0] Batch [0-33]	Speed: 3132.10 samples/sec	cross-entropy=7.543654	Entertainment_buildings-accuracy=0.000000
2019-09-01 12:57:46,675 [INFO]  Epoch[0] Train-cross-entropy=3.052009
2019-09-01 12:57:46,676 [INFO]  Epoch[0] Train-Entertainment_buildings-accuracy=0.000000
2019-09-01 12:57:46,676 [INFO]  Epoch[0] Time cost=0.337
2019-09-01 12:57:46,679 [INFO]  Saved checkpoint to "model/Entertainment_buildings_imputer/model-0000.params"
2019-09-01 12:57:46,709 [INFO]  Epoch[0] Validation-cross-entropy=2.807308
2019-09-01 12:57:46,710 [INFO]  Epoch[0] Validation-Entertainment_buildings-accuracy=0.000000
2019-09-01 12:57:46,870 [INFO]  Epoch[1] Batch [0-33]	Speed: 3408.01 samples/sec	cross-entropy=3.423761	Entertainment_buildings-accuracy=0.000000
2019-09-01 12:57:47,019 [INFO]  Epoch[1] Train-cross-entropy=1.688995
2019-09-01 12:57:47,020 [INFO]  Epoch[1] Train-Entertainment_buildings-accuracy=0.000000
2019-09-01 12:57:47,021 [INFO]  Epoch[1] Time cost=0.310
2019-09-01 12:57:47,023 [INFO]  Saved checkpoint to "model/Entertainment_buildings_imputer/model-0001.params"
2019-09-01 12:57:47,055 [INFO]  Epoch[1] Validation-cross-entropy=1.663803
2019-09-01 12:57:47,055 [INFO]  Epoch[1] Validation-Entertainment_buildings-accuracy=0.000000
2019-09-01 12:57:47,213 [INFO]  Epoch[2] Batch [0-33]	Speed: 3482.80 samples/sec	cross-entropy=2.040959	Entertainment_buildings-accuracy=0.000000
2019-09-01 12:57:47,388 [INFO]  Epoch[2] Train-cross-entropy=1.145081
2019-09-01 12:57:47,388 [INFO]  Epoch[2] Train-Entertainment_buildings-accuracy=0.000000
2019-09-01 12:57:47,389 [INFO]  Epoch[2] Time cost=0.333
2019-09-01 12:57:47,391 [INFO]  Saved checkpoint to "model/Entertainment_buildings_imputer/model-0002.params"
2019-09-01 12:57:47,425 [INFO]  Epoch[2] Validation-cross-entropy=1.264990
2019-09-01 12:57:47,426 [INFO]  Epoch[2] Validation-Entertainment_buildings-accuracy=0.000000
2019-09-01 12:57:47,604 [INFO]  Epoch[3] Batch [0-33]	Speed: 3054.84 samples/sec	cross-entropy=1.511981	Entertainment_buildings-accuracy=0.000000
2019-09-01 12:57:47,749 [INFO]  Epoch[3] Train-cross-entropy=0.826996
2019-09-01 12:57:47,750 [INFO]  Epoch[3] Train-Entertainment_buildings-accuracy=0.000000
2019-09-01 12:57:47,750 [INFO]  Epoch[3] Time cost=0.324
2019-09-01 12:57:47,753 [INFO]  Saved checkpoint to "model/Entertainment_buildings_imputer/model-0003.params"
2019-09-01 12:57:47,784 [INFO]  Epoch[3] Validation-cross-entropy=1.086873
2019-09-01 12:57:47,784 [INFO]  Epoch[3] Validation-Entertainment_buildings-accuracy=0.000000
2019-09-01 12:57:47,939 [INFO]  Epoch[4] Batch [0-33]	Speed: 3520.87 samples/sec	cross-entropy=1.111185	Entertainment_buildings-accuracy=0.000000
2019-09-01 12:57:48,087 [INFO]  Epoch[4] Train-cross-entropy=0.626236
2019-09-01 12:57:48,088 [INFO]  Epoch[4] Train-Entertainment_buildings-accuracy=0.000000
2019-09-01 12:57:48,088 [INFO]  Epoch[4] Time cost=0.304
2019-09-01 12:57:48,091 [INFO]  Saved checkpoint to "model/Entertainment_buildings_imputer/model-0004.params"
2019-09-01 12:57:48,125 [INFO]  Epoch[4] Validation-cross-entropy=0.991557
2019-09-01 12:57:48,126 [INFO]  Epoch[4] Validation-Entertainment_buildings-accuracy=0.000000
2019-09-01 12:57:48,292 [INFO]  Epoch[5] Batch [0-33]	Speed: 3321.72 samples/sec	cross-entropy=0.855414	Entertainment_buildings-accuracy=0.000000
2019-09-01 12:57:48,438 [INFO]  Epoch[5] Train-cross-entropy=0.689635
2019-09-01 12:57:48,439 [INFO]  Epoch[5] Train-Entertainment_buildings-accuracy=0.000000
2019-09-01 12:57:48,439 [INFO]  Epoch[5] Time cost=0.313
2019-09-01 12:57:48,442 [INFO]  Saved checkpoint to "model/Entertainment_buildings_imputer/model-0005.params"
2019-09-01 12:57:48,472 [INFO]  Epoch[5] Validation-cross-entropy=0.893199
2019-09-01 12:57:48,473 [INFO]  Epoch[5] Validation-Entertainment_buildings-accuracy=0.000000
2019-09-01 12:57:48,632 [INFO]  Epoch[6] Batch [0-33]	Speed: 3449.32 samples/sec	cross-entropy=0.870242	Entertainment_buildings-accuracy=0.000000
2019-09-01 12:57:48,795 [INFO]  Epoch[6] Train-cross-entropy=0.398883
2019-09-01 12:57:48,796 [INFO]  Epoch[6] Train-Entertainment_buildings-accuracy=0.000000
2019-09-01 12:57:48,796 [INFO]  Epoch[6] Time cost=0.322
2019-09-01 12:57:48,799 [INFO]  Saved checkpoint to "model/Entertainment_buildings_imputer/model-0006.params"
2019-09-01 12:57:48,829 [INFO]  Epoch[6] Validation-cross-entropy=1.021660
2019-09-01 12:57:48,830 [INFO]  Epoch[6] Validation-Entertainment_buildings-accuracy=0.000000
2019-09-01 12:57:48,985 [INFO]  Epoch[7] Batch [0-33]	Speed: 3518.52 samples/sec	cross-entropy=0.561371	Entertainment_buildings-accuracy=0.000000
2019-09-01 12:57:49,131 [INFO]  Epoch[7] Train-cross-entropy=0.321777
2019-09-01 12:57:49,131 [INFO]  Epoch[7] Train-Entertainment_buildings-accuracy=0.000000
2019-09-01 12:57:49,132 [INFO]  Epoch[7] Time cost=0.302
2019-09-01 12:57:49,134 [INFO]  Saved checkpoint to "model/Entertainment_buildings_imputer/model-0007.params"
2019-09-01 12:57:49,165 [INFO]  Epoch[7] Validation-cross-entropy=0.846257
2019-09-01 12:57:49,166 [INFO]  Epoch[7] Validation-Entertainment_buildings-accuracy=0.000000
2019-09-01 12:57:49,326 [INFO]  Epoch[8] Batch [0-33]	Speed: 3425.16 samples/sec	cross-entropy=0.411051	Entertainment_buildings-accuracy=0.000000
2019-09-01 12:57:49,472 [INFO]  Epoch[8] Train-cross-entropy=0.264831
2019-09-01 12:57:49,473 [INFO]  Epoch[8] Train-Entertainment_buildings-accuracy=0.000000
2019-09-01 12:57:49,473 [INFO]  Epoch[8] Time cost=0.307
2019-09-01 12:57:49,476 [INFO]  Saved checkpoint to "model/Entertainment_buildings_imputer/model-0008.params"
2019-09-01 12:57:49,506 [INFO]  Epoch[8] Validation-cross-entropy=0.777926
2019-09-01 12:57:49,507 [INFO]  Epoch[8] Validation-Entertainment_buildings-accuracy=0.000000
2019-09-01 12:57:49,681 [INFO]  Epoch[9] Batch [0-33]	Speed: 3139.16 samples/sec	cross-entropy=0.374270	Entertainment_buildings-accuracy=0.000000
2019-09-01 12:57:49,826 [INFO]  Epoch[9] Train-cross-entropy=0.294013
2019-09-01 12:57:49,827 [INFO]  Epoch[9] Train-Entertainment_buildings-accuracy=0.000000
2019-09-01 12:57:49,827 [INFO]  Epoch[9] Time cost=0.320
2019-09-01 12:57:49,830 [INFO]  Saved checkpoint to "model/Entertainment_buildings_imputer/model-0009.params"
2019-09-01 12:57:49,863 [INFO]  Epoch[9] Validation-cross-entropy=0.726811
2019-09-01 12:57:49,864 [INFO]  Epoch[9] Validation-Entertainment_buildings-accuracy=0.000000
2019-09-01 12:57:50,023 [INFO]  Epoch[10] Batch [0-33]	Speed: 3438.63 samples/sec	cross-entropy=0.340761	Entertainment_buildings-accuracy=0.000000
2019-09-01 12:57:50,173 [INFO]  Epoch[10] Train-cross-entropy=0.282082
2019-09-01 12:57:50,174 [INFO]  Epoch[10] Train-Entertainment_buildings-accuracy=0.000000
2019-09-01 12:57:50,174 [INFO]  Epoch[10] Time cost=0.310
2019-09-01 12:57:50,177 [INFO]  Saved checkpoint to "model/Entertainment_buildings_imputer/model-0010.params"
2019-09-01 12:57:50,208 [INFO]  Epoch[10] Validation-cross-entropy=0.618381
2019-09-01 12:57:50,209 [INFO]  Epoch[10] Validation-Entertainment_buildings-accuracy=0.000000
2019-09-01 12:57:50,372 [INFO]  Epoch[11] Batch [0-33]	Speed: 3346.07 samples/sec	cross-entropy=0.288389	Entertainment_buildings-accuracy=0.000000
2019-09-01 12:57:50,522 [INFO]  Epoch[11] Train-cross-entropy=0.234346
2019-09-01 12:57:50,522 [INFO]  Epoch[11] Train-Entertainment_buildings-accuracy=0.000000
2019-09-01 12:57:50,523 [INFO]  Epoch[11] Time cost=0.314
2019-09-01 12:57:50,526 [INFO]  Saved checkpoint to "model/Entertainment_buildings_imputer/model-0011.params"
2019-09-01 12:57:50,557 [INFO]  Epoch[11] Validation-cross-entropy=0.638644
2019-09-01 12:57:50,558 [INFO]  Epoch[11] Validation-Entertainment_buildings-accuracy=0.000000
2019-09-01 12:57:50,722 [INFO]  Epoch[12] Batch [0-33]	Speed: 3321.67 samples/sec	cross-entropy=0.218876	Entertainment_buildings-accuracy=0.000000
2019-09-01 12:57:50,871 [INFO]  Epoch[12] Train-cross-entropy=0.175550
2019-09-01 12:57:50,872 [INFO]  Epoch[12] Train-Entertainment_buildings-accuracy=0.000000
2019-09-01 12:57:50,873 [INFO]  Epoch[12] Time cost=0.314
2019-09-01 12:57:50,875 [INFO]  Saved checkpoint to "model/Entertainment_buildings_imputer/model-0012.params"
2019-09-01 12:57:50,906 [INFO]  Epoch[12] Validation-cross-entropy=0.671015
2019-09-01 12:57:50,906 [INFO]  Epoch[12] Validation-Entertainment_buildings-accuracy=0.000000
2019-09-01 12:57:51,062 [INFO]  Epoch[13] Batch [0-33]	Speed: 3516.12 samples/sec	cross-entropy=0.168460	Entertainment_buildings-accuracy=0.000000
2019-09-01 12:57:51,227 [INFO]  Epoch[13] Train-cross-entropy=0.165732
2019-09-01 12:57:51,228 [INFO]  Epoch[13] Train-Entertainment_buildings-accuracy=0.000000
2019-09-01 12:57:51,228 [INFO]  Epoch[13] Time cost=0.322
2019-09-01 12:57:51,231 [INFO]  Saved checkpoint to "model/Entertainment_buildings_imputer/model-0013.params"
2019-09-01 12:57:51,262 [INFO]  Epoch[13] Validation-cross-entropy=0.620077
2019-09-01 12:57:51,263 [INFO]  Epoch[13] Validation-Entertainment_buildings-accuracy=0.000000
2019-09-01 12:57:51,423 [INFO]  Epoch[14] Batch [0-33]	Speed: 3404.53 samples/sec	cross-entropy=0.194760	Entertainment_buildings-accuracy=0.000000
2019-09-01 12:57:51,614 [INFO]  Epoch[14] Train-cross-entropy=0.142177
2019-09-01 12:57:51,615 [INFO]  Epoch[14] Train-Entertainment_buildings-accuracy=0.000000
2019-09-01 12:57:51,616 [INFO]  Epoch[14] Time cost=0.352
2019-09-01 12:57:51,618 [INFO]  Saved checkpoint to "model/Entertainment_buildings_imputer/model-0014.params"
2019-09-01 12:57:51,660 [INFO]  Epoch[14] Validation-cross-entropy=0.608759
2019-09-01 12:57:51,660 [INFO]  Epoch[14] Validation-Entertainment_buildings-accuracy=0.000000
2019-09-01 12:57:51,819 [INFO]  Epoch[15] Batch [0-33]	Speed: 3434.28 samples/sec	cross-entropy=0.133908	Entertainment_buildings-accuracy=0.000000
2019-09-01 12:57:51,965 [INFO]  Epoch[15] Train-cross-entropy=0.129648
2019-09-01 12:57:51,965 [INFO]  Epoch[15] Train-Entertainment_buildings-accuracy=0.000000
2019-09-01 12:57:51,966 [INFO]  Epoch[15] Time cost=0.305
2019-09-01 12:57:51,968 [INFO]  Saved checkpoint to "model/Entertainment_buildings_imputer/model-0015.params"
2019-09-01 12:57:51,999 [INFO]  Epoch[15] Validation-cross-entropy=0.597373
2019-09-01 12:57:52,000 [INFO]  Epoch[15] Validation-Entertainment_buildings-accuracy=0.000000
2019-09-01 12:57:52,161 [INFO]  Epoch[16] Batch [0-33]	Speed: 3389.38 samples/sec	cross-entropy=0.119415	Entertainment_buildings-accuracy=0.000000
2019-09-01 12:57:52,314 [INFO]  Epoch[16] Train-cross-entropy=0.136488
2019-09-01 12:57:52,315 [INFO]  Epoch[16] Train-Entertainment_buildings-accuracy=0.000000
2019-09-01 12:57:52,315 [INFO]  Epoch[16] Time cost=0.314
2019-09-01 12:57:52,318 [INFO]  Saved checkpoint to "model/Entertainment_buildings_imputer/model-0016.params"
2019-09-01 12:57:52,349 [INFO]  Epoch[16] Validation-cross-entropy=0.564143
2019-09-01 12:57:52,350 [INFO]  Epoch[16] Validation-Entertainment_buildings-accuracy=0.000000
2019-09-01 12:57:52,508 [INFO]  Epoch[17] Batch [0-33]	Speed: 3458.24 samples/sec	cross-entropy=0.114987	Entertainment_buildings-accuracy=0.000000
2019-09-01 12:57:52,653 [INFO]  Epoch[17] Train-cross-entropy=0.107537
2019-09-01 12:57:52,654 [INFO]  Epoch[17] Train-Entertainment_buildings-accuracy=0.000000
2019-09-01 12:57:52,654 [INFO]  Epoch[17] Time cost=0.304
2019-09-01 12:57:52,657 [INFO]  Saved checkpoint to "model/Entertainment_buildings_imputer/model-0017.params"
2019-09-01 12:57:52,689 [INFO]  Epoch[17] Validation-cross-entropy=0.553230
2019-09-01 12:57:52,690 [INFO]  Epoch[17] Validation-Entertainment_buildings-accuracy=0.000000
2019-09-01 12:57:52,858 [INFO]  Epoch[18] Batch [0-33]	Speed: 3265.57 samples/sec	cross-entropy=0.103467	Entertainment_buildings-accuracy=0.000000
2019-09-01 12:57:53,007 [INFO]  Epoch[18] Train-cross-entropy=0.136202
2019-09-01 12:57:53,008 [INFO]  Epoch[18] Train-Entertainment_buildings-accuracy=0.000000
2019-09-01 12:57:53,008 [INFO]  Epoch[18] Time cost=0.318
2019-09-01 12:57:53,011 [INFO]  Saved checkpoint to "model/Entertainment_buildings_imputer/model-0018.params"
2019-09-01 12:57:53,043 [INFO]  Epoch[18] Validation-cross-entropy=0.523232
2019-09-01 12:57:53,043 [INFO]  Epoch[18] Validation-Entertainment_buildings-accuracy=0.000000
2019-09-01 12:57:53,203 [INFO]  Epoch[19] Batch [0-33]	Speed: 3412.22 samples/sec	cross-entropy=0.159706	Entertainment_buildings-accuracy=0.000000
2019-09-01 12:57:53,352 [INFO]  Epoch[19] Train-cross-entropy=0.124129
2019-09-01 12:57:53,353 [INFO]  Epoch[19] Train-Entertainment_buildings-accuracy=0.000000
2019-09-01 12:57:53,354 [INFO]  Epoch[19] Time cost=0.310
2019-09-01 12:57:53,357 [INFO]  Saved checkpoint to "model/Entertainment_buildings_imputer/model-0019.params"
2019-09-01 12:57:53,388 [INFO]  Epoch[19] Validation-cross-entropy=0.533266
2019-09-01 12:57:53,389 [INFO]  Epoch[19] Validation-Entertainment_buildings-accuracy=0.000000
2019-09-01 12:57:53,548 [INFO]  Epoch[20] Batch [0-33]	Speed: 3430.32 samples/sec	cross-entropy=0.115647	Entertainment_buildings-accuracy=0.000000
2019-09-01 12:57:53,701 [INFO]  Epoch[20] Train-cross-entropy=0.143698
2019-09-01 12:57:53,702 [INFO]  Epoch[20] Train-Entertainment_buildings-accuracy=0.000000
2019-09-01 12:57:53,702 [INFO]  Epoch[20] Time cost=0.313
2019-09-01 12:57:53,705 [INFO]  Saved checkpoint to "model/Entertainment_buildings_imputer/model-0020.params"
2019-09-01 12:57:53,745 [INFO]  Epoch[20] Validation-cross-entropy=0.535944
2019-09-01 12:57:53,745 [INFO]  Epoch[20] Validation-Entertainment_buildings-accuracy=0.000000
2019-09-01 12:57:53,905 [INFO]  Epoch[21] Batch [0-33]	Speed: 3431.69 samples/sec	cross-entropy=0.125081	Entertainment_buildings-accuracy=0.000000
2019-09-01 12:57:54,054 [INFO]  Epoch[21] Train-cross-entropy=0.127481
2019-09-01 12:57:54,055 [INFO]  Epoch[21] Train-Entertainment_buildings-accuracy=0.000000
2019-09-01 12:57:54,056 [INFO]  Epoch[21] Time cost=0.310
2019-09-01 12:57:54,058 [INFO]  Saved checkpoint to "model/Entertainment_buildings_imputer/model-0021.params"
2019-09-01 12:57:54,089 [INFO]  Epoch[21] Validation-cross-entropy=0.524762
2019-09-01 12:57:54,090 [INFO]  Epoch[21] Validation-Entertainment_buildings-accuracy=0.000000
2019-09-01 12:57:54,246 [INFO]  Epoch[22] Batch [0-33]	Speed: 3504.32 samples/sec	cross-entropy=0.106952	Entertainment_buildings-accuracy=0.000000
2019-09-01 12:57:54,399 [INFO]  Epoch[22] Train-cross-entropy=0.123273
2019-09-01 12:57:54,399 [INFO]  Epoch[22] Train-Entertainment_buildings-accuracy=0.000000
2019-09-01 12:57:54,400 [INFO]  Epoch[22] Time cost=0.310
2019-09-01 12:57:54,403 [INFO]  Saved checkpoint to "model/Entertainment_buildings_imputer/model-0022.params"
2019-09-01 12:57:54,434 [INFO]  Epoch[22] Validation-cross-entropy=0.498197
2019-09-01 12:57:54,435 [INFO]  Epoch[22] Validation-Entertainment_buildings-accuracy=0.000000
2019-09-01 12:57:54,594 [INFO]  Epoch[23] Batch [0-33]	Speed: 3429.44 samples/sec	cross-entropy=0.092055	Entertainment_buildings-accuracy=0.000000
2019-09-01 12:57:54,740 [INFO]  Epoch[23] Train-cross-entropy=0.126716
2019-09-01 12:57:54,741 [INFO]  Epoch[23] Train-Entertainment_buildings-accuracy=0.000000
2019-09-01 12:57:54,741 [INFO]  Epoch[23] Time cost=0.306
2019-09-01 12:57:54,744 [INFO]  Saved checkpoint to "model/Entertainment_buildings_imputer/model-0023.params"
2019-09-01 12:57:54,774 [INFO]  Epoch[23] Validation-cross-entropy=0.493383
2019-09-01 12:57:54,775 [INFO]  Epoch[23] Validation-Entertainment_buildings-accuracy=0.000000
2019-09-01 12:57:54,930 [INFO]  Epoch[24] Batch [0-33]	Speed: 3519.81 samples/sec	cross-entropy=0.087240	Entertainment_buildings-accuracy=0.000000
2019-09-01 12:57:55,082 [INFO]  Epoch[24] Train-cross-entropy=0.092976
2019-09-01 12:57:55,083 [INFO]  Epoch[24] Train-Entertainment_buildings-accuracy=0.000000
2019-09-01 12:57:55,083 [INFO]  Epoch[24] Time cost=0.308
2019-09-01 12:57:55,086 [INFO]  Saved checkpoint to "model/Entertainment_buildings_imputer/model-0024.params"
2019-09-01 12:57:55,120 [INFO]  Epoch[24] Validation-cross-entropy=0.518959
2019-09-01 12:57:55,121 [INFO]  Epoch[24] Validation-Entertainment_buildings-accuracy=0.000000
2019-09-01 12:57:55,281 [INFO]  Epoch[25] Batch [0-33]	Speed: 3419.07 samples/sec	cross-entropy=0.065774	Entertainment_buildings-accuracy=0.000000
2019-09-01 12:57:55,430 [INFO]  Epoch[25] Train-cross-entropy=0.076491
2019-09-01 12:57:55,431 [INFO]  Epoch[25] Train-Entertainment_buildings-accuracy=0.000000
2019-09-01 12:57:55,431 [INFO]  Epoch[25] Time cost=0.309
2019-09-01 12:57:55,434 [INFO]  Saved checkpoint to "model/Entertainment_buildings_imputer/model-0025.params"
2019-09-01 12:57:55,466 [INFO]  Epoch[25] Validation-cross-entropy=0.524792
2019-09-01 12:57:55,466 [INFO]  Epoch[25] Validation-Entertainment_buildings-accuracy=0.000000
2019-09-01 12:57:55,625 [INFO]  Epoch[26] Batch [0-33]	Speed: 3443.50 samples/sec	cross-entropy=0.069578	Entertainment_buildings-accuracy=0.000000
2019-09-01 12:57:55,772 [INFO]  Epoch[26] Train-cross-entropy=0.080622
2019-09-01 12:57:55,772 [INFO]  Epoch[26] Train-Entertainment_buildings-accuracy=0.000000
2019-09-01 12:57:55,773 [INFO]  Epoch[26] Time cost=0.306
2019-09-01 12:57:55,775 [INFO]  Saved checkpoint to "model/Entertainment_buildings_imputer/model-0026.params"
2019-09-01 12:57:55,809 [INFO]  Epoch[26] Validation-cross-entropy=0.535145
2019-09-01 12:57:55,810 [INFO]  Epoch[26] Validation-Entertainment_buildings-accuracy=0.000000
2019-09-01 12:57:55,965 [INFO]  Epoch[27] Batch [0-33]	Speed: 3518.20 samples/sec	cross-entropy=0.064642	Entertainment_buildings-accuracy=0.000000
2019-09-01 12:57:56,111 [INFO]  Epoch[27] Train-cross-entropy=0.086920
2019-09-01 12:57:56,112 [INFO]  Epoch[27] Train-Entertainment_buildings-accuracy=0.000000
2019-09-01 12:57:56,112 [INFO]  Epoch[27] Time cost=0.302
2019-09-01 12:57:56,115 [INFO]  Saved checkpoint to "model/Entertainment_buildings_imputer/model-0027.params"
2019-09-01 12:57:56,146 [INFO]  No improvement detected for 5 epochs compared to 0.49819718510843813 last error obtained: 0.5233451114036143, stopping here
2019-09-01 12:57:56,147 [INFO]  
========== done (9.809596300125122 s) fit model
2019-09-01 12:58:00,785 [INFO]  
========== start: fit model
2019-09-01 12:58:00,789 [WARNING]  Already bound, ignoring bind()
2019-09-01 12:58:00,978 [INFO]  Epoch[0] Batch [0-39]	Speed: 3407.78 samples/sec	cross-entropy=5.039427	Food_storage_sites-accuracy=0.000000
2019-09-01 12:58:01,170 [INFO]  Epoch[0] Train-cross-entropy=2.636542
2019-09-01 12:58:01,170 [INFO]  Epoch[0] Train-Food_storage_sites-accuracy=0.000000
2019-09-01 12:58:01,171 [INFO]  Epoch[0] Time cost=0.381
2019-09-01 12:58:01,174 [INFO]  Saved checkpoint to "model/Food_storage_sites_imputer/model-0000.params"
2019-09-01 12:58:01,209 [INFO]  Epoch[0] Validation-cross-entropy=1.220427
2019-09-01 12:58:01,209 [INFO]  Epoch[0] Validation-Food_storage_sites-accuracy=0.000000
2019-09-01 12:58:01,392 [INFO]  Epoch[1] Batch [0-39]	Speed: 3515.90 samples/sec	cross-entropy=1.249930	Food_storage_sites-accuracy=0.000000
2019-09-01 12:58:01,585 [INFO]  Epoch[1] Train-cross-entropy=1.551954
2019-09-01 12:58:01,585 [INFO]  Epoch[1] Train-Food_storage_sites-accuracy=0.000000
2019-09-01 12:58:01,586 [INFO]  Epoch[1] Time cost=0.376
2019-09-01 12:58:01,589 [INFO]  Saved checkpoint to "model/Food_storage_sites_imputer/model-0001.params"
2019-09-01 12:58:01,626 [INFO]  Epoch[1] Validation-cross-entropy=1.280030
2019-09-01 12:58:01,627 [INFO]  Epoch[1] Validation-Food_storage_sites-accuracy=0.000000
2019-09-01 12:58:01,820 [INFO]  Epoch[2] Batch [0-39]	Speed: 3325.12 samples/sec	cross-entropy=0.908055	Food_storage_sites-accuracy=0.000000
2019-09-01 12:58:02,014 [INFO]  Epoch[2] Train-cross-entropy=0.938965
2019-09-01 12:58:02,015 [INFO]  Epoch[2] Train-Food_storage_sites-accuracy=0.000000
2019-09-01 12:58:02,016 [INFO]  Epoch[2] Time cost=0.388
2019-09-01 12:58:02,018 [INFO]  Saved checkpoint to "model/Food_storage_sites_imputer/model-0002.params"
2019-09-01 12:58:02,052 [INFO]  Epoch[2] Validation-cross-entropy=0.613012
2019-09-01 12:58:02,053 [INFO]  Epoch[2] Validation-Food_storage_sites-accuracy=0.000000
2019-09-01 12:58:02,236 [INFO]  Epoch[3] Batch [0-39]	Speed: 3520.85 samples/sec	cross-entropy=0.619305	Food_storage_sites-accuracy=0.000000
2019-09-01 12:58:02,412 [INFO]  Epoch[3] Train-cross-entropy=1.033489
2019-09-01 12:58:02,412 [INFO]  Epoch[3] Train-Food_storage_sites-accuracy=0.000000
2019-09-01 12:58:02,413 [INFO]  Epoch[3] Time cost=0.359
2019-09-01 12:58:02,415 [INFO]  Saved checkpoint to "model/Food_storage_sites_imputer/model-0003.params"
2019-09-01 12:58:02,450 [INFO]  Epoch[3] Validation-cross-entropy=0.995688
2019-09-01 12:58:02,450 [INFO]  Epoch[3] Validation-Food_storage_sites-accuracy=0.000000
2019-09-01 12:58:02,632 [INFO]  Epoch[4] Batch [0-39]	Speed: 3524.92 samples/sec	cross-entropy=0.571711	Food_storage_sites-accuracy=0.000000
2019-09-01 12:58:02,813 [INFO]  Epoch[4] Train-cross-entropy=0.438148
2019-09-01 12:58:02,814 [INFO]  Epoch[4] Train-Food_storage_sites-accuracy=0.000000
2019-09-01 12:58:02,814 [INFO]  Epoch[4] Time cost=0.364
2019-09-01 12:58:02,817 [INFO]  Saved checkpoint to "model/Food_storage_sites_imputer/model-0004.params"
2019-09-01 12:58:02,855 [INFO]  Epoch[4] Validation-cross-entropy=0.308165
2019-09-01 12:58:02,855 [INFO]  Epoch[4] Validation-Food_storage_sites-accuracy=0.000000
2019-09-01 12:58:03,044 [INFO]  Epoch[5] Batch [0-39]	Speed: 3408.51 samples/sec	cross-entropy=0.367147	Food_storage_sites-accuracy=0.000000
2019-09-01 12:58:03,222 [INFO]  Epoch[5] Train-cross-entropy=0.280715
2019-09-01 12:58:03,223 [INFO]  Epoch[5] Train-Food_storage_sites-accuracy=0.000000
2019-09-01 12:58:03,224 [INFO]  Epoch[5] Time cost=0.368
2019-09-01 12:58:03,227 [INFO]  Saved checkpoint to "model/Food_storage_sites_imputer/model-0005.params"
2019-09-01 12:58:03,262 [INFO]  Epoch[5] Validation-cross-entropy=0.234001
2019-09-01 12:58:03,262 [INFO]  Epoch[5] Validation-Food_storage_sites-accuracy=0.000000
2019-09-01 12:58:03,445 [INFO]  Epoch[6] Batch [0-39]	Speed: 3511.51 samples/sec	cross-entropy=0.231540	Food_storage_sites-accuracy=0.000000
2019-09-01 12:58:03,624 [INFO]  Epoch[6] Train-cross-entropy=0.236635
2019-09-01 12:58:03,625 [INFO]  Epoch[6] Train-Food_storage_sites-accuracy=0.000000
2019-09-01 12:58:03,625 [INFO]  Epoch[6] Time cost=0.363
2019-09-01 12:58:03,628 [INFO]  Saved checkpoint to "model/Food_storage_sites_imputer/model-0006.params"
2019-09-01 12:58:03,662 [INFO]  Epoch[6] Validation-cross-entropy=0.246135
2019-09-01 12:58:03,663 [INFO]  Epoch[6] Validation-Food_storage_sites-accuracy=0.000000
2019-09-01 12:58:03,849 [INFO]  Epoch[7] Batch [0-39]	Speed: 3456.04 samples/sec	cross-entropy=0.209418	Food_storage_sites-accuracy=0.000000
2019-09-01 12:58:04,036 [INFO]  Epoch[7] Train-cross-entropy=0.206106
2019-09-01 12:58:04,037 [INFO]  Epoch[7] Train-Food_storage_sites-accuracy=0.000000
2019-09-01 12:58:04,038 [INFO]  Epoch[7] Time cost=0.374
2019-09-01 12:58:04,040 [INFO]  Saved checkpoint to "model/Food_storage_sites_imputer/model-0007.params"
2019-09-01 12:58:04,074 [INFO]  Epoch[7] Validation-cross-entropy=0.183164
2019-09-01 12:58:04,075 [INFO]  Epoch[7] Validation-Food_storage_sites-accuracy=0.000000
2019-09-01 12:58:04,267 [INFO]  Epoch[8] Batch [0-39]	Speed: 3342.31 samples/sec	cross-entropy=0.134414	Food_storage_sites-accuracy=0.000000
2019-09-01 12:58:04,440 [INFO]  Epoch[8] Train-cross-entropy=0.157823
2019-09-01 12:58:04,441 [INFO]  Epoch[8] Train-Food_storage_sites-accuracy=0.000000
2019-09-01 12:58:04,441 [INFO]  Epoch[8] Time cost=0.366
2019-09-01 12:58:04,444 [INFO]  Saved checkpoint to "model/Food_storage_sites_imputer/model-0008.params"
2019-09-01 12:58:04,478 [INFO]  Epoch[8] Validation-cross-entropy=0.174311
2019-09-01 12:58:04,478 [INFO]  Epoch[8] Validation-Food_storage_sites-accuracy=0.000000
2019-09-01 12:58:04,664 [INFO]  Epoch[9] Batch [0-39]	Speed: 3467.70 samples/sec	cross-entropy=0.151885	Food_storage_sites-accuracy=0.000000
2019-09-01 12:58:04,865 [INFO]  Epoch[9] Train-cross-entropy=0.138730
2019-09-01 12:58:04,865 [INFO]  Epoch[9] Train-Food_storage_sites-accuracy=0.000000
2019-09-01 12:58:04,866 [INFO]  Epoch[9] Time cost=0.387
2019-09-01 12:58:04,868 [INFO]  Saved checkpoint to "model/Food_storage_sites_imputer/model-0009.params"
2019-09-01 12:58:04,903 [INFO]  Epoch[9] Validation-cross-entropy=0.165308
2019-09-01 12:58:04,903 [INFO]  Epoch[9] Validation-Food_storage_sites-accuracy=0.000000
2019-09-01 12:58:05,090 [INFO]  Epoch[10] Batch [0-39]	Speed: 3433.30 samples/sec	cross-entropy=0.094811	Food_storage_sites-accuracy=0.000000
2019-09-01 12:58:05,263 [INFO]  Epoch[10] Train-cross-entropy=0.159758
2019-09-01 12:58:05,264 [INFO]  Epoch[10] Train-Food_storage_sites-accuracy=0.000000
2019-09-01 12:58:05,264 [INFO]  Epoch[10] Time cost=0.360
2019-09-01 12:58:05,267 [INFO]  Saved checkpoint to "model/Food_storage_sites_imputer/model-0010.params"
2019-09-01 12:58:05,301 [INFO]  Epoch[10] Validation-cross-entropy=0.261589
2019-09-01 12:58:05,302 [INFO]  Epoch[10] Validation-Food_storage_sites-accuracy=0.000000
2019-09-01 12:58:05,485 [INFO]  Epoch[11] Batch [0-39]	Speed: 3516.69 samples/sec	cross-entropy=0.145607	Food_storage_sites-accuracy=0.000000
2019-09-01 12:58:05,658 [INFO]  Epoch[11] Train-cross-entropy=0.143117
2019-09-01 12:58:05,659 [INFO]  Epoch[11] Train-Food_storage_sites-accuracy=0.000000
2019-09-01 12:58:05,659 [INFO]  Epoch[11] Time cost=0.357
2019-09-01 12:58:05,662 [INFO]  Saved checkpoint to "model/Food_storage_sites_imputer/model-0011.params"
2019-09-01 12:58:05,696 [INFO]  Epoch[11] Validation-cross-entropy=0.230057
2019-09-01 12:58:05,696 [INFO]  Epoch[11] Validation-Food_storage_sites-accuracy=0.000000
2019-09-01 12:58:05,880 [INFO]  Epoch[12] Batch [0-39]	Speed: 3508.76 samples/sec	cross-entropy=0.124106	Food_storage_sites-accuracy=0.000000
2019-09-01 12:58:06,068 [INFO]  Epoch[12] Train-cross-entropy=0.132533
2019-09-01 12:58:06,069 [INFO]  Epoch[12] Train-Food_storage_sites-accuracy=0.000000
2019-09-01 12:58:06,070 [INFO]  Epoch[12] Time cost=0.373
2019-09-01 12:58:06,072 [INFO]  Saved checkpoint to "model/Food_storage_sites_imputer/model-0012.params"
2019-09-01 12:58:06,108 [INFO]  Epoch[12] Validation-cross-entropy=0.169887
2019-09-01 12:58:06,109 [INFO]  Epoch[12] Validation-Food_storage_sites-accuracy=0.000000
2019-09-01 12:58:06,291 [INFO]  Epoch[13] Batch [0-39]	Speed: 3529.27 samples/sec	cross-entropy=0.106069	Food_storage_sites-accuracy=0.000000
2019-09-01 12:58:06,468 [INFO]  Epoch[13] Train-cross-entropy=0.119203
2019-09-01 12:58:06,468 [INFO]  Epoch[13] Train-Food_storage_sites-accuracy=0.000000
2019-09-01 12:58:06,469 [INFO]  Epoch[13] Time cost=0.360
2019-09-01 12:58:06,471 [INFO]  Saved checkpoint to "model/Food_storage_sites_imputer/model-0013.params"
2019-09-01 12:58:06,509 [INFO]  Epoch[13] Validation-cross-entropy=0.153925
2019-09-01 12:58:06,510 [INFO]  Epoch[13] Validation-Food_storage_sites-accuracy=0.000000
2019-09-01 12:58:06,723 [INFO]  Epoch[14] Batch [0-39]	Speed: 3021.71 samples/sec	cross-entropy=0.091991	Food_storage_sites-accuracy=0.000000
2019-09-01 12:58:06,923 [INFO]  Epoch[14] Train-cross-entropy=0.119265
2019-09-01 12:58:06,923 [INFO]  Epoch[14] Train-Food_storage_sites-accuracy=0.000000
2019-09-01 12:58:06,924 [INFO]  Epoch[14] Time cost=0.414
2019-09-01 12:58:06,927 [INFO]  Saved checkpoint to "model/Food_storage_sites_imputer/model-0014.params"
2019-09-01 12:58:06,961 [INFO]  Epoch[14] Validation-cross-entropy=0.112226
2019-09-01 12:58:06,961 [INFO]  Epoch[14] Validation-Food_storage_sites-accuracy=0.000000
2019-09-01 12:58:07,144 [INFO]  Epoch[15] Batch [0-39]	Speed: 3522.36 samples/sec	cross-entropy=0.106134	Food_storage_sites-accuracy=0.000000
2019-09-01 12:58:07,344 [INFO]  Epoch[15] Train-cross-entropy=0.144763
2019-09-01 12:58:07,344 [INFO]  Epoch[15] Train-Food_storage_sites-accuracy=0.000000
2019-09-01 12:58:07,345 [INFO]  Epoch[15] Time cost=0.383
2019-09-01 12:58:07,347 [INFO]  Saved checkpoint to "model/Food_storage_sites_imputer/model-0015.params"
2019-09-01 12:58:07,382 [INFO]  Epoch[15] Validation-cross-entropy=0.174972
2019-09-01 12:58:07,382 [INFO]  Epoch[15] Validation-Food_storage_sites-accuracy=0.000000
2019-09-01 12:58:07,607 [INFO]  Epoch[16] Batch [0-39]	Speed: 2837.50 samples/sec	cross-entropy=0.130652	Food_storage_sites-accuracy=0.000000
2019-09-01 12:58:07,797 [INFO]  Epoch[16] Train-cross-entropy=0.119684
2019-09-01 12:58:07,797 [INFO]  Epoch[16] Train-Food_storage_sites-accuracy=0.000000
2019-09-01 12:58:07,798 [INFO]  Epoch[16] Time cost=0.415
2019-09-01 12:58:07,801 [INFO]  Saved checkpoint to "model/Food_storage_sites_imputer/model-0016.params"
2019-09-01 12:58:07,835 [INFO]  Epoch[16] Validation-cross-entropy=0.104887
2019-09-01 12:58:07,836 [INFO]  Epoch[16] Validation-Food_storage_sites-accuracy=0.000000
2019-09-01 12:58:08,040 [INFO]  Epoch[17] Batch [0-39]	Speed: 3132.79 samples/sec	cross-entropy=0.067335	Food_storage_sites-accuracy=0.000000
2019-09-01 12:58:08,213 [INFO]  Epoch[17] Train-cross-entropy=0.092981
2019-09-01 12:58:08,214 [INFO]  Epoch[17] Train-Food_storage_sites-accuracy=0.000000
2019-09-01 12:58:08,214 [INFO]  Epoch[17] Time cost=0.378
2019-09-01 12:58:08,217 [INFO]  Saved checkpoint to "model/Food_storage_sites_imputer/model-0017.params"
2019-09-01 12:58:08,251 [INFO]  Epoch[17] Validation-cross-entropy=0.140721
2019-09-01 12:58:08,252 [INFO]  Epoch[17] Validation-Food_storage_sites-accuracy=0.000000
2019-09-01 12:58:08,466 [INFO]  Epoch[18] Batch [0-39]	Speed: 2992.36 samples/sec	cross-entropy=0.077237	Food_storage_sites-accuracy=0.000000
2019-09-01 12:58:08,659 [INFO]  Epoch[18] Train-cross-entropy=0.071272
2019-09-01 12:58:08,660 [INFO]  Epoch[18] Train-Food_storage_sites-accuracy=0.000000
2019-09-01 12:58:08,661 [INFO]  Epoch[18] Time cost=0.408
2019-09-01 12:58:08,664 [INFO]  Saved checkpoint to "model/Food_storage_sites_imputer/model-0018.params"
2019-09-01 12:58:08,698 [INFO]  Epoch[18] Validation-cross-entropy=0.102628
2019-09-01 12:58:08,699 [INFO]  Epoch[18] Validation-Food_storage_sites-accuracy=0.000000
2019-09-01 12:58:08,901 [INFO]  Epoch[19] Batch [0-39]	Speed: 3169.42 samples/sec	cross-entropy=0.084233	Food_storage_sites-accuracy=0.000000
2019-09-01 12:58:09,074 [INFO]  Epoch[19] Train-cross-entropy=0.088557
2019-09-01 12:58:09,075 [INFO]  Epoch[19] Train-Food_storage_sites-accuracy=0.000000
2019-09-01 12:58:09,075 [INFO]  Epoch[19] Time cost=0.376
2019-09-01 12:58:09,078 [INFO]  Saved checkpoint to "model/Food_storage_sites_imputer/model-0019.params"
2019-09-01 12:58:09,112 [INFO]  Epoch[19] Validation-cross-entropy=0.094062
2019-09-01 12:58:09,113 [INFO]  Epoch[19] Validation-Food_storage_sites-accuracy=0.000000
2019-09-01 12:58:09,318 [INFO]  Epoch[20] Batch [0-39]	Speed: 3130.13 samples/sec	cross-entropy=0.059688	Food_storage_sites-accuracy=0.000000
2019-09-01 12:58:09,493 [INFO]  Epoch[20] Train-cross-entropy=0.069891
2019-09-01 12:58:09,494 [INFO]  Epoch[20] Train-Food_storage_sites-accuracy=0.000000
2019-09-01 12:58:09,495 [INFO]  Epoch[20] Time cost=0.381
2019-09-01 12:58:09,498 [INFO]  Saved checkpoint to "model/Food_storage_sites_imputer/model-0020.params"
2019-09-01 12:58:09,533 [INFO]  Epoch[20] Validation-cross-entropy=0.105646
2019-09-01 12:58:09,534 [INFO]  Epoch[20] Validation-Food_storage_sites-accuracy=0.000000
2019-09-01 12:58:09,721 [INFO]  Epoch[21] Batch [0-39]	Speed: 3431.94 samples/sec	cross-entropy=0.058073	Food_storage_sites-accuracy=0.000000
2019-09-01 12:58:09,898 [INFO]  Epoch[21] Train-cross-entropy=0.103341
2019-09-01 12:58:09,899 [INFO]  Epoch[21] Train-Food_storage_sites-accuracy=0.000000
2019-09-01 12:58:09,900 [INFO]  Epoch[21] Time cost=0.365
2019-09-01 12:58:09,903 [INFO]  Saved checkpoint to "model/Food_storage_sites_imputer/model-0021.params"
2019-09-01 12:58:09,937 [INFO]  Epoch[21] Validation-cross-entropy=0.321138
2019-09-01 12:58:09,938 [INFO]  Epoch[21] Validation-Food_storage_sites-accuracy=0.000000
2019-09-01 12:58:10,125 [INFO]  Epoch[22] Batch [0-39]	Speed: 3435.36 samples/sec	cross-entropy=0.120069	Food_storage_sites-accuracy=0.000000
2019-09-01 12:58:10,303 [INFO]  Epoch[22] Train-cross-entropy=0.110682
2019-09-01 12:58:10,304 [INFO]  Epoch[22] Train-Food_storage_sites-accuracy=0.000000
2019-09-01 12:58:10,304 [INFO]  Epoch[22] Time cost=0.365
2019-09-01 12:58:10,307 [INFO]  Saved checkpoint to "model/Food_storage_sites_imputer/model-0022.params"
2019-09-01 12:58:10,342 [INFO]  Epoch[22] Validation-cross-entropy=0.093908
2019-09-01 12:58:10,342 [INFO]  Epoch[22] Validation-Food_storage_sites-accuracy=0.000000
2019-09-01 12:58:10,525 [INFO]  Epoch[23] Batch [0-39]	Speed: 3506.91 samples/sec	cross-entropy=0.058333	Food_storage_sites-accuracy=0.000000
2019-09-01 12:58:10,698 [INFO]  Epoch[23] Train-cross-entropy=0.074058
2019-09-01 12:58:10,699 [INFO]  Epoch[23] Train-Food_storage_sites-accuracy=0.000000
2019-09-01 12:58:10,699 [INFO]  Epoch[23] Time cost=0.357
2019-09-01 12:58:10,702 [INFO]  Saved checkpoint to "model/Food_storage_sites_imputer/model-0023.params"
2019-09-01 12:58:10,738 [INFO]  Epoch[23] Validation-cross-entropy=0.095431
2019-09-01 12:58:10,739 [INFO]  Epoch[23] Validation-Food_storage_sites-accuracy=0.000000
2019-09-01 12:58:10,935 [INFO]  Epoch[24] Batch [0-39]	Speed: 3287.88 samples/sec	cross-entropy=0.063698	Food_storage_sites-accuracy=0.000000
2019-09-01 12:58:11,123 [INFO]  Epoch[24] Train-cross-entropy=0.084395
2019-09-01 12:58:11,124 [INFO]  Epoch[24] Train-Food_storage_sites-accuracy=0.000000
2019-09-01 12:58:11,125 [INFO]  Epoch[24] Time cost=0.385
2019-09-01 12:58:11,128 [INFO]  Saved checkpoint to "model/Food_storage_sites_imputer/model-0024.params"
2019-09-01 12:58:11,162 [INFO]  Epoch[24] Validation-cross-entropy=0.123863
2019-09-01 12:58:11,163 [INFO]  Epoch[24] Validation-Food_storage_sites-accuracy=0.000000
2019-09-01 12:58:11,345 [INFO]  Epoch[25] Batch [0-39]	Speed: 3528.30 samples/sec	cross-entropy=0.102757	Food_storage_sites-accuracy=0.000000
2019-09-01 12:58:11,525 [INFO]  Epoch[25] Train-cross-entropy=0.137437
2019-09-01 12:58:11,526 [INFO]  Epoch[25] Train-Food_storage_sites-accuracy=0.000000
2019-09-01 12:58:11,527 [INFO]  Epoch[25] Time cost=0.363
2019-09-01 12:58:11,531 [INFO]  Saved checkpoint to "model/Food_storage_sites_imputer/model-0025.params"
2019-09-01 12:58:11,588 [INFO]  Epoch[25] Validation-cross-entropy=0.432105
2019-09-01 12:58:11,588 [INFO]  Epoch[25] Validation-Food_storage_sites-accuracy=0.000000
2019-09-01 12:58:11,789 [INFO]  Epoch[26] Batch [0-39]	Speed: 3220.67 samples/sec	cross-entropy=0.174726	Food_storage_sites-accuracy=0.000000
2019-09-01 12:58:11,967 [INFO]  Epoch[26] Train-cross-entropy=0.111699
2019-09-01 12:58:11,967 [INFO]  Epoch[26] Train-Food_storage_sites-accuracy=0.000000
2019-09-01 12:58:11,968 [INFO]  Epoch[26] Time cost=0.379
2019-09-01 12:58:11,970 [INFO]  Saved checkpoint to "model/Food_storage_sites_imputer/model-0026.params"
2019-09-01 12:58:12,019 [INFO]  Epoch[26] Validation-cross-entropy=0.146442
2019-09-01 12:58:12,019 [INFO]  Epoch[26] Validation-Food_storage_sites-accuracy=0.000000
2019-09-01 12:58:12,210 [INFO]  Epoch[27] Batch [0-39]	Speed: 3389.95 samples/sec	cross-entropy=0.095686	Food_storage_sites-accuracy=0.000000
2019-09-01 12:58:12,385 [INFO]  Epoch[27] Train-cross-entropy=0.077557
2019-09-01 12:58:12,386 [INFO]  Epoch[27] Train-Food_storage_sites-accuracy=0.000000
2019-09-01 12:58:12,386 [INFO]  Epoch[27] Time cost=0.366
2019-09-01 12:58:12,389 [INFO]  Saved checkpoint to "model/Food_storage_sites_imputer/model-0027.params"
2019-09-01 12:58:12,423 [INFO]  No improvement detected for 5 epochs compared to 0.09390754501024882 last error obtained: 0.12961469632056025, stopping here
2019-09-01 12:58:12,424 [INFO]  
========== done (11.638427495956421 s) fit model
2019-09-01 12:58:16,696 [INFO]  
========== start: fit model
2019-09-01 12:58:16,697 [WARNING]  Already bound, ignoring bind()
2019-09-01 12:58:16,914 [INFO]  Epoch[0] Batch [0-41]	Speed: 3152.23 samples/sec	cross-entropy=7.062703	Irrigation_systems-accuracy=0.000000
2019-09-01 12:58:17,102 [INFO]  Epoch[0] Train-cross-entropy=3.677080
2019-09-01 12:58:17,103 [INFO]  Epoch[0] Train-Irrigation_systems-accuracy=0.000000
2019-09-01 12:58:17,103 [INFO]  Epoch[0] Time cost=0.405
2019-09-01 12:58:17,106 [INFO]  Saved checkpoint to "model/Irrigation_systems_imputer/model-0000.params"
2019-09-01 12:58:17,140 [INFO]  Epoch[0] Validation-cross-entropy=2.782371
2019-09-01 12:58:17,141 [INFO]  Epoch[0] Validation-Irrigation_systems-accuracy=0.000000
2019-09-01 12:58:17,339 [INFO]  Epoch[1] Batch [0-41]	Speed: 3406.46 samples/sec	cross-entropy=2.862580	Irrigation_systems-accuracy=0.000000
2019-09-01 12:58:17,528 [INFO]  Epoch[1] Train-cross-entropy=2.110995
2019-09-01 12:58:17,529 [INFO]  Epoch[1] Train-Irrigation_systems-accuracy=0.000000
2019-09-01 12:58:17,530 [INFO]  Epoch[1] Time cost=0.388
2019-09-01 12:58:17,533 [INFO]  Saved checkpoint to "model/Irrigation_systems_imputer/model-0001.params"
2019-09-01 12:58:17,568 [INFO]  Epoch[1] Validation-cross-entropy=1.564747
2019-09-01 12:58:17,568 [INFO]  Epoch[1] Validation-Irrigation_systems-accuracy=0.000000
2019-09-01 12:58:17,762 [INFO]  Epoch[2] Batch [0-41]	Speed: 3484.31 samples/sec	cross-entropy=1.925960	Irrigation_systems-accuracy=0.000000
2019-09-01 12:58:17,945 [INFO]  Epoch[2] Train-cross-entropy=1.471272
2019-09-01 12:58:17,945 [INFO]  Epoch[2] Train-Irrigation_systems-accuracy=0.000000
2019-09-01 12:58:17,946 [INFO]  Epoch[2] Time cost=0.377
2019-09-01 12:58:17,948 [INFO]  Saved checkpoint to "model/Irrigation_systems_imputer/model-0002.params"
2019-09-01 12:58:17,983 [INFO]  Epoch[2] Validation-cross-entropy=1.409383
2019-09-01 12:58:17,983 [INFO]  Epoch[2] Validation-Irrigation_systems-accuracy=0.000000
2019-09-01 12:58:18,176 [INFO]  Epoch[3] Batch [0-41]	Speed: 3507.27 samples/sec	cross-entropy=1.181781	Irrigation_systems-accuracy=0.000000
2019-09-01 12:58:18,365 [INFO]  Epoch[3] Train-cross-entropy=1.109636
2019-09-01 12:58:18,366 [INFO]  Epoch[3] Train-Irrigation_systems-accuracy=0.000000
2019-09-01 12:58:18,366 [INFO]  Epoch[3] Time cost=0.382
2019-09-01 12:58:18,369 [INFO]  Saved checkpoint to "model/Irrigation_systems_imputer/model-0003.params"
2019-09-01 12:58:18,404 [INFO]  Epoch[3] Validation-cross-entropy=0.992941
2019-09-01 12:58:18,405 [INFO]  Epoch[3] Validation-Irrigation_systems-accuracy=0.000000
2019-09-01 12:58:18,616 [INFO]  Epoch[4] Batch [0-41]	Speed: 3217.07 samples/sec	cross-entropy=0.705755	Irrigation_systems-accuracy=0.000000
2019-09-01 12:58:18,804 [INFO]  Epoch[4] Train-cross-entropy=0.898845
2019-09-01 12:58:18,805 [INFO]  Epoch[4] Train-Irrigation_systems-accuracy=0.000000
2019-09-01 12:58:18,806 [INFO]  Epoch[4] Time cost=0.400
2019-09-01 12:58:18,809 [INFO]  Saved checkpoint to "model/Irrigation_systems_imputer/model-0004.params"
2019-09-01 12:58:18,843 [INFO]  Epoch[4] Validation-cross-entropy=0.860631
2019-09-01 12:58:18,844 [INFO]  Epoch[4] Validation-Irrigation_systems-accuracy=0.000000
2019-09-01 12:58:19,043 [INFO]  Epoch[5] Batch [0-41]	Speed: 3390.25 samples/sec	cross-entropy=0.521991	Irrigation_systems-accuracy=0.000000
2019-09-01 12:58:19,231 [INFO]  Epoch[5] Train-cross-entropy=0.740407
2019-09-01 12:58:19,232 [INFO]  Epoch[5] Train-Irrigation_systems-accuracy=0.000000
2019-09-01 12:58:19,232 [INFO]  Epoch[5] Time cost=0.388
2019-09-01 12:58:19,235 [INFO]  Saved checkpoint to "model/Irrigation_systems_imputer/model-0005.params"
2019-09-01 12:58:19,271 [INFO]  Epoch[5] Validation-cross-entropy=0.705320
2019-09-01 12:58:19,272 [INFO]  Epoch[5] Validation-Irrigation_systems-accuracy=0.000000
2019-09-01 12:58:19,471 [INFO]  Epoch[6] Batch [0-41]	Speed: 3419.46 samples/sec	cross-entropy=0.729019	Irrigation_systems-accuracy=0.000000
2019-09-01 12:58:19,658 [INFO]  Epoch[6] Train-cross-entropy=0.708325
2019-09-01 12:58:19,659 [INFO]  Epoch[6] Train-Irrigation_systems-accuracy=0.000000
2019-09-01 12:58:19,660 [INFO]  Epoch[6] Time cost=0.387
2019-09-01 12:58:19,663 [INFO]  Saved checkpoint to "model/Irrigation_systems_imputer/model-0006.params"
2019-09-01 12:58:19,698 [INFO]  Epoch[6] Validation-cross-entropy=0.745017
2019-09-01 12:58:19,699 [INFO]  Epoch[6] Validation-Irrigation_systems-accuracy=0.000000
2019-09-01 12:58:19,897 [INFO]  Epoch[7] Batch [0-41]	Speed: 3398.47 samples/sec	cross-entropy=0.465651	Irrigation_systems-accuracy=0.000000
2019-09-01 12:58:20,088 [INFO]  Epoch[7] Train-cross-entropy=0.602745
2019-09-01 12:58:20,089 [INFO]  Epoch[7] Train-Irrigation_systems-accuracy=0.000000
2019-09-01 12:58:20,089 [INFO]  Epoch[7] Time cost=0.390
2019-09-01 12:58:20,093 [INFO]  Saved checkpoint to "model/Irrigation_systems_imputer/model-0007.params"
2019-09-01 12:58:20,127 [INFO]  Epoch[7] Validation-cross-entropy=0.502164
2019-09-01 12:58:20,128 [INFO]  Epoch[7] Validation-Irrigation_systems-accuracy=0.000000
2019-09-01 12:58:20,327 [INFO]  Epoch[8] Batch [0-41]	Speed: 3406.18 samples/sec	cross-entropy=0.309172	Irrigation_systems-accuracy=0.000000
2019-09-01 12:58:20,514 [INFO]  Epoch[8] Train-cross-entropy=0.511068
2019-09-01 12:58:20,515 [INFO]  Epoch[8] Train-Irrigation_systems-accuracy=0.000000
2019-09-01 12:58:20,515 [INFO]  Epoch[8] Time cost=0.386
2019-09-01 12:58:20,518 [INFO]  Saved checkpoint to "model/Irrigation_systems_imputer/model-0008.params"
2019-09-01 12:58:20,557 [INFO]  Epoch[8] Validation-cross-entropy=0.693546
2019-09-01 12:58:20,558 [INFO]  Epoch[8] Validation-Irrigation_systems-accuracy=0.000000
2019-09-01 12:58:20,754 [INFO]  Epoch[9] Batch [0-41]	Speed: 3431.96 samples/sec	cross-entropy=0.240897	Irrigation_systems-accuracy=0.000000
2019-09-01 12:58:20,941 [INFO]  Epoch[9] Train-cross-entropy=0.444585
2019-09-01 12:58:20,942 [INFO]  Epoch[9] Train-Irrigation_systems-accuracy=0.000000
2019-09-01 12:58:20,942 [INFO]  Epoch[9] Time cost=0.384
2019-09-01 12:58:20,945 [INFO]  Saved checkpoint to "model/Irrigation_systems_imputer/model-0009.params"
2019-09-01 12:58:20,982 [INFO]  Epoch[9] Validation-cross-entropy=0.472415
2019-09-01 12:58:20,983 [INFO]  Epoch[9] Validation-Irrigation_systems-accuracy=0.000000
2019-09-01 12:58:21,192 [INFO]  Epoch[10] Batch [0-41]	Speed: 3254.22 samples/sec	cross-entropy=0.330135	Irrigation_systems-accuracy=0.000000
2019-09-01 12:58:21,379 [INFO]  Epoch[10] Train-cross-entropy=0.521752
2019-09-01 12:58:21,380 [INFO]  Epoch[10] Train-Irrigation_systems-accuracy=0.000000
2019-09-01 12:58:21,380 [INFO]  Epoch[10] Time cost=0.397
2019-09-01 12:58:21,383 [INFO]  Saved checkpoint to "model/Irrigation_systems_imputer/model-0010.params"
2019-09-01 12:58:21,424 [INFO]  Epoch[10] Validation-cross-entropy=0.837614
2019-09-01 12:58:21,425 [INFO]  Epoch[10] Validation-Irrigation_systems-accuracy=0.000000
2019-09-01 12:58:21,658 [INFO]  Epoch[11] Batch [0-41]	Speed: 2899.96 samples/sec	cross-entropy=0.789475	Irrigation_systems-accuracy=0.000000
2019-09-01 12:58:21,846 [INFO]  Epoch[11] Train-cross-entropy=0.587577
2019-09-01 12:58:21,847 [INFO]  Epoch[11] Train-Irrigation_systems-accuracy=0.000000
2019-09-01 12:58:21,847 [INFO]  Epoch[11] Time cost=0.422
2019-09-01 12:58:21,850 [INFO]  Saved checkpoint to "model/Irrigation_systems_imputer/model-0011.params"
2019-09-01 12:58:21,885 [INFO]  Epoch[11] Validation-cross-entropy=0.704118
2019-09-01 12:58:21,886 [INFO]  Epoch[11] Validation-Irrigation_systems-accuracy=0.000000
2019-09-01 12:58:22,079 [INFO]  Epoch[12] Batch [0-41]	Speed: 3495.13 samples/sec	cross-entropy=0.362115	Irrigation_systems-accuracy=0.000000
2019-09-01 12:58:22,262 [INFO]  Epoch[12] Train-cross-entropy=0.401678
2019-09-01 12:58:22,263 [INFO]  Epoch[12] Train-Irrigation_systems-accuracy=0.000000
2019-09-01 12:58:22,263 [INFO]  Epoch[12] Time cost=0.376
2019-09-01 12:58:22,266 [INFO]  Saved checkpoint to "model/Irrigation_systems_imputer/model-0012.params"
2019-09-01 12:58:22,300 [INFO]  Epoch[12] Validation-cross-entropy=0.510601
2019-09-01 12:58:22,301 [INFO]  Epoch[12] Validation-Irrigation_systems-accuracy=0.000000
2019-09-01 12:58:22,493 [INFO]  Epoch[13] Batch [0-41]	Speed: 3500.85 samples/sec	cross-entropy=0.145276	Irrigation_systems-accuracy=0.000000
2019-09-01 12:58:22,699 [INFO]  Epoch[13] Train-cross-entropy=0.319155
2019-09-01 12:58:22,700 [INFO]  Epoch[13] Train-Irrigation_systems-accuracy=0.000000
2019-09-01 12:58:22,700 [INFO]  Epoch[13] Time cost=0.399
2019-09-01 12:58:22,703 [INFO]  Saved checkpoint to "model/Irrigation_systems_imputer/model-0013.params"
2019-09-01 12:58:22,737 [INFO]  Epoch[13] Validation-cross-entropy=0.354821
2019-09-01 12:58:22,738 [INFO]  Epoch[13] Validation-Irrigation_systems-accuracy=0.000000
2019-09-01 12:58:22,934 [INFO]  Epoch[14] Batch [0-41]	Speed: 3435.78 samples/sec	cross-entropy=0.193124	Irrigation_systems-accuracy=0.000000
2019-09-01 12:58:23,122 [INFO]  Epoch[14] Train-cross-entropy=0.413271
2019-09-01 12:58:23,123 [INFO]  Epoch[14] Train-Irrigation_systems-accuracy=0.000000
2019-09-01 12:58:23,123 [INFO]  Epoch[14] Time cost=0.385
2019-09-01 12:58:23,126 [INFO]  Saved checkpoint to "model/Irrigation_systems_imputer/model-0014.params"
2019-09-01 12:58:23,164 [INFO]  Epoch[14] Validation-cross-entropy=0.518840
2019-09-01 12:58:23,165 [INFO]  Epoch[14] Validation-Irrigation_systems-accuracy=0.000000
2019-09-01 12:58:23,367 [INFO]  Epoch[15] Batch [0-41]	Speed: 3356.22 samples/sec	cross-entropy=0.239972	Irrigation_systems-accuracy=0.000000
2019-09-01 12:58:23,553 [INFO]  Epoch[15] Train-cross-entropy=0.339136
2019-09-01 12:58:23,554 [INFO]  Epoch[15] Train-Irrigation_systems-accuracy=0.000000
2019-09-01 12:58:23,554 [INFO]  Epoch[15] Time cost=0.389
2019-09-01 12:58:23,557 [INFO]  Saved checkpoint to "model/Irrigation_systems_imputer/model-0015.params"
2019-09-01 12:58:23,591 [INFO]  Epoch[15] Validation-cross-entropy=0.381714
2019-09-01 12:58:23,592 [INFO]  Epoch[15] Validation-Irrigation_systems-accuracy=0.000000
2019-09-01 12:58:23,786 [INFO]  Epoch[16] Batch [0-41]	Speed: 3467.65 samples/sec	cross-entropy=0.324093	Irrigation_systems-accuracy=0.000000
2019-09-01 12:58:23,969 [INFO]  Epoch[16] Train-cross-entropy=0.434659
2019-09-01 12:58:23,970 [INFO]  Epoch[16] Train-Irrigation_systems-accuracy=0.000000
2019-09-01 12:58:23,970 [INFO]  Epoch[16] Time cost=0.378
2019-09-01 12:58:23,973 [INFO]  Saved checkpoint to "model/Irrigation_systems_imputer/model-0016.params"
2019-09-01 12:58:24,007 [INFO]  Epoch[16] Validation-cross-entropy=0.568841
2019-09-01 12:58:24,008 [INFO]  Epoch[16] Validation-Irrigation_systems-accuracy=0.000000
2019-09-01 12:58:24,200 [INFO]  Epoch[17] Batch [0-41]	Speed: 3502.24 samples/sec	cross-entropy=0.280862	Irrigation_systems-accuracy=0.000000
2019-09-01 12:58:24,390 [INFO]  Epoch[17] Train-cross-entropy=0.220054
2019-09-01 12:58:24,390 [INFO]  Epoch[17] Train-Irrigation_systems-accuracy=0.000000
2019-09-01 12:58:24,391 [INFO]  Epoch[17] Time cost=0.383
2019-09-01 12:58:24,394 [INFO]  Saved checkpoint to "model/Irrigation_systems_imputer/model-0017.params"
2019-09-01 12:58:24,428 [INFO]  Epoch[17] Validation-cross-entropy=0.373586
2019-09-01 12:58:24,429 [INFO]  Epoch[17] Validation-Irrigation_systems-accuracy=0.000000
2019-09-01 12:58:24,627 [INFO]  Epoch[18] Batch [0-41]	Speed: 3409.36 samples/sec	cross-entropy=0.103762	Irrigation_systems-accuracy=0.000000
2019-09-01 12:58:24,816 [INFO]  Epoch[18] Train-cross-entropy=0.218571
2019-09-01 12:58:24,817 [INFO]  Epoch[18] Train-Irrigation_systems-accuracy=0.000000
2019-09-01 12:58:24,818 [INFO]  Epoch[18] Time cost=0.388
2019-09-01 12:58:24,821 [INFO]  Saved checkpoint to "model/Irrigation_systems_imputer/model-0018.params"
2019-09-01 12:58:24,860 [INFO]  No improvement detected for 5 epochs compared to 0.3548206181989776 last error obtained: 0.43532084135545623, stopping here
2019-09-01 12:58:24,860 [INFO]  
========== done (8.164596557617188 s) fit model
2019-09-01 12:58:28,713 [INFO]  
========== start: fit model
2019-09-01 12:58:28,714 [WARNING]  Already bound, ignoring bind()
2019-09-01 12:58:28,910 [INFO]  Epoch[0] Batch [0-40]	Speed: 3368.80 samples/sec	cross-entropy=3.896991	Knowledge/information_buildings-accuracy=0.000000
2019-09-01 12:58:29,086 [INFO]  Epoch[0] Train-cross-entropy=2.115478
2019-09-01 12:58:29,087 [INFO]  Epoch[0] Train-Knowledge/information_buildings-accuracy=0.000000
2019-09-01 12:58:29,087 [INFO]  Epoch[0] Time cost=0.372
2019-09-01 12:58:29,090 [INFO]  Saved checkpoint to "model/Knowledgeinformation_buildings_imputer/model-0000.params"
2019-09-01 12:58:29,125 [INFO]  Epoch[0] Validation-cross-entropy=1.365377
2019-09-01 12:58:29,126 [INFO]  Epoch[0] Validation-Knowledge/information_buildings-accuracy=0.000000
2019-09-01 12:58:29,319 [INFO]  Epoch[1] Batch [0-40]	Speed: 3413.79 samples/sec	cross-entropy=1.205337	Knowledge/information_buildings-accuracy=0.000000
2019-09-01 12:58:29,500 [INFO]  Epoch[1] Train-cross-entropy=1.222539
2019-09-01 12:58:29,501 [INFO]  Epoch[1] Train-Knowledge/information_buildings-accuracy=0.000000
2019-09-01 12:58:29,502 [INFO]  Epoch[1] Time cost=0.376
2019-09-01 12:58:29,504 [INFO]  Saved checkpoint to "model/Knowledgeinformation_buildings_imputer/model-0001.params"
2019-09-01 12:58:29,539 [INFO]  Epoch[1] Validation-cross-entropy=0.659412
2019-09-01 12:58:29,540 [INFO]  Epoch[1] Validation-Knowledge/information_buildings-accuracy=0.000000
2019-09-01 12:58:29,730 [INFO]  Epoch[2] Batch [0-40]	Speed: 3478.46 samples/sec	cross-entropy=0.667434	Knowledge/information_buildings-accuracy=0.000000
2019-09-01 12:58:29,918 [INFO]  Epoch[2] Train-cross-entropy=0.862720
2019-09-01 12:58:29,919 [INFO]  Epoch[2] Train-Knowledge/information_buildings-accuracy=0.000000
2019-09-01 12:58:29,920 [INFO]  Epoch[2] Time cost=0.379
2019-09-01 12:58:29,923 [INFO]  Saved checkpoint to "model/Knowledgeinformation_buildings_imputer/model-0002.params"
2019-09-01 12:58:29,958 [INFO]  Epoch[2] Validation-cross-entropy=0.395168
2019-09-01 12:58:29,959 [INFO]  Epoch[2] Validation-Knowledge/information_buildings-accuracy=0.000000
2019-09-01 12:58:30,151 [INFO]  Epoch[3] Batch [0-40]	Speed: 3430.47 samples/sec	cross-entropy=0.435889	Knowledge/information_buildings-accuracy=0.000000
2019-09-01 12:58:30,329 [INFO]  Epoch[3] Train-cross-entropy=0.618722
2019-09-01 12:58:30,330 [INFO]  Epoch[3] Train-Knowledge/information_buildings-accuracy=0.000000
2019-09-01 12:58:30,331 [INFO]  Epoch[3] Time cost=0.372
2019-09-01 12:58:30,334 [INFO]  Saved checkpoint to "model/Knowledgeinformation_buildings_imputer/model-0003.params"
2019-09-01 12:58:30,369 [INFO]  Epoch[3] Validation-cross-entropy=0.523573
2019-09-01 12:58:30,370 [INFO]  Epoch[3] Validation-Knowledge/information_buildings-accuracy=0.000000
2019-09-01 12:58:30,581 [INFO]  Epoch[4] Batch [0-40]	Speed: 3108.58 samples/sec	cross-entropy=0.581770	Knowledge/information_buildings-accuracy=0.000000
2019-09-01 12:58:30,754 [INFO]  Epoch[4] Train-cross-entropy=0.510561
2019-09-01 12:58:30,755 [INFO]  Epoch[4] Train-Knowledge/information_buildings-accuracy=0.000000
2019-09-01 12:58:30,756 [INFO]  Epoch[4] Time cost=0.385
2019-09-01 12:58:30,758 [INFO]  Saved checkpoint to "model/Knowledgeinformation_buildings_imputer/model-0004.params"
2019-09-01 12:58:30,793 [INFO]  Epoch[4] Validation-cross-entropy=0.315011
2019-09-01 12:58:30,794 [INFO]  Epoch[4] Validation-Knowledge/information_buildings-accuracy=0.000000
2019-09-01 12:58:30,986 [INFO]  Epoch[5] Batch [0-40]	Speed: 3425.47 samples/sec	cross-entropy=0.309949	Knowledge/information_buildings-accuracy=0.000000
2019-09-01 12:58:31,167 [INFO]  Epoch[5] Train-cross-entropy=0.376469
2019-09-01 12:58:31,168 [INFO]  Epoch[5] Train-Knowledge/information_buildings-accuracy=0.000000
2019-09-01 12:58:31,168 [INFO]  Epoch[5] Time cost=0.374
2019-09-01 12:58:31,171 [INFO]  Saved checkpoint to "model/Knowledgeinformation_buildings_imputer/model-0005.params"
2019-09-01 12:58:31,205 [INFO]  Epoch[5] Validation-cross-entropy=0.439477
2019-09-01 12:58:31,206 [INFO]  Epoch[5] Validation-Knowledge/information_buildings-accuracy=0.000000
2019-09-01 12:58:31,418 [INFO]  Epoch[6] Batch [0-40]	Speed: 3105.48 samples/sec	cross-entropy=0.378742	Knowledge/information_buildings-accuracy=0.000000
2019-09-01 12:58:31,620 [INFO]  Epoch[6] Train-cross-entropy=0.320625
2019-09-01 12:58:31,620 [INFO]  Epoch[6] Train-Knowledge/information_buildings-accuracy=0.000000
2019-09-01 12:58:31,621 [INFO]  Epoch[6] Time cost=0.414
2019-09-01 12:58:31,623 [INFO]  Saved checkpoint to "model/Knowledgeinformation_buildings_imputer/model-0006.params"
2019-09-01 12:58:31,659 [INFO]  Epoch[6] Validation-cross-entropy=0.212248
2019-09-01 12:58:31,660 [INFO]  Epoch[6] Validation-Knowledge/information_buildings-accuracy=0.000000
2019-09-01 12:58:31,848 [INFO]  Epoch[7] Batch [0-40]	Speed: 3501.60 samples/sec	cross-entropy=0.194515	Knowledge/information_buildings-accuracy=0.000000
2019-09-01 12:58:32,022 [INFO]  Epoch[7] Train-cross-entropy=0.225661
2019-09-01 12:58:32,022 [INFO]  Epoch[7] Train-Knowledge/information_buildings-accuracy=0.000000
2019-09-01 12:58:32,023 [INFO]  Epoch[7] Time cost=0.362
2019-09-01 12:58:32,025 [INFO]  Saved checkpoint to "model/Knowledgeinformation_buildings_imputer/model-0007.params"
2019-09-01 12:58:32,064 [INFO]  Epoch[7] Validation-cross-entropy=0.351259
2019-09-01 12:58:32,065 [INFO]  Epoch[7] Validation-Knowledge/information_buildings-accuracy=0.000000
2019-09-01 12:58:32,265 [INFO]  Epoch[8] Batch [0-40]	Speed: 3300.93 samples/sec	cross-entropy=0.256607	Knowledge/information_buildings-accuracy=0.000000
2019-09-01 12:58:32,438 [INFO]  Epoch[8] Train-cross-entropy=0.195814
2019-09-01 12:58:32,439 [INFO]  Epoch[8] Train-Knowledge/information_buildings-accuracy=0.000000
2019-09-01 12:58:32,440 [INFO]  Epoch[8] Time cost=0.374
2019-09-01 12:58:32,442 [INFO]  Saved checkpoint to "model/Knowledgeinformation_buildings_imputer/model-0008.params"
2019-09-01 12:58:32,477 [INFO]  Epoch[8] Validation-cross-entropy=0.233371
2019-09-01 12:58:32,478 [INFO]  Epoch[8] Validation-Knowledge/information_buildings-accuracy=0.000000
2019-09-01 12:58:32,669 [INFO]  Epoch[9] Batch [0-40]	Speed: 3444.47 samples/sec	cross-entropy=0.179352	Knowledge/information_buildings-accuracy=0.000000
2019-09-01 12:58:32,845 [INFO]  Epoch[9] Train-cross-entropy=0.153670
2019-09-01 12:58:32,846 [INFO]  Epoch[9] Train-Knowledge/information_buildings-accuracy=0.000000
2019-09-01 12:58:32,846 [INFO]  Epoch[9] Time cost=0.368
2019-09-01 12:58:32,849 [INFO]  Saved checkpoint to "model/Knowledgeinformation_buildings_imputer/model-0009.params"
2019-09-01 12:58:32,887 [INFO]  Epoch[9] Validation-cross-entropy=0.236180
2019-09-01 12:58:32,887 [INFO]  Epoch[9] Validation-Knowledge/information_buildings-accuracy=0.000000
2019-09-01 12:58:33,082 [INFO]  Epoch[10] Batch [0-40]	Speed: 3409.40 samples/sec	cross-entropy=0.148226	Knowledge/information_buildings-accuracy=0.000000
2019-09-01 12:58:33,259 [INFO]  Epoch[10] Train-cross-entropy=0.129094
2019-09-01 12:58:33,260 [INFO]  Epoch[10] Train-Knowledge/information_buildings-accuracy=0.000000
2019-09-01 12:58:33,261 [INFO]  Epoch[10] Time cost=0.373
2019-09-01 12:58:33,264 [INFO]  Saved checkpoint to "model/Knowledgeinformation_buildings_imputer/model-0010.params"
2019-09-01 12:58:33,298 [INFO]  Epoch[10] Validation-cross-entropy=0.287037
2019-09-01 12:58:33,299 [INFO]  Epoch[10] Validation-Knowledge/information_buildings-accuracy=0.000000
2019-09-01 12:58:33,492 [INFO]  Epoch[11] Batch [0-40]	Speed: 3412.11 samples/sec	cross-entropy=0.178897	Knowledge/information_buildings-accuracy=0.000000
2019-09-01 12:58:33,669 [INFO]  Epoch[11] Train-cross-entropy=0.115399
2019-09-01 12:58:33,670 [INFO]  Epoch[11] Train-Knowledge/information_buildings-accuracy=0.000000
2019-09-01 12:58:33,671 [INFO]  Epoch[11] Time cost=0.371
2019-09-01 12:58:33,674 [INFO]  Saved checkpoint to "model/Knowledgeinformation_buildings_imputer/model-0011.params"
2019-09-01 12:58:33,708 [INFO]  No improvement detected for 5 epochs compared to 0.21224785720308623 last error obtained: 0.22558531247907215, stopping here
2019-09-01 12:58:33,709 [INFO]  
========== done (4.995578765869141 s) fit model
2019-09-01 12:58:38,012 [INFO]  
========== start: fit model
2019-09-01 12:58:38,013 [WARNING]  Already bound, ignoring bind()
2019-09-01 12:58:38,265 [INFO]  Epoch[0] Batch [0-37]	Speed: 2430.10 samples/sec	cross-entropy=5.890099	Markets-accuracy=0.000000
2019-09-01 12:58:38,469 [INFO]  Epoch[0] Train-cross-entropy=2.954174
2019-09-01 12:58:38,470 [INFO]  Epoch[0] Train-Markets-accuracy=0.000000
2019-09-01 12:58:38,470 [INFO]  Epoch[0] Time cost=0.455
2019-09-01 12:58:38,473 [INFO]  Saved checkpoint to "model/Markets_imputer/model-0000.params"
2019-09-01 12:58:38,518 [INFO]  Epoch[0] Validation-cross-entropy=1.485700
2019-09-01 12:58:38,519 [INFO]  Epoch[0] Validation-Markets-accuracy=0.000000
2019-09-01 12:58:38,743 [INFO]  Epoch[1] Batch [0-37]	Speed: 2716.45 samples/sec	cross-entropy=2.478040	Markets-accuracy=0.000000
2019-09-01 12:58:38,984 [INFO]  Epoch[1] Train-cross-entropy=1.383787
2019-09-01 12:58:38,985 [INFO]  Epoch[1] Train-Markets-accuracy=0.000000
2019-09-01 12:58:38,986 [INFO]  Epoch[1] Time cost=0.466
2019-09-01 12:58:38,988 [INFO]  Saved checkpoint to "model/Markets_imputer/model-0001.params"
2019-09-01 12:58:39,040 [INFO]  Epoch[1] Validation-cross-entropy=0.721139
2019-09-01 12:58:39,041 [INFO]  Epoch[1] Validation-Markets-accuracy=0.000000
2019-09-01 12:58:39,267 [INFO]  Epoch[2] Batch [0-37]	Speed: 2703.09 samples/sec	cross-entropy=0.939465	Markets-accuracy=0.000000
2019-09-01 12:58:39,465 [INFO]  Epoch[2] Train-cross-entropy=0.879739
2019-09-01 12:58:39,466 [INFO]  Epoch[2] Train-Markets-accuracy=0.000000
2019-09-01 12:58:39,467 [INFO]  Epoch[2] Time cost=0.426
2019-09-01 12:58:39,472 [INFO]  Saved checkpoint to "model/Markets_imputer/model-0002.params"
2019-09-01 12:58:39,514 [INFO]  Epoch[2] Validation-cross-entropy=0.656033
2019-09-01 12:58:39,515 [INFO]  Epoch[2] Validation-Markets-accuracy=0.000000
2019-09-01 12:58:39,718 [INFO]  Epoch[3] Batch [0-37]	Speed: 3025.04 samples/sec	cross-entropy=0.579011	Markets-accuracy=0.000000
2019-09-01 12:58:39,928 [INFO]  Epoch[3] Train-cross-entropy=0.664252
2019-09-01 12:58:39,928 [INFO]  Epoch[3] Train-Markets-accuracy=0.000000
2019-09-01 12:58:39,929 [INFO]  Epoch[3] Time cost=0.413
2019-09-01 12:58:39,932 [INFO]  Saved checkpoint to "model/Markets_imputer/model-0003.params"
2019-09-01 12:58:40,007 [INFO]  Epoch[3] Validation-cross-entropy=0.801315
2019-09-01 12:58:40,008 [INFO]  Epoch[3] Validation-Markets-accuracy=0.000000
2019-09-01 12:58:40,221 [INFO]  Epoch[4] Batch [0-37]	Speed: 2866.31 samples/sec	cross-entropy=0.541143	Markets-accuracy=0.000000
2019-09-01 12:58:40,451 [INFO]  Epoch[4] Train-cross-entropy=0.489979
2019-09-01 12:58:40,452 [INFO]  Epoch[4] Train-Markets-accuracy=0.000000
2019-09-01 12:58:40,452 [INFO]  Epoch[4] Time cost=0.443
2019-09-01 12:58:40,455 [INFO]  Saved checkpoint to "model/Markets_imputer/model-0004.params"
2019-09-01 12:58:40,510 [INFO]  Epoch[4] Validation-cross-entropy=0.661993
2019-09-01 12:58:40,511 [INFO]  Epoch[4] Validation-Markets-accuracy=0.000000
2019-09-01 12:58:40,748 [INFO]  Epoch[5] Batch [0-37]	Speed: 2573.62 samples/sec	cross-entropy=0.332049	Markets-accuracy=0.000000
2019-09-01 12:58:40,941 [INFO]  Epoch[5] Train-cross-entropy=0.406889
2019-09-01 12:58:40,942 [INFO]  Epoch[5] Train-Markets-accuracy=0.000000
2019-09-01 12:58:40,942 [INFO]  Epoch[5] Time cost=0.431
2019-09-01 12:58:40,945 [INFO]  Saved checkpoint to "model/Markets_imputer/model-0005.params"
2019-09-01 12:58:40,988 [INFO]  Epoch[5] Validation-cross-entropy=0.582075
2019-09-01 12:58:40,990 [INFO]  Epoch[5] Validation-Markets-accuracy=0.000000
2019-09-01 12:58:41,179 [INFO]  Epoch[6] Batch [0-37]	Speed: 3221.41 samples/sec	cross-entropy=0.278343	Markets-accuracy=0.000000
2019-09-01 12:58:41,396 [INFO]  Epoch[6] Train-cross-entropy=0.330107
2019-09-01 12:58:41,397 [INFO]  Epoch[6] Train-Markets-accuracy=0.000000
2019-09-01 12:58:41,398 [INFO]  Epoch[6] Time cost=0.407
2019-09-01 12:58:41,403 [INFO]  Saved checkpoint to "model/Markets_imputer/model-0006.params"
2019-09-01 12:58:41,453 [INFO]  Epoch[6] Validation-cross-entropy=0.448576
2019-09-01 12:58:41,454 [INFO]  Epoch[6] Validation-Markets-accuracy=0.000000
2019-09-01 12:58:41,689 [INFO]  Epoch[7] Batch [0-37]	Speed: 2609.20 samples/sec	cross-entropy=0.173368	Markets-accuracy=0.000000
2019-09-01 12:58:41,871 [INFO]  Epoch[7] Train-cross-entropy=0.254953
2019-09-01 12:58:41,871 [INFO]  Epoch[7] Train-Markets-accuracy=0.000000
2019-09-01 12:58:41,872 [INFO]  Epoch[7] Time cost=0.417
2019-09-01 12:58:41,875 [INFO]  Saved checkpoint to "model/Markets_imputer/model-0007.params"
2019-09-01 12:58:41,933 [INFO]  Epoch[7] Validation-cross-entropy=0.324365
2019-09-01 12:58:41,934 [INFO]  Epoch[7] Validation-Markets-accuracy=0.000000
2019-09-01 12:58:42,221 [INFO]  Epoch[8] Batch [0-37]	Speed: 2117.16 samples/sec	cross-entropy=0.201120	Markets-accuracy=0.000000
2019-09-01 12:58:42,406 [INFO]  Epoch[8] Train-cross-entropy=0.351712
2019-09-01 12:58:42,407 [INFO]  Epoch[8] Train-Markets-accuracy=0.000000
2019-09-01 12:58:42,408 [INFO]  Epoch[8] Time cost=0.473
2019-09-01 12:58:42,410 [INFO]  Saved checkpoint to "model/Markets_imputer/model-0008.params"
2019-09-01 12:58:42,462 [INFO]  Epoch[8] Validation-cross-entropy=0.394585
2019-09-01 12:58:42,463 [INFO]  Epoch[8] Validation-Markets-accuracy=0.000000
2019-09-01 12:58:42,722 [INFO]  Epoch[9] Batch [0-37]	Speed: 2358.83 samples/sec	cross-entropy=0.780424	Markets-accuracy=0.000000
2019-09-01 12:58:42,954 [INFO]  Epoch[9] Train-cross-entropy=0.368658
2019-09-01 12:58:42,955 [INFO]  Epoch[9] Train-Markets-accuracy=0.000000
2019-09-01 12:58:42,956 [INFO]  Epoch[9] Time cost=0.492
2019-09-01 12:58:42,961 [INFO]  Saved checkpoint to "model/Markets_imputer/model-0009.params"
2019-09-01 12:58:43,030 [INFO]  Epoch[9] Validation-cross-entropy=0.310499
2019-09-01 12:58:43,031 [INFO]  Epoch[9] Validation-Markets-accuracy=0.000000
2019-09-01 12:58:43,328 [INFO]  Epoch[10] Batch [0-37]	Speed: 2058.79 samples/sec	cross-entropy=0.179761	Markets-accuracy=0.000000
2019-09-01 12:58:43,555 [INFO]  Epoch[10] Train-cross-entropy=0.185988
2019-09-01 12:58:43,557 [INFO]  Epoch[10] Train-Markets-accuracy=0.000000
2019-09-01 12:58:43,558 [INFO]  Epoch[10] Time cost=0.524
2019-09-01 12:58:43,561 [INFO]  Saved checkpoint to "model/Markets_imputer/model-0010.params"
2019-09-01 12:58:43,607 [INFO]  Epoch[10] Validation-cross-entropy=0.226515
2019-09-01 12:58:43,608 [INFO]  Epoch[10] Validation-Markets-accuracy=0.000000
2019-09-01 12:58:43,833 [INFO]  Epoch[11] Batch [0-37]	Speed: 2737.99 samples/sec	cross-entropy=0.134081	Markets-accuracy=0.000000
2019-09-01 12:58:44,023 [INFO]  Epoch[11] Train-cross-entropy=0.156066
2019-09-01 12:58:44,027 [INFO]  Epoch[11] Train-Markets-accuracy=0.000000
2019-09-01 12:58:44,028 [INFO]  Epoch[11] Time cost=0.419
2019-09-01 12:58:44,031 [INFO]  Saved checkpoint to "model/Markets_imputer/model-0011.params"
2019-09-01 12:58:44,068 [INFO]  Epoch[11] Validation-cross-entropy=0.222092
2019-09-01 12:58:44,068 [INFO]  Epoch[11] Validation-Markets-accuracy=0.000000
2019-09-01 12:58:44,248 [INFO]  Epoch[12] Batch [0-37]	Speed: 3396.62 samples/sec	cross-entropy=0.142657	Markets-accuracy=0.000000
2019-09-01 12:58:44,418 [INFO]  Epoch[12] Train-cross-entropy=0.151505
2019-09-01 12:58:44,418 [INFO]  Epoch[12] Train-Markets-accuracy=0.000000
2019-09-01 12:58:44,419 [INFO]  Epoch[12] Time cost=0.350
2019-09-01 12:58:44,421 [INFO]  Saved checkpoint to "model/Markets_imputer/model-0012.params"
2019-09-01 12:58:44,458 [INFO]  Epoch[12] Validation-cross-entropy=0.145194
2019-09-01 12:58:44,458 [INFO]  Epoch[12] Validation-Markets-accuracy=0.000000
2019-09-01 12:58:44,639 [INFO]  Epoch[13] Batch [0-37]	Speed: 3381.11 samples/sec	cross-entropy=0.101093	Markets-accuracy=0.000000
2019-09-01 12:58:44,811 [INFO]  Epoch[13] Train-cross-entropy=0.088170
2019-09-01 12:58:44,812 [INFO]  Epoch[13] Train-Markets-accuracy=0.000000
2019-09-01 12:58:44,813 [INFO]  Epoch[13] Time cost=0.354
2019-09-01 12:58:44,816 [INFO]  Saved checkpoint to "model/Markets_imputer/model-0013.params"
2019-09-01 12:58:44,858 [INFO]  Epoch[13] Validation-cross-entropy=0.157254
2019-09-01 12:58:44,859 [INFO]  Epoch[13] Validation-Markets-accuracy=0.000000
2019-09-01 12:58:45,043 [INFO]  Epoch[14] Batch [0-37]	Speed: 3341.81 samples/sec	cross-entropy=0.090509	Markets-accuracy=0.000000
2019-09-01 12:58:45,214 [INFO]  Epoch[14] Train-cross-entropy=0.077522
2019-09-01 12:58:45,215 [INFO]  Epoch[14] Train-Markets-accuracy=0.000000
2019-09-01 12:58:45,216 [INFO]  Epoch[14] Time cost=0.357
2019-09-01 12:58:45,219 [INFO]  Saved checkpoint to "model/Markets_imputer/model-0014.params"
2019-09-01 12:58:45,255 [INFO]  Epoch[14] Validation-cross-entropy=0.100459
2019-09-01 12:58:45,256 [INFO]  Epoch[14] Validation-Markets-accuracy=0.000000
2019-09-01 12:58:45,440 [INFO]  Epoch[15] Batch [0-37]	Speed: 3306.08 samples/sec	cross-entropy=0.085721	Markets-accuracy=0.000000
2019-09-01 12:58:45,609 [INFO]  Epoch[15] Train-cross-entropy=0.061517
2019-09-01 12:58:45,610 [INFO]  Epoch[15] Train-Markets-accuracy=0.000000
2019-09-01 12:58:45,611 [INFO]  Epoch[15] Time cost=0.354
2019-09-01 12:58:45,613 [INFO]  Saved checkpoint to "model/Markets_imputer/model-0015.params"
2019-09-01 12:58:45,650 [INFO]  Epoch[15] Validation-cross-entropy=0.078761
2019-09-01 12:58:45,651 [INFO]  Epoch[15] Validation-Markets-accuracy=0.000000
2019-09-01 12:58:45,835 [INFO]  Epoch[16] Batch [0-37]	Speed: 3316.28 samples/sec	cross-entropy=0.083607	Markets-accuracy=0.000000
2019-09-01 12:58:46,004 [INFO]  Epoch[16] Train-cross-entropy=0.062317
2019-09-01 12:58:46,005 [INFO]  Epoch[16] Train-Markets-accuracy=0.000000
2019-09-01 12:58:46,005 [INFO]  Epoch[16] Time cost=0.354
2019-09-01 12:58:46,008 [INFO]  Saved checkpoint to "model/Markets_imputer/model-0016.params"
2019-09-01 12:58:46,044 [INFO]  Epoch[16] Validation-cross-entropy=0.108655
2019-09-01 12:58:46,045 [INFO]  Epoch[16] Validation-Markets-accuracy=0.000000
2019-09-01 12:58:46,224 [INFO]  Epoch[17] Batch [0-37]	Speed: 3420.29 samples/sec	cross-entropy=0.078730	Markets-accuracy=0.000000
2019-09-01 12:58:46,394 [INFO]  Epoch[17] Train-cross-entropy=0.058450
2019-09-01 12:58:46,395 [INFO]  Epoch[17] Train-Markets-accuracy=0.000000
2019-09-01 12:58:46,395 [INFO]  Epoch[17] Time cost=0.350
2019-09-01 12:58:46,398 [INFO]  Saved checkpoint to "model/Markets_imputer/model-0017.params"
2019-09-01 12:58:46,434 [INFO]  Epoch[17] Validation-cross-entropy=0.074799
2019-09-01 12:58:46,435 [INFO]  Epoch[17] Validation-Markets-accuracy=0.000000
2019-09-01 12:58:46,620 [INFO]  Epoch[18] Batch [0-37]	Speed: 3287.20 samples/sec	cross-entropy=0.046009	Markets-accuracy=0.000000
2019-09-01 12:58:46,801 [INFO]  Epoch[18] Train-cross-entropy=0.042013
2019-09-01 12:58:46,801 [INFO]  Epoch[18] Train-Markets-accuracy=0.000000
2019-09-01 12:58:46,802 [INFO]  Epoch[18] Time cost=0.366
2019-09-01 12:58:46,804 [INFO]  Saved checkpoint to "model/Markets_imputer/model-0018.params"
2019-09-01 12:58:46,841 [INFO]  Epoch[18] Validation-cross-entropy=0.085705
2019-09-01 12:58:46,842 [INFO]  Epoch[18] Validation-Markets-accuracy=0.000000
2019-09-01 12:58:47,030 [INFO]  Epoch[19] Batch [0-37]	Speed: 3253.03 samples/sec	cross-entropy=0.052665	Markets-accuracy=0.000000
2019-09-01 12:58:47,224 [INFO]  Epoch[19] Train-cross-entropy=0.045914
2019-09-01 12:58:47,225 [INFO]  Epoch[19] Train-Markets-accuracy=0.000000
2019-09-01 12:58:47,226 [INFO]  Epoch[19] Time cost=0.382
2019-09-01 12:58:47,228 [INFO]  Saved checkpoint to "model/Markets_imputer/model-0019.params"
2019-09-01 12:58:47,277 [INFO]  Epoch[19] Validation-cross-entropy=0.075665
2019-09-01 12:58:47,277 [INFO]  Epoch[19] Validation-Markets-accuracy=0.000000
2019-09-01 12:58:47,472 [INFO]  Epoch[20] Batch [0-37]	Speed: 3124.40 samples/sec	cross-entropy=0.029930	Markets-accuracy=0.000000
2019-09-01 12:58:47,647 [INFO]  Epoch[20] Train-cross-entropy=0.050745
2019-09-01 12:58:47,647 [INFO]  Epoch[20] Train-Markets-accuracy=0.000000
2019-09-01 12:58:47,648 [INFO]  Epoch[20] Time cost=0.370
2019-09-01 12:58:47,651 [INFO]  Saved checkpoint to "model/Markets_imputer/model-0020.params"
2019-09-01 12:58:47,688 [INFO]  Epoch[20] Validation-cross-entropy=0.112394
2019-09-01 12:58:47,689 [INFO]  Epoch[20] Validation-Markets-accuracy=0.000000
2019-09-01 12:58:47,869 [INFO]  Epoch[21] Batch [0-37]	Speed: 3380.11 samples/sec	cross-entropy=0.044163	Markets-accuracy=0.000000
2019-09-01 12:58:48,042 [INFO]  Epoch[21] Train-cross-entropy=0.049932
2019-09-01 12:58:48,043 [INFO]  Epoch[21] Train-Markets-accuracy=0.000000
2019-09-01 12:58:48,044 [INFO]  Epoch[21] Time cost=0.355
2019-09-01 12:58:48,047 [INFO]  Saved checkpoint to "model/Markets_imputer/model-0021.params"
2019-09-01 12:58:48,084 [INFO]  Epoch[21] Validation-cross-entropy=0.079589
2019-09-01 12:58:48,085 [INFO]  Epoch[21] Validation-Markets-accuracy=0.000000
2019-09-01 12:58:48,271 [INFO]  Epoch[22] Batch [0-37]	Speed: 3286.42 samples/sec	cross-entropy=0.065234	Markets-accuracy=0.000000
2019-09-01 12:58:48,445 [INFO]  Epoch[22] Train-cross-entropy=0.113503
2019-09-01 12:58:48,446 [INFO]  Epoch[22] Train-Markets-accuracy=0.000000
2019-09-01 12:58:48,447 [INFO]  Epoch[22] Time cost=0.361
2019-09-01 12:58:48,450 [INFO]  Saved checkpoint to "model/Markets_imputer/model-0022.params"
2019-09-01 12:58:48,486 [INFO]  No improvement detected for 5 epochs compared to 0.07479852065443993 last error obtained: 0.09202217093358438, stopping here
2019-09-01 12:58:48,487 [INFO]  
========== done (10.47464656829834 s) fit model
2019-09-01 12:58:52,304 [INFO]  
========== start: fit model
2019-09-01 12:58:52,305 [WARNING]  Already bound, ignoring bind()
2019-09-01 12:58:52,466 [INFO]  Epoch[0] Batch [0-32]	Speed: 3303.72 samples/sec	cross-entropy=9.214712	Mines_or_quarries-accuracy=0.000000
2019-09-01 12:58:52,642 [INFO]  Epoch[0] Train-cross-entropy=4.295822
2019-09-01 12:58:52,642 [INFO]  Epoch[0] Train-Mines_or_quarries-accuracy=0.000000
2019-09-01 12:58:52,643 [INFO]  Epoch[0] Time cost=0.337
2019-09-01 12:58:52,646 [INFO]  Saved checkpoint to "model/Mines_or_quarries_imputer/model-0000.params"
2019-09-01 12:58:52,675 [INFO]  Epoch[0] Validation-cross-entropy=2.619685
2019-09-01 12:58:52,675 [INFO]  Epoch[0] Validation-Mines_or_quarries-accuracy=0.000000
2019-09-01 12:58:52,858 [INFO]  Epoch[1] Batch [0-32]	Speed: 2893.43 samples/sec	cross-entropy=2.884789	Mines_or_quarries-accuracy=0.000000
2019-09-01 12:58:53,010 [INFO]  Epoch[1] Train-cross-entropy=1.814901
2019-09-01 12:58:53,011 [INFO]  Epoch[1] Train-Mines_or_quarries-accuracy=0.000000
2019-09-01 12:58:53,011 [INFO]  Epoch[1] Time cost=0.335
2019-09-01 12:58:53,014 [INFO]  Saved checkpoint to "model/Mines_or_quarries_imputer/model-0001.params"
2019-09-01 12:58:53,043 [INFO]  Epoch[1] Validation-cross-entropy=1.500188
2019-09-01 12:58:53,044 [INFO]  Epoch[1] Validation-Mines_or_quarries-accuracy=0.000000
2019-09-01 12:58:53,219 [INFO]  Epoch[2] Batch [0-32]	Speed: 3014.26 samples/sec	cross-entropy=1.462512	Mines_or_quarries-accuracy=0.000000
2019-09-01 12:58:53,372 [INFO]  Epoch[2] Train-cross-entropy=0.852253
2019-09-01 12:58:53,373 [INFO]  Epoch[2] Train-Mines_or_quarries-accuracy=0.000000
2019-09-01 12:58:53,373 [INFO]  Epoch[2] Time cost=0.329
2019-09-01 12:58:53,376 [INFO]  Saved checkpoint to "model/Mines_or_quarries_imputer/model-0002.params"
2019-09-01 12:58:53,405 [INFO]  Epoch[2] Validation-cross-entropy=0.958096
2019-09-01 12:58:53,406 [INFO]  Epoch[2] Validation-Mines_or_quarries-accuracy=0.000000
2019-09-01 12:58:53,568 [INFO]  Epoch[3] Batch [0-32]	Speed: 3273.61 samples/sec	cross-entropy=0.753072	Mines_or_quarries-accuracy=0.000000
2019-09-01 12:58:53,742 [INFO]  Epoch[3] Train-cross-entropy=0.737196
2019-09-01 12:58:53,743 [INFO]  Epoch[3] Train-Mines_or_quarries-accuracy=0.000000
2019-09-01 12:58:53,743 [INFO]  Epoch[3] Time cost=0.337
2019-09-01 12:58:53,746 [INFO]  Saved checkpoint to "model/Mines_or_quarries_imputer/model-0003.params"
2019-09-01 12:58:53,775 [INFO]  Epoch[3] Validation-cross-entropy=0.763527
2019-09-01 12:58:53,776 [INFO]  Epoch[3] Validation-Mines_or_quarries-accuracy=0.000000
2019-09-01 12:58:53,932 [INFO]  Epoch[4] Batch [0-32]	Speed: 3402.13 samples/sec	cross-entropy=0.580730	Mines_or_quarries-accuracy=0.000000
2019-09-01 12:58:54,078 [INFO]  Epoch[4] Train-cross-entropy=0.614957
2019-09-01 12:58:54,079 [INFO]  Epoch[4] Train-Mines_or_quarries-accuracy=0.000000
2019-09-01 12:58:54,079 [INFO]  Epoch[4] Time cost=0.303
2019-09-01 12:58:54,082 [INFO]  Saved checkpoint to "model/Mines_or_quarries_imputer/model-0004.params"
2019-09-01 12:58:54,111 [INFO]  Epoch[4] Validation-cross-entropy=0.507333
2019-09-01 12:58:54,112 [INFO]  Epoch[4] Validation-Mines_or_quarries-accuracy=0.000000
2019-09-01 12:58:54,269 [INFO]  Epoch[5] Batch [0-32]	Speed: 3388.77 samples/sec	cross-entropy=0.350589	Mines_or_quarries-accuracy=0.000000
2019-09-01 12:58:54,414 [INFO]  Epoch[5] Train-cross-entropy=0.231132
2019-09-01 12:58:54,414 [INFO]  Epoch[5] Train-Mines_or_quarries-accuracy=0.000000
2019-09-01 12:58:54,415 [INFO]  Epoch[5] Time cost=0.302
2019-09-01 12:58:54,418 [INFO]  Saved checkpoint to "model/Mines_or_quarries_imputer/model-0005.params"
2019-09-01 12:58:54,447 [INFO]  Epoch[5] Validation-cross-entropy=0.398434
2019-09-01 12:58:54,447 [INFO]  Epoch[5] Validation-Mines_or_quarries-accuracy=0.000000
2019-09-01 12:58:54,634 [INFO]  Epoch[6] Batch [0-32]	Speed: 2830.64 samples/sec	cross-entropy=0.224130	Mines_or_quarries-accuracy=0.000000
2019-09-01 12:58:54,783 [INFO]  Epoch[6] Train-cross-entropy=0.179109
2019-09-01 12:58:54,787 [INFO]  Epoch[6] Train-Mines_or_quarries-accuracy=0.000000
2019-09-01 12:58:54,788 [INFO]  Epoch[6] Time cost=0.340
2019-09-01 12:58:54,790 [INFO]  Saved checkpoint to "model/Mines_or_quarries_imputer/model-0006.params"
2019-09-01 12:58:54,820 [INFO]  Epoch[6] Validation-cross-entropy=0.304610
2019-09-01 12:58:54,820 [INFO]  Epoch[6] Validation-Mines_or_quarries-accuracy=0.000000
2019-09-01 12:58:54,988 [INFO]  Epoch[7] Batch [0-32]	Speed: 3151.23 samples/sec	cross-entropy=0.153972	Mines_or_quarries-accuracy=0.000000
2019-09-01 12:58:55,139 [INFO]  Epoch[7] Train-cross-entropy=0.159867
2019-09-01 12:58:55,140 [INFO]  Epoch[7] Train-Mines_or_quarries-accuracy=0.000000
2019-09-01 12:58:55,141 [INFO]  Epoch[7] Time cost=0.320
2019-09-01 12:58:55,144 [INFO]  Saved checkpoint to "model/Mines_or_quarries_imputer/model-0007.params"
2019-09-01 12:58:55,173 [INFO]  Epoch[7] Validation-cross-entropy=0.244047
2019-09-01 12:58:55,174 [INFO]  Epoch[7] Validation-Mines_or_quarries-accuracy=0.000000
2019-09-01 12:58:55,341 [INFO]  Epoch[8] Batch [0-32]	Speed: 3172.06 samples/sec	cross-entropy=0.123878	Mines_or_quarries-accuracy=0.000000
2019-09-01 12:58:55,501 [INFO]  Epoch[8] Train-cross-entropy=0.180943
2019-09-01 12:58:55,502 [INFO]  Epoch[8] Train-Mines_or_quarries-accuracy=0.000000
2019-09-01 12:58:55,502 [INFO]  Epoch[8] Time cost=0.327
2019-09-01 12:58:55,505 [INFO]  Saved checkpoint to "model/Mines_or_quarries_imputer/model-0008.params"
2019-09-01 12:58:55,536 [INFO]  Epoch[8] Validation-cross-entropy=0.231578
2019-09-01 12:58:55,537 [INFO]  Epoch[8] Validation-Mines_or_quarries-accuracy=0.000000
2019-09-01 12:58:55,711 [INFO]  Epoch[9] Batch [0-32]	Speed: 3056.43 samples/sec	cross-entropy=0.205625	Mines_or_quarries-accuracy=0.000000
2019-09-01 12:58:55,872 [INFO]  Epoch[9] Train-cross-entropy=0.162548
2019-09-01 12:58:55,873 [INFO]  Epoch[9] Train-Mines_or_quarries-accuracy=0.000000
2019-09-01 12:58:55,874 [INFO]  Epoch[9] Time cost=0.336
2019-09-01 12:58:55,877 [INFO]  Saved checkpoint to "model/Mines_or_quarries_imputer/model-0009.params"
2019-09-01 12:58:55,908 [INFO]  Epoch[9] Validation-cross-entropy=0.237670
2019-09-01 12:58:55,908 [INFO]  Epoch[9] Validation-Mines_or_quarries-accuracy=0.000000
2019-09-01 12:58:56,075 [INFO]  Epoch[10] Batch [0-32]	Speed: 3208.53 samples/sec	cross-entropy=0.161525	Mines_or_quarries-accuracy=0.000000
2019-09-01 12:58:56,242 [INFO]  Epoch[10] Train-cross-entropy=0.182547
2019-09-01 12:58:56,243 [INFO]  Epoch[10] Train-Mines_or_quarries-accuracy=0.000000
2019-09-01 12:58:56,244 [INFO]  Epoch[10] Time cost=0.334
2019-09-01 12:58:56,246 [INFO]  Saved checkpoint to "model/Mines_or_quarries_imputer/model-0010.params"
2019-09-01 12:58:56,279 [INFO]  Epoch[10] Validation-cross-entropy=0.270544
2019-09-01 12:58:56,280 [INFO]  Epoch[10] Validation-Mines_or_quarries-accuracy=0.000000
2019-09-01 12:58:56,445 [INFO]  Epoch[11] Batch [0-32]	Speed: 3239.15 samples/sec	cross-entropy=0.183637	Mines_or_quarries-accuracy=0.000000
2019-09-01 12:58:56,608 [INFO]  Epoch[11] Train-cross-entropy=0.109372
2019-09-01 12:58:56,609 [INFO]  Epoch[11] Train-Mines_or_quarries-accuracy=0.000000
2019-09-01 12:58:56,610 [INFO]  Epoch[11] Time cost=0.329
2019-09-01 12:58:56,613 [INFO]  Saved checkpoint to "model/Mines_or_quarries_imputer/model-0011.params"
2019-09-01 12:58:56,645 [INFO]  Epoch[11] Validation-cross-entropy=0.140516
2019-09-01 12:58:56,645 [INFO]  Epoch[11] Validation-Mines_or_quarries-accuracy=0.000000
2019-09-01 12:58:56,831 [INFO]  Epoch[12] Batch [0-32]	Speed: 2838.82 samples/sec	cross-entropy=0.122280	Mines_or_quarries-accuracy=0.000000
2019-09-01 12:58:56,985 [INFO]  Epoch[12] Train-cross-entropy=0.141871
2019-09-01 12:58:56,986 [INFO]  Epoch[12] Train-Mines_or_quarries-accuracy=0.000000
2019-09-01 12:58:56,987 [INFO]  Epoch[12] Time cost=0.341
2019-09-01 12:58:56,989 [INFO]  Saved checkpoint to "model/Mines_or_quarries_imputer/model-0012.params"
2019-09-01 12:58:57,023 [INFO]  Epoch[12] Validation-cross-entropy=0.245247
2019-09-01 12:58:57,024 [INFO]  Epoch[12] Validation-Mines_or_quarries-accuracy=0.000000
2019-09-01 12:58:57,197 [INFO]  Epoch[13] Batch [0-32]	Speed: 3099.43 samples/sec	cross-entropy=0.175107	Mines_or_quarries-accuracy=0.000000
2019-09-01 12:58:57,410 [INFO]  Epoch[13] Train-cross-entropy=0.103573
2019-09-01 12:58:57,411 [INFO]  Epoch[13] Train-Mines_or_quarries-accuracy=0.000000
2019-09-01 12:58:57,412 [INFO]  Epoch[13] Time cost=0.387
2019-09-01 12:58:57,415 [INFO]  Saved checkpoint to "model/Mines_or_quarries_imputer/model-0013.params"
2019-09-01 12:58:57,453 [INFO]  Epoch[13] Validation-cross-entropy=0.113580
2019-09-01 12:58:57,454 [INFO]  Epoch[13] Validation-Mines_or_quarries-accuracy=0.000000
2019-09-01 12:58:57,632 [INFO]  Epoch[14] Batch [0-32]	Speed: 2978.03 samples/sec	cross-entropy=0.088846	Mines_or_quarries-accuracy=0.000000
2019-09-01 12:58:57,796 [INFO]  Epoch[14] Train-cross-entropy=0.268170
2019-09-01 12:58:57,796 [INFO]  Epoch[14] Train-Mines_or_quarries-accuracy=0.000000
2019-09-01 12:58:57,797 [INFO]  Epoch[14] Time cost=0.342
2019-09-01 12:58:57,800 [INFO]  Saved checkpoint to "model/Mines_or_quarries_imputer/model-0014.params"
2019-09-01 12:58:57,829 [INFO]  Epoch[14] Validation-cross-entropy=1.069253
2019-09-01 12:58:57,830 [INFO]  Epoch[14] Validation-Mines_or_quarries-accuracy=0.000000
2019-09-01 12:58:58,001 [INFO]  Epoch[15] Batch [0-32]	Speed: 3096.05 samples/sec	cross-entropy=0.402327	Mines_or_quarries-accuracy=0.000000
2019-09-01 12:58:58,154 [INFO]  Epoch[15] Train-cross-entropy=0.124219
2019-09-01 12:58:58,155 [INFO]  Epoch[15] Train-Mines_or_quarries-accuracy=0.000000
2019-09-01 12:58:58,155 [INFO]  Epoch[15] Time cost=0.325
2019-09-01 12:58:58,158 [INFO]  Saved checkpoint to "model/Mines_or_quarries_imputer/model-0015.params"
2019-09-01 12:58:58,187 [INFO]  Epoch[15] Validation-cross-entropy=0.160102
2019-09-01 12:58:58,188 [INFO]  Epoch[15] Validation-Mines_or_quarries-accuracy=0.000000
2019-09-01 12:58:58,352 [INFO]  Epoch[16] Batch [0-32]	Speed: 3233.09 samples/sec	cross-entropy=0.178154	Mines_or_quarries-accuracy=0.000000
2019-09-01 12:58:58,514 [INFO]  Epoch[16] Train-cross-entropy=0.253344
2019-09-01 12:58:58,515 [INFO]  Epoch[16] Train-Mines_or_quarries-accuracy=0.000000
2019-09-01 12:58:58,515 [INFO]  Epoch[16] Time cost=0.326
2019-09-01 12:58:58,518 [INFO]  Saved checkpoint to "model/Mines_or_quarries_imputer/model-0016.params"
2019-09-01 12:58:58,547 [INFO]  Epoch[16] Validation-cross-entropy=0.383531
2019-09-01 12:58:58,548 [INFO]  Epoch[16] Validation-Mines_or_quarries-accuracy=0.000000
2019-09-01 12:58:58,712 [INFO]  Epoch[17] Batch [0-32]	Speed: 3228.92 samples/sec	cross-entropy=0.291146	Mines_or_quarries-accuracy=0.000000
2019-09-01 12:58:58,875 [INFO]  Epoch[17] Train-cross-entropy=0.230768
2019-09-01 12:58:58,875 [INFO]  Epoch[17] Train-Mines_or_quarries-accuracy=0.000000
2019-09-01 12:58:58,876 [INFO]  Epoch[17] Time cost=0.327
2019-09-01 12:58:58,879 [INFO]  Saved checkpoint to "model/Mines_or_quarries_imputer/model-0017.params"
2019-09-01 12:58:58,910 [INFO]  Epoch[17] Validation-cross-entropy=0.243117
2019-09-01 12:58:58,911 [INFO]  Epoch[17] Validation-Mines_or_quarries-accuracy=0.000000
2019-09-01 12:58:59,097 [INFO]  Epoch[18] Batch [0-32]	Speed: 2850.51 samples/sec	cross-entropy=0.150800	Mines_or_quarries-accuracy=0.000000
2019-09-01 12:58:59,271 [INFO]  Epoch[18] Train-cross-entropy=0.148572
2019-09-01 12:58:59,272 [INFO]  Epoch[18] Train-Mines_or_quarries-accuracy=0.000000
2019-09-01 12:58:59,272 [INFO]  Epoch[18] Time cost=0.361
2019-09-01 12:58:59,275 [INFO]  Saved checkpoint to "model/Mines_or_quarries_imputer/model-0018.params"
2019-09-01 12:58:59,304 [INFO]  No improvement detected for 5 epochs compared to 0.11358040677649635 last error obtained: 0.22296054235526494, stopping here
2019-09-01 12:58:59,305 [INFO]  
========== done (7.0015175342559814 s) fit model
2019-09-01 12:59:00,967 [INFO]  CategoricalEncoder for column Monumental_building_cost                                found only 20 occurrences of value 61.6
2019-09-01 12:59:00,968 [INFO]  CategoricalEncoder for column Monumental_building_cost                                found only 15 occurrences of value 100-200
2019-09-01 12:59:00,969 [INFO]  CategoricalEncoder for column Monumental_building_cost                                found only 11 occurrences of value 1200
2019-09-01 12:59:00,969 [INFO]  CategoricalEncoder for column Monumental_building_cost                                found only 11 occurrences of value 3306
2019-09-01 12:59:00,970 [INFO]  CategoricalEncoder for column Monumental_building_cost                                found only 6 occurrences of value 2560000
2019-09-01 12:59:00,970 [INFO]  CategoricalEncoder for column Monumental_building_cost                                found only 4 occurrences of value 15365
2019-09-01 12:59:00,971 [INFO]  CategoricalEncoder for column Monumental_building_cost                                found only 4 occurrences of value 400000
2019-09-01 12:59:00,972 [INFO]  CategoricalEncoder for column Monumental_building_cost                                found only 4 occurrences of value 15819
2019-09-01 12:59:00,972 [INFO]  CategoricalEncoder for column Monumental_building_cost                                found only 4 occurrences of value 1500000
2019-09-01 12:59:00,973 [INFO]  CategoricalEncoder for column Monumental_building_cost                                found only 4 occurrences of value 2
2019-09-01 12:59:00,973 [INFO]  CategoricalEncoder for column Monumental_building_cost                                found only 4 occurrences of value 96000
2019-09-01 12:59:00,974 [INFO]  CategoricalEncoder for column Monumental_building_cost                                found only 3 occurrences of value 38
2019-09-01 12:59:00,975 [INFO]  CategoricalEncoder for column Monumental_building_cost                                found only 3 occurrences of value 442
2019-09-01 12:59:00,975 [INFO]  CategoricalEncoder for column Monumental_building_cost                                found only 3 occurrences of value 10000
2019-09-01 12:59:00,976 [INFO]  CategoricalEncoder for column Monumental_building_cost                                found only 3 occurrences of value 20000
2019-09-01 12:59:00,977 [INFO]  CategoricalEncoder for column Monumental_building_cost                                found only 2 occurrences of value 120
2019-09-01 12:59:00,978 [INFO]  CategoricalEncoder for column Monumental_building_cost                                found only 1 occurrences of value 9000000
2019-09-01 12:59:00,979 [INFO]  CategoricalEncoder for column Monumental_building_cost                                found only 1 occurrences of value 80
2019-09-01 12:59:01,739 [WARNING]  Test set does not contain any ocurrences of values [1200, 2, 1500000, 96000, 442, 20000, 120, 400000] in column [Monumental_building_cost], consider using a more representative test set.
2019-09-01 12:59:01,743 [INFO]  
========== start: fit model
2019-09-01 12:59:01,744 [WARNING]  Already bound, ignoring bind()
2019-09-01 12:59:01,803 [INFO]  Epoch[0] Batch [0-4]	Speed: 1514.59 samples/sec	cross-entropy=2.482918	Monumental_building_cost-accuracy=0.400000
2019-09-01 12:59:01,825 [INFO]  Epoch[0] Train-cross-entropy=1.550176
2019-09-01 12:59:01,828 [INFO]  Epoch[0] Train-Monumental_building_cost-accuracy=0.750000
2019-09-01 12:59:01,829 [INFO]  Epoch[0] Time cost=0.083
2019-09-01 12:59:01,842 [INFO]  Saved checkpoint to "model/Monumental_building_cost_imputer/model-0000.params"
2019-09-01 12:59:01,849 [INFO]  Epoch[0] Validation-cross-entropy=2.004870
2019-09-01 12:59:01,850 [INFO]  Epoch[0] Validation-Monumental_building_cost-accuracy=0.312500
2019-09-01 12:59:01,907 [INFO]  Epoch[1] Batch [0-4]	Speed: 1482.27 samples/sec	cross-entropy=1.293378	Monumental_building_cost-accuracy=0.700000
2019-09-01 12:59:01,928 [INFO]  Epoch[1] Train-cross-entropy=0.777218
2019-09-01 12:59:01,930 [INFO]  Epoch[1] Train-Monumental_building_cost-accuracy=0.781250
2019-09-01 12:59:01,931 [INFO]  Epoch[1] Time cost=0.080
2019-09-01 12:59:01,943 [INFO]  Saved checkpoint to "model/Monumental_building_cost_imputer/model-0001.params"
2019-09-01 12:59:01,952 [INFO]  Epoch[1] Validation-cross-entropy=1.328697
2019-09-01 12:59:01,954 [INFO]  Epoch[1] Validation-Monumental_building_cost-accuracy=0.687500
2019-09-01 12:59:02,015 [INFO]  Epoch[2] Batch [0-4]	Speed: 1456.32 samples/sec	cross-entropy=0.721233	Monumental_building_cost-accuracy=0.750000
2019-09-01 12:59:02,039 [INFO]  Epoch[2] Train-cross-entropy=0.422443
2019-09-01 12:59:02,040 [INFO]  Epoch[2] Train-Monumental_building_cost-accuracy=0.843750
2019-09-01 12:59:02,041 [INFO]  Epoch[2] Time cost=0.085
2019-09-01 12:59:02,052 [INFO]  Saved checkpoint to "model/Monumental_building_cost_imputer/model-0002.params"
2019-09-01 12:59:02,060 [INFO]  Epoch[2] Validation-cross-entropy=0.795908
2019-09-01 12:59:02,061 [INFO]  Epoch[2] Validation-Monumental_building_cost-accuracy=0.750000
2019-09-01 12:59:02,119 [INFO]  Epoch[3] Batch [0-4]	Speed: 1470.94 samples/sec	cross-entropy=0.416284	Monumental_building_cost-accuracy=0.900000
2019-09-01 12:59:02,141 [INFO]  Epoch[3] Train-cross-entropy=0.210851
2019-09-01 12:59:02,143 [INFO]  Epoch[3] Train-Monumental_building_cost-accuracy=1.000000
2019-09-01 12:59:02,144 [INFO]  Epoch[3] Time cost=0.081
2019-09-01 12:59:02,156 [INFO]  Saved checkpoint to "model/Monumental_building_cost_imputer/model-0003.params"
2019-09-01 12:59:02,163 [INFO]  Epoch[3] Validation-cross-entropy=0.484547
2019-09-01 12:59:02,164 [INFO]  Epoch[3] Validation-Monumental_building_cost-accuracy=0.812500
2019-09-01 12:59:02,230 [INFO]  Epoch[4] Batch [0-4]	Speed: 1255.76 samples/sec	cross-entropy=0.242704	Monumental_building_cost-accuracy=0.950000
2019-09-01 12:59:02,250 [INFO]  Epoch[4] Train-cross-entropy=0.108043
2019-09-01 12:59:02,253 [INFO]  Epoch[4] Train-Monumental_building_cost-accuracy=1.000000
2019-09-01 12:59:02,254 [INFO]  Epoch[4] Time cost=0.089
2019-09-01 12:59:02,267 [INFO]  Saved checkpoint to "model/Monumental_building_cost_imputer/model-0004.params"
2019-09-01 12:59:02,274 [INFO]  Epoch[4] Validation-cross-entropy=0.266980
2019-09-01 12:59:02,275 [INFO]  Epoch[4] Validation-Monumental_building_cost-accuracy=0.937500
2019-09-01 12:59:02,332 [INFO]  Epoch[5] Batch [0-4]	Speed: 1490.78 samples/sec	cross-entropy=0.147842	Monumental_building_cost-accuracy=0.962500
2019-09-01 12:59:02,353 [INFO]  Epoch[5] Train-cross-entropy=0.068699
2019-09-01 12:59:02,356 [INFO]  Epoch[5] Train-Monumental_building_cost-accuracy=1.000000
2019-09-01 12:59:02,357 [INFO]  Epoch[5] Time cost=0.080
2019-09-01 12:59:02,369 [INFO]  Saved checkpoint to "model/Monumental_building_cost_imputer/model-0005.params"
2019-09-01 12:59:02,376 [INFO]  Epoch[5] Validation-cross-entropy=0.152510
2019-09-01 12:59:02,377 [INFO]  Epoch[5] Validation-Monumental_building_cost-accuracy=0.937500
2019-09-01 12:59:02,435 [INFO]  Epoch[6] Batch [0-4]	Speed: 1473.02 samples/sec	cross-entropy=0.102788	Monumental_building_cost-accuracy=0.962500
2019-09-01 12:59:02,464 [INFO]  Epoch[6] Train-cross-entropy=0.050173
2019-09-01 12:59:02,465 [INFO]  Epoch[6] Train-Monumental_building_cost-accuracy=1.000000
2019-09-01 12:59:02,465 [INFO]  Epoch[6] Time cost=0.087
2019-09-01 12:59:02,474 [INFO]  Saved checkpoint to "model/Monumental_building_cost_imputer/model-0006.params"
2019-09-01 12:59:02,482 [INFO]  Epoch[6] Validation-cross-entropy=0.107348
2019-09-01 12:59:02,483 [INFO]  Epoch[6] Validation-Monumental_building_cost-accuracy=0.937500
2019-09-01 12:59:02,546 [INFO]  Epoch[7] Batch [0-4]	Speed: 1294.80 samples/sec	cross-entropy=0.080688	Monumental_building_cost-accuracy=0.962500
2019-09-01 12:59:02,571 [INFO]  Epoch[7] Train-cross-entropy=0.034833
2019-09-01 12:59:02,572 [INFO]  Epoch[7] Train-Monumental_building_cost-accuracy=1.000000
2019-09-01 12:59:02,573 [INFO]  Epoch[7] Time cost=0.089
2019-09-01 12:59:02,583 [INFO]  Saved checkpoint to "model/Monumental_building_cost_imputer/model-0007.params"
2019-09-01 12:59:02,593 [INFO]  Epoch[7] Validation-cross-entropy=0.092101
2019-09-01 12:59:02,593 [INFO]  Epoch[7] Validation-Monumental_building_cost-accuracy=0.937500
2019-09-01 12:59:02,662 [INFO]  Epoch[8] Batch [0-4]	Speed: 1289.68 samples/sec	cross-entropy=0.067025	Monumental_building_cost-accuracy=0.962500
2019-09-01 12:59:02,691 [INFO]  Epoch[8] Train-cross-entropy=0.028113
2019-09-01 12:59:02,691 [INFO]  Epoch[8] Train-Monumental_building_cost-accuracy=1.000000
2019-09-01 12:59:02,692 [INFO]  Epoch[8] Time cost=0.097
2019-09-01 12:59:02,701 [INFO]  Saved checkpoint to "model/Monumental_building_cost_imputer/model-0008.params"
2019-09-01 12:59:02,709 [INFO]  Epoch[8] Validation-cross-entropy=0.080921
2019-09-01 12:59:02,709 [INFO]  Epoch[8] Validation-Monumental_building_cost-accuracy=0.937500
2019-09-01 12:59:02,771 [INFO]  Epoch[9] Batch [0-4]	Speed: 1327.85 samples/sec	cross-entropy=0.057215	Monumental_building_cost-accuracy=0.975000
2019-09-01 12:59:02,799 [INFO]  Epoch[9] Train-cross-entropy=0.024668
2019-09-01 12:59:02,800 [INFO]  Epoch[9] Train-Monumental_building_cost-accuracy=1.000000
2019-09-01 12:59:02,801 [INFO]  Epoch[9] Time cost=0.091
2019-09-01 12:59:02,810 [INFO]  Saved checkpoint to "model/Monumental_building_cost_imputer/model-0009.params"
2019-09-01 12:59:02,816 [INFO]  Epoch[9] Validation-cross-entropy=0.071296
2019-09-01 12:59:02,817 [INFO]  Epoch[9] Validation-Monumental_building_cost-accuracy=1.000000
2019-09-01 12:59:02,873 [INFO]  Epoch[10] Batch [0-4]	Speed: 1407.91 samples/sec	cross-entropy=0.049991	Monumental_building_cost-accuracy=0.975000
2019-09-01 12:59:02,894 [INFO]  Epoch[10] Train-cross-entropy=0.021287
2019-09-01 12:59:02,896 [INFO]  Epoch[10] Train-Monumental_building_cost-accuracy=1.000000
2019-09-01 12:59:02,897 [INFO]  Epoch[10] Time cost=0.080
2019-09-01 12:59:02,910 [INFO]  Saved checkpoint to "model/Monumental_building_cost_imputer/model-0010.params"
2019-09-01 12:59:02,917 [INFO]  Epoch[10] Validation-cross-entropy=0.062505
2019-09-01 12:59:02,918 [INFO]  Epoch[10] Validation-Monumental_building_cost-accuracy=1.000000
2019-09-01 12:59:02,974 [INFO]  Epoch[11] Batch [0-4]	Speed: 1524.50 samples/sec	cross-entropy=0.043227	Monumental_building_cost-accuracy=0.975000
2019-09-01 12:59:02,995 [INFO]  Epoch[11] Train-cross-entropy=0.019067
2019-09-01 12:59:02,997 [INFO]  Epoch[11] Train-Monumental_building_cost-accuracy=1.000000
2019-09-01 12:59:02,998 [INFO]  Epoch[11] Time cost=0.079
2019-09-01 12:59:03,009 [INFO]  Saved checkpoint to "model/Monumental_building_cost_imputer/model-0011.params"
2019-09-01 12:59:03,018 [INFO]  Epoch[11] Validation-cross-entropy=0.054047
2019-09-01 12:59:03,020 [INFO]  Epoch[11] Validation-Monumental_building_cost-accuracy=1.000000
2019-09-01 12:59:03,083 [INFO]  Epoch[12] Batch [0-4]	Speed: 1406.93 samples/sec	cross-entropy=0.037255	Monumental_building_cost-accuracy=1.000000
2019-09-01 12:59:03,103 [INFO]  Epoch[12] Train-cross-entropy=0.016432
2019-09-01 12:59:03,105 [INFO]  Epoch[12] Train-Monumental_building_cost-accuracy=1.000000
2019-09-01 12:59:03,107 [INFO]  Epoch[12] Time cost=0.086
2019-09-01 12:59:03,120 [INFO]  Saved checkpoint to "model/Monumental_building_cost_imputer/model-0012.params"
2019-09-01 12:59:03,127 [INFO]  Epoch[12] Validation-cross-entropy=0.046546
2019-09-01 12:59:03,128 [INFO]  Epoch[12] Validation-Monumental_building_cost-accuracy=1.000000
2019-09-01 12:59:03,185 [INFO]  Epoch[13] Batch [0-4]	Speed: 1491.66 samples/sec	cross-entropy=0.031327	Monumental_building_cost-accuracy=1.000000
2019-09-01 12:59:03,206 [INFO]  Epoch[13] Train-cross-entropy=0.014387
2019-09-01 12:59:03,208 [INFO]  Epoch[13] Train-Monumental_building_cost-accuracy=1.000000
2019-09-01 12:59:03,210 [INFO]  Epoch[13] Time cost=0.081
2019-09-01 12:59:03,222 [INFO]  Saved checkpoint to "model/Monumental_building_cost_imputer/model-0013.params"
2019-09-01 12:59:03,229 [INFO]  Epoch[13] Validation-cross-entropy=0.039342
2019-09-01 12:59:03,231 [INFO]  Epoch[13] Validation-Monumental_building_cost-accuracy=1.000000
2019-09-01 12:59:03,287 [INFO]  Epoch[14] Batch [0-4]	Speed: 1488.57 samples/sec	cross-entropy=0.026191	Monumental_building_cost-accuracy=1.000000
2019-09-01 12:59:03,308 [INFO]  Epoch[14] Train-cross-entropy=0.011945
2019-09-01 12:59:03,310 [INFO]  Epoch[14] Train-Monumental_building_cost-accuracy=1.000000
2019-09-01 12:59:03,312 [INFO]  Epoch[14] Time cost=0.079
2019-09-01 12:59:03,325 [INFO]  Saved checkpoint to "model/Monumental_building_cost_imputer/model-0014.params"
2019-09-01 12:59:03,331 [INFO]  Epoch[14] Validation-cross-entropy=0.033050
2019-09-01 12:59:03,333 [INFO]  Epoch[14] Validation-Monumental_building_cost-accuracy=1.000000
2019-09-01 12:59:03,388 [INFO]  Epoch[15] Batch [0-4]	Speed: 1528.43 samples/sec	cross-entropy=0.021371	Monumental_building_cost-accuracy=1.000000
2019-09-01 12:59:03,409 [INFO]  Epoch[15] Train-cross-entropy=0.010085
2019-09-01 12:59:03,412 [INFO]  Epoch[15] Train-Monumental_building_cost-accuracy=1.000000
2019-09-01 12:59:03,413 [INFO]  Epoch[15] Time cost=0.077
2019-09-01 12:59:03,426 [INFO]  Saved checkpoint to "model/Monumental_building_cost_imputer/model-0015.params"
2019-09-01 12:59:03,432 [INFO]  Epoch[15] Validation-cross-entropy=0.027461
2019-09-01 12:59:03,434 [INFO]  Epoch[15] Validation-Monumental_building_cost-accuracy=1.000000
2019-09-01 12:59:03,488 [INFO]  Epoch[16] Batch [0-4]	Speed: 1551.76 samples/sec	cross-entropy=0.017403	Monumental_building_cost-accuracy=1.000000
2019-09-01 12:59:03,508 [INFO]  Epoch[16] Train-cross-entropy=0.008348
2019-09-01 12:59:03,510 [INFO]  Epoch[16] Train-Monumental_building_cost-accuracy=1.000000
2019-09-01 12:59:03,512 [INFO]  Epoch[16] Time cost=0.076
2019-09-01 12:59:03,525 [INFO]  Saved checkpoint to "model/Monumental_building_cost_imputer/model-0016.params"
2019-09-01 12:59:03,535 [INFO]  Epoch[16] Validation-cross-entropy=0.022819
2019-09-01 12:59:03,536 [INFO]  Epoch[16] Validation-Monumental_building_cost-accuracy=1.000000
2019-09-01 12:59:03,603 [INFO]  Epoch[17] Batch [0-4]	Speed: 1248.35 samples/sec	cross-entropy=0.014163	Monumental_building_cost-accuracy=1.000000
2019-09-01 12:59:03,628 [INFO]  Epoch[17] Train-cross-entropy=0.006982
2019-09-01 12:59:03,628 [INFO]  Epoch[17] Train-Monumental_building_cost-accuracy=1.000000
2019-09-01 12:59:03,629 [INFO]  Epoch[17] Time cost=0.092
2019-09-01 12:59:03,639 [INFO]  Saved checkpoint to "model/Monumental_building_cost_imputer/model-0017.params"
2019-09-01 12:59:03,647 [INFO]  Epoch[17] Validation-cross-entropy=0.019022
2019-09-01 12:59:03,648 [INFO]  Epoch[17] Validation-Monumental_building_cost-accuracy=1.000000
2019-09-01 12:59:03,708 [INFO]  Epoch[18] Batch [0-4]	Speed: 1388.03 samples/sec	cross-entropy=0.011632	Monumental_building_cost-accuracy=1.000000
2019-09-01 12:59:03,729 [INFO]  Epoch[18] Train-cross-entropy=0.005888
2019-09-01 12:59:03,731 [INFO]  Epoch[18] Train-Monumental_building_cost-accuracy=1.000000
2019-09-01 12:59:03,732 [INFO]  Epoch[18] Time cost=0.084
2019-09-01 12:59:03,745 [INFO]  Saved checkpoint to "model/Monumental_building_cost_imputer/model-0018.params"
2019-09-01 12:59:03,755 [INFO]  Epoch[18] Validation-cross-entropy=0.015979
2019-09-01 12:59:03,757 [INFO]  Epoch[18] Validation-Monumental_building_cost-accuracy=1.000000
2019-09-01 12:59:03,824 [INFO]  Epoch[19] Batch [0-4]	Speed: 1237.42 samples/sec	cross-entropy=0.009675	Monumental_building_cost-accuracy=1.000000
2019-09-01 12:59:03,850 [INFO]  Epoch[19] Train-cross-entropy=0.004990
2019-09-01 12:59:03,851 [INFO]  Epoch[19] Train-Monumental_building_cost-accuracy=1.000000
2019-09-01 12:59:03,852 [INFO]  Epoch[19] Time cost=0.095
2019-09-01 12:59:03,862 [INFO]  Saved checkpoint to "model/Monumental_building_cost_imputer/model-0019.params"
2019-09-01 12:59:03,868 [INFO]  Epoch[19] Validation-cross-entropy=0.013596
2019-09-01 12:59:03,868 [INFO]  Epoch[19] Validation-Monumental_building_cost-accuracy=1.000000
2019-09-01 12:59:03,921 [INFO]  Epoch[20] Batch [0-4]	Speed: 1497.88 samples/sec	cross-entropy=0.008230	Monumental_building_cost-accuracy=1.000000
2019-09-01 12:59:03,942 [INFO]  Epoch[20] Train-cross-entropy=0.004262
2019-09-01 12:59:03,944 [INFO]  Epoch[20] Train-Monumental_building_cost-accuracy=1.000000
2019-09-01 12:59:03,946 [INFO]  Epoch[20] Time cost=0.077
2019-09-01 12:59:03,959 [INFO]  Saved checkpoint to "model/Monumental_building_cost_imputer/model-0020.params"
2019-09-01 12:59:03,966 [INFO]  Epoch[20] Validation-cross-entropy=0.011714
2019-09-01 12:59:03,967 [INFO]  Epoch[20] Validation-Monumental_building_cost-accuracy=1.000000
2019-09-01 12:59:04,022 [INFO]  Epoch[21] Batch [0-4]	Speed: 1536.16 samples/sec	cross-entropy=0.007038	Monumental_building_cost-accuracy=1.000000
2019-09-01 12:59:04,042 [INFO]  Epoch[21] Train-cross-entropy=0.003724
2019-09-01 12:59:04,044 [INFO]  Epoch[21] Train-Monumental_building_cost-accuracy=1.000000
2019-09-01 12:59:04,046 [INFO]  Epoch[21] Time cost=0.077
2019-09-01 12:59:04,059 [INFO]  Saved checkpoint to "model/Monumental_building_cost_imputer/model-0021.params"
2019-09-01 12:59:04,066 [INFO]  Epoch[21] Validation-cross-entropy=0.010215
2019-09-01 12:59:04,067 [INFO]  Epoch[21] Validation-Monumental_building_cost-accuracy=1.000000
2019-09-01 12:59:04,122 [INFO]  Epoch[22] Batch [0-4]	Speed: 1522.38 samples/sec	cross-entropy=0.006148	Monumental_building_cost-accuracy=1.000000
2019-09-01 12:59:04,142 [INFO]  Epoch[22] Train-cross-entropy=0.003264
2019-09-01 12:59:04,144 [INFO]  Epoch[22] Train-Monumental_building_cost-accuracy=1.000000
2019-09-01 12:59:04,146 [INFO]  Epoch[22] Time cost=0.078
2019-09-01 12:59:04,159 [INFO]  Saved checkpoint to "model/Monumental_building_cost_imputer/model-0022.params"
2019-09-01 12:59:04,169 [INFO]  Epoch[22] Validation-cross-entropy=0.009012
2019-09-01 12:59:04,170 [INFO]  Epoch[22] Validation-Monumental_building_cost-accuracy=1.000000
2019-09-01 12:59:04,237 [INFO]  Epoch[23] Batch [0-4]	Speed: 1249.27 samples/sec	cross-entropy=0.005406	Monumental_building_cost-accuracy=1.000000
2019-09-01 12:59:04,262 [INFO]  Epoch[23] Train-cross-entropy=0.002934
2019-09-01 12:59:04,262 [INFO]  Epoch[23] Train-Monumental_building_cost-accuracy=1.000000
2019-09-01 12:59:04,263 [INFO]  Epoch[23] Time cost=0.092
2019-09-01 12:59:04,273 [INFO]  Saved checkpoint to "model/Monumental_building_cost_imputer/model-0023.params"
2019-09-01 12:59:04,283 [INFO]  Epoch[23] Validation-cross-entropy=0.008019
2019-09-01 12:59:04,283 [INFO]  Epoch[23] Validation-Monumental_building_cost-accuracy=1.000000
2019-09-01 12:59:04,350 [INFO]  Epoch[24] Batch [0-4]	Speed: 1293.01 samples/sec	cross-entropy=0.004808	Monumental_building_cost-accuracy=1.000000
2019-09-01 12:59:04,375 [INFO]  Epoch[24] Train-cross-entropy=0.002650
2019-09-01 12:59:04,376 [INFO]  Epoch[24] Train-Monumental_building_cost-accuracy=1.000000
2019-09-01 12:59:04,377 [INFO]  Epoch[24] Time cost=0.092
2019-09-01 12:59:04,386 [INFO]  Saved checkpoint to "model/Monumental_building_cost_imputer/model-0024.params"
2019-09-01 12:59:04,394 [INFO]  Epoch[24] Validation-cross-entropy=0.007207
2019-09-01 12:59:04,395 [INFO]  Epoch[24] Validation-Monumental_building_cost-accuracy=1.000000
2019-09-01 12:59:04,449 [INFO]  Epoch[25] Batch [0-4]	Speed: 1546.18 samples/sec	cross-entropy=0.004339	Monumental_building_cost-accuracy=1.000000
2019-09-01 12:59:04,469 [INFO]  Epoch[25] Train-cross-entropy=0.002376
2019-09-01 12:59:04,471 [INFO]  Epoch[25] Train-Monumental_building_cost-accuracy=1.000000
2019-09-01 12:59:04,473 [INFO]  Epoch[25] Time cost=0.077
2019-09-01 12:59:04,484 [INFO]  Saved checkpoint to "model/Monumental_building_cost_imputer/model-0025.params"
2019-09-01 12:59:04,491 [INFO]  Epoch[25] Validation-cross-entropy=0.006535
2019-09-01 12:59:04,492 [INFO]  Epoch[25] Validation-Monumental_building_cost-accuracy=1.000000
2019-09-01 12:59:04,549 [INFO]  Epoch[26] Batch [0-4]	Speed: 1475.93 samples/sec	cross-entropy=0.003939	Monumental_building_cost-accuracy=1.000000
2019-09-01 12:59:04,570 [INFO]  Epoch[26] Train-cross-entropy=0.002165
2019-09-01 12:59:04,573 [INFO]  Epoch[26] Train-Monumental_building_cost-accuracy=1.000000
2019-09-01 12:59:04,573 [INFO]  Epoch[26] Time cost=0.081
2019-09-01 12:59:04,586 [INFO]  Saved checkpoint to "model/Monumental_building_cost_imputer/model-0026.params"
2019-09-01 12:59:04,595 [INFO]  Epoch[26] Validation-cross-entropy=0.005961
2019-09-01 12:59:04,597 [INFO]  Epoch[26] Validation-Monumental_building_cost-accuracy=1.000000
2019-09-01 12:59:04,664 [INFO]  Epoch[27] Batch [0-4]	Speed: 1261.53 samples/sec	cross-entropy=0.003584	Monumental_building_cost-accuracy=1.000000
2019-09-01 12:59:04,692 [INFO]  Epoch[27] Train-cross-entropy=0.002005
2019-09-01 12:59:04,693 [INFO]  Epoch[27] Train-Monumental_building_cost-accuracy=1.000000
2019-09-01 12:59:04,694 [INFO]  Epoch[27] Time cost=0.095
2019-09-01 12:59:04,703 [INFO]  Saved checkpoint to "model/Monumental_building_cost_imputer/model-0027.params"
2019-09-01 12:59:04,708 [INFO]  Epoch[27] Validation-cross-entropy=0.005463
2019-09-01 12:59:04,709 [INFO]  Epoch[27] Validation-Monumental_building_cost-accuracy=1.000000
2019-09-01 12:59:04,762 [INFO]  Epoch[28] Batch [0-4]	Speed: 1509.38 samples/sec	cross-entropy=0.003291	Monumental_building_cost-accuracy=1.000000
2019-09-01 12:59:04,783 [INFO]  Epoch[28] Train-cross-entropy=0.001852
2019-09-01 12:59:04,785 [INFO]  Epoch[28] Train-Monumental_building_cost-accuracy=1.000000
2019-09-01 12:59:04,786 [INFO]  Epoch[28] Time cost=0.076
2019-09-01 12:59:04,799 [INFO]  Saved checkpoint to "model/Monumental_building_cost_imputer/model-0028.params"
2019-09-01 12:59:04,807 [INFO]  Epoch[28] Validation-cross-entropy=0.005037
2019-09-01 12:59:04,809 [INFO]  Epoch[28] Validation-Monumental_building_cost-accuracy=1.000000
2019-09-01 12:59:04,863 [INFO]  Epoch[29] Batch [0-4]	Speed: 1546.87 samples/sec	cross-entropy=0.003039	Monumental_building_cost-accuracy=1.000000
2019-09-01 12:59:04,885 [INFO]  Epoch[29] Train-cross-entropy=0.001711
2019-09-01 12:59:04,887 [INFO]  Epoch[29] Train-Monumental_building_cost-accuracy=1.000000
2019-09-01 12:59:04,888 [INFO]  Epoch[29] Time cost=0.077
2019-09-01 12:59:04,900 [INFO]  Saved checkpoint to "model/Monumental_building_cost_imputer/model-0029.params"
2019-09-01 12:59:04,908 [INFO]  Epoch[29] Validation-cross-entropy=0.004668
2019-09-01 12:59:04,909 [INFO]  Epoch[29] Validation-Monumental_building_cost-accuracy=1.000000
2019-09-01 12:59:04,964 [INFO]  Epoch[30] Batch [0-4]	Speed: 1541.73 samples/sec	cross-entropy=0.002821	Monumental_building_cost-accuracy=1.000000
2019-09-01 12:59:04,986 [INFO]  Epoch[30] Train-cross-entropy=0.001585
2019-09-01 12:59:04,988 [INFO]  Epoch[30] Train-Monumental_building_cost-accuracy=1.000000
2019-09-01 12:59:04,989 [INFO]  Epoch[30] Time cost=0.079
2019-09-01 12:59:05,002 [INFO]  Saved checkpoint to "model/Monumental_building_cost_imputer/model-0030.params"
2019-09-01 12:59:05,009 [INFO]  Epoch[30] Validation-cross-entropy=0.004344
2019-09-01 12:59:05,010 [INFO]  Epoch[30] Validation-Monumental_building_cost-accuracy=1.000000
2019-09-01 12:59:05,067 [INFO]  Epoch[31] Batch [0-4]	Speed: 1478.56 samples/sec	cross-entropy=0.002621	Monumental_building_cost-accuracy=1.000000
2019-09-01 12:59:05,089 [INFO]  Epoch[31] Train-cross-entropy=0.001485
2019-09-01 12:59:05,091 [INFO]  Epoch[31] Train-Monumental_building_cost-accuracy=1.000000
2019-09-01 12:59:05,092 [INFO]  Epoch[31] Time cost=0.080
2019-09-01 12:59:05,104 [INFO]  Saved checkpoint to "model/Monumental_building_cost_imputer/model-0031.params"
2019-09-01 12:59:05,111 [INFO]  Epoch[31] Validation-cross-entropy=0.004051
2019-09-01 12:59:05,112 [INFO]  Epoch[31] Validation-Monumental_building_cost-accuracy=1.000000
2019-09-01 12:59:05,169 [INFO]  Epoch[32] Batch [0-4]	Speed: 1492.20 samples/sec	cross-entropy=0.002449	Monumental_building_cost-accuracy=1.000000
2019-09-01 12:59:05,190 [INFO]  Epoch[32] Train-cross-entropy=0.001384
2019-09-01 12:59:05,192 [INFO]  Epoch[32] Train-Monumental_building_cost-accuracy=1.000000
2019-09-01 12:59:05,193 [INFO]  Epoch[32] Time cost=0.079
2019-09-01 12:59:05,206 [INFO]  Saved checkpoint to "model/Monumental_building_cost_imputer/model-0032.params"
2019-09-01 12:59:05,213 [INFO]  Epoch[32] Validation-cross-entropy=0.003793
2019-09-01 12:59:05,214 [INFO]  Epoch[32] Validation-Monumental_building_cost-accuracy=1.000000
2019-09-01 12:59:05,271 [INFO]  Epoch[33] Batch [0-4]	Speed: 1520.99 samples/sec	cross-entropy=0.002292	Monumental_building_cost-accuracy=1.000000
2019-09-01 12:59:05,296 [INFO]  Epoch[33] Train-cross-entropy=0.001303
2019-09-01 12:59:05,297 [INFO]  Epoch[33] Train-Monumental_building_cost-accuracy=1.000000
2019-09-01 12:59:05,297 [INFO]  Epoch[33] Time cost=0.081
2019-09-01 12:59:05,308 [INFO]  Saved checkpoint to "model/Monumental_building_cost_imputer/model-0033.params"
2019-09-01 12:59:05,317 [INFO]  Epoch[33] Validation-cross-entropy=0.003557
2019-09-01 12:59:05,318 [INFO]  Epoch[33] Validation-Monumental_building_cost-accuracy=1.000000
2019-09-01 12:59:05,379 [INFO]  Epoch[34] Batch [0-4]	Speed: 1512.50 samples/sec	cross-entropy=0.002149	Monumental_building_cost-accuracy=1.000000
2019-09-01 12:59:05,402 [INFO]  Epoch[34] Train-cross-entropy=0.001230
2019-09-01 12:59:05,403 [INFO]  Epoch[34] Train-Monumental_building_cost-accuracy=1.000000
2019-09-01 12:59:05,404 [INFO]  Epoch[34] Time cost=0.084
2019-09-01 12:59:05,414 [INFO]  Saved checkpoint to "model/Monumental_building_cost_imputer/model-0034.params"
2019-09-01 12:59:05,422 [INFO]  Epoch[34] Validation-cross-entropy=0.003346
2019-09-01 12:59:05,423 [INFO]  Epoch[34] Validation-Monumental_building_cost-accuracy=1.000000
2019-09-01 12:59:05,484 [INFO]  Epoch[35] Batch [0-4]	Speed: 1310.80 samples/sec	cross-entropy=0.002024	Monumental_building_cost-accuracy=1.000000
2019-09-01 12:59:05,509 [INFO]  Epoch[35] Train-cross-entropy=0.001162
2019-09-01 12:59:05,510 [INFO]  Epoch[35] Train-Monumental_building_cost-accuracy=1.000000
2019-09-01 12:59:05,511 [INFO]  Epoch[35] Time cost=0.087
2019-09-01 12:59:05,521 [INFO]  Saved checkpoint to "model/Monumental_building_cost_imputer/model-0035.params"
2019-09-01 12:59:05,530 [INFO]  Epoch[35] Validation-cross-entropy=0.003155
2019-09-01 12:59:05,531 [INFO]  Epoch[35] Validation-Monumental_building_cost-accuracy=1.000000
2019-09-01 12:59:05,601 [INFO]  Epoch[36] Batch [0-4]	Speed: 1255.01 samples/sec	cross-entropy=0.001908	Monumental_building_cost-accuracy=1.000000
2019-09-01 12:59:05,629 [INFO]  Epoch[36] Train-cross-entropy=0.001099
2019-09-01 12:59:05,630 [INFO]  Epoch[36] Train-Monumental_building_cost-accuracy=1.000000
2019-09-01 12:59:05,630 [INFO]  Epoch[36] Time cost=0.099
2019-09-01 12:59:05,639 [INFO]  Saved checkpoint to "model/Monumental_building_cost_imputer/model-0036.params"
2019-09-01 12:59:05,647 [INFO]  Epoch[36] Validation-cross-entropy=0.002982
2019-09-01 12:59:05,647 [INFO]  Epoch[36] Validation-Monumental_building_cost-accuracy=1.000000
2019-09-01 12:59:05,706 [INFO]  Epoch[37] Batch [0-4]	Speed: 1415.49 samples/sec	cross-entropy=0.001805	Monumental_building_cost-accuracy=1.000000
2019-09-01 12:59:05,726 [INFO]  Epoch[37] Train-cross-entropy=0.001039
2019-09-01 12:59:05,727 [INFO]  Epoch[37] Train-Monumental_building_cost-accuracy=1.000000
2019-09-01 12:59:05,729 [INFO]  Epoch[37] Time cost=0.081
2019-09-01 12:59:05,744 [INFO]  Saved checkpoint to "model/Monumental_building_cost_imputer/model-0037.params"
2019-09-01 12:59:05,751 [INFO]  Epoch[37] Validation-cross-entropy=0.002825
2019-09-01 12:59:05,753 [INFO]  Epoch[37] Validation-Monumental_building_cost-accuracy=1.000000
2019-09-01 12:59:05,808 [INFO]  Epoch[38] Batch [0-4]	Speed: 1514.22 samples/sec	cross-entropy=0.001710	Monumental_building_cost-accuracy=1.000000
2019-09-01 12:59:05,831 [INFO]  Epoch[38] Train-cross-entropy=0.000985
2019-09-01 12:59:05,833 [INFO]  Epoch[38] Train-Monumental_building_cost-accuracy=1.000000
2019-09-01 12:59:05,834 [INFO]  Epoch[38] Time cost=0.080
2019-09-01 12:59:05,846 [INFO]  Saved checkpoint to "model/Monumental_building_cost_imputer/model-0038.params"
2019-09-01 12:59:05,854 [INFO]  Epoch[38] Validation-cross-entropy=0.002680
2019-09-01 12:59:05,855 [INFO]  Epoch[38] Validation-Monumental_building_cost-accuracy=1.000000
2019-09-01 12:59:05,909 [INFO]  Epoch[39] Batch [0-4]	Speed: 1559.48 samples/sec	cross-entropy=0.001624	Monumental_building_cost-accuracy=1.000000
2019-09-01 12:59:05,929 [INFO]  Epoch[39] Train-cross-entropy=0.000935
2019-09-01 12:59:05,931 [INFO]  Epoch[39] Train-Monumental_building_cost-accuracy=1.000000
2019-09-01 12:59:05,933 [INFO]  Epoch[39] Time cost=0.076
2019-09-01 12:59:05,946 [INFO]  Saved checkpoint to "model/Monumental_building_cost_imputer/model-0039.params"
2019-09-01 12:59:05,955 [INFO]  Epoch[39] Validation-cross-entropy=0.002547
2019-09-01 12:59:05,957 [INFO]  Epoch[39] Validation-Monumental_building_cost-accuracy=1.000000
2019-09-01 12:59:06,016 [INFO]  Epoch[40] Batch [0-4]	Speed: 1476.26 samples/sec	cross-entropy=0.001541	Monumental_building_cost-accuracy=1.000000
2019-09-01 12:59:06,039 [INFO]  Epoch[40] Train-cross-entropy=0.000894
2019-09-01 12:59:06,040 [INFO]  Epoch[40] Train-Monumental_building_cost-accuracy=1.000000
2019-09-01 12:59:06,041 [INFO]  Epoch[40] Time cost=0.083
2019-09-01 12:59:06,052 [INFO]  Saved checkpoint to "model/Monumental_building_cost_imputer/model-0040.params"
2019-09-01 12:59:06,061 [INFO]  Epoch[40] Validation-cross-entropy=0.002423
2019-09-01 12:59:06,062 [INFO]  Epoch[40] Validation-Monumental_building_cost-accuracy=1.000000
2019-09-01 12:59:06,130 [INFO]  Epoch[41] Batch [0-4]	Speed: 1300.54 samples/sec	cross-entropy=0.001468	Monumental_building_cost-accuracy=1.000000
2019-09-01 12:59:06,158 [INFO]  Epoch[41] Train-cross-entropy=0.000851
2019-09-01 12:59:06,159 [INFO]  Epoch[41] Train-Monumental_building_cost-accuracy=1.000000
2019-09-01 12:59:06,159 [INFO]  Epoch[41] Time cost=0.096
2019-09-01 12:59:06,168 [INFO]  Saved checkpoint to "model/Monumental_building_cost_imputer/model-0041.params"
2019-09-01 12:59:06,175 [INFO]  Epoch[41] Validation-cross-entropy=0.002309
2019-09-01 12:59:06,175 [INFO]  Epoch[41] Validation-Monumental_building_cost-accuracy=1.000000
2019-09-01 12:59:06,235 [INFO]  Epoch[42] Batch [0-4]	Speed: 1289.24 samples/sec	cross-entropy=0.001399	Monumental_building_cost-accuracy=1.000000
2019-09-01 12:59:06,260 [INFO]  Epoch[42] Train-cross-entropy=0.000811
2019-09-01 12:59:06,261 [INFO]  Epoch[42] Train-Monumental_building_cost-accuracy=1.000000
2019-09-01 12:59:06,261 [INFO]  Epoch[42] Time cost=0.085
2019-09-01 12:59:06,272 [INFO]  Saved checkpoint to "model/Monumental_building_cost_imputer/model-0042.params"
2019-09-01 12:59:06,281 [INFO]  Epoch[42] Validation-cross-entropy=0.002204
2019-09-01 12:59:06,282 [INFO]  Epoch[42] Validation-Monumental_building_cost-accuracy=1.000000
2019-09-01 12:59:06,347 [INFO]  Epoch[43] Batch [0-4]	Speed: 1376.97 samples/sec	cross-entropy=0.001336	Monumental_building_cost-accuracy=1.000000
2019-09-01 12:59:06,367 [INFO]  Epoch[43] Train-cross-entropy=0.000775
2019-09-01 12:59:06,369 [INFO]  Epoch[43] Train-Monumental_building_cost-accuracy=1.000000
2019-09-01 12:59:06,371 [INFO]  Epoch[43] Time cost=0.087
2019-09-01 12:59:06,383 [INFO]  Saved checkpoint to "model/Monumental_building_cost_imputer/model-0043.params"
2019-09-01 12:59:06,390 [INFO]  Epoch[43] Validation-cross-entropy=0.002106
2019-09-01 12:59:06,391 [INFO]  Epoch[43] Validation-Monumental_building_cost-accuracy=1.000000
2019-09-01 12:59:06,449 [INFO]  Epoch[44] Batch [0-4]	Speed: 1497.97 samples/sec	cross-entropy=0.001276	Monumental_building_cost-accuracy=1.000000
2019-09-01 12:59:06,469 [INFO]  Epoch[44] Train-cross-entropy=0.000744
2019-09-01 12:59:06,470 [INFO]  Epoch[44] Train-Monumental_building_cost-accuracy=1.000000
2019-09-01 12:59:06,472 [INFO]  Epoch[44] Time cost=0.079
2019-09-01 12:59:06,485 [INFO]  Saved checkpoint to "model/Monumental_building_cost_imputer/model-0044.params"
2019-09-01 12:59:06,495 [INFO]  Epoch[44] Validation-cross-entropy=0.002014
2019-09-01 12:59:06,497 [INFO]  Epoch[44] Validation-Monumental_building_cost-accuracy=1.000000
2019-09-01 12:59:06,555 [INFO]  Epoch[45] Batch [0-4]	Speed: 1493.84 samples/sec	cross-entropy=0.001221	Monumental_building_cost-accuracy=1.000000
2019-09-01 12:59:06,575 [INFO]  Epoch[45] Train-cross-entropy=0.000712
2019-09-01 12:59:06,576 [INFO]  Epoch[45] Train-Monumental_building_cost-accuracy=1.000000
2019-09-01 12:59:06,578 [INFO]  Epoch[45] Time cost=0.080
2019-09-01 12:59:06,591 [INFO]  Saved checkpoint to "model/Monumental_building_cost_imputer/model-0045.params"
2019-09-01 12:59:06,598 [INFO]  Epoch[45] Validation-cross-entropy=0.001929
2019-09-01 12:59:06,599 [INFO]  Epoch[45] Validation-Monumental_building_cost-accuracy=1.000000
2019-09-01 12:59:06,660 [INFO]  Epoch[46] Batch [0-4]	Speed: 1473.58 samples/sec	cross-entropy=0.001170	Monumental_building_cost-accuracy=1.000000
2019-09-01 12:59:06,683 [INFO]  Epoch[46] Train-cross-entropy=0.000682
2019-09-01 12:59:06,684 [INFO]  Epoch[46] Train-Monumental_building_cost-accuracy=1.000000
2019-09-01 12:59:06,685 [INFO]  Epoch[46] Time cost=0.084
2019-09-01 12:59:06,695 [INFO]  Saved checkpoint to "model/Monumental_building_cost_imputer/model-0046.params"
2019-09-01 12:59:06,703 [INFO]  Epoch[46] Validation-cross-entropy=0.001849
2019-09-01 12:59:06,704 [INFO]  Epoch[46] Validation-Monumental_building_cost-accuracy=1.000000
2019-09-01 12:59:06,760 [INFO]  Epoch[47] Batch [0-4]	Speed: 1464.15 samples/sec	cross-entropy=0.001122	Monumental_building_cost-accuracy=1.000000
2019-09-01 12:59:06,780 [INFO]  Epoch[47] Train-cross-entropy=0.000654
2019-09-01 12:59:06,782 [INFO]  Epoch[47] Train-Monumental_building_cost-accuracy=1.000000
2019-09-01 12:59:06,784 [INFO]  Epoch[47] Time cost=0.079
2019-09-01 12:59:06,796 [INFO]  Saved checkpoint to "model/Monumental_building_cost_imputer/model-0047.params"
2019-09-01 12:59:06,806 [INFO]  Epoch[47] Validation-cross-entropy=0.001775
2019-09-01 12:59:06,808 [INFO]  Epoch[47] Validation-Monumental_building_cost-accuracy=1.000000
2019-09-01 12:59:06,866 [INFO]  Epoch[48] Batch [0-4]	Speed: 1508.24 samples/sec	cross-entropy=0.001078	Monumental_building_cost-accuracy=1.000000
2019-09-01 12:59:06,886 [INFO]  Epoch[48] Train-cross-entropy=0.000629
2019-09-01 12:59:06,889 [INFO]  Epoch[48] Train-Monumental_building_cost-accuracy=1.000000
2019-09-01 12:59:06,890 [INFO]  Epoch[48] Time cost=0.081
2019-09-01 12:59:06,902 [INFO]  Saved checkpoint to "model/Monumental_building_cost_imputer/model-0048.params"
2019-09-01 12:59:06,912 [INFO]  Epoch[48] Validation-cross-entropy=0.001705
2019-09-01 12:59:06,915 [INFO]  Epoch[48] Validation-Monumental_building_cost-accuracy=1.000000
2019-09-01 12:59:06,969 [INFO]  Epoch[49] Batch [0-4]	Speed: 1526.07 samples/sec	cross-entropy=0.001035	Monumental_building_cost-accuracy=1.000000
2019-09-01 12:59:06,991 [INFO]  Epoch[49] Train-cross-entropy=0.000606
2019-09-01 12:59:06,993 [INFO]  Epoch[49] Train-Monumental_building_cost-accuracy=1.000000
2019-09-01 12:59:06,994 [INFO]  Epoch[49] Time cost=0.078
2019-09-01 12:59:07,004 [INFO]  Saved checkpoint to "model/Monumental_building_cost_imputer/model-0049.params"
2019-09-01 12:59:07,013 [INFO]  Epoch[49] Validation-cross-entropy=0.001639
2019-09-01 12:59:07,014 [INFO]  Epoch[49] Validation-Monumental_building_cost-accuracy=1.000000
2019-09-01 12:59:07,082 [INFO]  Epoch[50] Batch [0-4]	Speed: 1300.98 samples/sec	cross-entropy=0.000995	Monumental_building_cost-accuracy=1.000000
2019-09-01 12:59:07,110 [INFO]  Epoch[50] Train-cross-entropy=0.000584
2019-09-01 12:59:07,111 [INFO]  Epoch[50] Train-Monumental_building_cost-accuracy=1.000000
2019-09-01 12:59:07,112 [INFO]  Epoch[50] Time cost=0.097
2019-09-01 12:59:07,121 [INFO]  Saved checkpoint to "model/Monumental_building_cost_imputer/model-0050.params"
2019-09-01 12:59:07,128 [INFO]  Epoch[50] Validation-cross-entropy=0.001577
2019-09-01 12:59:07,129 [INFO]  Epoch[50] Validation-Monumental_building_cost-accuracy=1.000000
2019-09-01 12:59:07,184 [INFO]  Epoch[51] Batch [0-4]	Speed: 1498.69 samples/sec	cross-entropy=0.000958	Monumental_building_cost-accuracy=1.000000
2019-09-01 12:59:07,205 [INFO]  Epoch[51] Train-cross-entropy=0.000562
2019-09-01 12:59:07,207 [INFO]  Epoch[51] Train-Monumental_building_cost-accuracy=1.000000
2019-09-01 12:59:07,209 [INFO]  Epoch[51] Time cost=0.079
2019-09-01 12:59:07,221 [INFO]  Saved checkpoint to "model/Monumental_building_cost_imputer/model-0051.params"
2019-09-01 12:59:07,228 [INFO]  Epoch[51] Validation-cross-entropy=0.001519
2019-09-01 12:59:07,229 [INFO]  Epoch[51] Validation-Monumental_building_cost-accuracy=1.000000
2019-09-01 12:59:07,284 [INFO]  Epoch[52] Batch [0-4]	Speed: 1547.37 samples/sec	cross-entropy=0.000923	Monumental_building_cost-accuracy=1.000000
2019-09-01 12:59:07,306 [INFO]  Epoch[52] Train-cross-entropy=0.000542
2019-09-01 12:59:07,308 [INFO]  Epoch[52] Train-Monumental_building_cost-accuracy=1.000000
2019-09-01 12:59:07,309 [INFO]  Epoch[52] Time cost=0.077
2019-09-01 12:59:07,321 [INFO]  Saved checkpoint to "model/Monumental_building_cost_imputer/model-0052.params"
2019-09-01 12:59:07,331 [INFO]  Epoch[52] Validation-cross-entropy=0.001465
2019-09-01 12:59:07,333 [INFO]  Epoch[52] Validation-Monumental_building_cost-accuracy=1.000000
2019-09-01 12:59:07,398 [INFO]  Epoch[53] Batch [0-4]	Speed: 1274.60 samples/sec	cross-entropy=0.000890	Monumental_building_cost-accuracy=1.000000
2019-09-01 12:59:07,426 [INFO]  Epoch[53] Train-cross-entropy=0.000523
2019-09-01 12:59:07,427 [INFO]  Epoch[53] Train-Monumental_building_cost-accuracy=1.000000
2019-09-01 12:59:07,428 [INFO]  Epoch[53] Time cost=0.094
2019-09-01 12:59:07,436 [INFO]  Saved checkpoint to "model/Monumental_building_cost_imputer/model-0053.params"
2019-09-01 12:59:07,444 [INFO]  Epoch[53] Validation-cross-entropy=0.001413
2019-09-01 12:59:07,445 [INFO]  Epoch[53] Validation-Monumental_building_cost-accuracy=1.000000
2019-09-01 12:59:07,499 [INFO]  Epoch[54] Batch [0-4]	Speed: 1549.04 samples/sec	cross-entropy=0.000859	Monumental_building_cost-accuracy=1.000000
2019-09-01 12:59:07,520 [INFO]  Epoch[54] Train-cross-entropy=0.000505
2019-09-01 12:59:07,522 [INFO]  Epoch[54] Train-Monumental_building_cost-accuracy=1.000000
2019-09-01 12:59:07,523 [INFO]  Epoch[54] Time cost=0.078
2019-09-01 12:59:07,535 [INFO]  Saved checkpoint to "model/Monumental_building_cost_imputer/model-0054.params"
2019-09-01 12:59:07,546 [INFO]  Epoch[54] Validation-cross-entropy=0.001364
2019-09-01 12:59:07,548 [INFO]  Epoch[54] Validation-Monumental_building_cost-accuracy=1.000000
2019-09-01 12:59:07,613 [INFO]  Epoch[55] Batch [0-4]	Speed: 1268.40 samples/sec	cross-entropy=0.000829	Monumental_building_cost-accuracy=1.000000
2019-09-01 12:59:07,642 [INFO]  Epoch[55] Train-cross-entropy=0.000488
2019-09-01 12:59:07,642 [INFO]  Epoch[55] Train-Monumental_building_cost-accuracy=1.000000
2019-09-01 12:59:07,643 [INFO]  Epoch[55] Time cost=0.094
2019-09-01 12:59:07,652 [INFO]  Saved checkpoint to "model/Monumental_building_cost_imputer/model-0055.params"
2019-09-01 12:59:07,659 [INFO]  Epoch[55] Validation-cross-entropy=0.001317
2019-09-01 12:59:07,660 [INFO]  Epoch[55] Validation-Monumental_building_cost-accuracy=1.000000
2019-09-01 12:59:07,721 [INFO]  Epoch[56] Batch [0-4]	Speed: 1332.78 samples/sec	cross-entropy=0.000801	Monumental_building_cost-accuracy=1.000000
2019-09-01 12:59:07,742 [INFO]  Epoch[56] Train-cross-entropy=0.000472
2019-09-01 12:59:07,744 [INFO]  Epoch[56] Train-Monumental_building_cost-accuracy=1.000000
2019-09-01 12:59:07,745 [INFO]  Epoch[56] Time cost=0.085
2019-09-01 12:59:07,758 [INFO]  Saved checkpoint to "model/Monumental_building_cost_imputer/model-0056.params"
2019-09-01 12:59:07,768 [INFO]  Epoch[56] Validation-cross-entropy=0.001273
2019-09-01 12:59:07,770 [INFO]  Epoch[56] Validation-Monumental_building_cost-accuracy=1.000000
2019-09-01 12:59:07,824 [INFO]  Epoch[57] Batch [0-4]	Speed: 1584.31 samples/sec	cross-entropy=0.000774	Monumental_building_cost-accuracy=1.000000
2019-09-01 12:59:07,845 [INFO]  Epoch[57] Train-cross-entropy=0.000456
2019-09-01 12:59:07,848 [INFO]  Epoch[57] Train-Monumental_building_cost-accuracy=1.000000
2019-09-01 12:59:07,849 [INFO]  Epoch[57] Time cost=0.078
2019-09-01 12:59:07,861 [INFO]  Saved checkpoint to "model/Monumental_building_cost_imputer/model-0057.params"
2019-09-01 12:59:07,868 [INFO]  Epoch[57] Validation-cross-entropy=0.001232
2019-09-01 12:59:07,870 [INFO]  Epoch[57] Validation-Monumental_building_cost-accuracy=1.000000
2019-09-01 12:59:07,924 [INFO]  Epoch[58] Batch [0-4]	Speed: 1564.22 samples/sec	cross-entropy=0.000749	Monumental_building_cost-accuracy=1.000000
2019-09-01 12:59:07,944 [INFO]  Epoch[58] Train-cross-entropy=0.000442
2019-09-01 12:59:07,946 [INFO]  Epoch[58] Train-Monumental_building_cost-accuracy=1.000000
2019-09-01 12:59:07,948 [INFO]  Epoch[58] Time cost=0.076
2019-09-01 12:59:07,959 [INFO]  Saved checkpoint to "model/Monumental_building_cost_imputer/model-0058.params"
2019-09-01 12:59:07,968 [INFO]  Epoch[58] Validation-cross-entropy=0.001192
2019-09-01 12:59:07,970 [INFO]  Epoch[58] Validation-Monumental_building_cost-accuracy=1.000000
2019-09-01 12:59:08,037 [INFO]  Epoch[59] Batch [0-4]	Speed: 1256.63 samples/sec	cross-entropy=0.000725	Monumental_building_cost-accuracy=1.000000
2019-09-01 12:59:08,060 [INFO]  Epoch[59] Train-cross-entropy=0.000429
2019-09-01 12:59:08,062 [INFO]  Epoch[59] Train-Monumental_building_cost-accuracy=1.000000
2019-09-01 12:59:08,063 [INFO]  Epoch[59] Time cost=0.091
2019-09-01 12:59:08,075 [INFO]  Saved checkpoint to "model/Monumental_building_cost_imputer/model-0059.params"
2019-09-01 12:59:08,082 [INFO]  Epoch[59] Validation-cross-entropy=0.001154
2019-09-01 12:59:08,083 [INFO]  Epoch[59] Validation-Monumental_building_cost-accuracy=1.000000
2019-09-01 12:59:08,140 [INFO]  Epoch[60] Batch [0-4]	Speed: 1499.31 samples/sec	cross-entropy=0.000702	Monumental_building_cost-accuracy=1.000000
2019-09-01 12:59:08,169 [INFO]  Epoch[60] Train-cross-entropy=0.000415
2019-09-01 12:59:08,170 [INFO]  Epoch[60] Train-Monumental_building_cost-accuracy=1.000000
2019-09-01 12:59:08,170 [INFO]  Epoch[60] Time cost=0.085
2019-09-01 12:59:08,179 [INFO]  Saved checkpoint to "model/Monumental_building_cost_imputer/model-0060.params"
2019-09-01 12:59:08,186 [INFO]  Epoch[60] Validation-cross-entropy=0.001118
2019-09-01 12:59:08,187 [INFO]  Epoch[60] Validation-Monumental_building_cost-accuracy=1.000000
2019-09-01 12:59:08,246 [INFO]  Epoch[61] Batch [0-4]	Speed: 1398.56 samples/sec	cross-entropy=0.000680	Monumental_building_cost-accuracy=1.000000
2019-09-01 12:59:08,266 [INFO]  Epoch[61] Train-cross-entropy=0.000403
2019-09-01 12:59:08,268 [INFO]  Epoch[61] Train-Monumental_building_cost-accuracy=1.000000
2019-09-01 12:59:08,270 [INFO]  Epoch[61] Time cost=0.082
2019-09-01 12:59:08,282 [INFO]  Saved checkpoint to "model/Monumental_building_cost_imputer/model-0061.params"
2019-09-01 12:59:08,290 [INFO]  Epoch[61] Validation-cross-entropy=0.001084
2019-09-01 12:59:08,292 [INFO]  Epoch[61] Validation-Monumental_building_cost-accuracy=1.000000
2019-09-01 12:59:08,359 [INFO]  Epoch[62] Batch [0-4]	Speed: 1274.28 samples/sec	cross-entropy=0.000660	Monumental_building_cost-accuracy=1.000000
2019-09-01 12:59:08,387 [INFO]  Epoch[62] Train-cross-entropy=0.000390
2019-09-01 12:59:08,388 [INFO]  Epoch[62] Train-Monumental_building_cost-accuracy=1.000000
2019-09-01 12:59:08,388 [INFO]  Epoch[62] Time cost=0.095
2019-09-01 12:59:08,397 [INFO]  Saved checkpoint to "model/Monumental_building_cost_imputer/model-0062.params"
2019-09-01 12:59:08,405 [INFO]  Epoch[62] Validation-cross-entropy=0.001052
2019-09-01 12:59:08,405 [INFO]  Epoch[62] Validation-Monumental_building_cost-accuracy=1.000000
2019-09-01 12:59:08,466 [INFO]  Epoch[63] Batch [0-4]	Speed: 1340.96 samples/sec	cross-entropy=0.000640	Monumental_building_cost-accuracy=1.000000
2019-09-01 12:59:08,495 [INFO]  Epoch[63] Train-cross-entropy=0.000379
2019-09-01 12:59:08,495 [INFO]  Epoch[63] Train-Monumental_building_cost-accuracy=1.000000
2019-09-01 12:59:08,496 [INFO]  Epoch[63] Time cost=0.090
2019-09-01 12:59:08,505 [INFO]  Saved checkpoint to "model/Monumental_building_cost_imputer/model-0063.params"
2019-09-01 12:59:08,511 [INFO]  Epoch[63] Validation-cross-entropy=0.001021
2019-09-01 12:59:08,512 [INFO]  Epoch[63] Validation-Monumental_building_cost-accuracy=1.000000
2019-09-01 12:59:08,564 [INFO]  Epoch[64] Batch [0-4]	Speed: 1512.59 samples/sec	cross-entropy=0.000621	Monumental_building_cost-accuracy=1.000000
2019-09-01 12:59:08,585 [INFO]  Epoch[64] Train-cross-entropy=0.000369
2019-09-01 12:59:08,587 [INFO]  Epoch[64] Train-Monumental_building_cost-accuracy=1.000000
2019-09-01 12:59:08,589 [INFO]  Epoch[64] Time cost=0.076
2019-09-01 12:59:08,601 [INFO]  Saved checkpoint to "model/Monumental_building_cost_imputer/model-0064.params"
2019-09-01 12:59:08,608 [INFO]  Epoch[64] Validation-cross-entropy=0.000991
2019-09-01 12:59:08,609 [INFO]  Epoch[64] Validation-Monumental_building_cost-accuracy=1.000000
2019-09-01 12:59:08,667 [INFO]  Epoch[65] Batch [0-4]	Speed: 1483.13 samples/sec	cross-entropy=0.000603	Monumental_building_cost-accuracy=1.000000
2019-09-01 12:59:08,688 [INFO]  Epoch[65] Train-cross-entropy=0.000358
2019-09-01 12:59:08,690 [INFO]  Epoch[65] Train-Monumental_building_cost-accuracy=1.000000
2019-09-01 12:59:08,691 [INFO]  Epoch[65] Time cost=0.080
2019-09-01 12:59:08,703 [INFO]  Saved checkpoint to "model/Monumental_building_cost_imputer/model-0065.params"
2019-09-01 12:59:08,713 [INFO]  Epoch[65] Validation-cross-entropy=0.000962
2019-09-01 12:59:08,715 [INFO]  Epoch[65] Validation-Monumental_building_cost-accuracy=1.000000
2019-09-01 12:59:08,782 [INFO]  Epoch[66] Batch [0-4]	Speed: 1268.81 samples/sec	cross-entropy=0.000586	Monumental_building_cost-accuracy=1.000000
2019-09-01 12:59:08,806 [INFO]  Epoch[66] Train-cross-entropy=0.000348
2019-09-01 12:59:08,807 [INFO]  Epoch[66] Train-Monumental_building_cost-accuracy=1.000000
2019-09-01 12:59:08,807 [INFO]  Epoch[66] Time cost=0.091
2019-09-01 12:59:08,818 [INFO]  Saved checkpoint to "model/Monumental_building_cost_imputer/model-0066.params"
2019-09-01 12:59:08,827 [INFO]  Epoch[66] Validation-cross-entropy=0.000935
2019-09-01 12:59:08,828 [INFO]  Epoch[66] Validation-Monumental_building_cost-accuracy=1.000000
2019-09-01 12:59:08,895 [INFO]  Epoch[67] Batch [0-4]	Speed: 1304.64 samples/sec	cross-entropy=0.000570	Monumental_building_cost-accuracy=1.000000
2019-09-01 12:59:08,923 [INFO]  Epoch[67] Train-cross-entropy=0.000338
2019-09-01 12:59:08,924 [INFO]  Epoch[67] Train-Monumental_building_cost-accuracy=1.000000
2019-09-01 12:59:08,925 [INFO]  Epoch[67] Time cost=0.095
2019-09-01 12:59:08,933 [INFO]  Saved checkpoint to "model/Monumental_building_cost_imputer/model-0067.params"
2019-09-01 12:59:08,941 [INFO]  Epoch[67] Validation-cross-entropy=0.000909
2019-09-01 12:59:08,942 [INFO]  Epoch[67] Validation-Monumental_building_cost-accuracy=1.000000
2019-09-01 12:59:08,995 [INFO]  Epoch[68] Batch [0-4]	Speed: 1552.16 samples/sec	cross-entropy=0.000554	Monumental_building_cost-accuracy=1.000000
2019-09-01 12:59:09,018 [INFO]  Epoch[68] Train-cross-entropy=0.000329
2019-09-01 12:59:09,019 [INFO]  Epoch[68] Train-Monumental_building_cost-accuracy=1.000000
2019-09-01 12:59:09,020 [INFO]  Epoch[68] Time cost=0.078
2019-09-01 12:59:09,030 [INFO]  Saved checkpoint to "model/Monumental_building_cost_imputer/model-0068.params"
2019-09-01 12:59:09,038 [INFO]  Epoch[68] Validation-cross-entropy=0.000884
2019-09-01 12:59:09,039 [INFO]  Epoch[68] Validation-Monumental_building_cost-accuracy=1.000000
2019-09-01 12:59:09,100 [INFO]  Epoch[69] Batch [0-4]	Speed: 1335.82 samples/sec	cross-entropy=0.000539	Monumental_building_cost-accuracy=1.000000
2019-09-01 12:59:09,128 [INFO]  Epoch[69] Train-cross-entropy=0.000320
2019-09-01 12:59:09,129 [INFO]  Epoch[69] Train-Monumental_building_cost-accuracy=1.000000
2019-09-01 12:59:09,129 [INFO]  Epoch[69] Time cost=0.090
2019-09-01 12:59:09,138 [INFO]  Saved checkpoint to "model/Monumental_building_cost_imputer/model-0069.params"
2019-09-01 12:59:09,145 [INFO]  Epoch[69] Validation-cross-entropy=0.000861
2019-09-01 12:59:09,146 [INFO]  Epoch[69] Validation-Monumental_building_cost-accuracy=1.000000
2019-09-01 12:59:09,207 [INFO]  Epoch[70] Batch [0-4]	Speed: 1339.57 samples/sec	cross-entropy=0.000525	Monumental_building_cost-accuracy=1.000000
2019-09-01 12:59:09,235 [INFO]  Epoch[70] Train-cross-entropy=0.000312
2019-09-01 12:59:09,236 [INFO]  Epoch[70] Train-Monumental_building_cost-accuracy=1.000000
2019-09-01 12:59:09,237 [INFO]  Epoch[70] Time cost=0.090
2019-09-01 12:59:09,245 [INFO]  Saved checkpoint to "model/Monumental_building_cost_imputer/model-0070.params"
2019-09-01 12:59:09,253 [INFO]  Epoch[70] Validation-cross-entropy=0.000838
2019-09-01 12:59:09,254 [INFO]  Epoch[70] Validation-Monumental_building_cost-accuracy=1.000000
2019-09-01 12:59:09,307 [INFO]  Epoch[71] Batch [0-4]	Speed: 1569.94 samples/sec	cross-entropy=0.000511	Monumental_building_cost-accuracy=1.000000
2019-09-01 12:59:09,327 [INFO]  Epoch[71] Train-cross-entropy=0.000304
2019-09-01 12:59:09,329 [INFO]  Epoch[71] Train-Monumental_building_cost-accuracy=1.000000
2019-09-01 12:59:09,331 [INFO]  Epoch[71] Time cost=0.076
[truncated: 3,206,220 more chars]
