# Supplementary material for: The two types of society: Computationally revealing recurrent social formations and their evolutionary trajectories
Source: PLoS One. 2020 May 13;15(5):e0232609. doi: 10.1371/journal.pone.0232609 (PMC7219743; doi:10.1371/journal.pone.0232609)
Supplement: S2 File — We include our Python 3 program that begins with the original, untampered Seshat database and performs the entire process of turning it into Shiny Seshat (including all error correction, Complexity Characteristic creation, imputation of missing values, etc.). (ZIP) [file pone.0232609.s004.zip › model/Entertainment_buildings_imputer/imputer.log]

2019-09-01 12:57:46,338 [INFO]  
========== start: fit model
2019-09-01 12:57:46,338 [WARNING]  Already bound, ignoring bind()
2019-09-01 12:57:46,515 [INFO]  Epoch[0] Batch [0-33]	Speed: 3132.10 samples/sec	cross-entropy=7.543654	Entertainment_buildings-accuracy=0.000000
2019-09-01 12:57:46,675 [INFO]  Epoch[0] Train-cross-entropy=3.052009
2019-09-01 12:57:46,676 [INFO]  Epoch[0] Train-Entertainment_buildings-accuracy=0.000000
2019-09-01 12:57:46,676 [INFO]  Epoch[0] Time cost=0.337
2019-09-01 12:57:46,679 [INFO]  Saved checkpoint to "model/Entertainment_buildings_imputer/model-0000.params"
2019-09-01 12:57:46,709 [INFO]  Epoch[0] Validation-cross-entropy=2.807308
2019-09-01 12:57:46,710 [INFO]  Epoch[0] Validation-Entertainment_buildings-accuracy=0.000000
2019-09-01 12:57:46,870 [INFO]  Epoch[1] Batch [0-33]	Speed: 3408.01 samples/sec	cross-entropy=3.423761	Entertainment_buildings-accuracy=0.000000
2019-09-01 12:57:47,019 [INFO]  Epoch[1] Train-cross-entropy=1.688995
2019-09-01 12:57:47,020 [INFO]  Epoch[1] Train-Entertainment_buildings-accuracy=0.000000
2019-09-01 12:57:47,021 [INFO]  Epoch[1] Time cost=0.310
2019-09-01 12:57:47,023 [INFO]  Saved checkpoint to "model/Entertainment_buildings_imputer/model-0001.params"
2019-09-01 12:57:47,055 [INFO]  Epoch[1] Validation-cross-entropy=1.663803
2019-09-01 12:57:47,055 [INFO]  Epoch[1] Validation-Entertainment_buildings-accuracy=0.000000
2019-09-01 12:57:47,213 [INFO]  Epoch[2] Batch [0-33]	Speed: 3482.80 samples/sec	cross-entropy=2.040959	Entertainment_buildings-accuracy=0.000000
2019-09-01 12:57:47,388 [INFO]  Epoch[2] Train-cross-entropy=1.145081
2019-09-01 12:57:47,388 [INFO]  Epoch[2] Train-Entertainment_buildings-accuracy=0.000000
2019-09-01 12:57:47,389 [INFO]  Epoch[2] Time cost=0.333
2019-09-01 12:57:47,391 [INFO]  Saved checkpoint to "model/Entertainment_buildings_imputer/model-0002.params"
2019-09-01 12:57:47,425 [INFO]  Epoch[2] Validation-cross-entropy=1.264990
2019-09-01 12:57:47,426 [INFO]  Epoch[2] Validation-Entertainment_buildings-accuracy=0.000000
2019-09-01 12:57:47,604 [INFO]  Epoch[3] Batch [0-33]	Speed: 3054.84 samples/sec	cross-entropy=1.511981	Entertainment_buildings-accuracy=0.000000
2019-09-01 12:57:47,749 [INFO]  Epoch[3] Train-cross-entropy=0.826996
2019-09-01 12:57:47,750 [INFO]  Epoch[3] Train-Entertainment_buildings-accuracy=0.000000
2019-09-01 12:57:47,750 [INFO]  Epoch[3] Time cost=0.324
2019-09-01 12:57:47,753 [INFO]  Saved checkpoint to "model/Entertainment_buildings_imputer/model-0003.params"
2019-09-01 12:57:47,784 [INFO]  Epoch[3] Validation-cross-entropy=1.086873
2019-09-01 12:57:47,784 [INFO]  Epoch[3] Validation-Entertainment_buildings-accuracy=0.000000
2019-09-01 12:57:47,939 [INFO]  Epoch[4] Batch [0-33]	Speed: 3520.87 samples/sec	cross-entropy=1.111185	Entertainment_buildings-accuracy=0.000000
2019-09-01 12:57:48,087 [INFO]  Epoch[4] Train-cross-entropy=0.626236
2019-09-01 12:57:48,088 [INFO]  Epoch[4] Train-Entertainment_buildings-accuracy=0.000000
2019-09-01 12:57:48,088 [INFO]  Epoch[4] Time cost=0.304
2019-09-01 12:57:48,091 [INFO]  Saved checkpoint to "model/Entertainment_buildings_imputer/model-0004.params"
2019-09-01 12:57:48,125 [INFO]  Epoch[4] Validation-cross-entropy=0.991557
2019-09-01 12:57:48,126 [INFO]  Epoch[4] Validation-Entertainment_buildings-accuracy=0.000000
2019-09-01 12:57:48,292 [INFO]  Epoch[5] Batch [0-33]	Speed: 3321.72 samples/sec	cross-entropy=0.855414	Entertainment_buildings-accuracy=0.000000
2019-09-01 12:57:48,438 [INFO]  Epoch[5] Train-cross-entropy=0.689635
2019-09-01 12:57:48,439 [INFO]  Epoch[5] Train-Entertainment_buildings-accuracy=0.000000
2019-09-01 12:57:48,439 [INFO]  Epoch[5] Time cost=0.313
2019-09-01 12:57:48,442 [INFO]  Saved checkpoint to "model/Entertainment_buildings_imputer/model-0005.params"
2019-09-01 12:57:48,472 [INFO]  Epoch[5] Validation-cross-entropy=0.893199
2019-09-01 12:57:48,473 [INFO]  Epoch[5] Validation-Entertainment_buildings-accuracy=0.000000
2019-09-01 12:57:48,632 [INFO]  Epoch[6] Batch [0-33]	Speed: 3449.32 samples/sec	cross-entropy=0.870242	Entertainment_buildings-accuracy=0.000000
2019-09-01 12:57:48,795 [INFO]  Epoch[6] Train-cross-entropy=0.398883
2019-09-01 12:57:48,796 [INFO]  Epoch[6] Train-Entertainment_buildings-accuracy=0.000000
2019-09-01 12:57:48,796 [INFO]  Epoch[6] Time cost=0.322
2019-09-01 12:57:48,799 [INFO]  Saved checkpoint to "model/Entertainment_buildings_imputer/model-0006.params"
2019-09-01 12:57:48,829 [INFO]  Epoch[6] Validation-cross-entropy=1.021660
2019-09-01 12:57:48,830 [INFO]  Epoch[6] Validation-Entertainment_buildings-accuracy=0.000000
2019-09-01 12:57:48,985 [INFO]  Epoch[7] Batch [0-33]	Speed: 3518.52 samples/sec	cross-entropy=0.561371	Entertainment_buildings-accuracy=0.000000
2019-09-01 12:57:49,131 [INFO]  Epoch[7] Train-cross-entropy=0.321777
2019-09-01 12:57:49,131 [INFO]  Epoch[7] Train-Entertainment_buildings-accuracy=0.000000
2019-09-01 12:57:49,132 [INFO]  Epoch[7] Time cost=0.302
2019-09-01 12:57:49,134 [INFO]  Saved checkpoint to "model/Entertainment_buildings_imputer/model-0007.params"
2019-09-01 12:57:49,165 [INFO]  Epoch[7] Validation-cross-entropy=0.846257
2019-09-01 12:57:49,166 [INFO]  Epoch[7] Validation-Entertainment_buildings-accuracy=0.000000
2019-09-01 12:57:49,326 [INFO]  Epoch[8] Batch [0-33]	Speed: 3425.16 samples/sec	cross-entropy=0.411051	Entertainment_buildings-accuracy=0.000000
2019-09-01 12:57:49,472 [INFO]  Epoch[8] Train-cross-entropy=0.264831
2019-09-01 12:57:49,473 [INFO]  Epoch[8] Train-Entertainment_buildings-accuracy=0.000000
2019-09-01 12:57:49,473 [INFO]  Epoch[8] Time cost=0.307
2019-09-01 12:57:49,476 [INFO]  Saved checkpoint to "model/Entertainment_buildings_imputer/model-0008.params"
2019-09-01 12:57:49,506 [INFO]  Epoch[8] Validation-cross-entropy=0.777926
2019-09-01 12:57:49,507 [INFO]  Epoch[8] Validation-Entertainment_buildings-accuracy=0.000000
2019-09-01 12:57:49,681 [INFO]  Epoch[9] Batch [0-33]	Speed: 3139.16 samples/sec	cross-entropy=0.374270	Entertainment_buildings-accuracy=0.000000
2019-09-01 12:57:49,826 [INFO]  Epoch[9] Train-cross-entropy=0.294013
2019-09-01 12:57:49,827 [INFO]  Epoch[9] Train-Entertainment_buildings-accuracy=0.000000
2019-09-01 12:57:49,827 [INFO]  Epoch[9] Time cost=0.320
2019-09-01 12:57:49,830 [INFO]  Saved checkpoint to "model/Entertainment_buildings_imputer/model-0009.params"
2019-09-01 12:57:49,863 [INFO]  Epoch[9] Validation-cross-entropy=0.726811
2019-09-01 12:57:49,864 [INFO]  Epoch[9] Validation-Entertainment_buildings-accuracy=0.000000
2019-09-01 12:57:50,023 [INFO]  Epoch[10] Batch [0-33]	Speed: 3438.63 samples/sec	cross-entropy=0.340761	Entertainment_buildings-accuracy=0.000000
2019-09-01 12:57:50,173 [INFO]  Epoch[10] Train-cross-entropy=0.282082
2019-09-01 12:57:50,174 [INFO]  Epoch[10] Train-Entertainment_buildings-accuracy=0.000000
2019-09-01 12:57:50,174 [INFO]  Epoch[10] Time cost=0.310
2019-09-01 12:57:50,177 [INFO]  Saved checkpoint to "model/Entertainment_buildings_imputer/model-0010.params"
2019-09-01 12:57:50,208 [INFO]  Epoch[10] Validation-cross-entropy=0.618381
2019-09-01 12:57:50,209 [INFO]  Epoch[10] Validation-Entertainment_buildings-accuracy=0.000000
2019-09-01 12:57:50,372 [INFO]  Epoch[11] Batch [0-33]	Speed: 3346.07 samples/sec	cross-entropy=0.288389	Entertainment_buildings-accuracy=0.000000
2019-09-01 12:57:50,522 [INFO]  Epoch[11] Train-cross-entropy=0.234346
2019-09-01 12:57:50,522 [INFO]  Epoch[11] Train-Entertainment_buildings-accuracy=0.000000
2019-09-01 12:57:50,523 [INFO]  Epoch[11] Time cost=0.314
2019-09-01 12:57:50,526 [INFO]  Saved checkpoint to "model/Entertainment_buildings_imputer/model-0011.params"
2019-09-01 12:57:50,557 [INFO]  Epoch[11] Validation-cross-entropy=0.638644
2019-09-01 12:57:50,558 [INFO]  Epoch[11] Validation-Entertainment_buildings-accuracy=0.000000
2019-09-01 12:57:50,722 [INFO]  Epoch[12] Batch [0-33]	Speed: 3321.67 samples/sec	cross-entropy=0.218876	Entertainment_buildings-accuracy=0.000000
2019-09-01 12:57:50,871 [INFO]  Epoch[12] Train-cross-entropy=0.175550
2019-09-01 12:57:50,872 [INFO]  Epoch[12] Train-Entertainment_buildings-accuracy=0.000000
2019-09-01 12:57:50,873 [INFO]  Epoch[12] Time cost=0.314
2019-09-01 12:57:50,875 [INFO]  Saved checkpoint to "model/Entertainment_buildings_imputer/model-0012.params"
2019-09-01 12:57:50,906 [INFO]  Epoch[12] Validation-cross-entropy=0.671015
2019-09-01 12:57:50,906 [INFO]  Epoch[12] Validation-Entertainment_buildings-accuracy=0.000000
2019-09-01 12:57:51,062 [INFO]  Epoch[13] Batch [0-33]	Speed: 3516.12 samples/sec	cross-entropy=0.168460	Entertainment_buildings-accuracy=0.000000
2019-09-01 12:57:51,227 [INFO]  Epoch[13] Train-cross-entropy=0.165732
2019-09-01 12:57:51,228 [INFO]  Epoch[13] Train-Entertainment_buildings-accuracy=0.000000
2019-09-01 12:57:51,228 [INFO]  Epoch[13] Time cost=0.322
2019-09-01 12:57:51,231 [INFO]  Saved checkpoint to "model/Entertainment_buildings_imputer/model-0013.params"
2019-09-01 12:57:51,262 [INFO]  Epoch[13] Validation-cross-entropy=0.620077
2019-09-01 12:57:51,263 [INFO]  Epoch[13] Validation-Entertainment_buildings-accuracy=0.000000
2019-09-01 12:57:51,423 [INFO]  Epoch[14] Batch [0-33]	Speed: 3404.53 samples/sec	cross-entropy=0.194760	Entertainment_buildings-accuracy=0.000000
2019-09-01 12:57:51,614 [INFO]  Epoch[14] Train-cross-entropy=0.142177
2019-09-01 12:57:51,615 [INFO]  Epoch[14] Train-Entertainment_buildings-accuracy=0.000000
2019-09-01 12:57:51,616 [INFO]  Epoch[14] Time cost=0.352
2019-09-01 12:57:51,618 [INFO]  Saved checkpoint to "model/Entertainment_buildings_imputer/model-0014.params"
2019-09-01 12:57:51,660 [INFO]  Epoch[14] Validation-cross-entropy=0.608759
2019-09-01 12:57:51,660 [INFO]  Epoch[14] Validation-Entertainment_buildings-accuracy=0.000000
2019-09-01 12:57:51,819 [INFO]  Epoch[15] Batch [0-33]	Speed: 3434.28 samples/sec	cross-entropy=0.133908	Entertainment_buildings-accuracy=0.000000
2019-09-01 12:57:51,965 [INFO]  Epoch[15] Train-cross-entropy=0.129648
2019-09-01 12:57:51,965 [INFO]  Epoch[15] Train-Entertainment_buildings-accuracy=0.000000
2019-09-01 12:57:51,966 [INFO]  Epoch[15] Time cost=0.305
2019-09-01 12:57:51,968 [INFO]  Saved checkpoint to "model/Entertainment_buildings_imputer/model-0015.params"
2019-09-01 12:57:51,999 [INFO]  Epoch[15] Validation-cross-entropy=0.597373
2019-09-01 12:57:52,000 [INFO]  Epoch[15] Validation-Entertainment_buildings-accuracy=0.000000
2019-09-01 12:57:52,161 [INFO]  Epoch[16] Batch [0-33]	Speed: 3389.38 samples/sec	cross-entropy=0.119415	Entertainment_buildings-accuracy=0.000000
2019-09-01 12:57:52,314 [INFO]  Epoch[16] Train-cross-entropy=0.136488
2019-09-01 12:57:52,315 [INFO]  Epoch[16] Train-Entertainment_buildings-accuracy=0.000000
2019-09-01 12:57:52,315 [INFO]  Epoch[16] Time cost=0.314
2019-09-01 12:57:52,318 [INFO]  Saved checkpoint to "model/Entertainment_buildings_imputer/model-0016.params"
2019-09-01 12:57:52,349 [INFO]  Epoch[16] Validation-cross-entropy=0.564143
2019-09-01 12:57:52,350 [INFO]  Epoch[16] Validation-Entertainment_buildings-accuracy=0.000000
2019-09-01 12:57:52,508 [INFO]  Epoch[17] Batch [0-33]	Speed: 3458.24 samples/sec	cross-entropy=0.114987	Entertainment_buildings-accuracy=0.000000
2019-09-01 12:57:52,653 [INFO]  Epoch[17] Train-cross-entropy=0.107537
2019-09-01 12:57:52,654 [INFO]  Epoch[17] Train-Entertainment_buildings-accuracy=0.000000
2019-09-01 12:57:52,654 [INFO]  Epoch[17] Time cost=0.304
2019-09-01 12:57:52,657 [INFO]  Saved checkpoint to "model/Entertainment_buildings_imputer/model-0017.params"
2019-09-01 12:57:52,689 [INFO]  Epoch[17] Validation-cross-entropy=0.553230
2019-09-01 12:57:52,690 [INFO]  Epoch[17] Validation-Entertainment_buildings-accuracy=0.000000
2019-09-01 12:57:52,858 [INFO]  Epoch[18] Batch [0-33]	Speed: 3265.57 samples/sec	cross-entropy=0.103467	Entertainment_buildings-accuracy=0.000000
2019-09-01 12:57:53,007 [INFO]  Epoch[18] Train-cross-entropy=0.136202
2019-09-01 12:57:53,008 [INFO]  Epoch[18] Train-Entertainment_buildings-accuracy=0.000000
2019-09-01 12:57:53,008 [INFO]  Epoch[18] Time cost=0.318
2019-09-01 12:57:53,011 [INFO]  Saved checkpoint to "model/Entertainment_buildings_imputer/model-0018.params"
2019-09-01 12:57:53,043 [INFO]  Epoch[18] Validation-cross-entropy=0.523232
2019-09-01 12:57:53,043 [INFO]  Epoch[18] Validation-Entertainment_buildings-accuracy=0.000000
2019-09-01 12:57:53,203 [INFO]  Epoch[19] Batch [0-33]	Speed: 3412.22 samples/sec	cross-entropy=0.159706	Entertainment_buildings-accuracy=0.000000
2019-09-01 12:57:53,352 [INFO]  Epoch[19] Train-cross-entropy=0.124129
2019-09-01 12:57:53,353 [INFO]  Epoch[19] Train-Entertainment_buildings-accuracy=0.000000
2019-09-01 12:57:53,354 [INFO]  Epoch[19] Time cost=0.310
2019-09-01 12:57:53,357 [INFO]  Saved checkpoint to "model/Entertainment_buildings_imputer/model-0019.params"
2019-09-01 12:57:53,388 [INFO]  Epoch[19] Validation-cross-entropy=0.533266
2019-09-01 12:57:53,389 [INFO]  Epoch[19] Validation-Entertainment_buildings-accuracy=0.000000
2019-09-01 12:57:53,548 [INFO]  Epoch[20] Batch [0-33]	Speed: 3430.32 samples/sec	cross-entropy=0.115647	Entertainment_buildings-accuracy=0.000000
2019-09-01 12:57:53,701 [INFO]  Epoch[20] Train-cross-entropy=0.143698
2019-09-01 12:57:53,702 [INFO]  Epoch[20] Train-Entertainment_buildings-accuracy=0.000000
2019-09-01 12:57:53,702 [INFO]  Epoch[20] Time cost=0.313
2019-09-01 12:57:53,705 [INFO]  Saved checkpoint to "model/Entertainment_buildings_imputer/model-0020.params"
2019-09-01 12:57:53,745 [INFO]  Epoch[20] Validation-cross-entropy=0.535944
2019-09-01 12:57:53,745 [INFO]  Epoch[20] Validation-Entertainment_buildings-accuracy=0.000000
2019-09-01 12:57:53,905 [INFO]  Epoch[21] Batch [0-33]	Speed: 3431.69 samples/sec	cross-entropy=0.125081	Entertainment_buildings-accuracy=0.000000
2019-09-01 12:57:54,054 [INFO]  Epoch[21] Train-cross-entropy=0.127481
2019-09-01 12:57:54,055 [INFO]  Epoch[21] Train-Entertainment_buildings-accuracy=0.000000
2019-09-01 12:57:54,056 [INFO]  Epoch[21] Time cost=0.310
2019-09-01 12:57:54,058 [INFO]  Saved checkpoint to "model/Entertainment_buildings_imputer/model-0021.params"
2019-09-01 12:57:54,089 [INFO]  Epoch[21] Validation-cross-entropy=0.524762
2019-09-01 12:57:54,090 [INFO]  Epoch[21] Validation-Entertainment_buildings-accuracy=0.000000
2019-09-01 12:57:54,246 [INFO]  Epoch[22] Batch [0-33]	Speed: 3504.32 samples/sec	cross-entropy=0.106952	Entertainment_buildings-accuracy=0.000000
2019-09-01 12:57:54,399 [INFO]  Epoch[22] Train-cross-entropy=0.123273
2019-09-01 12:57:54,399 [INFO]  Epoch[22] Train-Entertainment_buildings-accuracy=0.000000
2019-09-01 12:57:54,400 [INFO]  Epoch[22] Time cost=0.310
2019-09-01 12:57:54,403 [INFO]  Saved checkpoint to "model/Entertainment_buildings_imputer/model-0022.params"
2019-09-01 12:57:54,434 [INFO]  Epoch[22] Validation-cross-entropy=0.498197
2019-09-01 12:57:54,435 [INFO]  Epoch[22] Validation-Entertainment_buildings-accuracy=0.000000
2019-09-01 12:57:54,594 [INFO]  Epoch[23] Batch [0-33]	Speed: 3429.44 samples/sec	cross-entropy=0.092055	Entertainment_buildings-accuracy=0.000000
2019-09-01 12:57:54,740 [INFO]  Epoch[23] Train-cross-entropy=0.126716
2019-09-01 12:57:54,741 [INFO]  Epoch[23] Train-Entertainment_buildings-accuracy=0.000000
2019-09-01 12:57:54,741 [INFO]  Epoch[23] Time cost=0.306
2019-09-01 12:57:54,744 [INFO]  Saved checkpoint to "model/Entertainment_buildings_imputer/model-0023.params"
2019-09-01 12:57:54,774 [INFO]  Epoch[23] Validation-cross-entropy=0.493383
2019-09-01 12:57:54,775 [INFO]  Epoch[23] Validation-Entertainment_buildings-accuracy=0.000000
2019-09-01 12:57:54,930 [INFO]  Epoch[24] Batch [0-33]	Speed: 3519.81 samples/sec	cross-entropy=0.087240	Entertainment_buildings-accuracy=0.000000
2019-09-01 12:57:55,082 [INFO]  Epoch[24] Train-cross-entropy=0.092976
2019-09-01 12:57:55,083 [INFO]  Epoch[24] Train-Entertainment_buildings-accuracy=0.000000
2019-09-01 12:57:55,083 [INFO]  Epoch[24] Time cost=0.308
2019-09-01 12:57:55,086 [INFO]  Saved checkpoint to "model/Entertainment_buildings_imputer/model-0024.params"
2019-09-01 12:57:55,120 [INFO]  Epoch[24] Validation-cross-entropy=0.518959
2019-09-01 12:57:55,121 [INFO]  Epoch[24] Validation-Entertainment_buildings-accuracy=0.000000
2019-09-01 12:57:55,281 [INFO]  Epoch[25] Batch [0-33]	Speed: 3419.07 samples/sec	cross-entropy=0.065774	Entertainment_buildings-accuracy=0.000000
2019-09-01 12:57:55,430 [INFO]  Epoch[25] Train-cross-entropy=0.076491
2019-09-01 12:57:55,431 [INFO]  Epoch[25] Train-Entertainment_buildings-accuracy=0.000000
2019-09-01 12:57:55,431 [INFO]  Epoch[25] Time cost=0.309
2019-09-01 12:57:55,434 [INFO]  Saved checkpoint to "model/Entertainment_buildings_imputer/model-0025.params"
2019-09-01 12:57:55,466 [INFO]  Epoch[25] Validation-cross-entropy=0.524792
2019-09-01 12:57:55,466 [INFO]  Epoch[25] Validation-Entertainment_buildings-accuracy=0.000000
2019-09-01 12:57:55,625 [INFO]  Epoch[26] Batch [0-33]	Speed: 3443.50 samples/sec	cross-entropy=0.069578	Entertainment_buildings-accuracy=0.000000
2019-09-01 12:57:55,772 [INFO]  Epoch[26] Train-cross-entropy=0.080622
2019-09-01 12:57:55,772 [INFO]  Epoch[26] Train-Entertainment_buildings-accuracy=0.000000
2019-09-01 12:57:55,773 [INFO]  Epoch[26] Time cost=0.306
2019-09-01 12:57:55,775 [INFO]  Saved checkpoint to "model/Entertainment_buildings_imputer/model-0026.params"
2019-09-01 12:57:55,809 [INFO]  Epoch[26] Validation-cross-entropy=0.535145
2019-09-01 12:57:55,810 [INFO]  Epoch[26] Validation-Entertainment_buildings-accuracy=0.000000
2019-09-01 12:57:55,965 [INFO]  Epoch[27] Batch [0-33]	Speed: 3518.20 samples/sec	cross-entropy=0.064642	Entertainment_buildings-accuracy=0.000000
2019-09-01 12:57:56,111 [INFO]  Epoch[27] Train-cross-entropy=0.086920
2019-09-01 12:57:56,112 [INFO]  Epoch[27] Train-Entertainment_buildings-accuracy=0.000000
2019-09-01 12:57:56,112 [INFO]  Epoch[27] Time cost=0.302
2019-09-01 12:57:56,115 [INFO]  Saved checkpoint to "model/Entertainment_buildings_imputer/model-0027.params"
2019-09-01 12:57:56,146 [INFO]  No improvement detected for 5 epochs compared to 0.49819718510843813 last error obtained: 0.5233451114036143, stopping here
2019-09-01 12:57:56,147 [INFO]  
========== done (9.809596300125122 s) fit model
2019-09-01 12:58:00,785 [INFO]  
========== start: fit model
2019-09-01 12:58:00,789 [WARNING]  Already bound, ignoring bind()
2019-09-01 12:58:00,978 [INFO]  Epoch[0] Batch [0-39]	Speed: 3407.78 samples/sec	cross-entropy=5.039427	Food_storage_sites-accuracy=0.000000
2019-09-01 12:58:01,170 [INFO]  Epoch[0] Train-cross-entropy=2.636542
2019-09-01 12:58:01,170 [INFO]  Epoch[0] Train-Food_storage_sites-accuracy=0.000000
2019-09-01 12:58:01,171 [INFO]  Epoch[0] Time cost=0.381
2019-09-01 12:58:01,174 [INFO]  Saved checkpoint to "model/Food_storage_sites_imputer/model-0000.params"
2019-09-01 12:58:01,209 [INFO]  Epoch[0] Validation-cross-entropy=1.220427
2019-09-01 12:58:01,209 [INFO]  Epoch[0] Validation-Food_storage_sites-accuracy=0.000000
2019-09-01 12:58:01,392 [INFO]  Epoch[1] Batch [0-39]	Speed: 3515.90 samples/sec	cross-entropy=1.249930	Food_storage_sites-accuracy=0.000000
2019-09-01 12:58:01,585 [INFO]  Epoch[1] Train-cross-entropy=1.551954
2019-09-01 12:58:01,585 [INFO]  Epoch[1] Train-Food_storage_sites-accuracy=0.000000
2019-09-01 12:58:01,586 [INFO]  Epoch[1] Time cost=0.376
2019-09-01 12:58:01,589 [INFO]  Saved checkpoint to "model/Food_storage_sites_imputer/model-0001.params"
2019-09-01 12:58:01,626 [INFO]  Epoch[1] Validation-cross-entropy=1.280030
2019-09-01 12:58:01,627 [INFO]  Epoch[1] Validation-Food_storage_sites-accuracy=0.000000
2019-09-01 12:58:01,820 [INFO]  Epoch[2] Batch [0-39]	Speed: 3325.12 samples/sec	cross-entropy=0.908055	Food_storage_sites-accuracy=0.000000
2019-09-01 12:58:02,014 [INFO]  Epoch[2] Train-cross-entropy=0.938965
2019-09-01 12:58:02,015 [INFO]  Epoch[2] Train-Food_storage_sites-accuracy=0.000000
2019-09-01 12:58:02,016 [INFO]  Epoch[2] Time cost=0.388
2019-09-01 12:58:02,018 [INFO]  Saved checkpoint to "model/Food_storage_sites_imputer/model-0002.params"
2019-09-01 12:58:02,052 [INFO]  Epoch[2] Validation-cross-entropy=0.613012
2019-09-01 12:58:02,053 [INFO]  Epoch[2] Validation-Food_storage_sites-accuracy=0.000000
2019-09-01 12:58:02,236 [INFO]  Epoch[3] Batch [0-39]	Speed: 3520.85 samples/sec	cross-entropy=0.619305	Food_storage_sites-accuracy=0.000000
2019-09-01 12:58:02,412 [INFO]  Epoch[3] Train-cross-entropy=1.033489
2019-09-01 12:58:02,412 [INFO]  Epoch[3] Train-Food_storage_sites-accuracy=0.000000
2019-09-01 12:58:02,413 [INFO]  Epoch[3] Time cost=0.359
2019-09-01 12:58:02,415 [INFO]  Saved checkpoint to "model/Food_storage_sites_imputer/model-0003.params"
2019-09-01 12:58:02,450 [INFO]  Epoch[3] Validation-cross-entropy=0.995688
2019-09-01 12:58:02,450 [INFO]  Epoch[3] Validation-Food_storage_sites-accuracy=0.000000
2019-09-01 12:58:02,632 [INFO]  Epoch[4] Batch [0-39]	Speed: 3524.92 samples/sec	cross-entropy=0.571711	Food_storage_sites-accuracy=0.000000
2019-09-01 12:58:02,813 [INFO]  Epoch[4] Train-cross-entropy=0.438148
2019-09-01 12:58:02,814 [INFO]  Epoch[4] Train-Food_storage_sites-accuracy=0.000000
2019-09-01 12:58:02,814 [INFO]  Epoch[4] Time cost=0.364
2019-09-01 12:58:02,817 [INFO]  Saved checkpoint to "model/Food_storage_sites_imputer/model-0004.params"
2019-09-01 12:58:02,855 [INFO]  Epoch[4] Validation-cross-entropy=0.308165
2019-09-01 12:58:02,855 [INFO]  Epoch[4] Validation-Food_storage_sites-accuracy=0.000000
2019-09-01 12:58:03,044 [INFO]  Epoch[5] Batch [0-39]	Speed: 3408.51 samples/sec	cross-entropy=0.367147	Food_storage_sites-accuracy=0.000000
2019-09-01 12:58:03,222 [INFO]  Epoch[5] Train-cross-entropy=0.280715
2019-09-01 12:58:03,223 [INFO]  Epoch[5] Train-Food_storage_sites-accuracy=0.000000
2019-09-01 12:58:03,224 [INFO]  Epoch[5] Time cost=0.368
2019-09-01 12:58:03,227 [INFO]  Saved checkpoint to "model/Food_storage_sites_imputer/model-0005.params"
2019-09-01 12:58:03,262 [INFO]  Epoch[5] Validation-cross-entropy=0.234001
2019-09-01 12:58:03,262 [INFO]  Epoch[5] Validation-Food_storage_sites-accuracy=0.000000
2019-09-01 12:58:03,445 [INFO]  Epoch[6] Batch [0-39]	Speed: 3511.51 samples/sec	cross-entropy=0.231540	Food_storage_sites-accuracy=0.000000
2019-09-01 12:58:03,624 [INFO]  Epoch[6] Train-cross-entropy=0.236635
2019-09-01 12:58:03,625 [INFO]  Epoch[6] Train-Food_storage_sites-accuracy=0.000000
2019-09-01 12:58:03,625 [INFO]  Epoch[6] Time cost=0.363
2019-09-01 12:58:03,628 [INFO]  Saved checkpoint to "model/Food_storage_sites_imputer/model-0006.params"
2019-09-01 12:58:03,662 [INFO]  Epoch[6] Validation-cross-entropy=0.246135
2019-09-01 12:58:03,663 [INFO]  Epoch[6] Validation-Food_storage_sites-accuracy=0.000000
2019-09-01 12:58:03,849 [INFO]  Epoch[7] Batch [0-39]	Speed: 3456.04 samples/sec	cross-entropy=0.209418	Food_storage_sites-accuracy=0.000000
2019-09-01 12:58:04,036 [INFO]  Epoch[7] Train-cross-entropy=0.206106
2019-09-01 12:58:04,037 [INFO]  Epoch[7] Train-Food_storage_sites-accuracy=0.000000
2019-09-01 12:58:04,038 [INFO]  Epoch[7] Time cost=0.374
2019-09-01 12:58:04,040 [INFO]  Saved checkpoint to "model/Food_storage_sites_imputer/model-0007.params"
2019-09-01 12:58:04,074 [INFO]  Epoch[7] Validation-cross-entropy=0.183164
2019-09-01 12:58:04,075 [INFO]  Epoch[7] Validation-Food_storage_sites-accuracy=0.000000
2019-09-01 12:58:04,267 [INFO]  Epoch[8] Batch [0-39]	Speed: 3342.31 samples/sec	cross-entropy=0.134414	Food_storage_sites-accuracy=0.000000
2019-09-01 12:58:04,440 [INFO]  Epoch[8] Train-cross-entropy=0.157823
2019-09-01 12:58:04,441 [INFO]  Epoch[8] Train-Food_storage_sites-accuracy=0.000000
2019-09-01 12:58:04,441 [INFO]  Epoch[8] Time cost=0.366
2019-09-01 12:58:04,444 [INFO]  Saved checkpoint to "model/Food_storage_sites_imputer/model-0008.params"
2019-09-01 12:58:04,478 [INFO]  Epoch[8] Validation-cross-entropy=0.174311
2019-09-01 12:58:04,478 [INFO]  Epoch[8] Validation-Food_storage_sites-accuracy=0.000000
2019-09-01 12:58:04,664 [INFO]  Epoch[9] Batch [0-39]	Speed: 3467.70 samples/sec	cross-entropy=0.151885	Food_storage_sites-accuracy=0.000000
2019-09-01 12:58:04,865 [INFO]  Epoch[9] Train-cross-entropy=0.138730
2019-09-01 12:58:04,865 [INFO]  Epoch[9] Train-Food_storage_sites-accuracy=0.000000
2019-09-01 12:58:04,866 [INFO]  Epoch[9] Time cost=0.387
2019-09-01 12:58:04,868 [INFO]  Saved checkpoint to "model/Food_storage_sites_imputer/model-0009.params"
2019-09-01 12:58:04,903 [INFO]  Epoch[9] Validation-cross-entropy=0.165308
2019-09-01 12:58:04,903 [INFO]  Epoch[9] Validation-Food_storage_sites-accuracy=0.000000
2019-09-01 12:58:05,090 [INFO]  Epoch[10] Batch [0-39]	Speed: 3433.30 samples/sec	cross-entropy=0.094811	Food_storage_sites-accuracy=0.000000
2019-09-01 12:58:05,263 [INFO]  Epoch[10] Train-cross-entropy=0.159758
2019-09-01 12:58:05,264 [INFO]  Epoch[10] Train-Food_storage_sites-accuracy=0.000000
2019-09-01 12:58:05,264 [INFO]  Epoch[10] Time cost=0.360
2019-09-01 12:58:05,267 [INFO]  Saved checkpoint to "model/Food_storage_sites_imputer/model-0010.params"
2019-09-01 12:58:05,301 [INFO]  Epoch[10] Validation-cross-entropy=0.261589
2019-09-01 12:58:05,302 [INFO]  Epoch[10] Validation-Food_storage_sites-accuracy=0.000000
2019-09-01 12:58:05,485 [INFO]  Epoch[11] Batch [0-39]	Speed: 3516.69 samples/sec	cross-entropy=0.145607	Food_storage_sites-accuracy=0.000000
2019-09-01 12:58:05,658 [INFO]  Epoch[11] Train-cross-entropy=0.143117
2019-09-01 12:58:05,659 [INFO]  Epoch[11] Train-Food_storage_sites-accuracy=0.000000
2019-09-01 12:58:05,659 [INFO]  Epoch[11] Time cost=0.357
2019-09-01 12:58:05,662 [INFO]  Saved checkpoint to "model/Food_storage_sites_imputer/model-0011.params"
2019-09-01 12:58:05,696 [INFO]  Epoch[11] Validation-cross-entropy=0.230057
2019-09-01 12:58:05,696 [INFO]  Epoch[11] Validation-Food_storage_sites-accuracy=0.000000
2019-09-01 12:58:05,880 [INFO]  Epoch[12] Batch [0-39]	Speed: 3508.76 samples/sec	cross-entropy=0.124106	Food_storage_sites-accuracy=0.000000
2019-09-01 12:58:06,068 [INFO]  Epoch[12] Train-cross-entropy=0.132533
2019-09-01 12:58:06,069 [INFO]  Epoch[12] Train-Food_storage_sites-accuracy=0.000000
2019-09-01 12:58:06,070 [INFO]  Epoch[12] Time cost=0.373
2019-09-01 12:58:06,072 [INFO]  Saved checkpoint to "model/Food_storage_sites_imputer/model-0012.params"
2019-09-01 12:58:06,108 [INFO]  Epoch[12] Validation-cross-entropy=0.169887
2019-09-01 12:58:06,109 [INFO]  Epoch[12] Validation-Food_storage_sites-accuracy=0.000000
2019-09-01 12:58:06,291 [INFO]  Epoch[13] Batch [0-39]	Speed: 3529.27 samples/sec	cross-entropy=0.106069	Food_storage_sites-accuracy=0.000000
2019-09-01 12:58:06,468 [INFO]  Epoch[13] Train-cross-entropy=0.119203
2019-09-01 12:58:06,468 [INFO]  Epoch[13] Train-Food_storage_sites-accuracy=0.000000
2019-09-01 12:58:06,469 [INFO]  Epoch[13] Time cost=0.360
2019-09-01 12:58:06,471 [INFO]  Saved checkpoint to "model/Food_storage_sites_imputer/model-0013.params"
2019-09-01 12:58:06,509 [INFO]  Epoch[13] Validation-cross-entropy=0.153925
2019-09-01 12:58:06,510 [INFO]  Epoch[13] Validation-Food_storage_sites-accuracy=0.000000
2019-09-01 12:58:06,723 [INFO]  Epoch[14] Batch [0-39]	Speed: 3021.71 samples/sec	cross-entropy=0.091991	Food_storage_sites-accuracy=0.000000
2019-09-01 12:58:06,923 [INFO]  Epoch[14] Train-cross-entropy=0.119265
2019-09-01 12:58:06,923 [INFO]  Epoch[14] Train-Food_storage_sites-accuracy=0.000000
2019-09-01 12:58:06,924 [INFO]  Epoch[14] Time cost=0.414
2019-09-01 12:58:06,927 [INFO]  Saved checkpoint to "model/Food_storage_sites_imputer/model-0014.params"
2019-09-01 12:58:06,961 [INFO]  Epoch[14] Validation-cross-entropy=0.112226
2019-09-01 12:58:06,961 [INFO]  Epoch[14] Validation-Food_storage_sites-accuracy=0.000000
2019-09-01 12:58:07,144 [INFO]  Epoch[15] Batch [0-39]	Speed: 3522.36 samples/sec	cross-entropy=0.106134	Food_storage_sites-accuracy=0.000000
2019-09-01 12:58:07,344 [INFO]  Epoch[15] Train-cross-entropy=0.144763
2019-09-01 12:58:07,344 [INFO]  Epoch[15] Train-Food_storage_sites-accuracy=0.000000
2019-09-01 12:58:07,345 [INFO]  Epoch[15] Time cost=0.383
2019-09-01 12:58:07,347 [INFO]  Saved checkpoint to "model/Food_storage_sites_imputer/model-0015.params"
2019-09-01 12:58:07,382 [INFO]  Epoch[15] Validation-cross-entropy=0.174972
2019-09-01 12:58:07,382 [INFO]  Epoch[15] Validation-Food_storage_sites-accuracy=0.000000
2019-09-01 12:58:07,607 [INFO]  Epoch[16] Batch [0-39]	Speed: 2837.50 samples/sec	cross-entropy=0.130652	Food_storage_sites-accuracy=0.000000
2019-09-01 12:58:07,797 [INFO]  Epoch[16] Train-cross-entropy=0.119684
2019-09-01 12:58:07,797 [INFO]  Epoch[16] Train-Food_storage_sites-accuracy=0.000000
2019-09-01 12:58:07,798 [INFO]  Epoch[16] Time cost=0.415
2019-09-01 12:58:07,801 [INFO]  Saved checkpoint to "model/Food_storage_sites_imputer/model-0016.params"
2019-09-01 12:58:07,835 [INFO]  Epoch[16] Validation-cross-entropy=0.104887
2019-09-01 12:58:07,836 [INFO]  Epoch[16] Validation-Food_storage_sites-accuracy=0.000000
2019-09-01 12:58:08,040 [INFO]  Epoch[17] Batch [0-39]	Speed: 3132.79 samples/sec	cross-entropy=0.067335	Food_storage_sites-accuracy=0.000000
2019-09-01 12:58:08,213 [INFO]  Epoch[17] Train-cross-entropy=0.092981
2019-09-01 12:58:08,214 [INFO]  Epoch[17] Train-Food_storage_sites-accuracy=0.000000
2019-09-01 12:58:08,214 [INFO]  Epoch[17] Time cost=0.378
2019-09-01 12:58:08,217 [INFO]  Saved checkpoint to "model/Food_storage_sites_imputer/model-0017.params"
2019-09-01 12:58:08,251 [INFO]  Epoch[17] Validation-cross-entropy=0.140721
2019-09-01 12:58:08,252 [INFO]  Epoch[17] Validation-Food_storage_sites-accuracy=0.000000
2019-09-01 12:58:08,466 [INFO]  Epoch[18] Batch [0-39]	Speed: 2992.36 samples/sec	cross-entropy=0.077237	Food_storage_sites-accuracy=0.000000
2019-09-01 12:58:08,659 [INFO]  Epoch[18] Train-cross-entropy=0.071272
2019-09-01 12:58:08,660 [INFO]  Epoch[18] Train-Food_storage_sites-accuracy=0.000000
2019-09-01 12:58:08,661 [INFO]  Epoch[18] Time cost=0.408
2019-09-01 12:58:08,664 [INFO]  Saved checkpoint to "model/Food_storage_sites_imputer/model-0018.params"
2019-09-01 12:58:08,698 [INFO]  Epoch[18] Validation-cross-entropy=0.102628
2019-09-01 12:58:08,699 [INFO]  Epoch[18] Validation-Food_storage_sites-accuracy=0.000000
2019-09-01 12:58:08,901 [INFO]  Epoch[19] Batch [0-39]	Speed: 3169.42 samples/sec	cross-entropy=0.084233	Food_storage_sites-accuracy=0.000000
2019-09-01 12:58:09,074 [INFO]  Epoch[19] Train-cross-entropy=0.088557
2019-09-01 12:58:09,075 [INFO]  Epoch[19] Train-Food_storage_sites-accuracy=0.000000
2019-09-01 12:58:09,075 [INFO]  Epoch[19] Time cost=0.376
2019-09-01 12:58:09,078 [INFO]  Saved checkpoint to "model/Food_storage_sites_imputer/model-0019.params"
2019-09-01 12:58:09,112 [INFO]  Epoch[19] Validation-cross-entropy=0.094062
2019-09-01 12:58:09,113 [INFO]  Epoch[19] Validation-Food_storage_sites-accuracy=0.000000
2019-09-01 12:58:09,318 [INFO]  Epoch[20] Batch [0-39]	Speed: 3130.13 samples/sec	cross-entropy=0.059688	Food_storage_sites-accuracy=0.000000
2019-09-01 12:58:09,493 [INFO]  Epoch[20] Train-cross-entropy=0.069891
2019-09-01 12:58:09,494 [INFO]  Epoch[20] Train-Food_storage_sites-accuracy=0.000000
2019-09-01 12:58:09,495 [INFO]  Epoch[20] Time cost=0.381
2019-09-01 12:58:09,498 [INFO]  Saved checkpoint to "model/Food_storage_sites_imputer/model-0020.params"
2019-09-01 12:58:09,533 [INFO]  Epoch[20] Validation-cross-entropy=0.105646
2019-09-01 12:58:09,534 [INFO]  Epoch[20] Validation-Food_storage_sites-accuracy=0.000000
2019-09-01 12:58:09,721 [INFO]  Epoch[21] Batch [0-39]	Speed: 3431.94 samples/sec	cross-entropy=0.058073	Food_storage_sites-accuracy=0.000000
2019-09-01 12:58:09,898 [INFO]  Epoch[21] Train-cross-entropy=0.103341
2019-09-01 12:58:09,899 [INFO]  Epoch[21] Train-Food_storage_sites-accuracy=0.000000
2019-09-01 12:58:09,900 [INFO]  Epoch[21] Time cost=0.365
2019-09-01 12:58:09,903 [INFO]  Saved checkpoint to "model/Food_storage_sites_imputer/model-0021.params"
2019-09-01 12:58:09,937 [INFO]  Epoch[21] Validation-cross-entropy=0.321138
2019-09-01 12:58:09,938 [INFO]  Epoch[21] Validation-Food_storage_sites-accuracy=0.000000
2019-09-01 12:58:10,125 [INFO]  Epoch[22] Batch [0-39]	Speed: 3435.36 samples/sec	cross-entropy=0.120069	Food_storage_sites-accuracy=0.000000
2019-09-01 12:58:10,303 [INFO]  Epoch[22] Train-cross-entropy=0.110682
2019-09-01 12:58:10,304 [INFO]  Epoch[22] Train-Food_storage_sites-accuracy=0.000000
2019-09-01 12:58:10,304 [INFO]  Epoch[22] Time cost=0.365
2019-09-01 12:58:10,307 [INFO]  Saved checkpoint to "model/Food_storage_sites_imputer/model-0022.params"
2019-09-01 12:58:10,342 [INFO]  Epoch[22] Validation-cross-entropy=0.093908
2019-09-01 12:58:10,342 [INFO]  Epoch[22] Validation-Food_storage_sites-accuracy=0.000000
2019-09-01 12:58:10,525 [INFO]  Epoch[23] Batch [0-39]	Speed: 3506.91 samples/sec	cross-entropy=0.058333	Food_storage_sites-accuracy=0.000000
2019-09-01 12:58:10,698 [INFO]  Epoch[23] Train-cross-entropy=0.074058
2019-09-01 12:58:10,699 [INFO]  Epoch[23] Train-Food_storage_sites-accuracy=0.000000
2019-09-01 12:58:10,699 [INFO]  Epoch[23] Time cost=0.357
2019-09-01 12:58:10,702 [INFO]  Saved checkpoint to "model/Food_storage_sites_imputer/model-0023.params"
2019-09-01 12:58:10,738 [INFO]  Epoch[23] Validation-cross-entropy=0.095431
2019-09-01 12:58:10,739 [INFO]  Epoch[23] Validation-Food_storage_sites-accuracy=0.000000
2019-09-01 12:58:10,935 [INFO]  Epoch[24] Batch [0-39]	Speed: 3287.88 samples/sec	cross-entropy=0.063698	Food_storage_sites-accuracy=0.000000
2019-09-01 12:58:11,123 [INFO]  Epoch[24] Train-cross-entropy=0.084395
2019-09-01 12:58:11,124 [INFO]  Epoch[24] Train-Food_storage_sites-accuracy=0.000000
2019-09-01 12:58:11,125 [INFO]  Epoch[24] Time cost=0.385
2019-09-01 12:58:11,128 [INFO]  Saved checkpoint to "model/Food_storage_sites_imputer/model-0024.params"
2019-09-01 12:58:11,162 [INFO]  Epoch[24] Validation-cross-entropy=0.123863
2019-09-01 12:58:11,163 [INFO]  Epoch[24] Validation-Food_storage_sites-accuracy=0.000000
2019-09-01 12:58:11,345 [INFO]  Epoch[25] Batch [0-39]	Speed: 3528.30 samples/sec	cross-entropy=0.102757	Food_storage_sites-accuracy=0.000000
2019-09-01 12:58:11,525 [INFO]  Epoch[25] Train-cross-entropy=0.137437
2019-09-01 12:58:11,526 [INFO]  Epoch[25] Train-Food_storage_sites-accuracy=0.000000
2019-09-01 12:58:11,527 [INFO]  Epoch[25] Time cost=0.363
2019-09-01 12:58:11,531 [INFO]  Saved checkpoint to "model/Food_storage_sites_imputer/model-0025.params"
2019-09-01 12:58:11,588 [INFO]  Epoch[25] Validation-cross-entropy=0.432105
2019-09-01 12:58:11,588 [INFO]  Epoch[25] Validation-Food_storage_sites-accuracy=0.000000
2019-09-01 12:58:11,789 [INFO]  Epoch[26] Batch [0-39]	Speed: 3220.67 samples/sec	cross-entropy=0.174726	Food_storage_sites-accuracy=0.000000
2019-09-01 12:58:11,967 [INFO]  Epoch[26] Train-cross-entropy=0.111699
2019-09-01 12:58:11,967 [INFO]  Epoch[26] Train-Food_storage_sites-accuracy=0.000000
2019-09-01 12:58:11,968 [INFO]  Epoch[26] Time cost=0.379
2019-09-01 12:58:11,970 [INFO]  Saved checkpoint to "model/Food_storage_sites_imputer/model-0026.params"
2019-09-01 12:58:12,019 [INFO]  Epoch[26] Validation-cross-entropy=0.146442
2019-09-01 12:58:12,019 [INFO]  Epoch[26] Validation-Food_storage_sites-accuracy=0.000000
2019-09-01 12:58:12,210 [INFO]  Epoch[27] Batch [0-39]	Speed: 3389.95 samples/sec	cross-entropy=0.095686	Food_storage_sites-accuracy=0.000000
2019-09-01 12:58:12,385 [INFO]  Epoch[27] Train-cross-entropy=0.077557
2019-09-01 12:58:12,386 [INFO]  Epoch[27] Train-Food_storage_sites-accuracy=0.000000
2019-09-01 12:58:12,386 [INFO]  Epoch[27] Time cost=0.366
2019-09-01 12:58:12,389 [INFO]  Saved checkpoint to "model/Food_storage_sites_imputer/model-0027.params"
2019-09-01 12:58:12,423 [INFO]  No improvement detected for 5 epochs compared to 0.09390754501024882 last error obtained: 0.12961469632056025, stopping here
2019-09-01 12:58:12,424 [INFO]  
========== done (11.638427495956421 s) fit model
2019-09-01 12:58:16,696 [INFO]  
========== start: fit model
2019-09-01 12:58:16,697 [WARNING]  Already bound, ignoring bind()
2019-09-01 12:58:16,914 [INFO]  Epoch[0] Batch [0-41]	Speed: 3152.23 samples/sec	cross-entropy=7.062703	Irrigation_systems-accuracy=0.000000
2019-09-01 12:58:17,102 [INFO]  Epoch[0] Train-cross-entropy=3.677080
2019-09-01 12:58:17,103 [INFO]  Epoch[0] Train-Irrigation_systems-accuracy=0.000000
2019-09-01 12:58:17,103 [INFO]  Epoch[0] Time cost=0.405
2019-09-01 12:58:17,106 [INFO]  Saved checkpoint to "model/Irrigation_systems_imputer/model-0000.params"
2019-09-01 12:58:17,140 [INFO]  Epoch[0] Validation-cross-entropy=2.782371
2019-09-01 12:58:17,141 [INFO]  Epoch[0] Validation-Irrigation_systems-accuracy=0.000000
2019-09-01 12:58:17,339 [INFO]  Epoch[1] Batch [0-41]	Speed: 3406.46 samples/sec	cross-entropy=2.862580	Irrigation_systems-accuracy=0.000000
2019-09-01 12:58:17,528 [INFO]  Epoch[1] Train-cross-entropy=2.110995
2019-09-01 12:58:17,529 [INFO]  Epoch[1] Train-Irrigation_systems-accuracy=0.000000
2019-09-01 12:58:17,530 [INFO]  Epoch[1] Time cost=0.388
2019-09-01 12:58:17,533 [INFO]  Saved checkpoint to "model/Irrigation_systems_imputer/model-0001.params"
2019-09-01 12:58:17,568 [INFO]  Epoch[1] Validation-cross-entropy=1.564747
2019-09-01 12:58:17,568 [INFO]  Epoch[1] Validation-Irrigation_systems-accuracy=0.000000
2019-09-01 12:58:17,762 [INFO]  Epoch[2] Batch [0-41]	Speed: 3484.31 samples/sec	cross-entropy=1.925960	Irrigation_systems-accuracy=0.000000
2019-09-01 12:58:17,945 [INFO]  Epoch[2] Train-cross-entropy=1.471272
2019-09-01 12:58:17,945 [INFO]  Epoch[2] Train-Irrigation_systems-accuracy=0.000000
2019-09-01 12:58:17,946 [INFO]  Epoch[2] Time cost=0.377
2019-09-01 12:58:17,948 [INFO]  Saved checkpoint to "model/Irrigation_systems_imputer/model-0002.params"
2019-09-01 12:58:17,983 [INFO]  Epoch[2] Validation-cross-entropy=1.409383
2019-09-01 12:58:17,983 [INFO]  Epoch[2] Validation-Irrigation_systems-accuracy=0.000000
2019-09-01 12:58:18,176 [INFO]  Epoch[3] Batch [0-41]	Speed: 3507.27 samples/sec	cross-entropy=1.181781	Irrigation_systems-accuracy=0.000000
2019-09-01 12:58:18,365 [INFO]  Epoch[3] Train-cross-entropy=1.109636
2019-09-01 12:58:18,366 [INFO]  Epoch[3] Train-Irrigation_systems-accuracy=0.000000
2019-09-01 12:58:18,366 [INFO]  Epoch[3] Time cost=0.382
2019-09-01 12:58:18,369 [INFO]  Saved checkpoint to "model/Irrigation_systems_imputer/model-0003.params"
2019-09-01 12:58:18,404 [INFO]  Epoch[3] Validation-cross-entropy=0.992941
2019-09-01 12:58:18,405 [INFO]  Epoch[3] Validation-Irrigation_systems-accuracy=0.000000
2019-09-01 12:58:18,616 [INFO]  Epoch[4] Batch [0-41]	Speed: 3217.07 samples/sec	cross-entropy=0.705755	Irrigation_systems-accuracy=0.000000
2019-09-01 12:58:18,804 [INFO]  Epoch[4] Train-cross-entropy=0.898845
2019-09-01 12:58:18,805 [INFO]  Epoch[4] Train-Irrigation_systems-accuracy=0.000000
2019-09-01 12:58:18,806 [INFO]  Epoch[4] Time cost=0.400
2019-09-01 12:58:18,809 [INFO]  Saved checkpoint to "model/Irrigation_systems_imputer/model-0004.params"
2019-09-01 12:58:18,843 [INFO]  Epoch[4] Validation-cross-entropy=0.860631
2019-09-01 12:58:18,844 [INFO]  Epoch[4] Validation-Irrigation_systems-accuracy=0.000000
2019-09-01 12:58:19,043 [INFO]  Epoch[5] Batch [0-41]	Speed: 3390.25 samples/sec	cross-entropy=0.521991	Irrigation_systems-accuracy=0.000000
2019-09-01 12:58:19,231 [INFO]  Epoch[5] Train-cross-entropy=0.740407
2019-09-01 12:58:19,232 [INFO]  Epoch[5] Train-Irrigation_systems-accuracy=0.000000
2019-09-01 12:58:19,232 [INFO]  Epoch[5] Time cost=0.388
2019-09-01 12:58:19,235 [INFO]  Saved checkpoint to "model/Irrigation_systems_imputer/model-0005.params"
2019-09-01 12:58:19,271 [INFO]  Epoch[5] Validation-cross-entropy=0.705320
2019-09-01 12:58:19,272 [INFO]  Epoch[5] Validation-Irrigation_systems-accuracy=0.000000
2019-09-01 12:58:19,471 [INFO]  Epoch[6] Batch [0-41]	Speed: 3419.46 samples/sec	cross-entropy=0.729019	Irrigation_systems-accuracy=0.000000
2019-09-01 12:58:19,658 [INFO]  Epoch[6] Train-cross-entropy=0.708325
2019-09-01 12:58:19,659 [INFO]  Epoch[6] Train-Irrigation_systems-accuracy=0.000000
2019-09-01 12:58:19,660 [INFO]  Epoch[6] Time cost=0.387
2019-09-01 12:58:19,663 [INFO]  Saved checkpoint to "model/Irrigation_systems_imputer/model-0006.params"
2019-09-01 12:58:19,698 [INFO]  Epoch[6] Validation-cross-entropy=0.745017
2019-09-01 12:58:19,699 [INFO]  Epoch[6] Validation-Irrigation_systems-accuracy=0.000000
2019-09-01 12:58:19,897 [INFO]  Epoch[7] Batch [0-41]	Speed: 3398.47 samples/sec	cross-entropy=0.465651	Irrigation_systems-accuracy=0.000000
2019-09-01 12:58:20,088 [INFO]  Epoch[7] Train-cross-entropy=0.602745
2019-09-01 12:58:20,089 [INFO]  Epoch[7] Train-Irrigation_systems-accuracy=0.000000
2019-09-01 12:58:20,089 [INFO]  Epoch[7] Time cost=0.390
2019-09-01 12:58:20,093 [INFO]  Saved checkpoint to "model/Irrigation_systems_imputer/model-0007.params"
2019-09-01 12:58:20,127 [INFO]  Epoch[7] Validation-cross-entropy=0.502164
2019-09-01 12:58:20,128 [INFO]  Epoch[7] Validation-Irrigation_systems-accuracy=0.000000
2019-09-01 12:58:20,327 [INFO]  Epoch[8] Batch [0-41]	Speed: 3406.18 samples/sec	cross-entropy=0.309172	Irrigation_systems-accuracy=0.000000
2019-09-01 12:58:20,514 [INFO]  Epoch[8] Train-cross-entropy=0.511068
2019-09-01 12:58:20,515 [INFO]  Epoch[8] Train-Irrigation_systems-accuracy=0.000000
2019-09-01 12:58:20,515 [INFO]  Epoch[8] Time cost=0.386
2019-09-01 12:58:20,518 [INFO]  Saved checkpoint to "model/Irrigation_systems_imputer/model-0008.params"
2019-09-01 12:58:20,557 [INFO]  Epoch[8] Validation-cross-entropy=0.693546
2019-09-01 12:58:20,558 [INFO]  Epoch[8] Validation-Irrigation_systems-accuracy=0.000000
2019-09-01 12:58:20,754 [INFO]  Epoch[9] Batch [0-41]	Speed: 3431.96 samples/sec	cross-entropy=0.240897	Irrigation_systems-accuracy=0.000000
2019-09-01 12:58:20,941 [INFO]  Epoch[9] Train-cross-entropy=0.444585
2019-09-01 12:58:20,942 [INFO]  Epoch[9] Train-Irrigation_systems-accuracy=0.000000
2019-09-01 12:58:20,942 [INFO]  Epoch[9] Time cost=0.384
2019-09-01 12:58:20,945 [INFO]  Saved checkpoint to "model/Irrigation_systems_imputer/model-0009.params"
2019-09-01 12:58:20,982 [INFO]  Epoch[9] Validation-cross-entropy=0.472415
2019-09-01 12:58:20,983 [INFO]  Epoch[9] Validation-Irrigation_systems-accuracy=0.000000
2019-09-01 12:58:21,192 [INFO]  Epoch[10] Batch [0-41]	Speed: 3254.22 samples/sec	cross-entropy=0.330135	Irrigation_systems-accuracy=0.000000
2019-09-01 12:58:21,379 [INFO]  Epoch[10] Train-cross-entropy=0.521752
2019-09-01 12:58:21,380 [INFO]  Epoch[10] Train-Irrigation_systems-accuracy=0.000000
2019-09-01 12:58:21,380 [INFO]  Epoch[10] Time cost=0.397
2019-09-01 12:58:21,383 [INFO]  Saved checkpoint to "model/Irrigation_systems_imputer/model-0010.params"
2019-09-01 12:58:21,424 [INFO]  Epoch[10] Validation-cross-entropy=0.837614
2019-09-01 12:58:21,425 [INFO]  Epoch[10] Validation-Irrigation_systems-accuracy=0.000000
2019-09-01 12:58:21,658 [INFO]  Epoch[11] Batch [0-41]	Speed: 2899.96 samples/sec	cross-entropy=0.789475	Irrigation_systems-accuracy=0.000000
2019-09-01 12:58:21,846 [INFO]  Epoch[11] Train-cross-entropy=0.587577
2019-09-01 12:58:21,847 [INFO]  Epoch[11] Train-Irrigation_systems-accuracy=0.000000
2019-09-01 12:58:21,847 [INFO]  Epoch[11] Time cost=0.422
2019-09-01 12:58:21,850 [INFO]  Saved checkpoint to "model/Irrigation_systems_imputer/model-0011.params"
2019-09-01 12:58:21,885 [INFO]  Epoch[11] Validation-cross-entropy=0.704118
2019-09-01 12:58:21,886 [INFO]  Epoch[11] Validation-Irrigation_systems-accuracy=0.000000
2019-09-01 12:58:22,079 [INFO]  Epoch[12] Batch [0-41]	Speed: 3495.13 samples/sec	cross-entropy=0.362115	Irrigation_systems-accuracy=0.000000
2019-09-01 12:58:22,262 [INFO]  Epoch[12] Train-cross-entropy=0.401678
2019-09-01 12:58:22,263 [INFO]  Epoch[12] Train-Irrigation_systems-accuracy=0.000000
2019-09-01 12:58:22,263 [INFO]  Epoch[12] Time cost=0.376
2019-09-01 12:58:22,266 [INFO]  Saved checkpoint to "model/Irrigation_systems_imputer/model-0012.params"
2019-09-01 12:58:22,300 [INFO]  Epoch[12] Validation-cross-entropy=0.510601
2019-09-01 12:58:22,301 [INFO]  Epoch[12] Validation-Irrigation_systems-accuracy=0.000000
2019-09-01 12:58:22,493 [INFO]  Epoch[13] Batch [0-41]	Speed: 3500.85 samples/sec	cross-entropy=0.145276	Irrigation_systems-accuracy=0.000000
2019-09-01 12:58:22,699 [INFO]  Epoch[13] Train-cross-entropy=0.319155
2019-09-01 12:58:22,700 [INFO]  Epoch[13] Train-Irrigation_systems-accuracy=0.000000
2019-09-01 12:58:22,700 [INFO]  Epoch[13] Time cost=0.399
2019-09-01 12:58:22,703 [INFO]  Saved checkpoint to "model/Irrigation_systems_imputer/model-0013.params"
2019-09-01 12:58:22,737 [INFO]  Epoch[13] Validation-cross-entropy=0.354821
2019-09-01 12:58:22,738 [INFO]  Epoch[13] Validation-Irrigation_systems-accuracy=0.000000
2019-09-01 12:58:22,934 [INFO]  Epoch[14] Batch [0-41]	Speed: 3435.78 samples/sec	cross-entropy=0.193124	Irrigation_systems-accuracy=0.000000
2019-09-01 12:58:23,122 [INFO]  Epoch[14] Train-cross-entropy=0.413271
2019-09-01 12:58:23,123 [INFO]  Epoch[14] Train-Irrigation_systems-accuracy=0.000000
2019-09-01 12:58:23,123 [INFO]  Epoch[14] Time cost=0.385
2019-09-01 12:58:23,126 [INFO]  Saved checkpoint to "model/Irrigation_systems_imputer/model-0014.params"
2019-09-01 12:58:23,164 [INFO]  Epoch[14] Validation-cross-entropy=0.518840
2019-09-01 12:58:23,165 [INFO]  Epoch[14] Validation-Irrigation_systems-accuracy=0.000000
2019-09-01 12:58:23,367 [INFO]  Epoch[15] Batch [0-41]	Speed: 3356.22 samples/sec	cross-entropy=0.239972	Irrigation_systems-accuracy=0.000000
2019-09-01 12:58:23,553 [INFO]  Epoch[15] Train-cross-entropy=0.339136
2019-09-01 12:58:23,554 [INFO]  Epoch[15] Train-Irrigation_systems-accuracy=0.000000
2019-09-01 12:58:23,554 [INFO]  Epoch[15] Time cost=0.389
2019-09-01 12:58:23,557 [INFO]  Saved checkpoint to "model/Irrigation_systems_imputer/model-0015.params"
2019-09-01 12:58:23,591 [INFO]  Epoch[15] Validation-cross-entropy=0.381714
2019-09-01 12:58:23,592 [INFO]  Epoch[15] Validation-Irrigation_systems-accuracy=0.000000
2019-09-01 12:58:23,786 [INFO]  Epoch[16] Batch [0-41]	Speed: 3467.65 samples/sec	cross-entropy=0.324093	Irrigation_systems-accuracy=0.000000
2019-09-01 12:58:23,969 [INFO]  Epoch[16] Train-cross-entropy=0.434659
2019-09-01 12:58:23,970 [INFO]  Epoch[16] Train-Irrigation_systems-accuracy=0.000000
2019-09-01 12:58:23,970 [INFO]  Epoch[16] Time cost=0.378
2019-09-01 12:58:23,973 [INFO]  Saved checkpoint to "model/Irrigation_systems_imputer/model-0016.params"
2019-09-01 12:58:24,007 [INFO]  Epoch[16] Validation-cross-entropy=0.568841
2019-09-01 12:58:24,008 [INFO]  Epoch[16] Validation-Irrigation_systems-accuracy=0.000000
2019-09-01 12:58:24,200 [INFO]  Epoch[17] Batch [0-41]	Speed: 3502.24 samples/sec	cross-entropy=0.280862	Irrigation_systems-accuracy=0.000000
2019-09-01 12:58:24,390 [INFO]  Epoch[17] Train-cross-entropy=0.220054
2019-09-01 12:58:24,390 [INFO]  Epoch[17] Train-Irrigation_systems-accuracy=0.000000
2019-09-01 12:58:24,391 [INFO]  Epoch[17] Time cost=0.383
2019-09-01 12:58:24,394 [INFO]  Saved checkpoint to "model/Irrigation_systems_imputer/model-0017.params"
2019-09-01 12:58:24,428 [INFO]  Epoch[17] Validation-cross-entropy=0.373586
2019-09-01 12:58:24,429 [INFO]  Epoch[17] Validation-Irrigation_systems-accuracy=0.000000
2019-09-01 12:58:24,627 [INFO]  Epoch[18] Batch [0-41]	Speed: 3409.36 samples/sec	cross-entropy=0.103762	Irrigation_systems-accuracy=0.000000
2019-09-01 12:58:24,816 [INFO]  Epoch[18] Train-cross-entropy=0.218571
2019-09-01 12:58:24,817 [INFO]  Epoch[18] Train-Irrigation_systems-accuracy=0.000000
2019-09-01 12:58:24,818 [INFO]  Epoch[18] Time cost=0.388
2019-09-01 12:58:24,821 [INFO]  Saved checkpoint to "model/Irrigation_systems_imputer/model-0018.params"
2019-09-01 12:58:24,860 [INFO]  No improvement detected for 5 epochs compared to 0.3548206181989776 last error obtained: 0.43532084135545623, stopping here
2019-09-01 12:58:24,860 [INFO]  
========== done (8.164596557617188 s) fit model
2019-09-01 12:58:28,713 [INFO]  
========== start: fit model
2019-09-01 12:58:28,714 [WARNING]  Already bound, ignoring bind()
2019-09-01 12:58:28,910 [INFO]  Epoch[0] Batch [0-40]	Speed: 3368.80 samples/sec	cross-entropy=3.896991	Knowledge/information_buildings-accuracy=0.000000
2019-09-01 12:58:29,086 [INFO]  Epoch[0] Train-cross-entropy=2.115478
2019-09-01 12:58:29,087 [INFO]  Epoch[0] Train-Knowledge/information_buildings-accuracy=0.000000
2019-09-01 12:58:29,087 [INFO]  Epoch[0] Time cost=0.372
2019-09-01 12:58:29,090 [INFO]  Saved checkpoint to "model/Knowledgeinformation_buildings_imputer/model-0000.params"
2019-09-01 12:58:29,125 [INFO]  Epoch[0] Validation-cross-entropy=1.365377
2019-09-01 12:58:29,126 [INFO]  Epoch[0] Validation-Knowledge/information_buildings-accuracy=0.000000
2019-09-01 12:58:29,319 [INFO]  Epoch[1] Batch [0-40]	Speed: 3413.79 samples/sec	cross-entropy=1.205337	Knowledge/information_buildings-accuracy=0.000000
2019-09-01 12:58:29,500 [INFO]  Epoch[1] Train-cross-entropy=1.222539
2019-09-01 12:58:29,501 [INFO]  Epoch[1] Train-Knowledge/information_buildings-accuracy=0.000000
2019-09-01 12:58:29,502 [INFO]  Epoch[1] Time cost=0.376
2019-09-01 12:58:29,504 [INFO]  Saved checkpoint to "model/Knowledgeinformation_buildings_imputer/model-0001.params"
2019-09-01 12:58:29,539 [INFO]  Epoch[1] Validation-cross-entropy=0.659412
2019-09-01 12:58:29,540 [INFO]  Epoch[1] Validation-Knowledge/information_buildings-accuracy=0.000000
2019-09-01 12:58:29,730 [INFO]  Epoch[2] Batch [0-40]	Speed: 3478.46 samples/sec	cross-entropy=0.667434	Knowledge/information_buildings-accuracy=0.000000
2019-09-01 12:58:29,918 [INFO]  Epoch[2] Train-cross-entropy=0.862720
2019-09-01 12:58:29,919 [INFO]  Epoch[2] Train-Knowledge/information_buildings-accuracy=0.000000
2019-09-01 12:58:29,920 [INFO]  Epoch[2] Time cost=0.379
2019-09-01 12:58:29,923 [INFO]  Saved checkpoint to "model/Knowledgeinformation_buildings_imputer/model-0002.params"
2019-09-01 12:58:29,958 [INFO]  Epoch[2] Validation-cross-entropy=0.395168
2019-09-01 12:58:29,959 [INFO]  Epoch[2] Validation-Knowledge/information_buildings-accuracy=0.000000
2019-09-01 12:58:30,151 [INFO]  Epoch[3] Batch [0-40]	Speed: 3430.47 samples/sec	cross-entropy=0.435889	Knowledge/information_buildings-accuracy=0.000000
2019-09-01 12:58:30,329 [INFO]  Epoch[3] Train-cross-entropy=0.618722
2019-09-01 12:58:30,330 [INFO]  Epoch[3] Train-Knowledge/information_buildings-accuracy=0.000000
2019-09-01 12:58:30,331 [INFO]  Epoch[3] Time cost=0.372
2019-09-01 12:58:30,334 [INFO]  Saved checkpoint to "model/Knowledgeinformation_buildings_imputer/model-0003.params"
2019-09-01 12:58:30,369 [INFO]  Epoch[3] Validation-cross-entropy=0.523573
2019-09-01 12:58:30,370 [INFO]  Epoch[3] Validation-Knowledge/information_buildings-accuracy=0.000000
2019-09-01 12:58:30,581 [INFO]  Epoch[4] Batch [0-40]	Speed: 3108.58 samples/sec	cross-entropy=0.581770	Knowledge/information_buildings-accuracy=0.000000
2019-09-01 12:58:30,754 [INFO]  Epoch[4] Train-cross-entropy=0.510561
2019-09-01 12:58:30,755 [INFO]  Epoch[4] Train-Knowledge/information_buildings-accuracy=0.000000
2019-09-01 12:58:30,756 [INFO]  Epoch[4] Time cost=0.385
2019-09-01 12:58:30,758 [INFO]  Saved checkpoint to "model/Knowledgeinformation_buildings_imputer/model-0004.params"
2019-09-01 12:58:30,793 [INFO]  Epoch[4] Validation-cross-entropy=0.315011
2019-09-01 12:58:30,794 [INFO]  Epoch[4] Validation-Knowledge/information_buildings-accuracy=0.000000
2019-09-01 12:58:30,986 [INFO]  Epoch[5] Batch [0-40]	Speed: 3425.47 samples/sec	cross-entropy=0.309949	Knowledge/information_buildings-accuracy=0.000000
2019-09-01 12:58:31,167 [INFO]  Epoch[5] Train-cross-entropy=0.376469
2019-09-01 12:58:31,168 [INFO]  Epoch[5] Train-Knowledge/information_buildings-accuracy=0.000000
2019-09-01 12:58:31,168 [INFO]  Epoch[5] Time cost=0.374
2019-09-01 12:58:31,171 [INFO]  Saved checkpoint to "model/Knowledgeinformation_buildings_imputer/model-0005.params"
2019-09-01 12:58:31,205 [INFO]  Epoch[5] Validation-cross-entropy=0.439477
2019-09-01 12:58:31,206 [INFO]  Epoch[5] Validation-Knowledge/information_buildings-accuracy=0.000000
2019-09-01 12:58:31,418 [INFO]  Epoch[6] Batch [0-40]	Speed: 3105.48 samples/sec	cross-entropy=0.378742	Knowledge/information_buildings-accuracy=0.000000
2019-09-01 12:58:31,620 [INFO]  Epoch[6] Train-cross-entropy=0.320625
2019-09-01 12:58:31,620 [INFO]  Epoch[6] Train-Knowledge/information_buildings-accuracy=0.000000
2019-09-01 12:58:31,621 [INFO]  Epoch[6] Time cost=0.414
2019-09-01 12:58:31,623 [INFO]  Saved checkpoint to "model/Knowledgeinformation_buildings_imputer/model-0006.params"
2019-09-01 12:58:31,659 [INFO]  Epoch[6] Validation-cross-entropy=0.212248
2019-09-01 12:58:31,660 [INFO]  Epoch[6] Validation-Knowledge/information_buildings-accuracy=0.000000
2019-09-01 12:58:31,848 [INFO]  Epoch[7] Batch [0-40]	Speed: 3501.60 samples/sec	cross-entropy=0.194515	Knowledge/information_buildings-accuracy=0.000000
2019-09-01 12:58:32,022 [INFO]  Epoch[7] Train-cross-entropy=0.225661
2019-09-01 12:58:32,022 [INFO]  Epoch[7] Train-Knowledge/information_buildings-accuracy=0.000000
2019-09-01 12:58:32,023 [INFO]  Epoch[7] Time cost=0.362
2019-09-01 12:58:32,025 [INFO]  Saved checkpoint to "model/Knowledgeinformation_buildings_imputer/model-0007.params"
2019-09-01 12:58:32,064 [INFO]  Epoch[7] Validation-cross-entropy=0.351259
2019-09-01 12:58:32,065 [INFO]  Epoch[7] Validation-Knowledge/information_buildings-accuracy=0.000000
2019-09-01 12:58:32,265 [INFO]  Epoch[8] Batch [0-40]	Speed: 3300.93 samples/sec	cross-entropy=0.256607	Knowledge/information_buildings-accuracy=0.000000
2019-09-01 12:58:32,438 [INFO]  Epoch[8] Train-cross-entropy=0.195814
2019-09-01 12:58:32,439 [INFO]  Epoch[8] Train-Knowledge/information_buildings-accuracy=0.000000
2019-09-01 12:58:32,440 [INFO]  Epoch[8] Time cost=0.374
2019-09-01 12:58:32,442 [INFO]  Saved checkpoint to "model/Knowledgeinformation_buildings_imputer/model-0008.params"
2019-09-01 12:58:32,477 [INFO]  Epoch[8] Validation-cross-entropy=0.233371
2019-09-01 12:58:32,478 [INFO]  Epoch[8] Validation-Knowledge/information_buildings-accuracy=0.000000
2019-09-01 12:58:32,669 [INFO]  Epoch[9] Batch [0-40]	Speed: 3444.47 samples/sec	cross-entropy=0.179352	Knowledge/information_buildings-accuracy=0.000000
2019-09-01 12:58:32,845 [INFO]  Epoch[9] Train-cross-entropy=0.153670
2019-09-01 12:58:32,846 [INFO]  Epoch[9] Train-Knowledge/information_buildings-accuracy=0.000000
2019-09-01 12:58:32,846 [INFO]  Epoch[9] Time cost=0.368
2019-09-01 12:58:32,849 [INFO]  Saved checkpoint to "model/Knowledgeinformation_buildings_imputer/model-0009.params"
2019-09-01 12:58:32,887 [INFO]  Epoch[9] Validation-cross-entropy=0.236180
2019-09-01 12:58:32,887 [INFO]  Epoch[9] Validation-Knowledge/information_buildings-accuracy=0.000000
2019-09-01 12:58:33,082 [INFO]  Epoch[10] Batch [0-40]	Speed: 3409.40 samples/sec	cross-entropy=0.148226	Knowledge/information_buildings-accuracy=0.000000
2019-09-01 12:58:33,259 [INFO]  Epoch[10] Train-cross-entropy=0.129094
2019-09-01 12:58:33,260 [INFO]  Epoch[10] Train-Knowledge/information_buildings-accuracy=0.000000
2019-09-01 12:58:33,261 [INFO]  Epoch[10] Time cost=0.373
2019-09-01 12:58:33,264 [INFO]  Saved checkpoint to "model/Knowledgeinformation_buildings_imputer/model-0010.params"
2019-09-01 12:58:33,298 [INFO]  Epoch[10] Validation-cross-entropy=0.287037
2019-09-01 12:58:33,299 [INFO]  Epoch[10] Validation-Knowledge/information_buildings-accuracy=0.000000
2019-09-01 12:58:33,492 [INFO]  Epoch[11] Batch [0-40]	Speed: 3412.11 samples/sec	cross-entropy=0.178897	Knowledge/information_buildings-accuracy=0.000000
2019-09-01 12:58:33,669 [INFO]  Epoch[11] Train-cross-entropy=0.115399
2019-09-01 12:58:33,670 [INFO]  Epoch[11] Train-Knowledge/information_buildings-accuracy=0.000000
2019-09-01 12:58:33,671 [INFO]  Epoch[11] Time cost=0.371
2019-09-01 12:58:33,674 [INFO]  Saved checkpoint to "model/Knowledgeinformation_buildings_imputer/model-0011.params"
2019-09-01 12:58:33,708 [INFO]  No improvement detected for 5 epochs compared to 0.21224785720308623 last error obtained: 0.22558531247907215, stopping here
2019-09-01 12:58:33,709 [INFO]  
========== done (4.995578765869141 s) fit model
2019-09-01 12:58:38,012 [INFO]  
========== start: fit model
2019-09-01 12:58:38,013 [WARNING]  Already bound, ignoring bind()
2019-09-01 12:58:38,265 [INFO]  Epoch[0] Batch [0-37]	Speed: 2430.10 samples/sec	cross-entropy=5.890099	Markets-accuracy=0.000000
2019-09-01 12:58:38,469 [INFO]  Epoch[0] Train-cross-entropy=2.954174
2019-09-01 12:58:38,470 [INFO]  Epoch[0] Train-Markets-accuracy=0.000000
2019-09-01 12:58:38,470 [INFO]  Epoch[0] Time cost=0.455
2019-09-01 12:58:38,473 [INFO]  Saved checkpoint to "model/Markets_imputer/model-0000.params"
2019-09-01 12:58:38,518 [INFO]  Epoch[0] Validation-cross-entropy=1.485700
2019-09-01 12:58:38,519 [INFO]  Epoch[0] Validation-Markets-accuracy=0.000000
2019-09-01 12:58:38,743 [INFO]  Epoch[1] Batch [0-37]	Speed: 2716.45 samples/sec	cross-entropy=2.478040	Markets-accuracy=0.000000
2019-09-01 12:58:38,984 [INFO]  Epoch[1] Train-cross-entropy=1.383787
2019-09-01 12:58:38,985 [INFO]  Epoch[1] Train-Markets-accuracy=0.000000
2019-09-01 12:58:38,986 [INFO]  Epoch[1] Time cost=0.466
2019-09-01 12:58:38,988 [INFO]  Saved checkpoint to "model/Markets_imputer/model-0001.params"
2019-09-01 12:58:39,040 [INFO]  Epoch[1] Validation-cross-entropy=0.721139
2019-09-01 12:58:39,041 [INFO]  Epoch[1] Validation-Markets-accuracy=0.000000
2019-09-01 12:58:39,267 [INFO]  Epoch[2] Batch [0-37]	Speed: 2703.09 samples/sec	cross-entropy=0.939465	Markets-accuracy=0.000000
2019-09-01 12:58:39,465 [INFO]  Epoch[2] Train-cross-entropy=0.879739
2019-09-01 12:58:39,466 [INFO]  Epoch[2] Train-Markets-accuracy=0.000000
2019-09-01 12:58:39,467 [INFO]  Epoch[2] Time cost=0.426
2019-09-01 12:58:39,472 [INFO]  Saved checkpoint to "model/Markets_imputer/model-0002.params"
2019-09-01 12:58:39,514 [INFO]  Epoch[2] Validation-cross-entropy=0.656033
2019-09-01 12:58:39,515 [INFO]  Epoch[2] Validation-Markets-accuracy=0.000000
2019-09-01 12:58:39,718 [INFO]  Epoch[3] Batch [0-37]	Speed: 3025.04 samples/sec	cross-entropy=0.579011	Markets-accuracy=0.000000
2019-09-01 12:58:39,928 [INFO]  Epoch[3] Train-cross-entropy=0.664252
2019-09-01 12:58:39,928 [INFO]  Epoch[3] Train-Markets-accuracy=0.000000
2019-09-01 12:58:39,929 [INFO]  Epoch[3] Time cost=0.413
2019-09-01 12:58:39,932 [INFO]  Saved checkpoint to "model/Markets_imputer/model-0003.params"
2019-09-01 12:58:40,007 [INFO]  Epoch[3] Validation-cross-entropy=0.801315
2019-09-01 12:58:40,008 [INFO]  Epoch[3] Validation-Markets-accuracy=0.000000
2019-09-01 12:58:40,221 [INFO]  Epoch[4] Batch [0-37]	Speed: 2866.31 samples/sec	cross-entropy=0.541143	Markets-accuracy=0.000000
2019-09-01 12:58:40,451 [INFO]  Epoch[4] Train-cross-entropy=0.489979
2019-09-01 12:58:40,452 [INFO]  Epoch[4] Train-Markets-accuracy=0.000000
2019-09-01 12:58:40,452 [INFO]  Epoch[4] Time cost=0.443
2019-09-01 12:58:40,455 [INFO]  Saved checkpoint to "model/Markets_imputer/model-0004.params"
2019-09-01 12:58:40,510 [INFO]  Epoch[4] Validation-cross-entropy=0.661993
2019-09-01 12:58:40,511 [INFO]  Epoch[4] Validation-Markets-accuracy=0.000000
2019-09-01 12:58:40,748 [INFO]  Epoch[5] Batch [0-37]	Speed: 2573.62 samples/sec	cross-entropy=0.332049	Markets-accuracy=0.000000
2019-09-01 12:58:40,941 [INFO]  Epoch[5] Train-cross-entropy=0.406889
2019-09-01 12:58:40,942 [INFO]  Epoch[5] Train-Markets-accuracy=0.000000
2019-09-01 12:58:40,942 [INFO]  Epoch[5] Time cost=0.431
2019-09-01 12:58:40,945 [INFO]  Saved checkpoint to "model/Markets_imputer/model-0005.params"
2019-09-01 12:58:40,988 [INFO]  Epoch[5] Validation-cross-entropy=0.582075
2019-09-01 12:58:40,990 [INFO]  Epoch[5] Validation-Markets-accuracy=0.000000
2019-09-01 12:58:41,179 [INFO]  Epoch[6] Batch [0-37]	Speed: 3221.41 samples/sec	cross-entropy=0.278343	Markets-accuracy=0.000000
2019-09-01 12:58:41,396 [INFO]  Epoch[6] Train-cross-entropy=0.330107
2019-09-01 12:58:41,397 [INFO]  Epoch[6] Train-Markets-accuracy=0.000000
2019-09-01 12:58:41,398 [INFO]  Epoch[6] Time cost=0.407
2019-09-01 12:58:41,403 [INFO]  Saved checkpoint to "model/Markets_imputer/model-0006.params"
2019-09-01 12:58:41,453 [INFO]  Epoch[6] Validation-cross-entropy=0.448576
2019-09-01 12:58:41,454 [INFO]  Epoch[6] Validation-Markets-accuracy=0.000000
2019-09-01 12:58:41,689 [INFO]  Epoch[7] Batch [0-37]	Speed: 2609.20 samples/sec	cross-entropy=0.173368	Markets-accuracy=0.000000
2019-09-01 12:58:41,871 [INFO]  Epoch[7] Train-cross-entropy=0.254953
2019-09-01 12:58:41,871 [INFO]  Epoch[7] Train-Markets-accuracy=0.000000
2019-09-01 12:58:41,872 [INFO]  Epoch[7] Time cost=0.417
2019-09-01 12:58:41,875 [INFO]  Saved checkpoint to "model/Markets_imputer/model-0007.params"
2019-09-01 12:58:41,933 [INFO]  Epoch[7] Validation-cross-entropy=0.324365
2019-09-01 12:58:41,934 [INFO]  Epoch[7] Validation-Markets-accuracy=0.000000
2019-09-01 12:58:42,221 [INFO]  Epoch[8] Batch [0-37]	Speed: 2117.16 samples/sec	cross-entropy=0.201120	Markets-accuracy=0.000000
2019-09-01 12:58:42,406 [INFO]  Epoch[8] Train-cross-entropy=0.351712
2019-09-01 12:58:42,407 [INFO]  Epoch[8] Train-Markets-accuracy=0.000000
2019-09-01 12:58:42,408 [INFO]  Epoch[8] Time cost=0.473
2019-09-01 12:58:42,410 [INFO]  Saved checkpoint to "model/Markets_imputer/model-0008.params"
2019-09-01 12:58:42,462 [INFO]  Epoch[8] Validation-cross-entropy=0.394585
2019-09-01 12:58:42,463 [INFO]  Epoch[8] Validation-Markets-accuracy=0.000000
2019-09-01 12:58:42,722 [INFO]  Epoch[9] Batch [0-37]	Speed: 2358.83 samples/sec	cross-entropy=0.780424	Markets-accuracy=0.000000
2019-09-01 12:58:42,954 [INFO]  Epoch[9] Train-cross-entropy=0.368658
2019-09-01 12:58:42,955 [INFO]  Epoch[9] Train-Markets-accuracy=0.000000
2019-09-01 12:58:42,956 [INFO]  Epoch[9] Time cost=0.492
2019-09-01 12:58:42,961 [INFO]  Saved checkpoint to "model/Markets_imputer/model-0009.params"
2019-09-01 12:58:43,030 [INFO]  Epoch[9] Validation-cross-entropy=0.310499
2019-09-01 12:58:43,031 [INFO]  Epoch[9] Validation-Markets-accuracy=0.000000
2019-09-01 12:58:43,328 [INFO]  Epoch[10] Batch [0-37]	Speed: 2058.79 samples/sec	cross-entropy=0.179761	Markets-accuracy=0.000000
2019-09-01 12:58:43,555 [INFO]  Epoch[10] Train-cross-entropy=0.185988
2019-09-01 12:58:43,557 [INFO]  Epoch[10] Train-Markets-accuracy=0.000000
2019-09-01 12:58:43,558 [INFO]  Epoch[10] Time cost=0.524
2019-09-01 12:58:43,561 [INFO]  Saved checkpoint to "model/Markets_imputer/model-0010.params"
2019-09-01 12:58:43,607 [INFO]  Epoch[10] Validation-cross-entropy=0.226515
2019-09-01 12:58:43,608 [INFO]  Epoch[10] Validation-Markets-accuracy=0.000000
2019-09-01 12:58:43,833 [INFO]  Epoch[11] Batch [0-37]	Speed: 2737.99 samples/sec	cross-entropy=0.134081	Markets-accuracy=0.000000
2019-09-01 12:58:44,023 [INFO]  Epoch[11] Train-cross-entropy=0.156066
2019-09-01 12:58:44,027 [INFO]  Epoch[11] Train-Markets-accuracy=0.000000
2019-09-01 12:58:44,028 [INFO]  Epoch[11] Time cost=0.419
2019-09-01 12:58:44,031 [INFO]  Saved checkpoint to "model/Markets_imputer/model-0011.params"
2019-09-01 12:58:44,068 [INFO]  Epoch[11] Validation-cross-entropy=0.222092
2019-09-01 12:58:44,068 [INFO]  Epoch[11] Validation-Markets-accuracy=0.000000
2019-09-01 12:58:44,248 [INFO]  Epoch[12] Batch [0-37]	Speed: 3396.62 samples/sec	cross-entropy=0.142657	Markets-accuracy=0.000000
2019-09-01 12:58:44,418 [INFO]  Epoch[12] Train-cross-entropy=0.151505
2019-09-01 12:58:44,418 [INFO]  Epoch[12] Train-Markets-accuracy=0.000000
2019-09-01 12:58:44,419 [INFO]  Epoch[12] Time cost=0.350
2019-09-01 12:58:44,421 [INFO]  Saved checkpoint to "model/Markets_imputer/model-0012.params"
2019-09-01 12:58:44,458 [INFO]  Epoch[12] Validation-cross-entropy=0.145194
2019-09-01 12:58:44,458 [INFO]  Epoch[12] Validation-Markets-accuracy=0.000000
2019-09-01 12:58:44,639 [INFO]  Epoch[13] Batch [0-37]	Speed: 3381.11 samples/sec	cross-entropy=0.101093	Markets-accuracy=0.000000
2019-09-01 12:58:44,811 [INFO]  Epoch[13] Train-cross-entropy=0.088170
2019-09-01 12:58:44,812 [INFO]  Epoch[13] Train-Markets-accuracy=0.000000
2019-09-01 12:58:44,813 [INFO]  Epoch[13] Time cost=0.354
2019-09-01 12:58:44,816 [INFO]  Saved checkpoint to "model/Markets_imputer/model-0013.params"
2019-09-01 12:58:44,858 [INFO]  Epoch[13] Validation-cross-entropy=0.157254
2019-09-01 12:58:44,859 [INFO]  Epoch[13] Validation-Markets-accuracy=0.000000
2019-09-01 12:58:45,043 [INFO]  Epoch[14] Batch [0-37]	Speed: 3341.81 samples/sec	cross-entropy=0.090509	Markets-accuracy=0.000000
2019-09-01 12:58:45,214 [INFO]  Epoch[14] Train-cross-entropy=0.077522
2019-09-01 12:58:45,215 [INFO]  Epoch[14] Train-Markets-accuracy=0.000000
2019-09-01 12:58:45,216 [INFO]  Epoch[14] Time cost=0.357
2019-09-01 12:58:45,219 [INFO]  Saved checkpoint to "model/Markets_imputer/model-0014.params"
2019-09-01 12:58:45,255 [INFO]  Epoch[14] Validation-cross-entropy=0.100459
2019-09-01 12:58:45,256 [INFO]  Epoch[14] Validation-Markets-accuracy=0.000000
2019-09-01 12:58:45,440 [INFO]  Epoch[15] Batch [0-37]	Speed: 3306.08 samples/sec	cross-entropy=0.085721	Markets-accuracy=0.000000
2019-09-01 12:58:45,609 [INFO]  Epoch[15] Train-cross-entropy=0.061517
2019-09-01 12:58:45,610 [INFO]  Epoch[15] Train-Markets-accuracy=0.000000
2019-09-01 12:58:45,611 [INFO]  Epoch[15] Time cost=0.354
2019-09-01 12:58:45,613 [INFO]  Saved checkpoint to "model/Markets_imputer/model-0015.params"
2019-09-01 12:58:45,650 [INFO]  Epoch[15] Validation-cross-entropy=0.078761
2019-09-01 12:58:45,651 [INFO]  Epoch[15] Validation-Markets-accuracy=0.000000
2019-09-01 12:58:45,835 [INFO]  Epoch[16] Batch [0-37]	Speed: 3316.28 samples/sec	cross-entropy=0.083607	Markets-accuracy=0.000000
2019-09-01 12:58:46,004 [INFO]  Epoch[16] Train-cross-entropy=0.062317
2019-09-01 12:58:46,005 [INFO]  Epoch[16] Train-Markets-accuracy=0.000000
2019-09-01 12:58:46,005 [INFO]  Epoch[16] Time cost=0.354
2019-09-01 12:58:46,008 [INFO]  Saved checkpoint to "model/Markets_imputer/model-0016.params"
2019-09-01 12:58:46,044 [INFO]  Epoch[16] Validation-cross-entropy=0.108655
2019-09-01 12:58:46,045 [INFO]  Epoch[16] Validation-Markets-accuracy=0.000000
2019-09-01 12:58:46,224 [INFO]  Epoch[17] Batch [0-37]	Speed: 3420.29 samples/sec	cross-entropy=0.078730	Markets-accuracy=0.000000
2019-09-01 12:58:46,394 [INFO]  Epoch[17] Train-cross-entropy=0.058450
2019-09-01 12:58:46,395 [INFO]  Epoch[17] Train-Markets-accuracy=0.000000
2019-09-01 12:58:46,395 [INFO]  Epoch[17] Time cost=0.350
2019-09-01 12:58:46,398 [INFO]  Saved checkpoint to "model/Markets_imputer/model-0017.params"
2019-09-01 12:58:46,434 [INFO]  Epoch[17] Validation-cross-entropy=0.074799
2019-09-01 12:58:46,435 [INFO]  Epoch[17] Validation-Markets-accuracy=0.000000
2019-09-01 12:58:46,620 [INFO]  Epoch[18] Batch [0-37]	Speed: 3287.20 samples/sec	cross-entropy=0.046009	Markets-accuracy=0.000000
2019-09-01 12:58:46,801 [INFO]  Epoch[18] Train-cross-entropy=0.042013
2019-09-01 12:58:46,801 [INFO]  Epoch[18] Train-Markets-accuracy=0.000000
2019-09-01 12:58:46,802 [INFO]  Epoch[18] Time cost=0.366
2019-09-01 12:58:46,804 [INFO]  Saved checkpoint to "model/Markets_imputer/model-0018.params"
2019-09-01 12:58:46,841 [INFO]  Epoch[18] Validation-cross-entropy=0.085705
2019-09-01 12:58:46,842 [INFO]  Epoch[18] Validation-Markets-accuracy=0.000000
2019-09-01 12:58:47,030 [INFO]  Epoch[19] Batch [0-37]	Speed: 3253.03 samples/sec	cross-entropy=0.052665	Markets-accuracy=0.000000
2019-09-01 12:58:47,224 [INFO]  Epoch[19] Train-cross-entropy=0.045914
2019-09-01 12:58:47,225 [INFO]  Epoch[19] Train-Markets-accuracy=0.000000
2019-09-01 12:58:47,226 [INFO]  Epoch[19] Time cost=0.382
2019-09-01 12:58:47,228 [INFO]  Saved checkpoint to "model/Markets_imputer/model-0019.params"
2019-09-01 12:58:47,277 [INFO]  Epoch[19] Validation-cross-entropy=0.075665
2019-09-01 12:58:47,277 [INFO]  Epoch[19] Validation-Markets-accuracy=0.000000
2019-09-01 12:58:47,472 [INFO]  Epoch[20] Batch [0-37]	Speed: 3124.40 samples/sec	cross-entropy=0.029930	Markets-accuracy=0.000000
2019-09-01 12:58:47,647 [INFO]  Epoch[20] Train-cross-entropy=0.050745
2019-09-01 12:58:47,647 [INFO]  Epoch[20] Train-Markets-accuracy=0.000000
2019-09-01 12:58:47,648 [INFO]  Epoch[20] Time cost=0.370
2019-09-01 12:58:47,651 [INFO]  Saved checkpoint to "model/Markets_imputer/model-0020.params"
2019-09-01 12:58:47,688 [INFO]  Epoch[20] Validation-cross-entropy=0.112394
2019-09-01 12:58:47,689 [INFO]  Epoch[20] Validation-Markets-accuracy=0.000000
2019-09-01 12:58:47,869 [INFO]  Epoch[21] Batch [0-37]	Speed: 3380.11 samples/sec	cross-entropy=0.044163	Markets-accuracy=0.000000
2019-09-01 12:58:48,042 [INFO]  Epoch[21] Train-cross-entropy=0.049932
2019-09-01 12:58:48,043 [INFO]  Epoch[21] Train-Markets-accuracy=0.000000
2019-09-01 12:58:48,044 [INFO]  Epoch[21] Time cost=0.355
2019-09-01 12:58:48,047 [INFO]  Saved checkpoint to "model/Markets_imputer/model-0021.params"
2019-09-01 12:58:48,084 [INFO]  Epoch[21] Validation-cross-entropy=0.079589
2019-09-01 12:58:48,085 [INFO]  Epoch[21] Validation-Markets-accuracy=0.000000
2019-09-01 12:58:48,271 [INFO]  Epoch[22] Batch [0-37]	Speed: 3286.42 samples/sec	cross-entropy=0.065234	Markets-accuracy=0.000000
2019-09-01 12:58:48,445 [INFO]  Epoch[22] Train-cross-entropy=0.113503
2019-09-01 12:58:48,446 [INFO]  Epoch[22] Train-Markets-accuracy=0.000000
2019-09-01 12:58:48,447 [INFO]  Epoch[22] Time cost=0.361
2019-09-01 12:58:48,450 [INFO]  Saved checkpoint to "model/Markets_imputer/model-0022.params"
2019-09-01 12:58:48,486 [INFO]  No improvement detected for 5 epochs compared to 0.07479852065443993 last error obtained: 0.09202217093358438, stopping here
2019-09-01 12:58:48,487 [INFO]  
========== done (10.47464656829834 s) fit model
2019-09-01 12:58:52,304 [INFO]  
========== start: fit model
2019-09-01 12:58:52,305 [WARNING]  Already bound, ignoring bind()
2019-09-01 12:58:52,466 [INFO]  Epoch[0] Batch [0-32]	Speed: 3303.72 samples/sec	cross-entropy=9.214712	Mines_or_quarries-accuracy=0.000000
2019-09-01 12:58:52,642 [INFO]  Epoch[0] Train-cross-entropy=4.295822
2019-09-01 12:58:52,642 [INFO]  Epoch[0] Train-Mines_or_quarries-accuracy=0.000000
2019-09-01 12:58:52,643 [INFO]  Epoch[0] Time cost=0.337
2019-09-01 12:58:52,646 [INFO]  Saved checkpoint to "model/Mines_or_quarries_imputer/model-0000.params"
2019-09-01 12:58:52,675 [INFO]  Epoch[0] Validation-cross-entropy=2.619685
2019-09-01 12:58:52,675 [INFO]  Epoch[0] Validation-Mines_or_quarries-accuracy=0.000000
2019-09-01 12:58:52,858 [INFO]  Epoch[1] Batch [0-32]	Speed: 2893.43 samples/sec	cross-entropy=2.884789	Mines_or_quarries-accuracy=0.000000
2019-09-01 12:58:53,010 [INFO]  Epoch[1] Train-cross-entropy=1.814901
2019-09-01 12:58:53,011 [INFO]  Epoch[1] Train-Mines_or_quarries-accuracy=0.000000
2019-09-01 12:58:53,011 [INFO]  Epoch[1] Time cost=0.335
2019-09-01 12:58:53,014 [INFO]  Saved checkpoint to "model/Mines_or_quarries_imputer/model-0001.params"
2019-09-01 12:58:53,043 [INFO]  Epoch[1] Validation-cross-entropy=1.500188
2019-09-01 12:58:53,044 [INFO]  Epoch[1] Validation-Mines_or_quarries-accuracy=0.000000
2019-09-01 12:58:53,219 [INFO]  Epoch[2] Batch [0-32]	Speed: 3014.26 samples/sec	cross-entropy=1.462512	Mines_or_quarries-accuracy=0.000000
2019-09-01 12:58:53,372 [INFO]  Epoch[2] Train-cross-entropy=0.852253
2019-09-01 12:58:53,373 [INFO]  Epoch[2] Train-Mines_or_quarries-accuracy=0.000000
2019-09-01 12:58:53,373 [INFO]  Epoch[2] Time cost=0.329
2019-09-01 12:58:53,376 [INFO]  Saved checkpoint to "model/Mines_or_quarries_imputer/model-0002.params"
2019-09-01 12:58:53,405 [INFO]  Epoch[2] Validation-cross-entropy=0.958096
2019-09-01 12:58:53,406 [INFO]  Epoch[2] Validation-Mines_or_quarries-accuracy=0.000000
2019-09-01 12:58:53,568 [INFO]  Epoch[3] Batch [0-32]	Speed: 3273.61 samples/sec	cross-entropy=0.753072	Mines_or_quarries-accuracy=0.000000
2019-09-01 12:58:53,742 [INFO]  Epoch[3] Train-cross-entropy=0.737196
2019-09-01 12:58:53,743 [INFO]  Epoch[3] Train-Mines_or_quarries-accuracy=0.000000
2019-09-01 12:58:53,743 [INFO]  Epoch[3] Time cost=0.337
2019-09-01 12:58:53,746 [INFO]  Saved checkpoint to "model/Mines_or_quarries_imputer/model-0003.params"
2019-09-01 12:58:53,775 [INFO]  Epoch[3] Validation-cross-entropy=0.763527
2019-09-01 12:58:53,776 [INFO]  Epoch[3] Validation-Mines_or_quarries-accuracy=0.000000
2019-09-01 12:58:53,932 [INFO]  Epoch[4] Batch [0-32]	Speed: 3402.13 samples/sec	cross-entropy=0.580730	Mines_or_quarries-accuracy=0.000000
2019-09-01 12:58:54,078 [INFO]  Epoch[4] Train-cross-entropy=0.614957
2019-09-01 12:58:54,079 [INFO]  Epoch[4] Train-Mines_or_quarries-accuracy=0.000000
2019-09-01 12:58:54,079 [INFO]  Epoch[4] Time cost=0.303
2019-09-01 12:58:54,082 [INFO]  Saved checkpoint to "model/Mines_or_quarries_imputer/model-0004.params"
2019-09-01 12:58:54,111 [INFO]  Epoch[4] Validation-cross-entropy=0.507333
2019-09-01 12:58:54,112 [INFO]  Epoch[4] Validation-Mines_or_quarries-accuracy=0.000000
2019-09-01 12:58:54,269 [INFO]  Epoch[5] Batch [0-32]	Speed: 3388.77 samples/sec	cross-entropy=0.350589	Mines_or_quarries-accuracy=0.000000
2019-09-01 12:58:54,414 [INFO]  Epoch[5] Train-cross-entropy=0.231132
2019-09-01 12:58:54,414 [INFO]  Epoch[5] Train-Mines_or_quarries-accuracy=0.000000
2019-09-01 12:58:54,415 [INFO]  Epoch[5] Time cost=0.302
2019-09-01 12:58:54,418 [INFO]  Saved checkpoint to "model/Mines_or_quarries_imputer/model-0005.params"
2019-09-01 12:58:54,447 [INFO]  Epoch[5] Validation-cross-entropy=0.398434
2019-09-01 12:58:54,447 [INFO]  Epoch[5] Validation-Mines_or_quarries-accuracy=0.000000
2019-09-01 12:58:54,634 [INFO]  Epoch[6] Batch [0-32]	Speed: 2830.64 samples/sec	cross-entropy=0.224130	Mines_or_quarries-accuracy=0.000000
2019-09-01 12:58:54,783 [INFO]  Epoch[6] Train-cross-entropy=0.179109
2019-09-01 12:58:54,787 [INFO]  Epoch[6] Train-Mines_or_quarries-accuracy=0.000000
2019-09-01 12:58:54,788 [INFO]  Epoch[6] Time cost=0.340
2019-09-01 12:58:54,790 [INFO]  Saved checkpoint to "model/Mines_or_quarries_imputer/model-0006.params"
2019-09-01 12:58:54,820 [INFO]  Epoch[6] Validation-cross-entropy=0.304610
2019-09-01 12:58:54,820 [INFO]  Epoch[6] Validation-Mines_or_quarries-accuracy=0.000000
2019-09-01 12:58:54,988 [INFO]  Epoch[7] Batch [0-32]	Speed: 3151.23 samples/sec	cross-entropy=0.153972	Mines_or_quarries-accuracy=0.000000
2019-09-01 12:58:55,139 [INFO]  Epoch[7] Train-cross-entropy=0.159867
2019-09-01 12:58:55,140 [INFO]  Epoch[7] Train-Mines_or_quarries-accuracy=0.000000
2019-09-01 12:58:55,141 [INFO]  Epoch[7] Time cost=0.320
2019-09-01 12:58:55,144 [INFO]  Saved checkpoint to "model/Mines_or_quarries_imputer/model-0007.params"
2019-09-01 12:58:55,173 [INFO]  Epoch[7] Validation-cross-entropy=0.244047
2019-09-01 12:58:55,174 [INFO]  Epoch[7] Validation-Mines_or_quarries-accuracy=0.000000
2019-09-01 12:58:55,341 [INFO]  Epoch[8] Batch [0-32]	Speed: 3172.06 samples/sec	cross-entropy=0.123878	Mines_or_quarries-accuracy=0.000000
2019-09-01 12:58:55,501 [INFO]  Epoch[8] Train-cross-entropy=0.180943
2019-09-01 12:58:55,502 [INFO]  Epoch[8] Train-Mines_or_quarries-accuracy=0.000000
2019-09-01 12:58:55,502 [INFO]  Epoch[8] Time cost=0.327
2019-09-01 12:58:55,505 [INFO]  Saved checkpoint to "model/Mines_or_quarries_imputer/model-0008.params"
2019-09-01 12:58:55,536 [INFO]  Epoch[8] Validation-cross-entropy=0.231578
2019-09-01 12:58:55,537 [INFO]  Epoch[8] Validation-Mines_or_quarries-accuracy=0.000000
2019-09-01 12:58:55,711 [INFO]  Epoch[9] Batch [0-32]	Speed: 3056.43 samples/sec	cross-entropy=0.205625	Mines_or_quarries-accuracy=0.000000
2019-09-01 12:58:55,872 [INFO]  Epoch[9] Train-cross-entropy=0.162548
2019-09-01 12:58:55,873 [INFO]  Epoch[9] Train-Mines_or_quarries-accuracy=0.000000
2019-09-01 12:58:55,874 [INFO]  Epoch[9] Time cost=0.336
2019-09-01 12:58:55,877 [INFO]  Saved checkpoint to "model/Mines_or_quarries_imputer/model-0009.params"
2019-09-01 12:58:55,908 [INFO]  Epoch[9] Validation-cross-entropy=0.237670
2019-09-01 12:58:55,908 [INFO]  Epoch[9] Validation-Mines_or_quarries-accuracy=0.000000
2019-09-01 12:58:56,075 [INFO]  Epoch[10] Batch [0-32]	Speed: 3208.53 samples/sec	cross-entropy=0.161525	Mines_or_quarries-accuracy=0.000000
2019-09-01 12:58:56,242 [INFO]  Epoch[10] Train-cross-entropy=0.182547
2019-09-01 12:58:56,243 [INFO]  Epoch[10] Train-Mines_or_quarries-accuracy=0.000000
2019-09-01 12:58:56,244 [INFO]  Epoch[10] Time cost=0.334
2019-09-01 12:58:56,246 [INFO]  Saved checkpoint to "model/Mines_or_quarries_imputer/model-0010.params"
2019-09-01 12:58:56,279 [INFO]  Epoch[10] Validation-cross-entropy=0.270544
2019-09-01 12:58:56,280 [INFO]  Epoch[10] Validation-Mines_or_quarries-accuracy=0.000000
2019-09-01 12:58:56,445 [INFO]  Epoch[11] Batch [0-32]	Speed: 3239.15 samples/sec	cross-entropy=0.183637	Mines_or_quarries-accuracy=0.000000
2019-09-01 12:58:56,608 [INFO]  Epoch[11] Train-cross-entropy=0.109372
2019-09-01 12:58:56,609 [INFO]  Epoch[11] Train-Mines_or_quarries-accuracy=0.000000
2019-09-01 12:58:56,610 [INFO]  Epoch[11] Time cost=0.329
2019-09-01 12:58:56,613 [INFO]  Saved checkpoint to "model/Mines_or_quarries_imputer/model-0011.params"
2019-09-01 12:58:56,645 [INFO]  Epoch[11] Validation-cross-entropy=0.140516
2019-09-01 12:58:56,645 [INFO]  Epoch[11] Validation-Mines_or_quarries-accuracy=0.000000
2019-09-01 12:58:56,831 [INFO]  Epoch[12] Batch [0-32]	Speed: 2838.82 samples/sec	cross-entropy=0.122280	Mines_or_quarries-accuracy=0.000000
2019-09-01 12:58:56,985 [INFO]  Epoch[12] Train-cross-entropy=0.141871
2019-09-01 12:58:56,986 [INFO]  Epoch[12] Train-Mines_or_quarries-accuracy=0.000000
2019-09-01 12:58:56,987 [INFO]  Epoch[12] Time cost=0.341
2019-09-01 12:58:56,989 [INFO]  Saved checkpoint to "model/Mines_or_quarries_imputer/model-0012.params"
2019-09-01 12:58:57,023 [INFO]  Epoch[12] Validation-cross-entropy=0.245247
2019-09-01 12:58:57,024 [INFO]  Epoch[12] Validation-Mines_or_quarries-accuracy=0.000000
2019-09-01 12:58:57,197 [INFO]  Epoch[13] Batch [0-32]	Speed: 3099.43 samples/sec	cross-entropy=0.175107	Mines_or_quarries-accuracy=0.000000
2019-09-01 12:58:57,410 [INFO]  Epoch[13] Train-cross-entropy=0.103573
2019-09-01 12:58:57,411 [INFO]  Epoch[13] Train-Mines_or_quarries-accuracy=0.000000
2019-09-01 12:58:57,412 [INFO]  Epoch[13] Time cost=0.387
2019-09-01 12:58:57,415 [INFO]  Saved checkpoint to "model/Mines_or_quarries_imputer/model-0013.params"
2019-09-01 12:58:57,453 [INFO]  Epoch[13] Validation-cross-entropy=0.113580
2019-09-01 12:58:57,454 [INFO]  Epoch[13] Validation-Mines_or_quarries-accuracy=0.000000
2019-09-01 12:58:57,632 [INFO]  Epoch[14] Batch [0-32]	Speed: 2978.03 samples/sec	cross-entropy=0.088846	Mines_or_quarries-accuracy=0.000000
2019-09-01 12:58:57,796 [INFO]  Epoch[14] Train-cross-entropy=0.268170
2019-09-01 12:58:57,796 [INFO]  Epoch[14] Train-Mines_or_quarries-accuracy=0.000000
2019-09-01 12:58:57,797 [INFO]  Epoch[14] Time cost=0.342
2019-09-01 12:58:57,800 [INFO]  Saved checkpoint to "model/Mines_or_quarries_imputer/model-0014.params"
2019-09-01 12:58:57,829 [INFO]  Epoch[14] Validation-cross-entropy=1.069253
2019-09-01 12:58:57,830 [INFO]  Epoch[14] Validation-Mines_or_quarries-accuracy=0.000000
2019-09-01 12:58:58,001 [INFO]  Epoch[15] Batch [0-32]	Speed: 3096.05 samples/sec	cross-entropy=0.402327	Mines_or_quarries-accuracy=0.000000
2019-09-01 12:58:58,154 [INFO]  Epoch[15] Train-cross-entropy=0.124219
2019-09-01 12:58:58,155 [INFO]  Epoch[15] Train-Mines_or_quarries-accuracy=0.000000
2019-09-01 12:58:58,155 [INFO]  Epoch[15] Time cost=0.325
2019-09-01 12:58:58,158 [INFO]  Saved checkpoint to "model/Mines_or_quarries_imputer/model-0015.params"
2019-09-01 12:58:58,187 [INFO]  Epoch[15] Validation-cross-entropy=0.160102
2019-09-01 12:58:58,188 [INFO]  Epoch[15] Validation-Mines_or_quarries-accuracy=0.000000
2019-09-01 12:58:58,352 [INFO]  Epoch[16] Batch [0-32]	Speed: 3233.09 samples/sec	cross-entropy=0.178154	Mines_or_quarries-accuracy=0.000000
2019-09-01 12:58:58,514 [INFO]  Epoch[16] Train-cross-entropy=0.253344
2019-09-01 12:58:58,515 [INFO]  Epoch[16] Train-Mines_or_quarries-accuracy=0.000000
2019-09-01 12:58:58,515 [INFO]  Epoch[16] Time cost=0.326
2019-09-01 12:58:58,518 [INFO]  Saved checkpoint to "model/Mines_or_quarries_imputer/model-0016.params"
2019-09-01 12:58:58,547 [INFO]  Epoch[16] Validation-cross-entropy=0.383531
2019-09-01 12:58:58,548 [INFO]  Epoch[16] Validation-Mines_or_quarries-accuracy=0.000000
2019-09-01 12:58:58,712 [INFO]  Epoch[17] Batch [0-32]	Speed: 3228.92 samples/sec	cross-entropy=0.291146	Mines_or_quarries-accuracy=0.000000
2019-09-01 12:58:58,875 [INFO]  Epoch[17] Train-cross-entropy=0.230768
2019-09-01 12:58:58,875 [INFO]  Epoch[17] Train-Mines_or_quarries-accuracy=0.000000
2019-09-01 12:58:58,876 [INFO]  Epoch[17] Time cost=0.327
2019-09-01 12:58:58,879 [INFO]  Saved checkpoint to "model/Mines_or_quarries_imputer/model-0017.params"
2019-09-01 12:58:58,910 [INFO]  Epoch[17] Validation-cross-entropy=0.243117
2019-09-01 12:58:58,911 [INFO]  Epoch[17] Validation-Mines_or_quarries-accuracy=0.000000
2019-09-01 12:58:59,097 [INFO]  Epoch[18] Batch [0-32]	Speed: 2850.51 samples/sec	cross-entropy=0.150800	Mines_or_quarries-accuracy=0.000000
2019-09-01 12:58:59,271 [INFO]  Epoch[18] Train-cross-entropy=0.148572
2019-09-01 12:58:59,272 [INFO]  Epoch[18] Train-Mines_or_quarries-accuracy=0.000000
2019-09-01 12:58:59,272 [INFO]  Epoch[18] Time cost=0.361
2019-09-01 12:58:59,275 [INFO]  Saved checkpoint to "model/Mines_or_quarries_imputer/model-0018.params"
2019-09-01 12:58:59,304 [INFO]  No improvement detected for 5 epochs compared to 0.11358040677649635 last error obtained: 0.22296054235526494, stopping here
2019-09-01 12:58:59,305 [INFO]  
========== done (7.0015175342559814 s) fit model
2019-09-01 12:59:00,967 [INFO]  CategoricalEncoder for column Monumental_building_cost                                found only 20 occurrences of value 61.6
2019-09-01 12:59:00,968 [INFO]  CategoricalEncoder for column Monumental_building_cost                                found only 15 occurrences of value 100-200
2019-09-01 12:59:00,969 [INFO]  CategoricalEncoder for column Monumental_building_cost                                found only 11 occurrences of value 1200
2019-09-01 12:59:00,969 [INFO]  CategoricalEncoder for column Monumental_building_cost                                found only 11 occurrences of value 3306
2019-09-01 12:59:00,970 [INFO]  CategoricalEncoder for column Monumental_building_cost                                found only 6 occurrences of value 2560000
2019-09-01 12:59:00,970 [INFO]  CategoricalEncoder for column Monumental_building_cost                                found only 4 occurrences of value 15365
2019-09-01 12:59:00,971 [INFO]  CategoricalEncoder for column Monumental_building_cost                                found only 4 occurrences of value 400000
2019-09-01 12:59:00,972 [INFO]  CategoricalEncoder for column Monumental_building_cost                                found only 4 occurrences of value 15819
2019-09-01 12:59:00,972 [INFO]  CategoricalEncoder for column Monumental_building_cost                                found only 4 occurrences of value 1500000
2019-09-01 12:59:00,973 [INFO]  CategoricalEncoder for column Monumental_building_cost                                found only 4 occurrences of value 2
2019-09-01 12:59:00,973 [INFO]  CategoricalEncoder for column Monumental_building_cost                                found only 4 occurrences of value 96000
2019-09-01 12:59:00,974 [INFO]  CategoricalEncoder for column Monumental_building_cost                                found only 3 occurrences of value 38
2019-09-01 12:59:00,975 [INFO]  CategoricalEncoder for column Monumental_building_cost                                found only 3 occurrences of value 442
2019-09-01 12:59:00,975 [INFO]  CategoricalEncoder for column Monumental_building_cost                                found only 3 occurrences of value 10000
2019-09-01 12:59:00,976 [INFO]  CategoricalEncoder for column Monumental_building_cost                                found only 3 occurrences of value 20000
2019-09-01 12:59:00,977 [INFO]  CategoricalEncoder for column Monumental_building_cost                                found only 2 occurrences of value 120
2019-09-01 12:59:00,978 [INFO]  CategoricalEncoder for column Monumental_building_cost                                found only 1 occurrences of value 9000000
2019-09-01 12:59:00,979 [INFO]  CategoricalEncoder for column Monumental_building_cost                                found only 1 occurrences of value 80
2019-09-01 12:59:01,739 [WARNING]  Test set does not contain any ocurrences of values [1200, 2, 1500000, 96000, 442, 20000, 120, 400000] in column [Monumental_building_cost], consider using a more representative test set.
2019-09-01 12:59:01,743 [INFO]  
========== start: fit model
2019-09-01 12:59:01,744 [WARNING]  Already bound, ignoring bind()
2019-09-01 12:59:01,803 [INFO]  Epoch[0] Batch [0-4]	Speed: 1514.59 samples/sec	cross-entropy=2.482918	Monumental_building_cost-accuracy=0.400000
2019-09-01 12:59:01,825 [INFO]  Epoch[0] Train-cross-entropy=1.550176
2019-09-01 12:59:01,828 [INFO]  Epoch[0] Train-Monumental_building_cost-accuracy=0.750000
2019-09-01 12:59:01,829 [INFO]  Epoch[0] Time cost=0.083
2019-09-01 12:59:01,842 [INFO]  Saved checkpoint to "model/Monumental_building_cost_imputer/model-0000.params"
2019-09-01 12:59:01,849 [INFO]  Epoch[0] Validation-cross-entropy=2.004870
2019-09-01 12:59:01,850 [INFO]  Epoch[0] Validation-Monumental_building_cost-accuracy=0.312500
2019-09-01 12:59:01,907 [INFO]  Epoch[1] Batch [0-4]	Speed: 1482.27 samples/sec	cross-entropy=1.293378	Monumental_building_cost-accuracy=0.700000
2019-09-01 12:59:01,928 [INFO]  Epoch[1] Train-cross-entropy=0.777218
2019-09-01 12:59:01,930 [INFO]  Epoch[1] Train-Monumental_building_cost-accuracy=0.781250
2019-09-01 12:59:01,931 [INFO]  Epoch[1] Time cost=0.080
2019-09-01 12:59:01,943 [INFO]  Saved checkpoint to "model/Monumental_building_cost_imputer/model-0001.params"
2019-09-01 12:59:01,952 [INFO]  Epoch[1] Validation-cross-entropy=1.328697
2019-09-01 12:59:01,954 [INFO]  Epoch[1] Validation-Monumental_building_cost-accuracy=0.687500
2019-09-01 12:59:02,015 [INFO]  Epoch[2] Batch [0-4]	Speed: 1456.32 samples/sec	cross-entropy=0.721233	Monumental_building_cost-accuracy=0.750000
2019-09-01 12:59:02,039 [INFO]  Epoch[2] Train-cross-entropy=0.422443
2019-09-01 12:59:02,040 [INFO]  Epoch[2] Train-Monumental_building_cost-accuracy=0.843750
2019-09-01 12:59:02,041 [INFO]  Epoch[2] Time cost=0.085
2019-09-01 12:59:02,052 [INFO]  Saved checkpoint to "model/Monumental_building_cost_imputer/model-0002.params"
2019-09-01 12:59:02,060 [INFO]  Epoch[2] Validation-cross-entropy=0.795908
2019-09-01 12:59:02,061 [INFO]  Epoch[2] Validation-Monumental_building_cost-accuracy=0.750000
2019-09-01 12:59:02,119 [INFO]  Epoch[3] Batch [0-4]	Speed: 1470.94 samples/sec	cross-entropy=0.416284	Monumental_building_cost-accuracy=0.900000
2019-09-01 12:59:02,141 [INFO]  Epoch[3] Train-cross-entropy=0.210851
2019-09-01 12:59:02,143 [INFO]  Epoch[3] Train-Monumental_building_cost-accuracy=1.000000
2019-09-01 12:59:02,144 [INFO]  Epoch[3] Time cost=0.081
2019-09-01 12:59:02,156 [INFO]  Saved checkpoint to "model/Monumental_building_cost_imputer/model-0003.params"
2019-09-01 12:59:02,163 [INFO]  Epoch[3] Validation-cross-entropy=0.484547
2019-09-01 12:59:02,164 [INFO]  Epoch[3] Validation-Monumental_building_cost-accuracy=0.812500
2019-09-01 12:59:02,230 [INFO]  Epoch[4] Batch [0-4]	Speed: 1255.76 samples/sec	cross-entropy=0.242704	Monumental_building_cost-accuracy=0.950000
2019-09-01 12:59:02,250 [INFO]  Epoch[4] Train-cross-entropy=0.108043
2019-09-01 12:59:02,253 [INFO]  Epoch[4] Train-Monumental_building_cost-accuracy=1.000000
2019-09-01 12:59:02,254 [INFO]  Epoch[4] Time cost=0.089
2019-09-01 12:59:02,267 [INFO]  Saved checkpoint to "model/Monumental_building_cost_imputer/model-0004.params"
2019-09-01 12:59:02,274 [INFO]  Epoch[4] Validation-cross-entropy=0.266980
2019-09-01 12:59:02,275 [INFO]  Epoch[4] Validation-Monumental_building_cost-accuracy=0.937500
2019-09-01 12:59:02,332 [INFO]  Epoch[5] Batch [0-4]	Speed: 1490.78 samples/sec	cross-entropy=0.147842	Monumental_building_cost-accuracy=0.962500
2019-09-01 12:59:02,353 [INFO]  Epoch[5] Train-cross-entropy=0.068699
2019-09-01 12:59:02,356 [INFO]  Epoch[5] Train-Monumental_building_cost-accuracy=1.000000
2019-09-01 12:59:02,357 [INFO]  Epoch[5] Time cost=0.080
2019-09-01 12:59:02,369 [INFO]  Saved checkpoint to "model/Monumental_building_cost_imputer/model-0005.params"
2019-09-01 12:59:02,376 [INFO]  Epoch[5] Validation-cross-entropy=0.152510
2019-09-01 12:59:02,377 [INFO]  Epoch[5] Validation-Monumental_building_cost-accuracy=0.937500
2019-09-01 12:59:02,435 [INFO]  Epoch[6] Batch [0-4]	Speed: 1473.02 samples/sec	cross-entropy=0.102788	Monumental_building_cost-accuracy=0.962500
2019-09-01 12:59:02,464 [INFO]  Epoch[6] Train-cross-entropy=0.050173
2019-09-01 12:59:02,465 [INFO]  Epoch[6] Train-Monumental_building_cost-accuracy=1.000000
2019-09-01 12:59:02,465 [INFO]  Epoch[6] Time cost=0.087
2019-09-01 12:59:02,474 [INFO]  Saved checkpoint to "model/Monumental_building_cost_imputer/model-0006.params"
2019-09-01 12:59:02,482 [INFO]  Epoch[6] Validation-cross-entropy=0.107348
2019-09-01 12:59:02,483 [INFO]  Epoch[6] Validation-Monumental_building_cost-accuracy=0.937500
2019-09-01 12:59:02,546 [INFO]  Epoch[7] Batch [0-4]	Speed: 1294.80 samples/sec	cross-entropy=0.080688	Monumental_building_cost-accuracy=0.962500
2019-09-01 12:59:02,571 [INFO]  Epoch[7] Train-cross-entropy=0.034833
2019-09-01 12:59:02,572 [INFO]  Epoch[7] Train-Monumental_building_cost-accuracy=1.000000
2019-09-01 12:59:02,573 [INFO]  Epoch[7] Time cost=0.089
2019-09-01 12:59:02,583 [INFO]  Saved checkpoint to "model/Monumental_building_cost_imputer/model-0007.params"
2019-09-01 12:59:02,593 [INFO]  Epoch[7] Validation-cross-entropy=0.092101
2019-09-01 12:59:02,593 [INFO]  Epoch[7] Validation-Monumental_building_cost-accuracy=0.937500
2019-09-01 12:59:02,662 [INFO]  Epoch[8] Batch [0-4]	Speed: 1289.68 samples/sec	cross-entropy=0.067025	Monumental_building_cost-accuracy=0.962500
2019-09-01 12:59:02,691 [INFO]  Epoch[8] Train-cross-entropy=0.028113
2019-09-01 12:59:02,691 [INFO]  Epoch[8] Train-Monumental_building_cost-accuracy=1.000000
2019-09-01 12:59:02,692 [INFO]  Epoch[8] Time cost=0.097
2019-09-01 12:59:02,701 [INFO]  Saved checkpoint to "model/Monumental_building_cost_imputer/model-0008.params"
2019-09-01 12:59:02,709 [INFO]  Epoch[8] Validation-cross-entropy=0.080921
2019-09-01 12:59:02,709 [INFO]  Epoch[8] Validation-Monumental_building_cost-accuracy=0.937500
2019-09-01 12:59:02,771 [INFO]  Epoch[9] Batch [0-4]	Speed: 1327.85 samples/sec	cross-entropy=0.057215	Monumental_building_cost-accuracy=0.975000
2019-09-01 12:59:02,799 [INFO]  Epoch[9] Train-cross-entropy=0.024668
2019-09-01 12:59:02,800 [INFO]  Epoch[9] Train-Monumental_building_cost-accuracy=1.000000
2019-09-01 12:59:02,801 [INFO]  Epoch[9] Time cost=0.091
2019-09-01 12:59:02,810 [INFO]  Saved checkpoint to "model/Monumental_building_cost_imputer/model-0009.params"
2019-09-01 12:59:02,816 [INFO]  Epoch[9] Validation-cross-entropy=0.071296
2019-09-01 12:59:02,817 [INFO]  Epoch[9] Validation-Monumental_building_cost-accuracy=1.000000
2019-09-01 12:59:02,873 [INFO]  Epoch[10] Batch [0-4]	Speed: 1407.91 samples/sec	cross-entropy=0.049991	Monumental_building_cost-accuracy=0.975000
2019-09-01 12:59:02,894 [INFO]  Epoch[10] Train-cross-entropy=0.021287
2019-09-01 12:59:02,896 [INFO]  Epoch[10] Train-Monumental_building_cost-accuracy=1.000000
2019-09-01 12:59:02,897 [INFO]  Epoch[10] Time cost=0.080
2019-09-01 12:59:02,910 [INFO]  Saved checkpoint to "model/Monumental_building_cost_imputer/model-0010.params"
2019-09-01 12:59:02,917 [INFO]  Epoch[10] Validation-cross-entropy=0.062505
2019-09-01 12:59:02,918 [INFO]  Epoch[10] Validation-Monumental_building_cost-accuracy=1.000000
2019-09-01 12:59:02,974 [INFO]  Epoch[11] Batch [0-4]	Speed: 1524.50 samples/sec	cross-entropy=0.043227	Monumental_building_cost-accuracy=0.975000
2019-09-01 12:59:02,995 [INFO]  Epoch[11] Train-cross-entropy=0.019067
2019-09-01 12:59:02,997 [INFO]  Epoch[11] Train-Monumental_building_cost-accuracy=1.000000
2019-09-01 12:59:02,998 [INFO]  Epoch[11] Time cost=0.079
2019-09-01 12:59:03,009 [INFO]  Saved checkpoint to "model/Monumental_building_cost_imputer/model-0011.params"
2019-09-01 12:59:03,018 [INFO]  Epoch[11] Validation-cross-entropy=0.054047
2019-09-01 12:59:03,020 [INFO]  Epoch[11] Validation-Monumental_building_cost-accuracy=1.000000
2019-09-01 12:59:03,083 [INFO]  Epoch[12] Batch [0-4]	Speed: 1406.93 samples/sec	cross-entropy=0.037255	Monumental_building_cost-accuracy=1.000000
2019-09-01 12:59:03,103 [INFO]  Epoch[12] Train-cross-entropy=0.016432
2019-09-01 12:59:03,105 [INFO]  Epoch[12] Train-Monumental_building_cost-accuracy=1.000000
2019-09-01 12:59:03,107 [INFO]  Epoch[12] Time cost=0.086
2019-09-01 12:59:03,120 [INFO]  Saved checkpoint to "model/Monumental_building_cost_imputer/model-0012.params"
2019-09-01 12:59:03,127 [INFO]  Epoch[12] Validation-cross-entropy=0.046546
2019-09-01 12:59:03,128 [INFO]  Epoch[12] Validation-Monumental_building_cost-accuracy=1.000000
2019-09-01 12:59:03,185 [INFO]  Epoch[13] Batch [0-4]	Speed: 1491.66 samples/sec	cross-entropy=0.031327	Monumental_building_cost-accuracy=1.000000
2019-09-01 12:59:03,206 [INFO]  Epoch[13] Train-cross-entropy=0.014387
2019-09-01 12:59:03,208 [INFO]  Epoch[13] Train-Monumental_building_cost-accuracy=1.000000
2019-09-01 12:59:03,210 [INFO]  Epoch[13] Time cost=0.081
2019-09-01 12:59:03,222 [INFO]  Saved checkpoint to "model/Monumental_building_cost_imputer/model-0013.params"
2019-09-01 12:59:03,229 [INFO]  Epoch[13] Validation-cross-entropy=0.039342
2019-09-01 12:59:03,231 [INFO]  Epoch[13] Validation-Monumental_building_cost-accuracy=1.000000
2019-09-01 12:59:03,287 [INFO]  Epoch[14] Batch [0-4]	Speed: 1488.57 samples/sec	cross-entropy=0.026191	Monumental_building_cost-accuracy=1.000000
2019-09-01 12:59:03,308 [INFO]  Epoch[14] Train-cross-entropy=0.011945
2019-09-01 12:59:03,310 [INFO]  Epoch[14] Train-Monumental_building_cost-accuracy=1.000000
2019-09-01 12:59:03,312 [INFO]  Epoch[14] Time cost=0.079
2019-09-01 12:59:03,325 [INFO]  Saved checkpoint to "model/Monumental_building_cost_imputer/model-0014.params"
2019-09-01 12:59:03,331 [INFO]  Epoch[14] Validation-cross-entropy=0.033050
2019-09-01 12:59:03,333 [INFO]  Epoch[14] Validation-Monumental_building_cost-accuracy=1.000000
2019-09-01 12:59:03,388 [INFO]  Epoch[15] Batch [0-4]	Speed: 1528.43 samples/sec	cross-entropy=0.021371	Monumental_building_cost-accuracy=1.000000
2019-09-01 12:59:03,409 [INFO]  Epoch[15] Train-cross-entropy=0.010085
2019-09-01 12:59:03,412 [INFO]  Epoch[15] Train-Monumental_building_cost-accuracy=1.000000
2019-09-01 12:59:03,413 [INFO]  Epoch[15] Time cost=0.077
2019-09-01 12:59:03,426 [INFO]  Saved checkpoint to "model/Monumental_building_cost_imputer/model-0015.params"
2019-09-01 12:59:03,432 [INFO]  Epoch[15] Validation-cross-entropy=0.027461
2019-09-01 12:59:03,434 [INFO]  Epoch[15] Validation-Monumental_building_cost-accuracy=1.000000
2019-09-01 12:59:03,488 [INFO]  Epoch[16] Batch [0-4]	Speed: 1551.76 samples/sec	cross-entropy=0.017403	Monumental_building_cost-accuracy=1.000000
2019-09-01 12:59:03,508 [INFO]  Epoch[16] Train-cross-entropy=0.008348
2019-09-01 12:59:03,510 [INFO]  Epoch[16] Train-Monumental_building_cost-accuracy=1.000000
2019-09-01 12:59:03,512 [INFO]  Epoch[16] Time cost=0.076
2019-09-01 12:59:03,525 [INFO]  Saved checkpoint to "model/Monumental_building_cost_imputer/model-0016.params"
2019-09-01 12:59:03,535 [INFO]  Epoch[16] Validation-cross-entropy=0.022819
2019-09-01 12:59:03,536 [INFO]  Epoch[16] Validation-Monumental_building_cost-accuracy=1.000000
2019-09-01 12:59:03,603 [INFO]  Epoch[17] Batch [0-4]	Speed: 1248.35 samples/sec	cross-entropy=0.014163	Monumental_building_cost-accuracy=1.000000
2019-09-01 12:59:03,628 [INFO]  Epoch[17] Train-cross-entropy=0.006982
2019-09-01 12:59:03,628 [INFO]  Epoch[17] Train-Monumental_building_cost-accuracy=1.000000
2019-09-01 12:59:03,629 [INFO]  Epoch[17] Time cost=0.092
2019-09-01 12:59:03,639 [INFO]  Saved checkpoint to "model/Monumental_building_cost_imputer/model-0017.params"
2019-09-01 12:59:03,647 [INFO]  Epoch[17] Validation-cross-entropy=0.019022
2019-09-01 12:59:03,648 [INFO]  Epoch[17] Validation-Monumental_building_cost-accuracy=1.000000
2019-09-01 12:59:03,708 [INFO]  Epoch[18] Batch [0-4]	Speed: 1388.03 samples/sec	cross-entropy=0.011632	Monumental_building_cost-accuracy=1.000000
2019-09-01 12:59:03,729 [INFO]  Epoch[18] Train-cross-entropy=0.005888
2019-09-01 12:59:03,731 [INFO]  Epoch[18] Train-Monumental_building_cost-accuracy=1.000000
2019-09-01 12:59:03,732 [INFO]  Epoch[18] Time cost=0.084
2019-09-01 12:59:03,745 [INFO]  Saved checkpoint to "model/Monumental_building_cost_imputer/model-0018.params"
2019-09-01 12:59:03,755 [INFO]  Epoch[18] Validation-cross-entropy=0.015979
2019-09-01 12:59:03,757 [INFO]  Epoch[18] Validation-Monumental_building_cost-accuracy=1.000000
2019-09-01 12:59:03,824 [INFO]  Epoch[19] Batch [0-4]	Speed: 1237.42 samples/sec	cross-entropy=0.009675	Monumental_building_cost-accuracy=1.000000
2019-09-01 12:59:03,850 [INFO]  Epoch[19] Train-cross-entropy=0.004990
2019-09-01 12:59:03,851 [INFO]  Epoch[19] Train-Monumental_building_cost-accuracy=1.000000
2019-09-01 12:59:03,852 [INFO]  Epoch[19] Time cost=0.095
2019-09-01 12:59:03,862 [INFO]  Saved checkpoint to "model/Monumental_building_cost_imputer/model-0019.params"
2019-09-01 12:59:03,868 [INFO]  Epoch[19] Validation-cross-entropy=0.013596
2019-09-01 12:59:03,868 [INFO]  Epoch[19] Validation-Monumental_building_cost-accuracy=1.000000
2019-09-01 12:59:03,921 [INFO]  Epoch[20] Batch [0-4]	Speed: 1497.88 samples/sec	cross-entropy=0.008230	Monumental_building_cost-accuracy=1.000000
2019-09-01 12:59:03,942 [INFO]  Epoch[20] Train-cross-entropy=0.004262
2019-09-01 12:59:03,944 [INFO]  Epoch[20] Train-Monumental_building_cost-accuracy=1.000000
2019-09-01 12:59:03,946 [INFO]  Epoch[20] Time cost=0.077
2019-09-01 12:59:03,959 [INFO]  Saved checkpoint to "model/Monumental_building_cost_imputer/model-0020.params"
2019-09-01 12:59:03,966 [INFO]  Epoch[20] Validation-cross-entropy=0.011714
2019-09-01 12:59:03,967 [INFO]  Epoch[20] Validation-Monumental_building_cost-accuracy=1.000000
2019-09-01 12:59:04,022 [INFO]  Epoch[21] Batch [0-4]	Speed: 1536.16 samples/sec	cross-entropy=0.007038	Monumental_building_cost-accuracy=1.000000
2019-09-01 12:59:04,042 [INFO]  Epoch[21] Train-cross-entropy=0.003724
2019-09-01 12:59:04,044 [INFO]  Epoch[21] Train-Monumental_building_cost-accuracy=1.000000
2019-09-01 12:59:04,046 [INFO]  Epoch[21] Time cost=0.077
2019-09-01 12:59:04,059 [INFO]  Saved checkpoint to "model/Monumental_building_cost_imputer/model-0021.params"
2019-09-01 12:59:04,066 [INFO]  Epoch[21] Validation-cross-entropy=0.010215
2019-09-01 12:59:04,067 [INFO]  Epoch[21] Validation-Monumental_building_cost-accuracy=1.000000
2019-09-01 12:59:04,122 [INFO]  Epoch[22] Batch [0-4]	Speed: 1522.38 samples/sec	cross-entropy=0.006148	Monumental_building_cost-accuracy=1.000000
2019-09-01 12:59:04,142 [INFO]  Epoch[22] Train-cross-entropy=0.003264
2019-09-01 12:59:04,144 [INFO]  Epoch[22] Train-Monumental_building_cost-accuracy=1.000000
2019-09-01 12:59:04,146 [INFO]  Epoch[22] Time cost=0.078
2019-09-01 12:59:04,159 [INFO]  Saved checkpoint to "model/Monumental_building_cost_imputer/model-0022.params"
2019-09-01 12:59:04,169 [INFO]  Epoch[22] Validation-cross-entropy=0.009012
2019-09-01 12:59:04,170 [INFO]  Epoch[22] Validation-Monumental_building_cost-accuracy=1.000000
2019-09-01 12:59:04,237 [INFO]  Epoch[23] Batch [0-4]	Speed: 1249.27 samples/sec	cross-entropy=0.005406	Monumental_building_cost-accuracy=1.000000
2019-09-01 12:59:04,262 [INFO]  Epoch[23] Train-cross-entropy=0.002934
2019-09-01 12:59:04,262 [INFO]  Epoch[23] Train-Monumental_building_cost-accuracy=1.000000
2019-09-01 12:59:04,263 [INFO]  Epoch[23] Time cost=0.092
2019-09-01 12:59:04,273 [INFO]  Saved checkpoint to "model/Monumental_building_cost_imputer/model-0023.params"
2019-09-01 12:59:04,283 [INFO]  Epoch[23] Validation-cross-entropy=0.008019
2019-09-01 12:59:04,283 [INFO]  Epoch[23] Validation-Monumental_building_cost-accuracy=1.000000
2019-09-01 12:59:04,350 [INFO]  Epoch[24] Batch [0-4]	Speed: 1293.01 samples/sec	cross-entropy=0.004808	Monumental_building_cost-accuracy=1.000000
2019-09-01 12:59:04,375 [INFO]  Epoch[24] Train-cross-entropy=0.002650
2019-09-01 12:59:04,376 [INFO]  Epoch[24] Train-Monumental_building_cost-accuracy=1.000000
2019-09-01 12:59:04,377 [INFO]  Epoch[24] Time cost=0.092
2019-09-01 12:59:04,386 [INFO]  Saved checkpoint to "model/Monumental_building_cost_imputer/model-0024.params"
2019-09-01 12:59:04,394 [INFO]  Epoch[24] Validation-cross-entropy=0.007207
2019-09-01 12:59:04,395 [INFO]  Epoch[24] Validation-Monumental_building_cost-accuracy=1.000000
2019-09-01 12:59:04,449 [INFO]  Epoch[25] Batch [0-4]	Speed: 1546.18 samples/sec	cross-entropy=0.004339	Monumental_building_cost-accuracy=1.000000
2019-09-01 12:59:04,469 [INFO]  Epoch[25] Train-cross-entropy=0.002376
2019-09-01 12:59:04,471 [INFO]  Epoch[25] Train-Monumental_building_cost-accuracy=1.000000
2019-09-01 12:59:04,473 [INFO]  Epoch[25] Time cost=0.077
2019-09-01 12:59:04,484 [INFO]  Saved checkpoint to "model/Monumental_building_cost_imputer/model-0025.params"
2019-09-01 12:59:04,491 [INFO]  Epoch[25] Validation-cross-entropy=0.006535
2019-09-01 12:59:04,492 [INFO]  Epoch[25] Validation-Monumental_building_cost-accuracy=1.000000
2019-09-01 12:59:04,549 [INFO]  Epoch[26] Batch [0-4]	Speed: 1475.93 samples/sec	cross-entropy=0.003939	Monumental_building_cost-accuracy=1.000000
2019-09-01 12:59:04,570 [INFO]  Epoch[26] Train-cross-entropy=0.002165
2019-09-01 12:59:04,573 [INFO]  Epoch[26] Train-Monumental_building_cost-accuracy=1.000000
2019-09-01 12:59:04,573 [INFO]  Epoch[26] Time cost=0.081
2019-09-01 12:59:04,586 [INFO]  Saved checkpoint to "model/Monumental_building_cost_imputer/model-0026.params"
2019-09-01 12:59:04,595 [INFO]  Epoch[26] Validation-cross-entropy=0.005961
2019-09-01 12:59:04,597 [INFO]  Epoch[26] Validation-Monumental_building_cost-accuracy=1.000000
2019-09-01 12:59:04,664 [INFO]  Epoch[27] Batch [0-4]	Speed: 1261.53 samples/sec	cross-entropy=0.003584	Monumental_building_cost-accuracy=1.000000
2019-09-01 12:59:04,692 [INFO]  Epoch[27] Train-cross-entropy=0.002005
2019-09-01 12:59:04,693 [INFO]  Epoch[27] Train-Monumental_building_cost-accuracy=1.000000
2019-09-01 12:59:04,694 [INFO]  Epoch[27] Time cost=0.095
2019-09-01 12:59:04,703 [INFO]  Saved checkpoint to "model/Monumental_building_cost_imputer/model-0027.params"
2019-09-01 12:59:04,708 [INFO]  Epoch[27] Validation-cross-entropy=0.005463
2019-09-01 12:59:04,709 [INFO]  Epoch[27] Validation-Monumental_building_cost-accuracy=1.000000
2019-09-01 12:59:04,762 [INFO]  Epoch[28] Batch [0-4]	Speed: 1509.38 samples/sec	cross-entropy=0.003291	Monumental_building_cost-accuracy=1.000000
2019-09-01 12:59:04,783 [INFO]  Epoch[28] Train-cross-entropy=0.001852
2019-09-01 12:59:04,785 [INFO]  Epoch[28] Train-Monumental_building_cost-accuracy=1.000000
2019-09-01 12:59:04,786 [INFO]  Epoch[28] Time cost=0.076
2019-09-01 12:59:04,799 [INFO]  Saved checkpoint to "model/Monumental_building_cost_imputer/model-0028.params"
2019-09-01 12:59:04,807 [INFO]  Epoch[28] Validation-cross-entropy=0.005037
2019-09-01 12:59:04,809 [INFO]  Epoch[28] Validation-Monumental_building_cost-accuracy=1.000000
2019-09-01 12:59:04,863 [INFO]  Epoch[29] Batch [0-4]	Speed: 1546.87 samples/sec	cross-entropy=0.003039	Monumental_building_cost-accuracy=1.000000
2019-09-01 12:59:04,885 [INFO]  Epoch[29] Train-cross-entropy=0.001711
2019-09-01 12:59:04,887 [INFO]  Epoch[29] Train-Monumental_building_cost-accuracy=1.000000
2019-09-01 12:59:04,888 [INFO]  Epoch[29] Time cost=0.077
2019-09-01 12:59:04,900 [INFO]  Saved checkpoint to "model/Monumental_building_cost_imputer/model-0029.params"
2019-09-01 12:59:04,908 [INFO]  Epoch[29] Validation-cross-entropy=0.004668
2019-09-01 12:59:04,909 [INFO]  Epoch[29] Validation-Monumental_building_cost-accuracy=1.000000
2019-09-01 12:59:04,964 [INFO]  Epoch[30] Batch [0-4]	Speed: 1541.73 samples/sec	cross-entropy=0.002821	Monumental_building_cost-accuracy=1.000000
2019-09-01 12:59:04,986 [INFO]  Epoch[30] Train-cross-entropy=0.001585
2019-09-01 12:59:04,988 [INFO]  Epoch[30] Train-Monumental_building_cost-accuracy=1.000000
2019-09-01 12:59:04,989 [INFO]  Epoch[30] Time cost=0.079
2019-09-01 12:59:05,002 [INFO]  Saved checkpoint to "model/Monumental_building_cost_imputer/model-0030.params"
2019-09-01 12:59:05,009 [INFO]  Epoch[30] Validation-cross-entropy=0.004344
2019-09-01 12:59:05,010 [INFO]  Epoch[30] Validation-Monumental_building_cost-accuracy=1.000000
2019-09-01 12:59:05,067 [INFO]  Epoch[31] Batch [0-4]	Speed: 1478.56 samples/sec	cross-entropy=0.002621	Monumental_building_cost-accuracy=1.000000
2019-09-01 12:59:05,089 [INFO]  Epoch[31] Train-cross-entropy=0.001485
2019-09-01 12:59:05,091 [INFO]  Epoch[31] Train-Monumental_building_cost-accuracy=1.000000
2019-09-01 12:59:05,092 [INFO]  Epoch[31] Time cost=0.080
2019-09-01 12:59:05,104 [INFO]  Saved checkpoint to "model/Monumental_building_cost_imputer/model-0031.params"
2019-09-01 12:59:05,111 [INFO]  Epoch[31] Validation-cross-entropy=0.004051
2019-09-01 12:59:05,112 [INFO]  Epoch[31] Validation-Monumental_building_cost-accuracy=1.000000
2019-09-01 12:59:05,169 [INFO]  Epoch[32] Batch [0-4]	Speed: 1492.20 samples/sec	cross-entropy=0.002449	Monumental_building_cost-accuracy=1.000000
2019-09-01 12:59:05,190 [INFO]  Epoch[32] Train-cross-entropy=0.001384
2019-09-01 12:59:05,192 [INFO]  Epoch[32] Train-Monumental_building_cost-accuracy=1.000000
2019-09-01 12:59:05,193 [INFO]  Epoch[32] Time cost=0.079
2019-09-01 12:59:05,206 [INFO]  Saved checkpoint to "model/Monumental_building_cost_imputer/model-0032.params"
2019-09-01 12:59:05,213 [INFO]  Epoch[32] Validation-cross-entropy=0.003793
2019-09-01 12:59:05,214 [INFO]  Epoch[32] Validation-Monumental_building_cost-accuracy=1.000000
2019-09-01 12:59:05,271 [INFO]  Epoch[33] Batch [0-4]	Speed: 1520.99 samples/sec	cross-entropy=0.002292	Monumental_building_cost-accuracy=1.000000
2019-09-01 12:59:05,296 [INFO]  Epoch[33] Train-cross-entropy=0.001303
2019-09-01 12:59:05,297 [INFO]  Epoch[33] Train-Monumental_building_cost-accuracy=1.000000
2019-09-01 12:59:05,297 [INFO]  Epoch[33] Time cost=0.081
2019-09-01 12:59:05,308 [INFO]  Saved checkpoint to "model/Monumental_building_cost_imputer/model-0033.params"
2019-09-01 12:59:05,317 [INFO]  Epoch[33] Validation-cross-entropy=0.003557
2019-09-01 12:59:05,318 [INFO]  Epoch[33] Validation-Monumental_building_cost-accuracy=1.000000
2019-09-01 12:59:05,379 [INFO]  Epoch[34] Batch [0-4]	Speed: 1512.50 samples/sec	cross-entropy=0.002149	Monumental_building_cost-accuracy=1.000000
2019-09-01 12:59:05,402 [INFO]  Epoch[34] Train-cross-entropy=0.001230
2019-09-01 12:59:05,403 [INFO]  Epoch[34] Train-Monumental_building_cost-accuracy=1.000000
2019-09-01 12:59:05,404 [INFO]  Epoch[34] Time cost=0.084
2019-09-01 12:59:05,414 [INFO]  Saved checkpoint to "model/Monumental_building_cost_imputer/model-0034.params"
2019-09-01 12:59:05,422 [INFO]  Epoch[34] Validation-cross-entropy=0.003346
2019-09-01 12:59:05,423 [INFO]  Epoch[34] Validation-Monumental_building_cost-accuracy=1.000000
2019-09-01 12:59:05,484 [INFO]  Epoch[35] Batch [0-4]	Speed: 1310.80 samples/sec	cross-entropy=0.002024	Monumental_building_cost-accuracy=1.000000
2019-09-01 12:59:05,509 [INFO]  Epoch[35] Train-cross-entropy=0.001162
2019-09-01 12:59:05,510 [INFO]  Epoch[35] Train-Monumental_building_cost-accuracy=1.000000
2019-09-01 12:59:05,511 [INFO]  Epoch[35] Time cost=0.087
2019-09-01 12:59:05,521 [INFO]  Saved checkpoint to "model/Monumental_building_cost_imputer/model-0035.params"
2019-09-01 12:59:05,530 [INFO]  Epoch[35] Validation-cross-entropy=0.003155
2019-09-01 12:59:05,531 [INFO]  Epoch[35] Validation-Monumental_building_cost-accuracy=1.000000
2019-09-01 12:59:05,601 [INFO]  Epoch[36] Batch [0-4]	Speed: 1255.01 samples/sec	cross-entropy=0.001908	Monumental_building_cost-accuracy=1.000000
2019-09-01 12:59:05,629 [INFO]  Epoch[36] Train-cross-entropy=0.001099
2019-09-01 12:59:05,630 [INFO]  Epoch[36] Train-Monumental_building_cost-accuracy=1.000000
2019-09-01 12:59:05,630 [INFO]  Epoch[36] Time cost=0.099
2019-09-01 12:59:05,639 [INFO]  Saved checkpoint to "model/Monumental_building_cost_imputer/model-0036.params"
2019-09-01 12:59:05,647 [INFO]  Epoch[36] Validation-cross-entropy=0.002982
2019-09-01 12:59:05,647 [INFO]  Epoch[36] Validation-Monumental_building_cost-accuracy=1.000000
2019-09-01 12:59:05,706 [INFO]  Epoch[37] Batch [0-4]	Speed: 1415.49 samples/sec	cross-entropy=0.001805	Monumental_building_cost-accuracy=1.000000
2019-09-01 12:59:05,726 [INFO]  Epoch[37] Train-cross-entropy=0.001039
2019-09-01 12:59:05,727 [INFO]  Epoch[37] Train-Monumental_building_cost-accuracy=1.000000
2019-09-01 12:59:05,729 [INFO]  Epoch[37] Time cost=0.081
2019-09-01 12:59:05,744 [INFO]  Saved checkpoint to "model/Monumental_building_cost_imputer/model-0037.params"
2019-09-01 12:59:05,751 [INFO]  Epoch[37] Validation-cross-entropy=0.002825
2019-09-01 12:59:05,753 [INFO]  Epoch[37] Validation-Monumental_building_cost-accuracy=1.000000
2019-09-01 12:59:05,808 [INFO]  Epoch[38] Batch [0-4]	Speed: 1514.22 samples/sec	cross-entropy=0.001710	Monumental_building_cost-accuracy=1.000000
2019-09-01 12:59:05,831 [INFO]  Epoch[38] Train-cross-entropy=0.000985
2019-09-01 12:59:05,833 [INFO]  Epoch[38] Train-Monumental_building_cost-accuracy=1.000000
2019-09-01 12:59:05,834 [INFO]  Epoch[38] Time cost=0.080
2019-09-01 12:59:05,846 [INFO]  Saved checkpoint to "model/Monumental_building_cost_imputer/model-0038.params"
2019-09-01 12:59:05,854 [INFO]  Epoch[38] Validation-cross-entropy=0.002680
2019-09-01 12:59:05,855 [INFO]  Epoch[38] Validation-Monumental_building_cost-accuracy=1.000000
2019-09-01 12:59:05,909 [INFO]  Epoch[39] Batch [0-4]	Speed: 1559.48 samples/sec	cross-entropy=0.001624	Monumental_building_cost-accuracy=1.000000
2019-09-01 12:59:05,929 [INFO]  Epoch[39] Train-cross-entropy=0.000935
2019-09-01 12:59:05,931 [INFO]  Epoch[39] Train-Monumental_building_cost-accuracy=1.000000
2019-09-01 12:59:05,933 [INFO]  Epoch[39] Time cost=0.076
2019-09-01 12:59:05,946 [INFO]  Saved checkpoint to "model/Monumental_building_cost_imputer/model-0039.params"
2019-09-01 12:59:05,955 [INFO]  Epoch[39] Validation-cross-entropy=0.002547
2019-09-01 12:59:05,957 [INFO]  Epoch[39] Validation-Monumental_building_cost-accuracy=1.000000
2019-09-01 12:59:06,016 [INFO]  Epoch[40] Batch [0-4]	Speed: 1476.26 samples/sec	cross-entropy=0.001541	Monumental_building_cost-accuracy=1.000000
2019-09-01 12:59:06,039 [INFO]  Epoch[40] Train-cross-entropy=0.000894
2019-09-01 12:59:06,040 [INFO]  Epoch[40] Train-Monumental_building_cost-accuracy=1.000000
2019-09-01 12:59:06,041 [INFO]  Epoch[40] Time cost=0.083
2019-09-01 12:59:06,052 [INFO]  Saved checkpoint to "model/Monumental_building_cost_imputer/model-0040.params"
2019-09-01 12:59:06,061 [INFO]  Epoch[40] Validation-cross-entropy=0.002423
2019-09-01 12:59:06,062 [INFO]  Epoch[40] Validation-Monumental_building_cost-accuracy=1.000000
2019-09-01 12:59:06,130 [INFO]  Epoch[41] Batch [0-4]	Speed: 1300.54 samples/sec	cross-entropy=0.001468	Monumental_building_cost-accuracy=1.000000
2019-09-01 12:59:06,158 [INFO]  Epoch[41] Train-cross-entropy=0.000851
2019-09-01 12:59:06,159 [INFO]  Epoch[41] Train-Monumental_building_cost-accuracy=1.000000
2019-09-01 12:59:06,159 [INFO]  Epoch[41] Time cost=0.096
2019-09-01 12:59:06,168 [INFO]  Saved checkpoint to "model/Monumental_building_cost_imputer/model-0041.params"
2019-09-01 12:59:06,175 [INFO]  Epoch[41] Validation-cross-entropy=0.002309
2019-09-01 12:59:06,175 [INFO]  Epoch[41] Validation-Monumental_building_cost-accuracy=1.000000
2019-09-01 12:59:06,235 [INFO]  Epoch[42] Batch [0-4]	Speed: 1289.24 samples/sec	cross-entropy=0.001399	Monumental_building_cost-accuracy=1.000000
2019-09-01 12:59:06,260 [INFO]  Epoch[42] Train-cross-entropy=0.000811
2019-09-01 12:59:06,261 [INFO]  Epoch[42] Train-Monumental_building_cost-accuracy=1.000000
2019-09-01 12:59:06,261 [INFO]  Epoch[42] Time cost=0.085
2019-09-01 12:59:06,272 [INFO]  Saved checkpoint to "model/Monumental_building_cost_imputer/model-0042.params"
2019-09-01 12:59:06,281 [INFO]  Epoch[42] Validation-cross-entropy=0.002204
2019-09-01 12:59:06,282 [INFO]  Epoch[42] Validation-Monumental_building_cost-accuracy=1.000000
2019-09-01 12:59:06,347 [INFO]  Epoch[43] Batch [0-4]	Speed: 1376.97 samples/sec	cross-entropy=0.001336	Monumental_building_cost-accuracy=1.000000
2019-09-01 12:59:06,367 [INFO]  Epoch[43] Train-cross-entropy=0.000775
2019-09-01 12:59:06,369 [INFO]  Epoch[43] Train-Monumental_building_cost-accuracy=1.000000
2019-09-01 12:59:06,371 [INFO]  Epoch[43] Time cost=0.087
2019-09-01 12:59:06,383 [INFO]  Saved checkpoint to "model/Monumental_building_cost_imputer/model-0043.params"
2019-09-01 12:59:06,390 [INFO]  Epoch[43] Validation-cross-entropy=0.002106
2019-09-01 12:59:06,391 [INFO]  Epoch[43] Validation-Monumental_building_cost-accuracy=1.000000
2019-09-01 12:59:06,449 [INFO]  Epoch[44] Batch [0-4]	Speed: 1497.97 samples/sec	cross-entropy=0.001276	Monumental_building_cost-accuracy=1.000000
2019-09-01 12:59:06,469 [INFO]  Epoch[44] Train-cross-entropy=0.000744
2019-09-01 12:59:06,470 [INFO]  Epoch[44] Train-Monumental_building_cost-accuracy=1.000000
2019-09-01 12:59:06,472 [INFO]  Epoch[44] Time cost=0.079
2019-09-01 12:59:06,485 [INFO]  Saved checkpoint to "model/Monumental_building_cost_imputer/model-0044.params"
2019-09-01 12:59:06,495 [INFO]  Epoch[44] Validation-cross-entropy=0.002014
2019-09-01 12:59:06,497 [INFO]  Epoch[44] Validation-Monumental_building_cost-accuracy=1.000000
2019-09-01 12:59:06,555 [INFO]  Epoch[45] Batch [0-4]	Speed: 1493.84 samples/sec	cross-entropy=0.001221	Monumental_building_cost-accuracy=1.000000
2019-09-01 12:59:06,575 [INFO]  Epoch[45] Train-cross-entropy=0.000712
2019-09-01 12:59:06,576 [INFO]  Epoch[45] Train-Monumental_building_cost-accuracy=1.000000
2019-09-01 12:59:06,578 [INFO]  Epoch[45] Time cost=0.080
2019-09-01 12:59:06,591 [INFO]  Saved checkpoint to "model/Monumental_building_cost_imputer/model-0045.params"
2019-09-01 12:59:06,598 [INFO]  Epoch[45] Validation-cross-entropy=0.001929
2019-09-01 12:59:06,599 [INFO]  Epoch[45] Validation-Monumental_building_cost-accuracy=1.000000
2019-09-01 12:59:06,660 [INFO]  Epoch[46] Batch [0-4]	Speed: 1473.58 samples/sec	cross-entropy=0.001170	Monumental_building_cost-accuracy=1.000000
2019-09-01 12:59:06,683 [INFO]  Epoch[46] Train-cross-entropy=0.000682
2019-09-01 12:59:06,684 [INFO]  Epoch[46] Train-Monumental_building_cost-accuracy=1.000000
2019-09-01 12:59:06,685 [INFO]  Epoch[46] Time cost=0.084
2019-09-01 12:59:06,695 [INFO]  Saved checkpoint to "model/Monumental_building_cost_imputer/model-0046.params"
2019-09-01 12:59:06,703 [INFO]  Epoch[46] Validation-cross-entropy=0.001849
2019-09-01 12:59:06,704 [INFO]  Epoch[46] Validation-Monumental_building_cost-accuracy=1.000000
2019-09-01 12:59:06,760 [INFO]  Epoch[47] Batch [0-4]	Speed: 1464.15 samples/sec	cross-entropy=0.001122	Monumental_building_cost-accuracy=1.000000
2019-09-01 12:59:06,780 [INFO]  Epoch[47] Train-cross-entropy=0.000654
2019-09-01 12:59:06,782 [INFO]  Epoch[47] Train-Monumental_building_cost-accuracy=1.000000
2019-09-01 12:59:06,784 [INFO]  Epoch[47] Time cost=0.079
2019-09-01 12:59:06,796 [INFO]  Saved checkpoint to "model/Monumental_building_cost_imputer/model-0047.params"
2019-09-01 12:59:06,806 [INFO]  Epoch[47] Validation-cross-entropy=0.001775
2019-09-01 12:59:06,808 [INFO]  Epoch[47] Validation-Monumental_building_cost-accuracy=1.000000
2019-09-01 12:59:06,866 [INFO]  Epoch[48] Batch [0-4]	Speed: 1508.24 samples/sec	cross-entropy=0.001078	Monumental_building_cost-accuracy=1.000000
2019-09-01 12:59:06,886 [INFO]  Epoch[48] Train-cross-entropy=0.000629
2019-09-01 12:59:06,889 [INFO]  Epoch[48] Train-Monumental_building_cost-accuracy=1.000000
2019-09-01 12:59:06,890 [INFO]  Epoch[48] Time cost=0.081
2019-09-01 12:59:06,902 [INFO]  Saved checkpoint to "model/Monumental_building_cost_imputer/model-0048.params"
2019-09-01 12:59:06,912 [INFO]  Epoch[48] Validation-cross-entropy=0.001705
2019-09-01 12:59:06,915 [INFO]  Epoch[48] Validation-Monumental_building_cost-accuracy=1.000000
2019-09-01 12:59:06,969 [INFO]  Epoch[49] Batch [0-4]	Speed: 1526.07 samples/sec	cross-entropy=0.001035	Monumental_building_cost-accuracy=1.000000
2019-09-01 12:59:06,991 [INFO]  Epoch[49] Train-cross-entropy=0.000606
2019-09-01 12:59:06,993 [INFO]  Epoch[49] Train-Monumental_building_cost-accuracy=1.000000
2019-09-01 12:59:06,994 [INFO]  Epoch[49] Time cost=0.078
2019-09-01 12:59:07,004 [INFO]  Saved checkpoint to "model/Monumental_building_cost_imputer/model-0049.params"
2019-09-01 12:59:07,013 [INFO]  Epoch[49] Validation-cross-entropy=0.001639
2019-09-01 12:59:07,014 [INFO]  Epoch[49] Validation-Monumental_building_cost-accuracy=1.000000
2019-09-01 12:59:07,082 [INFO]  Epoch[50] Batch [0-4]	Speed: 1300.98 samples/sec	cross-entropy=0.000995	Monumental_building_cost-accuracy=1.000000
2019-09-01 12:59:07,110 [INFO]  Epoch[50] Train-cross-entropy=0.000584
2019-09-01 12:59:07,111 [INFO]  Epoch[50] Train-Monumental_building_cost-accuracy=1.000000
2019-09-01 12:59:07,112 [INFO]  Epoch[50] Time cost=0.097
2019-09-01 12:59:07,121 [INFO]  Saved checkpoint to "model/Monumental_building_cost_imputer/model-0050.params"
2019-09-01 12:59:07,128 [INFO]  Epoch[50] Validation-cross-entropy=0.001577
2019-09-01 12:59:07,129 [INFO]  Epoch[50] Validation-Monumental_building_cost-accuracy=1.000000
2019-09-01 12:59:07,184 [INFO]  Epoch[51] Batch [0-4]	Speed: 1498.69 samples/sec	cross-entropy=0.000958	Monumental_building_cost-accuracy=1.000000
2019-09-01 12:59:07,205 [INFO]  Epoch[51] Train-cross-entropy=0.000562
2019-09-01 12:59:07,207 [INFO]  Epoch[51] Train-Monumental_building_cost-accuracy=1.000000
2019-09-01 12:59:07,209 [INFO]  Epoch[51] Time cost=0.079
2019-09-01 12:59:07,221 [INFO]  Saved checkpoint to "model/Monumental_building_cost_imputer/model-0051.params"
2019-09-01 12:59:07,228 [INFO]  Epoch[51] Validation-cross-entropy=0.001519
2019-09-01 12:59:07,229 [INFO]  Epoch[51] Validation-Monumental_building_cost-accuracy=1.000000
2019-09-01 12:59:07,284 [INFO]  Epoch[52] Batch [0-4]	Speed: 1547.37 samples/sec	cross-entropy=0.000923	Monumental_building_cost-accuracy=1.000000
2019-09-01 12:59:07,306 [INFO]  Epoch[52] Train-cross-entropy=0.000542
2019-09-01 12:59:07,308 [INFO]  Epoch[52] Train-Monumental_building_cost-accuracy=1.000000
2019-09-01 12:59:07,309 [INFO]  Epoch[52] Time cost=0.077
2019-09-01 12:59:07,321 [INFO]  Saved checkpoint to "model/Monumental_building_cost_imputer/model-0052.params"
2019-09-01 12:59:07,331 [INFO]  Epoch[52] Validation-cross-entropy=0.001465
2019-09-01 12:59:07,333 [INFO]  Epoch[52] Validation-Monumental_building_cost-accuracy=1.000000
2019-09-01 12:59:07,398 [INFO]  Epoch[53] Batch [0-4]	Speed: 1274.60 samples/sec	cross-entropy=0.000890	Monumental_building_cost-accuracy=1.000000
2019-09-01 12:59:07,426 [INFO]  Epoch[53] Train-cross-entropy=0.000523
2019-09-01 12:59:07,427 [INFO]  Epoch[53] Train-Monumental_building_cost-accuracy=1.000000
2019-09-01 12:59:07,428 [INFO]  Epoch[53] Time cost=0.094
2019-09-01 12:59:07,436 [INFO]  Saved checkpoint to "model/Monumental_building_cost_imputer/model-0053.params"
2019-09-01 12:59:07,444 [INFO]  Epoch[53] Validation-cross-entropy=0.001413
2019-09-01 12:59:07,445 [INFO]  Epoch[53] Validation-Monumental_building_cost-accuracy=1.000000
2019-09-01 12:59:07,499 [INFO]  Epoch[54] Batch [0-4]	Speed: 1549.04 samples/sec	cross-entropy=0.000859	Monumental_building_cost-accuracy=1.000000
2019-09-01 12:59:07,520 [INFO]  Epoch[54] Train-cross-entropy=0.000505
2019-09-01 12:59:07,522 [INFO]  Epoch[54] Train-Monumental_building_cost-accuracy=1.000000
2019-09-01 12:59:07,523 [INFO]  Epoch[54] Time cost=0.078
2019-09-01 12:59:07,535 [INFO]  Saved checkpoint to "model/Monumental_building_cost_imputer/model-0054.params"
2019-09-01 12:59:07,546 [INFO]  Epoch[54] Validation-cross-entropy=0.001364
2019-09-01 12:59:07,548 [INFO]  Epoch[54] Validation-Monumental_building_cost-accuracy=1.000000
2019-09-01 12:59:07,613 [INFO]  Epoch[55] Batch [0-4]	Speed: 1268.40 samples/sec	cross-entropy=0.000829	Monumental_building_cost-accuracy=1.000000
2019-09-01 12:59:07,642 [INFO]  Epoch[55] Train-cross-entropy=0.000488
2019-09-01 12:59:07,642 [INFO]  Epoch[55] Train-Monumental_building_cost-accuracy=1.000000
2019-09-01 12:59:07,643 [INFO]  Epoch[55] Time cost=0.094
2019-09-01 12:59:07,652 [INFO]  Saved checkpoint to "model/Monumental_building_cost_imputer/model-0055.params"
2019-09-01 12:59:07,659 [INFO]  Epoch[55] Validation-cross-entropy=0.001317
2019-09-01 12:59:07,660 [INFO]  Epoch[55] Validation-Monumental_building_cost-accuracy=1.000000
2019-09-01 12:59:07,721 [INFO]  Epoch[56] Batch [0-4]	Speed: 1332.78 samples/sec	cross-entropy=0.000801	Monumental_building_cost-accuracy=1.000000
2019-09-01 12:59:07,742 [INFO]  Epoch[56] Train-cross-entropy=0.000472
2019-09-01 12:59:07,744 [INFO]  Epoch[56] Train-Monumental_building_cost-accuracy=1.000000
2019-09-01 12:59:07,745 [INFO]  Epoch[56] Time cost=0.085
2019-09-01 12:59:07,758 [INFO]  Saved checkpoint to "model/Monumental_building_cost_imputer/model-0056.params"
2019-09-01 12:59:07,768 [INFO]  Epoch[56] Validation-cross-entropy=0.001273
2019-09-01 12:59:07,770 [INFO]  Epoch[56] Validation-Monumental_building_cost-accuracy=1.000000
2019-09-01 12:59:07,824 [INFO]  Epoch[57] Batch [0-4]	Speed: 1584.31 samples/sec	cross-entropy=0.000774	Monumental_building_cost-accuracy=1.000000
2019-09-01 12:59:07,845 [INFO]  Epoch[57] Train-cross-entropy=0.000456
2019-09-01 12:59:07,848 [INFO]  Epoch[57] Train-Monumental_building_cost-accuracy=1.000000
2019-09-01 12:59:07,849 [INFO]  Epoch[57] Time cost=0.078
2019-09-01 12:59:07,861 [INFO]  Saved checkpoint to "model/Monumental_building_cost_imputer/model-0057.params"
2019-09-01 12:59:07,868 [INFO]  Epoch[57] Validation-cross-entropy=0.001232
2019-09-01 12:59:07,870 [INFO]  Epoch[57] Validation-Monumental_building_cost-accuracy=1.000000
2019-09-01 12:59:07,924 [INFO]  Epoch[58] Batch [0-4]	Speed: 1564.22 samples/sec	cross-entropy=0.000749	Monumental_building_cost-accuracy=1.000000
2019-09-01 12:59:07,944 [INFO]  Epoch[58] Train-cross-entropy=0.000442
2019-09-01 12:59:07,946 [INFO]  Epoch[58] Train-Monumental_building_cost-accuracy=1.000000
2019-09-01 12:59:07,948 [INFO]  Epoch[58] Time cost=0.076
2019-09-01 12:59:07,959 [INFO]  Saved checkpoint to "model/Monumental_building_cost_imputer/model-0058.params"
2019-09-01 12:59:07,968 [INFO]  Epoch[58] Validation-cross-entropy=0.001192
2019-09-01 12:59:07,970 [INFO]  Epoch[58] Validation-Monumental_building_cost-accuracy=1.000000
2019-09-01 12:59:08,037 [INFO]  Epoch[59] Batch [0-4]	Speed: 1256.63 samples/sec	cross-entropy=0.000725	Monumental_building_cost-accuracy=1.000000
2019-09-01 12:59:08,060 [INFO]  Epoch[59] Train-cross-entropy=0.000429
2019-09-01 12:59:08,062 [INFO]  Epoch[59] Train-Monumental_building_cost-accuracy=1.000000
2019-09-01 12:59:08,063 [INFO]  Epoch[59] Time cost=0.091
2019-09-01 12:59:08,075 [INFO]  Saved checkpoint to "model/Monumental_building_cost_imputer/model-0059.params"
2019-09-01 12:59:08,082 [INFO]  Epoch[59] Validation-cross-entropy=0.001154
2019-09-01 12:59:08,083 [INFO]  Epoch[59] Validation-Monumental_building_cost-accuracy=1.000000
2019-09-01 12:59:08,140 [INFO]  Epoch[60] Batch [0-4]	Speed: 1499.31 samples/sec	cross-entropy=0.000702	Monumental_building_cost-accuracy=1.000000
2019-09-01 12:59:08,169 [INFO]  Epoch[60] Train-cross-entropy=0.000415
2019-09-01 12:59:08,170 [INFO]  Epoch[60] Train-Monumental_building_cost-accuracy=1.000000
2019-09-01 12:59:08,170 [INFO]  Epoch[60] Time cost=0.085
2019-09-01 12:59:08,179 [INFO]  Saved checkpoint to "model/Monumental_building_cost_imputer/model-0060.params"
2019-09-01 12:59:08,186 [INFO]  Epoch[60] Validation-cross-entropy=0.001118
2019-09-01 12:59:08,187 [INFO]  Epoch[60] Validation-Monumental_building_cost-accuracy=1.000000
2019-09-01 12:59:08,246 [INFO]  Epoch[61] Batch [0-4]	Speed: 1398.56 samples/sec	cross-entropy=0.000680	Monumental_building_cost-accuracy=1.000000
2019-09-01 12:59:08,266 [INFO]  Epoch[61] Train-cross-entropy=0.000403
2019-09-01 12:59:08,268 [INFO]  Epoch[61] Train-Monumental_building_cost-accuracy=1.000000
2019-09-01 12:59:08,270 [INFO]  Epoch[61] Time cost=0.082
2019-09-01 12:59:08,282 [INFO]  Saved checkpoint to "model/Monumental_building_cost_imputer/model-0061.params"
2019-09-01 12:59:08,290 [INFO]  Epoch[61] Validation-cross-entropy=0.001084
2019-09-01 12:59:08,292 [INFO]  Epoch[61] Validation-Monumental_building_cost-accuracy=1.000000
2019-09-01 12:59:08,359 [INFO]  Epoch[62] Batch [0-4]	Speed: 1274.28 samples/sec	cross-entropy=0.000660	Monumental_building_cost-accuracy=1.000000
2019-09-01 12:59:08,387 [INFO]  Epoch[62] Train-cross-entropy=0.000390
2019-09-01 12:59:08,388 [INFO]  Epoch[62] Train-Monumental_building_cost-accuracy=1.000000
2019-09-01 12:59:08,388 [INFO]  Epoch[62] Time cost=0.095
2019-09-01 12:59:08,397 [INFO]  Saved checkpoint to "model/Monumental_building_cost_imputer/model-0062.params"
2019-09-01 12:59:08,405 [INFO]  Epoch[62] Validation-cross-entropy=0.001052
2019-09-01 12:59:08,405 [INFO]  Epoch[62] Validation-Monumental_building_cost-accuracy=1.000000
2019-09-01 12:59:08,466 [INFO]  Epoch[63] Batch [0-4]	Speed: 1340.96 samples/sec	cross-entropy=0.000640	Monumental_building_cost-accuracy=1.000000
2019-09-01 12:59:08,495 [INFO]  Epoch[63] Train-cross-entropy=0.000379
2019-09-01 12:59:08,495 [INFO]  Epoch[63] Train-Monumental_building_cost-accuracy=1.000000
2019-09-01 12:59:08,496 [INFO]  Epoch[63] Time cost=0.090
2019-09-01 12:59:08,505 [INFO]  Saved checkpoint to "model/Monumental_building_cost_imputer/model-0063.params"
2019-09-01 12:59:08,511 [INFO]  Epoch[63] Validation-cross-entropy=0.001021
2019-09-01 12:59:08,512 [INFO]  Epoch[63] Validation-Monumental_building_cost-accuracy=1.000000
2019-09-01 12:59:08,564 [INFO]  Epoch[64] Batch [0-4]	Speed: 1512.59 samples/sec	cross-entropy=0.000621	Monumental_building_cost-accuracy=1.000000
2019-09-01 12:59:08,585 [INFO]  Epoch[64] Train-cross-entropy=0.000369
2019-09-01 12:59:08,587 [INFO]  Epoch[64] Train-Monumental_building_cost-accuracy=1.000000
2019-09-01 12:59:08,589 [INFO]  Epoch[64] Time cost=0.076
2019-09-01 12:59:08,601 [INFO]  Saved checkpoint to "model/Monumental_building_cost_imputer/model-0064.params"
2019-09-01 12:59:08,608 [INFO]  Epoch[64] Validation-cross-entropy=0.000991
2019-09-01 12:59:08,609 [INFO]  Epoch[64] Validation-Monumental_building_cost-accuracy=1.000000
2019-09-01 12:59:08,667 [INFO]  Epoch[65] Batch [0-4]	Speed: 1483.13 samples/sec	cross-entropy=0.000603	Monumental_building_cost-accuracy=1.000000
2019-09-01 12:59:08,688 [INFO]  Epoch[65] Train-cross-entropy=0.000358
2019-09-01 12:59:08,690 [INFO]  Epoch[65] Train-Monumental_building_cost-accuracy=1.000000
2019-09-01 12:59:08,691 [INFO]  Epoch[65] Time cost=0.080
2019-09-01 12:59:08,703 [INFO]  Saved checkpoint to "model/Monumental_building_cost_imputer/model-0065.params"
2019-09-01 12:59:08,713 [INFO]  Epoch[65] Validation-cross-entropy=0.000962
2019-09-01 12:59:08,715 [INFO]  Epoch[65] Validation-Monumental_building_cost-accuracy=1.000000
2019-09-01 12:59:08,782 [INFO]  Epoch[66] Batch [0-4]	Speed: 1268.81 samples/sec	cross-entropy=0.000586	Monumental_building_cost-accuracy=1.000000
2019-09-01 12:59:08,806 [INFO]  Epoch[66] Train-cross-entropy=0.000348
2019-09-01 12:59:08,807 [INFO]  Epoch[66] Train-Monumental_building_cost-accuracy=1.000000
2019-09-01 12:59:08,807 [INFO]  Epoch[66] Time cost=0.091
2019-09-01 12:59:08,818 [INFO]  Saved checkpoint to "model/Monumental_building_cost_imputer/model-0066.params"
2019-09-01 12:59:08,827 [INFO]  Epoch[66] Validation-cross-entropy=0.000935
2019-09-01 12:59:08,828 [INFO]  Epoch[66] Validation-Monumental_building_cost-accuracy=1.000000
2019-09-01 12:59:08,895 [INFO]  Epoch[67] Batch [0-4]	Speed: 1304.64 samples/sec	cross-entropy=0.000570	Monumental_building_cost-accuracy=1.000000
2019-09-01 12:59:08,923 [INFO]  Epoch[67] Train-cross-entropy=0.000338
2019-09-01 12:59:08,924 [INFO]  Epoch[67] Train-Monumental_building_cost-accuracy=1.000000
2019-09-01 12:59:08,925 [INFO]  Epoch[67] Time cost=0.095
2019-09-01 12:59:08,933 [INFO]  Saved checkpoint to "model/Monumental_building_cost_imputer/model-0067.params"
2019-09-01 12:59:08,941 [INFO]  Epoch[67] Validation-cross-entropy=0.000909
2019-09-01 12:59:08,942 [INFO]  Epoch[67] Validation-Monumental_building_cost-accuracy=1.000000
2019-09-01 12:59:08,995 [INFO]  Epoch[68] Batch [0-4]	Speed: 1552.16 samples/sec	cross-entropy=0.000554	Monumental_building_cost-accuracy=1.000000
2019-09-01 12:59:09,018 [INFO]  Epoch[68] Train-cross-entropy=0.000329
2019-09-01 12:59:09,019 [INFO]  Epoch[68] Train-Monumental_building_cost-accuracy=1.000000
2019-09-01 12:59:09,020 [INFO]  Epoch[68] Time cost=0.078
2019-09-01 12:59:09,030 [INFO]  Saved checkpoint to "model/Monumental_building_cost_imputer/model-0068.params"
2019-09-01 12:59:09,038 [INFO]  Epoch[68] Validation-cross-entropy=0.000884
2019-09-01 12:59:09,039 [INFO]  Epoch[68] Validation-Monumental_building_cost-accuracy=1.000000
2019-09-01 12:59:09,100 [INFO]  Epoch[69] Batch [0-4]	Speed: 1335.82 samples/sec	cross-entropy=0.000539	Monumental_building_cost-accuracy=1.000000
2019-09-01 12:59:09,128 [INFO]  Epoch[69] Train-cross-entropy=0.000320
2019-09-01 12:59:09,129 [INFO]  Epoch[69] Train-Monumental_building_cost-accuracy=1.000000
2019-09-01 12:59:09,129 [INFO]  Epoch[69] Time cost=0.090
2019-09-01 12:59:09,138 [INFO]  Saved checkpoint to "model/Monumental_building_cost_imputer/model-0069.params"
2019-09-01 12:59:09,145 [INFO]  Epoch[69] Validation-cross-entropy=0.000861
2019-09-01 12:59:09,146 [INFO]  Epoch[69] Validation-Monumental_building_cost-accuracy=1.000000
2019-09-01 12:59:09,207 [INFO]  Epoch[70] Batch [0-4]	Speed: 1339.57 samples/sec	cross-entropy=0.000525	Monumental_building_cost-accuracy=1.000000
2019-09-01 12:59:09,235 [INFO]  Epoch[70] Train-cross-entropy=0.000312
2019-09-01 12:59:09,236 [INFO]  Epoch[70] Train-Monumental_building_cost-accuracy=1.000000
2019-09-01 12:59:09,237 [INFO]  Epoch[70] Time cost=0.090
2019-09-01 12:59:09,245 [INFO]  Saved checkpoint to "model/Monumental_building_cost_imputer/model-0070.params"
2019-09-01 12:59:09,253 [INFO]  Epoch[70] Validation-cross-entropy=0.000838
2019-09-01 12:59:09,254 [INFO]  Epoch[70] Validation-Monumental_building_cost-accuracy=1.000000
2019-09-01 12:59:09,307 [INFO]  Epoch[71] Batch [0-4]	Speed: 1569.94 samples/sec	cross-entropy=0.000511	Monumental_building_cost-accuracy=1.000000
2019-09-01 12:59:09,327 [INFO]  Epoch[71] Train-cross-entropy=0.000304
2019-09-01 12:59:09,329 [INFO]  Epoch[71] Train-Monumental_building_cost-accuracy=1.000000
2019-09-01 12:59:09,331 [INFO]  Epoch[71] Time cost=0.076
2019-09-01 12:59:09,344 [INFO]  Saved checkpoint to "model/Monumental_building_cost_imputer/model-0071.params"
2019-09-01 12:59:09,351 [INFO]  Epoch[71] Validation-cross-entropy=0.000816
2019-09-01 12:59:09,352 [INFO]  Epoch[71] Validation-Monumental_building_cost-accuracy=1.000000
2019-09-01 12:59:09,420 [INFO]  Epoch[72] Batch [0-4]	Speed: 1308.06 samples/sec	cross-entropy=0.000497	Monumental_building_cost-accuracy=1.000000
2019-09-01 12:59:09,448 [INFO]  Epoch[72] Train-cross-entropy=0.000297
2019-09-01 12:59:09,449 [INFO]  Epoch[72] Train-Monumental_building_cost-accuracy=1.000000
2019-09-01 12:59:09,449 [INFO]  Epoch[72] Time cost=0.096
2019-09-01 12:59:09,459 [INFO]  Saved checkpoint to "model/Monumental_building_cost_imputer/model-0072.params"
2019-09-01 12:59:09,464 [INFO]  Epoch[72] Validation-cross-entropy=0.000795
2019-09-01 12:59:09,465 [INFO]  Epoch[72] Validation-Monumental_building_cost-accuracy=1.000000
2019-09-01 12:59:09,518 [INFO]  Epoch[73] Batch [0-4]	Speed: 1489.80 samples/sec	cross-entropy=0.000485	Monumental_building_cost-accuracy=1.000000
2019-09-01 12:59:09,539 [INFO]  Epoch[73] Train-cross-entropy=0.000289
2019-09-01 12:59:09,541 [INFO]  Epoch[73] Train-Monumental_building_cost-accuracy=1.000000
2019-09-01 12:59:09,543 [INFO]  Epoch[73] Time cost=0.077
2019-09-01 12:59:09,555 [INFO]  Saved checkpoint to "model/Monumental_building_cost_imputer/model-0073.params"
2019-09-01 12:59:09,562 [INFO]  Epoch[73] Validation-cross-entropy=0.000774
2019-09-01 12:59:09,563 [INFO]  Epoch[73] Validation-Monumental_building_cost-accuracy=1.000000
2019-09-01 12:59:09,618 [INFO]  Epoch[74] Batch [0-4]	Speed: 1554.06 samples/sec	cross-entropy=0.000472	Monumental_building_cost-accuracy=1.000000
2019-09-01 12:59:09,641 [INFO]  Epoch[74] Train-cross-entropy=0.000281
2019-09-01 12:59:09,642 [INFO]  Epoch[74] Train-Monumental_building_cost-accuracy=1.000000
2019-09-01 12:59:09,643 [INFO]  Epoch[74] Time cost=0.077
2019-09-01 12:59:09,653 [INFO]  Saved checkpoint to "model/Monumental_building_cost_imputer/model-0074.params"
2019-09-01 12:59:09,661 [INFO]  Epoch[74] Validation-cross-entropy=0.000755
2019-09-01 12:59:09,662 [INFO]  Epoch[74] Validation-Monumental_building_cost-accuracy=1.000000
2019-09-01 12:59:09,718 [INFO]  Epoch[75] Batch [0-4]	Speed: 1505.83 samples/sec	cross-entropy=0.000461	Monumental_building_cost-accuracy=1.000000
2019-09-01 12:59:09,738 [INFO]  Epoch[75] Train-cross-entropy=0.000274
2019-09-01 12:59:09,740 [INFO]  Epoch[75] Train-Monumental_building_cost-accuracy=1.000000
2019-09-01 12:59:09,742 [INFO]  Epoch[75] Time cost=0.080
2019-09-01 12:59:09,755 [INFO]  Saved checkpoint to "model/Monumental_building_cost_imputer/model-0075.params"
2019-09-01 12:59:09,764 [INFO]  Epoch[75] Validation-cross-entropy=0.000736
2019-09-01 12:59:09,766 [INFO]  Epoch[75] Validation-Monumental_building_cost-accuracy=1.000000
2019-09-01 12:59:09,832 [INFO]  Epoch[76] Batch [0-4]	Speed: 1269.47 samples/sec	cross-entropy=0.000449	Monumental_building_cost-accuracy=1.000000
2019-09-01 12:59:09,860 [INFO]  Epoch[76] Train-cross-entropy=0.000268
2019-09-01 12:59:09,861 [INFO]  Epoch[76] Train-Monumental_building_cost-accuracy=1.000000
2019-09-01 12:59:09,861 [INFO]  Epoch[76] Time cost=0.094
2019-09-01 12:59:09,870 [INFO]  Saved checkpoint to "model/Monumental_building_cost_imputer/model-0076.params"
2019-09-01 12:59:09,877 [INFO]  Epoch[76] Validation-cross-entropy=0.000718
2019-09-01 12:59:09,878 [INFO]  Epoch[76] Validation-Monumental_building_cost-accuracy=1.000000
2019-09-01 12:59:09,938 [INFO]  Epoch[77] Batch [0-4]	Speed: 1348.26 samples/sec	cross-entropy=0.000438	Monumental_building_cost-accuracy=1.000000
2019-09-01 12:59:09,962 [INFO]  Epoch[77] Train-cross-entropy=0.000262
2019-09-01 12:59:09,963 [INFO]  Epoch[77] Train-Monumental_building_cost-accuracy=1.000000
2019-09-01 12:59:09,964 [INFO]  Epoch[77] Time cost=0.085
2019-09-01 12:59:09,975 [INFO]  Saved checkpoint to "model/Monumental_building_cost_imputer/model-0077.params"
2019-09-01 12:59:09,984 [INFO]  Epoch[77] Validation-cross-entropy=0.000701
2019-09-01 12:59:09,985 [INFO]  Epoch[77] Validation-Monumental_building_cost-accuracy=1.000000
2019-09-01 12:59:10,048 [INFO]  Epoch[78] Batch [0-4]	Speed: 1431.88 samples/sec	cross-entropy=0.000428	Monumental_building_cost-accuracy=1.000000
2019-09-01 12:59:10,068 [INFO]  Epoch[78] Train-cross-entropy=0.000255
2019-09-01 12:59:10,070 [INFO]  Epoch[78] Train-Monumental_building_cost-accuracy=1.000000
2019-09-01 12:59:10,072 [INFO]  Epoch[78] Time cost=0.086
2019-09-01 12:59:10,085 [INFO]  Saved checkpoint to "model/Monumental_building_cost_imputer/model-0078.params"
2019-09-01 12:59:10,091 [INFO]  Epoch[78] Validation-cross-entropy=0.000684
2019-09-01 12:59:10,092 [INFO]  Epoch[78] Validation-Monumental_building_cost-accuracy=1.000000
2019-09-01 12:59:10,148 [INFO]  Epoch[79] Batch [0-4]	Speed: 1518.58 samples/sec	cross-entropy=0.000418	Monumental_building_cost-accuracy=1.000000
2019-09-01 12:59:10,168 [INFO]  Epoch[79] Train-cross-entropy=0.000250
2019-09-01 12:59:10,170 [INFO]  Epoch[79] Train-Monumental_building_cost-accuracy=1.000000
2019-09-01 12:59:10,172 [INFO]  Epoch[79] Time cost=0.077
2019-09-01 12:59:10,184 [INFO]  Saved checkpoint to "model/Monumental_building_cost_imputer/model-0079.params"
2019-09-01 12:59:10,195 [INFO]  Epoch[79] Validation-cross-entropy=0.000668
2019-09-01 12:59:10,197 [INFO]  Epoch[79] Validation-Monumental_building_cost-accuracy=1.000000
2019-09-01 12:59:10,262 [INFO]  Epoch[80] Batch [0-4]	Speed: 1261.51 samples/sec	cross-entropy=0.000408	Monumental_building_cost-accuracy=1.000000
2019-09-01 12:59:10,291 [INFO]  Epoch[80] Train-cross-entropy=0.000244
2019-09-01 12:59:10,291 [INFO]  Epoch[80] Train-Monumental_building_cost-accuracy=1.000000
2019-09-01 12:59:10,292 [INFO]  Epoch[80] Time cost=0.095
2019-09-01 12:59:10,301 [INFO]  Saved checkpoint to "model/Monumental_building_cost_imputer/model-0080.params"
2019-09-01 12:59:10,308 [INFO]  Epoch[80] Validation-cross-entropy=0.000652
2019-09-01 12:59:10,309 [INFO]  Epoch[80] Validation-Monumental_building_cost-accuracy=1.000000
2019-09-01 12:59:10,370 [INFO]  Epoch[81] Batch [0-4]	Speed: 1331.59 samples/sec	cross-entropy=0.000398	Monumental_building_cost-accuracy=1.000000
2019-09-01 12:59:10,398 [INFO]  Epoch[81] Train-cross-entropy=0.000238
2019-09-01 12:59:10,399 [INFO]  Epoch[81] Train-Monumental_building_cost-accuracy=1.000000
2019-09-01 12:59:10,400 [INFO]  Epoch[81] Time cost=0.091
2019-09-01 12:59:10,409 [INFO]  Saved checkpoint to "model/Monumental_building_cost_imputer/model-0081.params"
2019-09-01 12:59:10,416 [INFO]  Epoch[81] Validation-cross-entropy=0.000637
2019-09-01 12:59:10,417 [INFO]  Epoch[81] Validation-Monumental_building_cost-accuracy=1.000000
2019-09-01 12:59:10,475 [INFO]  Epoch[82] Batch [0-4]	Speed: 1405.74 samples/sec	cross-entropy=0.000389	Monumental_building_cost-accuracy=1.000000
2019-09-01 12:59:10,495 [INFO]  Epoch[82] Train-cross-entropy=0.000233
2019-09-01 12:59:10,497 [INFO]  Epoch[82] Train-Monumental_building_cost-accuracy=1.000000
2019-09-01 12:59:10,498 [INFO]  Epoch[82] Time cost=0.081
2019-09-01 12:59:10,511 [INFO]  Saved checkpoint to "model/Monumental_building_cost_imputer/model-0082.params"
2019-09-01 12:59:10,518 [INFO]  Epoch[82] Validation-cross-entropy=0.000623
2019-09-01 12:59:10,519 [INFO]  Epoch[82] Validation-Monumental_building_cost-accuracy=1.000000
2019-09-01 12:59:10,576 [INFO]  Epoch[83] Batch [0-4]	Speed: 1530.19 samples/sec	cross-entropy=0.000381	Monumental_building_cost-accuracy=1.000000
2019-09-01 12:59:10,597 [INFO]  Epoch[83] Train-cross-entropy=0.000228
2019-09-01 12:59:10,599 [INFO]  Epoch[83] Train-Monumental_building_cost-accuracy=1.000000
2019-09-01 12:59:10,600 [INFO]  Epoch[83] Time cost=0.079
2019-09-01 12:59:10,612 [INFO]  Saved checkpoint to "model/Monumental_building_cost_imputer/model-0083.params"
2019-09-01 12:59:10,620 [INFO]  Epoch[83] Validation-cross-entropy=0.000609
2019-09-01 12:59:10,621 [INFO]  Epoch[83] Validation-Monumental_building_cost-accuracy=1.000000
2019-09-01 12:59:10,676 [INFO]  Epoch[84] Batch [0-4]	Speed: 1527.13 samples/sec	cross-entropy=0.000372	Monumental_building_cost-accuracy=1.000000
2019-09-01 12:59:10,697 [INFO]  Epoch[84] Train-cross-entropy=0.000223
2019-09-01 12:59:10,700 [INFO]  Epoch[84] Train-Monumental_building_cost-accuracy=1.000000
2019-09-01 12:59:10,701 [INFO]  Epoch[84] Time cost=0.077
2019-09-01 12:59:10,713 [INFO]  Saved checkpoint to "model/Monumental_building_cost_imputer/model-0084.params"
2019-09-01 12:59:10,723 [INFO]  Epoch[84] Validation-cross-entropy=0.000595
2019-09-01 12:59:10,725 [INFO]  Epoch[84] Validation-Monumental_building_cost-accuracy=1.000000
2019-09-01 12:59:10,791 [INFO]  Epoch[85] Batch [0-4]	Speed: 1262.81 samples/sec	cross-entropy=0.000364	Monumental_building_cost-accuracy=1.000000
2019-09-01 12:59:10,812 [INFO]  Epoch[85] Train-cross-entropy=0.000218
2019-09-01 12:59:10,815 [INFO]  Epoch[85] Train-Monumental_building_cost-accuracy=1.000000
2019-09-01 12:59:10,816 [INFO]  Epoch[85] Time cost=0.089
2019-09-01 12:59:10,828 [INFO]  Saved checkpoint to "model/Monumental_building_cost_imputer/model-0085.params"
2019-09-01 12:59:10,835 [INFO]  Epoch[85] Validation-cross-entropy=0.000582
2019-09-01 12:59:10,836 [INFO]  Epoch[85] Validation-Monumental_building_cost-accuracy=1.000000
2019-09-01 12:59:10,893 [INFO]  Epoch[86] Batch [0-4]	Speed: 1494.35 samples/sec	cross-entropy=0.000356	Monumental_building_cost-accuracy=1.000000
2019-09-01 12:59:10,913 [INFO]  Epoch[86] Train-cross-entropy=0.000213
2019-09-01 12:59:10,916 [INFO]  Epoch[86] Train-Monumental_building_cost-accuracy=1.000000
2019-09-01 12:59:10,917 [INFO]  Epoch[86] Time cost=0.080
2019-09-01 12:59:10,930 [INFO]  Saved checkpoint to "model/Monumental_building_cost_imputer/model-0086.params"
2019-09-01 12:59:10,937 [INFO]  Epoch[86] Validation-cross-entropy=0.000570
2019-09-01 12:59:10,938 [INFO]  Epoch[86] Validation-Monumental_building_cost-accuracy=1.000000
2019-09-01 12:59:10,993 [INFO]  Epoch[87] Batch [0-4]	Speed: 1563.71 samples/sec	cross-entropy=0.000348	Monumental_building_cost-accuracy=1.000000
2019-09-01 12:59:11,013 [INFO]  Epoch[87] Train-cross-entropy=0.000209
2019-09-01 12:59:11,015 [INFO]  Epoch[87] Train-Monumental_building_cost-accuracy=1.000000
2019-09-01 12:59:11,016 [INFO]  Epoch[87] Time cost=0.076
2019-09-01 12:59:11,029 [INFO]  Saved checkpoint to "model/Monumental_building_cost_imputer/model-0087.params"
2019-09-01 12:59:11,037 [INFO]  Epoch[87] Validation-cross-entropy=0.000557
2019-09-01 12:59:11,038 [INFO]  Epoch[87] Validation-Monumental_building_cost-accuracy=1.000000
2019-09-01 12:59:11,094 [INFO]  Epoch[88] Batch [0-4]	Speed: 1531.26 samples/sec	cross-entropy=0.000341	Monumental_building_cost-accuracy=1.000000
2019-09-01 12:59:11,116 [INFO]  Epoch[88] Train-cross-entropy=0.000204
2019-09-01 12:59:11,118 [INFO]  Epoch[88] Train-Monumental_building_cost-accuracy=1.000000
2019-09-01 12:59:11,119 [INFO]  Epoch[88] Time cost=0.079
2019-09-01 12:59:11,130 [INFO]  Saved checkpoint to "model/Monumental_building_cost_imputer/model-0088.params"
2019-09-01 12:59:11,139 [INFO]  Epoch[88] Validation-cross-entropy=0.000546
2019-09-01 12:59:11,141 [INFO]  Epoch[88] Validation-Monumental_building_cost-accuracy=1.000000
2019-09-01 12:59:11,206 [INFO]  Epoch[89] Batch [0-4]	Speed: 1322.92 samples/sec	cross-entropy=0.000334	Monumental_building_cost-accuracy=1.000000
2019-09-01 12:59:11,225 [INFO]  Epoch[89] Train-cross-entropy=0.000200
2019-09-01 12:59:11,228 [INFO]  Epoch[89] Train-Monumental_building_cost-accuracy=1.000000
2019-09-01 12:59:11,229 [INFO]  Epoch[89] Time cost=0.087
2019-09-01 12:59:11,242 [INFO]  Saved checkpoint to "model/Monumental_building_cost_imputer/model-0089.params"
2019-09-01 12:59:11,249 [INFO]  Epoch[89] Validation-cross-entropy=0.000534
2019-09-01 12:59:11,250 [INFO]  Epoch[89] Validation-Monumental_building_cost-accuracy=1.000000
2019-09-01 12:59:11,306 [INFO]  Epoch[90] Batch [0-4]	Speed: 1513.53 samples/sec	cross-entropy=0.000327	Monumental_building_cost-accuracy=1.000000
2019-09-01 12:59:11,327 [INFO]  Epoch[90] Train-cross-entropy=0.000196
2019-09-01 12:59:11,329 [INFO]  Epoch[90] Train-Monumental_building_cost-accuracy=1.000000
2019-09-01 12:59:11,331 [INFO]  Epoch[90] Time cost=0.078
2019-09-01 12:59:11,343 [INFO]  Saved checkpoint to "model/Monumental_building_cost_imputer/model-0090.params"
2019-09-01 12:59:11,350 [INFO]  Epoch[90] Validation-cross-entropy=0.000523
2019-09-01 12:59:11,352 [INFO]  Epoch[90] Validation-Monumental_building_cost-accuracy=1.000000
2019-09-01 12:59:11,407 [INFO]  Epoch[91] Batch [0-4]	Speed: 1549.74 samples/sec	cross-entropy=0.000320	Monumental_building_cost-accuracy=1.000000
2019-09-01 12:59:11,427 [INFO]  Epoch[91] Train-cross-entropy=0.000192
2019-09-01 12:59:11,430 [INFO]  Epoch[91] Train-Monumental_building_cost-accuracy=1.000000
2019-09-01 12:59:11,431 [INFO]  Epoch[91] Time cost=0.077
2019-09-01 12:59:11,443 [INFO]  Saved checkpoint to "model/Monumental_building_cost_imputer/model-0091.params"
2019-09-01 12:59:11,450 [INFO]  Epoch[91] Validation-cross-entropy=0.000512
2019-09-01 12:59:11,452 [INFO]  Epoch[91] Validation-Monumental_building_cost-accuracy=1.000000
2019-09-01 12:59:11,507 [INFO]  Epoch[92] Batch [0-4]	Speed: 1537.22 samples/sec	cross-entropy=0.000313	Monumental_building_cost-accuracy=1.000000
2019-09-01 12:59:11,539 [INFO]  Epoch[92] Train-cross-entropy=0.000188
2019-09-01 12:59:11,541 [INFO]  Epoch[92] Train-Monumental_building_cost-accuracy=1.000000
2019-09-01 12:59:11,542 [INFO]  Epoch[92] Time cost=0.088
2019-09-01 12:59:11,554 [INFO]  Saved checkpoint to "model/Monumental_building_cost_imputer/model-0092.params"
2019-09-01 12:59:11,566 [INFO]  Epoch[92] Validation-cross-entropy=0.000502
2019-09-01 12:59:11,569 [INFO]  Epoch[92] Validation-Monumental_building_cost-accuracy=1.000000
2019-09-01 12:59:11,646 [INFO]  Epoch[93] Batch [0-4]	Speed: 1197.94 samples/sec	cross-entropy=0.000307	Monumental_building_cost-accuracy=1.000000
2019-09-01 12:59:11,674 [INFO]  Epoch[93] Train-cross-entropy=0.000185
2019-09-01 12:59:11,675 [INFO]  Epoch[93] Train-Monumental_building_cost-accuracy=1.000000
2019-09-01 12:59:11,676 [INFO]  Epoch[93] Time cost=0.105
2019-09-01 12:59:11,684 [INFO]  Saved checkpoint to "model/Monumental_building_cost_imputer/model-0093.params"
2019-09-01 12:59:11,692 [INFO]  Epoch[93] Validation-cross-entropy=0.000492
2019-09-01 12:59:11,693 [INFO]  Epoch[93] Validation-Monumental_building_cost-accuracy=1.000000
2019-09-01 12:59:11,754 [INFO]  Epoch[94] Batch [0-4]	Speed: 1317.26 samples/sec	cross-entropy=0.000301	Monumental_building_cost-accuracy=1.000000
2019-09-01 12:59:11,774 [INFO]  Epoch[94] Train-cross-entropy=0.000181
2019-09-01 12:59:11,776 [INFO]  Epoch[94] Train-Monumental_building_cost-accuracy=1.000000
2019-09-01 12:59:11,778 [INFO]  Epoch[94] Time cost=0.085
2019-09-01 12:59:11,790 [INFO]  Saved checkpoint to "model/Monumental_building_cost_imputer/model-0094.params"
2019-09-01 12:59:11,800 [INFO]  Epoch[94] Validation-cross-entropy=0.000482
2019-09-01 12:59:11,802 [INFO]  Epoch[94] Validation-Monumental_building_cost-accuracy=1.000000
2019-09-01 12:59:11,865 [INFO]  Epoch[95] Batch [0-4]	Speed: 1337.57 samples/sec	cross-entropy=0.000295	Monumental_building_cost-accuracy=1.000000
2019-09-01 12:59:11,893 [INFO]  Epoch[95] Train-cross-entropy=0.000178
2019-09-01 12:59:11,894 [INFO]  Epoch[95] Train-Monumental_building_cost-accuracy=1.000000
2019-09-01 12:59:11,895 [INFO]  Epoch[95] Time cost=0.092
2019-09-01 12:59:11,904 [INFO]  Saved checkpoint to "model/Monumental_building_cost_imputer/model-0095.params"
2019-09-01 12:59:11,910 [INFO]  Epoch[95] Validation-cross-entropy=0.000472
2019-09-01 12:59:11,910 [INFO]  Epoch[95] Validation-Monumental_building_cost-accuracy=1.000000
2019-09-01 12:59:11,963 [INFO]  Epoch[96] Batch [0-4]	Speed: 1502.08 samples/sec	cross-entropy=0.000289	Monumental_building_cost-accuracy=1.000000
2019-09-01 12:59:11,985 [INFO]  Epoch[96] Train-cross-entropy=0.000174
2019-09-01 12:59:11,987 [INFO]  Epoch[96] Train-Monumental_building_cost-accuracy=1.000000
2019-09-01 12:59:11,988 [INFO]  Epoch[96] Time cost=0.077
2019-09-01 12:59:12,000 [INFO]  Saved checkpoint to "model/Monumental_building_cost_imputer/model-0096.params"
2019-09-01 12:59:12,009 [INFO]  Epoch[96] Validation-cross-entropy=0.000463
2019-09-01 12:59:12,010 [INFO]  Epoch[96] Validation-Monumental_building_cost-accuracy=1.000000
2019-09-01 12:59:12,071 [INFO]  Epoch[97] Batch [0-4]	Speed: 1503.87 samples/sec	cross-entropy=0.000284	Monumental_building_cost-accuracy=1.000000
2019-09-01 12:59:12,092 [INFO]  Epoch[97] Train-cross-entropy=0.000171
2019-09-01 12:59:12,094 [INFO]  Epoch[97] Train-Monumental_building_cost-accuracy=1.000000
2019-09-01 12:59:12,095 [INFO]  Epoch[97] Time cost=0.082
2019-09-01 12:59:12,107 [INFO]  Saved checkpoint to "model/Monumental_building_cost_imputer/model-0097.params"
2019-09-01 12:59:12,118 [INFO]  Epoch[97] Validation-cross-entropy=0.000454
2019-09-01 12:59:12,120 [INFO]  Epoch[97] Validation-Monumental_building_cost-accuracy=1.000000
2019-09-01 12:59:12,181 [INFO]  Epoch[98] Batch [0-4]	Speed: 1355.34 samples/sec	cross-entropy=0.000278	Monumental_building_cost-accuracy=1.000000
2019-09-01 12:59:12,201 [INFO]  Epoch[98] Train-cross-entropy=0.000168
2019-09-01 12:59:12,203 [INFO]  Epoch[98] Train-Monumental_building_cost-accuracy=1.000000
2019-09-01 12:59:12,205 [INFO]  Epoch[98] Time cost=0.084
2019-09-01 12:59:12,218 [INFO]  Saved checkpoint to "model/Monumental_building_cost_imputer/model-0098.params"
2019-09-01 12:59:12,228 [INFO]  Epoch[98] Validation-cross-entropy=0.000445
2019-09-01 12:59:12,230 [INFO]  Epoch[98] Validation-Monumental_building_cost-accuracy=1.000000
2019-09-01 12:59:12,295 [INFO]  Epoch[99] Batch [0-4]	Speed: 1280.04 samples/sec	cross-entropy=0.000273	Monumental_building_cost-accuracy=1.000000
2019-09-01 12:59:12,324 [INFO]  Epoch[99] Train-cross-entropy=0.000165
2019-09-01 12:59:12,325 [INFO]  Epoch[99] Train-Monumental_building_cost-accuracy=1.000000
2019-09-01 12:59:12,325 [INFO]  Epoch[99] Time cost=0.094
2019-09-01 12:59:12,334 [INFO]  Saved checkpoint to "model/Monumental_building_cost_imputer/model-0099.params"
2019-09-01 12:59:12,341 [INFO]  Epoch[99] Validation-cross-entropy=0.000437
2019-09-01 12:59:12,342 [INFO]  Epoch[99] Validation-Monumental_building_cost-accuracy=1.000000
2019-09-01 12:59:12,403 [INFO]  Epoch[100] Batch [0-4]	Speed: 1344.56 samples/sec	cross-entropy=0.000268	Monumental_building_cost-accuracy=1.000000
2019-09-01 12:59:12,431 [INFO]  Epoch[100] Train-cross-entropy=0.000161
2019-09-01 12:59:12,432 [INFO]  Epoch[100] Train-Monumental_building_cost-accuracy=1.000000
2019-09-01 12:59:12,433 [INFO]  Epoch[100] Time cost=0.090
2019-09-01 12:59:12,442 [INFO]  Saved checkpoint to "model/Monumental_building_cost_imputer/model-0100.params"
2019-09-01 12:59:12,447 [INFO]  Epoch[100] Validation-cross-entropy=0.000429
2019-09-01 12:59:12,448 [INFO]  Epoch[100] Validation-Monumental_building_cost-accuracy=1.000000
2019-09-01 12:59:12,501 [INFO]  Epoch[101] Batch [0-4]	Speed: 1498.55 samples/sec	cross-entropy=0.000263	Monumental_building_cost-accuracy=1.000000
2019-09-01 12:59:12,522 [INFO]  Epoch[101] Train-cross-entropy=0.000159
2019-09-01 12:59:12,523 [INFO]  Epoch[101] Train-Monumental_building_cost-accuracy=1.000000
2019-09-01 12:59:12,525 [INFO]  Epoch[101] Time cost=0.076
2019-09-01 12:59:12,538 [INFO]  Saved checkpoint to "model/Monumental_building_cost_imputer/model-0101.params"
2019-09-01 12:59:12,548 [INFO]  Epoch[101] Validation-cross-entropy=0.000421
2019-09-01 12:59:12,550 [INFO]  Epoch[101] Validation-Monumental_building_cost-accuracy=1.000000
2019-09-01 12:59:12,611 [INFO]  Epoch[102] Batch [0-4]	Speed: 1390.52 samples/sec	cross-entropy=0.000258	Monumental_building_cost-accuracy=1.000000
2019-09-01 12:59:12,631 [INFO]  Epoch[102] Train-cross-entropy=0.000156
2019-09-01 12:59:12,634 [INFO]  Epoch[102] Train-Monumental_building_cost-accuracy=1.000000
2019-09-01 12:59:12,635 [INFO]  Epoch[102] Time cost=0.084
2019-09-01 12:59:12,647 [INFO]  Saved checkpoint to "model/Monumental_building_cost_imputer/model-0102.params"
2019-09-01 12:59:12,657 [INFO]  Epoch[102] Validation-cross-entropy=0.000413
2019-09-01 12:59:12,659 [INFO]  Epoch[102] Validation-Monumental_building_cost-accuracy=1.000000
2019-09-01 12:59:12,725 [INFO]  Epoch[103] Batch [0-4]	Speed: 1256.86 samples/sec	cross-entropy=0.000253	Monumental_building_cost-accuracy=1.000000
2019-09-01 12:59:12,753 [INFO]  Epoch[103] Train-cross-entropy=0.000153
2019-09-01 12:59:12,754 [INFO]  Epoch[103] Train-Monumental_building_cost-accuracy=1.000000
2019-09-01 12:59:12,755 [INFO]  Epoch[103] Time cost=0.095
2019-09-01 12:59:12,764 [INFO]  Saved checkpoint to "model/Monumental_building_cost_imputer/model-0103.params"
2019-09-01 12:59:12,770 [INFO]  Epoch[103] Validation-cross-entropy=0.000405
2019-09-01 12:59:12,770 [INFO]  Epoch[103] Validation-Monumental_building_cost-accuracy=1.000000
2019-09-01 12:59:12,830 [INFO]  Epoch[104] Batch [0-4]	Speed: 1283.32 samples/sec	cross-entropy=0.000249	Monumental_building_cost-accuracy=1.000000
2019-09-01 12:59:12,855 [INFO]  Epoch[104] Train-cross-entropy=0.000150
2019-09-01 12:59:12,856 [INFO]  Epoch[104] Train-Monumental_building_cost-accuracy=1.000000
2019-09-01 12:59:12,857 [INFO]  Epoch[104] Time cost=0.086
2019-09-01 12:59:12,867 [INFO]  Saved checkpoint to "model/Monumental_building_cost_imputer/model-0104.params"
2019-09-01 12:59:12,874 [INFO]  Epoch[104] Validation-cross-entropy=0.000398
2019-09-01 12:59:12,875 [INFO]  Epoch[104] Validation-Monumental_building_cost-accuracy=1.000000
2019-09-01 12:59:12,933 [INFO]  Epoch[105] Batch [0-4]	Speed: 1490.03 samples/sec	cross-entropy=0.000244	Monumental_building_cost-accuracy=1.000000
2019-09-01 12:59:12,953 [INFO]  Epoch[105] Train-cross-entropy=0.000148
2019-09-01 12:59:12,956 [INFO]  Epoch[105] Train-Monumental_building_cost-accuracy=1.000000
2019-09-01 12:59:12,957 [INFO]  Epoch[105] Time cost=0.081
2019-09-01 12:59:12,969 [INFO]  Saved checkpoint to "model/Monumental_building_cost_imputer/model-0105.params"
2019-09-01 12:59:12,976 [INFO]  Epoch[105] Validation-cross-entropy=0.000391
2019-09-01 12:59:12,977 [INFO]  Epoch[105] Validation-Monumental_building_cost-accuracy=1.000000
2019-09-01 12:59:13,034 [INFO]  Epoch[106] Batch [0-4]	Speed: 1500.08 samples/sec	cross-entropy=0.000239	Monumental_building_cost-accuracy=1.000000
2019-09-01 12:59:13,055 [INFO]  Epoch[106] Train-cross-entropy=0.000146
2019-09-01 12:59:13,057 [INFO]  Epoch[106] Train-Monumental_building_cost-accuracy=1.000000
2019-09-01 12:59:13,058 [INFO]  Epoch[106] Time cost=0.079
2019-09-01 12:59:13,071 [INFO]  Saved checkpoint to "model/Monumental_building_cost_imputer/model-0106.params"
2019-09-01 12:59:13,078 [INFO]  Epoch[106] Validation-cross-entropy=0.000384
2019-09-01 12:59:13,079 [INFO]  Epoch[106] Validation-Monumental_building_cost-accuracy=1.000000
2019-09-01 12:59:13,143 [INFO]  Epoch[107] Batch [0-4]	Speed: 1281.20 samples/sec	cross-entropy=0.000235	Monumental_building_cost-accuracy=1.000000
2019-09-01 12:59:13,171 [INFO]  Epoch[107] Train-cross-entropy=0.000143
2019-09-01 12:59:13,172 [INFO]  Epoch[107] Train-Monumental_building_cost-accuracy=1.000000
2019-09-01 12:59:13,173 [INFO]  Epoch[107] Time cost=0.093
2019-09-01 12:59:13,181 [INFO]  Saved checkpoint to "model/Monumental_building_cost_imputer/model-0107.params"
2019-09-01 12:59:13,189 [INFO]  Epoch[107] Validation-cross-entropy=0.000377
2019-09-01 12:59:13,190 [INFO]  Epoch[107] Validation-Monumental_building_cost-accuracy=1.000000
2019-09-01 12:59:13,250 [INFO]  Epoch[108] Batch [0-4]	Speed: 1346.02 samples/sec	cross-entropy=0.000231	Monumental_building_cost-accuracy=1.000000
2019-09-01 12:59:13,279 [INFO]  Epoch[108] Train-cross-entropy=0.000140
2019-09-01 12:59:13,279 [INFO]  Epoch[108] Train-Monumental_building_cost-accuracy=1.000000
2019-09-01 12:59:13,280 [INFO]  Epoch[108] Time cost=0.090
2019-09-01 12:59:13,289 [INFO]  Saved checkpoint to "model/Monumental_building_cost_imputer/model-0108.params"
2019-09-01 12:59:13,297 [INFO]  Epoch[108] Validation-cross-entropy=0.000370
2019-09-01 12:59:13,297 [INFO]  Epoch[108] Validation-Monumental_building_cost-accuracy=1.000000
2019-09-01 12:59:13,358 [INFO]  Epoch[109] Batch [0-4]	Speed: 1343.18 samples/sec	cross-entropy=0.000227	Monumental_building_cost-accuracy=1.000000
2019-09-01 12:59:13,386 [INFO]  Epoch[109] Train-cross-entropy=0.000138
2019-09-01 12:59:13,387 [INFO]  Epoch[109] Train-Monumental_building_cost-accuracy=1.000000
2019-09-01 12:59:13,388 [INFO]  Epoch[109] Time cost=0.090
2019-09-01 12:59:13,396 [INFO]  Saved checkpoint to "model/Monumental_building_cost_imputer/model-0109.params"
2019-09-01 12:59:13,404 [INFO]  Epoch[109] Validation-cross-entropy=0.000364
2019-09-01 12:59:13,405 [INFO]  Epoch[109] Validation-Monumental_building_cost-accuracy=1.000000
2019-09-01 12:59:13,463 [INFO]  Epoch[110] Batch [0-4]	Speed: 1419.91 samples/sec	cross-entropy=0.000224	Monumental_building_cost-accuracy=1.000000
2019-09-01 12:59:13,486 [INFO]  Epoch[110] Train-cross-entropy=0.000135
2019-09-01 12:59:13,487 [INFO]  Epoch[110] Train-Monumental_building_cost-accuracy=1.000000
2019-09-01 12:59:13,488 [INFO]  Epoch[110] Time cost=0.083
2019-09-01 12:59:13,498 [INFO]  Saved checkpoint to "model/Monumental_building_cost_imputer/model-0110.params"
2019-09-01 12:59:13,506 [INFO]  Epoch[110] Validation-cross-entropy=0.000358
2019-09-01 12:59:13,507 [INFO]  Epoch[110] Validation-Monumental_building_cost-accuracy=1.000000
2019-09-01 12:59:13,564 [INFO]  Epoch[111] Batch [0-4]	Speed: 1458.15 samples/sec	cross-entropy=0.000220	Monumental_building_cost-accuracy=1.000000
2019-09-01 12:59:13,584 [INFO]  Epoch[111] Train-cross-entropy=0.000133
2019-09-01 12:59:13,586 [INFO]  Epoch[111] Train-Monumental_building_cost-accuracy=1.000000
2019-09-01 12:59:13,588 [INFO]  Epoch[111] Time cost=0.080
2019-09-01 12:59:13,601 [INFO]  Saved checkpoint to "model/Monumental_building_cost_imputer/model-0111.params"
2019-09-01 12:59:13,608 [INFO]  Epoch[111] Validation-cross-entropy=0.000352
2019-09-01 12:59:13,609 [INFO]  Epoch[111] Validation-Monumental_building_cost-accuracy=1.000000
2019-09-01 12:59:13,664 [INFO]  Epoch[112] Batch [0-4]	Speed: 1550.07 samples/sec	cross-entropy=0.000216	Monumental_building_cost-accuracy=1.000000
2019-09-01 12:59:13,685 [INFO]  Epoch[112] Train-cross-entropy=0.000131
2019-09-01 12:59:13,688 [INFO]  Epoch[112] Train-Monumental_building_cost-accuracy=1.000000
2019-09-01 12:59:13,689 [INFO]  Epoch[112] Time cost=0.077
2019-09-01 12:59:13,701 [INFO]  Saved checkpoint to "model/Monumental_building_cost_imputer/model-0112.params"
2019-09-01 12:59:13,708 [INFO]  Epoch[112] Validation-cross-entropy=0.000346
2019-09-01 12:59:13,709 [INFO]  Epoch[112] Validation-Monumental_building_cost-accuracy=1.000000
2019-09-01 12:59:13,765 [INFO]  Epoch[113] Batch [0-4]	Speed: 1522.59 samples/sec	cross-entropy=0.000212	Monumental_building_cost-accuracy=1.000000
2019-09-01 12:59:13,788 [INFO]  Epoch[113] Train-cross-entropy=0.000129
2019-09-01 12:59:13,789 [INFO]  Epoch[113] Train-Monumental_building_cost-accuracy=1.000000
2019-09-01 12:59:13,790 [INFO]  Epoch[113] Time cost=0.079
2019-09-01 12:59:13,800 [INFO]  Saved checkpoint to "model/Monumental_building_cost_imputer/model-0113.params"
2019-09-01 12:59:13,808 [INFO]  Epoch[113] Validation-cross-entropy=0.000340
2019-09-01 12:59:13,809 [INFO]  Epoch[113] Validation-Monumental_building_cost-accuracy=1.000000
2019-09-01 12:59:13,872 [INFO]  Epoch[114] Batch [0-4]	Speed: 1317.04 samples/sec	cross-entropy=0.000209	Monumental_building_cost-accuracy=1.000000
2019-09-01 12:59:13,896 [INFO]  Epoch[114] Train-cross-entropy=0.000127
2019-09-01 12:59:13,897 [INFO]  Epoch[114] Train-Monumental_building_cost-accuracy=1.000000
2019-09-01 12:59:13,897 [INFO]  Epoch[114] Time cost=0.088
2019-09-01 12:59:13,908 [INFO]  Saved checkpoint to "model/Monumental_building_cost_imputer/model-0114.params"
2019-09-01 12:59:13,915 [INFO]  Epoch[114] Validation-cross-entropy=0.000334
2019-09-01 12:59:13,916 [INFO]  Epoch[114] Validation-Monumental_building_cost-accuracy=1.000000
2019-09-01 12:59:13,971 [INFO]  Epoch[115] Batch [0-4]	Speed: 1561.52 samples/sec	cross-entropy=0.000205	Monumental_building_cost-accuracy=1.000000
2019-09-01 12:59:13,991 [INFO]  Epoch[115] Train-cross-entropy=0.000125
2019-09-01 12:59:13,993 [INFO]  Epoch[115] Train-Monumental_building_cost-accuracy=1.000000
2019-09-01 12:59:13,995 [INFO]  Epoch[115] Time cost=0.078
2019-09-01 12:59:14,007 [INFO]  Saved checkpoint to "model/Monumental_building_cost_imputer/model-0115.params"
2019-09-01 12:59:14,017 [INFO]  Epoch[115] Validation-cross-entropy=0.000329
2019-09-01 12:59:14,019 [INFO]  Epoch[115] Validation-Monumental_building_cost-accuracy=1.000000
2019-09-01 12:59:14,081 [INFO]  Epoch[116] Batch [0-4]	Speed: 1378.98 samples/sec	cross-entropy=0.000202	Monumental_building_cost-accuracy=1.000000
2019-09-01 12:59:14,101 [INFO]  Epoch[116] Train-cross-entropy=0.000123
2019-09-01 12:59:14,104 [INFO]  Epoch[116] Train-Monumental_building_cost-accuracy=1.000000
2019-09-01 12:59:14,105 [INFO]  Epoch[116] Time cost=0.085
2019-09-01 12:59:14,118 [INFO]  Saved checkpoint to "model/Monumental_building_cost_imputer/model-0116.params"
2019-09-01 12:59:14,125 [INFO]  Epoch[116] Validation-cross-entropy=0.000323
2019-09-01 12:59:14,126 [INFO]  Epoch[116] Validation-Monumental_building_cost-accuracy=1.000000
2019-09-01 12:59:14,183 [INFO]  Epoch[117] Batch [0-4]	Speed: 1486.67 samples/sec	cross-entropy=0.000199	Monumental_building_cost-accuracy=1.000000
2019-09-01 12:59:14,204 [INFO]  Epoch[117] Train-cross-entropy=0.000121
2019-09-01 12:59:14,206 [INFO]  Epoch[117] Train-Monumental_building_cost-accuracy=1.000000
2019-09-01 12:59:14,208 [INFO]  Epoch[117] Time cost=0.080
2019-09-01 12:59:14,220 [INFO]  Saved checkpoint to "model/Monumental_building_cost_imputer/model-0117.params"
2019-09-01 12:59:14,227 [INFO]  Epoch[117] Validation-cross-entropy=0.000318
2019-09-01 12:59:14,229 [INFO]  Epoch[117] Validation-Monumental_building_cost-accuracy=1.000000
2019-09-01 12:59:14,284 [INFO]  Epoch[118] Batch [0-4]	Speed: 1545.03 samples/sec	cross-entropy=0.000195	Monumental_building_cost-accuracy=1.000000
2019-09-01 12:59:14,305 [INFO]  Epoch[118] Train-cross-entropy=0.000119
2019-09-01 12:59:14,307 [INFO]  Epoch[118] Train-Monumental_building_cost-accuracy=1.000000
2019-09-01 12:59:14,308 [INFO]  Epoch[118] Time cost=0.077
2019-09-01 12:59:14,321 [INFO]  Saved checkpoint to "model/Monumental_building_cost_imputer/model-0118.params"
2019-09-01 12:59:14,328 [INFO]  Epoch[118] Validation-cross-entropy=0.000313
2019-09-01 12:59:14,329 [INFO]  Epoch[118] Validation-Monumental_building_cost-accuracy=1.000000
2019-09-01 12:59:14,385 [INFO]  Epoch[119] Batch [0-4]	Speed: 1525.96 samples/sec	cross-entropy=0.000192	Monumental_building_cost-accuracy=1.000000
2019-09-01 12:59:14,405 [INFO]  Epoch[119] Train-cross-entropy=0.000117
2019-09-01 12:59:14,406 [INFO]  Epoch[119] Train-Monumental_building_cost-accuracy=1.000000
2019-09-01 12:59:14,408 [INFO]  Epoch[119] Time cost=0.078
2019-09-01 12:59:14,421 [INFO]  Saved checkpoint to "model/Monumental_building_cost_imputer/model-0119.params"
2019-09-01 12:59:14,428 [INFO]  Epoch[119] Validation-cross-entropy=0.000308
2019-09-01 12:59:14,429 [INFO]  Epoch[119] Validation-Monumental_building_cost-accuracy=1.000000
2019-09-01 12:59:14,485 [INFO]  Epoch[120] Batch [0-4]	Speed: 1546.19 samples/sec	cross-entropy=0.000189	Monumental_building_cost-accuracy=1.000000
2019-09-01 12:59:14,505 [INFO]  Epoch[120] Train-cross-entropy=0.000115
2019-09-01 12:59:14,507 [INFO]  Epoch[120] Train-Monumental_building_cost-accuracy=1.000000
2019-09-01 12:59:14,509 [INFO]  Epoch[120] Time cost=0.078
2019-09-01 12:59:14,521 [INFO]  Saved checkpoint to "model/Monumental_building_cost_imputer/model-0120.params"
2019-09-01 12:59:14,531 [INFO]  Epoch[120] Validation-cross-entropy=0.000303
2019-09-01 12:59:14,533 [INFO]  Epoch[120] Validation-Monumental_building_cost-accuracy=1.000000
2019-09-01 12:59:14,596 [INFO]  Epoch[121] Batch [0-4]	Speed: 1328.40 samples/sec	cross-entropy=0.000187	Monumental_building_cost-accuracy=1.000000
2019-09-01 12:59:14,618 [INFO]  Epoch[121] Train-cross-entropy=0.000113
2019-09-01 12:59:14,620 [INFO]  Epoch[121] Train-Monumental_building_cost-accuracy=1.000000
2019-09-01 12:59:14,621 [INFO]  Epoch[121] Time cost=0.087
2019-09-01 12:59:14,631 [INFO]  Saved checkpoint to "model/Monumental_building_cost_imputer/model-0121.params"
2019-09-01 12:59:14,639 [INFO]  Epoch[121] Validation-cross-entropy=0.000299
2019-09-01 12:59:14,639 [INFO]  Epoch[121] Validation-Monumental_building_cost-accuracy=1.000000
2019-09-01 12:59:14,696 [INFO]  Epoch[122] Batch [0-4]	Speed: 1471.60 samples/sec	cross-entropy=0.000184	Monumental_building_cost-accuracy=1.000000
2019-09-01 12:59:14,716 [INFO]  Epoch[122] Train-cross-entropy=0.000112
2019-09-01 12:59:14,718 [INFO]  Epoch[122] Train-Monumental_building_cost-accuracy=1.000000
2019-09-01 12:59:14,719 [INFO]  Epoch[122] Time cost=0.079
2019-09-01 12:59:14,732 [INFO]  Saved checkpoint to "model/Monumental_building_cost_imputer/model-0122.params"
2019-09-01 12:59:14,739 [INFO]  Epoch[122] Validation-cross-entropy=0.000294
2019-09-01 12:59:14,740 [INFO]  Epoch[122] Validation-Monumental_building_cost-accuracy=1.000000
2019-09-01 12:59:14,797 [INFO]  Epoch[123] Batch [0-4]	Speed: 1510.93 samples/sec	cross-entropy=0.000181	Monumental_building_cost-accuracy=1.000000
2019-09-01 12:59:14,818 [INFO]  Epoch[123] Train-cross-entropy=0.000110
2019-09-01 12:59:14,820 [INFO]  Epoch[123] Train-Monumental_building_cost-accuracy=1.000000
2019-09-01 12:59:14,821 [INFO]  Epoch[123] Time cost=0.080
2019-09-01 12:59:14,834 [INFO]  Saved checkpoint to "model/Monumental_building_cost_imputer/model-0123.params"
2019-09-01 12:59:14,841 [INFO]  Epoch[123] Validation-cross-entropy=0.000289
2019-09-01 12:59:14,842 [INFO]  Epoch[123] Validation-Monumental_building_cost-accuracy=1.000000
2019-09-01 12:59:14,898 [INFO]  Epoch[124] Batch [0-4]	Speed: 1534.30 samples/sec	cross-entropy=0.000178	Monumental_building_cost-accuracy=1.000000
2019-09-01 12:59:14,920 [INFO]  Epoch[124] Train-cross-entropy=0.000109
2019-09-01 12:59:14,921 [INFO]  Epoch[124] Train-Monumental_building_cost-accuracy=1.000000
2019-09-01 12:59:14,922 [INFO]  Epoch[124] Time cost=0.078
2019-09-01 12:59:14,932 [INFO]  Saved checkpoint to "model/Monumental_building_cost_imputer/model-0124.params"
2019-09-01 12:59:14,940 [INFO]  Epoch[124] Validation-cross-entropy=0.000285
2019-09-01 12:59:14,941 [INFO]  Epoch[124] Validation-Monumental_building_cost-accuracy=1.000000
2019-09-01 12:59:15,000 [INFO]  Epoch[125] Batch [0-4]	Speed: 1434.51 samples/sec	cross-entropy=0.000175	Monumental_building_cost-accuracy=1.000000
2019-09-01 12:59:15,028 [INFO]  Epoch[125] Train-cross-entropy=0.000107
2019-09-01 12:59:15,029 [INFO]  Epoch[125] Train-Monumental_building_cost-accuracy=1.000000
2019-09-01 12:59:15,030 [INFO]  Epoch[125] Time cost=0.088
2019-09-01 12:59:15,038 [INFO]  Saved checkpoint to "model/Monumental_building_cost_imputer/model-0125.params"
2019-09-01 12:59:15,046 [INFO]  Epoch[125] Validation-cross-entropy=0.000280
2019-09-01 12:59:15,046 [INFO]  Epoch[125] Validation-Monumental_building_cost-accuracy=1.000000
2019-09-01 12:59:15,107 [INFO]  Epoch[126] Batch [0-4]	Speed: 1348.64 samples/sec	cross-entropy=0.000173	Monumental_building_cost-accuracy=1.000000
2019-09-01 12:59:15,135 [INFO]  Epoch[126] Train-cross-entropy=0.000105
2019-09-01 12:59:15,136 [INFO]  Epoch[126] Train-Monumental_building_cost-accuracy=1.000000
2019-09-01 12:59:15,136 [INFO]  Epoch[126] Time cost=0.090
2019-09-01 12:59:15,145 [INFO]  Saved checkpoint to "model/Monumental_building_cost_imputer/model-0126.params"
2019-09-01 12:59:15,153 [INFO]  Epoch[126] Validation-cross-entropy=0.000276
2019-09-01 12:59:15,153 [INFO]  Epoch[126] Validation-Monumental_building_cost-accuracy=1.000000
2019-09-01 12:59:15,213 [INFO]  Epoch[127] Batch [0-4]	Speed: 1362.40 samples/sec	cross-entropy=0.000170	Monumental_building_cost-accuracy=1.000000
2019-09-01 12:59:15,235 [INFO]  Epoch[127] Train-cross-entropy=0.000104
2019-09-01 12:59:15,237 [INFO]  Epoch[127] Train-Monumental_building_cost-accuracy=1.000000
2019-09-01 12:59:15,238 [INFO]  Epoch[127] Time cost=0.084
2019-09-01 12:59:15,248 [INFO]  Saved checkpoint to "model/Monumental_building_cost_imputer/model-0127.params"
2019-09-01 12:59:15,254 [INFO]  Epoch[127] Validation-cross-entropy=0.000272
2019-09-01 12:59:15,255 [INFO]  Epoch[127] Validation-Monumental_building_cost-accuracy=1.000000
2019-09-01 12:59:15,308 [INFO]  Epoch[128] Batch [0-4]	Speed: 1482.50 samples/sec	cross-entropy=0.000167	Monumental_building_cost-accuracy=1.000000
2019-09-01 12:59:15,329 [INFO]  Epoch[128] Train-cross-entropy=0.000102
2019-09-01 12:59:15,330 [INFO]  Epoch[128] Train-Monumental_building_cost-accuracy=1.000000
2019-09-01 12:59:15,332 [INFO]  Epoch[128] Time cost=0.077
2019-09-01 12:59:15,344 [INFO]  Saved checkpoint to "model/Monumental_building_cost_imputer/model-0128.params"
2019-09-01 12:59:15,352 [INFO]  Epoch[128] Validation-cross-entropy=0.000268
2019-09-01 12:59:15,353 [INFO]  Epoch[128] Validation-Monumental_building_cost-accuracy=1.000000
2019-09-01 12:59:15,409 [INFO]  Epoch[129] Batch [0-4]	Speed: 1545.41 samples/sec	cross-entropy=0.000165	Monumental_building_cost-accuracy=1.000000
2019-09-01 12:59:15,429 [INFO]  Epoch[129] Train-cross-entropy=0.000101
2019-09-01 12:59:15,431 [INFO]  Epoch[129] Train-Monumental_building_cost-accuracy=1.000000
2019-09-01 12:59:15,433 [INFO]  Epoch[129] Time cost=0.078
2019-09-01 12:59:15,445 [INFO]  Saved checkpoint to "model/Monumental_building_cost_imputer/model-0129.params"
2019-09-01 12:59:15,452 [INFO]  Epoch[129] Validation-cross-entropy=0.000264
2019-09-01 12:59:15,454 [INFO]  Epoch[129] Validation-Monumental_building_cost-accuracy=1.000000
2019-09-01 12:59:15,509 [INFO]  Epoch[130] Batch [0-4]	Speed: 1540.35 samples/sec	cross-entropy=0.000163	Monumental_building_cost-accuracy=1.000000
2019-09-01 12:59:15,531 [INFO]  Epoch[130] Train-cross-entropy=0.000099
2019-09-01 12:59:15,533 [INFO]  Epoch[130] Train-Monumental_building_cost-accuracy=1.000000
2019-09-01 12:59:15,534 [INFO]  Epoch[130] Time cost=0.078
2019-09-01 12:59:15,546 [INFO]  Saved checkpoint to "model/Monumental_building_cost_imputer/model-0130.params"
2019-09-01 12:59:15,554 [INFO]  Epoch[130] Validation-cross-entropy=0.000260
2019-09-01 12:59:15,556 [INFO]  Epoch[130] Validation-Monumental_building_cost-accuracy=1.000000
2019-09-01 12:59:15,623 [INFO]  Epoch[131] Batch [0-4]	Speed: 1262.58 samples/sec	cross-entropy=0.000160	Monumental_building_cost-accuracy=1.000000
2019-09-01 12:59:15,652 [INFO]  Epoch[131] Train-cross-entropy=0.000098
2019-09-01 12:59:15,652 [INFO]  Epoch[131] Train-Monumental_building_cost-accuracy=1.000000
2019-09-01 12:59:15,653 [INFO]  Epoch[131] Time cost=0.095
2019-09-01 12:59:15,662 [INFO]  Saved checkpoint to "model/Monumental_building_cost_imputer/model-0131.params"
2019-09-01 12:59:15,669 [INFO]  Epoch[131] Validation-cross-entropy=0.000256
2019-09-01 12:59:15,670 [INFO]  Epoch[131] Validation-Monumental_building_cost-accuracy=1.000000
2019-09-01 12:59:15,731 [INFO]  Epoch[132] Batch [0-4]	Speed: 1341.52 samples/sec	cross-entropy=0.000158	Monumental_building_cost-accuracy=1.000000
2019-09-01 12:59:15,759 [INFO]  Epoch[132] Train-cross-entropy=0.000097
2019-09-01 12:59:15,760 [INFO]  Epoch[132] Train-Monumental_building_cost-accuracy=1.000000
2019-09-01 12:59:15,760 [INFO]  Epoch[132] Time cost=0.090
2019-09-01 12:59:15,769 [INFO]  Saved checkpoint to "model/Monumental_building_cost_imputer/model-0132.params"
2019-09-01 12:59:15,776 [INFO]  Epoch[132] Validation-cross-entropy=0.000253
2019-09-01 12:59:15,777 [INFO]  Epoch[132] Validation-Monumental_building_cost-accuracy=1.000000
2019-09-01 12:59:15,831 [INFO]  Epoch[133] Batch [0-4]	Speed: 1562.02 samples/sec	cross-entropy=0.000156	Monumental_building_cost-accuracy=1.000000
2019-09-01 12:59:15,851 [INFO]  Epoch[133] Train-cross-entropy=0.000095
2019-09-01 12:59:15,854 [INFO]  Epoch[133] Train-Monumental_building_cost-accuracy=1.000000
2019-09-01 12:59:15,855 [INFO]  Epoch[133] Time cost=0.077
2019-09-01 12:59:15,868 [INFO]  Saved checkpoint to "model/Monumental_building_cost_imputer/model-0133.params"
2019-09-01 12:59:15,874 [INFO]  Epoch[133] Validation-cross-entropy=0.000249
2019-09-01 12:59:15,876 [INFO]  Epoch[133] Validation-Monumental_building_cost-accuracy=1.000000
2019-09-01 12:59:15,932 [INFO]  Epoch[134] Batch [0-4]	Speed: 1508.14 samples/sec	cross-entropy=0.000153	Monumental_building_cost-accuracy=1.000000
2019-09-01 12:59:15,954 [INFO]  Epoch[134] Train-cross-entropy=0.000094
2019-09-01 12:59:15,956 [INFO]  Epoch[134] Train-Monumental_building_cost-accuracy=1.000000
2019-09-01 12:59:15,957 [INFO]  Epoch[134] Time cost=0.079
2019-09-01 12:59:15,969 [INFO]  Saved checkpoint to "model/Monumental_building_cost_imputer/model-0134.params"
2019-09-01 12:59:15,976 [INFO]  Epoch[134] Validation-cross-entropy=0.000246
2019-09-01 12:59:15,977 [INFO]  Epoch[134] Validation-Monumental_building_cost-accuracy=1.000000
2019-09-01 12:59:16,033 [INFO]  Epoch[135] Batch [0-4]	Speed: 1519.74 samples/sec	cross-entropy=0.000151	Monumental_building_cost-accuracy=1.000000
2019-09-01 12:59:16,053 [INFO]  Epoch[135] Train-cross-entropy=0.000092
2019-09-01 12:59:16,055 [INFO]  Epoch[135] Train-Monumental_building_cost-accuracy=1.000000
2019-09-01 12:59:16,057 [INFO]  Epoch[135] Time cost=0.078
2019-09-01 12:59:16,068 [INFO]  Saved checkpoint to "model/Monumental_building_cost_imputer/model-0135.params"
2019-09-01 12:59:16,075 [INFO]  Epoch[135] Validation-cross-entropy=0.000242
2019-09-01 12:59:16,076 [INFO]  Epoch[135] Validation-Monumental_building_cost-accuracy=1.000000
2019-09-01 12:59:16,132 [INFO]  Epoch[136] Batch [0-4]	Speed: 1521.12 samples/sec	cross-entropy=0.000149	Monumental_building_cost-accuracy=1.000000
2019-09-01 12:59:16,152 [INFO]  Epoch[136] Train-cross-entropy=0.000091
2019-09-01 12:59:16,154 [INFO]  Epoch[136] Train-Monumental_building_cost-accuracy=1.000000
2019-09-01 12:59:16,156 [INFO]  Epoch[136] Time cost=0.079
2019-09-01 12:59:16,167 [INFO]  Saved checkpoint to "model/Monumental_building_cost_imputer/model-0136.params"
2019-09-01 12:59:16,174 [INFO]  Epoch[136] Validation-cross-entropy=0.000239
2019-09-01 12:59:16,175 [INFO]  Epoch[136] Validation-Monumental_building_cost-accuracy=1.000000
2019-09-01 12:59:16,230 [INFO]  Epoch[137] Batch [0-4]	Speed: 1552.40 samples/sec	cross-entropy=0.000147	Monumental_building_cost-accuracy=1.000000
2019-09-01 12:59:16,250 [INFO]  Epoch[137] Train-cross-entropy=0.000090
2019-09-01 12:59:16,252 [INFO]  Epoch[137] Train-Monumental_building_cost-accuracy=1.000000
2019-09-01 12:59:16,254 [INFO]  Epoch[137] Time cost=0.078
2019-09-01 12:59:16,267 [INFO]  Saved checkpoint to "model/Monumental_building_cost_imputer/model-0137.params"
2019-09-01 12:59:16,273 [INFO]  Epoch[137] Validation-cross-entropy=0.000235
2019-09-01 12:59:16,274 [INFO]  Epoch[137] Validation-Monumental_building_cost-accuracy=1.000000
2019-09-01 12:59:16,331 [INFO]  Epoch[138] Batch [0-4]	Speed: 1524.45 samples/sec	cross-entropy=0.000145	Monumental_building_cost-accuracy=1.000000
2019-09-01 12:59:16,351 [INFO]  Epoch[138] Train-cross-entropy=0.000089
2019-09-01 12:59:16,352 [INFO]  Epoch[138] Train-Monumental_building_cost-accuracy=1.000000
2019-09-01 12:59:16,354 [INFO]  Epoch[138] Time cost=0.078
2019-09-01 12:59:16,366 [INFO]  Saved checkpoint to "model/Monumental_building_cost_imputer/model-0138.params"
2019-09-01 12:59:16,372 [INFO]  Epoch[138] Validation-cross-entropy=0.000232
2019-09-01 12:59:16,372 [INFO]  Epoch[138] Validation-Monumental_building_cost-accuracy=1.000000
2019-09-01 12:59:16,429 [INFO]  Epoch[139] Batch [0-4]	Speed: 1391.46 samples/sec	cross-entropy=0.000143	Monumental_building_cost-accuracy=1.000000
2019-09-01 12:59:16,450 [INFO]  Epoch[139] Train-cross-entropy=0.000088
2019-09-01 12:59:16,452 [INFO]  Epoch[139] Train-Monumental_building_cost-accuracy=1.000000
2019-09-01 12:59:16,453 [INFO]  Epoch[139] Time cost=0.080
2019-09-01 12:59:16,466 [INFO]  Saved checkpoint to "model/Monumental_building_cost_imputer/model-0139.params"
2019-09-01 12:59:16,473 [INFO]  Epoch[139] Validation-cross-entropy=0.000229
2019-09-01 12:59:16,474 [INFO]  Epoch[139] Validation-Monumental_building_cost-accuracy=1.000000
2019-09-01 12:59:16,531 [INFO]  Epoch[140] Batch [0-4]	Speed: 1505.90 samples/sec	cross-entropy=0.000141	Monumental_building_cost-accuracy=1.000000
2019-09-01 12:59:16,551 [INFO]  Epoch[140] Train-cross-entropy=0.000086
2019-09-01 12:59:16,553 [INFO]  Epoch[140] Train-Monumental_building_cost-accuracy=1.000000
2019-09-01 12:59:16,555 [INFO]  Epoch[140] Time cost=0.079
2019-09-01 12:59:16,567 [INFO]  Saved checkpoint to "model/Monumental_building_cost_imputer/model-0140.params"
2019-09-01 12:59:16,577 [INFO]  Epoch[140] Validation-cross-entropy=0.000226
2019-09-01 12:59:16,579 [INFO]  Epoch[140] Validation-Monumental_building_cost-accuracy=1.000000
2019-09-01 12:59:16,636 [INFO]  Epoch[141] Batch [0-4]	Speed: 1523.06 samples/sec	cross-entropy=0.000139	Monumental_building_cost-accuracy=1.000000
2019-09-01 12:59:16,656 [INFO]  Epoch[141] Train-cross-entropy=0.000085
2019-09-01 12:59:16,657 [INFO]  Epoch[141] Train-Monumental_building_cost-accuracy=1.000000
2019-09-01 12:59:16,658 [INFO]  Epoch[141] Time cost=0.078
2019-09-01 12:59:16,668 [INFO]  Saved checkpoint to "model/Monumental_building_cost_imputer/model-0141.params"
2019-09-01 12:59:16,676 [INFO]  Epoch[141] Validation-cross-entropy=0.000223
2019-09-01 12:59:16,677 [INFO]  Epoch[141] Validation-Monumental_building_cost-accuracy=1.000000
2019-09-01 12:59:16,731 [INFO]  Epoch[142] Batch [0-4]	Speed: 1538.03 samples/sec	cross-entropy=0.000137	Monumental_building_cost-accuracy=1.000000
2019-09-01 12:59:16,760 [INFO]  Epoch[142] Train-cross-entropy=0.000084
2019-09-01 12:59:16,761 [INFO]  Epoch[142] Train-Monumental_building_cost-accuracy=1.000000
2019-09-01 12:59:16,761 [INFO]  Epoch[142] Time cost=0.084
2019-09-01 12:59:16,770 [INFO]  Saved checkpoint to "model/Monumental_building_cost_imputer/model-0142.params"
2019-09-01 12:59:16,778 [INFO]  Epoch[142] Validation-cross-entropy=0.000220
2019-09-01 12:59:16,778 [INFO]  Epoch[142] Validation-Monumental_building_cost-accuracy=1.000000
2019-09-01 12:59:16,836 [INFO]  Epoch[143] Batch [0-4]	Speed: 1440.66 samples/sec	cross-entropy=0.000135	Monumental_building_cost-accuracy=1.000000
2019-09-01 12:59:16,856 [INFO]  Epoch[143] Train-cross-entropy=0.000083
2019-09-01 12:59:16,858 [INFO]  Epoch[143] Train-Monumental_building_cost-accuracy=1.000000
2019-09-01 12:59:16,860 [INFO]  Epoch[143] Time cost=0.081
2019-09-01 12:59:16,873 [INFO]  Saved checkpoint to "model/Monumental_building_cost_imputer/model-0143.params"
2019-09-01 12:59:16,880 [INFO]  Epoch[143] Validation-cross-entropy=0.000217
2019-09-01 12:59:16,881 [INFO]  Epoch[143] Validation-Monumental_building_cost-accuracy=1.000000
2019-09-01 12:59:16,936 [INFO]  Epoch[144] Batch [0-4]	Speed: 1539.79 samples/sec	cross-entropy=0.000134	Monumental_building_cost-accuracy=1.000000
2019-09-01 12:59:16,957 [INFO]  Epoch[144] Train-cross-entropy=0.000082
2019-09-01 12:59:16,959 [INFO]  Epoch[144] Train-Monumental_building_cost-accuracy=1.000000
2019-09-01 12:59:16,960 [INFO]  Epoch[144] Time cost=0.077
2019-09-01 12:59:16,973 [INFO]  Saved checkpoint to "model/Monumental_building_cost_imputer/model-0144.params"
2019-09-01 12:59:16,980 [INFO]  Epoch[144] Validation-cross-entropy=0.000214
2019-09-01 12:59:16,981 [INFO]  Epoch[144] Validation-Monumental_building_cost-accuracy=1.000000
2019-09-01 12:59:17,038 [INFO]  Epoch[145] Batch [0-4]	Speed: 1517.52 samples/sec	cross-entropy=0.000132	Monumental_building_cost-accuracy=1.000000
2019-09-01 12:59:17,059 [INFO]  Epoch[145] Train-cross-entropy=0.000081
2019-09-01 12:59:17,061 [INFO]  Epoch[145] Train-Monumental_building_cost-accuracy=1.000000
2019-09-01 12:59:17,062 [INFO]  Epoch[145] Time cost=0.080
2019-09-01 12:59:17,075 [INFO]  Saved checkpoint to "model/Monumental_building_cost_imputer/model-0145.params"
2019-09-01 12:59:17,083 [INFO]  Epoch[145] Validation-cross-entropy=0.000211
2019-09-01 12:59:17,084 [INFO]  Epoch[145] Validation-Monumental_building_cost-accuracy=1.000000
2019-09-01 12:59:17,141 [INFO]  Epoch[146] Batch [0-4]	Speed: 1505.33 samples/sec	cross-entropy=0.000130	Monumental_building_cost-accuracy=1.000000
2019-09-01 12:59:17,161 [INFO]  Epoch[146] Train-cross-entropy=0.000080
2019-09-01 12:59:17,163 [INFO]  Epoch[146] Train-Monumental_building_cost-accuracy=1.000000
2019-09-01 12:59:17,165 [INFO]  Epoch[146] Time cost=0.079
2019-09-01 12:59:17,177 [INFO]  Saved checkpoint to "model/Monumental_building_cost_imputer/model-0146.params"
2019-09-01 12:59:17,184 [INFO]  Epoch[146] Validation-cross-entropy=0.000208
2019-09-01 12:59:17,186 [INFO]  Epoch[146] Validation-Monumental_building_cost-accuracy=1.000000
2019-09-01 12:59:17,240 [INFO]  Epoch[147] Batch [0-4]	Speed: 1557.93 samples/sec	cross-entropy=0.000128	Monumental_building_cost-accuracy=1.000000
2019-09-01 12:59:17,264 [INFO]  Epoch[147] Train-cross-entropy=0.000079
2019-09-01 12:59:17,265 [INFO]  Epoch[147] Train-Monumental_building_cost-accuracy=1.000000
2019-09-01 12:59:17,265 [INFO]  Epoch[147] Time cost=0.077
2019-09-01 12:59:17,276 [INFO]  Saved checkpoint to "model/Monumental_building_cost_imputer/model-0147.params"
2019-09-01 12:59:17,283 [INFO]  Epoch[147] Validation-cross-entropy=0.000205
2019-09-01 12:59:17,284 [INFO]  Epoch[147] Validation-Monumental_building_cost-accuracy=1.000000
2019-09-01 12:59:17,340 [INFO]  Epoch[148] Batch [0-4]	Speed: 1517.25 samples/sec	cross-entropy=0.000127	Monumental_building_cost-accuracy=1.000000
2019-09-01 12:59:17,365 [INFO]  Epoch[148] Train-cross-entropy=0.000078
2019-09-01 12:59:17,366 [INFO]  Epoch[148] Train-Monumental_building_cost-accuracy=1.000000
2019-09-01 12:59:17,367 [INFO]  Epoch[148] Time cost=0.082
2019-09-01 12:59:17,377 [INFO]  Saved checkpoint to "model/Monumental_building_cost_imputer/model-0148.params"
2019-09-01 12:59:17,382 [INFO]  Epoch[148] Validation-cross-entropy=0.000203
2019-09-01 12:59:17,383 [INFO]  Epoch[148] Validation-Monumental_building_cost-accuracy=1.000000
2019-09-01 12:59:17,436 [INFO]  Epoch[149] Batch [0-4]	Speed: 1502.68 samples/sec	cross-entropy=0.000125	Monumental_building_cost-accuracy=1.000000
2019-09-01 12:59:17,457 [INFO]  Epoch[149] Train-cross-entropy=0.000077
2019-09-01 12:59:17,459 [INFO]  Epoch[149] Train-Monumental_building_cost-accuracy=1.000000
2019-09-01 12:59:17,461 [INFO]  Epoch[149] Time cost=0.077
2019-09-01 12:59:17,473 [INFO]  Saved checkpoint to "model/Monumental_building_cost_imputer/model-0149.params"
2019-09-01 12:59:17,480 [INFO]  Epoch[149] Validation-cross-entropy=0.000200
2019-09-01 12:59:17,481 [INFO]  Epoch[149] Validation-Monumental_building_cost-accuracy=1.000000
2019-09-01 12:59:17,537 [INFO]  Epoch[150] Batch [0-4]	Speed: 1510.54 samples/sec	cross-entropy=0.000124	Monumental_building_cost-accuracy=1.000000
2019-09-01 12:59:17,557 [INFO]  Epoch[150] Train-cross-entropy=0.000076
2019-09-01 12:59:17,559 [INFO]  Epoch[150] Train-Monumental_building_cost-accuracy=1.000000
2019-09-01 12:59:17,561 [INFO]  Epoch[150] Time cost=0.078
2019-09-01 12:59:17,572 [INFO]  Saved checkpoint to "model/Monumental_building_cost_imputer/model-0150.params"
2019-09-01 12:59:17,579 [INFO]  Epoch[150] Validation-cross-entropy=0.000198
2019-09-01 12:59:17,580 [INFO]  Epoch[150] Validation-Monumental_building_cost-accuracy=1.000000
2019-09-01 12:59:17,636 [INFO]  Epoch[151] Batch [0-4]	Speed: 1540.96 samples/sec	cross-entropy=0.000122	Monumental_building_cost-accuracy=1.000000
2019-09-01 12:59:17,657 [INFO]  Epoch[151] Train-cross-entropy=0.000075
2019-09-01 12:59:17,659 [INFO]  Epoch[151] Train-Monumental_building_cost-accuracy=1.000000
2019-09-01 12:59:17,660 [INFO]  Epoch[151] Time cost=0.079
2019-09-01 12:59:17,672 [INFO]  Saved checkpoint to "model/Monumental_building_cost_imputer/model-0151.params"
2019-09-01 12:59:17,683 [INFO]  Epoch[151] Validation-cross-entropy=0.000195
2019-09-01 12:59:17,685 [INFO]  Epoch[151] Validation-Monumental_building_cost-accuracy=1.000000
2019-09-01 12:59:17,750 [INFO]  Epoch[152] Batch [0-4]	Speed: 1266.28 samples/sec	cross-entropy=0.000120	Monumental_building_cost-accuracy=1.000000
2019-09-01 12:59:17,778 [INFO]  Epoch[152] Train-cross-entropy=0.000074
2019-09-01 12:59:17,779 [INFO]  Epoch[152] Train-Monumental_building_cost-accuracy=1.000000
2019-09-01 12:59:17,780 [INFO]  Epoch[152] Time cost=0.094
2019-09-01 12:59:17,789 [INFO]  Saved checkpoint to "model/Monumental_building_cost_imputer/model-0152.params"
2019-09-01 12:59:17,795 [INFO]  Epoch[152] Validation-cross-entropy=0.000193
2019-09-01 12:59:17,796 [INFO]  Epoch[152] Validation-Monumental_building_cost-accuracy=1.000000
2019-09-01 12:59:17,854 [INFO]  Epoch[153] Batch [0-4]	Speed: 1340.89 samples/sec	cross-entropy=0.000119	Monumental_building_cost-accuracy=1.000000
2019-09-01 12:59:17,874 [INFO]  Epoch[153] Train-cross-entropy=0.000073
2019-09-01 12:59:17,876 [INFO]  Epoch[153] Train-Monumental_building_cost-accuracy=1.000000
2019-09-01 12:59:17,878 [INFO]  Epoch[153] Time cost=0.081
2019-09-01 12:59:17,891 [INFO]  Saved checkpoint to "model/Monumental_building_cost_imputer/model-0153.params"
2019-09-01 12:59:17,898 [INFO]  Epoch[153] Validation-cross-entropy=0.000190
2019-09-01 12:59:17,899 [INFO]  Epoch[153] Validation-Monumental_building_cost-accuracy=1.000000
2019-09-01 12:59:17,956 [INFO]  Epoch[154] Batch [0-4]	Speed: 1499.55 samples/sec	cross-entropy=0.000117	Monumental_building_cost-accuracy=1.000000
2019-09-01 12:59:17,976 [INFO]  Epoch[154] Train-cross-entropy=0.000072
2019-09-01 12:59:17,978 [INFO]  Epoch[154] Train-Monumental_building_cost-accuracy=1.000000
2019-09-01 12:59:17,980 [INFO]  Epoch[154] Time cost=0.079
2019-09-01 12:59:17,992 [INFO]  Saved checkpoint to "model/Monumental_building_cost_imputer/model-0154.params"
2019-09-01 12:59:18,002 [INFO]  Epoch[154] Validation-cross-entropy=0.000188
2019-09-01 12:59:18,004 [INFO]  Epoch[154] Validation-Monumental_building_cost-accuracy=1.000000
2019-09-01 12:59:18,069 [INFO]  Epoch[155] Batch [0-4]	Speed: 1282.85 samples/sec	cross-entropy=0.000116	Monumental_building_cost-accuracy=1.000000
2019-09-01 12:59:18,094 [INFO]  Epoch[155] Train-cross-entropy=0.000071
2019-09-01 12:59:18,094 [INFO]  Epoch[155] Train-Monumental_building_cost-accuracy=1.000000
2019-09-01 12:59:18,095 [INFO]  Epoch[155] Time cost=0.090
2019-09-01 12:59:18,105 [INFO]  Saved checkpoint to "model/Monumental_building_cost_imputer/model-0155.params"
2019-09-01 12:59:18,114 [INFO]  Epoch[155] Validation-cross-entropy=0.000185
2019-09-01 12:59:18,115 [INFO]  Epoch[155] Validation-Monumental_building_cost-accuracy=1.000000
2019-09-01 12:59:18,183 [INFO]  Epoch[156] Batch [0-4]	Speed: 1291.01 samples/sec	cross-entropy=0.000114	Monumental_building_cost-accuracy=1.000000
2019-09-01 12:59:18,211 [INFO]  Epoch[156] Train-cross-entropy=0.000070
2019-09-01 12:59:18,212 [INFO]  Epoch[156] Train-Monumental_building_cost-accuracy=1.000000
2019-09-01 12:59:18,212 [INFO]  Epoch[156] Time cost=0.096
2019-09-01 12:59:18,221 [INFO]  Saved checkpoint to "model/Monumental_building_cost_imputer/model-0156.params"
2019-09-01 12:59:18,228 [INFO]  Epoch[156] Validation-cross-entropy=0.000183
2019-09-01 12:59:18,229 [INFO]  Epoch[156] Validation-Monumental_building_cost-accuracy=1.000000
2019-09-01 12:59:18,287 [INFO]  Epoch[157] Batch [0-4]	Speed: 1407.90 samples/sec	cross-entropy=0.000113	Monumental_building_cost-accuracy=1.000000
2019-09-01 12:59:18,307 [INFO]  Epoch[157] Train-cross-entropy=0.000069
2019-09-01 12:59:18,309 [INFO]  Epoch[157] Train-Monumental_building_cost-accuracy=1.000000
2019-09-01 12:59:18,311 [INFO]  Epoch[157] Time cost=0.081
2019-09-01 12:59:18,324 [INFO]  Saved checkpoint to "model/Monumental_building_cost_imputer/model-0157.params"
2019-09-01 12:59:18,331 [INFO]  Epoch[157] Validation-cross-entropy=0.000181
2019-09-01 12:59:18,332 [INFO]  Epoch[157] Validation-Monumental_building_cost-accuracy=1.000000
2019-09-01 12:59:18,389 [INFO]  Epoch[158] Batch [0-4]	Speed: 1534.18 samples/sec	cross-entropy=0.000112	Monumental_building_cost-accuracy=1.000000
2019-09-01 12:59:18,410 [INFO]  Epoch[158] Train-cross-entropy=0.000069
2019-09-01 12:59:18,412 [INFO]  Epoch[158] Train-Monumental_building_cost-accuracy=1.000000
2019-09-01 12:59:18,413 [INFO]  Epoch[158] Time cost=0.081
2019-09-01 12:59:18,426 [INFO]  Saved checkpoint to "model/Monumental_building_cost_imputer/model-0158.params"
2019-09-01 12:59:18,433 [INFO]  Epoch[158] Validation-cross-entropy=0.000179
2019-09-01 12:59:18,434 [INFO]  Epoch[158] Validation-Monumental_building_cost-accuracy=1.000000
2019-09-01 12:59:18,490 [INFO]  Epoch[159] Batch [0-4]	Speed: 1508.34 samples/sec	cross-entropy=0.000110	Monumental_building_cost-accuracy=1.000000
2019-09-01 12:59:18,512 [INFO]  Epoch[159] Train-cross-entropy=0.000068
2019-09-01 12:59:18,514 [INFO]  Epoch[159] Train-Monumental_building_cost-accuracy=1.000000
2019-09-01 12:59:18,515 [INFO]  Epoch[159] Time cost=0.080
2019-09-01 12:59:18,527 [INFO]  Saved checkpoint to "model/Monumental_building_cost_imputer/model-0159.params"
2019-09-01 12:59:18,535 [INFO]  Epoch[159] Validation-cross-entropy=0.000176
2019-09-01 12:59:18,536 [INFO]  Epoch[159] Validation-Monumental_building_cost-accuracy=1.000000
2019-09-01 12:59:18,591 [INFO]  Epoch[160] Batch [0-4]	Speed: 1521.94 samples/sec	cross-entropy=0.000109	Monumental_building_cost-accuracy=1.000000
2019-09-01 12:59:18,611 [INFO]  Epoch[160] Train-cross-entropy=0.000067
2019-09-01 12:59:18,613 [INFO]  Epoch[160] Train-Monumental_building_cost-accuracy=1.000000
2019-09-01 12:59:18,615 [INFO]  Epoch[160] Time cost=0.077
2019-09-01 12:59:18,628 [INFO]  Saved checkpoint to "model/Monumental_building_cost_imputer/model-0160.params"
2019-09-01 12:59:18,634 [INFO]  Epoch[160] Validation-cross-entropy=0.000174
2019-09-01 12:59:18,636 [INFO]  Epoch[160] Validation-Monumental_building_cost-accuracy=1.000000
2019-09-01 12:59:18,691 [INFO]  Epoch[161] Batch [0-4]	Speed: 1549.21 samples/sec	cross-entropy=0.000108	Monumental_building_cost-accuracy=1.000000
2019-09-01 12:59:18,711 [INFO]  Epoch[161] Train-cross-entropy=0.000066
2019-09-01 12:59:18,713 [INFO]  Epoch[161] Train-Monumental_building_cost-accuracy=1.000000
2019-09-01 12:59:18,715 [INFO]  Epoch[161] Time cost=0.077
2019-09-01 12:59:18,726 [INFO]  Saved checkpoint to "model/Monumental_building_cost_imputer/model-0161.params"
2019-09-01 12:59:18,735 [INFO]  Epoch[161] Validation-cross-entropy=0.000172
2019-09-01 12:59:18,737 [INFO]  Epoch[161] Validation-Monumental_building_cost-accuracy=1.000000
2019-09-01 12:59:18,804 [INFO]  Epoch[162] Batch [0-4]	Speed: 1266.12 samples/sec	cross-entropy=0.000106	Monumental_building_cost-accuracy=1.000000
2019-09-01 12:59:18,832 [INFO]  Epoch[162] Train-cross-entropy=0.000066
2019-09-01 12:59:18,833 [INFO]  Epoch[162] Train-Monumental_building_cost-accuracy=1.000000
2019-09-01 12:59:18,834 [INFO]  Epoch[162] Time cost=0.095
2019-09-01 12:59:18,843 [INFO]  Saved checkpoint to "model/Monumental_building_cost_imputer/model-0162.params"
2019-09-01 12:59:18,849 [INFO]  Epoch[162] Validation-cross-entropy=0.000170
2019-09-01 12:59:18,850 [INFO]  Epoch[162] Validation-Monumental_building_cost-accuracy=1.000000
2019-09-01 12:59:18,903 [INFO]  Epoch[163] Batch [0-4]	Speed: 1501.53 samples/sec	cross-entropy=0.000105	Monumental_building_cost-accuracy=1.000000
2019-09-01 12:59:18,923 [INFO]  Epoch[163] Train-cross-entropy=0.000065
2019-09-01 12:59:18,926 [INFO]  Epoch[163] Train-Monumental_building_cost-accuracy=1.000000
2019-09-01 12:59:18,927 [INFO]  Epoch[163] Time cost=0.077
2019-09-01 12:59:18,940 [INFO]  Saved checkpoint to "model/Monumental_building_cost_imputer/model-0163.params"
2019-09-01 12:59:18,947 [INFO]  Epoch[163] Validation-cross-entropy=0.000168
2019-09-01 12:59:18,948 [INFO]  Epoch[163] Validation-Monumental_building_cost-accuracy=1.000000
2019-09-01 12:59:19,004 [INFO]  Epoch[164] Batch [0-4]	Speed: 1507.35 samples/sec	cross-entropy=0.000104	Monumental_building_cost-accuracy=1.000000
2019-09-01 12:59:19,024 [INFO]  Epoch[164] Train-cross-entropy=0.000064
2019-09-01 12:59:19,026 [INFO]  Epoch[164] Train-Monumental_building_cost-accuracy=1.000000
2019-09-01 12:59:19,028 [INFO]  Epoch[164] Time cost=0.078
2019-09-01 12:59:19,041 [INFO]  Saved checkpoint to "model/Monumental_building_cost_imputer/model-0164.params"
2019-09-01 12:59:19,048 [INFO]  Epoch[164] Validation-cross-entropy=0.000166
2019-09-01 12:59:19,049 [INFO]  Epoch[164] Validation-Monumental_building_cost-accuracy=1.000000
2019-09-01 12:59:19,104 [INFO]  Epoch[165] Batch [0-4]	Speed: 1541.10 samples/sec	cross-entropy=0.000103	Monumental_building_cost-accuracy=1.000000
2019-09-01 12:59:19,125 [INFO]  Epoch[165] Train-cross-entropy=0.000063
2019-09-01 12:59:19,128 [INFO]  Epoch[165] Train-Monumental_building_cost-accuracy=1.000000
2019-09-01 12:59:19,129 [INFO]  Epoch[165] Time cost=0.077
2019-09-01 12:59:19,142 [INFO]  Saved checkpoint to "model/Monumental_building_cost_imputer/model-0165.params"
2019-09-01 12:59:19,149 [INFO]  Epoch[165] Validation-cross-entropy=0.000164
2019-09-01 12:59:19,150 [INFO]  Epoch[165] Validation-Monumental_building_cost-accuracy=1.000000
2019-09-01 12:59:19,206 [INFO]  Epoch[166] Batch [0-4]	Speed: 1535.68 samples/sec	cross-entropy=0.000101	Monumental_building_cost-accuracy=1.000000
2019-09-01 12:59:19,227 [INFO]  Epoch[166] Train-cross-entropy=0.000063
2019-09-01 12:59:19,229 [INFO]  Epoch[166] Train-Monumental_building_cost-accuracy=1.000000
2019-09-01 12:59:19,230 [INFO]  Epoch[166] Time cost=0.077
2019-09-01 12:59:19,243 [INFO]  Saved checkpoint to "model/Monumental_building_cost_imputer/model-0166.params"
2019-09-01 12:59:19,249 [INFO]  Epoch[166] Validation-cross-entropy=0.000162
2019-09-01 12:59:19,250 [INFO]  Epoch[166] Validation-Monumental_building_cost-accuracy=1.000000
2019-09-01 12:59:19,307 [INFO]  Epoch[167] Batch [0-4]	Speed: 1506.42 samples/sec	cross-entropy=0.000100	Monumental_building_cost-accuracy=1.000000
2019-09-01 12:59:19,327 [INFO]  Epoch[167] Train-cross-entropy=0.000062
2019-09-01 12:59:19,329 [INFO]  Epoch[167] Train-Monumental_building_cost-accuracy=1.000000
2019-09-01 12:59:19,330 [INFO]  Epoch[167] Time cost=0.078
2019-09-01 12:59:19,343 [INFO]  Saved checkpoint to "model/Monumental_building_cost_imputer/model-0167.params"
2019-09-01 12:59:19,353 [INFO]  Epoch[167] Validation-cross-entropy=0.000160
2019-09-01 12:59:19,355 [INFO]  Epoch[167] Validation-Monumental_building_cost-accuracy=1.000000
2019-09-01 12:59:19,409 [INFO]  Epoch[168] Batch [0-4]	Speed: 1574.24 samples/sec	cross-entropy=0.000099	Monumental_building_cost-accuracy=1.000000
2019-09-01 12:59:19,430 [INFO]  Epoch[168] Train-cross-entropy=0.000061
2019-09-01 12:59:19,432 [INFO]  Epoch[168] Train-Monumental_building_cost-accuracy=1.000000
2019-09-01 12:59:19,434 [INFO]  Epoch[168] Time cost=0.078
2019-09-01 12:59:19,446 [INFO]  Saved checkpoint to "model/Monumental_building_cost_imputer/model-0168.params"
2019-09-01 12:59:19,453 [INFO]  Epoch[168] Validation-cross-entropy=0.000158
2019-09-01 12:59:19,454 [INFO]  Epoch[168] Validation-Monumental_building_cost-accuracy=1.000000
2019-09-01 12:59:19,509 [INFO]  Epoch[169] Batch [0-4]	Speed: 1552.42 samples/sec	cross-entropy=0.000098	Monumental_building_cost-accuracy=1.000000
2019-09-01 12:59:19,533 [INFO]  Epoch[169] Train-cross-entropy=0.000060
2019-09-01 12:59:19,534 [INFO]  Epoch[169] Train-Monumental_building_cost-accuracy=1.000000
2019-09-01 12:59:19,535 [INFO]  Epoch[169] Time cost=0.078
2019-09-01 12:59:19,545 [INFO]  Saved checkpoint to "model/Monumental_building_cost_imputer/model-0169.params"
2019-09-01 12:59:19,552 [INFO]  Epoch[169] Validation-cross-entropy=0.000156
2019-09-01 12:59:19,553 [INFO]  Epoch[169] Validation-Monumental_building_cost-accuracy=1.000000
2019-09-01 12:59:19,606 [INFO]  Epoch[170] Batch [0-4]	Speed: 1493.12 samples/sec	cross-entropy=0.000097	Monumental_building_cost-accuracy=1.000000
2019-09-01 12:59:19,629 [INFO]  Epoch[170] Train-cross-entropy=0.000060
2019-09-01 12:59:19,630 [INFO]  Epoch[170] Train-Monumental_building_cost-accuracy=1.000000
2019-09-01 12:59:19,631 [INFO]  Epoch[170] Time cost=0.077
2019-09-01 12:59:19,642 [INFO]  Saved checkpoint to "model/Monumental_building_cost_imputer/model-0170.params"
2019-09-01 12:59:19,651 [INFO]  Epoch[170] Validation-cross-entropy=0.000155
2019-09-01 12:59:19,653 [INFO]  Epoch[170] Validation-Monumental_building_cost-accuracy=1.000000
2019-09-01 12:59:19,718 [INFO]  Epoch[171] Batch [0-4]	Speed: 1333.83 samples/sec	cross-entropy=0.000096	Monumental_building_cost-accuracy=1.000000
2019-09-01 12:59:19,738 [INFO]  Epoch[171] Train-cross-entropy=0.000059
2019-09-01 12:59:19,740 [INFO]  Epoch[171] Train-Monumental_building_cost-accuracy=1.000000
2019-09-01 12:59:19,741 [INFO]  Epoch[171] Time cost=0.087
2019-09-01 12:59:19,754 [INFO]  Saved checkpoint to "model/Monumental_building_cost_imputer/model-0171.params"
2019-09-01 12:59:19,762 [INFO]  Epoch[171] Validation-cross-entropy=0.000153
2019-09-01 12:59:19,763 [INFO]  Epoch[171] Validation-Monumental_building_cost-accuracy=1.000000
2019-09-01 12:59:19,820 [INFO]  Epoch[172] Batch [0-4]	Speed: 1513.86 samples/sec	cross-entropy=0.000095	Monumental_building_cost-accuracy=1.000000
2019-09-01 12:59:19,840 [INFO]  Epoch[172] Train-cross-entropy=0.000058
2019-09-01 12:59:19,842 [INFO]  Epoch[172] Train-Monumental_building_cost-accuracy=1.000000
2019-09-01 12:59:19,844 [INFO]  Epoch[172] Time cost=0.080
2019-09-01 12:59:19,857 [INFO]  Saved checkpoint to "model/Monumental_building_cost_imputer/model-0172.params"
2019-09-01 12:59:19,864 [INFO]  Epoch[172] Validation-cross-entropy=0.000151
2019-09-01 12:59:19,865 [INFO]  Epoch[172] Validation-Monumental_building_cost-accuracy=1.000000
2019-09-01 12:59:19,920 [INFO]  Epoch[173] Batch [0-4]	Speed: 1555.40 samples/sec	cross-entropy=0.000093	Monumental_building_cost-accuracy=1.000000
2019-09-01 12:59:19,940 [INFO]  Epoch[173] Train-cross-entropy=0.000058
2019-09-01 12:59:19,941 [INFO]  Epoch[173] Train-Monumental_building_cost-accuracy=1.000000
2019-09-01 12:59:19,943 [INFO]  Epoch[173] Time cost=0.076
2019-09-01 12:59:19,956 [INFO]  Saved checkpoint to "model/Monumental_building_cost_imputer/model-0173.params"
2019-09-01 12:59:19,966 [INFO]  Epoch[173] Validation-cross-entropy=0.000149
2019-09-01 12:59:19,968 [INFO]  Epoch[173] Validation-Monumental_building_cost-accuracy=1.000000
2019-09-01 12:59:20,029 [INFO]  Epoch[174] Batch [0-4]	Speed: 1387.93 samples/sec	cross-entropy=0.000092	Monumental_building_cost-accuracy=1.000000
2019-09-01 12:59:20,049 [INFO]  Epoch[174] Train-cross-entropy=0.000057
2019-09-01 12:59:20,051 [INFO]  Epoch[174] Train-Monumental_building_cost-accuracy=1.000000
2019-09-01 12:59:20,053 [INFO]  Epoch[174] Time cost=0.084
2019-09-01 12:59:20,065 [INFO]  Saved checkpoint to "model/Monumental_building_cost_imputer/model-0174.params"
2019-09-01 12:59:20,072 [INFO]  Epoch[174] Validation-cross-entropy=0.000148
2019-09-01 12:59:20,073 [INFO]  Epoch[174] Validation-Monumental_building_cost-accuracy=1.000000
2019-09-01 12:59:20,130 [INFO]  Epoch[175] Batch [0-4]	Speed: 1489.43 samples/sec	cross-entropy=0.000091	Monumental_building_cost-accuracy=1.000000
2019-09-01 12:59:20,151 [INFO]  Epoch[175] Train-cross-entropy=0.000056
2019-09-01 12:59:20,153 [INFO]  Epoch[175] Train-Monumental_building_cost-accuracy=1.000000
2019-09-01 12:59:20,154 [INFO]  Epoch[175] Time cost=0.080
2019-09-01 12:59:20,167 [INFO]  Saved checkpoint to "model/Monumental_building_cost_imputer/model-0175.params"
2019-09-01 12:59:20,175 [INFO]  Epoch[175] Validation-cross-entropy=0.000146
2019-09-01 12:59:20,176 [INFO]  Epoch[175] Validation-Monumental_building_cost-accuracy=1.000000
2019-09-01 12:59:20,233 [INFO]  Epoch[176] Batch [0-4]	Speed: 1494.62 samples/sec	cross-entropy=0.000090	Monumental_building_cost-accuracy=1.000000
2019-09-01 12:59:20,253 [INFO]  Epoch[176] Train-cross-entropy=0.000056
2019-09-01 12:59:20,254 [INFO]  Epoch[176] Train-Monumental_building_cost-accuracy=1.000000
2019-09-01 12:59:20,256 [INFO]  Epoch[176] Time cost=0.079
2019-09-01 12:59:20,269 [INFO]  Saved checkpoint to "model/Monumental_building_cost_imputer/model-0176.params"
2019-09-01 12:59:20,276 [INFO]  Epoch[176] Validation-cross-entropy=0.000145
2019-09-01 12:59:20,277 [INFO]  Epoch[176] Validation-Monumental_building_cost-accuracy=1.000000
2019-09-01 12:59:20,333 [INFO]  Epoch[177] Batch [0-4]	Speed: 1536.33 samples/sec	cross-entropy=0.000089	Monumental_building_cost-accuracy=1.000000
2019-09-01 12:59:20,353 [INFO]  Epoch[177] Train-cross-entropy=0.000055
2019-09-01 12:59:20,354 [INFO]  Epoch[177] Train-Monumental_building_cost-accuracy=1.000000
2019-09-01 12:59:20,356 [INFO]  Epoch[177] Time cost=0.078
2019-09-01 12:59:20,369 [INFO]  Saved checkpoint to "model/Monumental_building_cost_imputer/model-0177.params"
2019-09-01 12:59:20,376 [INFO]  Epoch[177] Validation-cross-entropy=0.000143
2019-09-01 12:59:20,377 [INFO]  Epoch[177] Validation-Monumental_building_cost-accuracy=1.000000
2019-09-01 12:59:20,433 [INFO]  Epoch[178] Batch [0-4]	Speed: 1547.41 samples/sec	cross-entropy=0.000088	Monumental_building_cost-accuracy=1.000000
2019-09-01 12:59:20,453 [INFO]  Epoch[178] Train-cross-entropy=0.000055
2019-09-01 12:59:20,455 [INFO]  Epoch[178] Train-Monumental_building_cost-accuracy=1.000000
2019-09-01 12:59:20,456 [INFO]  Epoch[178] Time cost=0.078
2019-09-01 12:59:20,469 [INFO]  Saved checkpoint to "model/Monumental_building_cost_imputer/model-0178.params"
2019-09-01 12:59:20,479 [INFO]  Epoch[178] Validation-cross-entropy=0.000141
2019-09-01 12:59:20,481 [INFO]  Epoch[178] Validation-Monumental_building_cost-accuracy=1.000000
2019-09-01 12:59:20,545 [INFO]  Epoch[179] Batch [0-4]	Speed: 1315.12 samples/sec	cross-entropy=0.000087	Monumental_building_cost-accuracy=1.000000
2019-09-01 12:59:20,564 [INFO]  Epoch[179] Train-cross-entropy=0.000054
2019-09-01 12:59:20,566 [INFO]  Epoch[179] Train-Monumental_building_cost-accuracy=1.000000
2019-09-01 12:59:20,568 [INFO]  Epoch[179] Time cost=0.086
2019-09-01 12:59:20,581 [INFO]  Saved checkpoint to "model/Monumental_building_cost_imputer/model-0179.params"
2019-09-01 12:59:20,591 [INFO]  Epoch[179] Validation-cross-entropy=0.000140
2019-09-01 12:59:20,593 [INFO]  Epoch[179] Validation-Monumental_building_cost-accuracy=1.000000
2019-09-01 12:59:20,649 [INFO]  Epoch[180] Batch [0-4]	Speed: 1508.64 samples/sec	cross-entropy=0.000086	Monumental_building_cost-accuracy=1.000000
2019-09-01 12:59:20,670 [INFO]  Epoch[180] Train-cross-entropy=0.000053
2019-09-01 12:59:20,672 [INFO]  Epoch[180] Train-Monumental_building_cost-accuracy=1.000000
2019-09-01 12:59:20,674 [INFO]  Epoch[180] Time cost=0.080
2019-09-01 12:59:20,687 [INFO]  Saved checkpoint to "model/Monumental_building_cost_imputer/model-0180.params"
2019-09-01 12:59:20,694 [INFO]  Epoch[180] Validation-cross-entropy=0.000138
2019-09-01 12:59:20,695 [INFO]  Epoch[180] Validation-Monumental_building_cost-accuracy=1.000000
2019-09-01 12:59:20,751 [INFO]  Epoch[181] Batch [0-4]	Speed: 1532.70 samples/sec	cross-entropy=0.000086	Monumental_building_cost-accuracy=1.000000
2019-09-01 12:59:20,773 [INFO]  Epoch[181] Train-cross-entropy=0.000053
2019-09-01 12:59:20,775 [INFO]  Epoch[181] Train-Monumental_building_cost-accuracy=1.000000
2019-09-01 12:59:20,776 [INFO]  Epoch[181] Time cost=0.079
2019-09-01 12:59:20,787 [INFO]  Saved checkpoint to "model/Monumental_building_cost_imputer/model-0181.params"
2019-09-01 12:59:20,795 [INFO]  Epoch[181] Validation-cross-entropy=0.000137
2019-09-01 12:59:20,796 [INFO]  Epoch[181] Validation-Monumental_building_cost-accuracy=1.000000
2019-09-01 12:59:20,854 [INFO]  Epoch[182] Batch [0-4]	Speed: 1495.17 samples/sec	cross-entropy=0.000085	Monumental_building_cost-accuracy=1.000000
2019-09-01 12:59:20,879 [INFO]  Epoch[182] Train-cross-entropy=0.000052
2019-09-01 12:59:20,880 [INFO]  Epoch[182] Train-Monumental_building_cost-accuracy=1.000000
2019-09-01 12:59:20,881 [INFO]  Epoch[182] Time cost=0.084
2019-09-01 12:59:20,890 [INFO]  Saved checkpoint to "model/Monumental_building_cost_imputer/model-0182.params"
2019-09-01 12:59:20,898 [INFO]  Epoch[182] Validation-cross-entropy=0.000135
2019-09-01 12:59:20,899 [INFO]  Epoch[182] Validation-Monumental_building_cost-accuracy=1.000000
2019-09-01 12:59:20,956 [INFO]  Epoch[183] Batch [0-4]	Speed: 1355.57 samples/sec	cross-entropy=0.000084	Monumental_building_cost-accuracy=1.000000
2019-09-01 12:59:20,984 [INFO]  Epoch[183] Train-cross-entropy=0.000052
2019-09-01 12:59:20,985 [INFO]  Epoch[183] Train-Monumental_building_cost-accuracy=1.000000
2019-09-01 12:59:20,986 [INFO]  Epoch[183] Time cost=0.087
2019-09-01 12:59:20,994 [INFO]  Saved checkpoint to "model/Monumental_building_cost_imputer/model-0183.params"
2019-09-01 12:59:21,002 [INFO]  Epoch[183] Validation-cross-entropy=0.000134
2019-09-01 12:59:21,003 [INFO]  Epoch[183] Validation-Monumental_building_cost-accuracy=1.000000
2019-09-01 12:59:21,064 [INFO]  Epoch[184] Batch [0-4]	Speed: 1336.84 samples/sec	cross-entropy=0.000083	Monumental_building_cost-accuracy=1.000000
2019-09-01 12:59:21,092 [INFO]  Epoch[184] Train-cross-entropy=0.000051
2019-09-01 12:59:21,093 [INFO]  Epoch[184] Train-Monumental_building_cost-accuracy=1.000000
2019-09-01 12:59:21,094 [INFO]  Epoch[184] Time cost=0.090
2019-09-01 12:59:21,102 [INFO]  Saved checkpoint to "model/Monumental_building_cost_imputer/model-0184.params"
2019-09-01 12:59:21,110 [INFO]  Epoch[184] Validation-cross-entropy=0.000132
2019-09-01 12:59:21,110 [INFO]  Epoch[184] Validation-Monumental_building_cost-accuracy=1.000000
2019-09-01 12:59:21,169 [INFO]  Epoch[185] Batch [0-4]	Speed: 1410.07 samples/sec	cross-entropy=0.000082	Monumental_building_cost-accuracy=1.000000
2019-09-01 12:59:21,188 [INFO]  Epoch[185] Train-cross-entropy=0.000051
2019-09-01 12:59:21,190 [INFO]  Epoch[185] Train-Monumental_building_cost-accuracy=1.000000
2019-09-01 12:59:21,192 [INFO]  Epoch[185] Time cost=0.081
2019-09-01 12:59:21,205 [INFO]  Saved checkpoint to "model/Monumental_building_cost_imputer/model-0185.params"
2019-09-01 12:59:21,212 [INFO]  Epoch[185] Validation-cross-entropy=0.000131
2019-09-01 12:59:21,214 [INFO]  Epoch[185] Validation-Monumental_building_cost-accuracy=1.000000
2019-09-01 12:59:21,268 [INFO]  Epoch[186] Batch [0-4]	Speed: 1550.46 samples/sec	cross-entropy=0.000081	Monumental_building_cost-accuracy=1.000000
2019-09-01 12:59:21,289 [INFO]  Epoch[186] Train-cross-entropy=0.000050
2019-09-01 12:59:21,290 [INFO]  Epoch[186] Train-Monumental_building_cost-accuracy=1.000000
2019-09-01 12:59:21,292 [INFO]  Epoch[186] Time cost=0.076
2019-09-01 12:59:21,304 [INFO]  Saved checkpoint to "model/Monumental_building_cost_imputer/model-0186.params"
2019-09-01 12:59:21,311 [INFO]  Epoch[186] Validation-cross-entropy=0.000129
2019-09-01 12:59:21,312 [INFO]  Epoch[186] Validation-Monumental_building_cost-accuracy=1.000000
2019-09-01 12:59:21,369 [INFO]  Epoch[187] Batch [0-4]	Speed: 1481.34 samples/sec	cross-entropy=0.000080	Monumental_building_cost-accuracy=1.000000
2019-09-01 12:59:21,391 [INFO]  Epoch[187] Train-cross-entropy=0.000050
2019-09-01 12:59:21,393 [INFO]  Epoch[187] Train-Monumental_building_cost-accuracy=1.000000
2019-09-01 12:59:21,393 [INFO]  Epoch[187] Time cost=0.081
2019-09-01 12:59:21,406 [INFO]  Saved checkpoint to "model/Monumental_building_cost_imputer/model-0187.params"
2019-09-01 12:59:21,416 [INFO]  Epoch[187] Validation-cross-entropy=0.000128
2019-09-01 12:59:21,418 [INFO]  Epoch[187] Validation-Monumental_building_cost-accuracy=1.000000
2019-09-01 12:59:21,483 [INFO]  Epoch[188] Batch [0-4]	Speed: 1268.47 samples/sec	cross-entropy=0.000079	Monumental_building_cost-accuracy=1.000000
2019-09-01 12:59:21,511 [INFO]  Epoch[188] Train-cross-entropy=0.000049
2019-09-01 12:59:21,513 [INFO]  Epoch[188] Train-Monumental_building_cost-accuracy=1.000000
2019-09-01 12:59:21,513 [INFO]  Epoch[188] Time cost=0.095
2019-09-01 12:59:21,524 [INFO]  Saved checkpoint to "model/Monumental_building_cost_imputer/model-0188.params"
2019-09-01 12:59:21,536 [INFO]  Epoch[188] Validation-cross-entropy=0.000127
2019-09-01 12:59:21,539 [INFO]  Epoch[188] Validation-Monumental_building_cost-accuracy=1.000000
2019-09-01 12:59:21,607 [INFO]  Epoch[189] Batch [0-4]	Speed: 1249.48 samples/sec	cross-entropy=0.000078	Monumental_building_cost-accuracy=1.000000
2019-09-01 12:59:21,630 [INFO]  Epoch[189] Train-cross-entropy=0.000049
2019-09-01 12:59:21,631 [INFO]  Epoch[189] Train-Monumental_building_cost-accuracy=1.000000
2019-09-01 12:59:21,632 [INFO]  Epoch[189] Time cost=0.092
2019-09-01 12:59:21,643 [INFO]  Saved checkpoint to "model/Monumental_building_cost_imputer/model-0189.params"
2019-09-01 12:59:21,653 [INFO]  Epoch[189] Validation-cross-entropy=0.000125
2019-09-01 12:59:21,654 [INFO]  Epoch[189] Validation-Monumental_building_cost-accuracy=1.000000
2019-09-01 12:59:21,760 [INFO]  Epoch[190] Batch [0-4]	Speed: 731.48 samples/sec	cross-entropy=0.000078	Monumental_building_cost-accuracy=1.000000
2019-09-01 12:59:21,790 [INFO]  Epoch[190] Train-cross-entropy=0.000048
2019-09-01 12:59:21,791 [INFO]  Epoch[190] Train-Monumental_building_cost-accuracy=1.000000
2019-09-01 12:59:21,792 [INFO]  Epoch[190] Time cost=0.137
2019-09-01 12:59:21,805 [INFO]  Saved checkpoint to "model/Monumental_building_cost_imputer/model-0190.params"
2019-09-01 12:59:21,813 [INFO]  Epoch[190] Validation-cross-entropy=0.000124
2019-09-01 12:59:21,814 [INFO]  Epoch[190] Validation-Monumental_building_cost-accuracy=1.000000
2019-09-01 12:59:21,884 [INFO]  Epoch[191] Batch [0-4]	Speed: 1193.74 samples/sec	cross-entropy=0.000077	Monumental_building_cost-accuracy=1.000000
2019-09-01 12:59:21,910 [INFO]  Epoch[191] Train-cross-entropy=0.000048
2019-09-01 12:59:21,911 [INFO]  Epoch[191] Train-Monumental_building_cost-accuracy=1.000000
2019-09-01 12:59:21,912 [INFO]  Epoch[191] Time cost=0.095
2019-09-01 12:59:21,922 [INFO]  Saved checkpoint to "model/Monumental_building_cost_imputer/model-0191.params"
2019-09-01 12:59:21,928 [INFO]  Epoch[191] Validation-cross-entropy=0.000123
2019-09-01 12:59:21,929 [INFO]  Epoch[191] Validation-Monumental_building_cost-accuracy=1.000000
2019-09-01 12:59:21,985 [INFO]  Epoch[192] Batch [0-4]	Speed: 1405.87 samples/sec	cross-entropy=0.000076	Monumental_building_cost-accuracy=1.000000
2019-09-01 12:59:22,007 [INFO]  Epoch[192] Train-cross-entropy=0.000047
2019-09-01 12:59:22,010 [INFO]  Epoch[192] Train-Monumental_building_cost-accuracy=1.000000
2019-09-01 12:59:22,011 [INFO]  Epoch[192] Time cost=0.081
2019-09-01 12:59:22,023 [INFO]  Saved checkpoint to "model/Monumental_building_cost_imputer/model-0192.params"
2019-09-01 12:59:22,030 [INFO]  Epoch[192] Validation-cross-entropy=0.000122
2019-09-01 12:59:22,031 [INFO]  Epoch[192] Validation-Monumental_building_cost-accuracy=1.000000
2019-09-01 12:59:22,088 [INFO]  Epoch[193] Batch [0-4]	Speed: 1477.59 samples/sec	cross-entropy=0.000075	Monumental_building_cost-accuracy=1.000000
2019-09-01 12:59:22,109 [INFO]  Epoch[193] Train-cross-entropy=0.000047
2019-09-01 12:59:22,111 [INFO]  Epoch[193] Train-Monumental_building_cost-accuracy=1.000000
2019-09-01 12:59:22,113 [INFO]  Epoch[193] Time cost=0.080
2019-09-01 12:59:22,125 [INFO]  Saved checkpoint to "model/Monumental_building_cost_imputer/model-0193.params"
2019-09-01 12:59:22,132 [INFO]  Epoch[193] Validation-cross-entropy=0.000120
2019-09-01 12:59:22,133 [INFO]  Epoch[193] Validation-Monumental_building_cost-accuracy=1.000000
2019-09-01 12:59:22,190 [INFO]  Epoch[194] Batch [0-4]	Speed: 1499.73 samples/sec	cross-entropy=0.000075	Monumental_building_cost-accuracy=1.000000
2019-09-01 12:59:22,210 [INFO]  Epoch[194] Train-cross-entropy=0.000046
2019-09-01 12:59:22,213 [INFO]  Epoch[194] Train-Monumental_building_cost-accuracy=1.000000
2019-09-01 12:59:22,214 [INFO]  Epoch[194] Time cost=0.079
2019-09-01 12:59:22,227 [INFO]  Saved checkpoint to "model/Monumental_building_cost_imputer/model-0194.params"
2019-09-01 12:59:22,234 [INFO]  Epoch[194] Validation-cross-entropy=0.000119
2019-09-01 12:59:22,235 [INFO]  Epoch[194] Validation-Monumental_building_cost-accuracy=1.000000
2019-09-01 12:59:22,290 [INFO]  Epoch[195] Batch [0-4]	Speed: 1527.46 samples/sec	cross-entropy=0.000074	Monumental_building_cost-accuracy=1.000000
2019-09-01 12:59:22,311 [INFO]  Epoch[195] Train-cross-entropy=0.000046
2019-09-01 12:59:22,314 [INFO]  Epoch[195] Train-Monumental_building_cost-accuracy=1.000000
2019-09-01 12:59:22,315 [INFO]  Epoch[195] Time cost=0.077
2019-09-01 12:59:22,327 [INFO]  Saved checkpoint to "model/Monumental_building_cost_imputer/model-0195.params"
2019-09-01 12:59:22,334 [INFO]  Epoch[195] Validation-cross-entropy=0.000118
2019-09-01 12:59:22,336 [INFO]  Epoch[195] Validation-Monumental_building_cost-accuracy=1.000000
2019-09-01 12:59:22,391 [INFO]  Epoch[196] Batch [0-4]	Speed: 1538.60 samples/sec	cross-entropy=0.000073	Monumental_building_cost-accuracy=1.000000
2019-09-01 12:59:22,412 [INFO]  Epoch[196] Train-cross-entropy=0.000045
2019-09-01 12:59:22,415 [INFO]  Epoch[196] Train-Monumental_building_cost-accuracy=1.000000
2019-09-01 12:59:22,416 [INFO]  Epoch[196] Time cost=0.078
2019-09-01 12:59:22,428 [INFO]  Saved checkpoint to "model/Monumental_building_cost_imputer/model-0196.params"
2019-09-01 12:59:22,435 [INFO]  Epoch[196] Validation-cross-entropy=0.000117
2019-09-01 12:59:22,437 [INFO]  Epoch[196] Validation-Monumental_building_cost-accuracy=1.000000
2019-09-01 12:59:22,493 [INFO]  Epoch[197] Batch [0-4]	Speed: 1519.68 samples/sec	cross-entropy=0.000072	Monumental_building_cost-accuracy=1.000000
2019-09-01 12:59:22,513 [INFO]  Epoch[197] Train-cross-entropy=0.000045
2019-09-01 12:59:22,514 [INFO]  Epoch[197] Train-Monumental_building_cost-accuracy=1.000000
2019-09-01 12:59:22,516 [INFO]  Epoch[197] Time cost=0.077
2019-09-01 12:59:22,528 [INFO]  Saved checkpoint to "model/Monumental_building_cost_imputer/model-0197.params"
2019-09-01 12:59:22,535 [INFO]  Epoch[197] Validation-cross-entropy=0.000115
2019-09-01 12:59:22,536 [INFO]  Epoch[197] Validation-Monumental_building_cost-accuracy=1.000000
2019-09-01 12:59:22,600 [INFO]  Epoch[198] Batch [0-4]	Speed: 1286.59 samples/sec	cross-entropy=0.000072	Monumental_building_cost-accuracy=1.000000
2019-09-01 12:59:22,620 [INFO]  Epoch[198] Train-cross-entropy=0.000044
2019-09-01 12:59:22,622 [INFO]  Epoch[198] Train-Monumental_building_cost-accuracy=1.000000
2019-09-01 12:59:22,624 [INFO]  Epoch[198] Time cost=0.087
2019-09-01 12:59:22,637 [INFO]  Saved checkpoint to "model/Monumental_building_cost_imputer/model-0198.params"
2019-09-01 12:59:22,644 [INFO]  Epoch[198] Validation-cross-entropy=0.000114
2019-09-01 12:59:22,646 [INFO]  Epoch[198] Validation-Monumental_building_cost-accuracy=1.000000
2019-09-01 12:59:22,700 [INFO]  Epoch[199] Batch [0-4]	Speed: 1548.77 samples/sec	cross-entropy=0.000071	Monumental_building_cost-accuracy=1.000000
2019-09-01 12:59:22,722 [INFO]  Epoch[199] Train-cross-entropy=0.000044
2019-09-01 12:59:22,724 [INFO]  Epoch[199] Train-Monumental_building_cost-accuracy=1.000000
2019-09-01 12:59:22,725 [INFO]  Epoch[199] Time cost=0.078
2019-09-01 12:59:22,738 [INFO]  Saved checkpoint to "model/Monumental_building_cost_imputer/model-0199.params"
2019-09-01 12:59:22,745 [INFO]  Epoch[199] Validation-cross-entropy=0.000113
2019-09-01 12:59:22,746 [INFO]  Epoch[199] Validation-Monumental_building_cost-accuracy=1.000000
2019-09-01 12:59:22,803 [INFO]  Epoch[200] Batch [0-4]	Speed: 1496.40 samples/sec	cross-entropy=0.000070	Monumental_building_cost-accuracy=1.000000
2019-09-01 12:59:22,825 [INFO]  Epoch[200] Train-cross-entropy=0.000043
2019-09-01 12:59:22,827 [INFO]  Epoch[200] Train-Monumental_building_cost-accuracy=1.000000
2019-09-01 12:59:22,828 [INFO]  Epoch[200] Time cost=0.081
2019-09-01 12:59:22,840 [INFO]  Saved checkpoint to "model/Monumental_building_cost_imputer/model-0200.params"
2019-09-01 12:59:22,847 [INFO]  Epoch[200] Validation-cross-entropy=0.000112
2019-09-01 12:59:22,848 [INFO]  Epoch[200] Validation-Monumental_building_cost-accuracy=1.000000
2019-09-01 12:59:22,904 [INFO]  Epoch[201] Batch [0-4]	Speed: 1539.25 samples/sec	cross-entropy=0.000069	Monumental_building_cost-accuracy=1.000000
2019-09-01 12:59:22,925 [INFO]  Epoch[201] Train-cross-entropy=0.000043
2019-09-01 12:59:22,927 [INFO]  Epoch[201] Train-Monumental_building_cost-accuracy=1.000000
2019-09-01 12:59:22,929 [INFO]  Epoch[201] Time cost=0.078
2019-09-01 12:59:22,941 [INFO]  Saved checkpoint to "model/Monumental_building_cost_imputer/model-0201.params"
2019-09-01 12:59:22,948 [INFO]  Epoch[201] Validation-cross-entropy=0.000111
2019-09-01 12:59:22,950 [INFO]  Epoch[201] Validation-Monumental_building_cost-accuracy=1.000000
2019-09-01 12:59:23,004 [INFO]  Epoch[202] Batch [0-4]	Speed: 1554.17 samples/sec	cross-entropy=0.000069	Monumental_building_cost-accuracy=1.000000
2019-09-01 12:59:23,025 [INFO]  Epoch[202] Train-cross-entropy=0.000043
2019-09-01 12:59:23,026 [INFO]  Epoch[202] Train-Monumental_building_cost-accuracy=1.000000
2019-09-01 12:59:23,028 [INFO]  Epoch[202] Time cost=0.076
2019-09-01 12:59:23,041 [INFO]  Saved checkpoint to "model/Monumental_building_cost_imputer/model-0202.params"
2019-09-01 12:59:23,051 [INFO]  Epoch[202] Validation-cross-entropy=0.000110
2019-09-01 12:59:23,053 [INFO]  Epoch[202] Validation-Monumental_building_cost-accuracy=1.000000
2019-09-01 12:59:23,110 [INFO]  Epoch[203] Batch [0-4]	Speed: 1524.17 samples/sec	cross-entropy=0.000068	Monumental_building_cost-accuracy=1.000000
2019-09-01 12:59:23,133 [INFO]  Epoch[203] Train-cross-entropy=0.000042
2019-09-01 12:59:23,134 [INFO]  Epoch[203] Train-Monumental_building_cost-accuracy=1.000000
2019-09-01 12:59:23,135 [INFO]  Epoch[203] Time cost=0.081
2019-09-01 12:59:23,145 [INFO]  Saved checkpoint to "model/Monumental_building_cost_imputer/model-0203.params"
2019-09-01 12:59:23,152 [INFO]  Epoch[203] Validation-cross-entropy=0.000109
2019-09-01 12:59:23,153 [INFO]  Epoch[203] Validation-Monumental_building_cost-accuracy=1.000000
2019-09-01 12:59:23,214 [INFO]  Epoch[204] Batch [0-4]	Speed: 1337.32 samples/sec	cross-entropy=0.000067	Monumental_building_cost-accuracy=1.000000
2019-09-01 12:59:23,239 [INFO]  Epoch[204] Train-cross-entropy=0.000042
2019-09-01 12:59:23,240 [INFO]  Epoch[204] Train-Monumental_building_cost-accuracy=1.000000
2019-09-01 12:59:23,240 [INFO]  Epoch[204] Time cost=0.087
2019-09-01 12:59:23,251 [INFO]  Saved checkpoint to "model/Monumental_building_cost_imputer/model-0204.params"
2019-09-01 12:59:23,260 [INFO]  Epoch[204] Validation-cross-entropy=0.000108
2019-09-01 12:59:23,261 [INFO]  Epoch[204] Validation-Monumental_building_cost-accuracy=1.000000
2019-09-01 12:59:23,322 [INFO]  Epoch[205] Batch [0-4]	Speed: 1461.92 samples/sec	cross-entropy=0.000067	Monumental_building_cost-accuracy=1.000000
2019-09-01 12:59:23,342 [INFO]  Epoch[205] Train-cross-entropy=0.000041
2019-09-01 12:59:23,344 [INFO]  Epoch[205] Train-Monumental_building_cost-accuracy=1.000000
2019-09-01 12:59:23,346 [INFO]  Epoch[205] Time cost=0.084
2019-09-01 12:59:23,358 [INFO]  Saved checkpoint to "model/Monumental_building_cost_imputer/model-0205.params"
2019-09-01 12:59:23,365 [INFO]  Epoch[205] Validation-cross-entropy=0.000107
2019-09-01 12:59:23,365 [INFO]  Epoch[205] Validation-Monumental_building_cost-accuracy=1.000000
2019-09-01 12:59:23,422 [INFO]  Epoch[206] Batch [0-4]	Speed: 1535.07 samples/sec	cross-entropy=0.000066	Monumental_building_cost-accuracy=1.000000
2019-09-01 12:59:23,441 [INFO]  Epoch[206] Train-cross-entropy=0.000041
2019-09-01 12:59:23,443 [INFO]  Epoch[206] Train-Monumental_building_cost-accuracy=1.000000
2019-09-01 12:59:23,445 [INFO]  Epoch[206] Time cost=0.079
2019-09-01 12:59:23,457 [INFO]  Saved checkpoint to "model/Monumental_building_cost_imputer/model-0206.params"
2019-09-01 12:59:23,464 [INFO]  Epoch[206] Validation-cross-entropy=0.000105
2019-09-01 12:59:23,465 [INFO]  Epoch[206] Validation-Monumental_building_cost-accuracy=1.000000
2019-09-01 12:59:23,524 [INFO]  Epoch[207] Batch [0-4]	Speed: 1547.99 samples/sec	cross-entropy=0.000065	Monumental_building_cost-accuracy=1.000000
2019-09-01 12:59:23,544 [INFO]  Epoch[207] Train-cross-entropy=0.000041
2019-09-01 12:59:23,545 [INFO]  Epoch[207] Train-Monumental_building_cost-accuracy=1.000000
2019-09-01 12:59:23,547 [INFO]  Epoch[207] Time cost=0.082
2019-09-01 12:59:23,561 [INFO]  Saved checkpoint to "model/Monumental_building_cost_imputer/model-0207.params"
2019-09-01 12:59:23,575 [INFO]  Epoch[207] Validation-cross-entropy=0.000104
2019-09-01 12:59:23,576 [INFO]  Epoch[207] Validation-Monumental_building_cost-accuracy=1.000000
2019-09-01 12:59:23,636 [INFO]  Epoch[208] Batch [0-4]	Speed: 1488.30 samples/sec	cross-entropy=0.000065	Monumental_building_cost-accuracy=1.000000
2019-09-01 12:59:23,659 [INFO]  Epoch[208] Train-cross-entropy=0.000040
2019-09-01 12:59:23,660 [INFO]  Epoch[208] Train-Monumental_building_cost-accuracy=1.000000
2019-09-01 12:59:23,661 [INFO]  Epoch[208] Time cost=0.083
2019-09-01 12:59:23,671 [INFO]  Saved checkpoint to "model/Monumental_building_cost_imputer/model-0208.params"
2019-09-01 12:59:23,680 [INFO]  Epoch[208] Validation-cross-entropy=0.000103
2019-09-01 12:59:23,681 [INFO]  Epoch[208] Validation-Monumental_building_cost-accuracy=1.000000
2019-09-01 12:59:23,744 [INFO]  Epoch[209] Batch [0-4]	Speed: 1449.47 samples/sec	cross-entropy=0.000064	Monumental_building_cost-accuracy=1.000000
2019-09-01 12:59:23,765 [INFO]  Epoch[209] Train-cross-entropy=0.000040
2019-09-01 12:59:23,767 [INFO]  Epoch[209] Train-Monumental_building_cost-accuracy=1.000000
2019-09-01 12:59:23,768 [INFO]  Epoch[209] Time cost=0.086
2019-09-01 12:59:23,781 [INFO]  Saved checkpoint to "model/Monumental_building_cost_imputer/model-0209.params"
2019-09-01 12:59:23,788 [INFO]  Epoch[209] Validation-cross-entropy=0.000102
2019-09-01 12:59:23,789 [INFO]  Epoch[209] Validation-Monumental_building_cost-accuracy=1.000000
2019-09-01 12:59:23,849 [INFO]  Epoch[210] Batch [0-4]	Speed: 1406.18 samples/sec	cross-entropy=0.000064	Monumental_building_cost-accuracy=1.000000
2019-09-01 12:59:23,868 [INFO]  Epoch[210] Train-cross-entropy=0.000039
2019-09-01 12:59:23,870 [INFO]  Epoch[210] Train-Monumental_building_cost-accuracy=1.000000
2019-09-01 12:59:23,872 [INFO]  Epoch[210] Time cost=0.082
2019-09-01 12:59:23,884 [INFO]  Saved checkpoint to "model/Monumental_building_cost_imputer/model-0210.params"
2019-09-01 12:59:23,891 [INFO]  Epoch[210] Validation-cross-entropy=0.000102
2019-09-01 12:59:23,892 [INFO]  Epoch[210] Validation-Monumental_building_cost-accuracy=1.000000
2019-09-01 12:59:23,955 [INFO]  Epoch[211] Batch [0-4]	Speed: 1386.84 samples/sec	cross-entropy=0.000063	Monumental_building_cost-accuracy=1.000000
2019-09-01 12:59:23,975 [INFO]  Epoch[211] Train-cross-entropy=0.000039
2019-09-01 12:59:23,977 [INFO]  Epoch[211] Train-Monumental_building_cost-accuracy=1.000000
2019-09-01 12:59:23,979 [INFO]  Epoch[211] Time cost=0.086
2019-09-01 12:59:23,992 [INFO]  Saved checkpoint to "model/Monumental_building_cost_imputer/model-0211.params"
2019-09-01 12:59:24,002 [INFO]  Epoch[211] Validation-cross-entropy=0.000100
2019-09-01 12:59:24,004 [INFO]  Epoch[211] Validation-Monumental_building_cost-accuracy=1.000000
2019-09-01 12:59:24,061 [INFO]  Epoch[212] Batch [0-4]	Speed: 1504.04 samples/sec	cross-entropy=0.000062	Monumental_building_cost-accuracy=1.000000
2019-09-01 12:59:24,081 [INFO]  Epoch[212] Train-cross-entropy=0.000039
2019-09-01 12:59:24,084 [INFO]  Epoch[212] Train-Monumental_building_cost-accuracy=1.000000
2019-09-01 12:59:24,085 [INFO]  Epoch[212] Time cost=0.081
2019-09-01 12:59:24,098 [INFO]  Saved checkpoint to "model/Monumental_building_cost_imputer/model-0212.params"
2019-09-01 12:59:24,105 [INFO]  Epoch[212] Validation-cross-entropy=0.000100
2019-09-01 12:59:24,106 [INFO]  Epoch[212] Validation-Monumental_building_cost-accuracy=1.000000
2019-09-01 12:59:24,161 [INFO]  Epoch[213] Batch [0-4]	Speed: 1547.26 samples/sec	cross-entropy=0.000062	Monumental_building_cost-accuracy=1.000000
2019-09-01 12:59:24,183 [INFO]  Epoch[213] Train-cross-entropy=0.000038
2019-09-01 12:59:24,185 [INFO]  Epoch[213] Train-Monumental_building_cost-accuracy=1.000000
2019-09-01 12:59:24,186 [INFO]  Epoch[213] Time cost=0.077
2019-09-01 12:59:24,198 [INFO]  Saved checkpoint to "model/Monumental_building_cost_imputer/model-0213.params"
2019-09-01 12:59:24,205 [INFO]  Epoch[213] Validation-cross-entropy=0.000099
2019-09-01 12:59:24,206 [INFO]  Epoch[213] Validation-Monumental_building_cost-accuracy=1.000000
2019-09-01 12:59:24,265 [INFO]  Epoch[214] Batch [0-4]	Speed: 1439.68 samples/sec	cross-entropy=0.000061	Monumental_building_cost-accuracy=1.000000
2019-09-01 12:59:24,294 [INFO]  Epoch[214] Train-cross-entropy=0.000038
2019-09-01 12:59:24,295 [INFO]  Epoch[214] Train-Monumental_building_cost-accuracy=1.000000
2019-09-01 12:59:24,296 [INFO]  Epoch[214] Time cost=0.088
2019-09-01 12:59:24,306 [INFO]  Saved checkpoint to "model/Monumental_building_cost_imputer/model-0214.params"
2019-09-01 12:59:24,312 [INFO]  Epoch[214] Validation-cross-entropy=0.000098
2019-09-01 12:59:24,313 [INFO]  Epoch[214] Validation-Monumental_building_cost-accuracy=1.000000
2019-09-01 12:59:24,367 [INFO]  Epoch[215] Batch [0-4]	Speed: 1465.03 samples/sec	cross-entropy=0.000061	Monumental_building_cost-accuracy=1.000000
2019-09-01 12:59:24,387 [INFO]  Epoch[215] Train-cross-entropy=0.000038
2019-09-01 12:59:24,389 [INFO]  Epoch[215] Train-Monumental_building_cost-accuracy=1.000000
2019-09-01 12:59:24,391 [INFO]  Epoch[215] Time cost=0.077
2019-09-01 12:59:24,403 [INFO]  Saved checkpoint to "model/Monumental_building_cost_imputer/model-0215.params"
2019-09-01 12:59:24,413 [INFO]  Epoch[215] Validation-cross-entropy=0.000097
2019-09-01 12:59:24,415 [INFO]  Epoch[215] Validation-Monumental_building_cost-accuracy=1.000000
2019-09-01 12:59:24,469 [INFO]  Epoch[216] Batch [0-4]	Speed: 1553.87 samples/sec	cross-entropy=0.000060	Monumental_building_cost-accuracy=1.000000
2019-09-01 12:59:24,489 [INFO]  Epoch[216] Train-cross-entropy=0.000037
2019-09-01 12:59:24,491 [INFO]  Epoch[216] Train-Monumental_building_cost-accuracy=1.000000
2019-09-01 12:59:24,493 [INFO]  Epoch[216] Time cost=0.077
2019-09-01 12:59:24,505 [INFO]  Saved checkpoint to "model/Monumental_building_cost_imputer/model-0216.params"
2019-09-01 12:59:24,512 [INFO]  Epoch[216] Validation-cross-entropy=0.000096
2019-09-01 12:59:24,513 [INFO]  Epoch[216] Validation-Monumental_building_cost-accuracy=1.000000
2019-09-01 12:59:24,569 [INFO]  Epoch[217] Batch [0-4]	Speed: 1532.64 samples/sec	cross-entropy=0.000059	Monumental_building_cost-accuracy=1.000000
2019-09-01 12:59:24,589 [INFO]  Epoch[217] Train-cross-entropy=0.000037
2019-09-01 12:59:24,591 [INFO]  Epoch[217] Train-Monumental_building_cost-accuracy=1.000000
2019-09-01 12:59:24,592 [INFO]  Epoch[217] Time cost=0.078
2019-09-01 12:59:24,606 [INFO]  Saved checkpoint to "model/Monumental_building_cost_imputer/model-0217.params"
2019-09-01 12:59:24,617 [INFO]  Epoch[217] Validation-cross-entropy=0.000095
2019-09-01 12:59:24,618 [INFO]  Epoch[217] Validation-Monumental_building_cost-accuracy=1.000000
2019-09-01 12:59:24,684 [INFO]  Epoch[218] Batch [0-4]	Speed: 1280.55 samples/sec	cross-entropy=0.000059	Monumental_building_cost-accuracy=1.000000
2019-09-01 12:59:24,705 [INFO]  Epoch[218] Train-cross-entropy=0.000037
2019-09-01 12:59:24,707 [INFO]  Epoch[218] Train-Monumental_building_cost-accuracy=1.000000
2019-09-01 12:59:24,708 [INFO]  Epoch[218] Time cost=0.090
2019-09-01 12:59:24,721 [INFO]  Saved checkpoint to "model/Monumental_building_cost_imputer/model-0218.params"
2019-09-01 12:59:24,731 [INFO]  Epoch[218] Validation-cross-entropy=0.000094
2019-09-01 12:59:24,733 [INFO]  Epoch[218] Validation-Monumental_building_cost-accuracy=1.000000
2019-09-01 12:59:24,799 [INFO]  Epoch[219] Batch [0-4]	Speed: 1258.62 samples/sec	cross-entropy=0.000058	Monumental_building_cost-accuracy=1.000000
2019-09-01 12:59:24,819 [INFO]  Epoch[219] Train-cross-entropy=0.000036
2019-09-01 12:59:24,821 [INFO]  Epoch[219] Train-Monumental_building_cost-accuracy=1.000000
2019-09-01 12:59:24,823 [INFO]  Epoch[219] Time cost=0.088
2019-09-01 12:59:24,835 [INFO]  Saved checkpoint to "model/Monumental_building_cost_imputer/model-0219.params"
2019-09-01 12:59:24,842 [INFO]  Epoch[219] Validation-cross-entropy=0.000093
2019-09-01 12:59:24,844 [INFO]  Epoch[219] Validation-Monumental_building_cost-accuracy=1.000000
2019-09-01 12:59:24,899 [INFO]  Epoch[220] Batch [0-4]	Speed: 1547.21 samples/sec	cross-entropy=0.000058	Monumental_building_cost-accuracy=1.000000
2019-09-01 12:59:24,920 [INFO]  Epoch[220] Train-cross-entropy=0.000036
2019-09-01 12:59:24,922 [INFO]  Epoch[220] Train-Monumental_building_cost-accuracy=1.000000
2019-09-01 12:59:24,923 [INFO]  Epoch[220] Time cost=0.077
2019-09-01 12:59:24,936 [INFO]  Saved checkpoint to "model/Monumental_building_cost_imputer/model-0220.params"
2019-09-01 12:59:24,943 [INFO]  Epoch[220] Validation-cross-entropy=0.000092
2019-09-01 12:59:24,944 [INFO]  Epoch[220] Validation-Monumental_building_cost-accuracy=1.000000
2019-09-01 12:59:25,000 [INFO]  Epoch[221] Batch [0-4]	Speed: 1514.27 samples/sec	cross-entropy=0.000057	Monumental_building_cost-accuracy=1.000000
2019-09-01 12:59:25,021 [INFO]  Epoch[221] Train-cross-entropy=0.000036
2019-09-01 12:59:25,022 [INFO]  Epoch[221] Train-Monumental_building_cost-accuracy=1.000000
2019-09-01 12:59:25,024 [INFO]  Epoch[221] Time cost=0.078
2019-09-01 12:59:25,036 [INFO]  Saved checkpoint to "model/Monumental_building_cost_imputer/model-0221.params"
2019-09-01 12:59:25,046 [INFO]  Epoch[221] Validation-cross-entropy=0.000091
2019-09-01 12:59:25,048 [INFO]  Epoch[221] Validation-Monumental_building_cost-accuracy=1.000000
2019-09-01 12:59:25,102 [INFO]  Epoch[222] Batch [0-4]	Speed: 1555.01 samples/sec	cross-entropy=0.000057	Monumental_building_cost-accuracy=1.000000
2019-09-01 12:59:25,123 [INFO]  Epoch[222] Train-cross-entropy=0.000035
2019-09-01 12:59:25,125 [INFO]  Epoch[222] Train-Monumental_building_cost-accuracy=1.000000
2019-09-01 12:59:25,126 [INFO]  Epoch[222] Time cost=0.077
2019-09-01 12:59:25,138 [INFO]  Saved checkpoint to "model/Monumental_building_cost_imputer/model-0222.params"
2019-09-01 12:59:25,148 [INFO]  Epoch[222] Validation-cross-entropy=0.000091
2019-09-01 12:59:25,150 [INFO]  Epoch[222] Validation-Monumental_building_cost-accuracy=1.000000
2019-09-01 12:59:25,212 [INFO]  Epoch[223] Batch [0-4]	Speed: 1362.59 samples/sec	cross-entropy=0.000056	Monumental_building_cost-accuracy=1.000000
2019-09-01 12:59:25,232 [INFO]  Epoch[223] Train-cross-entropy=0.000035
2019-09-01 12:59:25,234 [INFO]  Epoch[223] Train-Monumental_building_cost-accuracy=1.000000
2019-09-01 12:59:25,236 [INFO]  Epoch[223] Time cost=0.085
2019-09-01 12:59:25,249 [INFO]  Saved checkpoint to "model/Monumental_building_cost_imputer/model-0223.params"
2019-09-01 12:59:25,256 [INFO]  Epoch[223] Validation-cross-entropy=0.000090
2019-09-01 12:59:25,257 [INFO]  Epoch[223] Validation-Monumental_building_cost-accuracy=1.000000
2019-09-01 12:59:25,312 [INFO]  Epoch[224] Batch [0-4]	Speed: 1540.78 samples/sec	cross-entropy=0.000056	Monumental_building_cost-accuracy=1.000000
2019-09-01 12:59:25,334 [INFO]  Epoch[224] Train-cross-entropy=0.000035
2019-09-01 12:59:25,336 [INFO]  Epoch[224] Train-Monumental_building_cost-accuracy=1.000000
2019-09-01 12:59:25,337 [INFO]  Epoch[224] Time cost=0.078
2019-09-01 12:59:25,349 [INFO]  Saved checkpoint to "model/Monumental_building_cost_imputer/model-0224.params"
2019-09-01 12:59:25,357 [INFO]  Epoch[224] Validation-cross-entropy=0.000089
2019-09-01 12:59:25,358 [INFO]  Epoch[224] Validation-Monumental_building_cost-accuracy=1.000000
2019-09-01 12:59:25,414 [INFO]  Epoch[225] Batch [0-4]	Speed: 1514.32 samples/sec	cross-entropy=0.000055	Monumental_building_cost-accuracy=1.000000
2019-09-01 12:59:25,435 [INFO]  Epoch[225] Train-cross-entropy=0.000034
2019-09-01 12:59:25,436 [INFO]  Epoch[225] Train-Monumental_building_cost-accuracy=1.000000
2019-09-01 12:59:25,438 [INFO]  Epoch[225] Time cost=0.078
2019-09-01 12:59:25,451 [INFO]  Saved checkpoint to "model/Monumental_building_cost_imputer/model-0225.params"
2019-09-01 12:59:25,461 [INFO]  Epoch[225] Validation-cross-entropy=0.000088
2019-09-01 12:59:25,463 [INFO]  Epoch[225] Validation-Monumental_building_cost-accuracy=1.000000
2019-09-01 12:59:25,529 [INFO]  Epoch[226] Batch [0-4]	Speed: 1247.98 samples/sec	cross-entropy=0.000055	Monumental_building_cost-accuracy=1.000000
2019-09-01 12:59:25,557 [INFO]  Epoch[226] Train-cross-entropy=0.000034
2019-09-01 12:59:25,558 [INFO]  Epoch[226] Train-Monumental_building_cost-accuracy=1.000000
2019-09-01 12:59:25,559 [INFO]  Epoch[226] Time cost=0.095
2019-09-01 12:59:25,568 [INFO]  Saved checkpoint to "model/Monumental_building_cost_imputer/model-0226.params"
2019-09-01 12:59:25,576 [INFO]  Epoch[226] Validation-cross-entropy=0.000087
2019-09-01 12:59:25,577 [INFO]  Epoch[226] Validation-Monumental_building_cost-accuracy=1.000000
2019-09-01 12:59:25,638 [INFO]  Epoch[227] Batch [0-4]	Speed: 1322.94 samples/sec	cross-entropy=0.000054	Monumental_building_cost-accuracy=1.000000
2019-09-01 12:59:25,662 [INFO]  Epoch[227] Train-cross-entropy=0.000034
2019-09-01 12:59:25,664 [INFO]  Epoch[227] Train-Monumental_building_cost-accuracy=1.000000
2019-09-01 12:59:25,665 [INFO]  Epoch[227] Time cost=0.088
2019-09-01 12:59:25,676 [INFO]  Saved checkpoint to "model/Monumental_building_cost_imputer/model-0227.params"
2019-09-01 12:59:25,684 [INFO]  Epoch[227] Validation-cross-entropy=0.000087
2019-09-01 12:59:25,685 [INFO]  Epoch[227] Validation-Monumental_building_cost-accuracy=1.000000
2019-09-01 12:59:25,741 [INFO]  Epoch[228] Batch [0-4]	Speed: 1521.92 samples/sec	cross-entropy=0.000054	Monumental_building_cost-accuracy=1.000000
2019-09-01 12:59:25,763 [INFO]  Epoch[228] Train-cross-entropy=0.000033
2019-09-01 12:59:25,765 [INFO]  Epoch[228] Train-Monumental_building_cost-accuracy=1.000000
2019-09-01 12:59:25,766 [INFO]  Epoch[228] Time cost=0.079
2019-09-01 12:59:25,776 [INFO]  Saved checkpoint to "model/Monumental_building_cost_imputer/model-0228.params"
2019-09-01 12:59:25,784 [INFO]  Epoch[228] Validation-cross-entropy=0.000086
2019-09-01 12:59:25,784 [INFO]  Epoch[228] Validation-Monumental_building_cost-accuracy=1.000000
2019-09-01 12:59:25,840 [INFO]  Epoch[229] Batch [0-4]	Speed: 1498.31 samples/sec	cross-entropy=0.000053	Monumental_building_cost-accuracy=1.000000
2019-09-01 12:59:25,860 [INFO]  Epoch[229] Train-cross-entropy=0.000033
2019-09-01 12:59:25,864 [INFO]  Epoch[229] Train-Monumental_building_cost-accuracy=1.000000
2019-09-01 12:59:25,865 [INFO]  Epoch[229] Time cost=0.080
2019-09-01 12:59:25,877 [INFO]  Saved checkpoint to "model/Monumental_building_cost_imputer/model-0229.params"
2019-09-01 12:59:25,884 [INFO]  Epoch[229] Validation-cross-entropy=0.000085
2019-09-01 12:59:25,885 [INFO]  Epoch[229] Validation-Monumental_building_cost-accuracy=1.000000
2019-09-01 12:59:25,940 [INFO]  Epoch[230] Batch [0-4]	Speed: 1551.95 samples/sec	cross-entropy=0.000053	Monumental_building_cost-accuracy=1.000000
2019-09-01 12:59:25,961 [INFO]  Epoch[230] Train-cross-entropy=0.000033
2019-09-01 12:59:25,963 [INFO]  Epoch[230] Train-Monumental_building_cost-accuracy=1.000000
2019-09-01 12:59:25,964 [INFO]  Epoch[230] Time cost=0.076
2019-09-01 12:59:25,978 [INFO]  Saved checkpoint to "model/Monumental_building_cost_imputer/model-0230.params"
2019-09-01 12:59:25,986 [INFO]  Epoch[230] Validation-cross-entropy=0.000084
2019-09-01 12:59:25,987 [INFO]  Epoch[230] Validation-Monumental_building_cost-accuracy=1.000000
2019-09-01 12:59:26,044 [INFO]  Epoch[231] Batch [0-4]	Speed: 1526.07 samples/sec	cross-entropy=0.000052	Monumental_building_cost-accuracy=1.000000
2019-09-01 12:59:26,065 [INFO]  Epoch[231] Train-cross-entropy=0.000033
2019-09-01 12:59:26,067 [INFO]  Epoch[231] Train-Monumental_building_cost-accuracy=1.000000
2019-09-01 12:59:26,068 [INFO]  Epoch[231] Time cost=0.080
2019-09-01 12:59:26,081 [INFO]  Saved checkpoint to "model/Monumental_building_cost_imputer/model-0231.params"
2019-09-01 12:59:26,091 [INFO]  Epoch[231] Validation-cross-entropy=0.000083
2019-09-01 12:59:26,093 [INFO]  Epoch[231] Validation-Monumental_building_cost-accuracy=1.000000
2019-09-01 12:59:26,157 [INFO]  Epoch[232] Batch [0-4]	Speed: 1304.41 samples/sec	cross-entropy=0.000052	Monumental_building_cost-accuracy=1.000000
2019-09-01 12:59:26,186 [INFO]  Epoch[232] Train-cross-entropy=0.000032
2019-09-01 12:59:26,187 [INFO]  Epoch[232] Train-Monumental_building_cost-accuracy=1.000000
2019-09-01 12:59:26,188 [INFO]  Epoch[232] Time cost=0.094
2019-09-01 12:59:26,196 [INFO]  Saved checkpoint to "model/Monumental_building_cost_imputer/model-0232.params"
2019-09-01 12:59:26,203 [INFO]  Epoch[232] Validation-cross-entropy=0.000083
2019-09-01 12:59:26,204 [INFO]  Epoch[232] Validation-Monumental_building_cost-accuracy=1.000000
2019-09-01 12:59:26,258 [INFO]  Epoch[233] Batch [0-4]	Speed: 1478.69 samples/sec	cross-entropy=0.000051	Monumental_building_cost-accuracy=1.000000
2019-09-01 12:59:26,278 [INFO]  Epoch[233] Train-cross-entropy=0.000032
2019-09-01 12:59:26,280 [INFO]  Epoch[233] Train-Monumental_building_cost-accuracy=1.000000
2019-09-01 12:59:26,282 [INFO]  Epoch[233] Time cost=0.077
2019-09-01 12:59:26,295 [INFO]  Saved checkpoint to "model/Monumental_building_cost_imputer/model-0233.params"
2019-09-01 12:59:26,302 [INFO]  Epoch[233] Validation-cross-entropy=0.000082
2019-09-01 12:59:26,304 [INFO]  Epoch[233] Validation-Monumental_building_cost-accuracy=1.000000
2019-09-01 12:59:26,360 [INFO]  Epoch[234] Batch [0-4]	Speed: 1557.47 samples/sec	cross-entropy=0.000051	Monumental_building_cost-accuracy=1.000000
2019-09-01 12:59:26,380 [INFO]  Epoch[234] Train-cross-entropy=0.000032
2019-09-01 12:59:26,383 [INFO]  Epoch[234] Train-Monumental_building_cost-accuracy=1.000000
2019-09-01 12:59:26,384 [INFO]  Epoch[234] Time cost=0.079
2019-09-01 12:59:26,397 [INFO]  Saved checkpoint to "model/Monumental_building_cost_imputer/model-0234.params"
2019-09-01 12:59:26,404 [INFO]  Epoch[234] Validation-cross-entropy=0.000081
2019-09-01 12:59:26,405 [INFO]  Epoch[234] Validation-Monumental_building_cost-accuracy=1.000000
2019-09-01 12:59:26,460 [INFO]  Epoch[235] Batch [0-4]	Speed: 1553.37 samples/sec	cross-entropy=0.000051	Monumental_building_cost-accuracy=1.000000
2019-09-01 12:59:26,480 [INFO]  Epoch[235] Train-cross-entropy=0.000032
2019-09-01 12:59:26,483 [INFO]  Epoch[235] Train-Monumental_building_cost-accuracy=1.000000
2019-09-01 12:59:26,484 [INFO]  Epoch[235] Time cost=0.077
2019-09-01 12:59:26,497 [INFO]  Saved checkpoint to "model/Monumental_building_cost_imputer/model-0235.params"
2019-09-01 12:59:26,504 [INFO]  Epoch[235] Validation-cross-entropy=0.000081
2019-09-01 12:59:26,505 [INFO]  Epoch[235] Validation-Monumental_building_cost-accuracy=1.000000
2019-09-01 12:59:26,561 [INFO]  Epoch[236] Batch [0-4]	Speed: 1548.03 samples/sec	cross-entropy=0.000050	Monumental_building_cost-accuracy=1.000000
2019-09-01 12:59:26,582 [INFO]  Epoch[236] Train-cross-entropy=0.000031
2019-09-01 12:59:26,584 [INFO]  Epoch[236] Train-Monumental_building_cost-accuracy=1.000000
2019-09-01 12:59:26,585 [INFO]  Epoch[236] Time cost=0.078
2019-09-01 12:59:26,598 [INFO]  Saved checkpoint to "model/Monumental_building_cost_imputer/model-0236.params"
2019-09-01 12:59:26,605 [INFO]  Epoch[236] Validation-cross-entropy=0.000080
2019-09-01 12:59:26,606 [INFO]  Epoch[236] Validation-Monumental_building_cost-accuracy=1.000000
2019-09-01 12:59:26,663 [INFO]  Epoch[237] Batch [0-4]	Speed: 1497.01 samples/sec	cross-entropy=0.000050	Monumental_building_cost-accuracy=1.000000
2019-09-01 12:59:26,684 [INFO]  Epoch[237] Train-cross-entropy=0.000031
2019-09-01 12:59:26,687 [INFO]  Epoch[237] Train-Monumental_building_cost-accuracy=1.000000
2019-09-01 12:59:26,688 [INFO]  Epoch[237] Time cost=0.080
2019-09-01 12:59:26,698 [INFO]  Saved checkpoint to "model/Monumental_building_cost_imputer/model-0237.params"
2019-09-01 12:59:26,704 [INFO]  Epoch[237] Validation-cross-entropy=0.000079
2019-09-01 12:59:26,705 [INFO]  Epoch[237] Validation-Monumental_building_cost-accuracy=1.000000
2019-09-01 12:59:26,766 [INFO]  Epoch[238] Batch [0-4]	Speed: 1262.60 samples/sec	cross-entropy=0.000049	Monumental_building_cost-accuracy=1.000000
2019-09-01 12:59:26,791 [INFO]  Epoch[238] Train-cross-entropy=0.000031
2019-09-01 12:59:26,792 [INFO]  Epoch[238] Train-Monumental_building_cost-accuracy=1.000000
2019-09-01 12:59:26,792 [INFO]  Epoch[238] Time cost=0.087
2019-09-01 12:59:26,803 [INFO]  Saved checkpoint to "model/Monumental_building_cost_imputer/model-0238.params"
2019-09-01 12:59:26,810 [INFO]  Epoch[238] Validation-cross-entropy=0.000079
2019-09-01 12:59:26,811 [INFO]  Epoch[238] Validation-Monumental_building_cost-accuracy=1.000000
2019-09-01 12:59:26,876 [INFO]  Epoch[239] Batch [0-4]	Speed: 1257.67 samples/sec	cross-entropy=0.000049	Monumental_building_cost-accuracy=1.000000
2019-09-01 12:59:26,946 [INFO]  Epoch[239] Train-cross-entropy=0.000030
2019-09-01 12:59:26,947 [INFO]  Epoch[239] Train-Monumental_building_cost-accuracy=1.000000
2019-09-01 12:59:26,949 [INFO]  Epoch[239] Time cost=0.137
2019-09-01 12:59:26,959 [INFO]  Saved checkpoint to "model/Monumental_building_cost_imputer/model-0239.params"
2019-09-01 12:59:26,967 [INFO]  Epoch[239] Validation-cross-entropy=0.000078
2019-09-01 12:59:26,968 [INFO]  Epoch[239] Validation-Monumental_building_cost-accuracy=1.000000
2019-09-01 12:59:27,033 [INFO]  Epoch[240] Batch [0-4]	Speed: 1271.77 samples/sec	cross-entropy=0.000048	Monumental_building_cost-accuracy=1.000000
2019-09-01 12:59:27,056 [INFO]  Epoch[240] Train-cross-entropy=0.000030
2019-09-01 12:59:27,058 [INFO]  Epoch[240] Train-Monumental_building_cost-accuracy=1.000000
2019-09-01 12:59:27,059 [INFO]  Epoch[240] Time cost=0.090
2019-09-01 12:59:27,070 [INFO]  Saved checkpoint to "model/Monumental_building_cost_imputer/model-0240.params"
2019-09-01 12:59:27,078 [INFO]  Epoch[240] Validation-cross-entropy=0.000077
2019-09-01 12:59:27,079 [INFO]  Epoch[240] Validation-Monumental_building_cost-accuracy=1.000000
2019-09-01 12:59:27,139 [INFO]  Epoch[241] Batch [0-4]	Speed: 1424.53 samples/sec	cross-entropy=0.000048	Monumental_building_cost-accuracy=1.000000
2019-09-01 12:59:27,161 [INFO]  Epoch[241] Train-cross-entropy=0.000030
2019-09-01 12:59:27,163 [INFO]  Epoch[241] Train-Monumental_building_cost-accuracy=1.000000
2019-09-01 12:59:27,164 [INFO]  Epoch[241] Time cost=0.083
2019-09-01 12:59:27,177 [INFO]  Saved checkpoint to "model/Monumental_building_cost_imputer/model-0241.params"
2019-09-01 12:59:27,184 [INFO]  Epoch[241] Validation-cross-entropy=0.000077
2019-09-01 12:59:27,185 [INFO]  Epoch[241] Validation-Monumental_building_cost-accuracy=1.000000
2019-09-01 12:59:27,248 [INFO]  Epoch[242] Batch [0-4]	Speed: 1363.69 samples/sec	cross-entropy=0.000048	Monumental_building_cost-accuracy=1.000000
2019-09-01 12:59:27,269 [INFO]  Epoch[242] Train-cross-entropy=0.000030
2019-09-01 12:59:27,271 [INFO]  Epoch[242] Train-Monumental_building_cost-accuracy=1.000000
2019-09-01 12:59:27,272 [INFO]  Epoch[242] Time cost=0.085
2019-09-01 12:59:27,285 [INFO]  Saved checkpoint to "model/Monumental_building_cost_imputer/model-0242.params"
2019-09-01 12:59:27,300 [INFO]  Epoch[242] Validation-cross-entropy=0.000076
2019-09-01 12:59:27,301 [INFO]  Epoch[242] Validation-Monumental_building_cost-accuracy=1.000000
2019-09-01 12:59:27,375 [INFO]  Epoch[243] Batch [0-4]	Speed: 1146.51 samples/sec	cross-entropy=0.000047	Monumental_building_cost-accuracy=1.000000
2019-09-01 12:59:27,399 [INFO]  Epoch[243] Train-cross-entropy=0.000030
2019-09-01 12:59:27,400 [INFO]  Epoch[243] Train-Monumental_building_cost-accuracy=1.000000
2019-09-01 12:59:27,400 [INFO]  Epoch[243] Time cost=0.099
2019-09-01 12:59:27,411 [INFO]  Saved checkpoint to "model/Monumental_building_cost_imputer/model-0243.params"
2019-09-01 12:59:27,419 [INFO]  Epoch[243] Validation-cross-entropy=0.000075
2019-09-01 12:59:27,420 [INFO]  Epoch[243] Validation-Monumental_building_cost-accuracy=1.000000
2019-09-01 12:59:27,475 [INFO]  Epoch[244] Batch [0-4]	Speed: 1464.24 samples/sec	cross-entropy=0.000047	Monumental_building_cost-accuracy=1.000000
2019-09-01 12:59:27,502 [INFO]  Epoch[244] Train-cross-entropy=0.000029
2019-09-01 12:59:27,505 [INFO]  Epoch[244] Train-Monumental_building_cost-accuracy=1.000000
2019-09-01 12:59:27,506 [INFO]  Epoch[244] Time cost=0.085
2019-09-01 12:59:27,517 [INFO]  Saved checkpoint to "model/Monumental_building_cost_imputer/model-0244.params"
2019-09-01 12:59:27,524 [INFO]  Epoch[244] Validation-cross-entropy=0.000075
2019-09-01 12:59:27,525 [INFO]  Epoch[244] Validation-Monumental_building_cost-accuracy=1.000000
2019-09-01 12:59:27,583 [INFO]  Epoch[245] Batch [0-4]	Speed: 1554.74 samples/sec	cross-entropy=0.000046	Monumental_building_cost-accuracy=1.000000
2019-09-01 12:59:27,608 [INFO]  Epoch[245] Train-cross-entropy=0.000029
2019-09-01 12:59:27,609 [INFO]  Epoch[245] Train-Monumental_building_cost-accuracy=1.000000
2019-09-01 12:59:27,610 [INFO]  Epoch[245] Time cost=0.084
2019-09-01 12:59:27,620 [INFO]  Saved checkpoint to "model/Monumental_building_cost_imputer/model-0245.params"
2019-09-01 12:59:27,627 [INFO]  Epoch[245] Validation-cross-entropy=0.000074
2019-09-01 12:59:27,628 [INFO]  Epoch[245] Validation-Monumental_building_cost-accuracy=1.000000
2019-09-01 12:59:27,696 [INFO]  Epoch[246] Batch [0-4]	Speed: 1506.45 samples/sec	cross-entropy=0.000046	Monumental_building_cost-accuracy=1.000000
2019-09-01 12:59:27,717 [INFO]  Epoch[246] Train-cross-entropy=0.000029
2019-09-01 12:59:27,720 [INFO]  Epoch[246] Train-Monumental_building_cost-accuracy=1.000000
2019-09-01 12:59:27,721 [INFO]  Epoch[246] Time cost=0.092
2019-09-01 12:59:27,734 [INFO]  Saved checkpoint to "model/Monumental_building_cost_imputer/model-0246.params"
2019-09-01 12:59:27,740 [INFO]  Epoch[246] Validation-cross-entropy=0.000073
2019-09-01 12:59:27,742 [INFO]  Epoch[246] Validation-Monumental_building_cost-accuracy=1.000000
2019-09-01 12:59:27,799 [INFO]  Epoch[247] Batch [0-4]	Speed: 1473.62 samples/sec	cross-entropy=0.000046	Monumental_building_cost-accuracy=1.000000
2019-09-01 12:59:27,821 [INFO]  Epoch[247] Train-cross-entropy=0.000029
2019-09-01 12:59:27,823 [INFO]  Epoch[247] Train-Monumental_building_cost-accuracy=1.000000
2019-09-01 12:59:27,824 [INFO]  Epoch[247] Time cost=0.080
2019-09-01 12:59:27,837 [INFO]  Saved checkpoint to "model/Monumental_building_cost_imputer/model-0247.params"
2019-09-01 12:59:27,844 [INFO]  Epoch[247] Validation-cross-entropy=0.000073
2019-09-01 12:59:27,845 [INFO]  Epoch[247] Validation-Monumental_building_cost-accuracy=1.000000
2019-09-01 12:59:27,906 [INFO]  Epoch[248] Batch [0-4]	Speed: 1508.42 samples/sec	cross-entropy=0.000045	Monumental_building_cost-accuracy=1.000000
2019-09-01 12:59:27,957 [INFO]  Epoch[248] Train-cross-entropy=0.000028
2019-09-01 12:59:27,957 [INFO]  Epoch[248] Train-Monumental_building_cost-accuracy=1.000000
2019-09-01 12:59:27,958 [INFO]  Epoch[248] Time cost=0.111
2019-09-01 12:59:27,968 [INFO]  Saved checkpoint to "model/Monumental_building_cost_imputer/model-0248.params"
2019-09-01 12:59:27,974 [INFO]  Epoch[248] Validation-cross-entropy=0.000072
2019-09-01 12:59:27,975 [INFO]  Epoch[248] Validation-Monumental_building_cost-accuracy=1.000000
2019-09-01 12:59:28,029 [INFO]  Epoch[249] Batch [0-4]	Speed: 1478.10 samples/sec	cross-entropy=0.000045	Monumental_building_cost-accuracy=1.000000
2019-09-01 12:59:28,049 [INFO]  Epoch[249] Train-cross-entropy=0.000028
2019-09-01 12:59:28,051 [INFO]  Epoch[249] Train-Monumental_building_cost-accuracy=1.000000
2019-09-01 12:59:28,053 [INFO]  Epoch[249] Time cost=0.077
2019-09-01 12:59:28,065 [INFO]  Saved checkpoint to "model/Monumental_building_cost_imputer/model-0249.params"
2019-09-01 12:59:28,072 [INFO]  Epoch[249] Validation-cross-entropy=0.000071
2019-09-01 12:59:28,073 [INFO]  Epoch[249] Validation-Monumental_building_cost-accuracy=1.000000
2019-09-01 12:59:28,131 [INFO]  Epoch[250] Batch [0-4]	Speed: 1495.75 samples/sec	cross-entropy=0.000045	Monumental_building_cost-accuracy=1.000000
2019-09-01 12:59:28,151 [INFO]  Epoch[250] Train-cross-entropy=0.000028
2019-09-01 12:59:28,152 [INFO]  Epoch[250] Train-Monumental_building_cost-accuracy=1.000000
2019-09-01 12:59:28,154 [INFO]  Epoch[250] Time cost=0.079
2019-09-01 12:59:28,167 [INFO]  Saved checkpoint to "model/Monumental_building_cost_imputer/model-0250.params"
2019-09-01 12:59:28,177 [INFO]  Epoch[250] Validation-cross-entropy=0.000071
2019-09-01 12:59:28,179 [INFO]  Epoch[250] Validation-Monumental_building_cost-accuracy=1.000000
2019-09-01 12:59:28,241 [INFO]  Epoch[251] Batch [0-4]	Speed: 1354.92 samples/sec	cross-entropy=0.000044	Monumental_building_cost-accuracy=1.000000
2019-09-01 12:59:28,263 [INFO]  Epoch[251] Train-cross-entropy=0.000028
2019-09-01 12:59:28,265 [INFO]  Epoch[251] Train-Monumental_building_cost-accuracy=1.000000
2019-09-01 12:59:28,266 [INFO]  Epoch[251] Time cost=0.086
2019-09-01 12:59:28,278 [INFO]  Saved checkpoint to "model/Monumental_building_cost_imputer/model-0251.params"
2019-09-01 12:59:28,286 [INFO]  Epoch[251] Validation-cross-entropy=0.000070
2019-09-01 12:59:28,287 [INFO]  Epoch[251] Validation-Monumental_building_cost-accuracy=1.000000
2019-09-01 12:59:28,342 [INFO]  Epoch[252] Batch [0-4]	Speed: 1563.31 samples/sec	cross-entropy=0.000044	Monumental_building_cost-accuracy=1.000000
2019-09-01 12:59:28,362 [INFO]  Epoch[252] Train-cross-entropy=0.000027
2019-09-01 12:59:28,363 [INFO]  Epoch[252] Train-Monumental_building_cost-accuracy=1.000000
2019-09-01 12:59:28,365 [INFO]  Epoch[252] Time cost=0.077
2019-09-01 12:59:28,378 [INFO]  Saved checkpoint to "model/Monumental_building_cost_imputer/model-0252.params"
2019-09-01 12:59:28,385 [INFO]  Epoch[252] Validation-cross-entropy=0.000070
2019-09-01 12:59:28,386 [INFO]  Epoch[252] Validation-Monumental_building_cost-accuracy=1.000000
2019-09-01 12:59:28,441 [INFO]  Epoch[253] Batch [0-4]	Speed: 1575.51 samples/sec	cross-entropy=0.000043	Monumental_building_cost-accuracy=1.000000
2019-09-01 12:59:28,462 [INFO]  Epoch[253] Train-cross-entropy=0.000027
2019-09-01 12:59:28,464 [INFO]  Epoch[253] Train-Monumental_building_cost-accuracy=1.000000
2019-09-01 12:59:28,465 [INFO]  Epoch[253] Time cost=0.077
2019-09-01 12:59:28,477 [INFO]  Saved checkpoint to "model/Monumental_building_cost_imputer/model-0253.params"
2019-09-01 12:59:28,484 [INFO]  Epoch[253] Validation-cross-entropy=0.000069
2019-09-01 12:59:28,485 [INFO]  Epoch[253] Validation-Monumental_building_cost-accuracy=1.000000
2019-09-01 12:59:28,545 [INFO]  Epoch[254] Batch [0-4]	Speed: 1524.68 samples/sec	cross-entropy=0.000043	Monumental_building_cost-accuracy=1.000000
2019-09-01 12:59:28,565 [INFO]  Epoch[254] Train-cross-entropy=0.000027
2019-09-01 12:59:28,567 [INFO]  Epoch[254] Train-Monumental_building_cost-accuracy=1.000000
2019-09-01 12:59:28,568 [INFO]  Epoch[254] Time cost=0.083
2019-09-01 12:59:28,581 [INFO]  Saved checkpoint to "model/Monumental_building_cost_imputer/model-0254.params"
2019-09-01 12:59:28,591 [INFO]  Epoch[254] Validation-cross-entropy=0.000069
2019-09-01 12:59:28,593 [INFO]  Epoch[254] Validation-Monumental_building_cost-accuracy=1.000000
2019-09-01 12:59:28,657 [INFO]  Epoch[255] Batch [0-4]	Speed: 1308.18 samples/sec	cross-entropy=0.000043	Monumental_building_cost-accuracy=1.000000
2019-09-01 12:59:28,677 [INFO]  Epoch[255] Train-cross-entropy=0.000027
2019-09-01 12:59:28,679 [INFO]  Epoch[255] Train-Monumental_building_cost-accuracy=1.000000
2019-09-01 12:59:28,681 [INFO]  Epoch[255] Time cost=0.087
2019-09-01 12:59:28,694 [INFO]  Saved checkpoint to "model/Monumental_building_cost_imputer/model-0255.params"
2019-09-01 12:59:28,701 [INFO]  Epoch[255] Validation-cross-entropy=0.000068
2019-09-01 12:59:28,702 [INFO]  Epoch[255] Validation-Monumental_building_cost-accuracy=1.000000
2019-09-01 12:59:28,757 [INFO]  Epoch[256] Batch [0-4]	Speed: 1547.18 samples/sec	cross-entropy=0.000042	Monumental_building_cost-accuracy=1.000000
2019-09-01 12:59:28,778 [INFO]  Epoch[256] Train-cross-entropy=0.000026
2019-09-01 12:59:28,781 [INFO]  Epoch[256] Train-Monumental_building_cost-accuracy=1.000000
2019-09-01 12:59:28,782 [INFO]  Epoch[256] Time cost=0.077
2019-09-01 12:59:28,793 [INFO]  Saved checkpoint to "model/Monumental_building_cost_imputer/model-0256.params"
2019-09-01 12:59:28,800 [INFO]  Epoch[256] Validation-cross-entropy=0.000067
2019-09-01 12:59:28,801 [INFO]  Epoch[256] Validation-Monumental_building_cost-accuracy=1.000000
2019-09-01 12:59:28,861 [INFO]  Epoch[257] Batch [0-4]	Speed: 1456.26 samples/sec	cross-entropy=0.000042	Monumental_building_cost-accuracy=1.000000
2019-09-01 12:59:28,883 [INFO]  Epoch[257] Train-cross-entropy=0.000026
2019-09-01 12:59:28,884 [INFO]  Epoch[257] Train-Monumental_building_cost-accuracy=1.000000
2019-09-01 12:59:28,885 [INFO]  Epoch[257] Time cost=0.083
2019-09-01 12:59:28,896 [INFO]  Saved checkpoint to "model/Monumental_building_cost_imputer/model-0257.params"
2019-09-01 12:59:28,903 [INFO]  Epoch[257] Validation-cross-entropy=0.000067
2019-09-01 12:59:28,904 [INFO]  Epoch[257] Validation-Monumental_building_cost-accuracy=1.000000
2019-09-01 12:59:28,960 [INFO]  Epoch[258] Batch [0-4]	Speed: 1516.98 samples/sec	cross-entropy=0.000042	Monumental_building_cost-accuracy=1.000000
2019-09-01 12:59:28,980 [INFO]  Epoch[258] Train-cross-entropy=0.000026
2019-09-01 12:59:28,982 [INFO]  Epoch[258] Train-Monumental_building_cost-accuracy=1.000000
2019-09-01 12:59:28,984 [INFO]  Epoch[258] Time cost=0.079
2019-09-01 12:59:28,996 [INFO]  Saved checkpoint to "model/Monumental_building_cost_imputer/model-0258.params"
2019-09-01 12:59:29,004 [INFO]  Epoch[258] Validation-cross-entropy=0.000066
2019-09-01 12:59:29,005 [INFO]  Epoch[258] Validation-Monumental_building_cost-accuracy=1.000000
2019-09-01 12:59:29,060 [INFO]  Epoch[259] Batch [0-4]	Speed: 1551.25 samples/sec	cross-entropy=0.000041	Monumental_building_cost-accuracy=1.000000
2019-09-01 12:59:29,080 [INFO]  Epoch[259] Train-cross-entropy=0.000026
2019-09-01 12:59:29,082 [INFO]  Epoch[259] Train-Monumental_building_cost-accuracy=1.000000
2019-09-01 12:59:29,084 [INFO]  Epoch[259] Time cost=0.077
2019-09-01 12:59:29,096 [INFO]  Saved checkpoint to "model/Monumental_building_cost_imputer/model-0259.params"
2019-09-01 12:59:29,103 [INFO]  Epoch[259] Validation-cross-entropy=0.000066
2019-09-01 12:59:29,104 [INFO]  Epoch[259] Validation-Monumental_building_cost-accuracy=1.000000
2019-09-01 12:59:29,163 [INFO]  Epoch[260] Batch [0-4]	Speed: 1543.62 samples/sec	cross-entropy=0.000041	Monumental_building_cost-accuracy=1.000000
2019-09-01 12:59:29,184 [INFO]  Epoch[260] Train-cross-entropy=0.000026
2019-09-01 12:59:29,187 [INFO]  Epoch[260] Train-Monumental_building_cost-accuracy=1.000000
2019-09-01 12:59:29,187 [INFO]  Epoch[260] Time cost=0.083
2019-09-01 12:59:29,200 [INFO]  Saved checkpoint to "model/Monumental_building_cost_imputer/model-0260.params"
2019-09-01 12:59:29,208 [INFO]  Epoch[260] Validation-cross-entropy=0.000065
2019-09-01 12:59:29,209 [INFO]  Epoch[260] Validation-Monumental_building_cost-accuracy=1.000000
2019-09-01 12:59:29,267 [INFO]  Epoch[261] Batch [0-4]	Speed: 1487.69 samples/sec	cross-entropy=0.000041	Monumental_building_cost-accuracy=1.000000
2019-09-01 12:59:29,287 [INFO]  Epoch[261] Train-cross-entropy=0.000025
2019-09-01 12:59:29,290 [INFO]  Epoch[261] Train-Monumental_building_cost-accuracy=1.000000
2019-09-01 12:59:29,291 [INFO]  Epoch[261] Time cost=0.079
2019-09-01 12:59:29,304 [INFO]  Saved checkpoint to "model/Monumental_building_cost_imputer/model-0261.params"
2019-09-01 12:59:29,311 [INFO]  Epoch[261] Validation-cross-entropy=0.000065
2019-09-01 12:59:29,312 [INFO]  Epoch[261] Validation-Monumental_building_cost-accuracy=1.000000
2019-09-01 12:59:29,367 [INFO]  Epoch[262] Batch [0-4]	Speed: 1546.89 samples/sec	cross-entropy=0.000040	Monumental_building_cost-accuracy=1.000000
2019-09-01 12:59:29,388 [INFO]  Epoch[262] Train-cross-entropy=0.000025
2019-09-01 12:59:29,390 [INFO]  Epoch[262] Train-Monumental_building_cost-accuracy=1.000000
2019-09-01 12:59:29,392 [INFO]  Epoch[262] Time cost=0.077
2019-09-01 12:59:29,404 [INFO]  Saved checkpoint to "model/Monumental_building_cost_imputer/model-0262.params"
2019-09-01 12:59:29,412 [INFO]  Epoch[262] Validation-cross-entropy=0.000064
2019-09-01 12:59:29,413 [INFO]  Epoch[262] Validation-Monumental_building_cost-accuracy=1.000000
2019-09-01 12:59:29,481 [INFO]  Epoch[263] Batch [0-4]	Speed: 1332.85 samples/sec	cross-entropy=0.000040	Monumental_building_cost-accuracy=1.000000
2019-09-01 12:59:29,501 [INFO]  Epoch[263] Train-cross-entropy=0.000025
2019-09-01 12:59:29,503 [INFO]  Epoch[263] Train-Monumental_building_cost-accuracy=1.000000
2019-09-01 12:59:29,504 [INFO]  Epoch[263] Time cost=0.090
2019-09-01 12:59:29,517 [INFO]  Saved checkpoint to "model/Monumental_building_cost_imputer/model-0263.params"
2019-09-01 12:59:29,524 [INFO]  Epoch[263] Validation-cross-entropy=0.000064
2019-09-01 12:59:29,525 [INFO]  Epoch[263] Validation-Monumental_building_cost-accuracy=1.000000
2019-09-01 12:59:29,590 [INFO]  Epoch[264] Batch [0-4]	Speed: 1275.42 samples/sec	cross-entropy=0.000040	Monumental_building_cost-accuracy=1.000000
2019-09-01 12:59:29,618 [INFO]  Epoch[264] Train-cross-entropy=0.000025
2019-09-01 12:59:29,619 [INFO]  Epoch[264] Train-Monumental_building_cost-accuracy=1.000000
2019-09-01 12:59:29,619 [INFO]  Epoch[264] Time cost=0.093
2019-09-01 12:59:29,629 [INFO]  Saved checkpoint to "model/Monumental_building_cost_imputer/model-0264.params"
2019-09-01 12:59:29,635 [INFO]  Epoch[264] Validation-cross-entropy=0.000063
2019-09-01 12:59:29,636 [INFO]  Epoch[264] Validation-Monumental_building_cost-accuracy=1.000000
2019-09-01 12:59:29,693 [INFO]  Epoch[265] Batch [0-4]	Speed: 1402.47 samples/sec	cross-entropy=0.000039	Monumental_building_cost-accuracy=1.000000
2019-09-01 12:59:29,714 [INFO]  Epoch[265] Train-cross-entropy=0.000025
2019-09-01 12:59:29,716 [INFO]  Epoch[265] Train-Monumental_building_cost-accuracy=1.000000
2019-09-01 12:59:29,717 [INFO]  Epoch[265] Time cost=0.080
2019-09-01 12:59:29,730 [INFO]  Saved checkpoint to "model/Monumental_building_cost_imputer/model-0265.params"
2019-09-01 12:59:29,737 [INFO]  Epoch[265] Validation-cross-entropy=0.000063
2019-09-01 12:59:29,738 [INFO]  Epoch[265] Validation-Monumental_building_cost-accuracy=1.000000
2019-09-01 12:59:29,794 [INFO]  Epoch[266] Batch [0-4]	Speed: 1514.32 samples/sec	cross-entropy=0.000039	Monumental_building_cost-accuracy=1.000000
2019-09-01 12:59:29,814 [INFO]  Epoch[266] Train-cross-entropy=0.000024
2019-09-01 12:59:29,816 [INFO]  Epoch[266] Train-Monumental_building_cost-accuracy=1.000000
2019-09-01 12:59:29,818 [INFO]  Epoch[266] Time cost=0.079
2019-09-01 12:59:29,831 [INFO]  Saved checkpoint to "model/Monumental_building_cost_imputer/model-0266.params"
2019-09-01 12:59:29,839 [INFO]  Epoch[266] Validation-cross-entropy=0.000062
2019-09-01 12:59:29,839 [INFO]  Epoch[266] Validation-Monumental_building_cost-accuracy=1.000000
2019-09-01 12:59:29,898 [INFO]  Epoch[267] Batch [0-4]	Speed: 1549.83 samples/sec	cross-entropy=0.000039	Monumental_building_cost-accuracy=1.000000
2019-09-01 12:59:29,919 [INFO]  Epoch[267] Train-cross-entropy=0.000024
2019-09-01 12:59:29,921 [INFO]  Epoch[267] Train-Monumental_building_cost-accuracy=1.000000
2019-09-01 12:59:29,922 [INFO]  Epoch[267] Time cost=0.082
2019-09-01 12:59:29,935 [INFO]  Saved checkpoint to "model/Monumental_building_cost_imputer/model-0267.params"
2019-09-01 12:59:29,942 [INFO]  Epoch[267] Validation-cross-entropy=0.000062
2019-09-01 12:59:29,943 [INFO]  Epoch[267] Validation-Monumental_building_cost-accuracy=1.000000
2019-09-01 12:59:30,000 [INFO]  Epoch[268] Batch [0-4]	Speed: 1508.96 samples/sec	cross-entropy=0.000038	Monumental_building_cost-accuracy=1.000000
2019-09-01 12:59:30,020 [INFO]  Epoch[268] Train-cross-entropy=0.000024
2019-09-01 12:59:30,022 [INFO]  Epoch[268] Train-Monumental_building_cost-accuracy=1.000000
2019-09-01 12:59:30,024 [INFO]  Epoch[268] Time cost=0.081
2019-09-01 12:59:30,037 [INFO]  Saved checkpoint to "model/Monumental_building_cost_imputer/model-0268.params"
2019-09-01 12:59:30,044 [INFO]  Epoch[268] Validation-cross-entropy=0.000061
2019-09-01 12:59:30,046 [INFO]  Epoch[268] Validation-Monumental_building_cost-accuracy=1.000000
2019-09-01 12:59:30,101 [INFO]  Epoch[269] Batch [0-4]	Speed: 1539.71 samples/sec	cross-entropy=0.000038	Monumental_building_cost-accuracy=1.000000
2019-09-01 12:59:30,123 [INFO]  Epoch[269] Train-cross-entropy=0.000024
2019-09-01 12:59:30,125 [INFO]  Epoch[269] Train-Monumental_building_cost-accuracy=1.000000
2019-09-01 12:59:30,126 [INFO]  Epoch[269] Time cost=0.077
2019-09-01 12:59:30,136 [INFO]  Saved checkpoint to "model/Monumental_building_cost_imputer/model-0269.params"
2019-09-01 12:59:30,144 [INFO]  Epoch[269] Validation-cross-entropy=0.000061
2019-09-01 12:59:30,145 [INFO]  Epoch[269] Validation-Monumental_building_cost-accuracy=1.000000
2019-09-01 12:59:30,203 [INFO]  Epoch[270] Batch [0-4]	Speed: 1470.42 samples/sec	cross-entropy=0.000038	Monumental_building_cost-accuracy=1.000000
2019-09-01 12:59:30,223 [INFO]  Epoch[270] Train-cross-entropy=0.000024
2019-09-01 12:59:30,225 [INFO]  Epoch[270] Train-Monumental_building_cost-accuracy=1.000000
2019-09-01 12:59:30,227 [INFO]  Epoch[270] Time cost=0.081
2019-09-01 12:59:30,239 [INFO]  Saved checkpoint to "model/Monumental_building_cost_imputer/model-0270.params"
2019-09-01 12:59:30,247 [INFO]  Epoch[270] Validation-cross-entropy=0.000060
2019-09-01 12:59:30,248 [INFO]  Epoch[270] Validation-Monumental_building_cost-accuracy=1.000000
2019-09-01 12:59:30,305 [INFO]  Epoch[271] Batch [0-4]	Speed: 1503.07 samples/sec	cross-entropy=0.000038	Monumental_building_cost-accuracy=1.000000
2019-09-01 12:59:30,325 [INFO]  Epoch[271] Train-cross-entropy=0.000024
2019-09-01 12:59:30,328 [INFO]  Epoch[271] Train-Monumental_building_cost-accuracy=1.000000
2019-09-01 12:59:30,329 [INFO]  Epoch[271] Time cost=0.081
2019-09-01 12:59:30,342 [INFO]  Saved checkpoint to "model/Monumental_building_cost_imputer/model-0271.params"
2019-09-01 12:59:30,349 [INFO]  Epoch[271] Validation-cross-entropy=0.000060
2019-09-01 12:59:30,351 [INFO]  Epoch[271] Validation-Monumental_building_cost-accuracy=1.000000
2019-09-01 12:59:30,406 [INFO]  Epoch[272] Batch [0-4]	Speed: 1536.66 samples/sec	cross-entropy=0.000037	Monumental_building_cost-accuracy=1.000000
2019-09-01 12:59:30,427 [INFO]  Epoch[272] Train-cross-entropy=0.000023
2019-09-01 12:59:30,429 [INFO]  Epoch[272] Train-Monumental_building_cost-accuracy=1.000000
2019-09-01 12:59:30,431 [INFO]  Epoch[272] Time cost=0.077
2019-09-01 12:59:30,443 [INFO]  Saved checkpoint to "model/Monumental_building_cost_imputer/model-0272.params"
2019-09-01 12:59:30,452 [INFO]  Epoch[272] Validation-cross-entropy=0.000059
2019-09-01 12:59:30,455 [INFO]  Epoch[272] Validation-Monumental_building_cost-accuracy=1.000000
2019-09-01 12:59:30,510 [INFO]  Epoch[273] Batch [0-4]	Speed: 1523.63 samples/sec	cross-entropy=0.000037	Monumental_building_cost-accuracy=1.000000
2019-09-01 12:59:30,531 [INFO]  Epoch[273] Train-cross-entropy=0.000023
2019-09-01 12:59:30,533 [INFO]  Epoch[273] Train-Monumental_building_cost-accuracy=1.000000
2019-09-01 12:59:30,534 [INFO]  Epoch[273] Time cost=0.078
2019-09-01 12:59:30,547 [INFO]  Saved checkpoint to "model/Monumental_building_cost_imputer/model-0273.params"
2019-09-01 12:59:30,554 [INFO]  Epoch[273] Validation-cross-entropy=0.000059
2019-09-01 12:59:30,555 [INFO]  Epoch[273] Validation-Monumental_building_cost-accuracy=1.000000
2019-09-01 12:59:30,613 [INFO]  Epoch[274] Batch [0-4]	Speed: 1554.79 samples/sec	cross-entropy=0.000037	Monumental_building_cost-accuracy=1.000000
2019-09-01 12:59:30,634 [INFO]  Epoch[274] Train-cross-entropy=0.000023
2019-09-01 12:59:30,636 [INFO]  Epoch[274] Train-Monumental_building_cost-accuracy=1.000000
2019-09-01 12:59:30,637 [INFO]  Epoch[274] Time cost=0.082
2019-09-01 12:59:30,649 [INFO]  Saved checkpoint to "model/Monumental_building_cost_imputer/model-0274.params"
2019-09-01 12:59:30,657 [INFO]  Epoch[274] Validation-cross-entropy=0.000058
2019-09-01 12:59:30,658 [INFO]  Epoch[274] Validation-Monumental_building_cost-accuracy=1.000000
2019-09-01 12:59:30,716 [INFO]  Epoch[275] Batch [0-4]	Speed: 1483.36 samples/sec	cross-entropy=0.000036	Monumental_building_cost-accuracy=1.000000
2019-09-01 12:59:30,736 [INFO]  Epoch[275] Train-cross-entropy=0.000023
2019-09-01 12:59:30,738 [INFO]  Epoch[275] Train-Monumental_building_cost-accuracy=1.000000
2019-09-01 12:59:30,740 [INFO]  Epoch[275] Time cost=0.081
2019-09-01 12:59:30,753 [INFO]  Saved checkpoint to "model/Monumental_building_cost_imputer/model-0275.params"
2019-09-01 12:59:30,762 [INFO]  Epoch[275] Validation-cross-entropy=0.000058
2019-09-01 12:59:30,763 [INFO]  Epoch[275] Validation-Monumental_building_cost-accuracy=1.000000
2019-09-01 12:59:30,834 [INFO]  Epoch[276] Batch [0-4]	Speed: 1218.48 samples/sec	cross-entropy=0.000036	Monumental_building_cost-accuracy=1.000000
2019-09-01 12:59:30,866 [INFO]  Epoch[276] Train-cross-entropy=0.000023
2019-09-01 12:59:30,867 [INFO]  Epoch[276] Train-Monumental_building_cost-accuracy=1.000000
2019-09-01 12:59:30,868 [INFO]  Epoch[276] Time cost=0.102
2019-09-01 12:59:30,876 [INFO]  Saved checkpoint to "model/Monumental_building_cost_imputer/model-0276.params"
2019-09-01 12:59:30,884 [INFO]  Epoch[276] Validation-cross-entropy=0.000058
2019-09-01 12:59:30,885 [INFO]  Epoch[276] Validation-Monumental_building_cost-accuracy=1.000000
2019-09-01 12:59:30,944 [INFO]  Epoch[277] Batch [0-4]	Speed: 1563.42 samples/sec	cross-entropy=0.000036	Monumental_building_cost-accuracy=1.000000
2019-09-01 12:59:30,965 [INFO]  Epoch[277] Train-cross-entropy=0.000023
2019-09-01 12:59:30,967 [INFO]  Epoch[277] Train-Monumental_building_cost-accuracy=1.000000
2019-09-01 12:59:30,969 [INFO]  Epoch[277] Time cost=0.083
2019-09-01 12:59:30,981 [INFO]  Saved checkpoint to "model/Monumental_building_cost_imputer/model-0277.params"
2019-09-01 12:59:30,989 [INFO]  Epoch[277] Validation-cross-entropy=0.000057
2019-09-01 12:59:30,990 [INFO]  Epoch[277] Validation-Monumental_building_cost-accuracy=1.000000
2019-09-01 12:59:31,046 [INFO]  Epoch[278] Batch [0-4]	Speed: 1540.01 samples/sec	cross-entropy=0.000036	Monumental_building_cost-accuracy=1.000000
2019-09-01 12:59:31,067 [INFO]  Epoch[278] Train-cross-entropy=0.000022
2019-09-01 12:59:31,069 [INFO]  Epoch[278] Train-Monumental_building_cost-accuracy=1.000000
2019-09-01 12:59:31,070 [INFO]  Epoch[278] Time cost=0.077
2019-09-01 12:59:31,083 [INFO]  Saved checkpoint to "model/Monumental_building_cost_imputer/model-0278.params"
2019-09-01 12:59:31,095 [INFO]  Epoch[278] Validation-cross-entropy=0.000057
2019-09-01 12:59:31,096 [INFO]  Epoch[278] Validation-Monumental_building_cost-accuracy=1.000000
2019-09-01 12:59:31,159 [INFO]  Epoch[279] Batch [0-4]	Speed: 1377.39 samples/sec	cross-entropy=0.000035	Monumental_building_cost-accuracy=1.000000
2019-09-01 12:59:31,179 [INFO]  Epoch[279] Train-cross-entropy=0.000022
2019-09-01 12:59:31,181 [INFO]  Epoch[279] Train-Monumental_building_cost-accuracy=1.000000
2019-09-01 12:59:31,182 [INFO]  Epoch[279] Time cost=0.086
2019-09-01 12:59:31,195 [INFO]  Saved checkpoint to "model/Monumental_building_cost_imputer/model-0279.params"
2019-09-01 12:59:31,205 [INFO]  Epoch[279] Validation-cross-entropy=0.000056
2019-09-01 12:59:31,207 [INFO]  Epoch[279] Validation-Monumental_building_cost-accuracy=1.000000
2019-09-01 12:59:31,273 [INFO]  Epoch[280] Batch [0-4]	Speed: 1256.74 samples/sec	cross-entropy=0.000035	Monumental_building_cost-accuracy=1.000000
2019-09-01 12:59:31,297 [INFO]  Epoch[280] Train-cross-entropy=0.000022
2019-09-01 12:59:31,298 [INFO]  Epoch[280] Train-Monumental_building_cost-accuracy=1.000000
2019-09-01 12:59:31,299 [INFO]  Epoch[280] Time cost=0.091
2019-09-01 12:59:31,309 [INFO]  Saved checkpoint to "model/Monumental_building_cost_imputer/model-0280.params"
2019-09-01 12:59:31,318 [INFO]  Epoch[280] Validation-cross-entropy=0.000056
2019-09-01 12:59:31,319 [INFO]  Epoch[280] Validation-Monumental_building_cost-accuracy=1.000000
2019-09-01 12:59:31,381 [INFO]  Epoch[281] Batch [0-4]	Speed: 1461.75 samples/sec	cross-entropy=0.000035	Monumental_building_cost-accuracy=1.000000
2019-09-01 12:59:31,402 [INFO]  Epoch[281] Train-cross-entropy=0.000022
2019-09-01 12:59:31,405 [INFO]  Epoch[281] Train-Monumental_building_cost-accuracy=1.000000
2019-09-01 12:59:31,406 [INFO]  Epoch[281] Time cost=0.085
2019-09-01 12:59:31,418 [INFO]  Saved checkpoint to "model/Monumental_building_cost_imputer/model-0281.params"
2019-09-01 12:59:31,425 [INFO]  Epoch[281] Validation-cross-entropy=0.000055
2019-09-01 12:59:31,426 [INFO]  Epoch[281] Validation-Monumental_building_cost-accuracy=1.000000
2019-09-01 12:59:31,483 [INFO]  Epoch[282] Batch [0-4]	Speed: 1502.75 samples/sec	cross-entropy=0.000035	Monumental_building_cost-accuracy=1.000000
2019-09-01 12:59:31,504 [INFO]  Epoch[282] Train-cross-entropy=0.000022
2019-09-01 12:59:31,506 [INFO]  Epoch[282] Train-Monumental_building_cost-accuracy=1.000000
2019-09-01 12:59:31,507 [INFO]  Epoch[282] Time cost=0.079
2019-09-01 12:59:31,521 [INFO]  Saved checkpoint to "model/Monumental_building_cost_imputer/model-0282.params"
2019-09-01 12:59:31,532 [INFO]  Epoch[282] Validation-cross-entropy=0.000055
2019-09-01 12:59:31,534 [INFO]  Epoch[282] Validation-Monumental_building_cost-accuracy=1.000000
2019-09-01 12:59:31,603 [INFO]  Epoch[283] Batch [0-4]	Speed: 1252.85 samples/sec	cross-entropy=0.000034	Monumental_building_cost-accuracy=1.000000
2019-09-01 12:59:31,624 [INFO]  Epoch[283] Train-cross-entropy=0.000022
2019-09-01 12:59:31,627 [INFO]  Epoch[283] Train-Monumental_building_cost-accuracy=1.000000
2019-09-01 12:59:31,628 [INFO]  Epoch[283] Time cost=0.092
2019-09-01 12:59:31,640 [INFO]  Saved checkpoint to "model/Monumental_building_cost_imputer/model-0283.params"
2019-09-01 12:59:31,647 [INFO]  Epoch[283] Validation-cross-entropy=0.000054
2019-09-01 12:59:31,648 [INFO]  Epoch[283] Validation-Monumental_building_cost-accuracy=1.000000
2019-09-01 12:59:31,705 [INFO]  Epoch[284] Batch [0-4]	Speed: 1474.89 samples/sec	cross-entropy=0.000034	Monumental_building_cost-accuracy=1.000000
2019-09-01 12:59:31,725 [INFO]  Epoch[284] Train-cross-entropy=0.000021
2019-09-01 12:59:31,726 [INFO]  Epoch[284] Train-Monumental_building_cost-accuracy=1.000000
2019-09-01 12:59:31,727 [INFO]  Epoch[284] Time cost=0.076
2019-09-01 12:59:31,738 [INFO]  Saved checkpoint to "model/Monumental_building_cost_imputer/model-0284.params"
2019-09-01 12:59:31,746 [INFO]  Epoch[284] Validation-cross-entropy=0.000054
2019-09-01 12:59:31,748 [INFO]  Epoch[284] Validation-Monumental_building_cost-accuracy=1.000000
2019-09-01 12:59:31,809 [INFO]  Epoch[285] Batch [0-4]	Speed: 1279.07 samples/sec	cross-entropy=0.000034	Monumental_building_cost-accuracy=1.000000
2019-09-01 12:59:31,834 [INFO]  Epoch[285] Train-cross-entropy=0.000021
2019-09-01 12:59:31,835 [INFO]  Epoch[285] Train-Monumental_building_cost-accuracy=1.000000
2019-09-01 12:59:31,835 [INFO]  Epoch[285] Time cost=0.087
2019-09-01 12:59:31,846 [INFO]  Saved checkpoint to "model/Monumental_building_cost_imputer/model-0285.params"
2019-09-01 12:59:31,855 [INFO]  Epoch[285] Validation-cross-entropy=0.000054
2019-09-01 12:59:31,856 [INFO]  Epoch[285] Validation-Monumental_building_cost-accuracy=1.000000
2019-09-01 12:59:31,915 [INFO]  Epoch[286] Batch [0-4]	Speed: 1519.31 samples/sec	cross-entropy=0.000034	Monumental_building_cost-accuracy=1.000000
2019-09-01 12:59:31,936 [INFO]  Epoch[286] Train-cross-entropy=0.000021
2019-09-01 12:59:31,939 [INFO]  Epoch[286] Train-Monumental_building_cost-accuracy=1.000000
2019-09-01 12:59:31,940 [INFO]  Epoch[286] Time cost=0.082
2019-09-01 12:59:31,952 [INFO]  Saved checkpoint to "model/Monumental_building_cost_imputer/model-0286.params"
2019-09-01 12:59:31,959 [INFO]  Epoch[286] Validation-cross-entropy=0.000053
2019-09-01 12:59:31,960 [INFO]  Epoch[286] Validation-Monumental_building_cost-accuracy=1.000000
2019-09-01 12:59:32,017 [INFO]  Epoch[287] Batch [0-4]	Speed: 1506.79 samples/sec	cross-entropy=0.000033	Monumental_building_cost-accuracy=1.000000
2019-09-01 12:59:32,037 [INFO]  Epoch[287] Train-cross-entropy=0.000021
2019-09-01 12:59:32,040 [INFO]  Epoch[287] Train-Monumental_building_cost-accuracy=1.000000
2019-09-01 12:59:32,041 [INFO]  Epoch[287] Time cost=0.079
2019-09-01 12:59:32,054 [INFO]  Saved checkpoint to "model/Monumental_building_cost_imputer/model-0287.params"
2019-09-01 12:59:32,061 [INFO]  Epoch[287] Validation-cross-entropy=0.000053
2019-09-01 12:59:32,062 [INFO]  Epoch[287] Validation-Monumental_building_cost-accuracy=1.000000
2019-09-01 12:59:32,119 [INFO]  Epoch[288] Batch [0-4]	Speed: 1470.87 samples/sec	cross-entropy=0.000033	Monumental_building_cost-accuracy=1.000000
2019-09-01 12:59:32,141 [INFO]  Epoch[288] Train-cross-entropy=0.000021
2019-09-01 12:59:32,143 [INFO]  Epoch[288] Train-Monumental_building_cost-accuracy=1.000000
2019-09-01 12:59:32,144 [INFO]  Epoch[288] Time cost=0.082
2019-09-01 12:59:32,157 [INFO]  Saved checkpoint to "model/Monumental_building_cost_imputer/model-0288.params"
2019-09-01 12:59:32,164 [INFO]  Epoch[288] Validation-cross-entropy=0.000053
2019-09-01 12:59:32,165 [INFO]  Epoch[288] Validation-Monumental_building_cost-accuracy=1.000000
2019-09-01 12:59:32,220 [INFO]  Epoch[289] Batch [0-4]	Speed: 1557.47 samples/sec	cross-entropy=0.000033	Monumental_building_cost-accuracy=1.000000
2019-09-01 12:59:32,241 [INFO]  Epoch[289] Train-cross-entropy=0.000021
2019-09-01 12:59:32,242 [INFO]  Epoch[289] Train-Monumental_building_cost-accuracy=1.000000
2019-09-01 12:59:32,244 [INFO]  Epoch[289] Time cost=0.076
2019-09-01 12:59:32,257 [INFO]  Saved checkpoint to "model/Monumental_building_cost_imputer/model-0289.params"
2019-09-01 12:59:32,267 [INFO]  Epoch[289] Validation-cross-entropy=0.000052
2019-09-01 12:59:32,269 [INFO]  Epoch[289] Validation-Monumental_building_cost-accuracy=1.000000
2019-09-01 12:59:32,335 [INFO]  Epoch[290] Batch [0-4]	Speed: 1251.86 samples/sec	cross-entropy=0.000033	Monumental_building_cost-accuracy=1.000000
2019-09-01 12:59:32,364 [INFO]  Epoch[290] Train-cross-entropy=0.000020
2019-09-01 12:59:32,365 [INFO]  Epoch[290] Train-Monumental_building_cost-accuracy=1.000000
2019-09-01 12:59:32,365 [INFO]  Epoch[290] Time cost=0.096
2019-09-01 12:59:32,375 [INFO]  Saved checkpoint to "model/Monumental_building_cost_imputer/model-0290.params"
2019-09-01 12:59:32,381 [INFO]  Epoch[290] Validation-cross-entropy=0.000052
2019-09-01 12:59:32,382 [INFO]  Epoch[290] Validation-Monumental_building_cost-accuracy=1.000000
2019-09-01 12:59:32,436 [INFO]  Epoch[291] Batch [0-4]	Speed: 1484.23 samples/sec	cross-entropy=0.000032	Monumental_building_cost-accuracy=1.000000
2019-09-01 12:59:32,456 [INFO]  Epoch[291] Train-cross-entropy=0.000020
2019-09-01 12:59:32,458 [INFO]  Epoch[291] Train-Monumental_building_cost-accuracy=1.000000
2019-09-01 12:59:32,460 [INFO]  Epoch[291] Time cost=0.077
2019-09-01 12:59:32,473 [INFO]  Saved checkpoint to "model/Monumental_building_cost_imputer/model-0291.params"
2019-09-01 12:59:32,481 [INFO]  Epoch[291] Validation-cross-entropy=0.000051
2019-09-01 12:59:32,482 [INFO]  Epoch[291] Validation-Monumental_building_cost-accuracy=1.000000
2019-09-01 12:59:32,537 [INFO]  Epoch[292] Batch [0-4]	Speed: 1549.34 samples/sec	cross-entropy=0.000032	Monumental_building_cost-accuracy=1.000000
2019-09-01 12:59:32,557 [INFO]  Epoch[292] Train-cross-entropy=0.000020
2019-09-01 12:59:32,559 [INFO]  Epoch[292] Train-Monumental_building_cost-accuracy=1.000000
2019-09-01 12:59:32,561 [INFO]  Epoch[292] Time cost=0.076
2019-09-01 12:59:32,573 [INFO]  Saved checkpoint to "model/Monumental_building_cost_imputer/model-0292.params"
2019-09-01 12:59:32,580 [INFO]  Epoch[292] Validation-cross-entropy=0.000051
2019-09-01 12:59:32,581 [INFO]  Epoch[292] Validation-Monumental_building_cost-accuracy=1.000000
2019-09-01 12:59:32,638 [INFO]  Epoch[293] Batch [0-4]	Speed: 1522.51 samples/sec	cross-entropy=0.000032	Monumental_building_cost-accuracy=1.000000
2019-09-01 12:59:32,659 [INFO]  Epoch[293] Train-cross-entropy=0.000020
2019-09-01 12:59:32,662 [INFO]  Epoch[293] Train-Monumental_building_cost-accuracy=1.000000
2019-09-01 12:59:32,663 [INFO]  Epoch[293] Time cost=0.081
2019-09-01 12:59:32,675 [INFO]  Saved checkpoint to "model/Monumental_building_cost_imputer/model-0293.params"
2019-09-01 12:59:32,682 [INFO]  Epoch[293] Validation-cross-entropy=0.000051
2019-09-01 12:59:32,684 [INFO]  Epoch[293] Validation-Monumental_building_cost-accuracy=1.000000
2019-09-01 12:59:32,739 [INFO]  Epoch[294] Batch [0-4]	Speed: 1542.90 samples/sec	cross-entropy=0.000032	Monumental_building_cost-accuracy=1.000000
2019-09-01 12:59:32,759 [INFO]  Epoch[294] Train-cross-entropy=0.000020
2019-09-01 12:59:32,762 [INFO]  Epoch[294] Train-Monumental_building_cost-accuracy=1.000000
2019-09-01 12:59:32,763 [INFO]  Epoch[294] Time cost=0.077
2019-09-01 12:59:32,776 [INFO]  Saved checkpoint to "model/Monumental_building_cost_imputer/model-0294.params"
2019-09-01 12:59:32,786 [INFO]  Epoch[294] Validation-cross-entropy=0.000050
2019-09-01 12:59:32,787 [INFO]  Epoch[294] Validation-Monumental_building_cost-accuracy=1.000000
2019-09-01 12:59:32,842 [INFO]  Epoch[295] Batch [0-4]	Speed: 1542.93 samples/sec	cross-entropy=0.000031	Monumental_building_cost-accuracy=1.000000
2019-09-01 12:59:32,863 [INFO]  Epoch[295] Train-cross-entropy=0.000020
2019-09-01 12:59:32,866 [INFO]  Epoch[295] Train-Monumental_building_cost-accuracy=1.000000
2019-09-01 12:59:32,867 [INFO]  Epoch[295] Time cost=0.078
2019-09-01 12:59:32,879 [INFO]  Saved checkpoint to "model/Monumental_building_cost_imputer/model-0295.params"
2019-09-01 12:59:32,887 [INFO]  Epoch[295] Validation-cross-entropy=0.000050
2019-09-01 12:59:32,888 [INFO]  Epoch[295] Validation-Monumental_building_cost-accuracy=1.000000
2019-09-01 12:59:32,943 [INFO]  Epoch[296] Batch [0-4]	Speed: 1549.72 samples/sec	cross-entropy=0.000031	Monumental_building_cost-accuracy=1.000000
2019-09-01 12:59:32,964 [INFO]  Epoch[296] Train-cross-entropy=0.000020
2019-09-01 12:59:32,966 [INFO]  Epoch[296] Train-Monumental_building_cost-accuracy=1.000000
2019-09-01 12:59:32,967 [INFO]  Epoch[296] Time cost=0.077
2019-09-01 12:59:32,980 [INFO]  Saved checkpoint to "model/Monumental_building_cost_imputer/model-0296.params"
2019-09-01 12:59:32,990 [INFO]  Epoch[296] Validation-cross-entropy=0.000050
2019-09-01 12:59:32,992 [INFO]  Epoch[296] Validation-Monumental_building_cost-accuracy=1.000000
2019-09-01 12:59:33,059 [INFO]  Epoch[297] Batch [0-4]	Speed: 1242.85 samples/sec	cross-entropy=0.000031	Monumental_building_cost-accuracy=1.000000
2019-09-01 12:59:33,087 [INFO]  Epoch[297] Train-cross-entropy=0.000019
2019-09-01 12:59:33,088 [INFO]  Epoch[297] Train-Monumental_building_cost-accuracy=1.000000
2019-09-01 12:59:33,089 [INFO]  Epoch[297] Time cost=0.095
2019-09-01 12:59:33,097 [INFO]  Saved checkpoint to "model/Monumental_building_cost_imputer/model-0297.params"
2019-09-01 12:59:33,105 [INFO]  Epoch[297] Validation-cross-entropy=0.000049
2019-09-01 12:59:33,106 [INFO]  Epoch[297] Validation-Monumental_building_cost-accuracy=1.000000
2019-09-01 12:59:33,167 [INFO]  Epoch[298] Batch [0-4]	Speed: 1335.00 samples/sec	cross-entropy=0.000031	Monumental_building_cost-accuracy=1.000000
2019-09-01 12:59:33,196 [INFO]  Epoch[298] Train-cross-entropy=0.000019
2019-09-01 12:59:33,197 [INFO]  Epoch[298] Train-Monumental_building_cost-accuracy=1.000000
2019-09-01 12:59:33,198 [INFO]  Epoch[298] Time cost=0.092
2019-09-01 12:59:33,207 [INFO]  Saved checkpoint to "model/Monumental_building_cost_imputer/model-0298.params"
2019-09-01 12:59:33,215 [INFO]  Epoch[298] Validation-cross-entropy=0.000049
2019-09-01 12:59:33,216 [INFO]  Epoch[298] Validation-Monumental_building_cost-accuracy=1.000000
2019-09-01 12:59:33,277 [INFO]  Epoch[299] Batch [0-4]	Speed: 1347.05 samples/sec	cross-entropy=0.000031	Monumental_building_cost-accuracy=1.000000
2019-09-01 12:59:33,302 [INFO]  Epoch[299] Train-cross-entropy=0.000019
2019-09-01 12:59:33,303 [INFO]  Epoch[299] Train-Monumental_building_cost-accuracy=1.000000
2019-09-01 12:59:33,305 [INFO]  Epoch[299] Time cost=0.087
2019-09-01 12:59:33,315 [INFO]  Saved checkpoint to "model/Monumental_building_cost_imputer/model-0299.params"
2019-09-01 12:59:33,323 [INFO]  Epoch[299] Validation-cross-entropy=0.000048
2019-09-01 12:59:33,324 [INFO]  Epoch[299] Validation-Monumental_building_cost-accuracy=1.000000
2019-09-01 12:59:33,381 [INFO]  Epoch[300] Batch [0-4]	Speed: 1509.10 samples/sec	cross-entropy=0.000030	Monumental_building_cost-accuracy=1.000000
2019-09-01 12:59:33,402 [INFO]  Epoch[300] Train-cross-entropy=0.000019
2019-09-01 12:59:33,404 [INFO]  Epoch[300] Train-Monumental_building_cost-accuracy=1.000000
2019-09-01 12:59:33,405 [INFO]  Epoch[300] Time cost=0.080
2019-09-01 12:59:33,418 [INFO]  Saved checkpoint to "model/Monumental_building_cost_imputer/model-0300.params"
2019-09-01 12:59:33,425 [INFO]  Epoch[300] Validation-cross-entropy=0.000048
2019-09-01 12:59:33,425 [INFO]  Epoch[300] Validation-Monumental_building_cost-accuracy=1.000000
2019-09-01 12:59:33,482 [INFO]  Epoch[301] Batch [0-4]	Speed: 1532.56 samples/sec	cross-entropy=0.000030	Monumental_building_cost-accuracy=1.000000
2019-09-01 12:59:33,501 [INFO]  Epoch[301] Train-cross-entropy=0.000019
2019-09-01 12:59:33,503 [INFO]  Epoch[301] Train-Monumental_building_cost-accuracy=1.000000
2019-09-01 12:59:33,505 [INFO]  Epoch[301] Time cost=0.078
2019-09-01 12:59:33,518 [INFO]  Saved checkpoint to "model/Monumental_building_cost_imputer/model-0301.params"
2019-09-01 12:59:33,528 [INFO]  Epoch[301] Validation-cross-entropy=0.000048
2019-09-01 12:59:33,530 [INFO]  Epoch[301] Validation-Monumental_building_cost-accuracy=1.000000
2019-09-01 12:59:33,588 [INFO]  Epoch[302] Batch [0-4]	Speed: 1500.35 samples/sec	cross-entropy=0.000030	Monumental_building_cost-accuracy=1.000000
2019-09-01 12:59:33,608 [INFO]  Epoch[302] Train-cross-entropy=0.000019
2019-09-01 12:59:33,611 [INFO]  Epoch[302] Train-Monumental_building_cost-accuracy=1.000000
2019-09-01 12:59:33,612 [INFO]  Epoch[302] Time cost=0.081
2019-09-01 12:59:33,625 [INFO]  Saved checkpoint to "model/Monumental_building_cost_imputer/model-0302.params"
2019-09-01 12:59:33,632 [INFO]  Epoch[302] Validation-cross-entropy=0.000047
2019-09-01 12:59:33,633 [INFO]  Epoch[302] Validation-Monumental_building_cost-accuracy=1.000000
2019-09-01 12:59:33,688 [INFO]  Epoch[303] Batch [0-4]	Speed: 1545.86 samples/sec	cross-entropy=0.000030	Monumental_building_cost-accuracy=1.000000
2019-09-01 12:59:33,709 [INFO]  Epoch[303] Train-cross-entropy=0.000019
2019-09-01 12:59:33,711 [INFO]  Epoch[303] Train-Monumental_building_cost-accuracy=1.000000
2019-09-01 12:59:33,712 [INFO]  Epoch[303] Time cost=0.076
2019-09-01 12:59:33,725 [INFO]  Saved checkpoint to "model/Monumental_building_cost_imputer/model-0303.params"
2019-09-01 12:59:33,732 [INFO]  Epoch[303] Validation-cross-entropy=0.000047
2019-09-01 12:59:33,733 [INFO]  Epoch[303] Validation-Monumental_building_cost-accuracy=1.000000
2019-09-01 12:59:33,790 [INFO]  Epoch[304] Batch [0-4]	Speed: 1524.79 samples/sec	cross-entropy=0.000029	Monumental_building_cost-accuracy=1.000000
2019-09-01 12:59:33,811 [INFO]  Epoch[304] Train-cross-entropy=0.000019
2019-09-01 12:59:33,814 [INFO]  Epoch[304] Train-Monumental_building_cost-accuracy=1.000000
2019-09-01 12:59:33,815 [INFO]  Epoch[304] Time cost=0.080
2019-09-01 12:59:33,827 [INFO]  Saved checkpoint to "model/Monumental_building_cost_imputer/model-0304.params"
2019-09-01 12:59:33,834 [INFO]  Epoch[304] Validation-cross-entropy=0.000047
2019-09-01 12:59:33,835 [INFO]  Epoch[304] Validation-Monumental_building_cost-accuracy=1.000000
2019-09-01 12:59:33,890 [INFO]  Epoch[305] Batch [0-4]	Speed: 1549.58 samples/sec	cross-entropy=0.000029	Monumental_building_cost-accuracy=1.000000
2019-09-01 12:59:33,912 [INFO]  Epoch[305] Train-cross-entropy=0.000018
2019-09-01 12:59:33,914 [INFO]  Epoch[305] Train-Monumental_building_cost-accuracy=1.000000
2019-09-01 12:59:33,915 [INFO]  Epoch[305] Time cost=0.077
2019-09-01 12:59:33,927 [INFO]  Saved checkpoint to "model/Monumental_building_cost_imputer/model-0305.params"
2019-09-01 12:59:33,934 [INFO]  Epoch[305] Validation-cross-entropy=0.000046
2019-09-01 12:59:33,935 [INFO]  Epoch[305] Validation-Monumental_building_cost-accuracy=1.000000
2019-09-01 12:59:34,000 [INFO]  Epoch[306] Batch [0-4]	Speed: 1293.03 samples/sec	cross-entropy=0.000029	Monumental_building_cost-accuracy=1.000000
2019-09-01 12:59:34,025 [INFO]  Epoch[306] Train-cross-entropy=0.000018
2019-09-01 12:59:34,026 [INFO]  Epoch[306] Train-Monumental_building_cost-accuracy=1.000000
2019-09-01 12:59:34,026 [INFO]  Epoch[306] Time cost=0.091
2019-09-01 12:59:34,039 [INFO]  Saved checkpoint to "model/Monumental_building_cost_imputer/model-0306.params"
2019-09-01 12:59:34,049 [INFO]  Epoch[306] Validation-cross-entropy=0.000046
2019-09-01 12:59:34,051 [INFO]  Epoch[306] Validation-Monumental_building_cost-accuracy=1.000000
2019-09-01 12:59:34,115 [INFO]  Epoch[307] Batch [0-4]	Speed: 1320.99 samples/sec	cross-entropy=0.000029	Monumental_building_cost-accuracy=1.000000
2019-09-01 12:59:34,135 [INFO]  Epoch[307] Train-cross-entropy=0.000018
2019-09-01 12:59:34,136 [INFO]  Epoch[307] Train-Monumental_building_cost-accuracy=1.000000
2019-09-01 12:59:34,138 [INFO]  Epoch[307] Time cost=0.086
2019-09-01 12:59:34,151 [INFO]  Saved checkpoint to "model/Monumental_building_cost_imputer/model-0307.params"
2019-09-01 12:59:34,161 [INFO]  Epoch[307] Validation-cross-entropy=0.000046
2019-09-01 12:59:34,163 [INFO]  Epoch[307] Validation-Monumental_building_cost-accuracy=1.000000
2019-09-01 12:59:34,217 [INFO]  Epoch[308] Batch [0-4]	Speed: 1537.58 samples/sec	cross-entropy=0.000029	Monumental_building_cost-accuracy=1.000000
2019-09-01 12:59:34,237 [INFO]  Epoch[308] Train-cross-entropy=0.000018
2019-09-01 12:59:34,240 [INFO]  Epoch[308] Train-Monumental_building_cost-accuracy=1.000000
2019-09-01 12:59:34,241 [INFO]  Epoch[308] Time cost=0.077
2019-09-01 12:59:34,254 [INFO]  Saved checkpoint to "model/Monumental_building_cost_imputer/model-0308.params"
2019-09-01 12:59:34,261 [INFO]  Epoch[308] Validation-cross-entropy=0.000045
2019-09-01 12:59:34,262 [INFO]  Epoch[308] Validation-Monumental_building_cost-accuracy=1.000000
2019-09-01 12:59:34,317 [INFO]  Epoch[309] Batch [0-4]	Speed: 1559.86 samples/sec	cross-entropy=0.000028	Monumental_building_cost-accuracy=1.000000
2019-09-01 12:59:34,337 [INFO]  Epoch[309] Train-cross-entropy=0.000018
2019-09-01 12:59:34,338 [INFO]  Epoch[309] Train-Monumental_building_cost-accuracy=1.000000
2019-09-01 12:59:34,340 [INFO]  Epoch[309] Time cost=0.076
2019-09-01 12:59:34,353 [INFO]  Saved checkpoint to "model/Monumental_building_cost_imputer/model-0309.params"
2019-09-01 12:59:34,363 [INFO]  Epoch[309] Validation-cross-entropy=0.000045
2019-09-01 12:59:34,365 [INFO]  Epoch[309] Validation-Monumental_building_cost-accuracy=1.000000
2019-09-01 12:59:34,430 [INFO]  Epoch[310] Batch [0-4]	Speed: 1264.14 samples/sec	cross-entropy=0.000028	Monumental_building_cost-accuracy=1.000000
2019-09-01 12:59:34,459 [INFO]  Epoch[310] Train-cross-entropy=0.000018
2019-09-01 12:59:34,460 [INFO]  Epoch[310] Train-Monumental_building_cost-accuracy=1.000000
2019-09-01 12:59:34,460 [INFO]  Epoch[310] Time cost=0.095
2019-09-01 12:59:34,469 [INFO]  Saved checkpoint to "model/Monumental_building_cost_imputer/model-0310.params"
2019-09-01 12:59:34,476 [INFO]  Epoch[310] Validation-cross-entropy=0.000045
2019-09-01 12:59:34,477 [INFO]  Epoch[310] Validation-Monumental_building_cost-accuracy=1.000000
2019-09-01 12:59:34,531 [INFO]  Epoch[311] Batch [0-4]	Speed: 1481.19 samples/sec	cross-entropy=0.000028	Monumental_building_cost-accuracy=1.000000
2019-09-01 12:59:34,551 [INFO]  Epoch[311] Train-cross-entropy=0.000018
2019-09-01 12:59:34,554 [INFO]  Epoch[311] Train-Monumental_building_cost-accuracy=1.000000
2019-09-01 12:59:34,555 [INFO]  Epoch[311] Time cost=0.077
2019-09-01 12:59:34,567 [INFO]  Saved checkpoint to "model/Monumental_building_cost_imputer/model-0311.params"
2019-09-01 12:59:34,574 [INFO]  Epoch[311] Validation-cross-entropy=0.000044
2019-09-01 12:59:34,574 [INFO]  Epoch[311] Validation-Monumental_building_cost-accuracy=1.000000
2019-09-01 12:59:34,633 [INFO]  Epoch[312] Batch [0-4]	Speed: 1552.39 samples/sec	cross-entropy=0.000028	Monumental_building_cost-accuracy=1.000000
2019-09-01 12:59:34,654 [INFO]  Epoch[312] Train-cross-entropy=0.000018
2019-09-01 12:59:34,656 [INFO]  Epoch[312] Train-Monumental_building_cost-accuracy=1.000000
2019-09-01 12:59:34,657 [INFO]  Epoch[312] Time cost=0.082
2019-09-01 12:59:34,670 [INFO]  Saved checkpoint to "model/Monumental_building_cost_imputer/model-0312.params"
2019-09-01 12:59:34,680 [INFO]  Epoch[312] Validation-cross-entropy=0.000044
2019-09-01 12:59:34,682 [INFO]  Epoch[312] Validation-Monumental_building_cost-accuracy=1.000000
2019-09-01 12:59:34,747 [INFO]  Epoch[313] Batch [0-4]	Speed: 1266.24 samples/sec	cross-entropy=0.000028	Monumental_building_cost-accuracy=1.000000
2019-09-01 12:59:34,775 [INFO]  Epoch[313] Train-cross-entropy=0.000017
2019-09-01 12:59:34,776 [INFO]  Epoch[313] Train-Monumental_building_cost-accuracy=1.000000
2019-09-01 12:59:34,777 [INFO]  Epoch[313] Time cost=0.094
2019-09-01 12:59:34,785 [INFO]  Saved checkpoint to "model/Monumental_building_cost_imputer/model-0313.params"
2019-09-01 12:59:34,793 [INFO]  Epoch[313] Validation-cross-entropy=0.000044
2019-09-01 12:59:34,794 [INFO]  Epoch[313] Validation-Monumental_building_cost-accuracy=1.000000
2019-09-01 12:59:34,854 [INFO]  Epoch[314] Batch [0-4]	Speed: 1338.94 samples/sec	cross-entropy=0.000027	Monumental_building_cost-accuracy=1.000000
2019-09-01 12:59:34,879 [INFO]  Epoch[314] Train-cross-entropy=0.000017
2019-09-01 12:59:34,880 [INFO]  Epoch[314] Train-Monumental_building_cost-accuracy=1.000000
2019-09-01 12:59:34,880 [INFO]  Epoch[314] Time cost=0.086
2019-09-01 12:59:34,890 [INFO]  Saved checkpoint to "model/Monumental_building_cost_imputer/model-0314.params"
2019-09-01 12:59:34,898 [INFO]  Epoch[314] Validation-cross-entropy=0.000044
2019-09-01 12:59:34,899 [INFO]  Epoch[314] Validation-Monumental_building_cost-accuracy=1.000000
2019-09-01 12:59:34,957 [INFO]  Epoch[315] Batch [0-4]	Speed: 1401.92 samples/sec	cross-entropy=0.000027	Monumental_building_cost-accuracy=1.000000
2019-09-01 12:59:34,977 [INFO]  Epoch[315] Train-cross-entropy=0.000017
2019-09-01 12:59:34,979 [INFO]  Epoch[315] Train-Monumental_building_cost-accuracy=1.000000
2019-09-01 12:59:34,981 [INFO]  Epoch[315] Time cost=0.082
2019-09-01 12:59:34,994 [INFO]  Saved checkpoint to "model/Monumental_building_cost_imputer/model-0315.params"
2019-09-01 12:59:35,002 [INFO]  Epoch[315] Validation-cross-entropy=0.000043
2019-09-01 12:59:35,003 [INFO]  Epoch[315] Validation-Monumental_building_cost-accuracy=1.000000
2019-09-01 12:59:35,059 [INFO]  Epoch[316] Batch [0-4]	Speed: 1531.06 samples/sec	cross-entropy=0.000027	Monumental_building_cost-accuracy=1.000000
2019-09-01 12:59:35,079 [INFO]  Epoch[316] Train-cross-entropy=0.000017
2019-09-01 12:59:35,081 [INFO]  Epoch[316] Train-Monumental_building_cost-accuracy=1.000000
2019-09-01 12:59:35,083 [INFO]  Epoch[316] Time cost=0.077
2019-09-01 12:59:35,095 [INFO]  Saved checkpoint to "model/Monumental_building_cost_imputer/model-0316.params"
2019-09-01 12:59:35,105 [INFO]  Epoch[316] Validation-cross-entropy=0.000043
2019-09-01 12:59:35,107 [INFO]  Epoch[316] Validation-Monumental_building_cost-accuracy=1.000000
2019-09-01 12:59:35,168 [INFO]  Epoch[317] Batch [0-4]	Speed: 1385.28 samples/sec	cross-entropy=0.000027	Monumental_building_cost-accuracy=1.000000
2019-09-01 12:59:35,188 [INFO]  Epoch[317] Train-cross-entropy=0.000017
2019-09-01 12:59:35,190 [INFO]  Epoch[317] Train-Monumental_building_cost-accuracy=1.000000
2019-09-01 12:59:35,192 [INFO]  Epoch[317] Time cost=0.084
2019-09-01 12:59:35,205 [INFO]  Saved checkpoint to "model/Monumental_building_cost_imputer/model-0317.params"
2019-09-01 12:59:35,215 [INFO]  Epoch[317] Validation-cross-entropy=0.000043
2019-09-01 12:59:35,217 [INFO]  Epoch[317] Validation-Monumental_building_cost-accuracy=1.000000
2019-09-01 12:59:35,277 [INFO]  Epoch[318] Batch [0-4]	Speed: 1437.71 samples/sec	cross-entropy=0.000027	Monumental_building_cost-accuracy=1.000000
2019-09-01 12:59:35,306 [INFO]  Epoch[318] Train-cross-entropy=0.000017
2019-09-01 12:59:35,306 [INFO]  Epoch[318] Train-Monumental_building_cost-accuracy=1.000000
2019-09-01 12:59:35,307 [INFO]  Epoch[318] Time cost=0.089
2019-09-01 12:59:35,316 [INFO]  Saved checkpoint to "model/Monumental_building_cost_imputer/model-0318.params"
2019-09-01 12:59:35,322 [INFO]  Epoch[318] Validation-cross-entropy=0.000042
2019-09-01 12:59:35,323 [INFO]  Epoch[318] Validation-Monumental_building_cost-accuracy=1.000000
2019-09-01 12:59:35,377 [INFO]  Epoch[319] Batch [0-4]	Speed: 1477.22 samples/sec	cross-entropy=0.000026	Monumental_building_cost-accuracy=1.000000
2019-09-01 12:59:35,397 [INFO]  Epoch[319] Train-cross-entropy=0.000017
2019-09-01 12:59:35,400 [INFO]  Epoch[319] Train-Monumental_building_cost-accuracy=1.000000
2019-09-01 12:59:35,401 [INFO]  Epoch[319] Time cost=0.077
2019-09-01 12:59:35,414 [INFO]  Saved checkpoint to "model/Monumental_building_cost_imputer/model-0319.params"
2019-09-01 12:59:35,421 [INFO]  Epoch[319] Validation-cross-entropy=0.000042
2019-09-01 12:59:35,422 [INFO]  Epoch[319] Validation-Monumental_building_cost-accuracy=1.000000
2019-09-01 12:59:35,478 [INFO]  Epoch[320] Batch [0-4]	Speed: 1521.02 samples/sec	cross-entropy=0.000026	Monumental_building_cost-accuracy=1.000000
2019-09-01 12:59:35,500 [INFO]  Epoch[320] Train-cross-entropy=0.000017
2019-09-01 12:59:35,502 [INFO]  Epoch[320] Train-Monumental_building_cost-accuracy=1.000000
2019-09-01 12:59:35,503 [INFO]  Epoch[320] Time cost=0.079
2019-09-01 12:59:35,515 [INFO]  Saved checkpoint to "model/Monumental_building_cost_imputer/model-0320.params"
2019-09-01 12:59:35,521 [INFO]  Epoch[320] Validation-cross-entropy=0.000042
2019-09-01 12:59:35,522 [INFO]  Epoch[320] Validation-Monumental_building_cost-accuracy=1.000000
2019-09-01 12:59:35,589 [INFO]  Epoch[321] Batch [0-4]	Speed: 1278.04 samples/sec	cross-entropy=0.000026	Monumental_building_cost-accuracy=1.000000
2019-09-01 12:59:35,617 [INFO]  Epoch[321] Train-cross-entropy=0.000016
2019-09-01 12:59:35,618 [INFO]  Epoch[321] Train-Monumental_building_cost-accuracy=1.000000
2019-09-01 12:59:35,619 [INFO]  Epoch[321] Time cost=0.096
2019-09-01 12:59:35,628 [INFO]  Saved checkpoint to "model/Monumental_building_cost_imputer/model-0321.params"
2019-09-01 12:59:35,636 [INFO]  Epoch[321] Validation-cross-entropy=0.000041
2019-09-01 12:59:35,637 [INFO]  Epoch[321] Validation-Monumental_building_cost-accuracy=1.000000
2019-09-01 12:59:35,694 [INFO]  Epoch[322] Batch [0-4]	Speed: 1459.40 samples/sec	cross-entropy=0.000026	Monumental_building_cost-accuracy=1.000000
2019-09-01 12:59:35,718 [INFO]  Epoch[322] Train-cross-entropy=0.000016
2019-09-01 12:59:35,719 [INFO]  Epoch[322] Train-Monumental_building_cost-accuracy=1.000000
2019-09-01 12:59:35,719 [INFO]  Epoch[322] Time cost=0.082
2019-09-01 12:59:35,729 [INFO]  Saved checkpoint to "model/Monumental_building_cost_imputer/model-0322.params"
2019-09-01 12:59:35,736 [INFO]  Epoch[322] Validation-cross-entropy=0.000041
2019-09-01 12:59:35,737 [INFO]  Epoch[322] Validation-Monumental_building_cost-accuracy=1.000000
2019-09-01 12:59:35,798 [INFO]  Epoch[323] Batch [0-4]	Speed: 1327.21 samples/sec	cross-entropy=0.000026	Monumental_building_cost-accuracy=1.000000
2019-09-01 12:59:35,827 [INFO]  Epoch[323] Train-cross-entropy=0.000016
2019-09-01 12:59:35,828 [INFO]  Epoch[323] Train-Monumental_building_cost-accuracy=1.000000
2019-09-01 12:59:35,828 [INFO]  Epoch[323] Time cost=0.091
2019-09-01 12:59:35,837 [INFO]  Saved checkpoint to "model/Monumental_building_cost_imputer/model-0323.params"
2019-09-01 12:59:35,845 [INFO]  Epoch[323] Validation-cross-entropy=0.000041
2019-09-01 12:59:35,845 [INFO]  Epoch[323] Validation-Monumental_building_cost-accuracy=1.000000
2019-09-01 12:59:35,906 [INFO]  Epoch[324] Batch [0-4]	Speed: 1350.39 samples/sec	cross-entropy=0.000026	Monumental_building_cost-accuracy=1.000000
2019-09-01 12:59:35,929 [INFO]  Epoch[324] Train-cross-entropy=0.000016
2019-09-01 12:59:35,931 [INFO]  Epoch[324] Train-Monumental_building_cost-accuracy=1.000000
2019-09-01 12:59:35,931 [INFO]  Epoch[324] Time cost=0.085
2019-09-01 12:59:35,941 [INFO]  Saved checkpoint to "model/Monumental_building_cost_imputer/model-0324.params"
2019-09-01 12:59:35,949 [INFO]  Epoch[324] Validation-cross-entropy=0.000041
2019-09-01 12:59:35,949 [INFO]  Epoch[324] Validation-Monumental_building_cost-accuracy=1.000000
2019-09-01 12:59:36,005 [INFO]  Epoch[325] Batch [0-4]	Speed: 1495.92 samples/sec	cross-entropy=0.000025	Monumental_building_cost-accuracy=1.000000
2019-09-01 12:59:36,025 [INFO]  Epoch[325] Train-cross-entropy=0.000016
2019-09-01 12:59:36,027 [INFO]  Epoch[325] Train-Monumental_building_cost-accuracy=1.000000
2019-09-01 12:59:36,029 [INFO]  Epoch[325] Time cost=0.079
2019-09-01 12:59:36,042 [INFO]  Saved checkpoint to "model/Monumental_building_cost_imputer/model-0325.params"
2019-09-01 12:59:36,052 [INFO]  Epoch[325] Validation-cross-entropy=0.000040
2019-09-01 12:59:36,054 [INFO]  Epoch[325] Validation-Monumental_building_cost-accuracy=1.000000
2019-09-01 12:59:36,117 [INFO]  Epoch[326] Batch [0-4]	Speed: 1357.49 samples/sec	cross-entropy=0.000025	Monumental_building_cost-accuracy=1.000000
2019-09-01 12:59:36,137 [INFO]  Epoch[326] Train-cross-entropy=0.000016
2019-09-01 12:59:36,138 [INFO]  Epoch[326] Train-Monumental_building_cost-accuracy=1.000000
2019-09-01 12:59:36,140 [INFO]  Epoch[326] Time cost=0.085
2019-09-01 12:59:36,153 [INFO]  Saved checkpoint to "model/Monumental_building_cost_imputer/model-0326.params"
2019-09-01 12:59:36,162 [INFO]  Epoch[326] Validation-cross-entropy=0.000040
2019-09-01 12:59:36,165 [INFO]  Epoch[326] Validation-Monumental_building_cost-accuracy=1.000000
2019-09-01 12:59:36,230 [INFO]  Epoch[327] Batch [0-4]	Speed: 1248.12 samples/sec	cross-entropy=0.000025	Monumental_building_cost-accuracy=1.000000
2019-09-01 12:59:36,258 [INFO]  Epoch[327] Train-cross-entropy=0.000016
2019-09-01 12:59:36,259 [INFO]  Epoch[327] Train-Monumental_building_cost-accuracy=1.000000
2019-09-01 12:59:36,260 [INFO]  Epoch[327] Time cost=0.094
2019-09-01 12:59:36,268 [INFO]  Saved checkpoint to "model/Monumental_building_cost_imputer/model-0327.params"
2019-09-01 12:59:36,276 [INFO]  Epoch[327] Validation-cross-entropy=0.000040
2019-09-01 12:59:36,277 [INFO]  Epoch[327] Validation-Monumental_building_cost-accuracy=1.000000
2019-09-01 12:59:36,332 [INFO]  Epoch[328] Batch [0-4]	Speed: 1496.70 samples/sec	cross-entropy=0.000025	Monumental_building_cost-accuracy=1.000000
2019-09-01 12:59:36,352 [INFO]  Epoch[328] Train-cross-entropy=0.000016
2019-09-01 12:59:36,354 [INFO]  Epoch[328] Train-Monumental_building_cost-accuracy=1.000000
2019-09-01 12:59:36,356 [INFO]  Epoch[328] Time cost=0.078
2019-09-01 12:59:36,368 [INFO]  Saved checkpoint to "model/Monumental_building_cost_imputer/model-0328.params"
2019-09-01 12:59:36,379 [INFO]  Epoch[328] Validation-cross-entropy=0.000040
2019-09-01 12:59:36,380 [INFO]  Epoch[328] Validation-Monumental_building_cost-accuracy=1.000000
2019-09-01 12:59:36,447 [INFO]  Epoch[329] Batch [0-4]	Speed: 1264.73 samples/sec	cross-entropy=0.000025	Monumental_building_cost-accuracy=1.000000
2019-09-01 12:59:36,471 [INFO]  Epoch[329] Train-cross-entropy=0.000016
2019-09-01 12:59:36,472 [INFO]  Epoch[329] Train-Monumental_building_cost-accuracy=1.000000
2019-09-01 12:59:36,473 [INFO]  Epoch[329] Time cost=0.092
2019-09-01 12:59:36,483 [INFO]  Saved checkpoint to "model/Monumental_building_cost_imputer/model-0329.params"
2019-09-01 12:59:36,492 [INFO]  Epoch[329] Validation-cross-entropy=0.000039
2019-09-01 12:59:36,493 [INFO]  Epoch[329] Validation-Monumental_building_cost-accuracy=1.000000
2019-09-01 12:59:36,559 [INFO]  Epoch[330] Batch [0-4]	Speed: 1307.22 samples/sec	cross-entropy=0.000025	Monumental_building_cost-accuracy=1.000000
2019-09-01 12:59:36,584 [INFO]  Epoch[330] Train-cross-entropy=0.000016
2019-09-01 12:59:36,584 [INFO]  Epoch[330] Train-Monumental_building_cost-accuracy=1.000000
2019-09-01 12:59:36,585 [INFO]  Epoch[330] Time cost=0.091
2019-09-01 12:59:36,595 [INFO]  Saved checkpoint to "model/Monumental_building_cost_imputer/model-0330.params"
2019-09-01 12:59:36,605 [INFO]  Epoch[330] Validation-cross-entropy=0.000039
2019-09-01 12:59:36,606 [INFO]  Epoch[330] Validation-Monumental_building_cost-accuracy=1.000000
2019-09-01 12:59:36,671 [INFO]  Epoch[331] Batch [0-4]	Speed: 1350.44 samples/sec	cross-entropy=0.000024	Monumental_building_cost-accuracy=1.000000
2019-09-01 12:59:36,691 [INFO]  Epoch[331] Train-cross-entropy=0.000015
2019-09-01 12:59:36,693 [INFO]  Epoch[331] Train-Monumental_building_cost-accuracy=1.000000
2019-09-01 12:59:36,695 [INFO]  Epoch[331] Time cost=0.088
2019-09-01 12:59:36,708 [INFO]  Saved checkpoint to "model/Monumental_building_cost_imputer/model-0331.params"
2019-09-01 12:59:36,715 [INFO]  Epoch[331] Validation-cross-entropy=0.000039
2019-09-01 12:59:36,716 [INFO]  Epoch[331] Validation-Monumental_building_cost-accuracy=1.000000
2019-09-01 12:59:36,771 [INFO]  Epoch[332] Batch [0-4]	Speed: 1539.11 samples/sec	cross-entropy=0.000024	Monumental_building_cost-accuracy=1.000000
2019-09-01 12:59:36,791 [INFO]  Epoch[332] Train-cross-entropy=0.000015
2019-09-01 12:59:36,793 [INFO]  Epoch[332] Train-Monumental_building_cost-accuracy=1.000000
2019-09-01 12:59:36,795 [INFO]  Epoch[332] Time cost=0.076
2019-09-01 12:59:36,808 [INFO]  Saved checkpoint to "model/Monumental_building_cost_imputer/model-0332.params"
2019-09-01 12:59:36,816 [INFO]  Epoch[332] Validation-cross-entropy=0.000038
2019-09-01 12:59:36,816 [INFO]  Epoch[332] Validation-Monumental_building_cost-accuracy=1.000000
2019-09-01 12:59:36,874 [INFO]  Epoch[333] Batch [0-4]	Speed: 1545.29 samples/sec	cross-entropy=0.000024	Monumental_building_cost-accuracy=1.000000
2019-09-01 12:59:36,894 [INFO]  Epoch[333] Train-cross-entropy=0.000015
2019-09-01 12:59:36,897 [INFO]  Epoch[333] Train-Monumental_building_cost-accuracy=1.000000
2019-09-01 12:59:36,898 [INFO]  Epoch[333] Time cost=0.080
2019-09-01 12:59:36,911 [INFO]  Saved checkpoint to "model/Monumental_building_cost_imputer/model-0333.params"
2019-09-01 12:59:36,918 [INFO]  Epoch[333] Validation-cross-entropy=0.000038
2019-09-01 12:59:36,920 [INFO]  Epoch[333] Validation-Monumental_building_cost-accuracy=1.000000
2019-09-01 12:59:36,975 [INFO]  Epoch[334] Batch [0-4]	Speed: 1535.51 samples/sec	cross-entropy=0.000024	Monumental_building_cost-accuracy=1.000000
2019-09-01 12:59:36,997 [INFO]  Epoch[334] Train-cross-entropy=0.000015
2019-09-01 12:59:36,999 [INFO]  Epoch[334] Train-Monumental_building_cost-accuracy=1.000000
2019-09-01 12:59:37,000 [INFO]  Epoch[334] Time cost=0.078
2019-09-01 12:59:37,012 [INFO]  Saved checkpoint to "model/Monumental_building_cost_imputer/model-0334.params"
2019-09-01 12:59:37,020 [INFO]  Epoch[334] Validation-cross-entropy=0.000038
2019-09-01 12:59:37,021 [INFO]  Epoch[334] Validation-Monumental_building_cost-accuracy=1.000000
2019-09-01 12:59:37,077 [INFO]  Epoch[335] Batch [0-4]	Speed: 1505.67 samples/sec	cross-entropy=0.000024	Monumental_building_cost-accuracy=1.000000
2019-09-01 12:59:37,097 [INFO]  Epoch[335] Train-cross-entropy=0.000015
2019-09-01 12:59:37,100 [INFO]  Epoch[335] Train-Monumental_building_cost-accuracy=1.000000
2019-09-01 12:59:37,101 [INFO]  Epoch[335] Time cost=0.079
2019-09-01 12:59:37,114 [INFO]  Saved checkpoint to "model/Monumental_building_cost_imputer/model-0335.params"
2019-09-01 12:59:37,121 [INFO]  Epoch[335] Validation-cross-entropy=0.000038
2019-09-01 12:59:37,122 [INFO]  Epoch[335] Validation-Monumental_building_cost-accuracy=1.000000
2019-09-01 12:59:37,178 [INFO]  Epoch[336] Batch [0-4]	Speed: 1535.07 samples/sec	cross-entropy=0.000024	Monumental_building_cost-accuracy=1.000000
2019-09-01 12:59:37,199 [INFO]  Epoch[336] Train-cross-entropy=0.000015
2019-09-01 12:59:37,201 [INFO]  Epoch[336] Train-Monumental_building_cost-accuracy=1.000000
2019-09-01 12:59:37,202 [INFO]  Epoch[336] Time cost=0.078
2019-09-01 12:59:37,215 [INFO]  Saved checkpoint to "model/Monumental_building_cost_imputer/model-0336.params"
2019-09-01 12:59:37,225 [INFO]  Epoch[336] Validation-cross-entropy=0.000037
2019-09-01 12:59:37,227 [INFO]  Epoch[336] Validation-Monumental_building_cost-accuracy=1.000000
2019-09-01 12:59:37,292 [INFO]  Epoch[337] Batch [0-4]	Speed: 1260.20 samples/sec	cross-entropy=0.000023	Monumental_building_cost-accuracy=1.000000
2019-09-01 12:59:37,313 [INFO]  Epoch[337] Train-cross-entropy=0.000015
2019-09-01 12:59:37,316 [INFO]  Epoch[337] Train-Monumental_building_cost-accuracy=1.000000
2019-09-01 12:59:37,317 [INFO]  Epoch[337] Time cost=0.089
2019-09-01 12:59:37,330 [INFO]  Saved checkpoint to "model/Monumental_building_cost_imputer/model-0337.params"
2019-09-01 12:59:37,339 [INFO]  Epoch[337] Validation-cross-entropy=0.000037
2019-09-01 12:59:37,340 [INFO]  Epoch[337] Validation-Monumental_building_cost-accuracy=1.000000
2019-09-01 12:59:37,408 [INFO]  Epoch[338] Batch [0-4]	Speed: 1262.32 samples/sec	cross-entropy=0.000023	Monumental_building_cost-accuracy=1.000000
2019-09-01 12:59:37,436 [INFO]  Epoch[338] Train-cross-entropy=0.000015
2019-09-01 12:59:37,437 [INFO]  Epoch[338] Train-Monumental_building_cost-accuracy=1.000000
2019-09-01 12:59:37,438 [INFO]  Epoch[338] Time cost=0.095
2019-09-01 12:59:37,446 [INFO]  Saved checkpoint to "model/Monumental_building_cost_imputer/model-0338.params"
2019-09-01 12:59:37,454 [INFO]  Epoch[338] Validation-cross-entropy=0.000037
2019-09-01 12:59:37,454 [INFO]  Epoch[338] Validation-Monumental_building_cost-accuracy=1.000000
2019-09-01 12:59:37,522 [INFO]  Epoch[339] Batch [0-4]	Speed: 1269.34 samples/sec	cross-entropy=0.000023	Monumental_building_cost-accuracy=1.000000
2019-09-01 12:59:37,547 [INFO]  Epoch[339] Train-cross-entropy=0.000015
2019-09-01 12:59:37,548 [INFO]  Epoch[339] Train-Monumental_building_cost-accuracy=1.000000
2019-09-01 12:59:37,549 [INFO]  Epoch[339] Time cost=0.094
2019-09-01 12:59:37,559 [INFO]  Saved checkpoint to "model/Monumental_building_cost_imputer/model-0339.params"
2019-09-01 12:59:37,565 [INFO]  Epoch[339] Validation-cross-entropy=0.000037
2019-09-01 12:59:37,566 [INFO]  Epoch[339] Validation-Monumental_building_cost-accuracy=1.000000
2019-09-01 12:59:37,620 [INFO]  Epoch[340] Batch [0-4]	Speed: 1477.88 samples/sec	cross-entropy=0.000023	Monumental_building_cost-accuracy=1.000000
2019-09-01 12:59:37,640 [INFO]  Epoch[340] Train-cross-entropy=0.000014
2019-09-01 12:59:37,642 [INFO]  Epoch[340] Train-Monumental_building_cost-accuracy=1.000000
2019-09-01 12:59:37,644 [INFO]  Epoch[340] Time cost=0.077
2019-09-01 12:59:37,657 [INFO]  Saved checkpoint to "model/Monumental_building_cost_imputer/model-0340.params"
2019-09-01 12:59:37,666 [INFO]  Epoch[340] Validation-cross-entropy=0.000036
2019-09-01 12:59:37,669 [INFO]  Epoch[340] Validation-Monumental_building_cost-accuracy=1.000000
2019-09-01 12:59:37,724 [INFO]  Epoch[341] Batch [0-4]	Speed: 1530.16 samples/sec	cross-entropy=0.000023	Monumental_building_cost-accuracy=1.000000
2019-09-01 12:59:37,745 [INFO]  Epoch[341] Train-cross-entropy=0.000014
2019-09-01 12:59:37,747 [INFO]  Epoch[341] Train-Monumental_building_cost-accuracy=1.000000
2019-09-01 12:59:37,748 [INFO]  Epoch[341] Time cost=0.078
2019-09-01 12:59:37,760 [INFO]  Saved checkpoint to "model/Monumental_building_cost_imputer/model-0341.params"
2019-09-01 12:59:37,771 [INFO]  Epoch[341] Validation-cross-entropy=0.000036
2019-09-01 12:59:37,773 [INFO]  Epoch[341] Validation-Monumental_building_cost-accuracy=1.000000
2019-09-01 12:59:37,830 [INFO]  Epoch[342] Batch [0-4]	Speed: 1510.03 samples/sec	cross-entropy=0.000023	Monumental_building_cost-accuracy=1.000000
2019-09-01 12:59:37,851 [INFO]  Epoch[342] Train-cross-entropy=0.000014
2019-09-01 12:59:37,854 [INFO]  Epoch[342] Train-Monumental_building_cost-accuracy=1.000000
2019-09-01 12:59:37,855 [INFO]  Epoch[342] Time cost=0.081
2019-09-01 12:59:37,867 [INFO]  Saved checkpoint to "model/Monumental_building_cost_imputer/model-0342.params"
2019-09-01 12:59:37,874 [INFO]  Epoch[342] Validation-cross-entropy=0.000036
2019-09-01 12:59:37,876 [INFO]  Epoch[342] Validation-Monumental_building_cost-accuracy=1.000000
2019-09-01 12:59:37,931 [INFO]  Epoch[343] Batch [0-4]	Speed: 1547.12 samples/sec	cross-entropy=0.000023	Monumental_building_cost-accuracy=1.000000
2019-09-01 12:59:37,951 [INFO]  Epoch[343] Train-cross-entropy=0.000014
2019-09-01 12:59:37,954 [INFO]  Epoch[343] Train-Monumental_building_cost-accuracy=1.000000
2019-09-01 12:59:37,955 [INFO]  Epoch[343] Time cost=0.077
2019-09-01 12:59:37,968 [INFO]  Saved checkpoint to "model/Monumental_building_cost_imputer/model-0343.params"
2019-09-01 12:59:37,975 [INFO]  Epoch[343] Validation-cross-entropy=0.000036
2019-09-01 12:59:37,976 [INFO]  Epoch[343] Validation-Monumental_building_cost-accuracy=1.000000
2019-09-01 12:59:38,031 [INFO]  Epoch[344] Batch [0-4]	Speed: 1544.40 samples/sec	cross-entropy=0.000022	Monumental_building_cost-accuracy=1.000000
2019-09-01 12:59:38,052 [INFO]  Epoch[344] Train-cross-entropy=0.000014
2019-09-01 12:59:38,054 [INFO]  Epoch[344] Train-Monumental_building_cost-accuracy=1.000000
2019-09-01 12:59:38,056 [INFO]  Epoch[344] Time cost=0.077
2019-09-01 12:59:38,069 [INFO]  Saved checkpoint to "model/Monumental_building_cost_imputer/model-0344.params"
2019-09-01 12:59:38,080 [INFO]  Epoch[344] Validation-cross-entropy=0.000036
2019-09-01 12:59:38,081 [INFO]  Epoch[344] Validation-Monumental_building_cost-accuracy=1.000000
2019-09-01 12:59:38,145 [INFO]  Epoch[345] Batch [0-4]	Speed: 1417.47 samples/sec	cross-entropy=0.000022	Monumental_building_cost-accuracy=1.000000
2019-09-01 12:59:38,166 [INFO]  Epoch[345] Train-cross-entropy=0.000014
2019-09-01 12:59:38,168 [INFO]  Epoch[345] Train-Monumental_building_cost-accuracy=1.000000
2019-09-01 12:59:38,169 [INFO]  Epoch[345] Time cost=0.086
2019-09-01 12:59:38,181 [INFO]  Saved checkpoint to "model/Monumental_building_cost_imputer/model-0345.params"
2019-09-01 12:59:38,189 [INFO]  Epoch[345] Validation-cross-entropy=0.000035
2019-09-01 12:59:38,190 [INFO]  Epoch[345] Validation-Monumental_building_cost-accuracy=1.000000
2019-09-01 12:59:38,246 [INFO]  Epoch[346] Batch [0-4]	Speed: 1520.01 samples/sec	cross-entropy=0.000022	Monumental_building_cost-accuracy=1.000000
2019-09-01 12:59:38,268 [INFO]  Epoch[346] Train-cross-entropy=0.000014
2019-09-01 12:59:38,270 [INFO]  Epoch[346] Train-Monumental_building_cost-accuracy=1.000000
2019-09-01 12:59:38,271 [INFO]  Epoch[346] Time cost=0.079
2019-09-01 12:59:38,283 [INFO]  Saved checkpoint to "model/Monumental_building_cost_imputer/model-0346.params"
2019-09-01 12:59:38,291 [INFO]  Epoch[346] Validation-cross-entropy=0.000035
2019-09-01 12:59:38,292 [INFO]  Epoch[346] Validation-Monumental_building_cost-accuracy=1.000000
2019-09-01 12:59:38,349 [INFO]  Epoch[347] Batch [0-4]	Speed: 1482.15 samples/sec	cross-entropy=0.000022	Monumental_building_cost-accuracy=1.000000
2019-09-01 12:59:38,370 [INFO]  Epoch[347] Train-cross-entropy=0.000014
2019-09-01 12:59:38,372 [INFO]  Epoch[347] Train-Monumental_building_cost-accuracy=1.000000
2019-09-01 12:59:38,373 [INFO]  Epoch[347] Time cost=0.080
2019-09-01 12:59:38,386 [INFO]  Saved checkpoint to "model/Monumental_building_cost_imputer/model-0347.params"
2019-09-01 12:59:38,394 [INFO]  Epoch[347] Validation-cross-entropy=0.000035
2019-09-01 12:59:38,395 [INFO]  Epoch[347] Validation-Monumental_building_cost-accuracy=1.000000
2019-09-01 12:59:38,459 [INFO]  Epoch[348] Batch [0-4]	Speed: 1285.44 samples/sec	cross-entropy=0.000022	Monumental_building_cost-accuracy=1.000000
2019-09-01 12:59:38,484 [INFO]  Epoch[348] Train-cross-entropy=0.000014
2019-09-01 12:59:38,484 [INFO]  Epoch[348] Train-Monumental_building_cost-accuracy=1.000000
2019-09-01 12:59:38,485 [INFO]  Epoch[348] Time cost=0.089
2019-09-01 12:59:38,496 [INFO]  Saved checkpoint to "model/Monumental_building_cost_imputer/model-0348.params"
2019-09-01 12:59:38,505 [INFO]  Epoch[348] Validation-cross-entropy=0.000035
2019-09-01 12:59:38,506 [INFO]  Epoch[348] Validation-Monumental_building_cost-accuracy=1.000000
2019-09-01 12:59:38,563 [INFO]  Epoch[349] Batch [0-4]	Speed: 1522.04 samples/sec	cross-entropy=0.000022	Monumental_building_cost-accuracy=1.000000
2019-09-01 12:59:38,584 [INFO]  Epoch[349] Train-cross-entropy=0.000014
2019-09-01 12:59:38,586 [INFO]  Epoch[349] Train-Monumental_building_cost-accuracy=1.000000
2019-09-01 12:59:38,588 [INFO]  Epoch[349] Time cost=0.081
2019-09-01 12:59:38,601 [INFO]  Saved checkpoint to "model/Monumental_building_cost_imputer/model-0349.params"
2019-09-01 12:59:38,608 [INFO]  Epoch[349] Validation-cross-entropy=0.000034
2019-09-01 12:59:38,610 [INFO]  Epoch[349] Validation-Monumental_building_cost-accuracy=1.000000
2019-09-01 12:59:38,664 [INFO]  Epoch[350] Batch [0-4]	Speed: 1568.68 samples/sec	cross-entropy=0.000022	Monumental_building_cost-accuracy=1.000000
2019-09-01 12:59:38,685 [INFO]  Epoch[350] Train-cross-entropy=0.000014
2019-09-01 12:59:38,687 [INFO]  Epoch[350] Train-Monumental_building_cost-accuracy=1.000000
2019-09-01 12:59:38,688 [INFO]  Epoch[350] Time cost=0.076
2019-09-01 12:59:38,701 [INFO]  Saved checkpoint to "model/Monumental_building_cost_imputer/model-0350.params"
2019-09-01 12:59:38,707 [INFO]  Epoch[350] Validation-cross-entropy=0.000034
2019-09-01 12:59:38,709 [INFO]  Epoch[350] Validation-Monumental_building_cost-accuracy=1.000000
2019-09-01 12:59:38,764 [INFO]  Epoch[351] Batch [0-4]	Speed: 1550.94 samples/sec	cross-entropy=0.000021	Monumental_building_cost-accuracy=1.000000
2019-09-01 12:59:38,785 [INFO]  Epoch[351] Train-cross-entropy=0.000013
2019-09-01 12:59:38,787 [INFO]  Epoch[351] Train-Monumental_building_cost-accuracy=1.000000
2019-09-01 12:59:38,788 [INFO]  Epoch[351] Time cost=0.078
2019-09-01 12:59:38,801 [INFO]  Saved checkpoint to "model/Monumental_building_cost_imputer/model-0351.params"
2019-09-01 12:59:38,808 [INFO]  Epoch[351] Validation-cross-entropy=0.000034
2019-09-01 12:59:38,810 [INFO]  Epoch[351] Validation-Monumental_building_cost-accuracy=1.000000
2019-09-01 12:59:38,864 [INFO]  Epoch[352] Batch [0-4]	Speed: 1553.09 samples/sec	cross-entropy=0.000021	Monumental_building_cost-accuracy=1.000000
2019-09-01 12:59:38,886 [INFO]  Epoch[352] Train-cross-entropy=0.000013
2019-09-01 12:59:38,888 [INFO]  Epoch[352] Train-Monumental_building_cost-accuracy=1.000000
2019-09-01 12:59:38,889 [INFO]  Epoch[352] Time cost=0.077
2019-09-01 12:59:38,901 [INFO]  Saved checkpoint to "model/Monumental_building_cost_imputer/model-0352.params"
2019-09-01 12:59:38,910 [INFO]  Epoch[352] Validation-cross-entropy=0.000034
2019-09-01 12:59:38,912 [INFO]  Epoch[352] Validation-Monumental_building_cost-accuracy=1.000000
2019-09-01 12:59:38,968 [INFO]  Epoch[353] Batch [0-4]	Speed: 1519.62 samples/sec	cross-entropy=0.000021	Monumental_building_cost-accuracy=1.000000
2019-09-01 12:59:38,990 [INFO]  Epoch[353] Train-cross-entropy=0.000013
2019-09-01 12:59:38,993 [INFO]  Epoch[353] Train-Monumental_building_cost-accuracy=1.000000
2019-09-01 12:59:38,994 [INFO]  Epoch[353] Time cost=0.079
2019-09-01 12:59:39,006 [INFO]  Saved checkpoint to "model/Monumental_building_cost_imputer/model-0353.params"
2019-09-01 12:59:39,013 [INFO]  Epoch[353] Validation-cross-entropy=0.000033
2019-09-01 12:59:39,014 [INFO]  Epoch[353] Validation-Monumental_building_cost-accuracy=1.000000
2019-09-01 12:59:39,071 [INFO]  Epoch[354] Batch [0-4]	Speed: 1499.48 samples/sec	cross-entropy=0.000021	Monumental_building_cost-accuracy=1.000000
2019-09-01 12:59:39,092 [INFO]  Epoch[354] Train-cross-entropy=0.000013
2019-09-01 12:59:39,094 [INFO]  Epoch[354] Train-Monumental_building_cost-accuracy=1.000000
2019-09-01 12:59:39,095 [INFO]  Epoch[354] Time cost=0.079
2019-09-01 12:59:39,108 [INFO]  Saved checkpoint to "model/Monumental_building_cost_imputer/model-0354.params"
2019-09-01 12:59:39,115 [INFO]  Epoch[354] Validation-cross-entropy=0.000033
2019-09-01 12:59:39,116 [INFO]  Epoch[354] Validation-Monumental_building_cost-accuracy=1.000000
2019-09-01 12:59:39,171 [INFO]  Epoch[355] Batch [0-4]	Speed: 1536.76 samples/sec	cross-entropy=0.000021	Monumental_building_cost-accuracy=1.000000
2019-09-01 12:59:39,192 [INFO]  Epoch[355] Train-cross-entropy=0.000013
2019-09-01 12:59:39,195 [INFO]  Epoch[355] Train-Monumental_building_cost-accuracy=1.000000
2019-09-01 12:59:39,196 [INFO]  Epoch[355] Time cost=0.078
2019-09-01 12:59:39,208 [INFO]  Saved checkpoint to "model/Monumental_building_cost_imputer/model-0355.params"
2019-09-01 12:59:39,215 [INFO]  Epoch[355] Validation-cross-entropy=0.000033
2019-09-01 12:59:39,217 [INFO]  Epoch[355] Validation-Monumental_building_cost-accuracy=1.000000
2019-09-01 12:59:39,272 [INFO]  Epoch[356] Batch [0-4]	Speed: 1542.32 samples/sec	cross-entropy=0.000021	Monumental_building_cost-accuracy=1.000000
2019-09-01 12:59:39,293 [INFO]  Epoch[356] Train-cross-entropy=0.000013
2019-09-01 12:59:39,295 [INFO]  Epoch[356] Train-Monumental_building_cost-accuracy=1.000000
2019-09-01 12:59:39,296 [INFO]  Epoch[356] Time cost=0.077
2019-09-01 12:59:39,309 [INFO]  Saved checkpoint to "model/Monumental_building_cost_imputer/model-0356.params"
2019-09-01 12:59:39,316 [INFO]  Epoch[356] Validation-cross-entropy=0.000033
2019-09-01 12:59:39,317 [INFO]  Epoch[356] Validation-Monumental_building_cost-accuracy=1.000000
2019-09-01 12:59:39,373 [INFO]  Epoch[357] Batch [0-4]	Speed: 1531.30 samples/sec	cross-entropy=0.000021	Monumental_building_cost-accuracy=1.000000
2019-09-01 12:59:39,393 [INFO]  Epoch[357] Train-cross-entropy=0.000013
2019-09-01 12:59:39,396 [INFO]  Epoch[357] Train-Monumental_building_cost-accuracy=1.000000
2019-09-01 12:59:39,397 [INFO]  Epoch[357] Time cost=0.077
2019-09-01 12:59:39,410 [INFO]  Saved checkpoint to "model/Monumental_building_cost_imputer/model-0357.params"
2019-09-01 12:59:39,419 [INFO]  Epoch[357] Validation-cross-entropy=0.000033
2019-09-01 12:59:39,421 [INFO]  Epoch[357] Validation-Monumental_building_cost-accuracy=1.000000
2019-09-01 12:59:39,476 [INFO]  Epoch[358] Batch [0-4]	Speed: 1552.82 samples/sec	cross-entropy=0.000020	Monumental_building_cost-accuracy=1.000000
2019-09-01 12:59:39,497 [INFO]  Epoch[358] Train-cross-entropy=0.000013
2019-09-01 12:59:39,499 [INFO]  Epoch[358] Train-Monumental_building_cost-accuracy=1.000000
2019-09-01 12:59:39,501 [INFO]  Epoch[358] Time cost=0.078
2019-09-01 12:59:39,514 [INFO]  Saved checkpoint to "model/Monumental_building_cost_imputer/model-0358.params"
2019-09-01 12:59:39,521 [INFO]  Epoch[358] Validation-cross-entropy=0.000032
2019-09-01 12:59:39,523 [INFO]  Epoch[358] Validation-Monumental_building_cost-accuracy=1.000000
2019-09-01 12:59:39,583 [INFO]  Epoch[359] Batch [0-4]	Speed: 1370.60 samples/sec	cross-entropy=0.000020	Monumental_building_cost-accuracy=1.000000
2019-09-01 12:59:39,603 [INFO]  Epoch[359] Train-cross-entropy=0.000013
2019-09-01 12:59:39,605 [INFO]  Epoch[359] Train-Monumental_building_cost-accuracy=1.000000
2019-09-01 12:59:39,606 [INFO]  Epoch[359] Time cost=0.082
2019-09-01 12:59:39,619 [INFO]  Saved checkpoint to "model/Monumental_building_cost_imputer/model-0359.params"
2019-09-01 12:59:39,626 [INFO]  Epoch[359] Validation-cross-entropy=0.000032
2019-09-01 12:59:39,627 [INFO]  Epoch[359] Validation-Monumental_building_cost-accuracy=1.000000
2019-09-01 12:59:39,685 [INFO]  Epoch[360] Batch [0-4]	Speed: 1458.52 samples/sec	cross-entropy=0.000020	Monumental_building_cost-accuracy=1.000000
2019-09-01 12:59:39,705 [INFO]  Epoch[360] Train-cross-entropy=0.000013
2019-09-01 12:59:39,707 [INFO]  Epoch[360] Train-Monumental_building_cost-accuracy=1.000000
2019-09-01 12:59:39,709 [INFO]  Epoch[360] Time cost=0.080
2019-09-01 12:59:39,721 [INFO]  Saved checkpoint to "model/Monumental_building_cost_imputer/model-0360.params"
2019-09-01 12:59:39,728 [INFO]  Epoch[360] Validation-cross-entropy=0.000032
2019-09-01 12:59:39,729 [INFO]  Epoch[360] Validation-Monumental_building_cost-accuracy=1.000000
2019-09-01 12:59:39,793 [INFO]  Epoch[361] Batch [0-4]	Speed: 1283.08 samples/sec	cross-entropy=0.000020	Monumental_building_cost-accuracy=1.000000
2019-09-01 12:59:39,822 [INFO]  Epoch[361] Train-cross-entropy=0.000013
2019-09-01 12:59:39,823 [INFO]  Epoch[361] Train-Monumental_building_cost-accuracy=1.000000
2019-09-01 12:59:39,823 [INFO]  Epoch[361] Time cost=0.092
2019-09-01 12:59:39,832 [INFO]  Saved checkpoint to "model/Monumental_building_cost_imputer/model-0361.params"
2019-09-01 12:59:39,839 [INFO]  Epoch[361] Validation-cross-entropy=0.000032
2019-09-01 12:59:39,840 [INFO]  Epoch[361] Validation-Monumental_building_cost-accuracy=1.000000
2019-09-01 12:59:39,897 [INFO]  Epoch[362] Batch [0-4]	Speed: 1461.79 samples/sec	cross-entropy=0.000020	Monumental_building_cost-accuracy=1.000000
2019-09-01 12:59:39,918 [INFO]  Epoch[362] Train-cross-entropy=0.000013
2019-09-01 12:59:39,920 [INFO]  Epoch[362] Train-Monumental_building_cost-accuracy=1.000000
2019-09-01 12:59:39,922 [INFO]  Epoch[362] Time cost=0.081
2019-09-01 12:59:39,934 [INFO]  Saved checkpoint to "model/Monumental_building_cost_imputer/model-0362.params"
2019-09-01 12:59:39,942 [INFO]  Epoch[362] Validation-cross-entropy=0.000032
2019-09-01 12:59:39,943 [INFO]  Epoch[362] Validation-Monumental_building_cost-accuracy=1.000000
2019-09-01 12:59:40,000 [INFO]  Epoch[363] Batch [0-4]	Speed: 1497.36 samples/sec	cross-entropy=0.000020	Monumental_building_cost-accuracy=1.000000
2019-09-01 12:59:40,022 [INFO]  Epoch[363] Train-cross-entropy=0.000012
2019-09-01 12:59:40,024 [INFO]  Epoch[363] Train-Monumental_building_cost-accuracy=1.000000
2019-09-01 12:59:40,025 [INFO]  Epoch[363] Time cost=0.081
2019-09-01 12:59:40,037 [INFO]  Saved checkpoint to "model/Monumental_building_cost_imputer/model-0363.params"
2019-09-01 12:59:40,045 [INFO]  Epoch[363] Validation-cross-entropy=0.000031
2019-09-01 12:59:40,046 [INFO]  Epoch[363] Validation-Monumental_building_cost-accuracy=1.000000
2019-09-01 12:59:40,114 [INFO]  Epoch[364] Batch [0-4]	Speed: 1287.68 samples/sec	cross-entropy=0.000020	Monumental_building_cost-accuracy=1.000000
2019-09-01 12:59:40,142 [INFO]  Epoch[364] Train-cross-entropy=0.000012
2019-09-01 12:59:40,143 [INFO]  Epoch[364] Train-Monumental_building_cost-accuracy=1.000000
2019-09-01 12:59:40,144 [INFO]  Epoch[364] Time cost=0.096
2019-09-01 12:59:40,152 [INFO]  Saved checkpoint to "model/Monumental_building_cost_imputer/model-0364.params"
2019-09-01 12:59:40,159 [INFO]  Epoch[364] Validation-cross-entropy=0.000031
2019-09-01 12:59:40,160 [INFO]  Epoch[364] Validation-Monumental_building_cost-accuracy=1.000000
2019-09-01 12:59:40,213 [INFO]  Epoch[365] Batch [0-4]	Speed: 1490.92 samples/sec	cross-entropy=0.000020	Monumental_building_cost-accuracy=1.000000
2019-09-01 12:59:40,234 [INFO]  Epoch[365] Train-cross-entropy=0.000012
2019-09-01 12:59:40,235 [INFO]  Epoch[365] Train-Monumental_building_cost-accuracy=1.000000
2019-09-01 12:59:40,237 [INFO]  Epoch[365] Time cost=0.076
2019-09-01 12:59:40,250 [INFO]  Saved checkpoint to "model/Monumental_building_cost_imputer/model-0365.params"
2019-09-01 12:59:40,261 [INFO]  Epoch[365] Validation-cross-entropy=0.000031
2019-09-01 12:59:40,263 [INFO]  Epoch[365] Validation-Monumental_building_cost-accuracy=1.000000
2019-09-01 12:59:40,318 [INFO]  Epoch[366] Batch [0-4]	Speed: 1534.00 samples/sec	cross-entropy=0.000019	Monumental_building_cost-accuracy=1.000000
2019-09-01 12:59:40,340 [INFO]  Epoch[366] Train-cross-entropy=0.000012
2019-09-01 12:59:40,342 [INFO]  Epoch[366] Train-Monumental_building_cost-accuracy=1.000000
2019-09-01 12:59:40,342 [INFO]  Epoch[366] Time cost=0.079
2019-09-01 12:59:40,353 [INFO]  Saved checkpoint to "model/Monumental_building_cost_imputer/model-0366.params"
2019-09-01 12:59:40,360 [INFO]  Epoch[366] Validation-cross-entropy=0.000031
2019-09-01 12:59:40,361 [INFO]  Epoch[366] Validation-Monumental_building_cost-accuracy=1.000000
2019-09-01 12:59:40,417 [INFO]  Epoch[367] Batch [0-4]	Speed: 1534.12 samples/sec	cross-entropy=0.000019	Monumental_building_cost-accuracy=1.000000
2019-09-01 12:59:40,439 [INFO]  Epoch[367] Train-cross-entropy=0.000012
2019-09-01 12:59:40,441 [INFO]  Epoch[367] Train-Monumental_building_cost-accuracy=1.000000
2019-09-01 12:59:40,442 [INFO]  Epoch[367] Time cost=0.080
2019-09-01 12:59:40,452 [INFO]  Saved checkpoint to "model/Monumental_building_cost_imputer/model-0367.params"
2019-09-01 12:59:40,459 [INFO]  Epoch[367] Validation-cross-entropy=0.000031
2019-09-01 12:59:40,460 [INFO]  Epoch[367] Validation-Monumental_building_cost-accuracy=1.000000
2019-09-01 12:59:40,517 [INFO]  Epoch[368] Batch [0-4]	Speed: 1496.78 samples/sec	cross-entropy=0.000019	Monumental_building_cost-accuracy=1.000000
2019-09-01 12:59:40,538 [INFO]  Epoch[368] Train-cross-entropy=0.000012
2019-09-01 12:59:40,540 [INFO]  Epoch[368] Train-Monumental_building_cost-accuracy=1.000000
2019-09-01 12:59:40,541 [INFO]  Epoch[368] Time cost=0.080
2019-09-01 12:59:40,554 [INFO]  Saved checkpoint to "model/Monumental_building_cost_imputer/model-0368.params"
2019-09-01 12:59:40,561 [INFO]  Epoch[368] Validation-cross-entropy=0.000030
2019-09-01 12:59:40,562 [INFO]  Epoch[368] Validation-Monumental_building_cost-accuracy=1.000000
2019-09-01 12:59:40,626 [INFO]  Epoch[369] Batch [0-4]	Speed: 1296.37 samples/sec	cross-entropy=0.000019	Monumental_building_cost-accuracy=1.000000
2019-09-01 12:59:40,654 [INFO]  Epoch[369] Train-cross-entropy=0.000012
2019-09-01 12:59:40,655 [INFO]  Epoch[369] Train-Monumental_building_cost-accuracy=1.000000
2019-09-01 12:59:40,655 [INFO]  Epoch[369] Time cost=0.092
2019-09-01 12:59:40,664 [INFO]  Saved checkpoint to "model/Monumental_building_cost_imputer/model-0369.params"
2019-09-01 12:59:40,671 [INFO]  Epoch[369] Validation-cross-entropy=0.000030
2019-09-01 12:59:40,672 [INFO]  Epoch[369] Validation-Monumental_building_cost-accuracy=1.000000
2019-09-01 12:59:40,728 [INFO]  Epoch[370] Batch [0-4]	Speed: 1423.17 samples/sec	cross-entropy=0.000019	Monumental_building_cost-accuracy=1.000000
2019-09-01 12:59:40,749 [INFO]  Epoch[370] Train-cross-entropy=0.000012
2019-09-01 12:59:40,751 [INFO]  Epoch[370] Train-Monumental_building_cost-accuracy=1.000000
2019-09-01 12:59:40,752 [INFO]  Epoch[370] Time cost=0.079
2019-09-01 12:59:40,765 [INFO]  Saved checkpoint to "model/Monumental_building_cost_imputer/model-0370.params"
2019-09-01 12:59:40,775 [INFO]  Epoch[370] Validation-cross-entropy=0.000030
2019-09-01 12:59:40,777 [INFO]  Epoch[370] Validation-Monumental_building_cost-accuracy=1.000000
2019-09-01 12:59:40,842 [INFO]  Epoch[371] Batch [0-4]	Speed: 1281.30 samples/sec	cross-entropy=0.000019	Monumental_building_cost-accuracy=1.000000
2019-09-01 12:59:40,863 [INFO]  Epoch[371] Train-cross-entropy=0.000012
2019-09-01 12:59:40,864 [INFO]  Epoch[371] Train-Monumental_building_cost-accuracy=1.000000
2019-09-01 12:59:40,866 [INFO]  Epoch[371] Time cost=0.088
2019-09-01 12:59:40,879 [INFO]  Saved checkpoint to "model/Monumental_building_cost_imputer/model-0371.params"
2019-09-01 12:59:40,889 [INFO]  Epoch[371] Validation-cross-entropy=0.000030
2019-09-01 12:59:40,891 [INFO]  Epoch[371] Validation-Monumental_building_cost-accuracy=1.000000
2019-09-01 12:59:40,946 [INFO]  Epoch[372] Batch [0-4]	Speed: 1576.20 samples/sec	cross-entropy=0.000019	Monumental_building_cost-accuracy=1.000000
2019-09-01 12:59:40,969 [INFO]  Epoch[372] Train-cross-entropy=0.000012
2019-09-01 12:59:40,970 [INFO]  Epoch[372] Train-Monumental_building_cost-accuracy=1.000000
2019-09-01 12:59:40,971 [INFO]  Epoch[372] Time cost=0.079
2019-09-01 12:59:40,981 [INFO]  Saved checkpoint to "model/Monumental_building_cost_imputer/model-0372.params"
2019-09-01 12:59:40,989 [INFO]  Epoch[372] Validation-cross-entropy=0.000030
2019-09-01 12:59:40,990 [INFO]  Epoch[372] Validation-Monumental_building_cost-accuracy=1.000000
2019-09-01 12:59:41,051 [INFO]  Epoch[373] Batch [0-4]	Speed: 1334.50 samples/sec	cross-entropy=0.000019	Monumental_building_cost-accuracy=1.000000
2019-09-01 12:59:41,075 [INFO]  Epoch[373] Train-cross-entropy=0.000012
2019-09-01 12:59:41,076 [INFO]  Epoch[373] Train-Monumental_building_cost-accuracy=1.000000
2019-09-01 12:59:41,077 [INFO]  Epoch[373] Time cost=0.086
2019-09-01 12:59:41,087 [INFO]  Saved checkpoint to "model/Monumental_building_cost_imputer/model-0373.params"
2019-09-01 12:59:41,097 [INFO]  Epoch[373] Validation-cross-entropy=0.000029
2019-09-01 12:59:41,098 [INFO]  Epoch[373] Validation-Monumental_building_cost-accuracy=1.000000
2019-09-01 12:59:41,161 [INFO]  Epoch[374] Batch [0-4]	Speed: 1434.77 samples/sec	cross-entropy=0.000018	Monumental_building_cost-accuracy=1.000000
2019-09-01 12:59:41,181 [INFO]  Epoch[374] Train-cross-entropy=0.000012
2019-09-01 12:59:41,184 [INFO]  Epoch[374] Train-Monumental_building_cost-accuracy=1.000000
2019-09-01 12:59:41,185 [INFO]  Epoch[374] Time cost=0.086
2019-09-01 12:59:41,198 [INFO]  Saved checkpoint to "model/Monumental_building_cost_imputer/model-0374.params"
2019-09-01 12:59:41,207 [INFO]  Epoch[374] Validation-cross-entropy=0.000029
2019-09-01 12:59:41,210 [INFO]  Epoch[374] Validation-Monumental_building_cost-accuracy=1.000000
2019-09-01 12:59:41,272 [INFO]  Epoch[375] Batch [0-4]	Speed: 1312.69 samples/sec	cross-entropy=0.000018	Monumental_building_cost-accuracy=1.000000
2019-09-01 12:59:41,297 [INFO]  Epoch[375] Train-cross-entropy=0.000012
2019-09-01 12:59:41,297 [INFO]  Epoch[375] Train-Monumental_building_cost-accuracy=1.000000
2019-09-01 12:59:41,298 [INFO]  Epoch[375] Time cost=0.087
2019-09-01 12:59:41,309 [INFO]  Saved checkpoint to "model/Monumental_building_cost_imputer/model-0375.params"
2019-09-01 12:59:41,316 [INFO]  Epoch[375] Validation-cross-entropy=0.000029
2019-09-01 12:59:41,317 [INFO]  Epoch[375] Validation-Monumental_building_cost-accuracy=1.000000
2019-09-01 12:59:41,373 [INFO]  Epoch[376] Batch [0-4]	Speed: 1528.14 samples/sec	cross-entropy=0.000018	Monumental_building_cost-accuracy=1.000000
2019-09-01 12:59:41,393 [INFO]  Epoch[376] Train-cross-entropy=0.000012
2019-09-01 12:59:41,395 [INFO]  Epoch[376] Train-Monumental_building_cost-accuracy=1.000000
2019-09-01 12:59:41,397 [INFO]  Epoch[376] Time cost=0.079
2019-09-01 12:59:41,410 [INFO]  Saved checkpoint to "model/Monumental_building_cost_imputer/model-0376.params"
2019-09-01 12:59:41,417 [INFO]  Epoch[376] Validation-cross-entropy=0.000029
2019-09-01 12:59:41,419 [INFO]  Epoch[376] Validation-Monumental_building_cost-accuracy=1.000000
2019-09-01 12:59:41,473 [INFO]  Epoch[377] Batch [0-4]	Speed: 1558.47 samples/sec	cross-entropy=0.000018	Monumental_building_cost-accuracy=1.000000
2019-09-01 12:59:41,493 [INFO]  Epoch[377] Train-cross-entropy=0.000011
2019-09-01 12:59:41,495 [INFO]  Epoch[377] Train-Monumental_building_cost-accuracy=1.000000
2019-09-01 12:59:41,497 [INFO]  Epoch[377] Time cost=0.076
2019-09-01 12:59:41,509 [INFO]  Saved checkpoint to "model/Monumental_building_cost_imputer/model-0377.params"
2019-09-01 12:59:41,520 [INFO]  Epoch[377] Validation-cross-entropy=0.000029
2019-09-01 12:59:41,522 [INFO]  Epoch[377] Validation-Monumental_building_cost-accuracy=1.000000
2019-09-01 12:59:41,597 [INFO]  Epoch[378] Batch [0-4]	Speed: 1118.31 samples/sec	cross-entropy=0.000018	Monumental_building_cost-accuracy=1.000000
2019-09-01 12:59:41,626 [INFO]  Epoch[378] Train-cross-entropy=0.000011
2019-09-01 12:59:41,627 [INFO]  Epoch[378] Train-Monumental_building_cost-accuracy=1.000000
2019-09-01 12:59:41,628 [INFO]  Epoch[378] Time cost=0.104
2019-09-01 12:59:41,636 [INFO]  Saved checkpoint to "model/Monumental_building_cost_imputer/model-0378.params"
2019-09-01 12:59:41,644 [INFO]  Epoch[378] Validation-cross-entropy=0.000029
2019-09-01 12:59:41,645 [INFO]  Epoch[378] Validation-Monumental_building_cost-accuracy=1.000000
2019-09-01 12:59:41,709 [INFO]  Epoch[379] Batch [0-4]	Speed: 1308.30 samples/sec	cross-entropy=0.000018	Monumental_building_cost-accuracy=1.000000
2019-09-01 12:59:41,733 [INFO]  Epoch[379] Train-cross-entropy=0.000011
2019-09-01 12:59:41,734 [INFO]  Epoch[379] Train-Monumental_building_cost-accuracy=1.000000
2019-09-01 12:59:41,735 [INFO]  Epoch[379] Time cost=0.089
2019-09-01 12:59:41,746 [INFO]  Saved checkpoint to "model/Monumental_building_cost_imputer/model-0379.params"
2019-09-01 12:59:41,759 [INFO]  Epoch[379] Validation-cross-entropy=0.000028
2019-09-01 12:59:41,760 [INFO]  Epoch[379] Validation-Monumental_building_cost-accuracy=1.000000
2019-09-01 12:59:41,847 [INFO]  Epoch[380] Batch [0-4]	Speed: 1065.38 samples/sec	cross-entropy=0.000018	Monumental_building_cost-accuracy=1.000000
2019-09-01 12:59:41,870 [INFO]  Epoch[380] Train-cross-entropy=0.000011
2019-09-01 12:59:41,871 [INFO]  Epoch[380] Train-Monumental_building_cost-accuracy=1.000000
2019-09-01 12:59:41,873 [INFO]  Epoch[380] Time cost=0.111
2019-09-01 12:59:41,883 [INFO]  Saved checkpoint to "model/Monumental_building_cost_imputer/model-0380.params"
2019-09-01 12:59:41,893 [INFO]  Epoch[380] Validation-cross-entropy=0.000028
2019-09-01 12:59:41,894 [INFO]  Epoch[380] Validation-Monumental_building_cost-accuracy=1.000000
2019-09-01 12:59:41,962 [INFO]  Epoch[381] Batch [0-4]	Speed: 1295.31 samples/sec	cross-entropy=0.000018	Monumental_building_cost-accuracy=1.000000
2019-09-01 12:59:41,982 [INFO]  Epoch[381] Train-cross-entropy=0.000011
2019-09-01 12:59:41,984 [INFO]  Epoch[381] Train-Monumental_building_cost-accuracy=1.000000
2019-09-01 12:59:41,986 [INFO]  Epoch[381] Time cost=0.090
2019-09-01 12:59:41,999 [INFO]  Saved checkpoint to "model/Monumental_building_cost_imputer/model-0381.params"
2019-09-01 12:59:42,006 [INFO]  Epoch[381] Validation-cross-entropy=0.000028
2019-09-01 12:59:42,007 [INFO]  Epoch[381] Validation-Monumental_building_cost-accuracy=1.000000
2019-09-01 12:59:42,063 [INFO]  Epoch[382] Batch [0-4]	Speed: 1538.39 samples/sec	cross-entropy=0.000018	Monumental_building_cost-accuracy=1.000000
2019-09-01 12:59:42,084 [INFO]  Epoch[382] Train-cross-entropy=0.000011
2019-09-01 12:59:42,086 [INFO]  Epoch[382] Train-Monumental_building_cost-accuracy=1.000000
2019-09-01 12:59:42,087 [INFO]  Epoch[382] Time cost=0.077
2019-09-01 12:59:42,099 [INFO]  Saved checkpoint to "model/Monumental_building_cost_imputer/model-0382.params"
2019-09-01 12:59:42,110 [INFO]  Epoch[382] Validation-cross-entropy=0.000028
2019-09-01 12:59:42,111 [INFO]  Epoch[382] Validation-Monumental_building_cost-accuracy=1.000000
2019-09-01 12:59:42,171 [INFO]  Epoch[383] Batch [0-4]	Speed: 1436.96 samples/sec	cross-entropy=0.000018	Monumental_building_cost-accuracy=1.000000
2019-09-01 12:59:42,192 [INFO]  Epoch[383] Train-cross-entropy=0.000011
2019-09-01 12:59:42,194 [INFO]  Epoch[383] Train-Monumental_building_cost-accuracy=1.000000
2019-09-01 12:59:42,196 [INFO]  Epoch[383] Time cost=0.083
2019-09-01 12:59:42,209 [INFO]  Saved checkpoint to "model/Monumental_building_cost_imputer/model-0383.params"
2019-09-01 12:59:42,216 [INFO]  Epoch[383] Validation-cross-entropy=0.000028
2019-09-01 12:59:42,218 [INFO]  Epoch[383] Validation-Monumental_building_cost-accuracy=1.000000
2019-09-01 12:59:42,273 [INFO]  Epoch[384] Batch [0-4]	Speed: 1525.76 samples/sec	cross-entropy=0.000017	Monumental_building_cost-accuracy=1.000000
2019-09-01 12:59:42,296 [INFO]  Epoch[384] Train-cross-entropy=0.000011
2019-09-01 12:59:42,297 [INFO]  Epoch[384] Train-Monumental_building_cost-accuracy=1.000000
2019-09-01 12:59:42,298 [INFO]  Epoch[384] Time cost=0.078
2019-09-01 12:59:42,309 [INFO]  Saved checkpoint to "model/Monumental_building_cost_imputer/model-0384.params"
2019-09-01 12:59:42,318 [INFO]  Epoch[384] Validation-cross-entropy=0.000028
2019-09-01 12:59:42,319 [INFO]  Epoch[384] Validation-Monumental_building_cost-accuracy=1.000000
2019-09-01 12:59:42,377 [INFO]  Epoch[385] Batch [0-4]	Speed: 1450.34 samples/sec	cross-entropy=0.000017	Monumental_building_cost-accuracy=1.000000
2019-09-01 12:59:42,405 [INFO]  Epoch[385] Train-cross-entropy=0.000011
2019-09-01 12:59:42,406 [INFO]  Epoch[385] Train-Monumental_building_cost-accuracy=1.000000
2019-09-01 12:59:42,407 [INFO]  Epoch[385] Time cost=0.086
2019-09-01 12:59:42,415 [INFO]  Saved checkpoint to "model/Monumental_building_cost_imputer/model-0385.params"
2019-09-01 12:59:42,423 [INFO]  Epoch[385] Validation-cross-entropy=0.000027
2019-09-01 12:59:42,424 [INFO]  Epoch[385] Validation-Monumental_building_cost-accuracy=1.000000
2019-09-01 12:59:42,481 [INFO]  Epoch[386] Batch [0-4]	Speed: 1461.30 samples/sec	cross-entropy=0.000017	Monumental_building_cost-accuracy=1.000000
2019-09-01 12:59:42,501 [INFO]  Epoch[386] Train-cross-entropy=0.000011
2019-09-01 12:59:42,503 [INFO]  Epoch[386] Train-Monumental_building_cost-accuracy=1.000000
2019-09-01 12:59:42,504 [INFO]  Epoch[386] Time cost=0.080
2019-09-01 12:59:42,517 [INFO]  Saved checkpoint to "model/Monumental_building_cost_imputer/model-0386.params"
2019-09-01 12:59:42,523 [INFO]  Epoch[386] Validation-cross-entropy=0.000027
2019-09-01 12:59:42,524 [INFO]  Epoch[386] Validation-Monumental_building_cost-accuracy=1.000000
2019-09-01 12:59:42,583 [INFO]  Epoch[387] Batch [0-4]	Speed: 1573.65 samples/sec	cross-entropy=0.000017	Monumental_building_cost-accuracy=1.000000
2019-09-01 12:59:42,603 [INFO]  Epoch[387] Train-cross-entropy=0.000011
2019-09-01 12:59:42,606 [INFO]  Epoch[387] Train-Monumental_building_cost-accuracy=1.000000
2019-09-01 12:59:42,607 [INFO]  Epoch[387] Time cost=0.082
2019-09-01 12:59:42,620 [INFO]  Saved checkpoint to "model/Monumental_building_cost_imputer/model-0387.params"
2019-09-01 12:59:42,627 [INFO]  Epoch[387] Validation-cross-entropy=0.000027
2019-09-01 12:59:42,628 [INFO]  Epoch[387] Validation-Monumental_building_cost-accuracy=1.000000
2019-09-01 12:59:42,690 [INFO]  Epoch[388] Batch [0-4]	Speed: 1319.20 samples/sec	cross-entropy=0.000017	Monumental_building_cost-accuracy=1.000000
2019-09-01 12:59:42,718 [INFO]  Epoch[388] Train-cross-entropy=0.000011
2019-09-01 12:59:42,719 [INFO]  Epoch[388] Train-Monumental_building_cost-accuracy=1.000000
2019-09-01 12:59:42,720 [INFO]  Epoch[388] Time cost=0.090
2019-09-01 12:59:42,729 [INFO]  Saved checkpoint to "model/Monumental_building_cost_imputer/model-0388.params"
2019-09-01 12:59:42,736 [INFO]  Epoch[388] Validation-cross-entropy=0.000027
2019-09-01 12:59:42,737 [INFO]  Epoch[388] Validation-Monumental_building_cost-accuracy=1.000000
2019-09-01 12:59:42,798 [INFO]  Epoch[389] Batch [0-4]	Speed: 1337.35 samples/sec	cross-entropy=0.000017	Monumental_building_cost-accuracy=1.000000
2019-09-01 12:59:42,823 [INFO]  Epoch[389] Train-cross-entropy=0.000011
2019-09-01 12:59:42,824 [INFO]  Epoch[389] Train-Monumental_building_cost-accuracy=1.000000
2019-09-01 12:59:42,824 [INFO]  Epoch[389] Time cost=0.087
2019-09-01 12:59:42,835 [INFO]  Saved checkpoint to "model/Monumental_building_cost_imputer/model-0389.params"
2019-09-01 12:59:42,843 [INFO]  Epoch[389] Validation-cross-entropy=0.000027
2019-09-01 12:59:42,844 [INFO]  Epoch[389] Validation-Monumental_building_cost-accuracy=1.000000
2019-09-01 12:59:42,900 [INFO]  Epoch[390] Batch [0-4]	Speed: 1526.72 samples/sec	cross-entropy=0.000017	Monumental_building_cost-accuracy=1.000000
2019-09-01 12:59:42,920 [INFO]  Epoch[390] Train-cross-entropy=0.000011
2019-09-01 12:59:42,922 [INFO]  Epoch[390] Train-Monumental_building_cost-accuracy=1.000000
2019-09-01 12:59:42,924 [INFO]  Epoch[390] Time cost=0.079
2019-09-01 12:59:42,936 [INFO]  Saved checkpoint to "model/Monumental_building_cost_imputer/model-0390.params"
2019-09-01 12:59:42,945 [INFO]  Epoch[390] Validation-cross-entropy=0.000027
2019-09-01 12:59:42,948 [INFO]  Epoch[390] Validation-Monumental_building_cost-accuracy=1.000000
2019-09-01 12:59:43,003 [INFO]  Epoch[391] Batch [0-4]	Speed: 1515.49 samples/sec	cross-entropy=0.000017	Monumental_building_cost-accuracy=1.000000
2019-09-01 12:59:43,024 [INFO]  Epoch[391] Train-cross-entropy=0.000011
2019-09-01 12:59:43,026 [INFO]  Epoch[391] Train-Monumental_building_cost-accuracy=1.000000
2019-09-01 12:59:43,027 [INFO]  Epoch[391] Time cost=0.078
2019-09-01 12:59:43,039 [INFO]  Saved checkpoint to "model/Monumental_building_cost_imputer/model-0391.params"
2019-09-01 12:59:43,047 [INFO]  Epoch[391] Validation-cross-entropy=0.000026
2019-09-01 12:59:43,048 [INFO]  Epoch[391] Validation-Monumental_building_cost-accuracy=1.000000
2019-09-01 12:59:43,104 [INFO]  Epoch[392] Batch [0-4]	Speed: 1500.79 samples/sec	cross-entropy=0.000017	Monumental_building_cost-accuracy=1.000000
2019-09-01 12:59:43,125 [INFO]  Epoch[392] Train-cross-entropy=0.000011
2019-09-01 12:59:43,127 [INFO]  Epoch[392] Train-Monumental_building_cost-accuracy=1.000000
2019-09-01 12:59:43,129 [INFO]  Epoch[392] Time cost=0.078
2019-09-01 12:59:43,142 [INFO]  Saved checkpoint to "model/Monumental_building_cost_imputer/model-0392.params"
2019-09-01 12:59:43,149 [INFO]  Epoch[392] Validation-cross-entropy=0.000026
2019-09-01 12:59:43,150 [INFO]  Epoch[392] Validation-Monumental_building_cost-accuracy=1.000000
2019-09-01 12:59:43,206 [INFO]  Epoch[393] Batch [0-4]	Speed: 1526.03 samples/sec	cross-entropy=0.000016	Monumental_building_cost-accuracy=1.000000
2019-09-01 12:59:43,227 [INFO]  Epoch[393] Train-cross-entropy=0.000010
2019-09-01 12:59:43,229 [INFO]  Epoch[393] Train-Monumental_building_cost-accuracy=1.000000
2019-09-01 12:59:43,230 [INFO]  Epoch[393] Time cost=0.078
2019-09-01 12:59:43,243 [INFO]  Saved checkpoint to "model/Monumental_building_cost_imputer/model-0393.params"
2019-09-01 12:59:43,250 [INFO]  Epoch[393] Validation-cross-entropy=0.000026
2019-09-01 12:59:43,251 [INFO]  Epoch[393] Validation-Monumental_building_cost-accuracy=1.000000
2019-09-01 12:59:43,306 [INFO]  Epoch[394] Batch [0-4]	Speed: 1536.21 samples/sec	cross-entropy=0.000016	Monumental_building_cost-accuracy=1.000000
2019-09-01 12:59:43,327 [INFO]  Epoch[394] Train-cross-entropy=0.000010
2019-09-01 12:59:43,328 [INFO]  Epoch[394] Train-Monumental_building_cost-accuracy=1.000000
2019-09-01 12:59:43,330 [INFO]  Epoch[394] Time cost=0.076
2019-09-01 12:59:43,344 [INFO]  Saved checkpoint to "model/Monumental_building_cost_imputer/model-0394.params"
2019-09-01 12:59:43,353 [INFO]  Epoch[394] Validation-cross-entropy=0.000026
2019-09-01 12:59:43,355 [INFO]  Epoch[394] Validation-Monumental_building_cost-accuracy=1.000000
2019-09-01 12:59:43,410 [INFO]  Epoch[395] Batch [0-4]	Speed: 1579.18 samples/sec	cross-entropy=0.000016	Monumental_building_cost-accuracy=1.000000
2019-09-01 12:59:43,430 [INFO]  Epoch[395] Train-cross-entropy=0.000010
2019-09-01 12:59:43,433 [INFO]  Epoch[395] Train-Monumental_building_cost-accuracy=1.000000
2019-09-01 12:59:43,434 [INFO]  Epoch[395] Time cost=0.078
2019-09-01 12:59:43,447 [INFO]  Saved checkpoint to "model/Monumental_building_cost_imputer/model-0395.params"
2019-09-01 12:59:43,454 [INFO]  Epoch[395] Validation-cross-entropy=0.000026
2019-09-01 12:59:43,455 [INFO]  Epoch[395] Validation-Monumental_building_cost-accuracy=1.000000
2019-09-01 12:59:43,511 [INFO]  Epoch[396] Batch [0-4]	Speed: 1520.44 samples/sec	cross-entropy=0.000016	Monumental_building_cost-accuracy=1.000000
2019-09-01 12:59:43,534 [INFO]  Epoch[396] Train-cross-entropy=0.000010
2019-09-01 12:59:43,536 [INFO]  Epoch[396] Train-Monumental_building_cost-accuracy=1.000000
2019-09-01 12:59:43,537 [INFO]  Epoch[396] Time cost=0.079
2019-09-01 12:59:43,549 [INFO]  Saved checkpoint to "model/Monumental_building_cost_imputer/model-0396.params"
2019-09-01 12:59:43,556 [INFO]  Epoch[396] Validation-cross-entropy=0.000026
2019-09-01 12:59:43,557 [INFO]  Epoch[396] Validation-Monumental_building_cost-accuracy=1.000000
2019-09-01 12:59:43,614 [INFO]  Epoch[397] Batch [0-4]	Speed: 1480.55 samples/sec	cross-entropy=0.000016	Monumental_building_cost-accuracy=1.000000
2019-09-01 12:59:43,636 [INFO]  Epoch[397] Train-cross-entropy=0.000010
2019-09-01 12:59:43,638 [INFO]  Epoch[397] Train-Monumental_building_cost-accuracy=1.000000
2019-09-01 12:59:43,639 [INFO]  Epoch[397] Time cost=0.080
2019-09-01 12:59:43,651 [INFO]  Saved checkpoint to "model/Monumental_building_cost_imputer/model-0397.params"
2019-09-01 12:59:43,661 [INFO]  Epoch[397] Validation-cross-entropy=0.000025
2019-09-01 12:59:43,662 [INFO]  Epoch[397] Validation-Monumental_building_cost-accuracy=1.000000
2019-09-01 12:59:43,720 [INFO]  Epoch[398] Batch [0-4]	Speed: 1484.39 samples/sec	cross-entropy=0.000016	Monumental_building_cost-accuracy=1.000000
2019-09-01 12:59:43,740 [INFO]  Epoch[398] Train-cross-entropy=0.000010
2019-09-01 12:59:43,743 [INFO]  Epoch[398] Train-Monumental_building_cost-accuracy=1.000000
2019-09-01 12:59:43,744 [INFO]  Epoch[398] Time cost=0.080
2019-09-01 12:59:43,757 [INFO]  Saved checkpoint to "model/Monumental_building_cost_imputer/model-0398.params"
2019-09-01 12:59:43,764 [INFO]  Epoch[398] Validation-cross-entropy=0.000025
2019-09-01 12:59:43,765 [INFO]  Epoch[398] Validation-Monumental_building_cost-accuracy=1.000000
2019-09-01 12:59:43,820 [INFO]  Epoch[399] Batch [0-4]	Speed: 1547.99 samples/sec	cross-entropy=0.000016	Monumental_building_cost-accuracy=1.000000
2019-09-01 12:59:43,842 [INFO]  Epoch[399] Train-cross-entropy=0.000010
2019-09-01 12:59:43,844 [INFO]  Epoch[399] Train-Monumental_building_cost-accuracy=1.000000
2019-09-01 12:59:43,845 [INFO]  Epoch[399] Time cost=0.077
2019-09-01 12:59:43,855 [INFO]  Saved checkpoint to "model/Monumental_building_cost_imputer/model-0399.params"
2019-09-01 12:59:43,864 [INFO]  Epoch[399] Validation-cross-entropy=0.000025
2019-09-01 12:59:43,866 [INFO]  Epoch[399] Validation-Monumental_building_cost-accuracy=1.000000
2019-09-01 12:59:43,934 [INFO]  Epoch[400] Batch [0-4]	Speed: 1302.77 samples/sec	cross-entropy=0.000016	Monumental_building_cost-accuracy=1.000000
2019-09-01 12:59:43,958 [INFO]  Epoch[400] Train-cross-entropy=0.000010
2019-09-01 12:59:43,959 [INFO]  Epoch[400] Train-Monumental_building_cost-accuracy=1.000000
2019-09-01 12:59:43,959 [INFO]  Epoch[400] Time cost=0.093
2019-09-01 12:59:43,970 [INFO]  Saved checkpoint to "model/Monumental_building_cost_imputer/model-0400.params"
2019-09-01 12:59:43,979 [INFO]  Epoch[400] Validation-cross-entropy=0.000025
2019-09-01 12:59:43,980 [INFO]  Epoch[400] Validation-Monumental_building_cost-accuracy=1.000000
2019-09-01 12:59:44,037 [INFO]  Epoch[401] Batch [0-4]	Speed: 1518.86 samples/sec	cross-entropy=0.000016	Monumental_building_cost-accuracy=1.000000
2019-09-01 12:59:44,057 [INFO]  Epoch[401] Train-cross-entropy=0.000010
2019-09-01 12:59:44,060 [INFO]  Epoch[401] Train-Monumental_building_cost-accuracy=1.000000
2019-09-01 12:59:44,061 [INFO]  Epoch[401] Time cost=0.080
2019-09-01 12:59:44,074 [INFO]  Saved checkpoint to "model/Monumental_building_cost_imputer/model-0401.params"
2019-09-01 12:59:44,081 [INFO]  Epoch[401] Validation-cross-entropy=0.000025
2019-09-01 12:59:44,082 [INFO]  Epoch[401] Validation-Monumental_building_cost-accuracy=1.000000
2019-09-01 12:59:44,137 [INFO]  Epoch[402] Batch [0-4]	Speed: 1538.50 samples/sec	cross-entropy=0.000016	Monumental_building_cost-accuracy=1.000000
2019-09-01 12:59:44,159 [INFO]  Epoch[402] Train-cross-entropy=0.000010
2019-09-01 12:59:44,161 [INFO]  Epoch[402] Train-Monumental_building_cost-accuracy=1.000000
2019-09-01 12:59:44,162 [INFO]  Epoch[402] Time cost=0.077
2019-09-01 12:59:44,175 [INFO]  Saved checkpoint to "model/Monumental_building_cost_imputer/model-0402.params"
2019-09-01 12:59:44,183 [INFO]  Epoch[402] Validation-cross-entropy=0.000025
2019-09-01 12:59:44,185 [INFO]  Epoch[402] Validation-Monumental_building_cost-accuracy=1.000000
2019-09-01 12:59:44,240 [INFO]  Epoch[403] Batch [0-4]	Speed: 1527.37 samples/sec	cross-entropy=0.000016	Monumental_building_cost-accuracy=1.000000
2019-09-01 12:59:44,269 [INFO]  Epoch[403] Train-cross-entropy=0.000010
2019-09-01 12:59:44,271 [INFO]  Epoch[403] Train-Monumental_building_cost-accuracy=1.000000
2019-09-01 12:59:44,272 [INFO]  Epoch[403] Time cost=0.084
2019-09-01 12:59:44,281 [INFO]  Saved checkpoint to "model/Monumental_building_cost_imputer/model-0403.params"
2019-09-01 12:59:44,288 [INFO]  Epoch[403] Validation-cross-entropy=0.000025
2019-09-01 12:59:44,289 [INFO]  Epoch[403] Validation-Monumental_building_cost-accuracy=1.000000
2019-09-01 12:59:44,351 [INFO]  Epoch[404] Batch [0-4]	Speed: 1318.28 samples/sec	cross-entropy=0.000015	Monumental_building_cost-accuracy=1.000000
2019-09-01 12:59:44,380 [INFO]  Epoch[404] Train-cross-entropy=0.000010
2019-09-01 12:59:44,381 [INFO]  Epoch[404] Train-Monumental_building_cost-accuracy=1.000000
2019-09-01 12:59:44,382 [INFO]  Epoch[404] Time cost=0.092
2019-09-01 12:59:44,390 [INFO]  Saved checkpoint to "model/Monumental_building_cost_imputer/model-0404.params"
2019-09-01 12:59:44,398 [INFO]  Epoch[404] Validation-cross-entropy=0.000024
2019-09-01 12:59:44,399 [INFO]  Epoch[404] Validation-Monumental_building_cost-accuracy=1.000000
2019-09-01 12:59:44,458 [INFO]  Epoch[405] Batch [0-4]	Speed: 1366.83 samples/sec	cross-entropy=0.000015	Monumental_building_cost-accuracy=1.000000
2019-09-01 12:59:44,479 [INFO]  Epoch[405] Train-cross-entropy=0.000010
2019-09-01 12:59:44,481 [INFO]  Epoch[405] Train-Monumental_building_cost-accuracy=1.000000
2019-09-01 12:59:44,483 [INFO]  Epoch[405] Time cost=0.083
2019-09-01 12:59:44,496 [INFO]  Saved checkpoint to "model/Monumental_building_cost_imputer/model-0405.params"
2019-09-01 12:59:44,507 [INFO]  Epoch[405] Validation-cross-entropy=0.000024
2019-09-01 12:59:44,508 [INFO]  Epoch[405] Validation-Monumental_building_cost-accuracy=1.000000
2019-09-01 12:59:44,569 [INFO]  Epoch[406] Batch [0-4]	Speed: 1415.63 samples/sec	cross-entropy=0.000015	Monumental_building_cost-accuracy=1.000000
2019-09-01 12:59:44,590 [INFO]  Epoch[406] Train-cross-entropy=0.000010
2019-09-01 12:59:44,592 [INFO]  Epoch[406] Train-Monumental_building_cost-accuracy=1.000000
2019-09-01 12:59:44,593 [INFO]  Epoch[406] Time cost=0.084
2019-09-01 12:59:44,605 [INFO]  Saved checkpoint to "model/Monumental_building_cost_imputer/model-0406.params"
2019-09-01 12:59:44,612 [INFO]  Epoch[406] Validation-cross-entropy=0.000024
2019-09-01 12:59:44,613 [INFO]  Epoch[406] Validation-Monumental_building_cost-accuracy=1.000000
2019-09-01 12:59:44,669 [INFO]  Epoch[407] Batch [0-4]	Speed: 1534.75 samples/sec	cross-entropy=0.000015	Monumental_building_cost-accuracy=1.000000
2019-09-01 12:59:44,689 [INFO]  Epoch[407] Train-cross-entropy=0.000010
2019-09-01 12:59:44,691 [INFO]  Epoch[407] Train-Monumental_building_cost-accuracy=1.000000
2019-09-01 12:59:44,693 [INFO]  Epoch[407] Time cost=0.079
2019-09-01 12:59:44,704 [INFO]  Saved checkpoint to "model/Monumental_building_cost_imputer/model-0407.params"
2019-09-01 12:59:44,726 [INFO]  Epoch[407] Validation-cross-entropy=0.000024
2019-09-01 12:59:44,729 [INFO]  Epoch[407] Validation-Monumental_building_cost-accuracy=1.000000
2019-09-01 12:59:44,790 [INFO]  Epoch[408] Batch [0-4]	Speed: 1452.87 samples/sec	cross-entropy=0.000015	Monumental_building_cost-accuracy=1.000000
2019-09-01 12:59:44,812 [INFO]  Epoch[408] Train-cross-entropy=0.000010
2019-09-01 12:59:44,814 [INFO]  Epoch[408] Train-Monumental_building_cost-accuracy=1.000000
2019-09-01 12:59:44,815 [INFO]  Epoch[408] Time cost=0.085
2019-09-01 12:59:44,827 [INFO]  Saved checkpoint to "model/Monumental_building_cost_imputer/model-0408.params"
2019-09-01 12:59:44,837 [INFO]  Epoch[408] Validation-cross-entropy=0.000024
2019-09-01 12:59:44,840 [INFO]  Epoch[408] Validation-Monumental_building_cost-accuracy=1.000000
2019-09-01 12:59:44,906 [INFO]  Epoch[409] Batch [0-4]	Speed: 1249.94 samples/sec	cross-entropy=0.000015	Monumental_building_cost-accuracy=1.000000
2019-09-01 12:59:44,931 [INFO]  Epoch[409] Train-cross-entropy=0.000009
2019-09-01 12:59:44,932 [INFO]  Epoch[409] Train-Monumental_building_cost-accuracy=1.000000
2019-09-01 12:59:44,932 [INFO]  Epoch[409] Time cost=0.092
2019-09-01 12:59:44,942 [INFO]  Saved checkpoint to "model/Monumental_building_cost_imputer/model-0409.params"
2019-09-01 12:59:44,948 [INFO]  Epoch[409] Validation-cross-entropy=0.000024
2019-09-01 12:59:44,949 [INFO]  Epoch[409] Validation-Monumental_building_cost-accuracy=1.000000
2019-09-01 12:59:45,005 [INFO]  Epoch[410] Batch [0-4]	Speed: 1400.63 samples/sec	cross-entropy=0.000015	Monumental_building_cost-accuracy=1.000000
2019-09-01 12:59:45,025 [INFO]  Epoch[410] Train-cross-entropy=0.000009
2019-09-01 12:59:45,027 [INFO]  Epoch[410] Train-Monumental_building_cost-accuracy=1.000000
2019-09-01 12:59:45,029 [INFO]  Epoch[410] Time cost=0.079
2019-09-01 12:59:45,042 [INFO]  Saved checkpoint to "model/Monumental_building_cost_imputer/model-0410.params"
2019-09-01 12:59:45,050 [INFO]  Epoch[410] Validation-cross-entropy=0.000024
2019-09-01 12:59:45,053 [INFO]  Epoch[410] Validation-Monumental_building_cost-accuracy=1.000000
2019-09-01 12:59:45,122 [INFO]  Epoch[411] Batch [0-4]	Speed: 1242.11 samples/sec	cross-entropy=0.000015	Monumental_building_cost-accuracy=1.000000
2019-09-01 12:59:45,152 [INFO]  Epoch[411] Train-cross-entropy=0.000009
2019-09-01 12:59:45,153 [INFO]  Epoch[411] Train-Monumental_building_cost-accuracy=1.000000
2019-09-01 12:59:45,154 [INFO]  Epoch[411] Time cost=0.099
2019-09-01 12:59:45,162 [INFO]  Saved checkpoint to "model/Monumental_building_cost_imputer/model-0411.params"
2019-09-01 12:59:45,170 [INFO]  Epoch[411] Validation-cross-entropy=0.000023
2019-09-01 12:59:45,170 [INFO]  Epoch[411] Validation-Monumental_building_cost-accuracy=1.000000
2019-09-01 12:59:45,261 [INFO]  Epoch[412] Batch [0-4]	Speed: 826.14 samples/sec	cross-entropy=0.000015	Monumental_building_cost-accuracy=1.000000
2019-09-01 12:59:45,281 [INFO]  Epoch[412] Train-cross-entropy=0.000009
2019-09-01 12:59:45,283 [INFO]  Epoch[412] Train-Monumental_building_cost-accuracy=1.000000
2019-09-01 12:59:45,285 [INFO]  Epoch[412] Time cost=0.114
2019-09-01 12:59:45,298 [INFO]  Saved checkpoint to "model/Monumental_building_cost_imputer/model-0412.params"
2019-09-01 12:59:45,305 [INFO]  Epoch[412] Validation-cross-entropy=0.000023
2019-09-01 12:59:45,306 [INFO]  Epoch[412] Validation-Monumental_building_cost-accuracy=1.000000
2019-09-01 12:59:45,366 [INFO]  Epoch[413] Batch [0-4]	Speed: 1452.09 samples/sec	cross-entropy=0.000015	Monumental_building_cost-accuracy=1.000000
2019-09-01 12:59:45,387 [INFO]  Epoch[413] Train-cross-entropy=0.000009
2019-09-01 12:59:45,389 [INFO]  Epoch[413] Train-Monumental_building_cost-accuracy=1.000000
2019-09-01 12:59:45,390 [INFO]  Epoch[413] Time cost=0.081
2019-09-01 12:59:45,402 [INFO]  Saved checkpoint to "model/Monumental_building_cost_imputer/model-0413.params"
2019-09-01 12:59:45,414 [INFO]  Epoch[413] Validation-cross-entropy=0.000023
2019-09-01 12:59:45,415 [INFO]  Epoch[413] Validation-Monumental_building_cost-accuracy=1.000000
2019-09-01 12:59:45,483 [INFO]  Epoch[414] Batch [0-4]	Speed: 1649.51 samples/sec	cross-entropy=0.000015	Monumental_building_cost-accuracy=1.000000
2019-09-01 12:59:45,504 [INFO]  Epoch[414] Train-cross-entropy=0.000009
2019-09-01 12:59:45,507 [INFO]  Epoch[414] Train-Monumental_building_cost-accuracy=1.000000
2019-09-01 12:59:45,508 [INFO]  Epoch[414] Time cost=0.092
2019-09-01 12:59:45,521 [INFO]  Saved checkpoint to "model/Monumental_building_cost_imputer/model-0414.params"
2019-09-01 12:59:45,528 [INFO]  Epoch[414] Validation-cross-entropy=0.000023
2019-09-01 12:59:45,529 [INFO]  Epoch[414] Validation-Monumental_building_cost-accuracy=1.000000
2019-09-01 12:59:45,594 [INFO]  Epoch[415] Batch [0-4]	Speed: 1261.37 samples/sec	cross-entropy=0.000014	Monumental_building_cost-accuracy=1.000000
2019-09-01 12:59:45,621 [INFO]  Epoch[415] Train-cross-entropy=0.000009
2019-09-01 12:59:45,622 [INFO]  Epoch[415] Train-Monumental_building_cost-accuracy=1.000000
2019-09-01 12:59:45,623 [INFO]  Epoch[415] Time cost=0.092
2019-09-01 12:59:45,635 [INFO]  Saved checkpoint to "model/Monumental_building_cost_imputer/model-0415.params"
2019-09-01 12:59:45,643 [INFO]  Epoch[415] Validation-cross-entropy=0.000023
2019-09-01 12:59:45,644 [INFO]  Epoch[415] Validation-Monumental_building_cost-accuracy=1.000000
2019-09-01 12:59:45,700 [INFO]  Epoch[416] Batch [0-4]	Speed: 1536.20 samples/sec	cross-entropy=0.000014	Monumental_building_cost-accuracy=1.000000
2019-09-01 12:59:45,726 [INFO]  Epoch[416] Train-cross-entropy=0.000009
2019-09-01 12:59:45,727 [INFO]  Epoch[416] Train-Monumental_building_cost-accuracy=1.000000
2019-09-01 12:59:45,728 [INFO]  Epoch[416] Time cost=0.082
2019-09-01 12:59:45,744 [INFO]  Saved checkpoint to "model/Monumental_building_cost_imputer/model-0416.params"
2019-09-01 12:59:45,754 [INFO]  Epoch[416] Validation-cross-entropy=0.000023
2019-09-01 12:59:45,755 [INFO]  Epoch[416] Validation-Monumental_building_cost-accuracy=1.000000
2019-09-01 12:59:45,827 [INFO]  Epoch[417] Batch [0-4]	Speed: 1242.88 samples/sec	cross-entropy=0.000014	Monumental_building_cost-accuracy=1.000000
2019-09-01 12:59:45,857 [INFO]  Epoch[417] Train-cross-entropy=0.000009
2019-09-01 12:59:45,858 [INFO]  Epoch[417] Train-Monumental_building_cost-accuracy=1.000000
2019-09-01 12:59:45,859 [INFO]  Epoch[417] Time cost=0.102
2019-09-01 12:59:45,873 [INFO]  Saved checkpoint to "model/Monumental_building_cost_imputer/model-0417.params"
2019-09-01 12:59:45,883 [INFO]  Epoch[417] Validation-cross-entropy=0.000023
2019-09-01 12:59:45,884 [INFO]  Epoch[417] Validation-Monumental_building_cost-accuracy=1.000000
2019-09-01 12:59:45,952 [INFO]  Epoch[418] Batch [0-4]	Speed: 1291.08 samples/sec	cross-entropy=0.000014	Monumental_building_cost-accuracy=1.000000
2019-09-01 12:59:46,604 [INFO]  Epoch[418] Train-cross-entropy=0.000009
2019-09-01 12:59:46,605 [INFO]  Epoch[418] Train-Monumental_building_cost-accuracy=1.000000
2019-09-01 12:59:46,606 [INFO]  Epoch[418] Time cost=0.721
2019-09-01 12:59:46,647 [INFO]  Saved checkpoint to "model/Monumental_building_cost_imputer/model-0418.params"
2019-09-01 12:59:46,653 [INFO]  Epoch[418] Validation-cross-entropy=0.000023
2019-09-01 12:59:46,654 [INFO]  Epoch[418] Validation-Monumental_building_cost-accuracy=1.000000
2019-09-01 12:59:46,714 [INFO]  Epoch[419] Batch [0-4]	Speed: 1403.14 samples/sec	cross-entropy=0.000014	Monumental_building_cost-accuracy=1.000000
2019-09-01 12:59:46,739 [INFO]  Epoch[419] Train-cross-entropy=0.000009
2019-09-01 12:59:46,740 [INFO]  Epoch[419] Train-Monumental_building_cost-accuracy=1.000000
2019-09-01 12:59:46,742 [INFO]  Epoch[419] Time cost=0.087
2019-09-01 12:59:46,771 [INFO]  Saved checkpoint to "model/Monumental_building_cost_imputer/model-0419.params"
2019-09-01 12:59:46,778 [INFO]  Epoch[419] Validation-cross-entropy=0.000022
2019-09-01 12:59:46,779 [INFO]  Epoch[419] Validation-Monumental_building_cost-accuracy=1.000000
2019-09-01 12:59:46,850 [INFO]  Epoch[420] Batch [0-4]	Speed: 1213.98 samples/sec	cross-entropy=0.000014	Monumental_building_cost-accuracy=1.000000
2019-09-01 12:59:46,881 [INFO]  Epoch[420] Train-cross-entropy=0.000009
2019-09-01 12:59:46,882 [INFO]  Epoch[420] Train-Monumental_building_cost-accuracy=1.000000
2019-09-01 12:59:46,882 [INFO]  Epoch[420] Time cost=0.099
2019-09-01 12:59:47,030 [INFO]  Saved checkpoint to "model/Monumental_building_cost_imputer/model-0420.params"
2019-09-01 12:59:47,051 [INFO]  Epoch[420] Validation-cross-entropy=0.000022
2019-09-01 12:59:47,053 [INFO]  Epoch[420] Validation-Monumental_building_cost-accuracy=1.000000
2019-09-01 12:59:47,164 [INFO]  Epoch[421] Batch [0-4]	Speed: 894.14 samples/sec	cross-entropy=0.000014	Monumental_building_cost-accuracy=1.000000
2019-09-01 12:59:47,185 [INFO]  Epoch[421] Train-cross-entropy=0.000009
2019-09-01 12:59:47,187 [INFO]  Epoch[421] Train-Monumental_building_cost-accuracy=1.000000
2019-09-01 12:59:47,188 [INFO]  Epoch[421] Time cost=0.131
2019-09-01 12:59:47,201 [INFO]  Saved checkpoint to "model/Monumental_building_cost_imputer/model-0421.params"
2019-09-01 12:59:47,211 [INFO]  Epoch[421] Validation-cross-entropy=0.000022
2019-09-01 12:59:47,213 [INFO]  Epoch[421] Validation-Monumental_building_cost-accuracy=1.000000
2019-09-01 12:59:47,272 [INFO]  Epoch[422] Batch [0-4]	Speed: 1453.36 samples/sec	cross-entropy=0.000014	Monumental_building_cost-accuracy=1.000000
2019-09-01 12:59:47,296 [INFO]  Epoch[422] Train-cross-entropy=0.000009
2019-09-01 12:59:47,298 [INFO]  Epoch[422] Train-Monumental_building_cost-accuracy=1.000000
2019-09-01 12:59:47,299 [INFO]  Epoch[422] Time cost=0.085
2019-09-01 12:59:47,311 [INFO]  Saved checkpoint to "model/Monumental_building_cost_imputer/model-0422.params"
2019-09-01 12:59:47,319 [INFO]  Epoch[422] Validation-cross-entropy=0.000022
2019-09-01 12:59:47,320 [INFO]  Epoch[422] Validation-Monumental_building_cost-accuracy=1.000000
2019-09-01 12:59:47,376 [INFO]  Epoch[423] Batch [0-4]	Speed: 1497.74 samples/sec	cross-entropy=0.000014	Monumental_building_cost-accuracy=1.000000
2019-09-01 12:59:47,400 [INFO]  Epoch[423] Train-cross-entropy=0.000009
2019-09-01 12:59:47,402 [INFO]  Epoch[423] Train-Monumental_building_cost-accuracy=1.000000
2019-09-01 12:59:47,403 [INFO]  Epoch[423] Time cost=0.081
2019-09-01 12:59:47,415 [INFO]  Saved checkpoint to "model/Monumental_building_cost_imputer/model-0423.params"
2019-09-01 12:59:47,426 [INFO]  Epoch[423] Validation-cross-entropy=0.000022
2019-09-01 12:59:47,428 [INFO]  Epoch[423] Validation-Monumental_building_cost-accuracy=1.000000
2019-09-01 12:59:47,496 [INFO]  Epoch[424] Batch [0-4]	Speed: 1210.08 samples/sec	cross-entropy=0.000014	Monumental_building_cost-accuracy=1.000000
2019-09-01 12:59:47,525 [INFO]  Epoch[424] Train-cross-entropy=0.000009
2019-09-01 12:59:47,526 [INFO]  Epoch[424] Train-Monumental_building_cost-accuracy=1.000000
2019-09-01 12:59:47,527 [INFO]  Epoch[424] Time cost=0.098
2019-09-01 12:59:47,536 [INFO]  Saved checkpoint to "model/Monumental_building_cost_imputer/model-0424.params"
2019-09-01 12:59:47,543 [INFO]  Epoch[424] Validation-cross-entropy=0.000022
2019-09-01 12:59:47,544 [INFO]  Epoch[424] Validation-Monumental_building_cost-accuracy=1.000000
2019-09-01 12:59:47,607 [INFO]  Epoch[425] Batch [0-4]	Speed: 1297.76 samples/sec	cross-entropy=0.000014	Monumental_building_cost-accuracy=1.000000
2019-09-01 12:59:47,632 [INFO]  Epoch[425] Train-cross-entropy=0.000009
2019-09-01 12:59:47,633 [INFO]  Epoch[425] Train-Monumental_building_cost-accuracy=1.000000
2019-09-01 12:59:47,634 [INFO]  Epoch[425] Time cost=0.089
2019-09-01 12:59:47,644 [INFO]  Saved checkpoint to "model/Monumental_building_cost_imputer/model-0425.params"
2019-09-01 12:59:47,654 [INFO]  Epoch[425] Validation-cross-entropy=0.000022
2019-09-01 12:59:47,655 [INFO]  Epoch[425] Validation-Monumental_building_cost-accuracy=1.000000
2019-09-01 12:59:47,722 [INFO]  Epoch[426] Batch [0-4]	Speed: 1327.38 samples/sec	cross-entropy=0.000014	Monumental_building_cost-accuracy=1.000000
2019-09-01 12:59:47,745 [INFO]  Epoch[426] Train-cross-entropy=0.000009
2019-09-01 12:59:47,746 [INFO]  Epoch[426] Train-Monumental_building_cost-accuracy=1.000000
2019-09-01 12:59:47,747 [INFO]  Epoch[426] Time cost=0.091
2019-09-01 12:59:47,758 [INFO]  Saved checkpoint to "model/Monumental_building_cost_imputer/model-0426.params"
2019-09-01 12:59:47,767 [INFO]  Epoch[426] Validation-cross-entropy=0.000021
2019-09-01 12:59:47,769 [INFO]  Epoch[426] Validation-Monumental_building_cost-accuracy=1.000000
2019-09-01 12:59:47,831 [INFO]  Epoch[427] Batch [0-4]	Speed: 1406.70 samples/sec	cross-entropy=0.000013	Monumental_building_cost-accuracy=1.000000
2019-09-01 12:59:47,853 [INFO]  Epoch[427] Train-cross-entropy=0.000008
2019-09-01 12:59:47,856 [INFO]  Epoch[427] Train-Monumental_building_cost-accuracy=1.000000
2019-09-01 12:59:47,857 [INFO]  Epoch[427] Time cost=0.086
2019-09-01 12:59:47,869 [INFO]  Saved checkpoint to "model/Monumental_building_cost_imputer/model-0427.params"
2019-09-01 12:59:47,876 [INFO]  Epoch[427] Validation-cross-entropy=0.000021
2019-09-01 12:59:47,877 [INFO]  Epoch[427] Validation-Monumental_building_cost-accuracy=1.000000
2019-09-01 12:59:47,934 [INFO]  Epoch[428] Batch [0-4]	Speed: 1481.25 samples/sec	cross-entropy=0.000013	Monumental_building_cost-accuracy=1.000000
2019-09-01 12:59:47,955 [INFO]  Epoch[428] Train-cross-entropy=0.000008
2019-09-01 12:59:47,957 [INFO]  Epoch[428] Train-Monumental_building_cost-accuracy=1.000000
2019-09-01 12:59:47,958 [INFO]  Epoch[428] Time cost=0.080
2019-09-01 12:59:47,971 [INFO]  Saved checkpoint to "model/Monumental_building_cost_imputer/model-0428.params"
2019-09-01 12:59:47,977 [INFO]  Epoch[428] Validation-cross-entropy=0.000021
2019-09-01 12:59:47,978 [INFO]  Epoch[428] Validation-Monumental_building_cost-accuracy=1.000000
2019-09-01 12:59:48,036 [INFO]  Epoch[429] Batch [0-4]	Speed: 1487.15 samples/sec	cross-entropy=0.000013	Monumental_building_cost-accuracy=1.000000
2019-09-01 12:59:48,056 [INFO]  Epoch[429] Train-cross-entropy=0.000008
2019-09-01 12:59:48,059 [INFO]  Epoch[429] Train-Monumental_building_cost-accuracy=1.000000
2019-09-01 12:59:48,060 [INFO]  Epoch[429] Time cost=0.081
2019-09-01 12:59:48,072 [INFO]  Saved checkpoint to "model/Monumental_building_cost_imputer/model-0429.params"
2019-09-01 12:59:48,083 [INFO]  Epoch[429] Validation-cross-entropy=0.000021
2019-09-01 12:59:48,085 [INFO]  Epoch[429] Validation-Monumental_building_cost-accuracy=1.000000
2019-09-01 12:59:48,153 [INFO]  Epoch[430] Batch [0-4]	Speed: 1234.30 samples/sec	cross-entropy=0.000013	Monumental_building_cost-accuracy=1.000000
2019-09-01 12:59:48,176 [INFO]  Epoch[430] Train-cross-entropy=0.000008
2019-09-01 12:59:48,177 [INFO]  Epoch[430] Train-Monumental_building_cost-accuracy=1.000000
2019-09-01 12:59:48,178 [INFO]  Epoch[430] Time cost=0.093
2019-09-01 12:59:48,188 [INFO]  Saved checkpoint to "model/Monumental_building_cost_imputer/model-0430.params"
2019-09-01 12:59:48,196 [INFO]  Epoch[430] Validation-cross-entropy=0.000021
2019-09-01 12:59:48,197 [INFO]  Epoch[430] Validation-Monumental_building_cost-accuracy=1.000000
2019-09-01 12:59:48,259 [INFO]  Epoch[431] Batch [0-4]	Speed: 1312.23 samples/sec	cross-entropy=0.000013	Monumental_building_cost-accuracy=1.000000
2019-09-01 12:59:48,287 [INFO]  Epoch[431] Train-cross-entropy=0.000008
2019-09-01 12:59:48,288 [INFO]  Epoch[431] Train-Monumental_building_cost-accuracy=1.000000
2019-09-01 12:59:48,289 [INFO]  Epoch[431] Time cost=0.092
2019-09-01 12:59:48,298 [INFO]  Saved checkpoint to "model/Monumental_building_cost_imputer/model-0431.params"
2019-09-01 12:59:48,304 [INFO]  Epoch[431] Validation-cross-entropy=0.000021
2019-09-01 12:59:48,305 [INFO]  Epoch[431] Validation-Monumental_building_cost-accuracy=1.000000
2019-09-01 12:59:48,358 [INFO]  Epoch[432] Batch [0-4]	Speed: 1490.35 samples/sec	cross-entropy=0.000013	Monumental_building_cost-accuracy=1.000000
2019-09-01 12:59:48,379 [INFO]  Epoch[432] Train-cross-entropy=0.000008
2019-09-01 12:59:48,382 [INFO]  Epoch[432] Train-Monumental_building_cost-accuracy=1.000000
2019-09-01 12:59:48,383 [INFO]  Epoch[432] Time cost=0.077
2019-09-01 12:59:48,396 [INFO]  Saved checkpoint to "model/Monumental_building_cost_imputer/model-0432.params"
2019-09-01 12:59:48,403 [INFO]  Epoch[432] Validation-cross-entropy=0.000021
2019-09-01 12:59:48,405 [INFO]  Epoch[432] Validation-Monumental_building_cost-accuracy=1.000000
2019-09-01 12:59:48,460 [INFO]  Epoch[433] Batch [0-4]	Speed: 1530.50 samples/sec	cross-entropy=0.000013	Monumental_building_cost-accuracy=1.000000
2019-09-01 12:59:48,481 [INFO]  Epoch[433] Train-cross-entropy=0.000008
2019-09-01 12:59:48,483 [INFO]  Epoch[433] Train-Monumental_building_cost-accuracy=1.000000
2019-09-01 12:59:48,484 [INFO]  Epoch[433] Time cost=0.077
2019-09-01 12:59:48,496 [INFO]  Saved checkpoint to "model/Monumental_building_cost_imputer/model-0433.params"
2019-09-01 12:59:48,507 [INFO]  Epoch[433] Validation-cross-entropy=0.000021
2019-09-01 12:59:48,509 [INFO]  Epoch[433] Validation-Monumental_building_cost-accuracy=1.000000
2019-09-01 12:59:48,571 [INFO]  Epoch[434] Batch [0-4]	Speed: 1352.74 samples/sec	cross-entropy=0.000013	Monumental_building_cost-accuracy=1.000000
2019-09-01 12:59:48,592 [INFO]  Epoch[434] Train-cross-entropy=0.000008
2019-09-01 12:59:48,595 [INFO]  Epoch[434] Train-Monumental_building_cost-accuracy=1.000000
2019-09-01 12:59:48,596 [INFO]  Epoch[434] Time cost=0.086
2019-09-01 12:59:48,609 [INFO]  Saved checkpoint to "model/Monumental_building_cost_imputer/model-0434.params"
2019-09-01 12:59:48,616 [INFO]  Epoch[434] Validation-cross-entropy=0.000021
2019-09-01 12:59:48,617 [INFO]  Epoch[434] Validation-Monumental_building_cost-accuracy=1.000000
2019-09-01 12:59:48,672 [INFO]  Epoch[435] Batch [0-4]	Speed: 1531.33 samples/sec	cross-entropy=0.000013	Monumental_building_cost-accuracy=1.000000
2019-09-01 12:59:48,692 [INFO]  Epoch[435] Train-cross-entropy=0.000008
2019-09-01 12:59:48,694 [INFO]  Epoch[435] Train-Monumental_building_cost-accuracy=1.000000
2019-09-01 12:59:48,696 [INFO]  Epoch[435] Time cost=0.076
2019-09-01 12:59:48,708 [INFO]  Saved checkpoint to "model/Monumental_building_cost_imputer/model-0435.params"
2019-09-01 12:59:48,719 [INFO]  Epoch[435] Validation-cross-entropy=0.000020
2019-09-01 12:59:48,721 [INFO]  Epoch[435] Validation-Monumental_building_cost-accuracy=1.000000
2019-09-01 12:59:48,783 [INFO]  Epoch[436] Batch [0-4]	Speed: 1354.56 samples/sec	cross-entropy=0.000013	Monumental_building_cost-accuracy=1.000000
2019-09-01 12:59:48,803 [INFO]  Epoch[436] Train-cross-entropy=0.000008
2019-09-01 12:59:48,805 [INFO]  Epoch[436] Train-Monumental_building_cost-accuracy=1.000000
2019-09-01 12:59:48,807 [INFO]  Epoch[436] Time cost=0.085
2019-09-01 12:59:48,819 [INFO]  Saved checkpoint to "model/Monumental_building_cost_imputer/model-0436.params"
2019-09-01 12:59:48,830 [INFO]  Epoch[436] Validation-cross-entropy=0.000020
2019-09-01 12:59:48,832 [INFO]  Epoch[436] Validation-Monumental_building_cost-accuracy=1.000000
2019-09-01 12:59:48,899 [INFO]  Epoch[437] Batch [0-4]	Speed: 1241.89 samples/sec	cross-entropy=0.000013	Monumental_building_cost-accuracy=1.000000
2019-09-01 12:59:48,924 [INFO]  Epoch[437] Train-cross-entropy=0.000008
2019-09-01 12:59:48,925 [INFO]  Epoch[437] Train-Monumental_building_cost-accuracy=1.000000
2019-09-01 12:59:48,926 [INFO]  Epoch[437] Time cost=0.093
2019-09-01 12:59:48,937 [INFO]  Saved checkpoint to "model/Monumental_building_cost_imputer/model-0437.params"
2019-09-01 12:59:48,946 [INFO]  Epoch[437] Validation-cross-entropy=0.000020
2019-09-01 12:59:48,947 [INFO]  Epoch[437] Validation-Monumental_building_cost-accuracy=1.000000
2019-09-01 12:59:49,005 [INFO]  Epoch[438] Batch [0-4]	Speed: 1530.72 samples/sec	cross-entropy=0.000013	Monumental_building_cost-accuracy=1.000000
2019-09-01 12:59:49,026 [INFO]  Epoch[438] Train-cross-entropy=0.000008
2019-09-01 12:59:49,028 [INFO]  Epoch[438] Train-Monumental_building_cost-accuracy=1.000000
2019-09-01 12:59:49,029 [INFO]  Epoch[438] Time cost=0.081
2019-09-01 12:59:49,042 [INFO]  Saved checkpoint to "model/Monumental_building_cost_imputer/model-0438.params"
2019-09-01 12:59:49,049 [INFO]  Epoch[438] Validation-cross-entropy=0.000020
2019-09-01 12:59:49,051 [INFO]  Epoch[438] Validation-Monumental_building_cost-accuracy=1.000000
2019-09-01 12:59:49,106 [INFO]  Epoch[439] Batch [0-4]	Speed: 1536.34 samples/sec	cross-entropy=0.000013	Monumental_building_cost-accuracy=1.000000
2019-09-01 12:59:49,126 [INFO]  Epoch[439] Train-cross-entropy=0.000008
2019-09-01 12:59:49,128 [INFO]  Epoch[439] Train-Monumental_building_cost-accuracy=1.000000
2019-09-01 12:59:49,130 [INFO]  Epoch[439] Time cost=0.076
2019-09-01 12:59:49,142 [INFO]  Saved checkpoint to "model/Monumental_building_cost_imputer/model-0439.params"
2019-09-01 12:59:49,153 [INFO]  Epoch[439] Validation-cross-entropy=0.000020
2019-09-01 12:59:49,155 [INFO]  Epoch[439] Validation-Monumental_building_cost-accuracy=1.000000
2019-09-01 12:59:49,217 [INFO]  Epoch[440] Batch [0-4]	Speed: 1355.27 samples/sec	cross-entropy=0.000013	Monumental_building_cost-accuracy=1.000000
2019-09-01 12:59:49,238 [INFO]  Epoch[440] Train-cross-entropy=0.000008
2019-09-01 12:59:49,240 [INFO]  Epoch[440] Train-Monumental_building_cost-accuracy=1.000000
2019-09-01 12:59:49,242 [INFO]  Epoch[440] Time cost=0.086
2019-09-01 12:59:49,254 [INFO]  Saved checkpoint to "model/Monumental_building_cost_imputer/model-0440.params"
2019-09-01 12:59:49,261 [INFO]  Epoch[440] Validation-cross-entropy=0.000020
2019-09-01 12:59:49,263 [INFO]  Epoch[440] Validation-Monumental_building_cost-accuracy=1.000000
2019-09-01 12:59:49,318 [INFO]  Epoch[441] Batch [0-4]	Speed: 1534.02 samples/sec	cross-entropy=0.000012	Monumental_building_cost-accuracy=1.000000
2019-09-01 12:59:49,340 [INFO]  Epoch[441] Train-cross-entropy=0.000008
2019-09-01 12:59:49,342 [INFO]  Epoch[441] Train-Monumental_building_cost-accuracy=1.000000
2019-09-01 12:59:49,343 [INFO]  Epoch[441] Time cost=0.077
2019-09-01 12:59:49,355 [INFO]  Saved checkpoint to "model/Monumental_building_cost_imputer/model-0441.params"
2019-09-01 12:59:49,362 [INFO]  Epoch[441] Validation-cross-entropy=0.000020
2019-09-01 12:59:49,363 [INFO]  Epoch[441] Validation-Monumental_building_cost-accuracy=1.000000
2019-09-01 12:59:49,419 [INFO]  Epoch[442] Batch [0-4]	Speed: 1526.76 samples/sec	cross-entropy=0.000012	Monumental_building_cost-accuracy=1.000000
2019-09-01 12:59:49,439 [INFO]  Epoch[442] Train-cross-entropy=0.000008
2019-09-01 12:59:49,441 [INFO]  Epoch[442] Train-Monumental_building_cost-accuracy=1.000000
2019-09-01 12:59:49,443 [INFO]  Epoch[442] Time cost=0.078
2019-09-01 12:59:49,456 [INFO]  Saved checkpoint to "model/Monumental_building_cost_imputer/model-0442.params"
2019-09-01 12:59:49,465 [INFO]  Epoch[442] Validation-cross-entropy=0.000020
2019-09-01 12:59:49,468 [INFO]  Epoch[442] Validation-Monumental_building_cost-accuracy=1.000000
2019-09-01 12:59:49,528 [INFO]  Epoch[443] Batch [0-4]	Speed: 1463.89 samples/sec	cross-entropy=0.000012	Monumental_building_cost-accuracy=1.000000
2019-09-01 12:59:49,549 [INFO]  Epoch[443] Train-cross-entropy=0.000008
2019-09-01 12:59:49,552 [INFO]  Epoch[443] Train-Monumental_building_cost-accuracy=1.000000
2019-09-01 12:59:49,553 [INFO]  Epoch[443] Time cost=0.084
2019-09-01 12:59:49,565 [INFO]  Saved checkpoint to "model/Monumental_building_cost_imputer/model-0443.params"
2019-09-01 12:59:49,572 [INFO]  Epoch[443] Validation-cross-entropy=0.000019
2019-09-01 12:59:49,574 [INFO]  Epoch[443] Validation-Monumental_building_cost-accuracy=1.000000
2019-09-01 12:59:49,629 [INFO]  Epoch[444] Batch [0-4]	Speed: 1537.50 samples/sec	cross-entropy=0.000012	Monumental_building_cost-accuracy=1.000000
2019-09-01 12:59:49,651 [INFO]  Epoch[444] Train-cross-entropy=0.000008
2019-09-01 12:59:49,653 [INFO]  Epoch[444] Train-Monumental_building_cost-accuracy=1.000000
2019-09-01 12:59:49,654 [INFO]  Epoch[444] Time cost=0.078
2019-09-01 12:59:49,666 [INFO]  Saved checkpoint to "model/Monumental_building_cost_imputer/model-0444.params"
2019-09-01 12:59:49,673 [INFO]  Epoch[444] Validation-cross-entropy=0.000019
2019-09-01 12:59:49,674 [INFO]  Epoch[444] Validation-Monumental_building_cost-accuracy=1.000000
2019-09-01 12:59:49,731 [INFO]  Epoch[445] Batch [0-4]	Speed: 1492.59 samples/sec	cross-entropy=0.000012	Monumental_building_cost-accuracy=1.000000
2019-09-01 12:59:49,753 [INFO]  Epoch[445] Train-cross-entropy=0.000008
2019-09-01 12:59:49,755 [INFO]  Epoch[445] Train-Monumental_building_cost-accuracy=1.000000
2019-09-01 12:59:49,756 [INFO]  Epoch[445] Time cost=0.080
2019-09-01 12:59:49,768 [INFO]  Saved checkpoint to "model/Monumental_building_cost_imputer/model-0445.params"
2019-09-01 12:59:49,775 [INFO]  Epoch[445] Validation-cross-entropy=0.000019
2019-09-01 12:59:49,777 [INFO]  Epoch[445] Validation-Monumental_building_cost-accuracy=1.000000
2019-09-01 12:59:49,833 [INFO]  Epoch[446] Batch [0-4]	Speed: 1503.70 samples/sec	cross-entropy=0.000012	Monumental_building_cost-accuracy=1.000000
2019-09-01 12:59:49,853 [INFO]  Epoch[446] Train-cross-entropy=0.000008
2019-09-01 12:59:49,856 [INFO]  Epoch[446] Train-Monumental_building_cost-accuracy=1.000000
2019-09-01 12:59:49,857 [INFO]  Epoch[446] Time cost=0.078
2019-09-01 12:59:49,869 [INFO]  Saved checkpoint to "model/Monumental_building_cost_imputer/model-0446.params"
2019-09-01 12:59:49,879 [INFO]  Epoch[446] Validation-cross-entropy=0.000019
2019-09-01 12:59:49,881 [INFO]  Epoch[446] Validation-Monumental_building_cost-accuracy=1.000000
2019-09-01 12:59:49,939 [INFO]  Epoch[447] Batch [0-4]	Speed: 1497.13 samples/sec	cross-entropy=0.000012	Monumental_building_cost-accuracy=1.000000
2019-09-01 12:59:49,960 [INFO]  Epoch[447] Train-cross-entropy=0.000008
2019-09-01 12:59:49,962 [INFO]  Epoch[447] Train-Monumental_building_cost-accuracy=1.000000
2019-09-01 12:59:49,963 [INFO]  Epoch[447] Time cost=0.081
2019-09-01 12:59:49,976 [INFO]  Saved checkpoint to "model/Monumental_building_cost_imputer/model-0447.params"
2019-09-01 12:59:49,985 [INFO]  Epoch[447] Validation-cross-entropy=0.000019
2019-09-01 12:59:49,986 [INFO]  Epoch[447] Validation-Monumental_building_cost-accuracy=1.000000
2019-09-01 12:59:50,041 [INFO]  Epoch[448] Batch [0-4]	Speed: 1546.57 samples/sec	cross-entropy=0.000012	Monumental_building_cost-accuracy=1.000000
2019-09-01 12:59:50,061 [INFO]  Epoch[448] Train-cross-entropy=0.000008
2019-09-01 12:59:50,063 [INFO]  Epoch[448] Train-Monumental_building_cost-accuracy=1.000000
2019-09-01 12:59:50,064 [INFO]  Epoch[448] Time cost=0.076
2019-09-01 12:59:50,078 [INFO]  Saved checkpoint to "model/Monumental_building_cost_imputer/model-0448.params"
2019-09-01 12:59:50,086 [INFO]  Epoch[448] Validation-cross-entropy=0.000019
2019-09-01 12:59:50,088 [INFO]  Epoch[448] Validation-Monumental_building_cost-accuracy=1.000000
2019-09-01 12:59:50,146 [INFO]  Epoch[449] Batch [0-4]	Speed: 1434.68 samples/sec	cross-entropy=0.000012	Monumental_building_cost-accuracy=1.000000
2019-09-01 12:59:50,168 [INFO]  Epoch[449] Train-cross-entropy=0.000008
2019-09-01 12:59:50,170 [INFO]  Epoch[449] Train-Monumental_building_cost-accuracy=1.000000
2019-09-01 12:59:50,171 [INFO]  Epoch[449] Time cost=0.080
2019-09-01 12:59:50,183 [INFO]  Saved checkpoint to "model/Monumental_building_cost_imputer/model-0449.params"
2019-09-01 12:59:50,190 [INFO]  Epoch[449] Validation-cross-entropy=0.000019
2019-09-01 12:59:50,191 [INFO]  Epoch[449] Validation-Monumental_building_cost-accuracy=1.000000
2019-09-01 12:59:50,248 [INFO]  Epoch[450] Batch [0-4]	Speed: 1506.55 samples/sec	cross-entropy=0.000012	Monumental_building_cost-accuracy=1.000000
2019-09-01 12:59:50,268 [INFO]  Epoch[450] Train-cross-entropy=0.000008
2019-09-01 12:59:50,270 [INFO]  Epoch[450] Train-Monumental_building_cost-accuracy=1.000000
2019-09-01 12:59:50,272 [INFO]  Epoch[450] Time cost=0.079
2019-09-01 12:59:50,285 [INFO]  Saved checkpoint to "model/Monumental_building_cost_imputer/model-0450.params"
2019-09-01 12:59:50,292 [INFO]  Epoch[450] Validation-cross-entropy=0.000019
2019-09-01 12:59:50,293 [INFO]  Epoch[450] Validation-Monumental_building_cost-accuracy=1.000000
2019-09-01 12:59:50,352 [INFO]  Epoch[451] Batch [0-4]	Speed: 1420.72 samples/sec	cross-entropy=0.000012	Monumental_building_cost-accuracy=1.000000
2019-09-01 12:59:50,381 [INFO]  Epoch[451] Train-cross-entropy=0.000007
2019-09-01 12:59:50,382 [INFO]  Epoch[451] Train-Monumental_building_cost-accuracy=1.000000
2019-09-01 12:59:50,383 [INFO]  Epoch[451] Time cost=0.088
2019-09-01 12:59:50,391 [INFO]  Saved checkpoint to "model/Monumental_building_cost_imputer/model-0451.params"
2019-09-01 12:59:50,399 [INFO]  Epoch[451] Validation-cross-entropy=0.000019
2019-09-01 12:59:50,400 [INFO]  Epoch[451] Validation-Monumental_building_cost-accuracy=1.000000
2019-09-01 12:59:50,468 [INFO]  Epoch[452] Batch [0-4]	Speed: 1239.26 samples/sec	cross-entropy=0.000012	Monumental_building_cost-accuracy=1.000000
2019-09-01 12:59:50,492 [INFO]  Epoch[452] Train-cross-entropy=0.000007
2019-09-01 12:59:50,493 [INFO]  Epoch[452] Train-Monumental_building_cost-accuracy=1.000000
2019-09-01 12:59:50,494 [INFO]  Epoch[452] Time cost=0.093
2019-09-01 12:59:50,505 [INFO]  Saved checkpoint to "model/Monumental_building_cost_imputer/model-0452.params"
2019-09-01 12:59:50,513 [INFO]  Epoch[452] Validation-cross-entropy=0.000019
2019-09-01 12:59:50,514 [INFO]  Epoch[452] Validation-Monumental_building_cost-accuracy=1.000000
2019-09-01 12:59:50,572 [INFO]  Epoch[453] Batch [0-4]	Speed: 1491.41 samples/sec	cross-entropy=0.000012	Monumental_building_cost-accuracy=1.000000
2019-09-01 12:59:50,592 [INFO]  Epoch[453] Train-cross-entropy=0.000007
2019-09-01 12:59:50,594 [INFO]  Epoch[453] Train-Monumental_building_cost-accuracy=1.000000
2019-09-01 12:59:50,596 [INFO]  Epoch[453] Time cost=0.081
2019-09-01 12:59:50,609 [INFO]  Saved checkpoint to "model/Monumental_building_cost_imputer/model-0453.params"
2019-09-01 12:59:50,617 [INFO]  Epoch[453] Validation-cross-entropy=0.000018
2019-09-01 12:59:50,619 [INFO]  Epoch[453] Validation-Monumental_building_cost-accuracy=1.000000
2019-09-01 12:59:50,675 [INFO]  Epoch[454] Batch [0-4]	Speed: 1526.12 samples/sec	cross-entropy=0.000012	Monumental_building_cost-accuracy=1.000000
2019-09-01 12:59:50,696 [INFO]  Epoch[454] Train-cross-entropy=0.000007
2019-09-01 12:59:50,698 [INFO]  Epoch[454] Train-Monumental_building_cost-accuracy=1.000000
2019-09-01 12:59:50,699 [INFO]  Epoch[454] Time cost=0.078
2019-09-01 12:59:50,711 [INFO]  Saved checkpoint to "model/Monumental_building_cost_imputer/model-0454.params"
2019-09-01 12:59:50,719 [INFO]  Epoch[454] Validation-cross-entropy=0.000018
2019-09-01 12:59:50,720 [INFO]  Epoch[454] Validation-Monumental_building_cost-accuracy=1.000000
2019-09-01 12:59:50,775 [INFO]  Epoch[455] Batch [0-4]	Speed: 1543.22 samples/sec	cross-entropy=0.000012	Monumental_building_cost-accuracy=1.000000
2019-09-01 12:59:50,795 [INFO]  Epoch[455] Train-cross-entropy=0.000007
2019-09-01 12:59:50,797 [INFO]  Epoch[455] Train-Monumental_building_cost-accuracy=1.000000
2019-09-01 12:59:50,799 [INFO]  Epoch[455] Time cost=0.076
2019-09-01 12:59:50,810 [INFO]  Saved checkpoint to "model/Monumental_building_cost_imputer/model-0455.params"
2019-09-01 12:59:50,820 [INFO]  Epoch[455] Validation-cross-entropy=0.000018
2019-09-01 12:59:50,821 [INFO]  Epoch[455] Validation-Monumental_building_cost-accuracy=1.000000
2019-09-01 12:59:50,885 [INFO]  Epoch[456] Batch [0-4]	Speed: 1381.35 samples/sec	cross-entropy=0.000012	Monumental_building_cost-accuracy=1.000000
2019-09-01 12:59:50,905 [INFO]  Epoch[456] Train-cross-entropy=0.000007
2019-09-01 12:59:50,907 [INFO]  Epoch[456] Train-Monumental_building_cost-accuracy=1.000000
2019-09-01 12:59:50,909 [INFO]  Epoch[456] Time cost=0.085
2019-09-01 12:59:50,921 [INFO]  Saved checkpoint to "model/Monumental_building_cost_imputer/model-0456.params"
2019-09-01 12:59:50,928 [INFO]  Epoch[456] Validation-cross-entropy=0.000018
2019-09-01 12:59:50,930 [INFO]  Epoch[456] Validation-Monumental_building_cost-accuracy=1.000000
2019-09-01 12:59:50,984 [INFO]  Epoch[457] Batch [0-4]	Speed: 1556.02 samples/sec	cross-entropy=0.000011	Monumental_building_cost-accuracy=1.000000
2019-09-01 12:59:51,004 [INFO]  Epoch[457] Train-cross-entropy=0.000007
2019-09-01 12:59:51,006 [INFO]  Epoch[457] Train-Monumental_building_cost-accuracy=1.000000
2019-09-01 12:59:51,008 [INFO]  Epoch[457] Time cost=0.076
2019-09-01 12:59:51,020 [INFO]  Saved checkpoint to "model/Monumental_building_cost_imputer/model-0457.params"
2019-09-01 12:59:51,027 [INFO]  Epoch[457] Validation-cross-entropy=0.000018
2019-09-01 12:59:51,028 [INFO]  Epoch[457] Validation-Monumental_building_cost-accuracy=1.000000
2019-09-01 12:59:51,094 [INFO]  Epoch[458] Batch [0-4]	Speed: 1253.66 samples/sec	cross-entropy=0.000011	Monumental_building_cost-accuracy=1.000000
2019-09-01 12:59:51,122 [INFO]  Epoch[458] Train-cross-entropy=0.000007
2019-09-01 12:59:51,123 [INFO]  Epoch[458] Train-Monumental_building_cost-accuracy=1.000000
2019-09-01 12:59:51,123 [INFO]  Epoch[458] Time cost=0.095
2019-09-01 12:59:51,132 [INFO]  Saved checkpoint to "model/Monumental_building_cost_imputer/model-0458.params"
2019-09-01 12:59:51,138 [INFO]  Epoch[458] Validation-cross-entropy=0.000018
2019-09-01 12:59:51,139 [INFO]  Epoch[458] Validation-Monumental_building_cost-accuracy=1.000000
2019-09-01 12:59:51,200 [INFO]  Epoch[459] Batch [0-4]	Speed: 1263.07 samples/sec	cross-entropy=0.000011	Monumental_building_cost-accuracy=1.000000
2019-09-01 12:59:51,231 [INFO]  Epoch[459] Train-cross-entropy=0.000007
2019-09-01 12:59:51,233 [INFO]  Epoch[459] Train-Monumental_building_cost-accuracy=1.000000
2019-09-01 12:59:51,234 [INFO]  Epoch[459] Time cost=0.094
2019-09-01 12:59:51,249 [INFO]  Saved checkpoint to "model/Monumental_building_cost_imputer/model-0459.params"
2019-09-01 12:59:51,259 [INFO]  Epoch[459] Validation-cross-entropy=0.000018
2019-09-01 12:59:51,260 [INFO]  Epoch[459] Validation-Monumental_building_cost-accuracy=1.000000
2019-09-01 12:59:51,315 [INFO]  Epoch[460] Batch [0-4]	Speed: 1548.32 samples/sec	cross-entropy=0.000011	Monumental_building_cost-accuracy=1.000000
2019-09-01 12:59:51,335 [INFO]  Epoch[460] Train-cross-entropy=0.000007
2019-09-01 12:59:51,339 [INFO]  Epoch[460] Train-Monumental_building_cost-accuracy=1.000000
2019-09-01 12:59:51,339 [INFO]  Epoch[460] Time cost=0.078
2019-09-01 12:59:51,352 [INFO]  Saved checkpoint to "model/Monumental_building_cost_imputer/model-0460.params"
2019-09-01 12:59:51,362 [INFO]  Epoch[460] Validation-cross-entropy=0.000018
2019-09-01 12:59:51,364 [INFO]  Epoch[460] Validation-Monumental_building_cost-accuracy=1.000000
2019-09-01 12:59:51,431 [INFO]  Epoch[461] Batch [0-4]	Speed: 1244.01 samples/sec	cross-entropy=0.000011	Monumental_building_cost-accuracy=1.000000
2019-09-01 12:59:51,455 [INFO]  Epoch[461] Train-cross-entropy=0.000007
2019-09-01 12:59:51,456 [INFO]  Epoch[461] Train-Monumental_building_cost-accuracy=1.000000
2019-09-01 12:59:51,457 [INFO]  Epoch[461] Time cost=0.092
2019-09-01 12:59:51,467 [INFO]  Saved checkpoint to "model/Monumental_building_cost_imputer/model-0461.params"
2019-09-01 12:59:51,476 [INFO]  Epoch[461] Validation-cross-entropy=0.000018
2019-09-01 12:59:51,477 [INFO]  Epoch[461] Validation-Monumental_building_cost-accuracy=1.000000
2019-09-01 12:59:51,558 [INFO]  Epoch[462] Batch [0-4]	Speed: 1034.78 samples/sec	cross-entropy=0.000011	Monumental_building_cost-accuracy=1.000000
2019-09-01 12:59:51,589 [INFO]  Epoch[462] Train-cross-entropy=0.000007
2019-09-01 12:59:51,590 [INFO]  Epoch[462] Train-Monumental_building_cost-accuracy=1.000000
2019-09-01 12:59:51,590 [INFO]  Epoch[462] Time cost=0.112
2019-09-01 12:59:51,599 [INFO]  Saved checkpoint to "model/Monumental_building_cost_imputer/model-0462.params"
2019-09-01 12:59:51,607 [INFO]  Epoch[462] Validation-cross-entropy=0.000018
2019-09-01 12:59:51,608 [INFO]  Epoch[462] Validation-Monumental_building_cost-accuracy=1.000000
2019-09-01 12:59:51,675 [INFO]  Epoch[463] Batch [0-4]	Speed: 1308.58 samples/sec	cross-entropy=0.000011	Monumental_building_cost-accuracy=1.000000
2019-09-01 12:59:51,695 [INFO]  Epoch[463] Train-cross-entropy=0.000007
2019-09-01 12:59:51,697 [INFO]  Epoch[463] Train-Monumental_building_cost-accuracy=1.000000
2019-09-01 12:59:51,699 [INFO]  Epoch[463] Time cost=0.090
2019-09-01 12:59:51,712 [INFO]  Saved checkpoint to "model/Monumental_building_cost_imputer/model-0463.params"
2019-09-01 12:59:51,719 [INFO]  Epoch[463] Validation-cross-entropy=0.000017
2019-09-01 12:59:51,720 [INFO]  Epoch[463] Validation-Monumental_building_cost-accuracy=1.000000
2019-09-01 12:59:51,777 [INFO]  Epoch[464] Batch [0-4]	Speed: 1559.67 samples/sec	cross-entropy=0.000011	Monumental_building_cost-accuracy=1.000000
2019-09-01 12:59:51,797 [INFO]  Epoch[464] Train-cross-entropy=0.000007
2019-09-01 12:59:51,799 [INFO]  Epoch[464] Train-Monumental_building_cost-accuracy=1.000000
2019-09-01 12:59:51,800 [INFO]  Epoch[464] Time cost=0.078
2019-09-01 12:59:51,814 [INFO]  Saved checkpoint to "model/Monumental_building_cost_imputer/model-0464.params"
2019-09-01 12:59:51,821 [INFO]  Epoch[464] Validation-cross-entropy=0.000017
2019-09-01 12:59:51,823 [INFO]  Epoch[464] Validation-Monumental_building_cost-accuracy=1.000000
2019-09-01 12:59:51,883 [INFO]  Epoch[465] Batch [0-4]	Speed: 1360.17 samples/sec	cross-entropy=0.000011	Monumental_building_cost-accuracy=1.000000
2019-09-01 12:59:51,904 [INFO]  Epoch[465] Train-cross-entropy=0.000007
2019-09-01 12:59:51,906 [INFO]  Epoch[465] Train-Monumental_building_cost-accuracy=1.000000
2019-09-01 12:59:51,907 [INFO]  Epoch[465] Time cost=0.083
2019-09-01 12:59:51,920 [INFO]  Saved checkpoint to "model/Monumental_building_cost_imputer/model-0465.params"
2019-09-01 12:59:51,929 [INFO]  Epoch[465] Validation-cross-entropy=0.000017
2019-09-01 12:59:51,930 [INFO]  Epoch[465] Validation-Monumental_building_cost-accuracy=1.000000
2019-09-01 12:59:51,987 [INFO]  Epoch[466] Batch [0-4]	Speed: 1503.74 samples/sec	cross-entropy=0.000011	Monumental_building_cost-accuracy=1.000000
2019-09-01 12:59:52,008 [INFO]  Epoch[466] Train-cross-entropy=0.000007
2019-09-01 12:59:52,011 [INFO]  Epoch[466] Train-Monumental_building_cost-accuracy=1.000000
2019-09-01 12:59:52,012 [INFO]  Epoch[466] Time cost=0.081
2019-09-01 12:59:52,024 [INFO]  Saved checkpoint to "model/Monumental_building_cost_imputer/model-0466.params"
2019-09-01 12:59:52,031 [INFO]  Epoch[466] Validation-cross-entropy=0.000017
2019-09-01 12:59:52,033 [INFO]  Epoch[466] Validation-Monumental_building_cost-accuracy=1.000000
2019-09-01 12:59:52,089 [INFO]  Epoch[467] Batch [0-4]	Speed: 1508.25 samples/sec	cross-entropy=0.000011	Monumental_building_cost-accuracy=1.000000
2019-09-01 12:59:52,109 [INFO]  Epoch[467] Train-cross-entropy=0.000007
2019-09-01 12:59:52,111 [INFO]  Epoch[467] Train-Monumental_building_cost-accuracy=1.000000
2019-09-01 12:59:52,112 [INFO]  Epoch[467] Time cost=0.078
2019-09-01 12:59:52,125 [INFO]  Saved checkpoint to "model/Monumental_building_cost_imputer/model-0467.params"
2019-09-01 12:59:52,136 [INFO]  Epoch[467] Validation-cross-entropy=0.000017
2019-09-01 12:59:52,138 [INFO]  Epoch[467] Validation-Monumental_building_cost-accuracy=1.000000
2019-09-01 12:59:52,195 [INFO]  Epoch[468] Batch [0-4]	Speed: 1496.48 samples/sec	cross-entropy=0.000011	Monumental_building_cost-accuracy=1.000000
2019-09-01 12:59:52,218 [INFO]  Epoch[468] Train-cross-entropy=0.000007
2019-09-01 12:59:52,219 [INFO]  Epoch[468] Train-Monumental_building_cost-accuracy=1.000000
2019-09-01 12:59:52,220 [INFO]  Epoch[468] Time cost=0.082
2019-09-01 12:59:52,230 [INFO]  Saved checkpoint to "model/Monumental_building_cost_imputer/model-0468.params"
2019-09-01 12:59:52,240 [INFO]  Epoch[468] Validation-cross-entropy=0.000017
2019-09-01 12:59:52,241 [INFO]  Epoch[468] Validation-Monumental_building_cost-accuracy=1.000000
2019-09-01 12:59:52,305 [INFO]  Epoch[469] Batch [0-4]	Speed: 1423.99 samples/sec	cross-entropy=0.000011	Monumental_building_cost-accuracy=1.000000
2019-09-01 12:59:52,325 [INFO]  Epoch[469] Train-cross-entropy=0.000007
2019-09-01 12:59:52,328 [INFO]  Epoch[469] Train-Monumental_building_cost-accuracy=1.000000
2019-09-01 12:59:52,329 [INFO]  Epoch[469] Time cost=0.087
2019-09-01 12:59:52,342 [INFO]  Saved checkpoint to "model/Monumental_building_cost_imputer/model-0469.params"
2019-09-01 12:59:52,349 [INFO]  Epoch[469] Validation-cross-entropy=0.000017
2019-09-01 12:59:52,351 [INFO]  Epoch[469] Validation-Monumental_building_cost-accuracy=1.000000
2019-09-01 12:59:52,405 [INFO]  Epoch[470] Batch [0-4]	Speed: 1555.77 samples/sec	cross-entropy=0.000011	Monumental_building_cost-accuracy=1.000000
2019-09-01 12:59:52,425 [INFO]  Epoch[470] Train-cross-entropy=0.000007
2019-09-01 12:59:52,427 [INFO]  Epoch[470] Train-Monumental_building_cost-accuracy=1.000000
2019-09-01 12:59:52,429 [INFO]  Epoch[470] Time cost=0.076
2019-09-01 12:59:52,442 [INFO]  Saved checkpoint to "model/Monumental_building_cost_imputer/model-0470.params"
2019-09-01 12:59:52,452 [INFO]  Epoch[470] Validation-cross-entropy=0.000017
2019-09-01 12:59:52,454 [INFO]  Epoch[470] Validation-Monumental_building_cost-accuracy=1.000000
2019-09-01 12:59:52,517 [INFO]  Epoch[471] Batch [0-4]	Speed: 1363.78 samples/sec	cross-entropy=0.000011	Monumental_building_cost-accuracy=1.000000
2019-09-01 12:59:52,537 [INFO]  Epoch[471] Train-cross-entropy=0.000007
2019-09-01 12:59:52,538 [INFO]  Epoch[471] Train-Monumental_building_cost-accuracy=1.000000
2019-09-01 12:59:52,540 [INFO]  Epoch[471] Time cost=0.085
2019-09-01 12:59:52,552 [INFO]  Saved checkpoint to "model/Monumental_building_cost_imputer/model-0471.params"
2019-09-01 12:59:52,559 [INFO]  Epoch[471] Validation-cross-entropy=0.000017
2019-09-01 12:59:52,560 [INFO]  Epoch[471] Validation-Monumental_building_cost-accuracy=1.000000
2019-09-01 12:59:52,616 [INFO]  Epoch[472] Batch [0-4]	Speed: 1536.67 samples/sec	cross-entropy=0.000011	Monumental_building_cost-accuracy=1.000000
2019-09-01 12:59:52,636 [INFO]  Epoch[472] Train-cross-entropy=0.000007
2019-09-01 12:59:52,638 [INFO]  Epoch[472] Train-Monumental_building_cost-accuracy=1.000000
2019-09-01 12:59:52,640 [INFO]  Epoch[472] Time cost=0.078
2019-09-01 12:59:52,652 [INFO]  Saved checkpoint to "model/Monumental_building_cost_imputer/model-0472.params"
2019-09-01 12:59:52,662 [INFO]  Epoch[472] Validation-cross-entropy=0.000017
2019-09-01 12:59:52,664 [INFO]  Epoch[472] Validation-Monumental_building_cost-accuracy=1.000000
2019-09-01 12:59:52,730 [INFO]  Epoch[473] Batch [0-4]	Speed: 1259.84 samples/sec	cross-entropy=0.000010	Monumental_building_cost-accuracy=1.000000
2019-09-01 12:59:52,755 [INFO]  Epoch[473] Train-cross-entropy=0.000007
2019-09-01 12:59:52,756 [INFO]  Epoch[473] Train-Monumental_building_cost-accuracy=1.000000
2019-09-01 12:59:52,756 [INFO]  Epoch[473] Time cost=0.091
2019-09-01 12:59:52,766 [INFO]  Saved checkpoint to "model/Monumental_building_cost_imputer/model-0473.params"
2019-09-01 12:59:52,774 [INFO]  Epoch[473] Validation-cross-entropy=0.000017
2019-09-01 12:59:52,775 [INFO]  Epoch[473] Validation-Monumental_building_cost-accuracy=1.000000
2019-09-01 12:59:52,829 [INFO]  Epoch[474] Batch [0-4]	Speed: 1465.22 samples/sec	cross-entropy=0.000010	Monumental_building_cost-accuracy=1.000000
2019-09-01 12:59:52,849 [INFO]  Epoch[474] Train-cross-entropy=0.000007
2019-09-01 12:59:52,851 [INFO]  Epoch[474] Train-Monumental_building_cost-accuracy=1.000000
2019-09-01 12:59:52,853 [INFO]  Epoch[474] Time cost=0.078
2019-09-01 12:59:52,864 [INFO]  Saved checkpoint to "model/Monumental_building_cost_imputer/model-0474.params"
2019-09-01 12:59:52,874 [INFO]  Epoch[474] Validation-cross-entropy=0.000016
2019-09-01 12:59:52,875 [INFO]  Epoch[474] Validation-Monumental_building_cost-accuracy=1.000000
2019-09-01 12:59:52,949 [INFO]  Epoch[475] Batch [0-4]	Speed: 1360.88 samples/sec	cross-entropy=0.000010	Monumental_building_cost-accuracy=1.000000
2019-09-01 12:59:52,969 [INFO]  Epoch[475] Train-cross-entropy=0.000007
2019-09-01 12:59:52,970 [INFO]  Epoch[475] Train-Monumental_building_cost-accuracy=1.000000
2019-09-01 12:59:52,972 [INFO]  Epoch[475] Time cost=0.096
2019-09-01 12:59:52,984 [INFO]  Saved checkpoint to "model/Monumental_building_cost_imputer/model-0475.params"
2019-09-01 12:59:52,991 [INFO]  Epoch[475] Validation-cross-entropy=0.000016
2019-09-01 12:59:52,992 [INFO]  Epoch[475] Validation-Monumental_building_cost-accuracy=1.000000
2019-09-01 12:59:53,048 [INFO]  Epoch[476] Batch [0-4]	Speed: 1531.83 samples/sec	cross-entropy=0.000010	Monumental_building_cost-accuracy=1.000000
2019-09-01 12:59:53,069 [INFO]  Epoch[476] Train-cross-entropy=0.000007
2019-09-01 12:59:53,071 [INFO]  Epoch[476] Train-Monumental_building_cost-accuracy=1.000000
2019-09-01 12:59:53,072 [INFO]  Epoch[476] Time cost=0.079
2019-09-01 12:59:53,084 [INFO]  Saved checkpoint to "model/Monumental_building_cost_imputer/model-0476.params"
2019-09-01 12:59:53,095 [INFO]  Epoch[476] Validation-cross-entropy=0.000016
2019-09-01 12:59:53,097 [INFO]  Epoch[476] Validation-Monumental_building_cost-accuracy=1.000000
2019-09-01 12:59:53,163 [INFO]  Epoch[477] Batch [0-4]	Speed: 1249.84 samples/sec	cross-entropy=0.000010	Monumental_building_cost-accuracy=1.000000
2019-09-01 12:59:53,188 [INFO]  Epoch[477] Train-cross-entropy=0.000007
2019-09-01 12:59:53,189 [INFO]  Epoch[477] Train-Monumental_building_cost-accuracy=1.000000
2019-09-01 12:59:53,189 [INFO]  Epoch[477] Time cost=0.091
2019-09-01 12:59:53,201 [INFO]  Saved checkpoint to "model/Monumental_building_cost_imputer/model-0477.params"
2019-09-01 12:59:53,208 [INFO]  Epoch[477] Validation-cross-entropy=0.000016
2019-09-01 12:59:53,209 [INFO]  Epoch[477] Validation-Monumental_building_cost-accuracy=1.000000
2019-09-01 12:59:53,274 [INFO]  Epoch[478] Batch [0-4]	Speed: 1303.30 samples/sec	cross-entropy=0.000010	Monumental_building_cost-accuracy=1.000000
2019-09-01 12:59:53,303 [INFO]  Epoch[478] Train-cross-entropy=0.000006
2019-09-01 12:59:53,304 [INFO]  Epoch[478] Train-Monumental_building_cost-accuracy=1.000000
2019-09-01 12:59:53,304 [INFO]  Epoch[478] Time cost=0.094
2019-09-01 12:59:53,313 [INFO]  Saved checkpoint to "model/Monumental_building_cost_imputer/model-0478.params"
2019-09-01 12:59:53,321 [INFO]  Epoch[478] Validation-cross-entropy=0.000016
2019-09-01 12:59:53,321 [INFO]  Epoch[478] Validation-Monumental_building_cost-accuracy=1.000000
2019-09-01 12:59:53,382 [INFO]  Epoch[479] Batch [0-4]	Speed: 1334.56 samples/sec	cross-entropy=0.000010	Monumental_building_cost-accuracy=1.000000
2019-09-01 12:59:53,407 [INFO]  Epoch[479] Train-cross-entropy=0.000006
2019-09-01 12:59:53,408 [INFO]  Epoch[479] Train-Monumental_building_cost-accuracy=1.000000
2019-09-01 12:59:53,408 [INFO]  Epoch[479] Time cost=0.086
2019-09-01 12:59:53,419 [INFO]  Saved checkpoint to "model/Monumental_building_cost_imputer/model-0479.params"
2019-09-01 12:59:53,428 [INFO]  Epoch[479] Validation-cross-entropy=0.000016
2019-09-01 12:59:53,429 [INFO]  Epoch[479] Validation-Monumental_building_cost-accuracy=1.000000
2019-09-01 12:59:53,486 [INFO]  Epoch[480] Batch [0-4]	Speed: 1499.19 samples/sec	cross-entropy=0.000010	Monumental_building_cost-accuracy=1.000000
2019-09-01 12:59:53,507 [INFO]  Epoch[480] Train-cross-entropy=0.000006
2019-09-01 12:59:53,508 [INFO]  Epoch[480] Train-Monumental_building_cost-accuracy=1.000000
2019-09-01 12:59:53,510 [INFO]  Epoch[480] Time cost=0.080
2019-09-01 12:59:53,523 [INFO]  Saved checkpoint to "model/Monumental_building_cost_imputer/model-0480.params"
2019-09-01 12:59:53,534 [INFO]  Epoch[480] Validation-cross-entropy=0.000016
2019-09-01 12:59:53,536 [INFO]  Epoch[480] Validation-Monumental_building_cost-accuracy=1.000000
[truncated: 2,937,804 more chars]
