# Supplementary material for: The two types of society: Computationally revealing recurrent social formations and their evolutionary trajectories
Source: PLoS One. 2020 May 13;15(5):e0232609. doi: 10.1371/journal.pone.0232609 (PMC7219743; doi:10.1371/journal.pone.0232609)
Supplement: S2 File — We include our Python 3 program that begins with the original, untampered Seshat database and performs the entire process of turning it into Shiny Seshat (including all error correction, Complexity Characteristic creation, imputation of missing values, etc.). (ZIP) [file pone.0232609.s004.zip › model/Most_euphoric_ritual_frequency_for_ritual_specialist_imputer/imputer.log]

2019-09-01 13:19:53,210 [INFO]  CategoricalEncoder for column Most_euphoric_ritual_frequency_for_ritual_specialist                                found only 46 occurrences of value not applicable
2019-09-01 13:19:53,213 [INFO]  CategoricalEncoder for column Most_euphoric_ritual_frequency_for_ritual_specialist                                found only 39 occurrences of value seasonally
2019-09-01 13:19:53,215 [INFO]  CategoricalEncoder for column Most_euphoric_ritual_frequency_for_ritual_specialist                                found only 27 occurrences of value once per generation
2019-09-01 13:19:53,217 [INFO]  CategoricalEncoder for column Most_euphoric_ritual_frequency_for_ritual_specialist                                found only 19 occurrences of value monthly
2019-09-01 13:19:53,221 [INFO]  CategoricalEncoder for column Most_euphoric_ritual_frequency_for_ritual_specialist                                found only 3 occurrences of value once in a lifetime
2019-09-01 13:19:53,224 [INFO]  CategoricalEncoder for column Most_euphoric_ritual_frequency_for_ritual_specialist                                found only 3 occurrences of value daily
2019-09-01 13:19:53,227 [INFO]  CategoricalEncoder for column Most_euphoric_ritual_frequency_for_ritual_specialist                                found only 3 occurrences of value weekly
2019-09-01 13:19:53,229 [INFO]  CategoricalEncoder for column Most_euphoric_ritual_frequency_for_ritual_specialist                                found only 2 occurrences of value once in a generation
2019-09-01 13:19:53,231 [INFO]  CategoricalEncoder for column Most_euphoric_ritual_frequency_for_ritual_specialist                                found only 2 occurrences of value once yearly
2019-09-01 13:19:53,233 [INFO]  CategoricalEncoder for column Most_euphoric_ritual_frequency_for_ritual_specialist                                found only 1 occurrences of value annually
2019-09-01 13:19:54,977 [WARNING]  Test set does not contain any ocurrences of values [weekly, once in a generation, once yearly] in column [Most_euphoric_ritual_frequency_for_ritual_specialist], consider using a more representative test set.
2019-09-01 13:19:54,984 [INFO]  
========== start: fit model
2019-09-01 13:19:54,986 [WARNING]  Already bound, ignoring bind()
2019-09-01 13:19:55,145 [INFO]  Epoch[0] Batch [0-19]	Speed: 2088.95 samples/sec	cross-entropy=1.140760	Most_euphoric_ritual_frequency_for_ritual_specialist-accuracy=0.725000
2019-09-01 13:19:55,274 [INFO]  Epoch[0] Train-cross-entropy=0.596398
2019-09-01 13:19:55,276 [INFO]  Epoch[0] Train-Most_euphoric_ritual_frequency_for_ritual_specialist-accuracy=0.805147
2019-09-01 13:19:55,278 [INFO]  Epoch[0] Time cost=0.289
2019-09-01 13:19:55,285 [INFO]  Saved checkpoint to "model/Most_euphoric_ritual_frequency_for_ritual_specialist_imputer/model-0000.params"
2019-09-01 13:19:55,305 [INFO]  Epoch[0] Validation-cross-entropy=0.599532
2019-09-01 13:19:55,308 [INFO]  Epoch[0] Validation-Most_euphoric_ritual_frequency_for_ritual_specialist-accuracy=0.828125
2019-09-01 13:19:55,462 [INFO]  Epoch[1] Batch [0-19]	Speed: 2163.60 samples/sec	cross-entropy=0.461188	Most_euphoric_ritual_frequency_for_ritual_specialist-accuracy=0.846875
2019-09-01 13:19:55,591 [INFO]  Epoch[1] Train-cross-entropy=0.347507
2019-09-01 13:19:55,594 [INFO]  Epoch[1] Train-Most_euphoric_ritual_frequency_for_ritual_specialist-accuracy=0.871324
2019-09-01 13:19:55,596 [INFO]  Epoch[1] Time cost=0.284
2019-09-01 13:19:55,604 [INFO]  Saved checkpoint to "model/Most_euphoric_ritual_frequency_for_ritual_specialist_imputer/model-0001.params"
2019-09-01 13:19:55,626 [INFO]  Epoch[1] Validation-cross-entropy=0.344142
2019-09-01 13:19:55,630 [INFO]  Epoch[1] Validation-Most_euphoric_ritual_frequency_for_ritual_specialist-accuracy=0.859375
2019-09-01 13:19:55,801 [INFO]  Epoch[2] Batch [0-19]	Speed: 1909.59 samples/sec	cross-entropy=0.262699	Most_euphoric_ritual_frequency_for_ritual_specialist-accuracy=0.903125
2019-09-01 13:19:55,927 [INFO]  Epoch[2] Train-cross-entropy=0.207833
2019-09-01 13:19:55,929 [INFO]  Epoch[2] Train-Most_euphoric_ritual_frequency_for_ritual_specialist-accuracy=0.915441
2019-09-01 13:19:55,931 [INFO]  Epoch[2] Time cost=0.298
2019-09-01 13:19:55,939 [INFO]  Saved checkpoint to "model/Most_euphoric_ritual_frequency_for_ritual_specialist_imputer/model-0002.params"
2019-09-01 13:19:55,958 [INFO]  Epoch[2] Validation-cross-entropy=0.207353
2019-09-01 13:19:55,962 [INFO]  Epoch[2] Validation-Most_euphoric_ritual_frequency_for_ritual_specialist-accuracy=0.921875
2019-09-01 13:19:56,122 [INFO]  Epoch[3] Batch [0-19]	Speed: 2067.57 samples/sec	cross-entropy=0.155422	Most_euphoric_ritual_frequency_for_ritual_specialist-accuracy=0.937500
2019-09-01 13:19:56,249 [INFO]  Epoch[3] Train-cross-entropy=0.144190
2019-09-01 13:19:56,251 [INFO]  Epoch[3] Train-Most_euphoric_ritual_frequency_for_ritual_specialist-accuracy=0.933824
2019-09-01 13:19:56,253 [INFO]  Epoch[3] Time cost=0.288
2019-09-01 13:19:56,260 [INFO]  Saved checkpoint to "model/Most_euphoric_ritual_frequency_for_ritual_specialist_imputer/model-0003.params"
2019-09-01 13:19:56,280 [INFO]  Epoch[3] Validation-cross-entropy=0.143211
2019-09-01 13:19:56,283 [INFO]  Epoch[3] Validation-Most_euphoric_ritual_frequency_for_ritual_specialist-accuracy=0.968750
2019-09-01 13:19:56,441 [INFO]  Epoch[4] Batch [0-19]	Speed: 2099.73 samples/sec	cross-entropy=0.107368	Most_euphoric_ritual_frequency_for_ritual_specialist-accuracy=0.962500
2019-09-01 13:19:56,568 [INFO]  Epoch[4] Train-cross-entropy=0.093328
2019-09-01 13:19:56,570 [INFO]  Epoch[4] Train-Most_euphoric_ritual_frequency_for_ritual_specialist-accuracy=0.966912
2019-09-01 13:19:56,572 [INFO]  Epoch[4] Time cost=0.285
2019-09-01 13:19:56,579 [INFO]  Saved checkpoint to "model/Most_euphoric_ritual_frequency_for_ritual_specialist_imputer/model-0004.params"
2019-09-01 13:19:56,599 [INFO]  Epoch[4] Validation-cross-entropy=0.101125
2019-09-01 13:19:56,602 [INFO]  Epoch[4] Validation-Most_euphoric_ritual_frequency_for_ritual_specialist-accuracy=0.968750
2019-09-01 13:19:56,769 [INFO]  Epoch[5] Batch [0-19]	Speed: 1978.99 samples/sec	cross-entropy=0.069444	Most_euphoric_ritual_frequency_for_ritual_specialist-accuracy=0.978125
2019-09-01 13:19:56,901 [INFO]  Epoch[5] Train-cross-entropy=0.064602
2019-09-01 13:19:56,904 [INFO]  Epoch[5] Train-Most_euphoric_ritual_frequency_for_ritual_specialist-accuracy=0.977941
2019-09-01 13:19:56,906 [INFO]  Epoch[5] Time cost=0.300
2019-09-01 13:19:56,914 [INFO]  Saved checkpoint to "model/Most_euphoric_ritual_frequency_for_ritual_specialist_imputer/model-0005.params"
2019-09-01 13:19:56,936 [INFO]  Epoch[5] Validation-cross-entropy=0.042752
2019-09-01 13:19:56,941 [INFO]  Epoch[5] Validation-Most_euphoric_ritual_frequency_for_ritual_specialist-accuracy=0.984375
2019-09-01 13:19:57,102 [INFO]  Epoch[6] Batch [0-19]	Speed: 2058.98 samples/sec	cross-entropy=0.044689	Most_euphoric_ritual_frequency_for_ritual_specialist-accuracy=0.990625
2019-09-01 13:19:57,231 [INFO]  Epoch[6] Train-cross-entropy=0.051951
2019-09-01 13:19:57,233 [INFO]  Epoch[6] Train-Most_euphoric_ritual_frequency_for_ritual_specialist-accuracy=0.981618
2019-09-01 13:19:57,236 [INFO]  Epoch[6] Time cost=0.292
2019-09-01 13:19:57,244 [INFO]  Saved checkpoint to "model/Most_euphoric_ritual_frequency_for_ritual_specialist_imputer/model-0006.params"
2019-09-01 13:19:57,274 [INFO]  Epoch[6] Validation-cross-entropy=0.021683
2019-09-01 13:19:57,276 [INFO]  Epoch[6] Validation-Most_euphoric_ritual_frequency_for_ritual_specialist-accuracy=1.000000
2019-09-01 13:19:57,444 [INFO]  Epoch[7] Batch [0-19]	Speed: 1956.14 samples/sec	cross-entropy=0.030405	Most_euphoric_ritual_frequency_for_ritual_specialist-accuracy=0.996875
2019-09-01 13:19:57,591 [INFO]  Epoch[7] Train-cross-entropy=0.039105
2019-09-01 13:19:57,593 [INFO]  Epoch[7] Train-Most_euphoric_ritual_frequency_for_ritual_specialist-accuracy=0.985294
2019-09-01 13:19:57,595 [INFO]  Epoch[7] Time cost=0.317
2019-09-01 13:19:57,603 [INFO]  Saved checkpoint to "model/Most_euphoric_ritual_frequency_for_ritual_specialist_imputer/model-0007.params"
2019-09-01 13:19:57,622 [INFO]  Epoch[7] Validation-cross-entropy=0.012880
2019-09-01 13:19:57,625 [INFO]  Epoch[7] Validation-Most_euphoric_ritual_frequency_for_ritual_specialist-accuracy=1.000000
2019-09-01 13:19:57,778 [INFO]  Epoch[8] Batch [0-19]	Speed: 2175.31 samples/sec	cross-entropy=0.021103	Most_euphoric_ritual_frequency_for_ritual_specialist-accuracy=0.996875
2019-09-01 13:19:57,910 [INFO]  Epoch[8] Train-cross-entropy=0.029784
2019-09-01 13:19:57,912 [INFO]  Epoch[8] Train-Most_euphoric_ritual_frequency_for_ritual_specialist-accuracy=0.988971
2019-09-01 13:19:57,914 [INFO]  Epoch[8] Time cost=0.285
2019-09-01 13:19:57,921 [INFO]  Saved checkpoint to "model/Most_euphoric_ritual_frequency_for_ritual_specialist_imputer/model-0008.params"
2019-09-01 13:19:57,943 [INFO]  Epoch[8] Validation-cross-entropy=0.008629
2019-09-01 13:19:57,947 [INFO]  Epoch[8] Validation-Most_euphoric_ritual_frequency_for_ritual_specialist-accuracy=1.000000
2019-09-01 13:19:58,116 [INFO]  Epoch[9] Batch [0-19]	Speed: 1933.89 samples/sec	cross-entropy=0.016667	Most_euphoric_ritual_frequency_for_ritual_specialist-accuracy=0.996875
2019-09-01 13:19:58,274 [INFO]  Epoch[9] Train-cross-entropy=0.026193
2019-09-01 13:19:58,277 [INFO]  Epoch[9] Train-Most_euphoric_ritual_frequency_for_ritual_specialist-accuracy=0.992647
2019-09-01 13:19:58,279 [INFO]  Epoch[9] Time cost=0.329
2019-09-01 13:19:58,288 [INFO]  Saved checkpoint to "model/Most_euphoric_ritual_frequency_for_ritual_specialist_imputer/model-0009.params"
2019-09-01 13:19:58,314 [INFO]  Epoch[9] Validation-cross-entropy=0.006900
2019-09-01 13:19:58,318 [INFO]  Epoch[9] Validation-Most_euphoric_ritual_frequency_for_ritual_specialist-accuracy=1.000000
2019-09-01 13:19:58,515 [INFO]  Epoch[10] Batch [0-19]	Speed: 1668.97 samples/sec	cross-entropy=0.014962	Most_euphoric_ritual_frequency_for_ritual_specialist-accuracy=1.000000
2019-09-01 13:19:58,663 [INFO]  Epoch[10] Train-cross-entropy=0.028649
2019-09-01 13:19:58,665 [INFO]  Epoch[10] Train-Most_euphoric_ritual_frequency_for_ritual_specialist-accuracy=0.988971
2019-09-01 13:19:58,667 [INFO]  Epoch[10] Time cost=0.347
2019-09-01 13:19:58,675 [INFO]  Saved checkpoint to "model/Most_euphoric_ritual_frequency_for_ritual_specialist_imputer/model-0010.params"
2019-09-01 13:19:58,705 [INFO]  Epoch[10] Validation-cross-entropy=0.005653
2019-09-01 13:19:58,707 [INFO]  Epoch[10] Validation-Most_euphoric_ritual_frequency_for_ritual_specialist-accuracy=1.000000
2019-09-01 13:19:58,879 [INFO]  Epoch[11] Batch [0-19]	Speed: 1918.70 samples/sec	cross-entropy=0.013324	Most_euphoric_ritual_frequency_for_ritual_specialist-accuracy=1.000000
2019-09-01 13:19:59,006 [INFO]  Epoch[11] Train-cross-entropy=0.028436
2019-09-01 13:19:59,008 [INFO]  Epoch[11] Train-Most_euphoric_ritual_frequency_for_ritual_specialist-accuracy=0.988971
2019-09-01 13:19:59,010 [INFO]  Epoch[11] Time cost=0.301
2019-09-01 13:19:59,017 [INFO]  Saved checkpoint to "model/Most_euphoric_ritual_frequency_for_ritual_specialist_imputer/model-0011.params"
2019-09-01 13:19:59,037 [INFO]  Epoch[11] Validation-cross-entropy=0.004888
2019-09-01 13:19:59,040 [INFO]  Epoch[11] Validation-Most_euphoric_ritual_frequency_for_ritual_specialist-accuracy=1.000000
2019-09-01 13:19:59,211 [INFO]  Epoch[12] Batch [0-19]	Speed: 1928.05 samples/sec	cross-entropy=0.011850	Most_euphoric_ritual_frequency_for_ritual_specialist-accuracy=0.996875
2019-09-01 13:19:59,365 [INFO]  Epoch[12] Train-cross-entropy=0.028869
2019-09-01 13:19:59,367 [INFO]  Epoch[12] Train-Most_euphoric_ritual_frequency_for_ritual_specialist-accuracy=0.988971
2019-09-01 13:19:59,369 [INFO]  Epoch[12] Time cost=0.326
2019-09-01 13:19:59,377 [INFO]  Saved checkpoint to "model/Most_euphoric_ritual_frequency_for_ritual_specialist_imputer/model-0012.params"
2019-09-01 13:19:59,408 [INFO]  Epoch[12] Validation-cross-entropy=0.004150
2019-09-01 13:19:59,410 [INFO]  Epoch[12] Validation-Most_euphoric_ritual_frequency_for_ritual_specialist-accuracy=1.000000
2019-09-01 13:19:59,604 [INFO]  Epoch[13] Batch [0-19]	Speed: 1714.43 samples/sec	cross-entropy=0.010862	Most_euphoric_ritual_frequency_for_ritual_specialist-accuracy=1.000000
2019-09-01 13:19:59,774 [INFO]  Epoch[13] Train-cross-entropy=0.027834
2019-09-01 13:19:59,776 [INFO]  Epoch[13] Train-Most_euphoric_ritual_frequency_for_ritual_specialist-accuracy=0.988971
2019-09-01 13:19:59,778 [INFO]  Epoch[13] Time cost=0.366
2019-09-01 13:19:59,791 [INFO]  Saved checkpoint to "model/Most_euphoric_ritual_frequency_for_ritual_specialist_imputer/model-0013.params"
2019-09-01 13:19:59,820 [INFO]  Epoch[13] Validation-cross-entropy=0.003540
2019-09-01 13:19:59,823 [INFO]  Epoch[13] Validation-Most_euphoric_ritual_frequency_for_ritual_specialist-accuracy=1.000000
2019-09-01 13:19:59,989 [INFO]  Epoch[14] Batch [0-19]	Speed: 1988.04 samples/sec	cross-entropy=0.009661	Most_euphoric_ritual_frequency_for_ritual_specialist-accuracy=1.000000
2019-09-01 13:20:00,138 [INFO]  Epoch[14] Train-cross-entropy=0.023825
2019-09-01 13:20:00,140 [INFO]  Epoch[14] Train-Most_euphoric_ritual_frequency_for_ritual_specialist-accuracy=0.992647
2019-09-01 13:20:00,142 [INFO]  Epoch[14] Time cost=0.317
2019-09-01 13:20:00,151 [INFO]  Saved checkpoint to "model/Most_euphoric_ritual_frequency_for_ritual_specialist_imputer/model-0014.params"
2019-09-01 13:20:00,172 [INFO]  Epoch[14] Validation-cross-entropy=0.003013
2019-09-01 13:20:00,177 [INFO]  Epoch[14] Validation-Most_euphoric_ritual_frequency_for_ritual_specialist-accuracy=1.000000
2019-09-01 13:20:00,343 [INFO]  Epoch[15] Batch [0-19]	Speed: 1993.17 samples/sec	cross-entropy=0.009524	Most_euphoric_ritual_frequency_for_ritual_specialist-accuracy=1.000000
2019-09-01 13:20:00,473 [INFO]  Epoch[15] Train-cross-entropy=0.028876
2019-09-01 13:20:00,475 [INFO]  Epoch[15] Train-Most_euphoric_ritual_frequency_for_ritual_specialist-accuracy=0.988971
2019-09-01 13:20:00,477 [INFO]  Epoch[15] Time cost=0.297
2019-09-01 13:20:00,484 [INFO]  Saved checkpoint to "model/Most_euphoric_ritual_frequency_for_ritual_specialist_imputer/model-0015.params"
2019-09-01 13:20:00,509 [INFO]  Epoch[15] Validation-cross-entropy=0.002874
2019-09-01 13:20:00,512 [INFO]  Epoch[15] Validation-Most_euphoric_ritual_frequency_for_ritual_specialist-accuracy=1.000000
2019-09-01 13:20:00,674 [INFO]  Epoch[16] Batch [0-19]	Speed: 1995.41 samples/sec	cross-entropy=0.008742	Most_euphoric_ritual_frequency_for_ritual_specialist-accuracy=1.000000
2019-09-01 13:20:00,810 [INFO]  Epoch[16] Train-cross-entropy=0.026972
2019-09-01 13:20:00,813 [INFO]  Epoch[16] Train-Most_euphoric_ritual_frequency_for_ritual_specialist-accuracy=0.988971
2019-09-01 13:20:00,815 [INFO]  Epoch[16] Time cost=0.301
2019-09-01 13:20:00,823 [INFO]  Saved checkpoint to "model/Most_euphoric_ritual_frequency_for_ritual_specialist_imputer/model-0016.params"
2019-09-01 13:20:00,847 [INFO]  Epoch[16] Validation-cross-entropy=0.002595
2019-09-01 13:20:00,850 [INFO]  Epoch[16] Validation-Most_euphoric_ritual_frequency_for_ritual_specialist-accuracy=1.000000
2019-09-01 13:20:01,000 [INFO]  Epoch[17] Batch [0-19]	Speed: 2177.05 samples/sec	cross-entropy=0.008202	Most_euphoric_ritual_frequency_for_ritual_specialist-accuracy=1.000000
2019-09-01 13:20:01,128 [INFO]  Epoch[17] Train-cross-entropy=0.023758
2019-09-01 13:20:01,130 [INFO]  Epoch[17] Train-Most_euphoric_ritual_frequency_for_ritual_specialist-accuracy=0.992647
2019-09-01 13:20:01,133 [INFO]  Epoch[17] Time cost=0.280
2019-09-01 13:20:01,141 [INFO]  Saved checkpoint to "model/Most_euphoric_ritual_frequency_for_ritual_specialist_imputer/model-0017.params"
2019-09-01 13:20:01,161 [INFO]  Epoch[17] Validation-cross-entropy=0.002368
2019-09-01 13:20:01,163 [INFO]  Epoch[17] Validation-Most_euphoric_ritual_frequency_for_ritual_specialist-accuracy=1.000000
2019-09-01 13:20:01,324 [INFO]  Epoch[18] Batch [0-19]	Speed: 2041.78 samples/sec	cross-entropy=0.008593	Most_euphoric_ritual_frequency_for_ritual_specialist-accuracy=0.996875
2019-09-01 13:20:01,477 [INFO]  Epoch[18] Train-cross-entropy=0.028829
2019-09-01 13:20:01,479 [INFO]  Epoch[18] Train-Most_euphoric_ritual_frequency_for_ritual_specialist-accuracy=0.988971
2019-09-01 13:20:01,481 [INFO]  Epoch[18] Time cost=0.315
2019-09-01 13:20:01,488 [INFO]  Saved checkpoint to "model/Most_euphoric_ritual_frequency_for_ritual_specialist_imputer/model-0018.params"
2019-09-01 13:20:01,518 [INFO]  Epoch[18] Validation-cross-entropy=0.002229
2019-09-01 13:20:01,521 [INFO]  Epoch[18] Validation-Most_euphoric_ritual_frequency_for_ritual_specialist-accuracy=1.000000
2019-09-01 13:20:01,718 [INFO]  Epoch[19] Batch [0-19]	Speed: 1706.59 samples/sec	cross-entropy=0.007528	Most_euphoric_ritual_frequency_for_ritual_specialist-accuracy=1.000000
2019-09-01 13:20:01,861 [INFO]  Epoch[19] Train-cross-entropy=0.020297
2019-09-01 13:20:01,863 [INFO]  Epoch[19] Train-Most_euphoric_ritual_frequency_for_ritual_specialist-accuracy=0.992647
2019-09-01 13:20:01,865 [INFO]  Epoch[19] Time cost=0.341
2019-09-01 13:20:01,872 [INFO]  Saved checkpoint to "model/Most_euphoric_ritual_frequency_for_ritual_specialist_imputer/model-0019.params"
2019-09-01 13:20:01,900 [INFO]  Epoch[19] Validation-cross-entropy=0.001975
2019-09-01 13:20:01,902 [INFO]  Epoch[19] Validation-Most_euphoric_ritual_frequency_for_ritual_specialist-accuracy=1.000000
2019-09-01 13:20:02,084 [INFO]  Epoch[20] Batch [0-19]	Speed: 1798.50 samples/sec	cross-entropy=0.007932	Most_euphoric_ritual_frequency_for_ritual_specialist-accuracy=1.000000
2019-09-01 13:20:02,213 [INFO]  Epoch[20] Train-cross-entropy=0.023175
2019-09-01 13:20:02,216 [INFO]  Epoch[20] Train-Most_euphoric_ritual_frequency_for_ritual_specialist-accuracy=0.988971
2019-09-01 13:20:02,218 [INFO]  Epoch[20] Time cost=0.314
2019-09-01 13:20:02,226 [INFO]  Saved checkpoint to "model/Most_euphoric_ritual_frequency_for_ritual_specialist_imputer/model-0020.params"
2019-09-01 13:20:02,249 [INFO]  Epoch[20] Validation-cross-entropy=0.001752
2019-09-01 13:20:02,253 [INFO]  Epoch[20] Validation-Most_euphoric_ritual_frequency_for_ritual_specialist-accuracy=1.000000
2019-09-01 13:20:02,430 [INFO]  Epoch[21] Batch [0-19]	Speed: 1831.19 samples/sec	cross-entropy=0.007306	Most_euphoric_ritual_frequency_for_ritual_specialist-accuracy=1.000000
2019-09-01 13:20:02,566 [INFO]  Epoch[21] Train-cross-entropy=0.022374
2019-09-01 13:20:02,568 [INFO]  Epoch[21] Train-Most_euphoric_ritual_frequency_for_ritual_specialist-accuracy=0.988971
2019-09-01 13:20:02,571 [INFO]  Epoch[21] Time cost=0.315
2019-09-01 13:20:02,579 [INFO]  Saved checkpoint to "model/Most_euphoric_ritual_frequency_for_ritual_specialist_imputer/model-0021.params"
2019-09-01 13:20:02,601 [INFO]  Epoch[21] Validation-cross-entropy=0.001608
2019-09-01 13:20:02,605 [INFO]  Epoch[21] Validation-Most_euphoric_ritual_frequency_for_ritual_specialist-accuracy=1.000000
2019-09-01 13:20:02,776 [INFO]  Epoch[22] Batch [0-19]	Speed: 1898.22 samples/sec	cross-entropy=0.007144	Most_euphoric_ritual_frequency_for_ritual_specialist-accuracy=1.000000
2019-09-01 13:20:02,914 [INFO]  Epoch[22] Train-cross-entropy=0.022640
2019-09-01 13:20:02,916 [INFO]  Epoch[22] Train-Most_euphoric_ritual_frequency_for_ritual_specialist-accuracy=0.992647
2019-09-01 13:20:02,918 [INFO]  Epoch[22] Time cost=0.310
2019-09-01 13:20:02,926 [INFO]  Saved checkpoint to "model/Most_euphoric_ritual_frequency_for_ritual_specialist_imputer/model-0022.params"
2019-09-01 13:20:02,945 [INFO]  Epoch[22] Validation-cross-entropy=0.001495
2019-09-01 13:20:02,948 [INFO]  Epoch[22] Validation-Most_euphoric_ritual_frequency_for_ritual_specialist-accuracy=1.000000
2019-09-01 13:20:03,108 [INFO]  Epoch[23] Batch [0-19]	Speed: 2076.03 samples/sec	cross-entropy=0.006686	Most_euphoric_ritual_frequency_for_ritual_specialist-accuracy=1.000000
2019-09-01 13:20:03,236 [INFO]  Epoch[23] Train-cross-entropy=0.022890
2019-09-01 13:20:03,238 [INFO]  Epoch[23] Train-Most_euphoric_ritual_frequency_for_ritual_specialist-accuracy=0.988971
2019-09-01 13:20:03,239 [INFO]  Epoch[23] Time cost=0.288
2019-09-01 13:20:03,247 [INFO]  Saved checkpoint to "model/Most_euphoric_ritual_frequency_for_ritual_specialist_imputer/model-0023.params"
2019-09-01 13:20:03,270 [INFO]  Epoch[23] Validation-cross-entropy=0.001468
2019-09-01 13:20:03,273 [INFO]  Epoch[23] Validation-Most_euphoric_ritual_frequency_for_ritual_specialist-accuracy=1.000000
2019-09-01 13:20:03,447 [INFO]  Epoch[24] Batch [0-19]	Speed: 1893.84 samples/sec	cross-entropy=0.006678	Most_euphoric_ritual_frequency_for_ritual_specialist-accuracy=1.000000
2019-09-01 13:20:03,575 [INFO]  Epoch[24] Train-cross-entropy=0.029974
2019-09-01 13:20:03,577 [INFO]  Epoch[24] Train-Most_euphoric_ritual_frequency_for_ritual_specialist-accuracy=0.985294
2019-09-01 13:20:03,578 [INFO]  Epoch[24] Time cost=0.303
2019-09-01 13:20:03,586 [INFO]  Saved checkpoint to "model/Most_euphoric_ritual_frequency_for_ritual_specialist_imputer/model-0024.params"
2019-09-01 13:20:03,606 [INFO]  Epoch[24] Validation-cross-entropy=0.001613
2019-09-01 13:20:03,611 [INFO]  Epoch[24] Validation-Most_euphoric_ritual_frequency_for_ritual_specialist-accuracy=1.000000
2019-09-01 13:20:03,768 [INFO]  Epoch[25] Batch [0-19]	Speed: 2085.73 samples/sec	cross-entropy=0.006057	Most_euphoric_ritual_frequency_for_ritual_specialist-accuracy=1.000000
2019-09-01 13:20:03,898 [INFO]  Epoch[25] Train-cross-entropy=0.018510
2019-09-01 13:20:03,900 [INFO]  Epoch[25] Train-Most_euphoric_ritual_frequency_for_ritual_specialist-accuracy=0.992647
2019-09-01 13:20:03,902 [INFO]  Epoch[25] Time cost=0.289
2019-09-01 13:20:03,909 [INFO]  Saved checkpoint to "model/Most_euphoric_ritual_frequency_for_ritual_specialist_imputer/model-0025.params"
2019-09-01 13:20:03,934 [INFO]  Epoch[25] Validation-cross-entropy=0.001444
2019-09-01 13:20:03,937 [INFO]  Epoch[25] Validation-Most_euphoric_ritual_frequency_for_ritual_specialist-accuracy=1.000000
2019-09-01 13:20:04,111 [INFO]  Epoch[26] Batch [0-19]	Speed: 1888.41 samples/sec	cross-entropy=0.006740	Most_euphoric_ritual_frequency_for_ritual_specialist-accuracy=1.000000
2019-09-01 13:20:04,237 [INFO]  Epoch[26] Train-cross-entropy=0.023060
2019-09-01 13:20:04,240 [INFO]  Epoch[26] Train-Most_euphoric_ritual_frequency_for_ritual_specialist-accuracy=0.992647
2019-09-01 13:20:04,241 [INFO]  Epoch[26] Time cost=0.302
2019-09-01 13:20:04,249 [INFO]  Saved checkpoint to "model/Most_euphoric_ritual_frequency_for_ritual_specialist_imputer/model-0026.params"
2019-09-01 13:20:04,269 [INFO]  Epoch[26] Validation-cross-entropy=0.001276
2019-09-01 13:20:04,273 [INFO]  Epoch[26] Validation-Most_euphoric_ritual_frequency_for_ritual_specialist-accuracy=1.000000
2019-09-01 13:20:04,431 [INFO]  Epoch[27] Batch [0-19]	Speed: 2099.72 samples/sec	cross-entropy=0.005482	Most_euphoric_ritual_frequency_for_ritual_specialist-accuracy=1.000000
2019-09-01 13:20:04,569 [INFO]  Epoch[27] Train-cross-entropy=0.019320
2019-09-01 13:20:04,572 [INFO]  Epoch[27] Train-Most_euphoric_ritual_frequency_for_ritual_specialist-accuracy=0.988971
2019-09-01 13:20:04,574 [INFO]  Epoch[27] Time cost=0.297
2019-09-01 13:20:04,582 [INFO]  Saved checkpoint to "model/Most_euphoric_ritual_frequency_for_ritual_specialist_imputer/model-0027.params"
2019-09-01 13:20:04,605 [INFO]  Epoch[27] Validation-cross-entropy=0.001205
2019-09-01 13:20:04,609 [INFO]  Epoch[27] Validation-Most_euphoric_ritual_frequency_for_ritual_specialist-accuracy=1.000000
2019-09-01 13:20:04,769 [INFO]  Epoch[28] Batch [0-19]	Speed: 2086.38 samples/sec	cross-entropy=0.005888	Most_euphoric_ritual_frequency_for_ritual_specialist-accuracy=1.000000
2019-09-01 13:20:04,918 [INFO]  Epoch[28] Train-cross-entropy=0.018625
2019-09-01 13:20:04,921 [INFO]  Epoch[28] Train-Most_euphoric_ritual_frequency_for_ritual_specialist-accuracy=0.992647
2019-09-01 13:20:04,923 [INFO]  Epoch[28] Time cost=0.310
2019-09-01 13:20:04,932 [INFO]  Saved checkpoint to "model/Most_euphoric_ritual_frequency_for_ritual_specialist_imputer/model-0028.params"
2019-09-01 13:20:04,954 [INFO]  Epoch[28] Validation-cross-entropy=0.001069
2019-09-01 13:20:04,958 [INFO]  Epoch[28] Validation-Most_euphoric_ritual_frequency_for_ritual_specialist-accuracy=1.000000
2019-09-01 13:20:05,126 [INFO]  Epoch[29] Batch [0-19]	Speed: 1974.62 samples/sec	cross-entropy=0.005464	Most_euphoric_ritual_frequency_for_ritual_specialist-accuracy=1.000000
2019-09-01 13:20:05,252 [INFO]  Epoch[29] Train-cross-entropy=0.018431
2019-09-01 13:20:05,254 [INFO]  Epoch[29] Train-Most_euphoric_ritual_frequency_for_ritual_specialist-accuracy=0.992647
2019-09-01 13:20:05,256 [INFO]  Epoch[29] Time cost=0.295
2019-09-01 13:20:05,263 [INFO]  Saved checkpoint to "model/Most_euphoric_ritual_frequency_for_ritual_specialist_imputer/model-0029.params"
2019-09-01 13:20:05,283 [INFO]  Epoch[29] Validation-cross-entropy=0.000963
2019-09-01 13:20:05,286 [INFO]  Epoch[29] Validation-Most_euphoric_ritual_frequency_for_ritual_specialist-accuracy=1.000000
2019-09-01 13:20:05,443 [INFO]  Epoch[30] Batch [0-19]	Speed: 2115.23 samples/sec	cross-entropy=0.005273	Most_euphoric_ritual_frequency_for_ritual_specialist-accuracy=1.000000
2019-09-01 13:20:05,574 [INFO]  Epoch[30] Train-cross-entropy=0.018657
2019-09-01 13:20:05,576 [INFO]  Epoch[30] Train-Most_euphoric_ritual_frequency_for_ritual_specialist-accuracy=0.988971
2019-09-01 13:20:05,578 [INFO]  Epoch[30] Time cost=0.288
2019-09-01 13:20:05,585 [INFO]  Saved checkpoint to "model/Most_euphoric_ritual_frequency_for_ritual_specialist_imputer/model-0030.params"
2019-09-01 13:20:05,609 [INFO]  Epoch[30] Validation-cross-entropy=0.000948
2019-09-01 13:20:05,611 [INFO]  Epoch[30] Validation-Most_euphoric_ritual_frequency_for_ritual_specialist-accuracy=1.000000
2019-09-01 13:20:05,785 [INFO]  Epoch[31] Batch [0-19]	Speed: 1901.38 samples/sec	cross-entropy=0.005198	Most_euphoric_ritual_frequency_for_ritual_specialist-accuracy=1.000000
2019-09-01 13:20:05,921 [INFO]  Epoch[31] Train-cross-entropy=0.023015
2019-09-01 13:20:05,924 [INFO]  Epoch[31] Train-Most_euphoric_ritual_frequency_for_ritual_specialist-accuracy=0.988971
2019-09-01 13:20:05,926 [INFO]  Epoch[31] Time cost=0.312
2019-09-01 13:20:05,934 [INFO]  Saved checkpoint to "model/Most_euphoric_ritual_frequency_for_ritual_specialist_imputer/model-0031.params"
2019-09-01 13:20:05,958 [INFO]  Epoch[31] Validation-cross-entropy=0.000994
2019-09-01 13:20:05,961 [INFO]  Epoch[31] Validation-Most_euphoric_ritual_frequency_for_ritual_specialist-accuracy=1.000000
2019-09-01 13:20:06,122 [INFO]  Epoch[32] Batch [0-19]	Speed: 2019.03 samples/sec	cross-entropy=0.004884	Most_euphoric_ritual_frequency_for_ritual_specialist-accuracy=1.000000
2019-09-01 13:20:06,282 [INFO]  Epoch[32] Train-cross-entropy=0.017147
2019-09-01 13:20:06,285 [INFO]  Epoch[32] Train-Most_euphoric_ritual_frequency_for_ritual_specialist-accuracy=0.992647
2019-09-01 13:20:06,287 [INFO]  Epoch[32] Time cost=0.323
2019-09-01 13:20:06,295 [INFO]  Saved checkpoint to "model/Most_euphoric_ritual_frequency_for_ritual_specialist_imputer/model-0032.params"
2019-09-01 13:20:06,327 [INFO]  Epoch[32] Validation-cross-entropy=0.000941
2019-09-01 13:20:06,330 [INFO]  Epoch[32] Validation-Most_euphoric_ritual_frequency_for_ritual_specialist-accuracy=1.000000
2019-09-01 13:20:06,524 [INFO]  Epoch[33] Batch [0-19]	Speed: 1708.14 samples/sec	cross-entropy=0.005143	Most_euphoric_ritual_frequency_for_ritual_specialist-accuracy=1.000000
2019-09-01 13:20:06,674 [INFO]  Epoch[33] Train-cross-entropy=0.020393
2019-09-01 13:20:06,679 [INFO]  Epoch[33] Train-Most_euphoric_ritual_frequency_for_ritual_specialist-accuracy=0.988971
2019-09-01 13:20:06,683 [INFO]  Epoch[33] Time cost=0.351
2019-09-01 13:20:06,692 [INFO]  Saved checkpoint to "model/Most_euphoric_ritual_frequency_for_ritual_specialist_imputer/model-0033.params"
2019-09-01 13:20:06,719 [INFO]  Epoch[33] Validation-cross-entropy=0.000882
2019-09-01 13:20:06,724 [INFO]  Epoch[33] Validation-Most_euphoric_ritual_frequency_for_ritual_specialist-accuracy=1.000000
2019-09-01 13:20:06,880 [INFO]  Epoch[34] Batch [0-19]	Speed: 2092.94 samples/sec	cross-entropy=0.004570	Most_euphoric_ritual_frequency_for_ritual_specialist-accuracy=1.000000
2019-09-01 13:20:07,042 [INFO]  Epoch[34] Train-cross-entropy=0.017504
2019-09-01 13:20:07,044 [INFO]  Epoch[34] Train-Most_euphoric_ritual_frequency_for_ritual_specialist-accuracy=0.992647
2019-09-01 13:20:07,046 [INFO]  Epoch[34] Time cost=0.319
2019-09-01 13:20:07,053 [INFO]  Saved checkpoint to "model/Most_euphoric_ritual_frequency_for_ritual_specialist_imputer/model-0034.params"
2019-09-01 13:20:07,077 [INFO]  Epoch[34] Validation-cross-entropy=0.000838
2019-09-01 13:20:07,079 [INFO]  Epoch[34] Validation-Most_euphoric_ritual_frequency_for_ritual_specialist-accuracy=1.000000
2019-09-01 13:20:07,229 [INFO]  Epoch[35] Batch [0-19]	Speed: 2182.48 samples/sec	cross-entropy=0.004625	Most_euphoric_ritual_frequency_for_ritual_specialist-accuracy=1.000000
2019-09-01 13:20:07,355 [INFO]  Epoch[35] Train-cross-entropy=0.019103
2019-09-01 13:20:07,357 [INFO]  Epoch[35] Train-Most_euphoric_ritual_frequency_for_ritual_specialist-accuracy=0.988971
2019-09-01 13:20:07,360 [INFO]  Epoch[35] Time cost=0.279
2019-09-01 13:20:07,369 [INFO]  Saved checkpoint to "model/Most_euphoric_ritual_frequency_for_ritual_specialist_imputer/model-0035.params"
2019-09-01 13:20:07,392 [INFO]  Epoch[35] Validation-cross-entropy=0.000882
2019-09-01 13:20:07,394 [INFO]  Epoch[35] Validation-Most_euphoric_ritual_frequency_for_ritual_specialist-accuracy=1.000000
2019-09-01 13:20:07,558 [INFO]  Epoch[36] Batch [0-19]	Speed: 2035.48 samples/sec	cross-entropy=0.004872	Most_euphoric_ritual_frequency_for_ritual_specialist-accuracy=1.000000
2019-09-01 13:20:07,705 [INFO]  Epoch[36] Train-cross-entropy=0.023102
2019-09-01 13:20:07,709 [INFO]  Epoch[36] Train-Most_euphoric_ritual_frequency_for_ritual_specialist-accuracy=0.988971
2019-09-01 13:20:07,712 [INFO]  Epoch[36] Time cost=0.315
2019-09-01 13:20:07,720 [INFO]  Saved checkpoint to "model/Most_euphoric_ritual_frequency_for_ritual_specialist_imputer/model-0036.params"
2019-09-01 13:20:07,749 [INFO]  Epoch[36] Validation-cross-entropy=0.001128
2019-09-01 13:20:07,751 [INFO]  Epoch[36] Validation-Most_euphoric_ritual_frequency_for_ritual_specialist-accuracy=1.000000
2019-09-01 13:20:07,921 [INFO]  Epoch[37] Batch [0-19]	Speed: 1934.19 samples/sec	cross-entropy=0.005078	Most_euphoric_ritual_frequency_for_ritual_specialist-accuracy=1.000000
2019-09-01 13:20:08,062 [INFO]  Epoch[37] Train-cross-entropy=0.019015
2019-09-01 13:20:08,064 [INFO]  Epoch[37] Train-Most_euphoric_ritual_frequency_for_ritual_specialist-accuracy=0.992647
2019-09-01 13:20:08,069 [INFO]  Epoch[37] Time cost=0.315
2019-09-01 13:20:08,079 [INFO]  Saved checkpoint to "model/Most_euphoric_ritual_frequency_for_ritual_specialist_imputer/model-0037.params"
2019-09-01 13:20:08,102 [INFO]  Epoch[37] Validation-cross-entropy=0.000878
2019-09-01 13:20:08,107 [INFO]  Epoch[37] Validation-Most_euphoric_ritual_frequency_for_ritual_specialist-accuracy=1.000000
2019-09-01 13:20:08,264 [INFO]  Epoch[38] Batch [0-19]	Speed: 2082.51 samples/sec	cross-entropy=0.004948	Most_euphoric_ritual_frequency_for_ritual_specialist-accuracy=1.000000
2019-09-01 13:20:08,397 [INFO]  Epoch[38] Train-cross-entropy=0.020375
2019-09-01 13:20:08,399 [INFO]  Epoch[38] Train-Most_euphoric_ritual_frequency_for_ritual_specialist-accuracy=0.988971
2019-09-01 13:20:08,402 [INFO]  Epoch[38] Time cost=0.292
2019-09-01 13:20:08,410 [INFO]  Saved checkpoint to "model/Most_euphoric_ritual_frequency_for_ritual_specialist_imputer/model-0038.params"
2019-09-01 13:20:08,434 [INFO]  Epoch[38] Validation-cross-entropy=0.000779
2019-09-01 13:20:08,437 [INFO]  Epoch[38] Validation-Most_euphoric_ritual_frequency_for_ritual_specialist-accuracy=1.000000
2019-09-01 13:20:08,603 [INFO]  Epoch[39] Batch [0-19]	Speed: 1978.84 samples/sec	cross-entropy=0.004492	Most_euphoric_ritual_frequency_for_ritual_specialist-accuracy=1.000000
2019-09-01 13:20:08,760 [INFO]  Epoch[39] Train-cross-entropy=0.017216
2019-09-01 13:20:08,762 [INFO]  Epoch[39] Train-Most_euphoric_ritual_frequency_for_ritual_specialist-accuracy=0.992647
2019-09-01 13:20:08,764 [INFO]  Epoch[39] Time cost=0.324
2019-09-01 13:20:08,773 [INFO]  Saved checkpoint to "model/Most_euphoric_ritual_frequency_for_ritual_specialist_imputer/model-0039.params"
2019-09-01 13:20:08,800 [INFO]  Epoch[39] Validation-cross-entropy=0.000701
2019-09-01 13:20:08,804 [INFO]  Epoch[39] Validation-Most_euphoric_ritual_frequency_for_ritual_specialist-accuracy=1.000000
2019-09-01 13:20:08,977 [INFO]  Epoch[40] Batch [0-19]	Speed: 1918.75 samples/sec	cross-entropy=0.004091	Most_euphoric_ritual_frequency_for_ritual_specialist-accuracy=1.000000
2019-09-01 13:20:09,109 [INFO]  Epoch[40] Train-cross-entropy=0.019826
2019-09-01 13:20:09,112 [INFO]  Epoch[40] Train-Most_euphoric_ritual_frequency_for_ritual_specialist-accuracy=0.988971
2019-09-01 13:20:09,114 [INFO]  Epoch[40] Time cost=0.307
2019-09-01 13:20:09,122 [INFO]  Saved checkpoint to "model/Most_euphoric_ritual_frequency_for_ritual_specialist_imputer/model-0040.params"
2019-09-01 13:20:09,151 [INFO]  Epoch[40] Validation-cross-entropy=0.000721
2019-09-01 13:20:09,153 [INFO]  Epoch[40] Validation-Most_euphoric_ritual_frequency_for_ritual_specialist-accuracy=1.000000
2019-09-01 13:20:09,312 [INFO]  Epoch[41] Batch [0-19]	Speed: 2089.37 samples/sec	cross-entropy=0.004495	Most_euphoric_ritual_frequency_for_ritual_specialist-accuracy=1.000000
2019-09-01 13:20:09,443 [INFO]  Epoch[41] Train-cross-entropy=0.016242
2019-09-01 13:20:09,445 [INFO]  Epoch[41] Train-Most_euphoric_ritual_frequency_for_ritual_specialist-accuracy=0.992647
2019-09-01 13:20:09,447 [INFO]  Epoch[41] Time cost=0.292
2019-09-01 13:20:09,455 [INFO]  Saved checkpoint to "model/Most_euphoric_ritual_frequency_for_ritual_specialist_imputer/model-0041.params"
2019-09-01 13:20:09,478 [INFO]  Epoch[41] Validation-cross-entropy=0.000707
2019-09-01 13:20:09,482 [INFO]  Epoch[41] Validation-Most_euphoric_ritual_frequency_for_ritual_specialist-accuracy=1.000000
2019-09-01 13:20:09,652 [INFO]  Epoch[42] Batch [0-19]	Speed: 1933.33 samples/sec	cross-entropy=0.003991	Most_euphoric_ritual_frequency_for_ritual_specialist-accuracy=1.000000
2019-09-01 13:20:09,790 [INFO]  Epoch[42] Train-cross-entropy=0.015575
2019-09-01 13:20:09,792 [INFO]  Epoch[42] Train-Most_euphoric_ritual_frequency_for_ritual_specialist-accuracy=0.992647
2019-09-01 13:20:09,794 [INFO]  Epoch[42] Time cost=0.310
2019-09-01 13:20:09,801 [INFO]  Saved checkpoint to "model/Most_euphoric_ritual_frequency_for_ritual_specialist_imputer/model-0042.params"
2019-09-01 13:20:09,821 [INFO]  Epoch[42] Validation-cross-entropy=0.000647
2019-09-01 13:20:09,825 [INFO]  Epoch[42] Validation-Most_euphoric_ritual_frequency_for_ritual_specialist-accuracy=1.000000
2019-09-01 13:20:09,985 [INFO]  Epoch[43] Batch [0-19]	Speed: 2066.85 samples/sec	cross-entropy=0.003768	Most_euphoric_ritual_frequency_for_ritual_specialist-accuracy=1.000000
2019-09-01 13:20:10,153 [INFO]  Epoch[43] Train-cross-entropy=0.024035
2019-09-01 13:20:10,156 [INFO]  Epoch[43] Train-Most_euphoric_ritual_frequency_for_ritual_specialist-accuracy=0.985294
2019-09-01 13:20:10,158 [INFO]  Epoch[43] Time cost=0.330
2019-09-01 13:20:10,165 [INFO]  Saved checkpoint to "model/Most_euphoric_ritual_frequency_for_ritual_specialist_imputer/model-0043.params"
2019-09-01 13:20:10,194 [INFO]  Epoch[43] Validation-cross-entropy=0.000735
2019-09-01 13:20:10,196 [INFO]  Epoch[43] Validation-Most_euphoric_ritual_frequency_for_ritual_specialist-accuracy=1.000000
2019-09-01 13:20:10,359 [INFO]  Epoch[44] Batch [0-19]	Speed: 2018.01 samples/sec	cross-entropy=0.003569	Most_euphoric_ritual_frequency_for_ritual_specialist-accuracy=1.000000
2019-09-01 13:20:10,493 [INFO]  Epoch[44] Train-cross-entropy=0.014305
2019-09-01 13:20:10,495 [INFO]  Epoch[44] Train-Most_euphoric_ritual_frequency_for_ritual_specialist-accuracy=0.992647
2019-09-01 13:20:10,497 [INFO]  Epoch[44] Time cost=0.300
2019-09-01 13:20:10,505 [INFO]  Saved checkpoint to "model/Most_euphoric_ritual_frequency_for_ritual_specialist_imputer/model-0044.params"
2019-09-01 13:20:10,527 [INFO]  Epoch[44] Validation-cross-entropy=0.000628
2019-09-01 13:20:10,530 [INFO]  Epoch[44] Validation-Most_euphoric_ritual_frequency_for_ritual_specialist-accuracy=1.000000
2019-09-01 13:20:10,688 [INFO]  Epoch[45] Batch [0-19]	Speed: 2104.17 samples/sec	cross-entropy=0.003678	Most_euphoric_ritual_frequency_for_ritual_specialist-accuracy=1.000000
2019-09-01 13:20:10,846 [INFO]  Epoch[45] Train-cross-entropy=0.021128
2019-09-01 13:20:10,848 [INFO]  Epoch[45] Train-Most_euphoric_ritual_frequency_for_ritual_specialist-accuracy=0.988971
2019-09-01 13:20:10,850 [INFO]  Epoch[45] Time cost=0.317
2019-09-01 13:20:10,857 [INFO]  Saved checkpoint to "model/Most_euphoric_ritual_frequency_for_ritual_specialist_imputer/model-0045.params"
2019-09-01 13:20:10,884 [INFO]  Epoch[45] Validation-cross-entropy=0.000637
2019-09-01 13:20:10,886 [INFO]  Epoch[45] Validation-Most_euphoric_ritual_frequency_for_ritual_specialist-accuracy=1.000000
2019-09-01 13:20:11,051 [INFO]  Epoch[46] Batch [0-19]	Speed: 1950.88 samples/sec	cross-entropy=0.003466	Most_euphoric_ritual_frequency_for_ritual_specialist-accuracy=1.000000
2019-09-01 13:20:11,179 [INFO]  Epoch[46] Train-cross-entropy=0.013054
2019-09-01 13:20:11,182 [INFO]  Epoch[46] Train-Most_euphoric_ritual_frequency_for_ritual_specialist-accuracy=0.992647
2019-09-01 13:20:11,184 [INFO]  Epoch[46] Time cost=0.296
2019-09-01 13:20:11,192 [INFO]  Saved checkpoint to "model/Most_euphoric_ritual_frequency_for_ritual_specialist_imputer/model-0046.params"
2019-09-01 13:20:11,212 [INFO]  Epoch[46] Validation-cross-entropy=0.000563
2019-09-01 13:20:11,214 [INFO]  Epoch[46] Validation-Most_euphoric_ritual_frequency_for_ritual_specialist-accuracy=1.000000
2019-09-01 13:20:11,372 [INFO]  Epoch[47] Batch [0-19]	Speed: 2079.47 samples/sec	cross-entropy=0.003635	Most_euphoric_ritual_frequency_for_ritual_specialist-accuracy=1.000000
2019-09-01 13:20:11,502 [INFO]  Epoch[47] Train-cross-entropy=0.020311
2019-09-01 13:20:11,504 [INFO]  Epoch[47] Train-Most_euphoric_ritual_frequency_for_ritual_specialist-accuracy=0.988971
2019-09-01 13:20:11,506 [INFO]  Epoch[47] Time cost=0.289
2019-09-01 13:20:11,521 [INFO]  Saved checkpoint to "model/Most_euphoric_ritual_frequency_for_ritual_specialist_imputer/model-0047.params"
2019-09-01 13:20:11,558 [INFO]  Epoch[47] Validation-cross-entropy=0.000546
2019-09-01 13:20:11,562 [INFO]  Epoch[47] Validation-Most_euphoric_ritual_frequency_for_ritual_specialist-accuracy=1.000000
2019-09-01 13:20:11,731 [INFO]  Epoch[48] Batch [0-19]	Speed: 2022.06 samples/sec	cross-entropy=0.003324	Most_euphoric_ritual_frequency_for_ritual_specialist-accuracy=1.000000
2019-09-01 13:20:11,857 [INFO]  Epoch[48] Train-cross-entropy=0.013862
2019-09-01 13:20:11,859 [INFO]  Epoch[48] Train-Most_euphoric_ritual_frequency_for_ritual_specialist-accuracy=0.992647
2019-09-01 13:20:11,861 [INFO]  Epoch[48] Time cost=0.296
2019-09-01 13:20:11,868 [INFO]  Saved checkpoint to "model/Most_euphoric_ritual_frequency_for_ritual_specialist_imputer/model-0048.params"
2019-09-01 13:20:11,888 [INFO]  Epoch[48] Validation-cross-entropy=0.000521
2019-09-01 13:20:11,891 [INFO]  Epoch[48] Validation-Most_euphoric_ritual_frequency_for_ritual_specialist-accuracy=1.000000
2019-09-01 13:20:12,054 [INFO]  Epoch[49] Batch [0-19]	Speed: 2031.87 samples/sec	cross-entropy=0.003298	Most_euphoric_ritual_frequency_for_ritual_specialist-accuracy=1.000000
2019-09-01 13:20:12,186 [INFO]  Epoch[49] Train-cross-entropy=0.016453
2019-09-01 13:20:12,188 [INFO]  Epoch[49] Train-Most_euphoric_ritual_frequency_for_ritual_specialist-accuracy=0.988971
2019-09-01 13:20:12,190 [INFO]  Epoch[49] Time cost=0.295
2019-09-01 13:20:12,197 [INFO]  Saved checkpoint to "model/Most_euphoric_ritual_frequency_for_ritual_specialist_imputer/model-0049.params"
2019-09-01 13:20:12,217 [INFO]  Epoch[49] Validation-cross-entropy=0.000523
2019-09-01 13:20:12,222 [INFO]  Epoch[49] Validation-Most_euphoric_ritual_frequency_for_ritual_specialist-accuracy=1.000000
2019-09-01 13:20:12,378 [INFO]  Epoch[50] Batch [0-19]	Speed: 2111.68 samples/sec	cross-entropy=0.003125	Most_euphoric_ritual_frequency_for_ritual_specialist-accuracy=1.000000
2019-09-01 13:20:12,522 [INFO]  Epoch[50] Train-cross-entropy=0.013304
2019-09-01 13:20:12,525 [INFO]  Epoch[50] Train-Most_euphoric_ritual_frequency_for_ritual_specialist-accuracy=0.992647
2019-09-01 13:20:12,527 [INFO]  Epoch[50] Time cost=0.302
2019-09-01 13:20:12,535 [INFO]  Saved checkpoint to "model/Most_euphoric_ritual_frequency_for_ritual_specialist_imputer/model-0050.params"
2019-09-01 13:20:12,560 [INFO]  Epoch[50] Validation-cross-entropy=0.000525
2019-09-01 13:20:12,564 [INFO]  Epoch[50] Validation-Most_euphoric_ritual_frequency_for_ritual_specialist-accuracy=1.000000
2019-09-01 13:20:12,717 [INFO]  Epoch[51] Batch [0-19]	Speed: 2136.23 samples/sec	cross-entropy=0.002976	Most_euphoric_ritual_frequency_for_ritual_specialist-accuracy=1.000000
2019-09-01 13:20:12,846 [INFO]  Epoch[51] Train-cross-entropy=0.013906
2019-09-01 13:20:12,848 [INFO]  Epoch[51] Train-Most_euphoric_ritual_frequency_for_ritual_specialist-accuracy=0.992647
2019-09-01 13:20:12,851 [INFO]  Epoch[51] Time cost=0.284
2019-09-01 13:20:12,859 [INFO]  Saved checkpoint to "model/Most_euphoric_ritual_frequency_for_ritual_specialist_imputer/model-0051.params"
2019-09-01 13:20:12,887 [INFO]  Epoch[51] Validation-cross-entropy=0.000484
2019-09-01 13:20:12,889 [INFO]  Epoch[51] Validation-Most_euphoric_ritual_frequency_for_ritual_specialist-accuracy=1.000000
2019-09-01 13:20:13,067 [INFO]  Epoch[52] Batch [0-19]	Speed: 1844.48 samples/sec	cross-entropy=0.002881	Most_euphoric_ritual_frequency_for_ritual_specialist-accuracy=1.000000
2019-09-01 13:20:13,194 [INFO]  Epoch[52] Train-cross-entropy=0.014340
2019-09-01 13:20:13,197 [INFO]  Epoch[52] Train-Most_euphoric_ritual_frequency_for_ritual_specialist-accuracy=0.992647
2019-09-01 13:20:13,199 [INFO]  Epoch[52] Time cost=0.307
2019-09-01 13:20:13,206 [INFO]  Saved checkpoint to "model/Most_euphoric_ritual_frequency_for_ritual_specialist_imputer/model-0052.params"
2019-09-01 13:20:13,235 [INFO]  Epoch[52] Validation-cross-entropy=0.000521
2019-09-01 13:20:13,237 [INFO]  Epoch[52] Validation-Most_euphoric_ritual_frequency_for_ritual_specialist-accuracy=1.000000
2019-09-01 13:20:13,424 [INFO]  Epoch[53] Batch [0-19]	Speed: 1746.53 samples/sec	cross-entropy=0.002919	Most_euphoric_ritual_frequency_for_ritual_specialist-accuracy=1.000000
2019-09-01 13:20:13,597 [INFO]  Epoch[53] Train-cross-entropy=0.013335
2019-09-01 13:20:13,599 [INFO]  Epoch[53] Train-Most_euphoric_ritual_frequency_for_ritual_specialist-accuracy=0.992647
2019-09-01 13:20:13,604 [INFO]  Epoch[53] Time cost=0.365
2019-09-01 13:20:13,614 [INFO]  Saved checkpoint to "model/Most_euphoric_ritual_frequency_for_ritual_specialist_imputer/model-0053.params"
2019-09-01 13:20:13,641 [INFO]  Epoch[53] Validation-cross-entropy=0.000559
2019-09-01 13:20:13,645 [INFO]  Epoch[53] Validation-Most_euphoric_ritual_frequency_for_ritual_specialist-accuracy=1.000000
2019-09-01 13:20:13,815 [INFO]  Epoch[54] Batch [0-19]	Speed: 1932.70 samples/sec	cross-entropy=0.003046	Most_euphoric_ritual_frequency_for_ritual_specialist-accuracy=1.000000
2019-09-01 13:20:13,943 [INFO]  Epoch[54] Train-cross-entropy=0.014986
2019-09-01 13:20:13,946 [INFO]  Epoch[54] Train-Most_euphoric_ritual_frequency_for_ritual_specialist-accuracy=0.992647
2019-09-01 13:20:13,948 [INFO]  Epoch[54] Time cost=0.300
2019-09-01 13:20:13,956 [INFO]  Saved checkpoint to "model/Most_euphoric_ritual_frequency_for_ritual_specialist_imputer/model-0054.params"
2019-09-01 13:20:13,978 [INFO]  Epoch[54] Validation-cross-entropy=0.000540
2019-09-01 13:20:13,982 [INFO]  Epoch[54] Validation-Most_euphoric_ritual_frequency_for_ritual_specialist-accuracy=1.000000
2019-09-01 13:20:14,168 [INFO]  Epoch[55] Batch [0-19]	Speed: 1744.49 samples/sec	cross-entropy=0.003225	Most_euphoric_ritual_frequency_for_ritual_specialist-accuracy=1.000000
2019-09-01 13:20:14,302 [INFO]  Epoch[55] Train-cross-entropy=0.014707
2019-09-01 13:20:14,306 [INFO]  Epoch[55] Train-Most_euphoric_ritual_frequency_for_ritual_specialist-accuracy=0.992647
2019-09-01 13:20:14,308 [INFO]  Epoch[55] Time cost=0.323
2019-09-01 13:20:14,317 [INFO]  Saved checkpoint to "model/Most_euphoric_ritual_frequency_for_ritual_specialist_imputer/model-0055.params"
2019-09-01 13:20:14,338 [INFO]  Epoch[55] Validation-cross-entropy=0.000597
2019-09-01 13:20:14,342 [INFO]  Epoch[55] Validation-Most_euphoric_ritual_frequency_for_ritual_specialist-accuracy=1.000000
2019-09-01 13:20:14,497 [INFO]  Epoch[56] Batch [0-19]	Speed: 2144.95 samples/sec	cross-entropy=0.003072	Most_euphoric_ritual_frequency_for_ritual_specialist-accuracy=1.000000
2019-09-01 13:20:14,657 [INFO]  Epoch[56] Train-cross-entropy=0.013201
2019-09-01 13:20:14,659 [INFO]  Epoch[56] Train-Most_euphoric_ritual_frequency_for_ritual_specialist-accuracy=0.992647
2019-09-01 13:20:14,661 [INFO]  Epoch[56] Time cost=0.317
2019-09-01 13:20:14,669 [INFO]  Saved checkpoint to "model/Most_euphoric_ritual_frequency_for_ritual_specialist_imputer/model-0056.params"
2019-09-01 13:20:14,694 [INFO]  No improvement detected for 5 epochs compared to 0.00048442534171044827 last error obtained: 0.00049539067549631, stopping here
2019-09-01 13:20:14,697 [INFO]  
========== done (19.713406324386597 s) fit model
2019-09-01 13:20:17,415 [INFO]  CategoricalEncoder for column Most_euphoric_ritual_frequency_per_participant                                found only 73 occurrences of value seasonally
2019-09-01 13:20:17,418 [INFO]  CategoricalEncoder for column Most_euphoric_ritual_frequency_per_participant                                found only 44 occurrences of value once per generation
2019-09-01 13:20:17,420 [INFO]  CategoricalEncoder for column Most_euphoric_ritual_frequency_per_participant                                found only 12 occurrences of value once in a lifetime
2019-09-01 13:20:17,423 [INFO]  CategoricalEncoder for column Most_euphoric_ritual_frequency_per_participant                                found only 6 occurrences of value monthly
2019-09-01 13:20:17,427 [INFO]  CategoricalEncoder for column Most_euphoric_ritual_frequency_per_participant                                found only 4 occurrences of value daily
2019-09-01 13:20:17,430 [INFO]  CategoricalEncoder for column Most_euphoric_ritual_frequency_per_participant                                found only 3 occurrences of value weekly
2019-09-01 13:20:17,433 [INFO]  CategoricalEncoder for column Most_euphoric_ritual_frequency_per_participant                                found only 2 occurrences of value once in a generation
2019-09-01 13:20:17,435 [INFO]  CategoricalEncoder for column Most_euphoric_ritual_frequency_per_participant                                found only 2 occurrences of value once yearly
2019-09-01 13:20:19,307 [WARNING]  Test set does not contain any ocurrences of values [weekly, once in a generation, daily, once yearly] in column [Most_euphoric_ritual_frequency_per_participant], consider using a more representative test set.
2019-09-01 13:20:19,313 [INFO]  
========== start: fit model
2019-09-01 13:20:19,315 [WARNING]  Already bound, ignoring bind()
2019-09-01 13:20:19,460 [INFO]  Epoch[0] Batch [0-19]	Speed: 2272.01 samples/sec	cross-entropy=1.024371	Most_euphoric_ritual_frequency_per_participant-accuracy=0.728125
2019-09-01 13:20:19,583 [INFO]  Epoch[0] Train-cross-entropy=0.552407
2019-09-01 13:20:19,585 [INFO]  Epoch[0] Train-Most_euphoric_ritual_frequency_per_participant-accuracy=0.845588
2019-09-01 13:20:19,587 [INFO]  Epoch[0] Time cost=0.269
2019-09-01 13:20:19,594 [INFO]  Saved checkpoint to "model/Most_euphoric_ritual_frequency_per_participant_imputer/model-0000.params"
2019-09-01 13:20:19,624 [INFO]  Epoch[0] Validation-cross-entropy=0.478575
2019-09-01 13:20:19,626 [INFO]  Epoch[0] Validation-Most_euphoric_ritual_frequency_per_participant-accuracy=0.875000
2019-09-01 13:20:19,769 [INFO]  Epoch[1] Batch [0-19]	Speed: 2306.43 samples/sec	cross-entropy=0.320591	Most_euphoric_ritual_frequency_per_participant-accuracy=0.900000
2019-09-01 13:20:19,890 [INFO]  Epoch[1] Train-cross-entropy=0.305436
2019-09-01 13:20:19,892 [INFO]  Epoch[1] Train-Most_euphoric_ritual_frequency_per_participant-accuracy=0.893382
2019-09-01 13:20:19,894 [INFO]  Epoch[1] Time cost=0.266
2019-09-01 13:20:19,900 [INFO]  Saved checkpoint to "model/Most_euphoric_ritual_frequency_per_participant_imputer/model-0001.params"
2019-09-01 13:20:19,930 [INFO]  Epoch[1] Validation-cross-entropy=0.293131
2019-09-01 13:20:19,933 [INFO]  Epoch[1] Validation-Most_euphoric_ritual_frequency_per_participant-accuracy=0.900000
2019-09-01 13:20:20,085 [INFO]  Epoch[2] Batch [0-19]	Speed: 2190.70 samples/sec	cross-entropy=0.181979	Most_euphoric_ritual_frequency_per_participant-accuracy=0.943750
2019-09-01 13:20:20,212 [INFO]  Epoch[2] Train-cross-entropy=0.179851
2019-09-01 13:20:20,214 [INFO]  Epoch[2] Train-Most_euphoric_ritual_frequency_per_participant-accuracy=0.941176
2019-09-01 13:20:20,216 [INFO]  Epoch[2] Time cost=0.282
2019-09-01 13:20:20,223 [INFO]  Saved checkpoint to "model/Most_euphoric_ritual_frequency_per_participant_imputer/model-0002.params"
2019-09-01 13:20:20,248 [INFO]  Epoch[2] Validation-cross-entropy=0.176214
2019-09-01 13:20:20,252 [INFO]  Epoch[2] Validation-Most_euphoric_ritual_frequency_per_participant-accuracy=0.937500
2019-09-01 13:20:20,396 [INFO]  Epoch[3] Batch [0-19]	Speed: 2255.60 samples/sec	cross-entropy=0.106682	Most_euphoric_ritual_frequency_per_participant-accuracy=0.962500
2019-09-01 13:20:20,519 [INFO]  Epoch[3] Train-cross-entropy=0.115048
2019-09-01 13:20:20,521 [INFO]  Epoch[3] Train-Most_euphoric_ritual_frequency_per_participant-accuracy=0.966912
2019-09-01 13:20:20,524 [INFO]  Epoch[3] Time cost=0.269
2019-09-01 13:20:20,531 [INFO]  Saved checkpoint to "model/Most_euphoric_ritual_frequency_per_participant_imputer/model-0003.params"
2019-09-01 13:20:20,560 [INFO]  Epoch[3] Validation-cross-entropy=0.111503
2019-09-01 13:20:20,562 [INFO]  Epoch[3] Validation-Most_euphoric_ritual_frequency_per_participant-accuracy=0.950000
2019-09-01 13:20:20,707 [INFO]  Epoch[4] Batch [0-19]	Speed: 2249.25 samples/sec	cross-entropy=0.065256	Most_euphoric_ritual_frequency_per_participant-accuracy=0.971875
2019-09-01 13:20:20,830 [INFO]  Epoch[4] Train-cross-entropy=0.078702
2019-09-01 13:20:20,833 [INFO]  Epoch[4] Train-Most_euphoric_ritual_frequency_per_participant-accuracy=0.974265
2019-09-01 13:20:20,835 [INFO]  Epoch[4] Time cost=0.271
2019-09-01 13:20:20,843 [INFO]  Saved checkpoint to "model/Most_euphoric_ritual_frequency_per_participant_imputer/model-0004.params"
2019-09-01 13:20:20,873 [INFO]  Epoch[4] Validation-cross-entropy=0.076025
2019-09-01 13:20:20,875 [INFO]  Epoch[4] Validation-Most_euphoric_ritual_frequency_per_participant-accuracy=0.987500
2019-09-01 13:20:21,031 [INFO]  Epoch[5] Batch [0-19]	Speed: 2123.54 samples/sec	cross-entropy=0.039290	Most_euphoric_ritual_frequency_per_participant-accuracy=0.987500
2019-09-01 13:20:21,153 [INFO]  Epoch[5] Train-cross-entropy=0.051506
2019-09-01 13:20:21,156 [INFO]  Epoch[5] Train-Most_euphoric_ritual_frequency_per_participant-accuracy=0.977941
2019-09-01 13:20:21,158 [INFO]  Epoch[5] Time cost=0.281
2019-09-01 13:20:21,166 [INFO]  Saved checkpoint to "model/Most_euphoric_ritual_frequency_per_participant_imputer/model-0005.params"
2019-09-01 13:20:21,195 [INFO]  Epoch[5] Validation-cross-entropy=0.057907
2019-09-01 13:20:21,198 [INFO]  Epoch[5] Validation-Most_euphoric_ritual_frequency_per_participant-accuracy=0.975000
2019-09-01 13:20:21,345 [INFO]  Epoch[6] Batch [0-19]	Speed: 2220.99 samples/sec	cross-entropy=0.024316	Most_euphoric_ritual_frequency_per_participant-accuracy=0.993750
2019-09-01 13:20:21,469 [INFO]  Epoch[6] Train-cross-entropy=0.032883
2019-09-01 13:20:21,471 [INFO]  Epoch[6] Train-Most_euphoric_ritual_frequency_per_participant-accuracy=0.988971
2019-09-01 13:20:21,473 [INFO]  Epoch[6] Time cost=0.273
2019-09-01 13:20:21,481 [INFO]  Saved checkpoint to "model/Most_euphoric_ritual_frequency_per_participant_imputer/model-0006.params"
2019-09-01 13:20:21,511 [INFO]  Epoch[6] Validation-cross-entropy=0.044717
2019-09-01 13:20:21,514 [INFO]  Epoch[6] Validation-Most_euphoric_ritual_frequency_per_participant-accuracy=0.975000
2019-09-01 13:20:21,698 [INFO]  Epoch[7] Batch [0-19]	Speed: 1797.43 samples/sec	cross-entropy=0.015193	Most_euphoric_ritual_frequency_per_participant-accuracy=1.000000
2019-09-01 13:20:21,845 [INFO]  Epoch[7] Train-cross-entropy=0.024994
2019-09-01 13:20:21,848 [INFO]  Epoch[7] Train-Most_euphoric_ritual_frequency_per_participant-accuracy=0.992647
2019-09-01 13:20:21,850 [INFO]  Epoch[7] Time cost=0.333
2019-09-01 13:20:21,856 [INFO]  Saved checkpoint to "model/Most_euphoric_ritual_frequency_per_participant_imputer/model-0007.params"
2019-09-01 13:20:21,890 [INFO]  Epoch[7] Validation-cross-entropy=0.039272
2019-09-01 13:20:21,892 [INFO]  Epoch[7] Validation-Most_euphoric_ritual_frequency_per_participant-accuracy=0.987500
2019-09-01 13:20:22,052 [INFO]  Epoch[8] Batch [0-19]	Speed: 2070.04 samples/sec	cross-entropy=0.009511	Most_euphoric_ritual_frequency_per_participant-accuracy=1.000000
2019-09-01 13:20:22,174 [INFO]  Epoch[8] Train-cross-entropy=0.020474
2019-09-01 13:20:22,177 [INFO]  Epoch[8] Train-Most_euphoric_ritual_frequency_per_participant-accuracy=0.992647
2019-09-01 13:20:22,178 [INFO]  Epoch[8] Time cost=0.284
2019-09-01 13:20:22,185 [INFO]  Saved checkpoint to "model/Most_euphoric_ritual_frequency_per_participant_imputer/model-0008.params"
2019-09-01 13:20:22,211 [INFO]  Epoch[8] Validation-cross-entropy=0.042269
2019-09-01 13:20:22,215 [INFO]  Epoch[8] Validation-Most_euphoric_ritual_frequency_per_participant-accuracy=0.975000
2019-09-01 13:20:22,363 [INFO]  Epoch[9] Batch [0-19]	Speed: 2208.27 samples/sec	cross-entropy=0.007189	Most_euphoric_ritual_frequency_per_participant-accuracy=1.000000
2019-09-01 13:20:22,487 [INFO]  Epoch[9] Train-cross-entropy=0.018649
2019-09-01 13:20:22,489 [INFO]  Epoch[9] Train-Most_euphoric_ritual_frequency_per_participant-accuracy=0.992647
2019-09-01 13:20:22,491 [INFO]  Epoch[9] Time cost=0.274
2019-09-01 13:20:22,498 [INFO]  Saved checkpoint to "model/Most_euphoric_ritual_frequency_per_participant_imputer/model-0009.params"
2019-09-01 13:20:22,529 [INFO]  Epoch[9] Validation-cross-entropy=0.041849
2019-09-01 13:20:22,531 [INFO]  Epoch[9] Validation-Most_euphoric_ritual_frequency_per_participant-accuracy=0.975000
2019-09-01 13:20:22,687 [INFO]  Epoch[10] Batch [0-19]	Speed: 2115.33 samples/sec	cross-entropy=0.005970	Most_euphoric_ritual_frequency_per_participant-accuracy=1.000000
2019-09-01 13:20:22,810 [INFO]  Epoch[10] Train-cross-entropy=0.016632
2019-09-01 13:20:22,812 [INFO]  Epoch[10] Train-Most_euphoric_ritual_frequency_per_participant-accuracy=0.992647
2019-09-01 13:20:22,814 [INFO]  Epoch[10] Time cost=0.281
2019-09-01 13:20:22,821 [INFO]  Saved checkpoint to "model/Most_euphoric_ritual_frequency_per_participant_imputer/model-0010.params"
2019-09-01 13:20:22,852 [INFO]  Epoch[10] Validation-cross-entropy=0.043472
2019-09-01 13:20:22,854 [INFO]  Epoch[10] Validation-Most_euphoric_ritual_frequency_per_participant-accuracy=0.975000
2019-09-01 13:20:23,007 [INFO]  Epoch[11] Batch [0-19]	Speed: 2163.95 samples/sec	cross-entropy=0.004746	Most_euphoric_ritual_frequency_per_participant-accuracy=1.000000
2019-09-01 13:20:23,129 [INFO]  Epoch[11] Train-cross-entropy=0.015140
2019-09-01 13:20:23,131 [INFO]  Epoch[11] Train-Most_euphoric_ritual_frequency_per_participant-accuracy=0.992647
2019-09-01 13:20:23,133 [INFO]  Epoch[11] Time cost=0.277
2019-09-01 13:20:23,140 [INFO]  Saved checkpoint to "model/Most_euphoric_ritual_frequency_per_participant_imputer/model-0011.params"
2019-09-01 13:20:23,165 [INFO]  Epoch[11] Validation-cross-entropy=0.043880
2019-09-01 13:20:23,168 [INFO]  Epoch[11] Validation-Most_euphoric_ritual_frequency_per_participant-accuracy=0.975000
2019-09-01 13:20:23,322 [INFO]  Epoch[12] Batch [0-19]	Speed: 2105.69 samples/sec	cross-entropy=0.003667	Most_euphoric_ritual_frequency_per_participant-accuracy=1.000000
2019-09-01 13:20:23,454 [INFO]  Epoch[12] Train-cross-entropy=0.014331
2019-09-01 13:20:23,456 [INFO]  Epoch[12] Train-Most_euphoric_ritual_frequency_per_participant-accuracy=0.992647
2019-09-01 13:20:23,458 [INFO]  Epoch[12] Time cost=0.287
2019-09-01 13:20:23,465 [INFO]  Saved checkpoint to "model/Most_euphoric_ritual_frequency_per_participant_imputer/model-0012.params"
2019-09-01 13:20:23,495 [INFO]  No improvement detected for 5 epochs compared to 0.03927197055891156 last error obtained: 0.043579700530972335, stopping here
2019-09-01 13:20:23,497 [INFO]  
========== done (4.184900283813477 s) fit model
2019-09-01 13:20:26,396 [INFO]  CategoricalEncoder for column Most_frequent_ritual_frequency_for_audience                                found only 87 occurrences of value daily
2019-09-01 13:20:26,399 [INFO]  CategoricalEncoder for column Most_frequent_ritual_frequency_for_audience                                found only 52 occurrences of value monthly
2019-09-01 13:20:26,401 [INFO]  CategoricalEncoder for column Most_frequent_ritual_frequency_for_audience                                found only 49 occurrences of value weekly
2019-09-01 13:20:26,404 [INFO]  CategoricalEncoder for column Most_frequent_ritual_frequency_for_audience                                found only 8 occurrences of value yearly
2019-09-01 13:20:26,408 [INFO]  CategoricalEncoder for column Most_frequent_ritual_frequency_for_audience                                found only 2 occurrences of value seasonally
2019-09-01 13:20:28,381 [WARNING]  Test set does not contain any ocurrences of values [seasonally, yearly] in column [Most_frequent_ritual_frequency_for_audience], consider using a more representative test set.
2019-09-01 13:20:28,386 [INFO]  
========== start: fit model
2019-09-01 13:20:28,388 [WARNING]  Already bound, ignoring bind()
2019-09-01 13:20:28,538 [INFO]  Epoch[0] Batch [0-21]	Speed: 2423.47 samples/sec	cross-entropy=1.025616	Most_frequent_ritual_frequency_for_audience-accuracy=0.681818
2019-09-01 13:20:28,667 [INFO]  Epoch[0] Train-cross-entropy=0.713829
2019-09-01 13:20:28,670 [INFO]  Epoch[0] Train-Most_frequent_ritual_frequency_for_audience-accuracy=0.694079
2019-09-01 13:20:28,672 [INFO]  Epoch[0] Time cost=0.281
2019-09-01 13:20:28,678 [INFO]  Saved checkpoint to "model/Most_frequent_ritual_frequency_for_audience_imputer/model-0000.params"
2019-09-01 13:20:28,706 [INFO]  Epoch[0] Validation-cross-entropy=0.681014
2019-09-01 13:20:28,709 [INFO]  Epoch[0] Validation-Most_frequent_ritual_frequency_for_audience-accuracy=0.700000
2019-09-01 13:20:28,865 [INFO]  Epoch[1] Batch [0-21]	Speed: 2312.82 samples/sec	cross-entropy=0.485123	Most_frequent_ritual_frequency_for_audience-accuracy=0.764205
2019-09-01 13:20:28,994 [INFO]  Epoch[1] Train-cross-entropy=0.382542
2019-09-01 13:20:28,996 [INFO]  Epoch[1] Train-Most_frequent_ritual_frequency_for_audience-accuracy=0.828947
2019-09-01 13:20:28,998 [INFO]  Epoch[1] Time cost=0.287
2019-09-01 13:20:29,003 [INFO]  Saved checkpoint to "model/Most_frequent_ritual_frequency_for_audience_imputer/model-0001.params"
2019-09-01 13:20:29,032 [INFO]  Epoch[1] Validation-cross-entropy=0.384296
2019-09-01 13:20:29,034 [INFO]  Epoch[1] Validation-Most_frequent_ritual_frequency_for_audience-accuracy=0.837500
2019-09-01 13:20:29,180 [INFO]  Epoch[2] Batch [0-21]	Speed: 2452.73 samples/sec	cross-entropy=0.260752	Most_frequent_ritual_frequency_for_audience-accuracy=0.920455
2019-09-01 13:20:29,305 [INFO]  Epoch[2] Train-cross-entropy=0.217603
2019-09-01 13:20:29,307 [INFO]  Epoch[2] Train-Most_frequent_ritual_frequency_for_audience-accuracy=0.944079
2019-09-01 13:20:29,309 [INFO]  Epoch[2] Time cost=0.273
2019-09-01 13:20:29,315 [INFO]  Saved checkpoint to "model/Most_frequent_ritual_frequency_for_audience_imputer/model-0002.params"
2019-09-01 13:20:29,345 [INFO]  Epoch[2] Validation-cross-entropy=0.256994
2019-09-01 13:20:29,347 [INFO]  Epoch[2] Validation-Most_frequent_ritual_frequency_for_audience-accuracy=0.900000
2019-09-01 13:20:29,504 [INFO]  Epoch[3] Batch [0-21]	Speed: 2304.63 samples/sec	cross-entropy=0.149332	Most_frequent_ritual_frequency_for_audience-accuracy=0.948864
2019-09-01 13:20:29,632 [INFO]  Epoch[3] Train-cross-entropy=0.134025
2019-09-01 13:20:29,635 [INFO]  Epoch[3] Train-Most_frequent_ritual_frequency_for_audience-accuracy=0.957237
2019-09-01 13:20:29,637 [INFO]  Epoch[3] Time cost=0.288
2019-09-01 13:20:29,643 [INFO]  Saved checkpoint to "model/Most_frequent_ritual_frequency_for_audience_imputer/model-0003.params"
2019-09-01 13:20:29,668 [INFO]  Epoch[3] Validation-cross-entropy=0.144220
2019-09-01 13:20:29,671 [INFO]  Epoch[3] Validation-Most_frequent_ritual_frequency_for_audience-accuracy=0.950000
2019-09-01 13:20:29,818 [INFO]  Epoch[4] Batch [0-21]	Speed: 2439.05 samples/sec	cross-entropy=0.091864	Most_frequent_ritual_frequency_for_audience-accuracy=0.971591
2019-09-01 13:20:29,943 [INFO]  Epoch[4] Train-cross-entropy=0.088273
2019-09-01 13:20:29,945 [INFO]  Epoch[4] Train-Most_frequent_ritual_frequency_for_audience-accuracy=0.976974
2019-09-01 13:20:29,947 [INFO]  Epoch[4] Time cost=0.274
2019-09-01 13:20:29,953 [INFO]  Saved checkpoint to "model/Most_frequent_ritual_frequency_for_audience_imputer/model-0004.params"
2019-09-01 13:20:29,983 [INFO]  Epoch[4] Validation-cross-entropy=0.077504
2019-09-01 13:20:29,985 [INFO]  Epoch[4] Validation-Most_frequent_ritual_frequency_for_audience-accuracy=0.987500
2019-09-01 13:20:30,133 [INFO]  Epoch[5] Batch [0-21]	Speed: 2450.77 samples/sec	cross-entropy=0.058047	Most_frequent_ritual_frequency_for_audience-accuracy=0.985795
2019-09-01 13:20:30,271 [INFO]  Epoch[5] Train-cross-entropy=0.056717
2019-09-01 13:20:30,273 [INFO]  Epoch[5] Train-Most_frequent_ritual_frequency_for_audience-accuracy=0.996711
2019-09-01 13:20:30,275 [INFO]  Epoch[5] Time cost=0.288
2019-09-01 13:20:30,281 [INFO]  Saved checkpoint to "model/Most_frequent_ritual_frequency_for_audience_imputer/model-0005.params"
2019-09-01 13:20:30,307 [INFO]  Epoch[5] Validation-cross-entropy=0.049473
2019-09-01 13:20:30,310 [INFO]  Epoch[5] Validation-Most_frequent_ritual_frequency_for_audience-accuracy=1.000000
2019-09-01 13:20:30,460 [INFO]  Epoch[6] Batch [0-21]	Speed: 2393.15 samples/sec	cross-entropy=0.035467	Most_frequent_ritual_frequency_for_audience-accuracy=0.994318
2019-09-01 13:20:30,588 [INFO]  Epoch[6] Train-cross-entropy=0.039110
2019-09-01 13:20:30,590 [INFO]  Epoch[6] Train-Most_frequent_ritual_frequency_for_audience-accuracy=1.000000
2019-09-01 13:20:30,593 [INFO]  Epoch[6] Time cost=0.280
2019-09-01 13:20:30,599 [INFO]  Saved checkpoint to "model/Most_frequent_ritual_frequency_for_audience_imputer/model-0006.params"
2019-09-01 13:20:30,629 [INFO]  Epoch[6] Validation-cross-entropy=0.036334
2019-09-01 13:20:30,631 [INFO]  Epoch[6] Validation-Most_frequent_ritual_frequency_for_audience-accuracy=1.000000
2019-09-01 13:20:30,781 [INFO]  Epoch[7] Batch [0-21]	Speed: 2423.36 samples/sec	cross-entropy=0.026206	Most_frequent_ritual_frequency_for_audience-accuracy=0.991477
2019-09-01 13:20:30,910 [INFO]  Epoch[7] Train-cross-entropy=0.029789
2019-09-01 13:20:30,912 [INFO]  Epoch[7] Train-Most_frequent_ritual_frequency_for_audience-accuracy=1.000000
2019-09-01 13:20:30,915 [INFO]  Epoch[7] Time cost=0.281
2019-09-01 13:20:30,921 [INFO]  Saved checkpoint to "model/Most_frequent_ritual_frequency_for_audience_imputer/model-0007.params"
2019-09-01 13:20:30,949 [INFO]  Epoch[7] Validation-cross-entropy=0.026639
2019-09-01 13:20:30,952 [INFO]  Epoch[7] Validation-Most_frequent_ritual_frequency_for_audience-accuracy=1.000000
2019-09-01 13:20:31,103 [INFO]  Epoch[8] Batch [0-21]	Speed: 2381.16 samples/sec	cross-entropy=0.019354	Most_frequent_ritual_frequency_for_audience-accuracy=0.997159
2019-09-01 13:20:31,233 [INFO]  Epoch[8] Train-cross-entropy=0.024291
2019-09-01 13:20:31,235 [INFO]  Epoch[8] Train-Most_frequent_ritual_frequency_for_audience-accuracy=1.000000
2019-09-01 13:20:31,237 [INFO]  Epoch[8] Time cost=0.282
2019-09-01 13:20:31,243 [INFO]  Saved checkpoint to "model/Most_frequent_ritual_frequency_for_audience_imputer/model-0008.params"
2019-09-01 13:20:31,273 [INFO]  Epoch[8] Validation-cross-entropy=0.021673
2019-09-01 13:20:31,275 [INFO]  Epoch[8] Validation-Most_frequent_ritual_frequency_for_audience-accuracy=1.000000
2019-09-01 13:20:31,437 [INFO]  Epoch[9] Batch [0-21]	Speed: 2224.48 samples/sec	cross-entropy=0.017634	Most_frequent_ritual_frequency_for_audience-accuracy=0.994318
2019-09-01 13:20:31,592 [INFO]  Epoch[9] Train-cross-entropy=0.020051
2019-09-01 13:20:31,594 [INFO]  Epoch[9] Train-Most_frequent_ritual_frequency_for_audience-accuracy=1.000000
2019-09-01 13:20:31,597 [INFO]  Epoch[9] Time cost=0.319
2019-09-01 13:20:31,603 [INFO]  Saved checkpoint to "model/Most_frequent_ritual_frequency_for_audience_imputer/model-0009.params"
2019-09-01 13:20:31,633 [INFO]  Epoch[9] Validation-cross-entropy=0.017993
2019-09-01 13:20:31,636 [INFO]  Epoch[9] Validation-Most_frequent_ritual_frequency_for_audience-accuracy=1.000000
2019-09-01 13:20:31,788 [INFO]  Epoch[10] Batch [0-21]	Speed: 2360.06 samples/sec	cross-entropy=0.012992	Most_frequent_ritual_frequency_for_audience-accuracy=0.997159
2019-09-01 13:20:31,919 [INFO]  Epoch[10] Train-cross-entropy=0.016365
2019-09-01 13:20:31,922 [INFO]  Epoch[10] Train-Most_frequent_ritual_frequency_for_audience-accuracy=1.000000
2019-09-01 13:20:31,924 [INFO]  Epoch[10] Time cost=0.285
2019-09-01 13:20:31,931 [INFO]  Saved checkpoint to "model/Most_frequent_ritual_frequency_for_audience_imputer/model-0010.params"
2019-09-01 13:20:31,960 [INFO]  Epoch[10] Validation-cross-entropy=0.014603
2019-09-01 13:20:31,963 [INFO]  Epoch[10] Validation-Most_frequent_ritual_frequency_for_audience-accuracy=1.000000
2019-09-01 13:20:32,114 [INFO]  Epoch[11] Batch [0-21]	Speed: 2376.12 samples/sec	cross-entropy=0.013080	Most_frequent_ritual_frequency_for_audience-accuracy=0.994318
2019-09-01 13:20:32,244 [INFO]  Epoch[11] Train-cross-entropy=0.014714
2019-09-01 13:20:32,246 [INFO]  Epoch[11] Train-Most_frequent_ritual_frequency_for_audience-accuracy=1.000000
2019-09-01 13:20:32,249 [INFO]  Epoch[11] Time cost=0.283
2019-09-01 13:20:32,255 [INFO]  Saved checkpoint to "model/Most_frequent_ritual_frequency_for_audience_imputer/model-0011.params"
2019-09-01 13:20:32,285 [INFO]  Epoch[11] Validation-cross-entropy=0.011980
2019-09-01 13:20:32,288 [INFO]  Epoch[11] Validation-Most_frequent_ritual_frequency_for_audience-accuracy=1.000000
2019-09-01 13:20:32,439 [INFO]  Epoch[12] Batch [0-21]	Speed: 2395.31 samples/sec	cross-entropy=0.009502	Most_frequent_ritual_frequency_for_audience-accuracy=0.997159
2019-09-01 13:20:32,567 [INFO]  Epoch[12] Train-cross-entropy=0.012268
2019-09-01 13:20:32,569 [INFO]  Epoch[12] Train-Most_frequent_ritual_frequency_for_audience-accuracy=1.000000
2019-09-01 13:20:32,571 [INFO]  Epoch[12] Time cost=0.281
2019-09-01 13:20:32,577 [INFO]  Saved checkpoint to "model/Most_frequent_ritual_frequency_for_audience_imputer/model-0012.params"
2019-09-01 13:20:32,602 [INFO]  Epoch[12] Validation-cross-entropy=0.010481
2019-09-01 13:20:32,605 [INFO]  Epoch[12] Validation-Most_frequent_ritual_frequency_for_audience-accuracy=1.000000
2019-09-01 13:20:32,753 [INFO]  Epoch[13] Batch [0-21]	Speed: 2413.20 samples/sec	cross-entropy=0.010881	Most_frequent_ritual_frequency_for_audience-accuracy=0.994318
2019-09-01 13:20:32,879 [INFO]  Epoch[13] Train-cross-entropy=0.010963
2019-09-01 13:20:32,881 [INFO]  Epoch[13] Train-Most_frequent_ritual_frequency_for_audience-accuracy=1.000000
2019-09-01 13:20:32,883 [INFO]  Epoch[13] Time cost=0.276
2019-09-01 13:20:32,888 [INFO]  Saved checkpoint to "model/Most_frequent_ritual_frequency_for_audience_imputer/model-0013.params"
2019-09-01 13:20:32,915 [INFO]  Epoch[13] Validation-cross-entropy=0.008443
2019-09-01 13:20:32,918 [INFO]  Epoch[13] Validation-Most_frequent_ritual_frequency_for_audience-accuracy=1.000000
2019-09-01 13:20:33,097 [INFO]  Epoch[14] Batch [0-21]	Speed: 2002.11 samples/sec	cross-entropy=0.006805	Most_frequent_ritual_frequency_for_audience-accuracy=1.000000
2019-09-01 13:20:33,234 [INFO]  Epoch[14] Train-cross-entropy=0.011079
2019-09-01 13:20:33,237 [INFO]  Epoch[14] Train-Most_frequent_ritual_frequency_for_audience-accuracy=1.000000
2019-09-01 13:20:33,239 [INFO]  Epoch[14] Time cost=0.319
2019-09-01 13:20:33,246 [INFO]  Saved checkpoint to "model/Most_frequent_ritual_frequency_for_audience_imputer/model-0014.params"
2019-09-01 13:20:33,276 [INFO]  Epoch[14] Validation-cross-entropy=0.007954
2019-09-01 13:20:33,278 [INFO]  Epoch[14] Validation-Most_frequent_ritual_frequency_for_audience-accuracy=1.000000
2019-09-01 13:20:33,435 [INFO]  Epoch[15] Batch [0-21]	Speed: 2354.59 samples/sec	cross-entropy=0.010818	Most_frequent_ritual_frequency_for_audience-accuracy=0.997159
2019-09-01 13:20:33,562 [INFO]  Epoch[15] Train-cross-entropy=0.008739
2019-09-01 13:20:33,565 [INFO]  Epoch[15] Train-Most_frequent_ritual_frequency_for_audience-accuracy=1.000000
2019-09-01 13:20:33,567 [INFO]  Epoch[15] Time cost=0.286
2019-09-01 13:20:33,572 [INFO]  Saved checkpoint to "model/Most_frequent_ritual_frequency_for_audience_imputer/model-0015.params"
2019-09-01 13:20:33,603 [INFO]  Epoch[15] Validation-cross-entropy=0.006639
2019-09-01 13:20:33,605 [INFO]  Epoch[15] Validation-Most_frequent_ritual_frequency_for_audience-accuracy=1.000000
2019-09-01 13:20:33,756 [INFO]  Epoch[16] Batch [0-21]	Speed: 2400.67 samples/sec	cross-entropy=0.005104	Most_frequent_ritual_frequency_for_audience-accuracy=1.000000
2019-09-01 13:20:33,887 [INFO]  Epoch[16] Train-cross-entropy=0.013028
2019-09-01 13:20:33,889 [INFO]  Epoch[16] Train-Most_frequent_ritual_frequency_for_audience-accuracy=0.993421
2019-09-01 13:20:33,892 [INFO]  Epoch[16] Time cost=0.284
2019-09-01 13:20:33,898 [INFO]  Saved checkpoint to "model/Most_frequent_ritual_frequency_for_audience_imputer/model-0016.params"
2019-09-01 13:20:33,928 [INFO]  Epoch[16] Validation-cross-entropy=0.006833
2019-09-01 13:20:33,931 [INFO]  Epoch[16] Validation-Most_frequent_ritual_frequency_for_audience-accuracy=1.000000
2019-09-01 13:20:34,082 [INFO]  Epoch[17] Batch [0-21]	Speed: 2367.95 samples/sec	cross-entropy=0.010676	Most_frequent_ritual_frequency_for_audience-accuracy=0.997159
2019-09-01 13:20:34,213 [INFO]  Epoch[17] Train-cross-entropy=0.008318
2019-09-01 13:20:34,216 [INFO]  Epoch[17] Train-Most_frequent_ritual_frequency_for_audience-accuracy=0.996711
2019-09-01 13:20:34,218 [INFO]  Epoch[17] Time cost=0.285
2019-09-01 13:20:34,225 [INFO]  Saved checkpoint to "model/Most_frequent_ritual_frequency_for_audience_imputer/model-0017.params"
2019-09-01 13:20:34,255 [INFO]  Epoch[17] Validation-cross-entropy=0.005710
2019-09-01 13:20:34,257 [INFO]  Epoch[17] Validation-Most_frequent_ritual_frequency_for_audience-accuracy=1.000000
2019-09-01 13:20:34,409 [INFO]  Epoch[18] Batch [0-21]	Speed: 2365.70 samples/sec	cross-entropy=0.004036	Most_frequent_ritual_frequency_for_audience-accuracy=1.000000
2019-09-01 13:20:34,541 [INFO]  Epoch[18] Train-cross-entropy=0.008016
2019-09-01 13:20:34,543 [INFO]  Epoch[18] Train-Most_frequent_ritual_frequency_for_audience-accuracy=1.000000
2019-09-01 13:20:34,545 [INFO]  Epoch[18] Time cost=0.286
2019-09-01 13:20:34,552 [INFO]  Saved checkpoint to "model/Most_frequent_ritual_frequency_for_audience_imputer/model-0018.params"
2019-09-01 13:20:34,582 [INFO]  Epoch[18] Validation-cross-entropy=0.005465
2019-09-01 13:20:34,585 [INFO]  Epoch[18] Validation-Most_frequent_ritual_frequency_for_audience-accuracy=1.000000
2019-09-01 13:20:34,737 [INFO]  Epoch[19] Batch [0-21]	Speed: 2360.54 samples/sec	cross-entropy=0.004410	Most_frequent_ritual_frequency_for_audience-accuracy=1.000000
2019-09-01 13:20:34,868 [INFO]  Epoch[19] Train-cross-entropy=0.004958
2019-09-01 13:20:34,871 [INFO]  Epoch[19] Train-Most_frequent_ritual_frequency_for_audience-accuracy=1.000000
2019-09-01 13:20:34,873 [INFO]  Epoch[19] Time cost=0.285
2019-09-01 13:20:34,879 [INFO]  Saved checkpoint to "model/Most_frequent_ritual_frequency_for_audience_imputer/model-0019.params"
2019-09-01 13:20:34,909 [INFO]  Epoch[19] Validation-cross-entropy=0.005073
2019-09-01 13:20:34,912 [INFO]  Epoch[19] Validation-Most_frequent_ritual_frequency_for_audience-accuracy=1.000000
2019-09-01 13:20:35,066 [INFO]  Epoch[20] Batch [0-21]	Speed: 2324.76 samples/sec	cross-entropy=0.003096	Most_frequent_ritual_frequency_for_audience-accuracy=1.000000
2019-09-01 13:20:35,202 [INFO]  Epoch[20] Train-cross-entropy=0.004337
2019-09-01 13:20:35,204 [INFO]  Epoch[20] Train-Most_frequent_ritual_frequency_for_audience-accuracy=1.000000
2019-09-01 13:20:35,207 [INFO]  Epoch[20] Time cost=0.292
2019-09-01 13:20:35,213 [INFO]  Saved checkpoint to "model/Most_frequent_ritual_frequency_for_audience_imputer/model-0020.params"
2019-09-01 13:20:35,243 [INFO]  Epoch[20] Validation-cross-entropy=0.004783
2019-09-01 13:20:35,245 [INFO]  Epoch[20] Validation-Most_frequent_ritual_frequency_for_audience-accuracy=1.000000
2019-09-01 13:20:35,398 [INFO]  Epoch[21] Batch [0-21]	Speed: 2386.24 samples/sec	cross-entropy=0.002975	Most_frequent_ritual_frequency_for_audience-accuracy=1.000000
2019-09-01 13:20:35,529 [INFO]  Epoch[21] Train-cross-entropy=0.003645
2019-09-01 13:20:35,532 [INFO]  Epoch[21] Train-Most_frequent_ritual_frequency_for_audience-accuracy=1.000000
2019-09-01 13:20:35,534 [INFO]  Epoch[21] Time cost=0.287
2019-09-01 13:20:35,541 [INFO]  Saved checkpoint to "model/Most_frequent_ritual_frequency_for_audience_imputer/model-0021.params"
2019-09-01 13:20:35,571 [INFO]  Epoch[21] Validation-cross-entropy=0.004477
2019-09-01 13:20:35,573 [INFO]  Epoch[21] Validation-Most_frequent_ritual_frequency_for_audience-accuracy=1.000000
2019-09-01 13:20:35,723 [INFO]  Epoch[22] Batch [0-21]	Speed: 2392.96 samples/sec	cross-entropy=0.002343	Most_frequent_ritual_frequency_for_audience-accuracy=1.000000
2019-09-01 13:20:35,850 [INFO]  Epoch[22] Train-cross-entropy=0.003421
2019-09-01 13:20:35,852 [INFO]  Epoch[22] Train-Most_frequent_ritual_frequency_for_audience-accuracy=1.000000
2019-09-01 13:20:35,854 [INFO]  Epoch[22] Time cost=0.278
2019-09-01 13:20:35,859 [INFO]  Saved checkpoint to "model/Most_frequent_ritual_frequency_for_audience_imputer/model-0022.params"
2019-09-01 13:20:35,890 [INFO]  Epoch[22] Validation-cross-entropy=0.004241
2019-09-01 13:20:35,892 [INFO]  Epoch[22] Validation-Most_frequent_ritual_frequency_for_audience-accuracy=1.000000
2019-09-01 13:20:36,071 [INFO]  Epoch[23] Batch [0-21]	Speed: 2026.93 samples/sec	cross-entropy=0.002468	Most_frequent_ritual_frequency_for_audience-accuracy=1.000000
2019-09-01 13:20:36,207 [INFO]  Epoch[23] Train-cross-entropy=0.002899
2019-09-01 13:20:36,213 [INFO]  Epoch[23] Train-Most_frequent_ritual_frequency_for_audience-accuracy=1.000000
2019-09-01 13:20:36,214 [INFO]  Epoch[23] Time cost=0.320
2019-09-01 13:20:36,220 [INFO]  Saved checkpoint to "model/Most_frequent_ritual_frequency_for_audience_imputer/model-0023.params"
2019-09-01 13:20:36,254 [INFO]  Epoch[23] Validation-cross-entropy=0.004001
2019-09-01 13:20:36,256 [INFO]  Epoch[23] Validation-Most_frequent_ritual_frequency_for_audience-accuracy=1.000000
2019-09-01 13:20:36,433 [INFO]  Epoch[24] Batch [0-21]	Speed: 2004.68 samples/sec	cross-entropy=0.001857	Most_frequent_ritual_frequency_for_audience-accuracy=1.000000
2019-09-01 13:20:36,601 [INFO]  Epoch[24] Train-cross-entropy=0.002912
2019-09-01 13:20:36,603 [INFO]  Epoch[24] Train-Most_frequent_ritual_frequency_for_audience-accuracy=1.000000
2019-09-01 13:20:36,605 [INFO]  Epoch[24] Time cost=0.347
2019-09-01 13:20:36,611 [INFO]  Saved checkpoint to "model/Most_frequent_ritual_frequency_for_audience_imputer/model-0024.params"
2019-09-01 13:20:36,639 [INFO]  Epoch[24] Validation-cross-entropy=0.003876
2019-09-01 13:20:36,642 [INFO]  Epoch[24] Validation-Most_frequent_ritual_frequency_for_audience-accuracy=1.000000
2019-09-01 13:20:36,790 [INFO]  Epoch[25] Batch [0-21]	Speed: 2421.86 samples/sec	cross-entropy=0.002186	Most_frequent_ritual_frequency_for_audience-accuracy=1.000000
2019-09-01 13:20:36,920 [INFO]  Epoch[25] Train-cross-entropy=0.002396
2019-09-01 13:20:36,922 [INFO]  Epoch[25] Train-Most_frequent_ritual_frequency_for_audience-accuracy=1.000000
2019-09-01 13:20:36,924 [INFO]  Epoch[25] Time cost=0.280
2019-09-01 13:20:36,930 [INFO]  Saved checkpoint to "model/Most_frequent_ritual_frequency_for_audience_imputer/model-0025.params"
2019-09-01 13:20:36,960 [INFO]  Epoch[25] Validation-cross-entropy=0.003559
2019-09-01 13:20:36,963 [INFO]  Epoch[25] Validation-Most_frequent_ritual_frequency_for_audience-accuracy=1.000000
2019-09-01 13:20:37,118 [INFO]  Epoch[26] Batch [0-21]	Speed: 2329.09 samples/sec	cross-entropy=0.001528	Most_frequent_ritual_frequency_for_audience-accuracy=1.000000
2019-09-01 13:20:37,244 [INFO]  Epoch[26] Train-cross-entropy=0.002386
2019-09-01 13:20:37,246 [INFO]  Epoch[26] Train-Most_frequent_ritual_frequency_for_audience-accuracy=1.000000
2019-09-01 13:20:37,248 [INFO]  Epoch[26] Time cost=0.284
2019-09-01 13:20:37,254 [INFO]  Saved checkpoint to "model/Most_frequent_ritual_frequency_for_audience_imputer/model-0026.params"
2019-09-01 13:20:37,279 [INFO]  Epoch[26] Validation-cross-entropy=0.003486
2019-09-01 13:20:37,282 [INFO]  Epoch[26] Validation-Most_frequent_ritual_frequency_for_audience-accuracy=1.000000
2019-09-01 13:20:37,442 [INFO]  Epoch[27] Batch [0-21]	Speed: 2223.05 samples/sec	cross-entropy=0.001852	Most_frequent_ritual_frequency_for_audience-accuracy=1.000000
2019-09-01 13:20:37,572 [INFO]  Epoch[27] Train-cross-entropy=0.001948
2019-09-01 13:20:37,574 [INFO]  Epoch[27] Train-Most_frequent_ritual_frequency_for_audience-accuracy=1.000000
2019-09-01 13:20:37,576 [INFO]  Epoch[27] Time cost=0.292
2019-09-01 13:20:37,582 [INFO]  Saved checkpoint to "model/Most_frequent_ritual_frequency_for_audience_imputer/model-0027.params"
2019-09-01 13:20:37,612 [INFO]  Epoch[27] Validation-cross-entropy=0.003302
2019-09-01 13:20:37,614 [INFO]  Epoch[27] Validation-Most_frequent_ritual_frequency_for_audience-accuracy=1.000000
2019-09-01 13:20:37,789 [INFO]  Epoch[28] Batch [0-21]	Speed: 2048.14 samples/sec	cross-entropy=0.001277	Most_frequent_ritual_frequency_for_audience-accuracy=1.000000
2019-09-01 13:20:37,922 [INFO]  Epoch[28] Train-cross-entropy=0.001994
2019-09-01 13:20:37,924 [INFO]  Epoch[28] Train-Most_frequent_ritual_frequency_for_audience-accuracy=1.000000
2019-09-01 13:20:37,926 [INFO]  Epoch[28] Time cost=0.310
2019-09-01 13:20:37,932 [INFO]  Saved checkpoint to "model/Most_frequent_ritual_frequency_for_audience_imputer/model-0028.params"
2019-09-01 13:20:37,967 [INFO]  Epoch[28] Validation-cross-entropy=0.003291
2019-09-01 13:20:37,970 [INFO]  Epoch[28] Validation-Most_frequent_ritual_frequency_for_audience-accuracy=1.000000
2019-09-01 13:20:38,140 [INFO]  Epoch[29] Batch [0-21]	Speed: 2101.41 samples/sec	cross-entropy=0.001471	Most_frequent_ritual_frequency_for_audience-accuracy=1.000000
2019-09-01 13:20:38,269 [INFO]  Epoch[29] Train-cross-entropy=0.001606
2019-09-01 13:20:38,271 [INFO]  Epoch[29] Train-Most_frequent_ritual_frequency_for_audience-accuracy=1.000000
2019-09-01 13:20:38,274 [INFO]  Epoch[29] Time cost=0.302
2019-09-01 13:20:38,280 [INFO]  Saved checkpoint to "model/Most_frequent_ritual_frequency_for_audience_imputer/model-0029.params"
2019-09-01 13:20:38,310 [INFO]  Epoch[29] Validation-cross-entropy=0.003038
2019-09-01 13:20:38,313 [INFO]  Epoch[29] Validation-Most_frequent_ritual_frequency_for_audience-accuracy=1.000000
2019-09-01 13:20:38,485 [INFO]  Epoch[30] Batch [0-21]	Speed: 2063.17 samples/sec	cross-entropy=0.001068	Most_frequent_ritual_frequency_for_audience-accuracy=1.000000
2019-09-01 13:20:38,626 [INFO]  Epoch[30] Train-cross-entropy=0.001579
2019-09-01 13:20:38,629 [INFO]  Epoch[30] Train-Most_frequent_ritual_frequency_for_audience-accuracy=1.000000
2019-09-01 13:20:38,631 [INFO]  Epoch[30] Time cost=0.316
2019-09-01 13:20:38,638 [INFO]  Saved checkpoint to "model/Most_frequent_ritual_frequency_for_audience_imputer/model-0030.params"
2019-09-01 13:20:38,666 [INFO]  Epoch[30] Validation-cross-entropy=0.003073
2019-09-01 13:20:38,669 [INFO]  Epoch[30] Validation-Most_frequent_ritual_frequency_for_audience-accuracy=1.000000
2019-09-01 13:20:38,822 [INFO]  Epoch[31] Batch [0-21]	Speed: 2343.06 samples/sec	cross-entropy=0.001144	Most_frequent_ritual_frequency_for_audience-accuracy=1.000000
2019-09-01 13:20:38,947 [INFO]  Epoch[31] Train-cross-entropy=0.001328
2019-09-01 13:20:38,950 [INFO]  Epoch[31] Train-Most_frequent_ritual_frequency_for_audience-accuracy=1.000000
2019-09-01 13:20:38,952 [INFO]  Epoch[31] Time cost=0.280
2019-09-01 13:20:38,957 [INFO]  Saved checkpoint to "model/Most_frequent_ritual_frequency_for_audience_imputer/model-0031.params"
2019-09-01 13:20:38,988 [INFO]  Epoch[31] Validation-cross-entropy=0.002901
2019-09-01 13:20:38,990 [INFO]  Epoch[31] Validation-Most_frequent_ritual_frequency_for_audience-accuracy=1.000000
2019-09-01 13:20:39,162 [INFO]  Epoch[32] Batch [0-21]	Speed: 2074.65 samples/sec	cross-entropy=0.000931	Most_frequent_ritual_frequency_for_audience-accuracy=1.000000
2019-09-01 13:20:39,303 [INFO]  Epoch[32] Train-cross-entropy=0.001246
2019-09-01 13:20:39,305 [INFO]  Epoch[32] Train-Most_frequent_ritual_frequency_for_audience-accuracy=1.000000
2019-09-01 13:20:39,307 [INFO]  Epoch[32] Time cost=0.315
2019-09-01 13:20:39,312 [INFO]  Saved checkpoint to "model/Most_frequent_ritual_frequency_for_audience_imputer/model-0032.params"
2019-09-01 13:20:39,344 [INFO]  Epoch[32] Validation-cross-entropy=0.002817
2019-09-01 13:20:39,346 [INFO]  Epoch[32] Validation-Most_frequent_ritual_frequency_for_audience-accuracy=1.000000
2019-09-01 13:20:39,491 [INFO]  Epoch[33] Batch [0-21]	Speed: 2454.71 samples/sec	cross-entropy=0.000889	Most_frequent_ritual_frequency_for_audience-accuracy=1.000000
2019-09-01 13:20:39,642 [INFO]  Epoch[33] Train-cross-entropy=0.001095
2019-09-01 13:20:39,645 [INFO]  Epoch[33] Train-Most_frequent_ritual_frequency_for_audience-accuracy=1.000000
2019-09-01 13:20:39,647 [INFO]  Epoch[33] Time cost=0.299
2019-09-01 13:20:39,653 [INFO]  Saved checkpoint to "model/Most_frequent_ritual_frequency_for_audience_imputer/model-0033.params"
2019-09-01 13:20:39,688 [INFO]  Epoch[33] Validation-cross-entropy=0.002744
2019-09-01 13:20:39,691 [INFO]  Epoch[33] Validation-Most_frequent_ritual_frequency_for_audience-accuracy=1.000000
2019-09-01 13:20:39,849 [INFO]  Epoch[34] Batch [0-21]	Speed: 2275.49 samples/sec	cross-entropy=0.000812	Most_frequent_ritual_frequency_for_audience-accuracy=1.000000
2019-09-01 13:20:39,974 [INFO]  Epoch[34] Train-cross-entropy=0.001005
2019-09-01 13:20:39,976 [INFO]  Epoch[34] Train-Most_frequent_ritual_frequency_for_audience-accuracy=1.000000
2019-09-01 13:20:39,978 [INFO]  Epoch[34] Time cost=0.286
2019-09-01 13:20:39,984 [INFO]  Saved checkpoint to "model/Most_frequent_ritual_frequency_for_audience_imputer/model-0034.params"
2019-09-01 13:20:40,017 [INFO]  Epoch[34] Validation-cross-entropy=0.002668
2019-09-01 13:20:40,019 [INFO]  Epoch[34] Validation-Most_frequent_ritual_frequency_for_audience-accuracy=1.000000
2019-09-01 13:20:40,177 [INFO]  Epoch[35] Batch [0-21]	Speed: 2282.53 samples/sec	cross-entropy=0.000757	Most_frequent_ritual_frequency_for_audience-accuracy=1.000000
2019-09-01 13:20:40,303 [INFO]  Epoch[35] Train-cross-entropy=0.000948
2019-09-01 13:20:40,305 [INFO]  Epoch[35] Train-Most_frequent_ritual_frequency_for_audience-accuracy=1.000000
2019-09-01 13:20:40,306 [INFO]  Epoch[35] Time cost=0.285
2019-09-01 13:20:40,312 [INFO]  Saved checkpoint to "model/Most_frequent_ritual_frequency_for_audience_imputer/model-0035.params"
2019-09-01 13:20:40,338 [INFO]  Epoch[35] Validation-cross-entropy=0.002574
2019-09-01 13:20:40,341 [INFO]  Epoch[35] Validation-Most_frequent_ritual_frequency_for_audience-accuracy=1.000000
2019-09-01 13:20:40,486 [INFO]  Epoch[36] Batch [0-21]	Speed: 2457.80 samples/sec	cross-entropy=0.000696	Most_frequent_ritual_frequency_for_audience-accuracy=1.000000
2019-09-01 13:20:40,621 [INFO]  Epoch[36] Train-cross-entropy=0.000871
2019-09-01 13:20:40,623 [INFO]  Epoch[36] Train-Most_frequent_ritual_frequency_for_audience-accuracy=1.000000
2019-09-01 13:20:40,625 [INFO]  Epoch[36] Time cost=0.282
2019-09-01 13:20:40,630 [INFO]  Saved checkpoint to "model/Most_frequent_ritual_frequency_for_audience_imputer/model-0036.params"
2019-09-01 13:20:40,666 [INFO]  Epoch[36] Validation-cross-entropy=0.002458
2019-09-01 13:20:40,668 [INFO]  Epoch[36] Validation-Most_frequent_ritual_frequency_for_audience-accuracy=1.000000
2019-09-01 13:20:40,817 [INFO]  Epoch[37] Batch [0-21]	Speed: 2464.81 samples/sec	cross-entropy=0.000656	Most_frequent_ritual_frequency_for_audience-accuracy=1.000000
2019-09-01 13:20:40,943 [INFO]  Epoch[37] Train-cross-entropy=0.000818
2019-09-01 13:20:40,945 [INFO]  Epoch[37] Train-Most_frequent_ritual_frequency_for_audience-accuracy=1.000000
2019-09-01 13:20:40,946 [INFO]  Epoch[37] Time cost=0.276
2019-09-01 13:20:40,952 [INFO]  Saved checkpoint to "model/Most_frequent_ritual_frequency_for_audience_imputer/model-0037.params"
2019-09-01 13:20:40,979 [INFO]  Epoch[37] Validation-cross-entropy=0.002404
2019-09-01 13:20:40,981 [INFO]  Epoch[37] Validation-Most_frequent_ritual_frequency_for_audience-accuracy=1.000000
2019-09-01 13:20:41,168 [INFO]  Epoch[38] Batch [0-21]	Speed: 1889.65 samples/sec	cross-entropy=0.000615	Most_frequent_ritual_frequency_for_audience-accuracy=1.000000
2019-09-01 13:20:41,299 [INFO]  Epoch[38] Train-cross-entropy=0.000774
2019-09-01 13:20:41,305 [INFO]  Epoch[38] Train-Most_frequent_ritual_frequency_for_audience-accuracy=1.000000
2019-09-01 13:20:41,307 [INFO]  Epoch[38] Time cost=0.323
2019-09-01 13:20:41,315 [INFO]  Saved checkpoint to "model/Most_frequent_ritual_frequency_for_audience_imputer/model-0038.params"
2019-09-01 13:20:41,338 [INFO]  Epoch[38] Validation-cross-entropy=0.002406
2019-09-01 13:20:41,340 [INFO]  Epoch[38] Validation-Most_frequent_ritual_frequency_for_audience-accuracy=1.000000
2019-09-01 13:20:41,516 [INFO]  Epoch[39] Batch [0-21]	Speed: 2043.04 samples/sec	cross-entropy=0.000574	Most_frequent_ritual_frequency_for_audience-accuracy=1.000000
2019-09-01 13:20:41,670 [INFO]  Epoch[39] Train-cross-entropy=0.000716
2019-09-01 13:20:41,672 [INFO]  Epoch[39] Train-Most_frequent_ritual_frequency_for_audience-accuracy=1.000000
2019-09-01 13:20:41,674 [INFO]  Epoch[39] Time cost=0.332
2019-09-01 13:20:41,680 [INFO]  Saved checkpoint to "model/Most_frequent_ritual_frequency_for_audience_imputer/model-0039.params"
2019-09-01 13:20:41,710 [INFO]  Epoch[39] Validation-cross-entropy=0.002305
2019-09-01 13:20:41,712 [INFO]  Epoch[39] Validation-Most_frequent_ritual_frequency_for_audience-accuracy=1.000000
2019-09-01 13:20:41,866 [INFO]  Epoch[40] Batch [0-21]	Speed: 2345.67 samples/sec	cross-entropy=0.000533	Most_frequent_ritual_frequency_for_audience-accuracy=1.000000
2019-09-01 13:20:41,996 [INFO]  Epoch[40] Train-cross-entropy=0.000668
2019-09-01 13:20:41,998 [INFO]  Epoch[40] Train-Most_frequent_ritual_frequency_for_audience-accuracy=1.000000
2019-09-01 13:20:42,000 [INFO]  Epoch[40] Time cost=0.285
2019-09-01 13:20:42,006 [INFO]  Saved checkpoint to "model/Most_frequent_ritual_frequency_for_audience_imputer/model-0040.params"
2019-09-01 13:20:42,036 [INFO]  Epoch[40] Validation-cross-entropy=0.002234
2019-09-01 13:20:42,038 [INFO]  Epoch[40] Validation-Most_frequent_ritual_frequency_for_audience-accuracy=1.000000
2019-09-01 13:20:42,220 [INFO]  Epoch[41] Batch [0-21]	Speed: 1962.32 samples/sec	cross-entropy=0.000503	Most_frequent_ritual_frequency_for_audience-accuracy=1.000000
2019-09-01 13:20:42,349 [INFO]  Epoch[41] Train-cross-entropy=0.000628
2019-09-01 13:20:42,351 [INFO]  Epoch[41] Train-Most_frequent_ritual_frequency_for_audience-accuracy=1.000000
2019-09-01 13:20:42,353 [INFO]  Epoch[41] Time cost=0.313
2019-09-01 13:20:42,358 [INFO]  Saved checkpoint to "model/Most_frequent_ritual_frequency_for_audience_imputer/model-0041.params"
2019-09-01 13:20:42,385 [INFO]  Epoch[41] Validation-cross-entropy=0.002199
2019-09-01 13:20:42,388 [INFO]  Epoch[41] Validation-Most_frequent_ritual_frequency_for_audience-accuracy=1.000000
2019-09-01 13:20:42,550 [INFO]  Epoch[42] Batch [0-21]	Speed: 2228.28 samples/sec	cross-entropy=0.000471	Most_frequent_ritual_frequency_for_audience-accuracy=1.000000
2019-09-01 13:20:42,688 [INFO]  Epoch[42] Train-cross-entropy=0.000594
2019-09-01 13:20:42,691 [INFO]  Epoch[42] Train-Most_frequent_ritual_frequency_for_audience-accuracy=1.000000
2019-09-01 13:20:42,693 [INFO]  Epoch[42] Time cost=0.302
2019-09-01 13:20:42,699 [INFO]  Saved checkpoint to "model/Most_frequent_ritual_frequency_for_audience_imputer/model-0042.params"
2019-09-01 13:20:42,726 [INFO]  Epoch[42] Validation-cross-entropy=0.002144
2019-09-01 13:20:42,730 [INFO]  Epoch[42] Validation-Most_frequent_ritual_frequency_for_audience-accuracy=1.000000
2019-09-01 13:20:42,893 [INFO]  Epoch[43] Batch [0-21]	Speed: 2184.57 samples/sec	cross-entropy=0.000440	Most_frequent_ritual_frequency_for_audience-accuracy=1.000000
2019-09-01 13:20:43,025 [INFO]  Epoch[43] Train-cross-entropy=0.000562
2019-09-01 13:20:43,028 [INFO]  Epoch[43] Train-Most_frequent_ritual_frequency_for_audience-accuracy=1.000000
2019-09-01 13:20:43,030 [INFO]  Epoch[43] Time cost=0.298
2019-09-01 13:20:43,037 [INFO]  Saved checkpoint to "model/Most_frequent_ritual_frequency_for_audience_imputer/model-0043.params"
2019-09-01 13:20:43,064 [INFO]  Epoch[43] Validation-cross-entropy=0.002064
2019-09-01 13:20:43,068 [INFO]  Epoch[43] Validation-Most_frequent_ritual_frequency_for_audience-accuracy=1.000000
2019-09-01 13:20:43,226 [INFO]  Epoch[44] Batch [0-21]	Speed: 2247.92 samples/sec	cross-entropy=0.000415	Most_frequent_ritual_frequency_for_audience-accuracy=1.000000
2019-09-01 13:20:43,363 [INFO]  Epoch[44] Train-cross-entropy=0.000531
2019-09-01 13:20:43,365 [INFO]  Epoch[44] Train-Most_frequent_ritual_frequency_for_audience-accuracy=1.000000
2019-09-01 13:20:43,367 [INFO]  Epoch[44] Time cost=0.297
2019-09-01 13:20:43,373 [INFO]  Saved checkpoint to "model/Most_frequent_ritual_frequency_for_audience_imputer/model-0044.params"
2019-09-01 13:20:43,399 [INFO]  Epoch[44] Validation-cross-entropy=0.002046
2019-09-01 13:20:43,402 [INFO]  Epoch[44] Validation-Most_frequent_ritual_frequency_for_audience-accuracy=1.000000
2019-09-01 13:20:43,548 [INFO]  Epoch[45] Batch [0-21]	Speed: 2448.90 samples/sec	cross-entropy=0.000393	Most_frequent_ritual_frequency_for_audience-accuracy=1.000000
2019-09-01 13:20:43,673 [INFO]  Epoch[45] Train-cross-entropy=0.000493
2019-09-01 13:20:43,675 [INFO]  Epoch[45] Train-Most_frequent_ritual_frequency_for_audience-accuracy=1.000000
2019-09-01 13:20:43,677 [INFO]  Epoch[45] Time cost=0.273
2019-09-01 13:20:43,683 [INFO]  Saved checkpoint to "model/Most_frequent_ritual_frequency_for_audience_imputer/model-0045.params"
2019-09-01 13:20:43,708 [INFO]  Epoch[45] Validation-cross-entropy=0.001990
2019-09-01 13:20:43,711 [INFO]  Epoch[45] Validation-Most_frequent_ritual_frequency_for_audience-accuracy=1.000000
2019-09-01 13:20:43,856 [INFO]  Epoch[46] Batch [0-21]	Speed: 2464.22 samples/sec	cross-entropy=0.000373	Most_frequent_ritual_frequency_for_audience-accuracy=1.000000
2019-09-01 13:20:43,994 [INFO]  Epoch[46] Train-cross-entropy=0.000468
2019-09-01 13:20:43,996 [INFO]  Epoch[46] Train-Most_frequent_ritual_frequency_for_audience-accuracy=1.000000
2019-09-01 13:20:43,998 [INFO]  Epoch[46] Time cost=0.284
2019-09-01 13:20:44,003 [INFO]  Saved checkpoint to "model/Most_frequent_ritual_frequency_for_audience_imputer/model-0046.params"
2019-09-01 13:20:44,032 [INFO]  Epoch[46] Validation-cross-entropy=0.001930
2019-09-01 13:20:44,034 [INFO]  Epoch[46] Validation-Most_frequent_ritual_frequency_for_audience-accuracy=1.000000
2019-09-01 13:20:44,179 [INFO]  Epoch[47] Batch [0-21]	Speed: 2464.58 samples/sec	cross-entropy=0.000352	Most_frequent_ritual_frequency_for_audience-accuracy=1.000000
2019-09-01 13:20:44,304 [INFO]  Epoch[47] Train-cross-entropy=0.000448
2019-09-01 13:20:44,306 [INFO]  Epoch[47] Train-Most_frequent_ritual_frequency_for_audience-accuracy=1.000000
2019-09-01 13:20:44,308 [INFO]  Epoch[47] Time cost=0.272
2019-09-01 13:20:44,314 [INFO]  Saved checkpoint to "model/Most_frequent_ritual_frequency_for_audience_imputer/model-0047.params"
2019-09-01 13:20:44,344 [INFO]  Epoch[47] Validation-cross-entropy=0.001913
2019-09-01 13:20:44,346 [INFO]  Epoch[47] Validation-Most_frequent_ritual_frequency_for_audience-accuracy=1.000000
2019-09-01 13:20:44,492 [INFO]  Epoch[48] Batch [0-21]	Speed: 2469.31 samples/sec	cross-entropy=0.000332	Most_frequent_ritual_frequency_for_audience-accuracy=1.000000
2019-09-01 13:20:44,623 [INFO]  Epoch[48] Train-cross-entropy=0.000418
2019-09-01 13:20:44,625 [INFO]  Epoch[48] Train-Most_frequent_ritual_frequency_for_audience-accuracy=1.000000
2019-09-01 13:20:44,627 [INFO]  Epoch[48] Time cost=0.279
2019-09-01 13:20:44,633 [INFO]  Saved checkpoint to "model/Most_frequent_ritual_frequency_for_audience_imputer/model-0048.params"
2019-09-01 13:20:44,667 [INFO]  Epoch[48] Validation-cross-entropy=0.001837
2019-09-01 13:20:44,669 [INFO]  Epoch[48] Validation-Most_frequent_ritual_frequency_for_audience-accuracy=1.000000
2019-09-01 13:20:44,832 [INFO]  Epoch[49] Batch [0-21]	Speed: 2202.38 samples/sec	cross-entropy=0.000317	Most_frequent_ritual_frequency_for_audience-accuracy=1.000000
2019-09-01 13:20:44,964 [INFO]  Epoch[49] Train-cross-entropy=0.000396
2019-09-01 13:20:44,966 [INFO]  Epoch[49] Train-Most_frequent_ritual_frequency_for_audience-accuracy=1.000000
2019-09-01 13:20:44,968 [INFO]  Epoch[49] Time cost=0.297
2019-09-01 13:20:44,974 [INFO]  Saved checkpoint to "model/Most_frequent_ritual_frequency_for_audience_imputer/model-0049.params"
2019-09-01 13:20:45,005 [INFO]  Epoch[49] Validation-cross-entropy=0.001849
2019-09-01 13:20:45,007 [INFO]  Epoch[49] Validation-Most_frequent_ritual_frequency_for_audience-accuracy=1.000000
2019-09-01 13:20:45,160 [INFO]  Epoch[50] Batch [0-21]	Speed: 2348.43 samples/sec	cross-entropy=0.000299	Most_frequent_ritual_frequency_for_audience-accuracy=1.000000
2019-09-01 13:20:45,289 [INFO]  Epoch[50] Train-cross-entropy=0.000381
2019-09-01 13:20:45,292 [INFO]  Epoch[50] Train-Most_frequent_ritual_frequency_for_audience-accuracy=1.000000
2019-09-01 13:20:45,294 [INFO]  Epoch[50] Time cost=0.285
2019-09-01 13:20:45,301 [INFO]  Saved checkpoint to "model/Most_frequent_ritual_frequency_for_audience_imputer/model-0050.params"
2019-09-01 13:20:45,327 [INFO]  Epoch[50] Validation-cross-entropy=0.001825
2019-09-01 13:20:45,330 [INFO]  Epoch[50] Validation-Most_frequent_ritual_frequency_for_audience-accuracy=1.000000
2019-09-01 13:20:45,525 [INFO]  Epoch[51] Batch [0-21]	Speed: 1810.73 samples/sec	cross-entropy=0.000282	Most_frequent_ritual_frequency_for_audience-accuracy=1.000000
2019-09-01 13:20:45,651 [INFO]  Epoch[51] Train-cross-entropy=0.000359
2019-09-01 13:20:45,654 [INFO]  Epoch[51] Train-Most_frequent_ritual_frequency_for_audience-accuracy=1.000000
2019-09-01 13:20:45,656 [INFO]  Epoch[51] Time cost=0.324
2019-09-01 13:20:45,663 [INFO]  Saved checkpoint to "model/Most_frequent_ritual_frequency_for_audience_imputer/model-0051.params"
2019-09-01 13:20:45,694 [INFO]  Epoch[51] Validation-cross-entropy=0.001778
2019-09-01 13:20:45,696 [INFO]  Epoch[51] Validation-Most_frequent_ritual_frequency_for_audience-accuracy=1.000000
2019-09-01 13:20:45,843 [INFO]  Epoch[52] Batch [0-21]	Speed: 2459.22 samples/sec	cross-entropy=0.000270	Most_frequent_ritual_frequency_for_audience-accuracy=1.000000
2019-09-01 13:20:45,969 [INFO]  Epoch[52] Train-cross-entropy=0.000337
2019-09-01 13:20:45,971 [INFO]  Epoch[52] Train-Most_frequent_ritual_frequency_for_audience-accuracy=1.000000
2019-09-01 13:20:45,973 [INFO]  Epoch[52] Time cost=0.275
2019-09-01 13:20:45,979 [INFO]  Saved checkpoint to "model/Most_frequent_ritual_frequency_for_audience_imputer/model-0052.params"
2019-09-01 13:20:46,010 [INFO]  Epoch[52] Validation-cross-entropy=0.001714
2019-09-01 13:20:46,012 [INFO]  Epoch[52] Validation-Most_frequent_ritual_frequency_for_audience-accuracy=1.000000
2019-09-01 13:20:46,178 [INFO]  Epoch[53] Batch [0-21]	Speed: 2164.31 samples/sec	cross-entropy=0.000258	Most_frequent_ritual_frequency_for_audience-accuracy=1.000000
2019-09-01 13:20:46,308 [INFO]  Epoch[53] Train-cross-entropy=0.000322
2019-09-01 13:20:46,314 [INFO]  Epoch[53] Train-Most_frequent_ritual_frequency_for_audience-accuracy=1.000000
2019-09-01 13:20:46,316 [INFO]  Epoch[53] Time cost=0.301
2019-09-01 13:20:46,322 [INFO]  Saved checkpoint to "model/Most_frequent_ritual_frequency_for_audience_imputer/model-0053.params"
2019-09-01 13:20:46,352 [INFO]  Epoch[53] Validation-cross-entropy=0.001712
2019-09-01 13:20:46,354 [INFO]  Epoch[53] Validation-Most_frequent_ritual_frequency_for_audience-accuracy=1.000000
2019-09-01 13:20:46,511 [INFO]  Epoch[54] Batch [0-21]	Speed: 2289.25 samples/sec	cross-entropy=0.000243	Most_frequent_ritual_frequency_for_audience-accuracy=1.000000
2019-09-01 13:20:46,641 [INFO]  Epoch[54] Train-cross-entropy=0.000309
2019-09-01 13:20:46,644 [INFO]  Epoch[54] Train-Most_frequent_ritual_frequency_for_audience-accuracy=1.000000
2019-09-01 13:20:46,646 [INFO]  Epoch[54] Time cost=0.290
2019-09-01 13:20:46,653 [INFO]  Saved checkpoint to "model/Most_frequent_ritual_frequency_for_audience_imputer/model-0054.params"
2019-09-01 13:20:46,681 [INFO]  Epoch[54] Validation-cross-entropy=0.001674
2019-09-01 13:20:46,684 [INFO]  Epoch[54] Validation-Most_frequent_ritual_frequency_for_audience-accuracy=1.000000
2019-09-01 13:20:46,835 [INFO]  Epoch[55] Batch [0-21]	Speed: 2370.21 samples/sec	cross-entropy=0.000231	Most_frequent_ritual_frequency_for_audience-accuracy=1.000000
2019-09-01 13:20:46,964 [INFO]  Epoch[55] Train-cross-entropy=0.000294
2019-09-01 13:20:46,967 [INFO]  Epoch[55] Train-Most_frequent_ritual_frequency_for_audience-accuracy=1.000000
2019-09-01 13:20:46,969 [INFO]  Epoch[55] Time cost=0.282
2019-09-01 13:20:46,975 [INFO]  Saved checkpoint to "model/Most_frequent_ritual_frequency_for_audience_imputer/model-0055.params"
2019-09-01 13:20:47,005 [INFO]  Epoch[55] Validation-cross-entropy=0.001647
2019-09-01 13:20:47,007 [INFO]  Epoch[55] Validation-Most_frequent_ritual_frequency_for_audience-accuracy=1.000000
2019-09-01 13:20:47,165 [INFO]  Epoch[56] Batch [0-21]	Speed: 2288.73 samples/sec	cross-entropy=0.000220	Most_frequent_ritual_frequency_for_audience-accuracy=1.000000
2019-09-01 13:20:47,291 [INFO]  Epoch[56] Train-cross-entropy=0.000281
2019-09-01 13:20:47,293 [INFO]  Epoch[56] Train-Most_frequent_ritual_frequency_for_audience-accuracy=1.000000
2019-09-01 13:20:47,295 [INFO]  Epoch[56] Time cost=0.286
2019-09-01 13:20:47,301 [INFO]  Saved checkpoint to "model/Most_frequent_ritual_frequency_for_audience_imputer/model-0056.params"
2019-09-01 13:20:47,327 [INFO]  Epoch[56] Validation-cross-entropy=0.001646
2019-09-01 13:20:47,330 [INFO]  Epoch[56] Validation-Most_frequent_ritual_frequency_for_audience-accuracy=1.000000
2019-09-01 13:20:47,480 [INFO]  Epoch[57] Batch [0-21]	Speed: 2400.17 samples/sec	cross-entropy=0.000210	Most_frequent_ritual_frequency_for_audience-accuracy=1.000000
2019-09-01 13:20:47,605 [INFO]  Epoch[57] Train-cross-entropy=0.000264
2019-09-01 13:20:47,607 [INFO]  Epoch[57] Train-Most_frequent_ritual_frequency_for_audience-accuracy=1.000000
2019-09-01 13:20:47,609 [INFO]  Epoch[57] Time cost=0.276
2019-09-01 13:20:47,615 [INFO]  Saved checkpoint to "model/Most_frequent_ritual_frequency_for_audience_imputer/model-0057.params"
2019-09-01 13:20:47,645 [INFO]  Epoch[57] Validation-cross-entropy=0.001611
2019-09-01 13:20:47,647 [INFO]  Epoch[57] Validation-Most_frequent_ritual_frequency_for_audience-accuracy=1.000000
2019-09-01 13:20:47,810 [INFO]  Epoch[58] Batch [0-21]	Speed: 2216.89 samples/sec	cross-entropy=0.000202	Most_frequent_ritual_frequency_for_audience-accuracy=1.000000
2019-09-01 13:20:47,938 [INFO]  Epoch[58] Train-cross-entropy=0.000253
2019-09-01 13:20:47,940 [INFO]  Epoch[58] Train-Most_frequent_ritual_frequency_for_audience-accuracy=1.000000
2019-09-01 13:20:47,942 [INFO]  Epoch[58] Time cost=0.292
2019-09-01 13:20:47,948 [INFO]  Saved checkpoint to "model/Most_frequent_ritual_frequency_for_audience_imputer/model-0058.params"
2019-09-01 13:20:47,978 [INFO]  Epoch[58] Validation-cross-entropy=0.001605
2019-09-01 13:20:47,980 [INFO]  Epoch[58] Validation-Most_frequent_ritual_frequency_for_audience-accuracy=1.000000
2019-09-01 13:20:48,132 [INFO]  Epoch[59] Batch [0-21]	Speed: 2376.63 samples/sec	cross-entropy=0.000192	Most_frequent_ritual_frequency_for_audience-accuracy=1.000000
2019-09-01 13:20:48,266 [INFO]  Epoch[59] Train-cross-entropy=0.000243
2019-09-01 13:20:48,270 [INFO]  Epoch[59] Train-Most_frequent_ritual_frequency_for_audience-accuracy=1.000000
2019-09-01 13:20:48,273 [INFO]  Epoch[59] Time cost=0.291
2019-09-01 13:20:48,280 [INFO]  Saved checkpoint to "model/Most_frequent_ritual_frequency_for_audience_imputer/model-0059.params"
2019-09-01 13:20:48,306 [INFO]  Epoch[59] Validation-cross-entropy=0.001598
2019-09-01 13:20:48,309 [INFO]  Epoch[59] Validation-Most_frequent_ritual_frequency_for_audience-accuracy=1.000000
2019-09-01 13:20:48,456 [INFO]  Epoch[60] Batch [0-21]	Speed: 2433.68 samples/sec	cross-entropy=0.000183	Most_frequent_ritual_frequency_for_audience-accuracy=1.000000
2019-09-01 13:20:48,582 [INFO]  Epoch[60] Train-cross-entropy=0.000231
2019-09-01 13:20:48,584 [INFO]  Epoch[60] Train-Most_frequent_ritual_frequency_for_audience-accuracy=1.000000
2019-09-01 13:20:48,586 [INFO]  Epoch[60] Time cost=0.275
2019-09-01 13:20:48,592 [INFO]  Saved checkpoint to "model/Most_frequent_ritual_frequency_for_audience_imputer/model-0060.params"
2019-09-01 13:20:48,618 [INFO]  Epoch[60] Validation-cross-entropy=0.001563
2019-09-01 13:20:48,621 [INFO]  Epoch[60] Validation-Most_frequent_ritual_frequency_for_audience-accuracy=1.000000
2019-09-01 13:20:48,775 [INFO]  Epoch[61] Batch [0-21]	Speed: 2310.06 samples/sec	cross-entropy=0.000174	Most_frequent_ritual_frequency_for_audience-accuracy=1.000000
2019-09-01 13:20:48,903 [INFO]  Epoch[61] Train-cross-entropy=0.000222
2019-09-01 13:20:48,906 [INFO]  Epoch[61] Train-Most_frequent_ritual_frequency_for_audience-accuracy=1.000000
2019-09-01 13:20:48,908 [INFO]  Epoch[61] Time cost=0.285
2019-09-01 13:20:48,914 [INFO]  Saved checkpoint to "model/Most_frequent_ritual_frequency_for_audience_imputer/model-0061.params"
2019-09-01 13:20:48,944 [INFO]  Epoch[61] Validation-cross-entropy=0.001556
2019-09-01 13:20:48,946 [INFO]  Epoch[61] Validation-Most_frequent_ritual_frequency_for_audience-accuracy=1.000000
2019-09-01 13:20:49,114 [INFO]  Epoch[62] Batch [0-21]	Speed: 2099.80 samples/sec	cross-entropy=0.000167	Most_frequent_ritual_frequency_for_audience-accuracy=1.000000
2019-09-01 13:20:49,259 [INFO]  Epoch[62] Train-cross-entropy=0.000210
2019-09-01 13:20:49,261 [INFO]  Epoch[62] Train-Most_frequent_ritual_frequency_for_audience-accuracy=1.000000
2019-09-01 13:20:49,264 [INFO]  Epoch[62] Time cost=0.316
2019-09-01 13:20:49,270 [INFO]  Saved checkpoint to "model/Most_frequent_ritual_frequency_for_audience_imputer/model-0062.params"
2019-09-01 13:20:49,296 [INFO]  Epoch[62] Validation-cross-entropy=0.001493
2019-09-01 13:20:49,299 [INFO]  Epoch[62] Validation-Most_frequent_ritual_frequency_for_audience-accuracy=1.000000
2019-09-01 13:20:49,462 [INFO]  Epoch[63] Batch [0-21]	Speed: 2188.07 samples/sec	cross-entropy=0.000161	Most_frequent_ritual_frequency_for_audience-accuracy=1.000000
2019-09-01 13:20:49,595 [INFO]  Epoch[63] Train-cross-entropy=0.000204
2019-09-01 13:20:49,597 [INFO]  Epoch[63] Train-Most_frequent_ritual_frequency_for_audience-accuracy=1.000000
2019-09-01 13:20:49,599 [INFO]  Epoch[63] Time cost=0.298
2019-09-01 13:20:49,605 [INFO]  Saved checkpoint to "model/Most_frequent_ritual_frequency_for_audience_imputer/model-0063.params"
2019-09-01 13:20:49,631 [INFO]  Epoch[63] Validation-cross-entropy=0.001519
2019-09-01 13:20:49,634 [INFO]  Epoch[63] Validation-Most_frequent_ritual_frequency_for_audience-accuracy=1.000000
2019-09-01 13:20:49,794 [INFO]  Epoch[64] Batch [0-21]	Speed: 2215.94 samples/sec	cross-entropy=0.000152	Most_frequent_ritual_frequency_for_audience-accuracy=1.000000
2019-09-01 13:20:49,928 [INFO]  Epoch[64] Train-cross-entropy=0.000195
2019-09-01 13:20:49,930 [INFO]  Epoch[64] Train-Most_frequent_ritual_frequency_for_audience-accuracy=1.000000
2019-09-01 13:20:49,932 [INFO]  Epoch[64] Time cost=0.296
2019-09-01 13:20:49,938 [INFO]  Saved checkpoint to "model/Most_frequent_ritual_frequency_for_audience_imputer/model-0064.params"
2019-09-01 13:20:49,973 [INFO]  Epoch[64] Validation-cross-entropy=0.001486
2019-09-01 13:20:49,976 [INFO]  Epoch[64] Validation-Most_frequent_ritual_frequency_for_audience-accuracy=1.000000
2019-09-01 13:20:50,138 [INFO]  Epoch[65] Batch [0-21]	Speed: 2229.53 samples/sec	cross-entropy=0.000146	Most_frequent_ritual_frequency_for_audience-accuracy=1.000000
2019-09-01 13:20:50,280 [INFO]  Epoch[65] Train-cross-entropy=0.000186
2019-09-01 13:20:50,283 [INFO]  Epoch[65] Train-Most_frequent_ritual_frequency_for_audience-accuracy=1.000000
2019-09-01 13:20:50,288 [INFO]  Epoch[65] Time cost=0.309
2019-09-01 13:20:50,296 [INFO]  Saved checkpoint to "model/Most_frequent_ritual_frequency_for_audience_imputer/model-0065.params"
2019-09-01 13:20:50,326 [INFO]  Epoch[65] Validation-cross-entropy=0.001454
2019-09-01 13:20:50,329 [INFO]  Epoch[65] Validation-Most_frequent_ritual_frequency_for_audience-accuracy=1.000000
2019-09-01 13:20:50,484 [INFO]  Epoch[66] Batch [0-21]	Speed: 2299.36 samples/sec	cross-entropy=0.000140	Most_frequent_ritual_frequency_for_audience-accuracy=1.000000
2019-09-01 13:20:50,610 [INFO]  Epoch[66] Train-cross-entropy=0.000177
2019-09-01 13:20:50,612 [INFO]  Epoch[66] Train-Most_frequent_ritual_frequency_for_audience-accuracy=1.000000
2019-09-01 13:20:50,614 [INFO]  Epoch[66] Time cost=0.283
2019-09-01 13:20:50,620 [INFO]  Saved checkpoint to "model/Most_frequent_ritual_frequency_for_audience_imputer/model-0066.params"
2019-09-01 13:20:50,645 [INFO]  Epoch[66] Validation-cross-entropy=0.001431
2019-09-01 13:20:50,648 [INFO]  Epoch[66] Validation-Most_frequent_ritual_frequency_for_audience-accuracy=1.000000
2019-09-01 13:20:50,802 [INFO]  Epoch[67] Batch [0-21]	Speed: 2315.90 samples/sec	cross-entropy=0.000136	Most_frequent_ritual_frequency_for_audience-accuracy=1.000000
2019-09-01 13:20:50,936 [INFO]  Epoch[67] Train-cross-entropy=0.000171
2019-09-01 13:20:50,938 [INFO]  Epoch[67] Train-Most_frequent_ritual_frequency_for_audience-accuracy=1.000000
2019-09-01 13:20:50,940 [INFO]  Epoch[67] Time cost=0.289
2019-09-01 13:20:50,946 [INFO]  Saved checkpoint to "model/Most_frequent_ritual_frequency_for_audience_imputer/model-0067.params"
2019-09-01 13:20:50,971 [INFO]  Epoch[67] Validation-cross-entropy=0.001442
2019-09-01 13:20:50,974 [INFO]  Epoch[67] Validation-Most_frequent_ritual_frequency_for_audience-accuracy=1.000000
2019-09-01 13:20:51,119 [INFO]  Epoch[68] Batch [0-21]	Speed: 2468.81 samples/sec	cross-entropy=0.000129	Most_frequent_ritual_frequency_for_audience-accuracy=1.000000
2019-09-01 13:20:51,263 [INFO]  Epoch[68] Train-cross-entropy=0.000163
2019-09-01 13:20:51,265 [INFO]  Epoch[68] Train-Most_frequent_ritual_frequency_for_audience-accuracy=1.000000
2019-09-01 13:20:51,267 [INFO]  Epoch[68] Time cost=0.291
2019-09-01 13:20:51,272 [INFO]  Saved checkpoint to "model/Most_frequent_ritual_frequency_for_audience_imputer/model-0068.params"
2019-09-01 13:20:51,301 [INFO]  Epoch[68] Validation-cross-entropy=0.001399
2019-09-01 13:20:51,303 [INFO]  Epoch[68] Validation-Most_frequent_ritual_frequency_for_audience-accuracy=1.000000
2019-09-01 13:20:51,466 [INFO]  Epoch[69] Batch [0-21]	Speed: 2181.39 samples/sec	cross-entropy=0.000125	Most_frequent_ritual_frequency_for_audience-accuracy=1.000000
2019-09-01 13:20:51,631 [INFO]  Epoch[69] Train-cross-entropy=0.000155
2019-09-01 13:20:51,633 [INFO]  Epoch[69] Train-Most_frequent_ritual_frequency_for_audience-accuracy=1.000000
2019-09-01 13:20:51,635 [INFO]  Epoch[69] Time cost=0.330
2019-09-01 13:20:51,641 [INFO]  Saved checkpoint to "model/Most_frequent_ritual_frequency_for_audience_imputer/model-0069.params"
2019-09-01 13:20:51,672 [INFO]  Epoch[69] Validation-cross-entropy=0.001370
2019-09-01 13:20:51,675 [INFO]  Epoch[69] Validation-Most_frequent_ritual_frequency_for_audience-accuracy=1.000000
2019-09-01 13:20:51,831 [INFO]  Epoch[70] Batch [0-21]	Speed: 2297.02 samples/sec	cross-entropy=0.000121	Most_frequent_ritual_frequency_for_audience-accuracy=1.000000
2019-09-01 13:20:51,957 [INFO]  Epoch[70] Train-cross-entropy=0.000151
2019-09-01 13:20:51,959 [INFO]  Epoch[70] Train-Most_frequent_ritual_frequency_for_audience-accuracy=1.000000
2019-09-01 13:20:51,961 [INFO]  Epoch[70] Time cost=0.285
2019-09-01 13:20:51,967 [INFO]  Saved checkpoint to "model/Most_frequent_ritual_frequency_for_audience_imputer/model-0070.params"
2019-09-01 13:20:51,993 [INFO]  Epoch[70] Validation-cross-entropy=0.001378
2019-09-01 13:20:51,996 [INFO]  Epoch[70] Validation-Most_frequent_ritual_frequency_for_audience-accuracy=1.000000
2019-09-01 13:20:52,169 [INFO]  Epoch[71] Batch [0-21]	Speed: 2070.28 samples/sec	cross-entropy=0.000116	Most_frequent_ritual_frequency_for_audience-accuracy=1.000000
2019-09-01 13:20:52,295 [INFO]  Epoch[71] Train-cross-entropy=0.000145
2019-09-01 13:20:52,297 [INFO]  Epoch[71] Train-Most_frequent_ritual_frequency_for_audience-accuracy=1.000000
2019-09-01 13:20:52,299 [INFO]  Epoch[71] Time cost=0.301
2019-09-01 13:20:52,305 [INFO]  Saved checkpoint to "model/Most_frequent_ritual_frequency_for_audience_imputer/model-0071.params"
2019-09-01 13:20:52,330 [INFO]  Epoch[71] Validation-cross-entropy=0.001367
2019-09-01 13:20:52,333 [INFO]  Epoch[71] Validation-Most_frequent_ritual_frequency_for_audience-accuracy=1.000000
2019-09-01 13:20:52,487 [INFO]  Epoch[72] Batch [0-21]	Speed: 2350.38 samples/sec	cross-entropy=0.000111	Most_frequent_ritual_frequency_for_audience-accuracy=1.000000
2019-09-01 13:20:52,616 [INFO]  Epoch[72] Train-cross-entropy=0.000139
2019-09-01 13:20:52,619 [INFO]  Epoch[72] Train-Most_frequent_ritual_frequency_for_audience-accuracy=1.000000
2019-09-01 13:20:52,621 [INFO]  Epoch[72] Time cost=0.286
2019-09-01 13:20:52,628 [INFO]  Saved checkpoint to "model/Most_frequent_ritual_frequency_for_audience_imputer/model-0072.params"
2019-09-01 13:20:52,657 [INFO]  Epoch[72] Validation-cross-entropy=0.001330
2019-09-01 13:20:52,659 [INFO]  Epoch[72] Validation-Most_frequent_ritual_frequency_for_audience-accuracy=1.000000
2019-09-01 13:20:52,807 [INFO]  Epoch[73] Batch [0-21]	Speed: 2427.75 samples/sec	cross-entropy=0.000107	Most_frequent_ritual_frequency_for_audience-accuracy=1.000000
2019-09-01 13:20:52,959 [INFO]  Epoch[73] Train-cross-entropy=0.000134
2019-09-01 13:20:52,961 [INFO]  Epoch[73] Train-Most_frequent_ritual_frequency_for_audience-accuracy=1.000000
2019-09-01 13:20:52,963 [INFO]  Epoch[73] Time cost=0.302
2019-09-01 13:20:52,969 [INFO]  Saved checkpoint to "model/Most_frequent_ritual_frequency_for_audience_imputer/model-0073.params"
2019-09-01 13:20:52,998 [INFO]  Epoch[73] Validation-cross-entropy=0.001342
2019-09-01 13:20:53,000 [INFO]  Epoch[73] Validation-Most_frequent_ritual_frequency_for_audience-accuracy=1.000000
2019-09-01 13:20:53,155 [INFO]  Epoch[74] Batch [0-21]	Speed: 2285.55 samples/sec	cross-entropy=0.000103	Most_frequent_ritual_frequency_for_audience-accuracy=1.000000
2019-09-01 13:20:53,281 [INFO]  Epoch[74] Train-cross-entropy=0.000128
2019-09-01 13:20:53,283 [INFO]  Epoch[74] Train-Most_frequent_ritual_frequency_for_audience-accuracy=1.000000
2019-09-01 13:20:53,285 [INFO]  Epoch[74] Time cost=0.284
2019-09-01 13:20:53,291 [INFO]  Saved checkpoint to "model/Most_frequent_ritual_frequency_for_audience_imputer/model-0074.params"
2019-09-01 13:20:53,322 [INFO]  Epoch[74] Validation-cross-entropy=0.001323
2019-09-01 13:20:53,324 [INFO]  Epoch[74] Validation-Most_frequent_ritual_frequency_for_audience-accuracy=1.000000
2019-09-01 13:20:53,474 [INFO]  Epoch[75] Batch [0-21]	Speed: 2413.32 samples/sec	cross-entropy=0.000099	Most_frequent_ritual_frequency_for_audience-accuracy=1.000000
2019-09-01 13:20:53,602 [INFO]  Epoch[75] Train-cross-entropy=0.000123
2019-09-01 13:20:53,604 [INFO]  Epoch[75] Train-Most_frequent_ritual_frequency_for_audience-accuracy=1.000000
2019-09-01 13:20:53,606 [INFO]  Epoch[75] Time cost=0.280
2019-09-01 13:20:53,612 [INFO]  Saved checkpoint to "model/Most_frequent_ritual_frequency_for_audience_imputer/model-0075.params"
2019-09-01 13:20:53,642 [INFO]  Epoch[75] Validation-cross-entropy=0.001314
2019-09-01 13:20:53,644 [INFO]  Epoch[75] Validation-Most_frequent_ritual_frequency_for_audience-accuracy=1.000000
2019-09-01 13:20:53,807 [INFO]  Epoch[76] Batch [0-21]	Speed: 2211.28 samples/sec	cross-entropy=0.000095	Most_frequent_ritual_frequency_for_audience-accuracy=1.000000
2019-09-01 13:20:53,936 [INFO]  Epoch[76] Train-cross-entropy=0.000119
2019-09-01 13:20:53,939 [INFO]  Epoch[76] Train-Most_frequent_ritual_frequency_for_audience-accuracy=1.000000
2019-09-01 13:20:53,941 [INFO]  Epoch[76] Time cost=0.295
2019-09-01 13:20:53,948 [INFO]  Saved checkpoint to "model/Most_frequent_ritual_frequency_for_audience_imputer/model-0076.params"
2019-09-01 13:20:53,977 [INFO]  Epoch[76] Validation-cross-entropy=0.001304
2019-09-01 13:20:53,980 [INFO]  Epoch[76] Validation-Most_frequent_ritual_frequency_for_audience-accuracy=1.000000
2019-09-01 13:20:54,131 [INFO]  Epoch[77] Batch [0-21]	Speed: 2379.94 samples/sec	cross-entropy=0.000091	Most_frequent_ritual_frequency_for_audience-accuracy=1.000000
2019-09-01 13:20:54,261 [INFO]  Epoch[77] Train-cross-entropy=0.000113
2019-09-01 13:20:54,263 [INFO]  Epoch[77] Train-Most_frequent_ritual_frequency_for_audience-accuracy=1.000000
2019-09-01 13:20:54,265 [INFO]  Epoch[77] Time cost=0.283
2019-09-01 13:20:54,271 [INFO]  Saved checkpoint to "model/Most_frequent_ritual_frequency_for_audience_imputer/model-0077.params"
2019-09-01 13:20:54,307 [INFO]  Epoch[77] Validation-cross-entropy=0.001268
2019-09-01 13:20:54,309 [INFO]  Epoch[77] Validation-Most_frequent_ritual_frequency_for_audience-accuracy=1.000000
2019-09-01 13:20:54,461 [INFO]  Epoch[78] Batch [0-21]	Speed: 2387.30 samples/sec	cross-entropy=0.000089	Most_frequent_ritual_frequency_for_audience-accuracy=1.000000
2019-09-01 13:20:54,606 [INFO]  Epoch[78] Train-cross-entropy=0.000110
2019-09-01 13:20:54,608 [INFO]  Epoch[78] Train-Most_frequent_ritual_frequency_for_audience-accuracy=1.000000
2019-09-01 13:20:54,610 [INFO]  Epoch[78] Time cost=0.299
2019-09-01 13:20:54,615 [INFO]  Saved checkpoint to "model/Most_frequent_ritual_frequency_for_audience_imputer/model-0078.params"
2019-09-01 13:20:54,646 [INFO]  Epoch[78] Validation-cross-entropy=0.001282
2019-09-01 13:20:54,648 [INFO]  Epoch[78] Validation-Most_frequent_ritual_frequency_for_audience-accuracy=1.000000
2019-09-01 13:20:54,824 [INFO]  Epoch[79] Batch [0-21]	Speed: 2044.14 samples/sec	cross-entropy=0.000085	Most_frequent_ritual_frequency_for_audience-accuracy=1.000000
2019-09-01 13:20:54,950 [INFO]  Epoch[79] Train-cross-entropy=0.000105
2019-09-01 13:20:54,952 [INFO]  Epoch[79] Train-Most_frequent_ritual_frequency_for_audience-accuracy=1.000000
2019-09-01 13:20:54,954 [INFO]  Epoch[79] Time cost=0.304
2019-09-01 13:20:54,960 [INFO]  Saved checkpoint to "model/Most_frequent_ritual_frequency_for_audience_imputer/model-0079.params"
2019-09-01 13:20:54,985 [INFO]  Epoch[79] Validation-cross-entropy=0.001241
2019-09-01 13:20:54,988 [INFO]  Epoch[79] Validation-Most_frequent_ritual_frequency_for_audience-accuracy=1.000000
2019-09-01 13:20:55,137 [INFO]  Epoch[80] Batch [0-21]	Speed: 2403.95 samples/sec	cross-entropy=0.000082	Most_frequent_ritual_frequency_for_audience-accuracy=1.000000
2019-09-01 13:20:55,268 [INFO]  Epoch[80] Train-cross-entropy=0.000101
2019-09-01 13:20:55,270 [INFO]  Epoch[80] Train-Most_frequent_ritual_frequency_for_audience-accuracy=1.000000
2019-09-01 13:20:55,272 [INFO]  Epoch[80] Time cost=0.281
2019-09-01 13:20:55,278 [INFO]  Saved checkpoint to "model/Most_frequent_ritual_frequency_for_audience_imputer/model-0080.params"
2019-09-01 13:20:55,309 [INFO]  Epoch[80] Validation-cross-entropy=0.001238
2019-09-01 13:20:55,311 [INFO]  Epoch[80] Validation-Most_frequent_ritual_frequency_for_audience-accuracy=1.000000
2019-09-01 13:20:55,474 [INFO]  Epoch[81] Batch [0-21]	Speed: 2235.45 samples/sec	cross-entropy=0.000079	Most_frequent_ritual_frequency_for_audience-accuracy=1.000000
2019-09-01 13:20:55,610 [INFO]  Epoch[81] Train-cross-entropy=0.000096
2019-09-01 13:20:55,613 [INFO]  Epoch[81] Train-Most_frequent_ritual_frequency_for_audience-accuracy=1.000000
2019-09-01 13:20:55,615 [INFO]  Epoch[81] Time cost=0.302
2019-09-01 13:20:55,622 [INFO]  Saved checkpoint to "model/Most_frequent_ritual_frequency_for_audience_imputer/model-0081.params"
2019-09-01 13:20:55,652 [INFO]  Epoch[81] Validation-cross-entropy=0.001217
2019-09-01 13:20:55,654 [INFO]  Epoch[81] Validation-Most_frequent_ritual_frequency_for_audience-accuracy=1.000000
2019-09-01 13:20:55,802 [INFO]  Epoch[82] Batch [0-21]	Speed: 2417.91 samples/sec	cross-entropy=0.000077	Most_frequent_ritual_frequency_for_audience-accuracy=1.000000
2019-09-01 13:20:55,929 [INFO]  Epoch[82] Train-cross-entropy=0.000093
2019-09-01 13:20:55,931 [INFO]  Epoch[82] Train-Most_frequent_ritual_frequency_for_audience-accuracy=1.000000
2019-09-01 13:20:55,933 [INFO]  Epoch[82] Time cost=0.277
2019-09-01 13:20:55,939 [INFO]  Saved checkpoint to "model/Most_frequent_ritual_frequency_for_audience_imputer/model-0082.params"
2019-09-01 13:20:55,964 [INFO]  Epoch[82] Validation-cross-entropy=0.001227
2019-09-01 13:20:55,967 [INFO]  Epoch[82] Validation-Most_frequent_ritual_frequency_for_audience-accuracy=1.000000
2019-09-01 13:20:56,115 [INFO]  Epoch[83] Batch [0-21]	Speed: 2410.94 samples/sec	cross-entropy=0.000074	Most_frequent_ritual_frequency_for_audience-accuracy=1.000000
2019-09-01 13:20:56,242 [INFO]  Epoch[83] Train-cross-entropy=0.000090
2019-09-01 13:20:56,244 [INFO]  Epoch[83] Train-Most_frequent_ritual_frequency_for_audience-accuracy=1.000000
2019-09-01 13:20:56,246 [INFO]  Epoch[83] Time cost=0.277
2019-09-01 13:20:56,252 [INFO]  Saved checkpoint to "model/Most_frequent_ritual_frequency_for_audience_imputer/model-0083.params"
2019-09-01 13:20:56,283 [INFO]  Epoch[83] Validation-cross-entropy=0.001171
2019-09-01 13:20:56,285 [INFO]  Epoch[83] Validation-Most_frequent_ritual_frequency_for_audience-accuracy=1.000000
2019-09-01 13:20:56,434 [INFO]  Epoch[84] Batch [0-21]	Speed: 2441.09 samples/sec	cross-entropy=0.000071	Most_frequent_ritual_frequency_for_audience-accuracy=1.000000
2019-09-01 13:20:56,563 [INFO]  Epoch[84] Train-cross-entropy=0.000087
2019-09-01 13:20:56,566 [INFO]  Epoch[84] Train-Most_frequent_ritual_frequency_for_audience-accuracy=1.000000
2019-09-01 13:20:56,568 [INFO]  Epoch[84] Time cost=0.281
2019-09-01 13:20:56,575 [INFO]  Saved checkpoint to "model/Most_frequent_ritual_frequency_for_audience_imputer/model-0084.params"
2019-09-01 13:20:56,605 [INFO]  Epoch[84] Validation-cross-entropy=0.001172
2019-09-01 13:20:56,607 [INFO]  Epoch[84] Validation-Most_frequent_ritual_frequency_for_audience-accuracy=1.000000
2019-09-01 13:20:56,759 [INFO]  Epoch[85] Batch [0-21]	Speed: 2367.26 samples/sec	cross-entropy=0.000068	Most_frequent_ritual_frequency_for_audience-accuracy=1.000000
2019-09-01 13:20:56,891 [INFO]  Epoch[85] Train-cross-entropy=0.000085
2019-09-01 13:20:56,894 [INFO]  Epoch[85] Train-Most_frequent_ritual_frequency_for_audience-accuracy=1.000000
2019-09-01 13:20:56,896 [INFO]  Epoch[85] Time cost=0.286
2019-09-01 13:20:56,903 [INFO]  Saved checkpoint to "model/Most_frequent_ritual_frequency_for_audience_imputer/model-0085.params"
2019-09-01 13:20:56,934 [INFO]  Epoch[85] Validation-cross-entropy=0.001167
2019-09-01 13:20:56,937 [INFO]  Epoch[85] Validation-Most_frequent_ritual_frequency_for_audience-accuracy=1.000000
2019-09-01 13:20:57,089 [INFO]  Epoch[86] Batch [0-21]	Speed: 2350.67 samples/sec	cross-entropy=0.000066	Most_frequent_ritual_frequency_for_audience-accuracy=1.000000
2019-09-01 13:20:57,221 [INFO]  Epoch[86] Train-cross-entropy=0.000081
2019-09-01 13:20:57,224 [INFO]  Epoch[86] Train-Most_frequent_ritual_frequency_for_audience-accuracy=1.000000
2019-09-01 13:20:57,226 [INFO]  Epoch[86] Time cost=0.287
2019-09-01 13:20:57,233 [INFO]  Saved checkpoint to "model/Most_frequent_ritual_frequency_for_audience_imputer/model-0086.params"
2019-09-01 13:20:57,262 [INFO]  Epoch[86] Validation-cross-entropy=0.001140
2019-09-01 13:20:57,265 [INFO]  Epoch[86] Validation-Most_frequent_ritual_frequency_for_audience-accuracy=1.000000
2019-09-01 13:20:57,422 [INFO]  Epoch[87] Batch [0-21]	Speed: 2286.55 samples/sec	cross-entropy=0.000063	Most_frequent_ritual_frequency_for_audience-accuracy=1.000000
2019-09-01 13:20:57,567 [INFO]  Epoch[87] Train-cross-entropy=0.000078
2019-09-01 13:20:57,569 [INFO]  Epoch[87] Train-Most_frequent_ritual_frequency_for_audience-accuracy=1.000000
2019-09-01 13:20:57,572 [INFO]  Epoch[87] Time cost=0.304
2019-09-01 13:20:57,579 [INFO]  Saved checkpoint to "model/Most_frequent_ritual_frequency_for_audience_imputer/model-0087.params"
2019-09-01 13:20:57,616 [INFO]  Epoch[87] Validation-cross-entropy=0.001125
2019-09-01 13:20:57,618 [INFO]  Epoch[87] Validation-Most_frequent_ritual_frequency_for_audience-accuracy=1.000000
2019-09-01 13:20:57,796 [INFO]  Epoch[88] Batch [0-21]	Speed: 2040.97 samples/sec	cross-entropy=0.000062	Most_frequent_ritual_frequency_for_audience-accuracy=1.000000
2019-09-01 13:20:57,924 [INFO]  Epoch[88] Train-cross-entropy=0.000075
2019-09-01 13:20:57,926 [INFO]  Epoch[88] Train-Most_frequent_ritual_frequency_for_audience-accuracy=1.000000
2019-09-01 13:20:57,928 [INFO]  Epoch[88] Time cost=0.307
2019-09-01 13:20:57,934 [INFO]  Saved checkpoint to "model/Most_frequent_ritual_frequency_for_audience_imputer/model-0088.params"
2019-09-01 13:20:57,964 [INFO]  Epoch[88] Validation-cross-entropy=0.001102
2019-09-01 13:20:57,967 [INFO]  Epoch[88] Validation-Most_frequent_ritual_frequency_for_audience-accuracy=1.000000
2019-09-01 13:20:58,136 [INFO]  Epoch[89] Batch [0-21]	Speed: 2144.90 samples/sec	cross-entropy=0.000060	Most_frequent_ritual_frequency_for_audience-accuracy=1.000000
2019-09-01 13:20:58,268 [INFO]  Epoch[89] Train-cross-entropy=0.000073
2019-09-01 13:20:58,270 [INFO]  Epoch[89] Train-Most_frequent_ritual_frequency_for_audience-accuracy=1.000000
2019-09-01 13:20:58,272 [INFO]  Epoch[89] Time cost=0.303
2019-09-01 13:20:58,278 [INFO]  Saved checkpoint to "model/Most_frequent_ritual_frequency_for_audience_imputer/model-0089.params"
2019-09-01 13:20:58,307 [INFO]  Epoch[89] Validation-cross-entropy=0.001102
2019-09-01 13:20:58,309 [INFO]  Epoch[89] Validation-Most_frequent_ritual_frequency_for_audience-accuracy=1.000000
2019-09-01 13:20:58,460 [INFO]  Epoch[90] Batch [0-21]	Speed: 2368.32 samples/sec	cross-entropy=0.000057	Most_frequent_ritual_frequency_for_audience-accuracy=1.000000
2019-09-01 13:20:58,593 [INFO]  Epoch[90] Train-cross-entropy=0.000070
2019-09-01 13:20:58,595 [INFO]  Epoch[90] Train-Most_frequent_ritual_frequency_for_audience-accuracy=1.000000
2019-09-01 13:20:58,598 [INFO]  Epoch[90] Time cost=0.287
2019-09-01 13:20:58,604 [INFO]  Saved checkpoint to "model/Most_frequent_ritual_frequency_for_audience_imputer/model-0090.params"
2019-09-01 13:20:58,641 [INFO]  Epoch[90] Validation-cross-entropy=0.001085
2019-09-01 13:20:58,643 [INFO]  Epoch[90] Validation-Most_frequent_ritual_frequency_for_audience-accuracy=1.000000
2019-09-01 13:20:58,798 [INFO]  Epoch[91] Batch [0-21]	Speed: 2367.44 samples/sec	cross-entropy=0.000055	Most_frequent_ritual_frequency_for_audience-accuracy=1.000000
2019-09-01 13:20:58,930 [INFO]  Epoch[91] Train-cross-entropy=0.000068
2019-09-01 13:20:58,933 [INFO]  Epoch[91] Train-Most_frequent_ritual_frequency_for_audience-accuracy=1.000000
2019-09-01 13:20:58,935 [INFO]  Epoch[91] Time cost=0.290
2019-09-01 13:20:58,942 [INFO]  Saved checkpoint to "model/Most_frequent_ritual_frequency_for_audience_imputer/model-0091.params"
2019-09-01 13:20:58,972 [INFO]  Epoch[91] Validation-cross-entropy=0.001065
2019-09-01 13:20:58,975 [INFO]  Epoch[91] Validation-Most_frequent_ritual_frequency_for_audience-accuracy=1.000000
2019-09-01 13:20:59,132 [INFO]  Epoch[92] Batch [0-21]	Speed: 2275.74 samples/sec	cross-entropy=0.000053	Most_frequent_ritual_frequency_for_audience-accuracy=1.000000
2019-09-01 13:20:59,265 [INFO]  Epoch[92] Train-cross-entropy=0.000065
2019-09-01 13:20:59,267 [INFO]  Epoch[92] Train-Most_frequent_ritual_frequency_for_audience-accuracy=1.000000
2019-09-01 13:20:59,270 [INFO]  Epoch[92] Time cost=0.292
2019-09-01 13:20:59,277 [INFO]  Saved checkpoint to "model/Most_frequent_ritual_frequency_for_audience_imputer/model-0092.params"
2019-09-01 13:20:59,307 [INFO]  Epoch[92] Validation-cross-entropy=0.001054
2019-09-01 13:20:59,309 [INFO]  Epoch[92] Validation-Most_frequent_ritual_frequency_for_audience-accuracy=1.000000
2019-09-01 13:20:59,463 [INFO]  Epoch[93] Batch [0-21]	Speed: 2341.10 samples/sec	cross-entropy=0.000051	Most_frequent_ritual_frequency_for_audience-accuracy=1.000000
2019-09-01 13:20:59,598 [INFO]  Epoch[93] Train-cross-entropy=0.000063
2019-09-01 13:20:59,601 [INFO]  Epoch[93] Train-Most_frequent_ritual_frequency_for_audience-accuracy=1.000000
2019-09-01 13:20:59,603 [INFO]  Epoch[93] Time cost=0.291
2019-09-01 13:20:59,610 [INFO]  Saved checkpoint to "model/Most_frequent_ritual_frequency_for_audience_imputer/model-0093.params"
2019-09-01 13:20:59,647 [INFO]  Epoch[93] Validation-cross-entropy=0.001039
2019-09-01 13:20:59,649 [INFO]  Epoch[93] Validation-Most_frequent_ritual_frequency_for_audience-accuracy=1.000000
2019-09-01 13:20:59,803 [INFO]  Epoch[94] Batch [0-21]	Speed: 2374.76 samples/sec	cross-entropy=0.000049	Most_frequent_ritual_frequency_for_audience-accuracy=1.000000
2019-09-01 13:20:59,942 [INFO]  Epoch[94] Train-cross-entropy=0.000060
2019-09-01 13:20:59,945 [INFO]  Epoch[94] Train-Most_frequent_ritual_frequency_for_audience-accuracy=1.000000
2019-09-01 13:20:59,947 [INFO]  Epoch[94] Time cost=0.296
2019-09-01 13:20:59,954 [INFO]  Saved checkpoint to "model/Most_frequent_ritual_frequency_for_audience_imputer/model-0094.params"
2019-09-01 13:20:59,985 [INFO]  Epoch[94] Validation-cross-entropy=0.001012
2019-09-01 13:20:59,987 [INFO]  Epoch[94] Validation-Most_frequent_ritual_frequency_for_audience-accuracy=1.000000
2019-09-01 13:21:00,141 [INFO]  Epoch[95] Batch [0-21]	Speed: 2318.21 samples/sec	cross-entropy=0.000048	Most_frequent_ritual_frequency_for_audience-accuracy=1.000000
2019-09-01 13:21:00,268 [INFO]  Epoch[95] Train-cross-entropy=0.000058
2019-09-01 13:21:00,270 [INFO]  Epoch[95] Train-Most_frequent_ritual_frequency_for_audience-accuracy=1.000000
2019-09-01 13:21:00,272 [INFO]  Epoch[95] Time cost=0.283
2019-09-01 13:21:00,278 [INFO]  Saved checkpoint to "model/Most_frequent_ritual_frequency_for_audience_imputer/model-0095.params"
2019-09-01 13:21:00,304 [INFO]  Epoch[95] Validation-cross-entropy=0.001016
2019-09-01 13:21:00,307 [INFO]  Epoch[95] Validation-Most_frequent_ritual_frequency_for_audience-accuracy=1.000000
2019-09-01 13:21:00,456 [INFO]  Epoch[96] Batch [0-21]	Speed: 2409.15 samples/sec	cross-entropy=0.000046	Most_frequent_ritual_frequency_for_audience-accuracy=1.000000
2019-09-01 13:21:00,582 [INFO]  Epoch[96] Train-cross-entropy=0.000056
2019-09-01 13:21:00,585 [INFO]  Epoch[96] Train-Most_frequent_ritual_frequency_for_audience-accuracy=1.000000
2019-09-01 13:21:00,586 [INFO]  Epoch[96] Time cost=0.277
2019-09-01 13:21:00,592 [INFO]  Saved checkpoint to "model/Most_frequent_ritual_frequency_for_audience_imputer/model-0096.params"
2019-09-01 13:21:00,623 [INFO]  Epoch[96] Validation-cross-entropy=0.001007
2019-09-01 13:21:00,625 [INFO]  Epoch[96] Validation-Most_frequent_ritual_frequency_for_audience-accuracy=1.000000
2019-09-01 13:21:00,800 [INFO]  Epoch[97] Batch [0-21]	Speed: 2091.18 samples/sec	cross-entropy=0.000044	Most_frequent_ritual_frequency_for_audience-accuracy=1.000000
2019-09-01 13:21:00,927 [INFO]  Epoch[97] Train-cross-entropy=0.000054
2019-09-01 13:21:00,929 [INFO]  Epoch[97] Train-Most_frequent_ritual_frequency_for_audience-accuracy=1.000000
2019-09-01 13:21:00,931 [INFO]  Epoch[97] Time cost=0.303
2019-09-01 13:21:00,936 [INFO]  Saved checkpoint to "model/Most_frequent_ritual_frequency_for_audience_imputer/model-0097.params"
2019-09-01 13:21:00,973 [INFO]  Epoch[97] Validation-cross-entropy=0.001003
2019-09-01 13:21:00,975 [INFO]  Epoch[97] Validation-Most_frequent_ritual_frequency_for_audience-accuracy=1.000000
2019-09-01 13:21:01,131 [INFO]  Epoch[98] Batch [0-21]	Speed: 2347.45 samples/sec	cross-entropy=0.000043	Most_frequent_ritual_frequency_for_audience-accuracy=1.000000
2019-09-01 13:21:01,258 [INFO]  Epoch[98] Train-cross-entropy=0.000053
2019-09-01 13:21:01,260 [INFO]  Epoch[98] Train-Most_frequent_ritual_frequency_for_audience-accuracy=1.000000
2019-09-01 13:21:01,262 [INFO]  Epoch[98] Time cost=0.285
2019-09-01 13:21:01,268 [INFO]  Saved checkpoint to "model/Most_frequent_ritual_frequency_for_audience_imputer/model-0098.params"
2019-09-01 13:21:01,299 [INFO]  Epoch[98] Validation-cross-entropy=0.000983
2019-09-01 13:21:01,301 [INFO]  Epoch[98] Validation-Most_frequent_ritual_frequency_for_audience-accuracy=1.000000
2019-09-01 13:21:01,450 [INFO]  Epoch[99] Batch [0-21]	Speed: 2438.06 samples/sec	cross-entropy=0.000041	Most_frequent_ritual_frequency_for_audience-accuracy=1.000000
2019-09-01 13:21:01,612 [INFO]  Epoch[99] Train-cross-entropy=0.000051
2019-09-01 13:21:01,615 [INFO]  Epoch[99] Train-Most_frequent_ritual_frequency_for_audience-accuracy=1.000000
2019-09-01 13:21:01,617 [INFO]  Epoch[99] Time cost=0.314
2019-09-01 13:21:01,623 [INFO]  Saved checkpoint to "model/Most_frequent_ritual_frequency_for_audience_imputer/model-0099.params"
2019-09-01 13:21:01,660 [INFO]  Epoch[99] Validation-cross-entropy=0.000955
2019-09-01 13:21:01,662 [INFO]  Epoch[99] Validation-Most_frequent_ritual_frequency_for_audience-accuracy=1.000000
2019-09-01 13:21:01,834 [INFO]  Epoch[100] Batch [0-21]	Speed: 2111.80 samples/sec	cross-entropy=0.000040	Most_frequent_ritual_frequency_for_audience-accuracy=1.000000
2019-09-01 13:21:01,965 [INFO]  Epoch[100] Train-cross-entropy=0.000049
2019-09-01 13:21:01,969 [INFO]  Epoch[100] Train-Most_frequent_ritual_frequency_for_audience-accuracy=1.000000
2019-09-01 13:21:01,972 [INFO]  Epoch[100] Time cost=0.307
2019-09-01 13:21:01,978 [INFO]  Saved checkpoint to "model/Most_frequent_ritual_frequency_for_audience_imputer/model-0100.params"
2019-09-01 13:21:02,016 [INFO]  Epoch[100] Validation-cross-entropy=0.000962
2019-09-01 13:21:02,018 [INFO]  Epoch[100] Validation-Most_frequent_ritual_frequency_for_audience-accuracy=1.000000
2019-09-01 13:21:02,191 [INFO]  Epoch[101] Batch [0-21]	Speed: 2114.52 samples/sec	cross-entropy=0.000039	Most_frequent_ritual_frequency_for_audience-accuracy=1.000000
2019-09-01 13:21:02,327 [INFO]  Epoch[101] Train-cross-entropy=0.000047
2019-09-01 13:21:02,329 [INFO]  Epoch[101] Train-Most_frequent_ritual_frequency_for_audience-accuracy=1.000000
2019-09-01 13:21:02,331 [INFO]  Epoch[101] Time cost=0.311
2019-09-01 13:21:02,337 [INFO]  Saved checkpoint to "model/Most_frequent_ritual_frequency_for_audience_imputer/model-0101.params"
2019-09-01 13:21:02,374 [INFO]  Epoch[101] Validation-cross-entropy=0.000945
2019-09-01 13:21:02,376 [INFO]  Epoch[101] Validation-Most_frequent_ritual_frequency_for_audience-accuracy=1.000000
2019-09-01 13:21:02,529 [INFO]  Epoch[102] Batch [0-21]	Speed: 2367.35 samples/sec	cross-entropy=0.000038	Most_frequent_ritual_frequency_for_audience-accuracy=1.000000
2019-09-01 13:21:02,656 [INFO]  Epoch[102] Train-cross-entropy=0.000046
2019-09-01 13:21:02,658 [INFO]  Epoch[102] Train-Most_frequent_ritual_frequency_for_audience-accuracy=1.000000
2019-09-01 13:21:02,660 [INFO]  Epoch[102] Time cost=0.281
2019-09-01 13:21:02,665 [INFO]  Saved checkpoint to "model/Most_frequent_ritual_frequency_for_audience_imputer/model-0102.params"
2019-09-01 13:21:02,696 [INFO]  Epoch[102] Validation-cross-entropy=0.000931
2019-09-01 13:21:02,699 [INFO]  Epoch[102] Validation-Most_frequent_ritual_frequency_for_audience-accuracy=1.000000
2019-09-01 13:21:02,860 [INFO]  Epoch[103] Batch [0-21]	Speed: 2229.69 samples/sec	cross-entropy=0.000036	Most_frequent_ritual_frequency_for_audience-accuracy=1.000000
2019-09-01 13:21:02,987 [INFO]  Epoch[103] Train-cross-entropy=0.000044
2019-09-01 13:21:02,989 [INFO]  Epoch[103] Train-Most_frequent_ritual_frequency_for_audience-accuracy=1.000000
2019-09-01 13:21:02,991 [INFO]  Epoch[103] Time cost=0.290
2019-09-01 13:21:02,997 [INFO]  Saved checkpoint to "model/Most_frequent_ritual_frequency_for_audience_imputer/model-0103.params"
2019-09-01 13:21:03,022 [INFO]  Epoch[103] Validation-cross-entropy=0.000931
2019-09-01 13:21:03,026 [INFO]  Epoch[103] Validation-Most_frequent_ritual_frequency_for_audience-accuracy=1.000000
2019-09-01 13:21:03,177 [INFO]  Epoch[104] Batch [0-21]	Speed: 2384.35 samples/sec	cross-entropy=0.000035	Most_frequent_ritual_frequency_for_audience-accuracy=1.000000
2019-09-01 13:21:03,312 [INFO]  Epoch[104] Train-cross-entropy=0.000043
2019-09-01 13:21:03,315 [INFO]  Epoch[104] Train-Most_frequent_ritual_frequency_for_audience-accuracy=1.000000
2019-09-01 13:21:03,317 [INFO]  Epoch[104] Time cost=0.288
2019-09-01 13:21:03,324 [INFO]  Saved checkpoint to "model/Most_frequent_ritual_frequency_for_audience_imputer/model-0104.params"
2019-09-01 13:21:03,354 [INFO]  Epoch[104] Validation-cross-entropy=0.000916
2019-09-01 13:21:03,357 [INFO]  Epoch[104] Validation-Most_frequent_ritual_frequency_for_audience-accuracy=1.000000
2019-09-01 13:21:03,513 [INFO]  Epoch[105] Batch [0-21]	Speed: 2291.21 samples/sec	cross-entropy=0.000034	Most_frequent_ritual_frequency_for_audience-accuracy=1.000000
2019-09-01 13:21:03,643 [INFO]  Epoch[105] Train-cross-entropy=0.000042
2019-09-01 13:21:03,646 [INFO]  Epoch[105] Train-Most_frequent_ritual_frequency_for_audience-accuracy=1.000000
2019-09-01 13:21:03,648 [INFO]  Epoch[105] Time cost=0.289
2019-09-01 13:21:03,654 [INFO]  Saved checkpoint to "model/Most_frequent_ritual_frequency_for_audience_imputer/model-0105.params"
2019-09-01 13:21:03,683 [INFO]  Epoch[105] Validation-cross-entropy=0.000906
2019-09-01 13:21:03,685 [INFO]  Epoch[105] Validation-Most_frequent_ritual_frequency_for_audience-accuracy=1.000000
2019-09-01 13:21:03,839 [INFO]  Epoch[106] Batch [0-21]	Speed: 2313.95 samples/sec	cross-entropy=0.000033	Most_frequent_ritual_frequency_for_audience-accuracy=1.000000
2019-09-01 13:21:03,965 [INFO]  Epoch[106] Train-cross-entropy=0.000040
2019-09-01 13:21:03,967 [INFO]  Epoch[106] Train-Most_frequent_ritual_frequency_for_audience-accuracy=1.000000
2019-09-01 13:21:03,969 [INFO]  Epoch[106] Time cost=0.282
2019-09-01 13:21:03,975 [INFO]  Saved checkpoint to "model/Most_frequent_ritual_frequency_for_audience_imputer/model-0106.params"
2019-09-01 13:21:04,001 [INFO]  Epoch[106] Validation-cross-entropy=0.000892
2019-09-01 13:21:04,004 [INFO]  Epoch[106] Validation-Most_frequent_ritual_frequency_for_audience-accuracy=1.000000
2019-09-01 13:21:04,154 [INFO]  Epoch[107] Batch [0-21]	Speed: 2375.35 samples/sec	cross-entropy=0.000032	Most_frequent_ritual_frequency_for_audience-accuracy=1.000000
2019-09-01 13:21:04,281 [INFO]  Epoch[107] Train-cross-entropy=0.000039
2019-09-01 13:21:04,283 [INFO]  Epoch[107] Train-Most_frequent_ritual_frequency_for_audience-accuracy=1.000000
2019-09-01 13:21:04,285 [INFO]  Epoch[107] Time cost=0.279
2019-09-01 13:21:04,291 [INFO]  Saved checkpoint to "model/Most_frequent_ritual_frequency_for_audience_imputer/model-0107.params"
2019-09-01 13:21:04,317 [INFO]  Epoch[107] Validation-cross-entropy=0.000904
2019-09-01 13:21:04,319 [INFO]  Epoch[107] Validation-Most_frequent_ritual_frequency_for_audience-accuracy=1.000000
2019-09-01 13:21:04,467 [INFO]  Epoch[108] Batch [0-21]	Speed: 2428.08 samples/sec	cross-entropy=0.000031	Most_frequent_ritual_frequency_for_audience-accuracy=1.000000
2019-09-01 13:21:04,593 [INFO]  Epoch[108] Train-cross-entropy=0.000038
2019-09-01 13:21:04,595 [INFO]  Epoch[108] Train-Most_frequent_ritual_frequency_for_audience-accuracy=1.000000
2019-09-01 13:21:04,597 [INFO]  Epoch[108] Time cost=0.275
2019-09-01 13:21:04,603 [INFO]  Saved checkpoint to "model/Most_frequent_ritual_frequency_for_audience_imputer/model-0108.params"
2019-09-01 13:21:04,628 [INFO]  Epoch[108] Validation-cross-entropy=0.000884
2019-09-01 13:21:04,631 [INFO]  Epoch[108] Validation-Most_frequent_ritual_frequency_for_audience-accuracy=1.000000
2019-09-01 13:21:04,778 [INFO]  Epoch[109] Batch [0-21]	Speed: 2445.40 samples/sec	cross-entropy=0.000030	Most_frequent_ritual_frequency_for_audience-accuracy=1.000000
2019-09-01 13:21:04,904 [INFO]  Epoch[109] Train-cross-entropy=0.000037
2019-09-01 13:21:04,907 [INFO]  Epoch[109] Train-Most_frequent_ritual_frequency_for_audience-accuracy=1.000000
2019-09-01 13:21:04,908 [INFO]  Epoch[109] Time cost=0.275
2019-09-01 13:21:04,914 [INFO]  Saved checkpoint to "model/Most_frequent_ritual_frequency_for_audience_imputer/model-0109.params"
2019-09-01 13:21:04,945 [INFO]  Epoch[109] Validation-cross-entropy=0.000882
2019-09-01 13:21:04,947 [INFO]  Epoch[109] Validation-Most_frequent_ritual_frequency_for_audience-accuracy=1.000000
2019-09-01 13:21:05,099 [INFO]  Epoch[110] Batch [0-21]	Speed: 2385.24 samples/sec	cross-entropy=0.000029	Most_frequent_ritual_frequency_for_audience-accuracy=1.000000
2019-09-01 13:21:05,236 [INFO]  Epoch[110] Train-cross-entropy=0.000035
2019-09-01 13:21:05,238 [INFO]  Epoch[110] Train-Most_frequent_ritual_frequency_for_audience-accuracy=1.000000
2019-09-01 13:21:05,240 [INFO]  Epoch[110] Time cost=0.291
2019-09-01 13:21:05,246 [INFO]  Saved checkpoint to "model/Most_frequent_ritual_frequency_for_audience_imputer/model-0110.params"
2019-09-01 13:21:05,272 [INFO]  Epoch[110] Validation-cross-entropy=0.000862
2019-09-01 13:21:05,275 [INFO]  Epoch[110] Validation-Most_frequent_ritual_frequency_for_audience-accuracy=1.000000
2019-09-01 13:21:05,425 [INFO]  Epoch[111] Batch [0-21]	Speed: 2400.82 samples/sec	cross-entropy=0.000028	Most_frequent_ritual_frequency_for_audience-accuracy=1.000000
2019-09-01 13:21:05,554 [INFO]  Epoch[111] Train-cross-entropy=0.000035
2019-09-01 13:21:05,556 [INFO]  Epoch[111] Train-Most_frequent_ritual_frequency_for_audience-accuracy=1.000000
2019-09-01 13:21:05,558 [INFO]  Epoch[111] Time cost=0.281
2019-09-01 13:21:05,564 [INFO]  Saved checkpoint to "model/Most_frequent_ritual_frequency_for_audience_imputer/model-0111.params"
2019-09-01 13:21:05,590 [INFO]  Epoch[111] Validation-cross-entropy=0.000865
2019-09-01 13:21:05,593 [INFO]  Epoch[111] Validation-Most_frequent_ritual_frequency_for_audience-accuracy=1.000000
2019-09-01 13:21:05,741 [INFO]  Epoch[112] Batch [0-21]	Speed: 2406.74 samples/sec	cross-entropy=0.000027	Most_frequent_ritual_frequency_for_audience-accuracy=1.000000
2019-09-01 13:21:05,883 [INFO]  Epoch[112] Train-cross-entropy=0.000034
2019-09-01 13:21:05,886 [INFO]  Epoch[112] Train-Most_frequent_ritual_frequency_for_audience-accuracy=1.000000
2019-09-01 13:21:05,888 [INFO]  Epoch[112] Time cost=0.293
2019-09-01 13:21:05,895 [INFO]  Saved checkpoint to "model/Most_frequent_ritual_frequency_for_audience_imputer/model-0112.params"
2019-09-01 13:21:05,925 [INFO]  Epoch[112] Validation-cross-entropy=0.000860
2019-09-01 13:21:05,928 [INFO]  Epoch[112] Validation-Most_frequent_ritual_frequency_for_audience-accuracy=1.000000
2019-09-01 13:21:06,080 [INFO]  Epoch[113] Batch [0-21]	Speed: 2357.39 samples/sec	cross-entropy=0.000026	Most_frequent_ritual_frequency_for_audience-accuracy=1.000000
2019-09-01 13:21:06,209 [INFO]  Epoch[113] Train-cross-entropy=0.000033
2019-09-01 13:21:06,211 [INFO]  Epoch[113] Train-Most_frequent_ritual_frequency_for_audience-accuracy=1.000000
2019-09-01 13:21:06,213 [INFO]  Epoch[113] Time cost=0.283
2019-09-01 13:21:06,219 [INFO]  Saved checkpoint to "model/Most_frequent_ritual_frequency_for_audience_imputer/model-0113.params"
2019-09-01 13:21:06,244 [INFO]  Epoch[113] Validation-cross-entropy=0.000843
2019-09-01 13:21:06,247 [INFO]  Epoch[113] Validation-Most_frequent_ritual_frequency_for_audience-accuracy=1.000000
2019-09-01 13:21:06,399 [INFO]  Epoch[114] Batch [0-21]	Speed: 2353.43 samples/sec	cross-entropy=0.000025	Most_frequent_ritual_frequency_for_audience-accuracy=1.000000
2019-09-01 13:21:06,533 [INFO]  Epoch[114] Train-cross-entropy=0.000031
2019-09-01 13:21:06,536 [INFO]  Epoch[114] Train-Most_frequent_ritual_frequency_for_audience-accuracy=1.000000
2019-09-01 13:21:06,537 [INFO]  Epoch[114] Time cost=0.288
2019-09-01 13:21:06,543 [INFO]  Saved checkpoint to "model/Most_frequent_ritual_frequency_for_audience_imputer/model-0114.params"
2019-09-01 13:21:06,569 [INFO]  Epoch[114] Validation-cross-entropy=0.000841
2019-09-01 13:21:06,573 [INFO]  Epoch[114] Validation-Most_frequent_ritual_frequency_for_audience-accuracy=1.000000
2019-09-01 13:21:06,731 [INFO]  Epoch[115] Batch [0-21]	Speed: 2267.53 samples/sec	cross-entropy=0.000024	Most_frequent_ritual_frequency_for_audience-accuracy=1.000000
2019-09-01 13:21:06,868 [INFO]  Epoch[115] Train-cross-entropy=0.000030
2019-09-01 13:21:06,870 [INFO]  Epoch[115] Train-Most_frequent_ritual_frequency_for_audience-accuracy=1.000000
2019-09-01 13:21:06,873 [INFO]  Epoch[115] Time cost=0.297
2019-09-01 13:21:06,879 [INFO]  Saved checkpoint to "model/Most_frequent_ritual_frequency_for_audience_imputer/model-0115.params"
2019-09-01 13:21:06,908 [INFO]  Epoch[115] Validation-cross-entropy=0.000828
2019-09-01 13:21:06,911 [INFO]  Epoch[115] Validation-Most_frequent_ritual_frequency_for_audience-accuracy=1.000000
2019-09-01 13:21:07,058 [INFO]  Epoch[116] Batch [0-21]	Speed: 2430.18 samples/sec	cross-entropy=0.000024	Most_frequent_ritual_frequency_for_audience-accuracy=1.000000
2019-09-01 13:21:07,215 [INFO]  Epoch[116] Train-cross-entropy=0.000029
2019-09-01 13:21:07,217 [INFO]  Epoch[116] Train-Most_frequent_ritual_frequency_for_audience-accuracy=1.000000
2019-09-01 13:21:07,219 [INFO]  Epoch[116] Time cost=0.306
2019-09-01 13:21:07,224 [INFO]  Saved checkpoint to "model/Most_frequent_ritual_frequency_for_audience_imputer/model-0116.params"
2019-09-01 13:21:07,251 [INFO]  Epoch[116] Validation-cross-entropy=0.000804
2019-09-01 13:21:07,254 [INFO]  Epoch[116] Validation-Most_frequent_ritual_frequency_for_audience-accuracy=1.000000
2019-09-01 13:21:07,405 [INFO]  Epoch[117] Batch [0-21]	Speed: 2386.90 samples/sec	cross-entropy=0.000023	Most_frequent_ritual_frequency_for_audience-accuracy=1.000000
2019-09-01 13:21:07,535 [INFO]  Epoch[117] Train-cross-entropy=0.000029
2019-09-01 13:21:07,537 [INFO]  Epoch[117] Train-Most_frequent_ritual_frequency_for_audience-accuracy=1.000000
2019-09-01 13:21:07,539 [INFO]  Epoch[117] Time cost=0.282
2019-09-01 13:21:07,545 [INFO]  Saved checkpoint to "model/Most_frequent_ritual_frequency_for_audience_imputer/model-0117.params"
2019-09-01 13:21:07,580 [INFO]  Epoch[117] Validation-cross-entropy=0.000807
2019-09-01 13:21:07,583 [INFO]  Epoch[117] Validation-Most_frequent_ritual_frequency_for_audience-accuracy=1.000000
2019-09-01 13:21:07,732 [INFO]  Epoch[118] Batch [0-21]	Speed: 2419.22 samples/sec	cross-entropy=0.000022	Most_frequent_ritual_frequency_for_audience-accuracy=1.000000
2019-09-01 13:21:07,863 [INFO]  Epoch[118] Train-cross-entropy=0.000028
2019-09-01 13:21:07,865 [INFO]  Epoch[118] Train-Most_frequent_ritual_frequency_for_audience-accuracy=1.000000
2019-09-01 13:21:07,868 [INFO]  Epoch[118] Time cost=0.283
2019-09-01 13:21:07,875 [INFO]  Saved checkpoint to "model/Most_frequent_ritual_frequency_for_audience_imputer/model-0118.params"
2019-09-01 13:21:07,904 [INFO]  Epoch[118] Validation-cross-entropy=0.000798
2019-09-01 13:21:07,907 [INFO]  Epoch[118] Validation-Most_frequent_ritual_frequency_for_audience-accuracy=1.000000
2019-09-01 13:21:08,059 [INFO]  Epoch[119] Batch [0-21]	Speed: 2364.27 samples/sec	cross-entropy=0.000022	Most_frequent_ritual_frequency_for_audience-accuracy=1.000000
2019-09-01 13:21:08,195 [INFO]  Epoch[119] Train-cross-entropy=0.000027
2019-09-01 13:21:08,198 [INFO]  Epoch[119] Train-Most_frequent_ritual_frequency_for_audience-accuracy=1.000000
2019-09-01 13:21:08,200 [INFO]  Epoch[119] Time cost=0.291
2019-09-01 13:21:08,207 [INFO]  Saved checkpoint to "model/Most_frequent_ritual_frequency_for_audience_imputer/model-0119.params"
2019-09-01 13:21:08,237 [INFO]  Epoch[119] Validation-cross-entropy=0.000788
2019-09-01 13:21:08,239 [INFO]  Epoch[119] Validation-Most_frequent_ritual_frequency_for_audience-accuracy=1.000000
2019-09-01 13:21:08,423 [INFO]  Epoch[120] Batch [0-21]	Speed: 1925.91 samples/sec	cross-entropy=0.000021	Most_frequent_ritual_frequency_for_audience-accuracy=1.000000
2019-09-01 13:21:08,555 [INFO]  Epoch[120] Train-cross-entropy=0.000026
2019-09-01 13:21:08,558 [INFO]  Epoch[120] Train-Most_frequent_ritual_frequency_for_audience-accuracy=1.000000
2019-09-01 13:21:08,560 [INFO]  Epoch[120] Time cost=0.318
2019-09-01 13:21:08,567 [INFO]  Saved checkpoint to "model/Most_frequent_ritual_frequency_for_audience_imputer/model-0120.params"
2019-09-01 13:21:08,596 [INFO]  Epoch[120] Validation-cross-entropy=0.000785
2019-09-01 13:21:08,599 [INFO]  Epoch[120] Validation-Most_frequent_ritual_frequency_for_audience-accuracy=1.000000
2019-09-01 13:21:08,747 [INFO]  Epoch[121] Batch [0-21]	Speed: 2416.28 samples/sec	cross-entropy=0.000020	Most_frequent_ritual_frequency_for_audience-accuracy=1.000000
2019-09-01 13:21:08,875 [INFO]  Epoch[121] Train-cross-entropy=0.000025
2019-09-01 13:21:08,877 [INFO]  Epoch[121] Train-Most_frequent_ritual_frequency_for_audience-accuracy=1.000000
2019-09-01 13:21:08,879 [INFO]  Epoch[121] Time cost=0.278
2019-09-01 13:21:08,885 [INFO]  Saved checkpoint to "model/Most_frequent_ritual_frequency_for_audience_imputer/model-0121.params"
2019-09-01 13:21:08,911 [INFO]  Epoch[121] Validation-cross-entropy=0.000777
2019-09-01 13:21:08,913 [INFO]  Epoch[121] Validation-Most_frequent_ritual_frequency_for_audience-accuracy=1.000000
2019-09-01 13:21:09,066 [INFO]  Epoch[122] Batch [0-21]	Speed: 2343.36 samples/sec	cross-entropy=0.000020	Most_frequent_ritual_frequency_for_audience-accuracy=1.000000
2019-09-01 13:21:09,223 [INFO]  Epoch[122] Train-cross-entropy=0.000024
2019-09-01 13:21:09,225 [INFO]  Epoch[122] Train-Most_frequent_ritual_frequency_for_audience-accuracy=1.000000
2019-09-01 13:21:09,227 [INFO]  Epoch[122] Time cost=0.311
2019-09-01 13:21:09,233 [INFO]  Saved checkpoint to "model/Most_frequent_ritual_frequency_for_audience_imputer/model-0122.params"
2019-09-01 13:21:09,261 [INFO]  Epoch[122] Validation-cross-entropy=0.000772
2019-09-01 13:21:09,264 [INFO]  Epoch[122] Validation-Most_frequent_ritual_frequency_for_audience-accuracy=1.000000
2019-09-01 13:21:09,412 [INFO]  Epoch[123] Batch [0-21]	Speed: 2413.38 samples/sec	cross-entropy=0.000019	Most_frequent_ritual_frequency_for_audience-accuracy=1.000000
2019-09-01 13:21:09,539 [INFO]  Epoch[123] Train-cross-entropy=0.000023
2019-09-01 13:21:09,541 [INFO]  Epoch[123] Train-Most_frequent_ritual_frequency_for_audience-accuracy=1.000000
2019-09-01 13:21:09,543 [INFO]  Epoch[123] Time cost=0.277
2019-09-01 13:21:09,549 [INFO]  Saved checkpoint to "model/Most_frequent_ritual_frequency_for_audience_imputer/model-0123.params"
2019-09-01 13:21:09,574 [INFO]  Epoch[123] Validation-cross-entropy=0.000781
2019-09-01 13:21:09,577 [INFO]  Epoch[123] Validation-Most_frequent_ritual_frequency_for_audience-accuracy=1.000000
2019-09-01 13:21:09,725 [INFO]  Epoch[124] Batch [0-21]	Speed: 2409.57 samples/sec	cross-entropy=0.000019	Most_frequent_ritual_frequency_for_audience-accuracy=1.000000
2019-09-01 13:21:09,852 [INFO]  Epoch[124] Train-cross-entropy=0.000023
2019-09-01 13:21:09,854 [INFO]  Epoch[124] Train-Most_frequent_ritual_frequency_for_audience-accuracy=1.000000
2019-09-01 13:21:09,856 [INFO]  Epoch[124] Time cost=0.277
2019-09-01 13:21:09,862 [INFO]  Saved checkpoint to "model/Most_frequent_ritual_frequency_for_audience_imputer/model-0124.params"
2019-09-01 13:21:09,892 [INFO]  Epoch[124] Validation-cross-entropy=0.000777
2019-09-01 13:21:09,895 [INFO]  Epoch[124] Validation-Most_frequent_ritual_frequency_for_audience-accuracy=1.000000
2019-09-01 13:21:10,044 [INFO]  Epoch[125] Batch [0-21]	Speed: 2434.80 samples/sec	cross-entropy=0.000018	Most_frequent_ritual_frequency_for_audience-accuracy=1.000000
2019-09-01 13:21:10,171 [INFO]  Epoch[125] Train-cross-entropy=0.000022
2019-09-01 13:21:10,173 [INFO]  Epoch[125] Train-Most_frequent_ritual_frequency_for_audience-accuracy=1.000000
2019-09-01 13:21:10,175 [INFO]  Epoch[125] Time cost=0.278
2019-09-01 13:21:10,180 [INFO]  Saved checkpoint to "model/Most_frequent_ritual_frequency_for_audience_imputer/model-0125.params"
2019-09-01 13:21:10,211 [INFO]  Epoch[125] Validation-cross-entropy=0.000757
2019-09-01 13:21:10,213 [INFO]  Epoch[125] Validation-Most_frequent_ritual_frequency_for_audience-accuracy=1.000000
2019-09-01 13:21:10,364 [INFO]  Epoch[126] Batch [0-21]	Speed: 2397.47 samples/sec	cross-entropy=0.000017	Most_frequent_ritual_frequency_for_audience-accuracy=1.000000
2019-09-01 13:21:10,496 [INFO]  Epoch[126] Train-cross-entropy=0.000021
2019-09-01 13:21:10,499 [INFO]  Epoch[126] Train-Most_frequent_ritual_frequency_for_audience-accuracy=1.000000
2019-09-01 13:21:10,501 [INFO]  Epoch[126] Time cost=0.286
2019-09-01 13:21:10,508 [INFO]  Saved checkpoint to "model/Most_frequent_ritual_frequency_for_audience_imputer/model-0126.params"
2019-09-01 13:21:10,538 [INFO]  Epoch[126] Validation-cross-entropy=0.000766
2019-09-01 13:21:10,541 [INFO]  Epoch[126] Validation-Most_frequent_ritual_frequency_for_audience-accuracy=1.000000
2019-09-01 13:21:10,692 [INFO]  Epoch[127] Batch [0-21]	Speed: 2387.67 samples/sec	cross-entropy=0.000017	Most_frequent_ritual_frequency_for_audience-accuracy=1.000000
2019-09-01 13:21:10,818 [INFO]  Epoch[127] Train-cross-entropy=0.000021
2019-09-01 13:21:10,820 [INFO]  Epoch[127] Train-Most_frequent_ritual_frequency_for_audience-accuracy=1.000000
2019-09-01 13:21:10,822 [INFO]  Epoch[127] Time cost=0.279
2019-09-01 13:21:10,828 [INFO]  Saved checkpoint to "model/Most_frequent_ritual_frequency_for_audience_imputer/model-0127.params"
2019-09-01 13:21:10,859 [INFO]  Epoch[127] Validation-cross-entropy=0.000747
2019-09-01 13:21:10,861 [INFO]  Epoch[127] Validation-Most_frequent_ritual_frequency_for_audience-accuracy=1.000000
2019-09-01 13:21:11,013 [INFO]  Epoch[128] Batch [0-21]	Speed: 2397.17 samples/sec	cross-entropy=0.000017	Most_frequent_ritual_frequency_for_audience-accuracy=1.000000
2019-09-01 13:21:11,144 [INFO]  Epoch[128] Train-cross-entropy=0.000020
2019-09-01 13:21:11,146 [INFO]  Epoch[128] Train-Most_frequent_ritual_frequency_for_audience-accuracy=1.000000
2019-09-01 13:21:11,148 [INFO]  Epoch[128] Time cost=0.285
2019-09-01 13:21:11,155 [INFO]  Saved checkpoint to "model/Most_frequent_ritual_frequency_for_audience_imputer/model-0128.params"
2019-09-01 13:21:11,185 [INFO]  Epoch[128] Validation-cross-entropy=0.000754
2019-09-01 13:21:11,188 [INFO]  Epoch[128] Validation-Most_frequent_ritual_frequency_for_audience-accuracy=1.000000
2019-09-01 13:21:11,337 [INFO]  Epoch[129] Batch [0-21]	Speed: 2396.01 samples/sec	cross-entropy=0.000016	Most_frequent_ritual_frequency_for_audience-accuracy=1.000000
2019-09-01 13:21:11,464 [INFO]  Epoch[129] Train-cross-entropy=0.000019
2019-09-01 13:21:11,466 [INFO]  Epoch[129] Train-Most_frequent_ritual_frequency_for_audience-accuracy=1.000000
2019-09-01 13:21:11,468 [INFO]  Epoch[129] Time cost=0.278
2019-09-01 13:21:11,474 [INFO]  Saved checkpoint to "model/Most_frequent_ritual_frequency_for_audience_imputer/model-0129.params"
2019-09-01 13:21:11,500 [INFO]  Epoch[129] Validation-cross-entropy=0.000744
2019-09-01 13:21:11,502 [INFO]  Epoch[129] Validation-Most_frequent_ritual_frequency_for_audience-accuracy=1.000000
2019-09-01 13:21:11,669 [INFO]  Epoch[130] Batch [0-21]	Speed: 2135.49 samples/sec	cross-entropy=0.000015	Most_frequent_ritual_frequency_for_audience-accuracy=1.000000
2019-09-01 13:21:11,796 [INFO]  Epoch[130] Train-cross-entropy=0.000019
2019-09-01 13:21:11,798 [INFO]  Epoch[130] Train-Most_frequent_ritual_frequency_for_audience-accuracy=1.000000
2019-09-01 13:21:11,800 [INFO]  Epoch[130] Time cost=0.296
2019-09-01 13:21:11,806 [INFO]  Saved checkpoint to "model/Most_frequent_ritual_frequency_for_audience_imputer/model-0130.params"
2019-09-01 13:21:11,832 [INFO]  Epoch[130] Validation-cross-entropy=0.000747
2019-09-01 13:21:11,835 [INFO]  Epoch[130] Validation-Most_frequent_ritual_frequency_for_audience-accuracy=1.000000
2019-09-01 13:21:12,005 [INFO]  Epoch[131] Batch [0-21]	Speed: 2094.52 samples/sec	cross-entropy=0.000015	Most_frequent_ritual_frequency_for_audience-accuracy=1.000000
2019-09-01 13:21:12,144 [INFO]  Epoch[131] Train-cross-entropy=0.000018
2019-09-01 13:21:12,147 [INFO]  Epoch[131] Train-Most_frequent_ritual_frequency_for_audience-accuracy=1.000000
2019-09-01 13:21:12,148 [INFO]  Epoch[131] Time cost=0.311
2019-09-01 13:21:12,154 [INFO]  Saved checkpoint to "model/Most_frequent_ritual_frequency_for_audience_imputer/model-0131.params"
2019-09-01 13:21:12,180 [INFO]  Epoch[131] Validation-cross-entropy=0.000732
2019-09-01 13:21:12,183 [INFO]  Epoch[131] Validation-Most_frequent_ritual_frequency_for_audience-accuracy=1.000000
2019-09-01 13:21:12,332 [INFO]  Epoch[132] Batch [0-21]	Speed: 2405.54 samples/sec	cross-entropy=0.000015	Most_frequent_ritual_frequency_for_audience-accuracy=1.000000
2019-09-01 13:21:12,465 [INFO]  Epoch[132] Train-cross-entropy=0.000018
2019-09-01 13:21:12,467 [INFO]  Epoch[132] Train-Most_frequent_ritual_frequency_for_audience-accuracy=1.000000
2019-09-01 13:21:12,469 [INFO]  Epoch[132] Time cost=0.283
2019-09-01 13:21:12,475 [INFO]  Saved checkpoint to "model/Most_frequent_ritual_frequency_for_audience_imputer/model-0132.params"
2019-09-01 13:21:12,501 [INFO]  Epoch[132] Validation-cross-entropy=0.000729
2019-09-01 13:21:12,504 [INFO]  Epoch[132] Validation-Most_frequent_ritual_frequency_for_audience-accuracy=1.000000
2019-09-01 13:21:12,653 [INFO]  Epoch[133] Batch [0-21]	Speed: 2402.93 samples/sec	cross-entropy=0.000014	Most_frequent_ritual_frequency_for_audience-accuracy=1.000000
2019-09-01 13:21:12,781 [INFO]  Epoch[133] Train-cross-entropy=0.000017
2019-09-01 13:21:12,783 [INFO]  Epoch[133] Train-Most_frequent_ritual_frequency_for_audience-accuracy=1.000000
2019-09-01 13:21:12,785 [INFO]  Epoch[133] Time cost=0.279
2019-09-01 13:21:12,791 [INFO]  Saved checkpoint to "model/Most_frequent_ritual_frequency_for_audience_imputer/model-0133.params"
2019-09-01 13:21:12,822 [INFO]  Epoch[133] Validation-cross-entropy=0.000737
2019-09-01 13:21:12,824 [INFO]  Epoch[133] Validation-Most_frequent_ritual_frequency_for_audience-accuracy=1.000000
2019-09-01 13:21:12,998 [INFO]  Epoch[134] Batch [0-21]	Speed: 2096.69 samples/sec	cross-entropy=0.000014	Most_frequent_ritual_frequency_for_audience-accuracy=1.000000
2019-09-01 13:21:13,129 [INFO]  Epoch[134] Train-cross-entropy=0.000017
2019-09-01 13:21:13,131 [INFO]  Epoch[134] Train-Most_frequent_ritual_frequency_for_audience-accuracy=1.000000
2019-09-01 13:21:13,133 [INFO]  Epoch[134] Time cost=0.306
2019-09-01 13:21:13,139 [INFO]  Saved checkpoint to "model/Most_frequent_ritual_frequency_for_audience_imputer/model-0134.params"
2019-09-01 13:21:13,164 [INFO]  Epoch[134] Validation-cross-entropy=0.000715
2019-09-01 13:21:13,167 [INFO]  Epoch[134] Validation-Most_frequent_ritual_frequency_for_audience-accuracy=1.000000
2019-09-01 13:21:13,316 [INFO]  Epoch[135] Batch [0-21]	Speed: 2396.86 samples/sec	cross-entropy=0.000013	Most_frequent_ritual_frequency_for_audience-accuracy=1.000000
2019-09-01 13:21:13,444 [INFO]  Epoch[135] Train-cross-entropy=0.000016
2019-09-01 13:21:13,446 [INFO]  Epoch[135] Train-Most_frequent_ritual_frequency_for_audience-accuracy=1.000000
2019-09-01 13:21:13,448 [INFO]  Epoch[135] Time cost=0.278
2019-09-01 13:21:13,454 [INFO]  Saved checkpoint to "model/Most_frequent_ritual_frequency_for_audience_imputer/model-0135.params"
2019-09-01 13:21:13,480 [INFO]  Epoch[135] Validation-cross-entropy=0.000731
2019-09-01 13:21:13,482 [INFO]  Epoch[135] Validation-Most_frequent_ritual_frequency_for_audience-accuracy=1.000000
2019-09-01 13:21:13,647 [INFO]  Epoch[136] Batch [0-21]	Speed: 2165.29 samples/sec	cross-entropy=0.000013	Most_frequent_ritual_frequency_for_audience-accuracy=1.000000
2019-09-01 13:21:13,774 [INFO]  Epoch[136] Train-cross-entropy=0.000016
2019-09-01 13:21:13,776 [INFO]  Epoch[136] Train-Most_frequent_ritual_frequency_for_audience-accuracy=1.000000
2019-09-01 13:21:13,778 [INFO]  Epoch[136] Time cost=0.293
2019-09-01 13:21:13,784 [INFO]  Saved checkpoint to "model/Most_frequent_ritual_frequency_for_audience_imputer/model-0136.params"
2019-09-01 13:21:13,814 [INFO]  Epoch[136] Validation-cross-entropy=0.000730
2019-09-01 13:21:13,817 [INFO]  Epoch[136] Validation-Most_frequent_ritual_frequency_for_audience-accuracy=1.000000
2019-09-01 13:21:13,979 [INFO]  Epoch[137] Batch [0-21]	Speed: 2222.64 samples/sec	cross-entropy=0.000012	Most_frequent_ritual_frequency_for_audience-accuracy=1.000000
2019-09-01 13:21:14,116 [INFO]  Epoch[137] Train-cross-entropy=0.000016
2019-09-01 13:21:14,118 [INFO]  Epoch[137] Train-Most_frequent_ritual_frequency_for_audience-accuracy=1.000000
2019-09-01 13:21:14,120 [INFO]  Epoch[137] Time cost=0.301
2019-09-01 13:21:14,126 [INFO]  Saved checkpoint to "model/Most_frequent_ritual_frequency_for_audience_imputer/model-0137.params"
2019-09-01 13:21:14,157 [INFO]  Epoch[137] Validation-cross-entropy=0.000718
2019-09-01 13:21:14,159 [INFO]  Epoch[137] Validation-Most_frequent_ritual_frequency_for_audience-accuracy=1.000000
2019-09-01 13:21:14,314 [INFO]  Epoch[138] Batch [0-21]	Speed: 2370.80 samples/sec	cross-entropy=0.000012	Most_frequent_ritual_frequency_for_audience-accuracy=1.000000
2019-09-01 13:21:14,446 [INFO]  Epoch[138] Train-cross-entropy=0.000015
2019-09-01 13:21:14,448 [INFO]  Epoch[138] Train-Most_frequent_ritual_frequency_for_audience-accuracy=1.000000
2019-09-01 13:21:14,451 [INFO]  Epoch[138] Time cost=0.289
2019-09-01 13:21:14,458 [INFO]  Saved checkpoint to "model/Most_frequent_ritual_frequency_for_audience_imputer/model-0138.params"
2019-09-01 13:21:14,487 [INFO]  Epoch[138] Validation-cross-entropy=0.000720
2019-09-01 13:21:14,490 [INFO]  Epoch[138] Validation-Most_frequent_ritual_frequency_for_audience-accuracy=1.000000
2019-09-01 13:21:14,643 [INFO]  Epoch[139] Batch [0-21]	Speed: 2346.98 samples/sec	cross-entropy=0.000012	Most_frequent_ritual_frequency_for_audience-accuracy=1.000000
2019-09-01 13:21:14,776 [INFO]  Epoch[139] Train-cross-entropy=0.000014
2019-09-01 13:21:14,778 [INFO]  Epoch[139] Train-Most_frequent_ritual_frequency_for_audience-accuracy=1.000000
2019-09-01 13:21:14,781 [INFO]  Epoch[139] Time cost=0.288
2019-09-01 13:21:14,788 [INFO]  Saved checkpoint to "model/Most_frequent_ritual_frequency_for_audience_imputer/model-0139.params"
2019-09-01 13:21:14,818 [INFO]  Epoch[139] Validation-cross-entropy=0.000694
2019-09-01 13:21:14,821 [INFO]  Epoch[139] Validation-Most_frequent_ritual_frequency_for_audience-accuracy=1.000000
2019-09-01 13:21:14,973 [INFO]  Epoch[140] Batch [0-21]	Speed: 2357.23 samples/sec	cross-entropy=0.000011	Most_frequent_ritual_frequency_for_audience-accuracy=1.000000
2019-09-01 13:21:15,104 [INFO]  Epoch[140] Train-cross-entropy=0.000014
2019-09-01 13:21:15,106 [INFO]  Epoch[140] Train-Most_frequent_ritual_frequency_for_audience-accuracy=1.000000
2019-09-01 13:21:15,108 [INFO]  Epoch[140] Time cost=0.284
2019-09-01 13:21:15,113 [INFO]  Saved checkpoint to "model/Most_frequent_ritual_frequency_for_audience_imputer/model-0140.params"
2019-09-01 13:21:15,149 [INFO]  Epoch[140] Validation-cross-entropy=0.000703
2019-09-01 13:21:15,152 [INFO]  Epoch[140] Validation-Most_frequent_ritual_frequency_for_audience-accuracy=1.000000
2019-09-01 13:21:15,306 [INFO]  Epoch[141] Batch [0-21]	Speed: 2359.08 samples/sec	cross-entropy=0.000011	Most_frequent_ritual_frequency_for_audience-accuracy=1.000000
2019-09-01 13:21:15,444 [INFO]  Epoch[141] Train-cross-entropy=0.000014
2019-09-01 13:21:15,447 [INFO]  Epoch[141] Train-Most_frequent_ritual_frequency_for_audience-accuracy=1.000000
2019-09-01 13:21:15,449 [INFO]  Epoch[141] Time cost=0.295
2019-09-01 13:21:15,455 [INFO]  Saved checkpoint to "model/Most_frequent_ritual_frequency_for_audience_imputer/model-0141.params"
2019-09-01 13:21:15,491 [INFO]  Epoch[141] Validation-cross-entropy=0.000705
2019-09-01 13:21:15,493 [INFO]  Epoch[141] Validation-Most_frequent_ritual_frequency_for_audience-accuracy=1.000000
2019-09-01 13:21:15,649 [INFO]  Epoch[142] Batch [0-21]	Speed: 2360.81 samples/sec	cross-entropy=0.000011	Most_frequent_ritual_frequency_for_audience-accuracy=1.000000
2019-09-01 13:21:15,787 [INFO]  Epoch[142] Train-cross-entropy=0.000014
2019-09-01 13:21:15,789 [INFO]  Epoch[142] Train-Most_frequent_ritual_frequency_for_audience-accuracy=1.000000
2019-09-01 13:21:15,792 [INFO]  Epoch[142] Time cost=0.297
2019-09-01 13:21:15,799 [INFO]  Saved checkpoint to "model/Most_frequent_ritual_frequency_for_audience_imputer/model-0142.params"
2019-09-01 13:21:15,829 [INFO]  Epoch[142] Validation-cross-entropy=0.000695
2019-09-01 13:21:15,831 [INFO]  Epoch[142] Validation-Most_frequent_ritual_frequency_for_audience-accuracy=1.000000
2019-09-01 13:21:15,984 [INFO]  Epoch[143] Batch [0-21]	Speed: 2353.97 samples/sec	cross-entropy=0.000010	Most_frequent_ritual_frequency_for_audience-accuracy=1.000000
2019-09-01 13:21:16,115 [INFO]  Epoch[143] Train-cross-entropy=0.000013
2019-09-01 13:21:16,118 [INFO]  Epoch[143] Train-Most_frequent_ritual_frequency_for_audience-accuracy=1.000000
2019-09-01 13:21:16,120 [INFO]  Epoch[143] Time cost=0.286
2019-09-01 13:21:16,127 [INFO]  Saved checkpoint to "model/Most_frequent_ritual_frequency_for_audience_imputer/model-0143.params"
2019-09-01 13:21:16,157 [INFO]  Epoch[143] Validation-cross-entropy=0.000684
2019-09-01 13:21:16,160 [INFO]  Epoch[143] Validation-Most_frequent_ritual_frequency_for_audience-accuracy=1.000000
2019-09-01 13:21:16,313 [INFO]  Epoch[144] Batch [0-21]	Speed: 2342.75 samples/sec	cross-entropy=0.000010	Most_frequent_ritual_frequency_for_audience-accuracy=1.000000
2019-09-01 13:21:16,445 [INFO]  Epoch[144] Train-cross-entropy=0.000013
2019-09-01 13:21:16,447 [INFO]  Epoch[144] Train-Most_frequent_ritual_frequency_for_audience-accuracy=1.000000
2019-09-01 13:21:16,449 [INFO]  Epoch[144] Time cost=0.287
2019-09-01 13:21:16,456 [INFO]  Saved checkpoint to "model/Most_frequent_ritual_frequency_for_audience_imputer/model-0144.params"
2019-09-01 13:21:16,483 [INFO]  Epoch[144] Validation-cross-entropy=0.000669
2019-09-01 13:21:16,486 [INFO]  Epoch[144] Validation-Most_frequent_ritual_frequency_for_audience-accuracy=1.000000
2019-09-01 13:21:16,641 [INFO]  Epoch[145] Batch [0-21]	Speed: 2361.88 samples/sec	cross-entropy=0.000010	Most_frequent_ritual_frequency_for_audience-accuracy=1.000000
2019-09-01 13:21:16,773 [INFO]  Epoch[145] Train-cross-entropy=0.000012
2019-09-01 13:21:16,776 [INFO]  Epoch[145] Train-Most_frequent_ritual_frequency_for_audience-accuracy=1.000000
2019-09-01 13:21:16,778 [INFO]  Epoch[145] Time cost=0.289
2019-09-01 13:21:16,785 [INFO]  Saved checkpoint to "model/Most_frequent_ritual_frequency_for_audience_imputer/model-0145.params"
2019-09-01 13:21:16,815 [INFO]  Epoch[145] Validation-cross-entropy=0.000660
2019-09-01 13:21:16,818 [INFO]  Epoch[145] Validation-Most_frequent_ritual_frequency_for_audience-accuracy=1.000000
2019-09-01 13:21:16,971 [INFO]  Epoch[146] Batch [0-21]	Speed: 2344.66 samples/sec	cross-entropy=0.000010	Most_frequent_ritual_frequency_for_audience-accuracy=1.000000
2019-09-01 13:21:17,099 [INFO]  Epoch[146] Train-cross-entropy=0.000012
2019-09-01 13:21:17,101 [INFO]  Epoch[146] Train-Most_frequent_ritual_frequency_for_audience-accuracy=1.000000
2019-09-01 13:21:17,104 [INFO]  Epoch[146] Time cost=0.283
2019-09-01 13:21:17,111 [INFO]  Saved checkpoint to "model/Most_frequent_ritual_frequency_for_audience_imputer/model-0146.params"
2019-09-01 13:21:17,140 [INFO]  Epoch[146] Validation-cross-entropy=0.000665
2019-09-01 13:21:17,143 [INFO]  Epoch[146] Validation-Most_frequent_ritual_frequency_for_audience-accuracy=1.000000
2019-09-01 13:21:17,296 [INFO]  Epoch[147] Batch [0-21]	Speed: 2348.41 samples/sec	cross-entropy=0.000009	Most_frequent_ritual_frequency_for_audience-accuracy=1.000000
2019-09-01 13:21:17,423 [INFO]  Epoch[147] Train-cross-entropy=0.000012
2019-09-01 13:21:17,425 [INFO]  Epoch[147] Train-Most_frequent_ritual_frequency_for_audience-accuracy=1.000000
2019-09-01 13:21:17,427 [INFO]  Epoch[147] Time cost=0.281
2019-09-01 13:21:17,433 [INFO]  Saved checkpoint to "model/Most_frequent_ritual_frequency_for_audience_imputer/model-0147.params"
2019-09-01 13:21:17,464 [INFO]  Epoch[147] Validation-cross-entropy=0.000650
2019-09-01 13:21:17,466 [INFO]  Epoch[147] Validation-Most_frequent_ritual_frequency_for_audience-accuracy=1.000000
2019-09-01 13:21:17,620 [INFO]  Epoch[148] Batch [0-21]	Speed: 2360.71 samples/sec	cross-entropy=0.000009	Most_frequent_ritual_frequency_for_audience-accuracy=1.000000
2019-09-01 13:21:17,753 [INFO]  Epoch[148] Train-cross-entropy=0.000011
2019-09-01 13:21:17,755 [INFO]  Epoch[148] Train-Most_frequent_ritual_frequency_for_audience-accuracy=1.000000
2019-09-01 13:21:17,758 [INFO]  Epoch[148] Time cost=0.289
2019-09-01 13:21:17,764 [INFO]  Saved checkpoint to "model/Most_frequent_ritual_frequency_for_audience_imputer/model-0148.params"
2019-09-01 13:21:17,794 [INFO]  Epoch[148] Validation-cross-entropy=0.000642
2019-09-01 13:21:17,797 [INFO]  Epoch[148] Validation-Most_frequent_ritual_frequency_for_audience-accuracy=1.000000
2019-09-01 13:21:17,950 [INFO]  Epoch[149] Batch [0-21]	Speed: 2351.97 samples/sec	cross-entropy=0.000009	Most_frequent_ritual_frequency_for_audience-accuracy=1.000000
2019-09-01 13:21:18,082 [INFO]  Epoch[149] Train-cross-entropy=0.000011
2019-09-01 13:21:18,084 [INFO]  Epoch[149] Train-Most_frequent_ritual_frequency_for_audience-accuracy=1.000000
2019-09-01 13:21:18,087 [INFO]  Epoch[149] Time cost=0.287
2019-09-01 13:21:18,094 [INFO]  Saved checkpoint to "model/Most_frequent_ritual_frequency_for_audience_imputer/model-0149.params"
2019-09-01 13:21:18,124 [INFO]  Epoch[149] Validation-cross-entropy=0.000634
2019-09-01 13:21:18,126 [INFO]  Epoch[149] Validation-Most_frequent_ritual_frequency_for_audience-accuracy=1.000000
2019-09-01 13:21:18,281 [INFO]  Epoch[150] Batch [0-21]	Speed: 2319.30 samples/sec	cross-entropy=0.000008	Most_frequent_ritual_frequency_for_audience-accuracy=1.000000
2019-09-01 13:21:18,413 [INFO]  Epoch[150] Train-cross-entropy=0.000011
2019-09-01 13:21:18,416 [INFO]  Epoch[150] Train-Most_frequent_ritual_frequency_for_audience-accuracy=1.000000
2019-09-01 13:21:18,418 [INFO]  Epoch[150] Time cost=0.289
2019-09-01 13:21:18,425 [INFO]  Saved checkpoint to "model/Most_frequent_ritual_frequency_for_audience_imputer/model-0150.params"
2019-09-01 13:21:18,455 [INFO]  Epoch[150] Validation-cross-entropy=0.000625
2019-09-01 13:21:18,458 [INFO]  Epoch[150] Validation-Most_frequent_ritual_frequency_for_audience-accuracy=1.000000
2019-09-01 13:21:18,611 [INFO]  Epoch[151] Batch [0-21]	Speed: 2354.00 samples/sec	cross-entropy=0.000008	Most_frequent_ritual_frequency_for_audience-accuracy=1.000000
2019-09-01 13:21:18,755 [INFO]  Epoch[151] Train-cross-entropy=0.000010
2019-09-01 13:21:18,757 [INFO]  Epoch[151] Train-Most_frequent_ritual_frequency_for_audience-accuracy=1.000000
2019-09-01 13:21:18,760 [INFO]  Epoch[151] Time cost=0.299
2019-09-01 13:21:18,767 [INFO]  Saved checkpoint to "model/Most_frequent_ritual_frequency_for_audience_imputer/model-0151.params"
2019-09-01 13:21:18,803 [INFO]  Epoch[151] Validation-cross-entropy=0.000613
2019-09-01 13:21:18,805 [INFO]  Epoch[151] Validation-Most_frequent_ritual_frequency_for_audience-accuracy=1.000000
2019-09-01 13:21:18,967 [INFO]  Epoch[152] Batch [0-21]	Speed: 2263.35 samples/sec	cross-entropy=0.000008	Most_frequent_ritual_frequency_for_audience-accuracy=1.000000
2019-09-01 13:21:19,097 [INFO]  Epoch[152] Train-cross-entropy=0.000010
2019-09-01 13:21:19,099 [INFO]  Epoch[152] Train-Most_frequent_ritual_frequency_for_audience-accuracy=1.000000
2019-09-01 13:21:19,101 [INFO]  Epoch[152] Time cost=0.293
2019-09-01 13:21:19,107 [INFO]  Saved checkpoint to "model/Most_frequent_ritual_frequency_for_audience_imputer/model-0152.params"
2019-09-01 13:21:19,132 [INFO]  Epoch[152] Validation-cross-entropy=0.000607
2019-09-01 13:21:19,135 [INFO]  Epoch[152] Validation-Most_frequent_ritual_frequency_for_audience-accuracy=1.000000
2019-09-01 13:21:19,351 [INFO]  Epoch[153] Batch [0-21]	Speed: 1729.31 samples/sec	cross-entropy=0.000008	Most_frequent_ritual_frequency_for_audience-accuracy=1.000000
2019-09-01 13:21:19,510 [INFO]  Epoch[153] Train-cross-entropy=0.000010
2019-09-01 13:21:19,515 [INFO]  Epoch[153] Train-Most_frequent_ritual_frequency_for_audience-accuracy=1.000000
2019-09-01 13:21:19,518 [INFO]  Epoch[153] Time cost=0.380
2019-09-01 13:21:19,526 [INFO]  Saved checkpoint to "model/Most_frequent_ritual_frequency_for_audience_imputer/model-0153.params"
2019-09-01 13:21:19,557 [INFO]  Epoch[153] Validation-cross-entropy=0.000605
2019-09-01 13:21:19,559 [INFO]  Epoch[153] Validation-Most_frequent_ritual_frequency_for_audience-accuracy=1.000000
2019-09-01 13:21:19,780 [INFO]  Epoch[154] Batch [0-21]	Speed: 1611.45 samples/sec	cross-entropy=0.000007	Most_frequent_ritual_frequency_for_audience-accuracy=1.000000
2019-09-01 13:21:19,961 [INFO]  Epoch[154] Train-cross-entropy=0.000009
2019-09-01 13:21:19,963 [INFO]  Epoch[154] Train-Most_frequent_ritual_frequency_for_audience-accuracy=1.000000
2019-09-01 13:21:19,965 [INFO]  Epoch[154] Time cost=0.404
2019-09-01 13:21:19,975 [INFO]  Saved checkpoint to "model/Most_frequent_ritual_frequency_for_audience_imputer/model-0154.params"
2019-09-01 13:21:20,005 [INFO]  Epoch[154] Validation-cross-entropy=0.000600
2019-09-01 13:21:20,009 [INFO]  Epoch[154] Validation-Most_frequent_ritual_frequency_for_audience-accuracy=1.000000
2019-09-01 13:21:20,194 [INFO]  Epoch[155] Batch [0-21]	Speed: 1971.53 samples/sec	cross-entropy=0.000007	Most_frequent_ritual_frequency_for_audience-accuracy=1.000000
2019-09-01 13:21:20,320 [INFO]  Epoch[155] Train-cross-entropy=0.000009
2019-09-01 13:21:20,322 [INFO]  Epoch[155] Train-Most_frequent_ritual_frequency_for_audience-accuracy=1.000000
2019-09-01 13:21:20,324 [INFO]  Epoch[155] Time cost=0.314
2019-09-01 13:21:20,330 [INFO]  Saved checkpoint to "model/Most_frequent_ritual_frequency_for_audience_imputer/model-0155.params"
2019-09-01 13:21:20,356 [INFO]  Epoch[155] Validation-cross-entropy=0.000588
2019-09-01 13:21:20,359 [INFO]  Epoch[155] Validation-Most_frequent_ritual_frequency_for_audience-accuracy=1.000000
2019-09-01 13:21:20,505 [INFO]  Epoch[156] Batch [0-21]	Speed: 2434.24 samples/sec	cross-entropy=0.000007	Most_frequent_ritual_frequency_for_audience-accuracy=1.000000
2019-09-01 13:21:20,631 [INFO]  Epoch[156] Train-cross-entropy=0.000009
2019-09-01 13:21:20,634 [INFO]  Epoch[156] Train-Most_frequent_ritual_frequency_for_audience-accuracy=1.000000
2019-09-01 13:21:20,635 [INFO]  Epoch[156] Time cost=0.275
2019-09-01 13:21:20,641 [INFO]  Saved checkpoint to "model/Most_frequent_ritual_frequency_for_audience_imputer/model-0156.params"
2019-09-01 13:21:20,677 [INFO]  Epoch[156] Validation-cross-entropy=0.000590
2019-09-01 13:21:20,684 [INFO]  Epoch[156] Validation-Most_frequent_ritual_frequency_for_audience-accuracy=1.000000
2019-09-01 13:21:20,897 [INFO]  Epoch[157] Batch [0-21]	Speed: 1723.37 samples/sec	cross-entropy=0.000007	Most_frequent_ritual_frequency_for_audience-accuracy=1.000000
2019-09-01 13:21:21,077 [INFO]  Epoch[157] Train-cross-entropy=0.000009
2019-09-01 13:21:21,080 [INFO]  Epoch[157] Train-Most_frequent_ritual_frequency_for_audience-accuracy=1.000000
2019-09-01 13:21:21,083 [INFO]  Epoch[157] Time cost=0.397
2019-09-01 13:21:21,092 [INFO]  Saved checkpoint to "model/Most_frequent_ritual_frequency_for_audience_imputer/model-0157.params"
2019-09-01 13:21:21,137 [INFO]  Epoch[157] Validation-cross-entropy=0.000572
2019-09-01 13:21:21,139 [INFO]  Epoch[157] Validation-Most_frequent_ritual_frequency_for_audience-accuracy=1.000000
2019-09-01 13:21:21,329 [INFO]  Epoch[158] Batch [0-21]	Speed: 1910.31 samples/sec	cross-entropy=0.000007	Most_frequent_ritual_frequency_for_audience-accuracy=1.000000
2019-09-01 13:21:21,515 [INFO]  Epoch[158] Train-cross-entropy=0.000008
2019-09-01 13:21:21,518 [INFO]  Epoch[158] Train-Most_frequent_ritual_frequency_for_audience-accuracy=1.000000
2019-09-01 13:21:21,521 [INFO]  Epoch[158] Time cost=0.378
2019-09-01 13:21:21,535 [INFO]  Saved checkpoint to "model/Most_frequent_ritual_frequency_for_audience_imputer/model-0158.params"
2019-09-01 13:21:21,587 [INFO]  Epoch[158] Validation-cross-entropy=0.000576
2019-09-01 13:21:21,590 [INFO]  Epoch[158] Validation-Most_frequent_ritual_frequency_for_audience-accuracy=1.000000
2019-09-01 13:21:21,949 [INFO]  Epoch[159] Batch [0-21]	Speed: 973.43 samples/sec	cross-entropy=0.000006	Most_frequent_ritual_frequency_for_audience-accuracy=1.000000
2019-09-01 13:21:22,098 [INFO]  Epoch[159] Train-cross-entropy=0.000008
2019-09-01 13:21:22,100 [INFO]  Epoch[159] Train-Most_frequent_ritual_frequency_for_audience-accuracy=1.000000
2019-09-01 13:21:22,102 [INFO]  Epoch[159] Time cost=0.510
2019-09-01 13:21:22,110 [INFO]  Saved checkpoint to "model/Most_frequent_ritual_frequency_for_audience_imputer/model-0159.params"
2019-09-01 13:21:22,146 [INFO]  Epoch[159] Validation-cross-entropy=0.000575
2019-09-01 13:21:22,148 [INFO]  Epoch[159] Validation-Most_frequent_ritual_frequency_for_audience-accuracy=1.000000
2019-09-01 13:21:22,319 [INFO]  Epoch[160] Batch [0-21]	Speed: 2070.19 samples/sec	cross-entropy=0.000006	Most_frequent_ritual_frequency_for_audience-accuracy=1.000000
2019-09-01 13:21:22,455 [INFO]  Epoch[160] Train-cross-entropy=0.000008
2019-09-01 13:21:22,458 [INFO]  Epoch[160] Train-Most_frequent_ritual_frequency_for_audience-accuracy=1.000000
2019-09-01 13:21:22,459 [INFO]  Epoch[160] Time cost=0.309
2019-09-01 13:21:22,465 [INFO]  Saved checkpoint to "model/Most_frequent_ritual_frequency_for_audience_imputer/model-0160.params"
2019-09-01 13:21:22,495 [INFO]  Epoch[160] Validation-cross-entropy=0.000574
2019-09-01 13:21:22,497 [INFO]  Epoch[160] Validation-Most_frequent_ritual_frequency_for_audience-accuracy=1.000000
2019-09-01 13:21:22,654 [INFO]  Epoch[161] Batch [0-21]	Speed: 2257.69 samples/sec	cross-entropy=0.000006	Most_frequent_ritual_frequency_for_audience-accuracy=1.000000
2019-09-01 13:21:22,787 [INFO]  Epoch[161] Train-cross-entropy=0.000008
2019-09-01 13:21:22,790 [INFO]  Epoch[161] Train-Most_frequent_ritual_frequency_for_audience-accuracy=1.000000
2019-09-01 13:21:22,792 [INFO]  Epoch[161] Time cost=0.293
2019-09-01 13:21:22,799 [INFO]  Saved checkpoint to "model/Most_frequent_ritual_frequency_for_audience_imputer/model-0161.params"
2019-09-01 13:21:22,828 [INFO]  Epoch[161] Validation-cross-entropy=0.000565
2019-09-01 13:21:22,831 [INFO]  Epoch[161] Validation-Most_frequent_ritual_frequency_for_audience-accuracy=1.000000
2019-09-01 13:21:22,993 [INFO]  Epoch[162] Batch [0-21]	Speed: 2211.07 samples/sec	cross-entropy=0.000006	Most_frequent_ritual_frequency_for_audience-accuracy=1.000000
2019-09-01 13:21:23,120 [INFO]  Epoch[162] Train-cross-entropy=0.000007
2019-09-01 13:21:23,123 [INFO]  Epoch[162] Train-Most_frequent_ritual_frequency_for_audience-accuracy=1.000000
2019-09-01 13:21:23,125 [INFO]  Epoch[162] Time cost=0.291
2019-09-01 13:21:23,131 [INFO]  Saved checkpoint to "model/Most_frequent_ritual_frequency_for_audience_imputer/model-0162.params"
2019-09-01 13:21:23,160 [INFO]  Epoch[162] Validation-cross-entropy=0.000562
2019-09-01 13:21:23,163 [INFO]  Epoch[162] Validation-Most_frequent_ritual_frequency_for_audience-accuracy=1.000000
2019-09-01 13:21:23,320 [INFO]  Epoch[163] Batch [0-21]	Speed: 2292.42 samples/sec	cross-entropy=0.000006	Most_frequent_ritual_frequency_for_audience-accuracy=1.000000
2019-09-01 13:21:23,476 [INFO]  Epoch[163] Train-cross-entropy=0.000007
2019-09-01 13:21:23,479 [INFO]  Epoch[163] Train-Most_frequent_ritual_frequency_for_audience-accuracy=1.000000
2019-09-01 13:21:23,482 [INFO]  Epoch[163] Time cost=0.316
2019-09-01 13:21:23,492 [INFO]  Saved checkpoint to "model/Most_frequent_ritual_frequency_for_audience_imputer/model-0163.params"
2019-09-01 13:21:23,526 [INFO]  Epoch[163] Validation-cross-entropy=0.000557
2019-09-01 13:21:23,528 [INFO]  Epoch[163] Validation-Most_frequent_ritual_frequency_for_audience-accuracy=1.000000
2019-09-01 13:21:23,717 [INFO]  Epoch[164] Batch [0-21]	Speed: 1919.60 samples/sec	cross-entropy=0.000005	Most_frequent_ritual_frequency_for_audience-accuracy=1.000000
2019-09-01 13:21:23,875 [INFO]  Epoch[164] Train-cross-entropy=0.000007
2019-09-01 13:21:23,878 [INFO]  Epoch[164] Train-Most_frequent_ritual_frequency_for_audience-accuracy=1.000000
2019-09-01 13:21:23,880 [INFO]  Epoch[164] Time cost=0.350
2019-09-01 13:21:23,887 [INFO]  Saved checkpoint to "model/Most_frequent_ritual_frequency_for_audience_imputer/model-0164.params"
2019-09-01 13:21:23,915 [INFO]  Epoch[164] Validation-cross-entropy=0.000555
2019-09-01 13:21:23,918 [INFO]  Epoch[164] Validation-Most_frequent_ritual_frequency_for_audience-accuracy=1.000000
2019-09-01 13:21:24,078 [INFO]  Epoch[165] Batch [0-21]	Speed: 2252.39 samples/sec	cross-entropy=0.000005	Most_frequent_ritual_frequency_for_audience-accuracy=1.000000
2019-09-01 13:21:24,204 [INFO]  Epoch[165] Train-cross-entropy=0.000007
2019-09-01 13:21:24,206 [INFO]  Epoch[165] Train-Most_frequent_ritual_frequency_for_audience-accuracy=1.000000
2019-09-01 13:21:24,208 [INFO]  Epoch[165] Time cost=0.288
2019-09-01 13:21:24,215 [INFO]  Saved checkpoint to "model/Most_frequent_ritual_frequency_for_audience_imputer/model-0165.params"
2019-09-01 13:21:24,243 [INFO]  Epoch[165] Validation-cross-entropy=0.000544
2019-09-01 13:21:24,245 [INFO]  Epoch[165] Validation-Most_frequent_ritual_frequency_for_audience-accuracy=1.000000
2019-09-01 13:21:24,436 [INFO]  Epoch[166] Batch [0-21]	Speed: 1865.51 samples/sec	cross-entropy=0.000005	Most_frequent_ritual_frequency_for_audience-accuracy=1.000000
2019-09-01 13:21:24,617 [INFO]  Epoch[166] Train-cross-entropy=0.000006
2019-09-01 13:21:24,620 [INFO]  Epoch[166] Train-Most_frequent_ritual_frequency_for_audience-accuracy=1.000000
2019-09-01 13:21:24,623 [INFO]  Epoch[166] Time cost=0.376
2019-09-01 13:21:24,632 [INFO]  Saved checkpoint to "model/Most_frequent_ritual_frequency_for_audience_imputer/model-0166.params"
2019-09-01 13:21:24,664 [INFO]  Epoch[166] Validation-cross-entropy=0.000551
2019-09-01 13:21:24,667 [INFO]  Epoch[166] Validation-Most_frequent_ritual_frequency_for_audience-accuracy=1.000000
2019-09-01 13:21:24,854 [INFO]  Epoch[167] Batch [0-21]	Speed: 1909.27 samples/sec	cross-entropy=0.000005	Most_frequent_ritual_frequency_for_audience-accuracy=1.000000
2019-09-01 13:21:25,012 [INFO]  Epoch[167] Train-cross-entropy=0.000006
2019-09-01 13:21:25,014 [INFO]  Epoch[167] Train-Most_frequent_ritual_frequency_for_audience-accuracy=1.000000
2019-09-01 13:21:25,016 [INFO]  Epoch[167] Time cost=0.346
2019-09-01 13:21:25,022 [INFO]  Saved checkpoint to "model/Most_frequent_ritual_frequency_for_audience_imputer/model-0167.params"
2019-09-01 13:21:25,047 [INFO]  Epoch[167] Validation-cross-entropy=0.000545
2019-09-01 13:21:25,050 [INFO]  Epoch[167] Validation-Most_frequent_ritual_frequency_for_audience-accuracy=1.000000
2019-09-01 13:21:25,197 [INFO]  Epoch[168] Batch [0-21]	Speed: 2434.26 samples/sec	cross-entropy=0.000005	Most_frequent_ritual_frequency_for_audience-accuracy=1.000000
2019-09-01 13:21:25,323 [INFO]  Epoch[168] Train-cross-entropy=0.000006
2019-09-01 13:21:25,325 [INFO]  Epoch[168] Train-Most_frequent_ritual_frequency_for_audience-accuracy=1.000000
2019-09-01 13:21:25,327 [INFO]  Epoch[168] Time cost=0.274
2019-09-01 13:21:25,332 [INFO]  Saved checkpoint to "model/Most_frequent_ritual_frequency_for_audience_imputer/model-0168.params"
2019-09-01 13:21:25,358 [INFO]  Epoch[168] Validation-cross-entropy=0.000547
2019-09-01 13:21:25,361 [INFO]  Epoch[168] Validation-Most_frequent_ritual_frequency_for_audience-accuracy=1.000000
2019-09-01 13:21:25,511 [INFO]  Epoch[169] Batch [0-21]	Speed: 2395.23 samples/sec	cross-entropy=0.000005	Most_frequent_ritual_frequency_for_audience-accuracy=1.000000
2019-09-01 13:21:25,640 [INFO]  Epoch[169] Train-cross-entropy=0.000006
2019-09-01 13:21:25,643 [INFO]  Epoch[169] Train-Most_frequent_ritual_frequency_for_audience-accuracy=1.000000
2019-09-01 13:21:25,645 [INFO]  Epoch[169] Time cost=0.281
2019-09-01 13:21:25,651 [INFO]  Saved checkpoint to "model/Most_frequent_ritual_frequency_for_audience_imputer/model-0169.params"
2019-09-01 13:21:25,679 [INFO]  Epoch[169] Validation-cross-entropy=0.000546
2019-09-01 13:21:25,683 [INFO]  Epoch[169] Validation-Most_frequent_ritual_frequency_for_audience-accuracy=1.000000
2019-09-01 13:21:25,830 [INFO]  Epoch[170] Batch [0-21]	Speed: 2428.71 samples/sec	cross-entropy=0.000005	Most_frequent_ritual_frequency_for_audience-accuracy=1.000000
2019-09-01 13:21:25,956 [INFO]  Epoch[170] Train-cross-entropy=0.000006
2019-09-01 13:21:25,958 [INFO]  Epoch[170] Train-Most_frequent_ritual_frequency_for_audience-accuracy=1.000000
2019-09-01 13:21:25,960 [INFO]  Epoch[170] Time cost=0.275
2019-09-01 13:21:25,966 [INFO]  Saved checkpoint to "model/Most_frequent_ritual_frequency_for_audience_imputer/model-0170.params"
2019-09-01 13:21:25,992 [INFO]  Epoch[170] Validation-cross-entropy=0.000532
2019-09-01 13:21:25,994 [INFO]  Epoch[170] Validation-Most_frequent_ritual_frequency_for_audience-accuracy=1.000000
2019-09-01 13:21:26,148 [INFO]  Epoch[171] Batch [0-21]	Speed: 2316.69 samples/sec	cross-entropy=0.000004	Most_frequent_ritual_frequency_for_audience-accuracy=1.000000
2019-09-01 13:21:26,292 [INFO]  Epoch[171] Train-cross-entropy=0.000006
2019-09-01 13:21:26,295 [INFO]  Epoch[171] Train-Most_frequent_ritual_frequency_for_audience-accuracy=1.000000
2019-09-01 13:21:26,298 [INFO]  Epoch[171] Time cost=0.302
2019-09-01 13:21:26,312 [INFO]  Saved checkpoint to "model/Most_frequent_ritual_frequency_for_audience_imputer/model-0171.params"
2019-09-01 13:21:26,357 [INFO]  Epoch[171] Validation-cross-entropy=0.000539
2019-09-01 13:21:26,360 [INFO]  Epoch[171] Validation-Most_frequent_ritual_frequency_for_audience-accuracy=1.000000
2019-09-01 13:21:26,565 [INFO]  Epoch[172] Batch [0-21]	Speed: 1772.78 samples/sec	cross-entropy=0.000004	Most_frequent_ritual_frequency_for_audience-accuracy=1.000000
2019-09-01 13:21:26,710 [INFO]  Epoch[172] Train-cross-entropy=0.000005
2019-09-01 13:21:26,712 [INFO]  Epoch[172] Train-Most_frequent_ritual_frequency_for_audience-accuracy=1.000000
2019-09-01 13:21:26,715 [INFO]  Epoch[172] Time cost=0.353
2019-09-01 13:21:26,721 [INFO]  Saved checkpoint to "model/Most_frequent_ritual_frequency_for_audience_imputer/model-0172.params"
2019-09-01 13:21:26,750 [INFO]  Epoch[172] Validation-cross-entropy=0.000528
2019-09-01 13:21:26,753 [INFO]  Epoch[172] Validation-Most_frequent_ritual_frequency_for_audience-accuracy=1.000000
2019-09-01 13:21:26,906 [INFO]  Epoch[173] Batch [0-21]	Speed: 2345.17 samples/sec	cross-entropy=0.000004	Most_frequent_ritual_frequency_for_audience-accuracy=1.000000
2019-09-01 13:21:27,033 [INFO]  Epoch[173] Train-cross-entropy=0.000005
2019-09-01 13:21:27,036 [INFO]  Epoch[173] Train-Most_frequent_ritual_frequency_for_audience-accuracy=1.000000
2019-09-01 13:21:27,037 [INFO]  Epoch[173] Time cost=0.283
2019-09-01 13:21:27,043 [INFO]  Saved checkpoint to "model/Most_frequent_ritual_frequency_for_audience_imputer/model-0173.params"
2019-09-01 13:21:27,068 [INFO]  Epoch[173] Validation-cross-entropy=0.000538
2019-09-01 13:21:27,070 [INFO]  Epoch[173] Validation-Most_frequent_ritual_frequency_for_audience-accuracy=1.000000
2019-09-01 13:21:27,222 [INFO]  Epoch[174] Batch [0-21]	Speed: 2351.77 samples/sec	cross-entropy=0.000004	Most_frequent_ritual_frequency_for_audience-accuracy=1.000000
2019-09-01 13:21:27,357 [INFO]  Epoch[174] Train-cross-entropy=0.000005
2019-09-01 13:21:27,360 [INFO]  Epoch[174] Train-Most_frequent_ritual_frequency_for_audience-accuracy=1.000000
2019-09-01 13:21:27,363 [INFO]  Epoch[174] Time cost=0.291
2019-09-01 13:21:27,371 [INFO]  Saved checkpoint to "model/Most_frequent_ritual_frequency_for_audience_imputer/model-0174.params"
2019-09-01 13:21:27,406 [INFO]  Epoch[174] Validation-cross-entropy=0.000521
2019-09-01 13:21:27,409 [INFO]  Epoch[174] Validation-Most_frequent_ritual_frequency_for_audience-accuracy=1.000000
2019-09-01 13:21:27,588 [INFO]  Epoch[175] Batch [0-21]	Speed: 2054.51 samples/sec	cross-entropy=0.000004	Most_frequent_ritual_frequency_for_audience-accuracy=1.000000
2019-09-01 13:21:27,720 [INFO]  Epoch[175] Train-cross-entropy=0.000005
2019-09-01 13:21:27,723 [INFO]  Epoch[175] Train-Most_frequent_ritual_frequency_for_audience-accuracy=1.000000
2019-09-01 13:21:27,725 [INFO]  Epoch[175] Time cost=0.314
2019-09-01 13:21:27,734 [INFO]  Saved checkpoint to "model/Most_frequent_ritual_frequency_for_audience_imputer/model-0175.params"
2019-09-01 13:21:27,766 [INFO]  Epoch[175] Validation-cross-entropy=0.000518
2019-09-01 13:21:27,769 [INFO]  Epoch[175] Validation-Most_frequent_ritual_frequency_for_audience-accuracy=1.000000
2019-09-01 13:21:27,956 [INFO]  Epoch[176] Batch [0-21]	Speed: 1902.13 samples/sec	cross-entropy=0.000004	Most_frequent_ritual_frequency_for_audience-accuracy=1.000000
2019-09-01 13:21:28,110 [INFO]  Epoch[176] Train-cross-entropy=0.000005
2019-09-01 13:21:28,112 [INFO]  Epoch[176] Train-Most_frequent_ritual_frequency_for_audience-accuracy=1.000000
2019-09-01 13:21:28,114 [INFO]  Epoch[176] Time cost=0.342
2019-09-01 13:21:28,120 [INFO]  Saved checkpoint to "model/Most_frequent_ritual_frequency_for_audience_imputer/model-0176.params"
2019-09-01 13:21:28,147 [INFO]  Epoch[176] Validation-cross-entropy=0.000505
2019-09-01 13:21:28,150 [INFO]  Epoch[176] Validation-Most_frequent_ritual_frequency_for_audience-accuracy=1.000000
2019-09-01 13:21:28,306 [INFO]  Epoch[177] Batch [0-21]	Speed: 2313.45 samples/sec	cross-entropy=0.000004	Most_frequent_ritual_frequency_for_audience-accuracy=1.000000
2019-09-01 13:21:28,465 [INFO]  Epoch[177] Train-cross-entropy=0.000005
2019-09-01 13:21:28,468 [INFO]  Epoch[177] Train-Most_frequent_ritual_frequency_for_audience-accuracy=1.000000
2019-09-01 13:21:28,470 [INFO]  Epoch[177] Time cost=0.317
2019-09-01 13:21:28,477 [INFO]  Saved checkpoint to "model/Most_frequent_ritual_frequency_for_audience_imputer/model-0177.params"
2019-09-01 13:21:28,505 [INFO]  Epoch[177] Validation-cross-entropy=0.000515
2019-09-01 13:21:28,509 [INFO]  Epoch[177] Validation-Most_frequent_ritual_frequency_for_audience-accuracy=1.000000
2019-09-01 13:21:28,674 [INFO]  Epoch[178] Batch [0-21]	Speed: 2156.65 samples/sec	cross-entropy=0.000004	Most_frequent_ritual_frequency_for_audience-accuracy=1.000000
2019-09-01 13:21:28,820 [INFO]  Epoch[178] Train-cross-entropy=0.000005
2019-09-01 13:21:28,823 [INFO]  Epoch[178] Train-Most_frequent_ritual_frequency_for_audience-accuracy=1.000000
2019-09-01 13:21:28,825 [INFO]  Epoch[178] Time cost=0.314
2019-09-01 13:21:28,831 [INFO]  Saved checkpoint to "model/Most_frequent_ritual_frequency_for_audience_imputer/model-0178.params"
2019-09-01 13:21:28,857 [INFO]  Epoch[178] Validation-cross-entropy=0.000506
2019-09-01 13:21:28,859 [INFO]  Epoch[178] Validation-Most_frequent_ritual_frequency_for_audience-accuracy=1.000000
2019-09-01 13:21:29,039 [INFO]  Epoch[179] Batch [0-21]	Speed: 1965.64 samples/sec	cross-entropy=0.000004	Most_frequent_ritual_frequency_for_audience-accuracy=1.000000
2019-09-01 13:21:29,179 [INFO]  Epoch[179] Train-cross-entropy=0.000005
2019-09-01 13:21:29,181 [INFO]  Epoch[179] Train-Most_frequent_ritual_frequency_for_audience-accuracy=1.000000
2019-09-01 13:21:29,183 [INFO]  Epoch[179] Time cost=0.322
2019-09-01 13:21:29,190 [INFO]  Saved checkpoint to "model/Most_frequent_ritual_frequency_for_audience_imputer/model-0179.params"
2019-09-01 13:21:29,216 [INFO]  Epoch[179] Validation-cross-entropy=0.000501
2019-09-01 13:21:29,219 [INFO]  Epoch[179] Validation-Most_frequent_ritual_frequency_for_audience-accuracy=1.000000
2019-09-01 13:21:29,382 [INFO]  Epoch[180] Batch [0-21]	Speed: 2188.28 samples/sec	cross-entropy=0.000003	Most_frequent_ritual_frequency_for_audience-accuracy=1.000000
2019-09-01 13:21:29,514 [INFO]  Epoch[180] Train-cross-entropy=0.000004
2019-09-01 13:21:29,516 [INFO]  Epoch[180] Train-Most_frequent_ritual_frequency_for_audience-accuracy=1.000000
2019-09-01 13:21:29,518 [INFO]  Epoch[180] Time cost=0.297
2019-09-01 13:21:29,526 [INFO]  Saved checkpoint to "model/Most_frequent_ritual_frequency_for_audience_imputer/model-0180.params"
2019-09-01 13:21:29,551 [INFO]  Epoch[180] Validation-cross-entropy=0.000492
2019-09-01 13:21:29,554 [INFO]  Epoch[180] Validation-Most_frequent_ritual_frequency_for_audience-accuracy=1.000000
2019-09-01 13:21:29,709 [INFO]  Epoch[181] Batch [0-21]	Speed: 2303.96 samples/sec	cross-entropy=0.000003	Most_frequent_ritual_frequency_for_audience-accuracy=1.000000
2019-09-01 13:21:29,850 [INFO]  Epoch[181] Train-cross-entropy=0.000004
2019-09-01 13:21:29,852 [INFO]  Epoch[181] Train-Most_frequent_ritual_frequency_for_audience-accuracy=1.000000
2019-09-01 13:21:29,855 [INFO]  Epoch[181] Time cost=0.298
2019-09-01 13:21:29,861 [INFO]  Saved checkpoint to "model/Most_frequent_ritual_frequency_for_audience_imputer/model-0181.params"
2019-09-01 13:21:29,894 [INFO]  Epoch[181] Validation-cross-entropy=0.000490
2019-09-01 13:21:29,897 [INFO]  Epoch[181] Validation-Most_frequent_ritual_frequency_for_audience-accuracy=1.000000
2019-09-01 13:21:30,052 [INFO]  Epoch[182] Batch [0-21]	Speed: 2327.97 samples/sec	cross-entropy=0.000003	Most_frequent_ritual_frequency_for_audience-accuracy=1.000000
2019-09-01 13:21:30,201 [INFO]  Epoch[182] Train-cross-entropy=0.000004
2019-09-01 13:21:30,204 [INFO]  Epoch[182] Train-Most_frequent_ritual_frequency_for_audience-accuracy=1.000000
2019-09-01 13:21:30,207 [INFO]  Epoch[182] Time cost=0.308
2019-09-01 13:21:30,214 [INFO]  Saved checkpoint to "model/Most_frequent_ritual_frequency_for_audience_imputer/model-0182.params"
2019-09-01 13:21:30,242 [INFO]  Epoch[182] Validation-cross-entropy=0.000470
2019-09-01 13:21:30,245 [INFO]  Epoch[182] Validation-Most_frequent_ritual_frequency_for_audience-accuracy=1.000000
2019-09-01 13:21:30,405 [INFO]  Epoch[183] Batch [0-21]	Speed: 2254.41 samples/sec	cross-entropy=0.000003	Most_frequent_ritual_frequency_for_audience-accuracy=1.000000
2019-09-01 13:21:30,541 [INFO]  Epoch[183] Train-cross-entropy=0.000004
2019-09-01 13:21:30,543 [INFO]  Epoch[183] Train-Most_frequent_ritual_frequency_for_audience-accuracy=1.000000
2019-09-01 13:21:30,545 [INFO]  Epoch[183] Time cost=0.297
2019-09-01 13:21:30,551 [INFO]  Saved checkpoint to "model/Most_frequent_ritual_frequency_for_audience_imputer/model-0183.params"
2019-09-01 13:21:30,578 [INFO]  Epoch[183] Validation-cross-entropy=0.000470
2019-09-01 13:21:30,580 [INFO]  Epoch[183] Validation-Most_frequent_ritual_frequency_for_audience-accuracy=1.000000
2019-09-01 13:21:30,733 [INFO]  Epoch[184] Batch [0-21]	Speed: 2353.54 samples/sec	cross-entropy=0.000003	Most_frequent_ritual_frequency_for_audience-accuracy=1.000000
2019-09-01 13:21:30,872 [INFO]  Epoch[184] Train-cross-entropy=0.000004
2019-09-01 13:21:30,874 [INFO]  Epoch[184] Train-Most_frequent_ritual_frequency_for_audience-accuracy=1.000000
2019-09-01 13:21:30,876 [INFO]  Epoch[184] Time cost=0.294
2019-09-01 13:21:30,882 [INFO]  Saved checkpoint to "model/Most_frequent_ritual_frequency_for_audience_imputer/model-0184.params"
2019-09-01 13:21:30,911 [INFO]  Epoch[184] Validation-cross-entropy=0.000470
2019-09-01 13:21:30,913 [INFO]  Epoch[184] Validation-Most_frequent_ritual_frequency_for_audience-accuracy=1.000000
2019-09-01 13:21:31,068 [INFO]  Epoch[185] Batch [0-21]	Speed: 2300.21 samples/sec	cross-entropy=0.000003	Most_frequent_ritual_frequency_for_audience-accuracy=1.000000
2019-09-01 13:21:31,214 [INFO]  Epoch[185] Train-cross-entropy=0.000004
2019-09-01 13:21:31,217 [INFO]  Epoch[185] Train-Most_frequent_ritual_frequency_for_audience-accuracy=1.000000
2019-09-01 13:21:31,219 [INFO]  Epoch[185] Time cost=0.304
2019-09-01 13:21:31,226 [INFO]  Saved checkpoint to "model/Most_frequent_ritual_frequency_for_audience_imputer/model-0185.params"
2019-09-01 13:21:31,258 [INFO]  Epoch[185] Validation-cross-entropy=0.000454
2019-09-01 13:21:31,260 [INFO]  Epoch[185] Validation-Most_frequent_ritual_frequency_for_audience-accuracy=1.000000
2019-09-01 13:21:31,424 [INFO]  Epoch[186] Batch [0-21]	Speed: 2197.45 samples/sec	cross-entropy=0.000003	Most_frequent_ritual_frequency_for_audience-accuracy=1.000000
2019-09-01 13:21:31,655 [INFO]  Epoch[186] Train-cross-entropy=0.000004
2019-09-01 13:21:31,660 [INFO]  Epoch[186] Train-Most_frequent_ritual_frequency_for_audience-accuracy=1.000000
2019-09-01 13:21:31,662 [INFO]  Epoch[186] Time cost=0.400
2019-09-01 13:21:31,677 [INFO]  Saved checkpoint to "model/Most_frequent_ritual_frequency_for_audience_imputer/model-0186.params"
2019-09-01 13:21:31,730 [INFO]  Epoch[186] Validation-cross-entropy=0.000458
2019-09-01 13:21:31,736 [INFO]  Epoch[186] Validation-Most_frequent_ritual_frequency_for_audience-accuracy=1.000000
2019-09-01 13:21:32,061 [INFO]  Epoch[187] Batch [0-21]	Speed: 1095.85 samples/sec	cross-entropy=0.000003	Most_frequent_ritual_frequency_for_audience-accuracy=1.000000
2019-09-01 13:21:32,274 [INFO]  Epoch[187] Train-cross-entropy=0.000003
2019-09-01 13:21:32,277 [INFO]  Epoch[187] Train-Most_frequent_ritual_frequency_for_audience-accuracy=1.000000
2019-09-01 13:21:32,280 [INFO]  Epoch[187] Time cost=0.538
2019-09-01 13:21:32,288 [INFO]  Saved checkpoint to "model/Most_frequent_ritual_frequency_for_audience_imputer/model-0187.params"
2019-09-01 13:21:32,354 [INFO]  Epoch[187] Validation-cross-entropy=0.000450
2019-09-01 13:21:32,360 [INFO]  Epoch[187] Validation-Most_frequent_ritual_frequency_for_audience-accuracy=1.000000
2019-09-01 13:21:32,600 [INFO]  Epoch[188] Batch [0-21]	Speed: 1565.60 samples/sec	cross-entropy=0.000003	Most_frequent_ritual_frequency_for_audience-accuracy=1.000000
2019-09-01 13:21:32,775 [INFO]  Epoch[188] Train-cross-entropy=0.000003
2019-09-01 13:21:32,777 [INFO]  Epoch[188] Train-Most_frequent_ritual_frequency_for_audience-accuracy=1.000000
2019-09-01 13:21:32,779 [INFO]  Epoch[188] Time cost=0.413
2019-09-01 13:21:32,786 [INFO]  Saved checkpoint to "model/Most_frequent_ritual_frequency_for_audience_imputer/model-0188.params"
2019-09-01 13:21:32,816 [INFO]  Epoch[188] Validation-cross-entropy=0.000454
2019-09-01 13:21:32,818 [INFO]  Epoch[188] Validation-Most_frequent_ritual_frequency_for_audience-accuracy=1.000000
2019-09-01 13:21:32,978 [INFO]  Epoch[189] Batch [0-21]	Speed: 2224.55 samples/sec	cross-entropy=0.000003	Most_frequent_ritual_frequency_for_audience-accuracy=1.000000
2019-09-01 13:21:33,145 [INFO]  Epoch[189] Train-cross-entropy=0.000003
2019-09-01 13:21:33,147 [INFO]  Epoch[189] Train-Most_frequent_ritual_frequency_for_audience-accuracy=1.000000
2019-09-01 13:21:33,149 [INFO]  Epoch[189] Time cost=0.329
2019-09-01 13:21:33,158 [INFO]  Saved checkpoint to "model/Most_frequent_ritual_frequency_for_audience_imputer/model-0189.params"
2019-09-01 13:21:33,202 [INFO]  Epoch[189] Validation-cross-entropy=0.000446
2019-09-01 13:21:33,204 [INFO]  Epoch[189] Validation-Most_frequent_ritual_frequency_for_audience-accuracy=1.000000
2019-09-01 13:21:33,469 [INFO]  Epoch[190] Batch [0-21]	Speed: 1359.53 samples/sec	cross-entropy=0.000003	Most_frequent_ritual_frequency_for_audience-accuracy=1.000000
2019-09-01 13:21:33,667 [INFO]  Epoch[190] Train-cross-entropy=0.000003
2019-09-01 13:21:33,672 [INFO]  Epoch[190] Train-Most_frequent_ritual_frequency_for_audience-accuracy=1.000000
2019-09-01 13:21:33,676 [INFO]  Epoch[190] Time cost=0.469
2019-09-01 13:21:33,683 [INFO]  Saved checkpoint to "model/Most_frequent_ritual_frequency_for_audience_imputer/model-0190.params"
2019-09-01 13:21:33,719 [INFO]  Epoch[190] Validation-cross-entropy=0.000454
2019-09-01 13:21:33,724 [INFO]  Epoch[190] Validation-Most_frequent_ritual_frequency_for_audience-accuracy=1.000000
2019-09-01 13:21:33,926 [INFO]  Epoch[191] Batch [0-21]	Speed: 1753.11 samples/sec	cross-entropy=0.000002	Most_frequent_ritual_frequency_for_audience-accuracy=1.000000
2019-09-01 13:21:34,126 [INFO]  Epoch[191] Train-cross-entropy=0.000003
2019-09-01 13:21:34,129 [INFO]  Epoch[191] Train-Most_frequent_ritual_frequency_for_audience-accuracy=1.000000
2019-09-01 13:21:34,131 [INFO]  Epoch[191] Time cost=0.403
2019-09-01 13:21:34,140 [INFO]  Saved checkpoint to "model/Most_frequent_ritual_frequency_for_audience_imputer/model-0191.params"
2019-09-01 13:21:34,180 [INFO]  Epoch[191] Validation-cross-entropy=0.000449
2019-09-01 13:21:34,185 [INFO]  Epoch[191] Validation-Most_frequent_ritual_frequency_for_audience-accuracy=1.000000
2019-09-01 13:21:34,346 [INFO]  Epoch[192] Batch [0-21]	Speed: 2265.86 samples/sec	cross-entropy=0.000002	Most_frequent_ritual_frequency_for_audience-accuracy=1.000000
2019-09-01 13:21:34,475 [INFO]  Epoch[192] Train-cross-entropy=0.000003
2019-09-01 13:21:34,478 [INFO]  Epoch[192] Train-Most_frequent_ritual_frequency_for_audience-accuracy=1.000000
2019-09-01 13:21:34,480 [INFO]  Epoch[192] Time cost=0.292
2019-09-01 13:21:34,487 [INFO]  Saved checkpoint to "model/Most_frequent_ritual_frequency_for_audience_imputer/model-0192.params"
2019-09-01 13:21:34,513 [INFO]  Epoch[192] Validation-cross-entropy=0.000445
2019-09-01 13:21:34,517 [INFO]  Epoch[192] Validation-Most_frequent_ritual_frequency_for_audience-accuracy=1.000000
2019-09-01 13:21:34,669 [INFO]  Epoch[193] Batch [0-21]	Speed: 2352.22 samples/sec	cross-entropy=0.000002	Most_frequent_ritual_frequency_for_audience-accuracy=1.000000
2019-09-01 13:21:34,795 [INFO]  Epoch[193] Train-cross-entropy=0.000003
2019-09-01 13:21:34,797 [INFO]  Epoch[193] Train-Most_frequent_ritual_frequency_for_audience-accuracy=1.000000
2019-09-01 13:21:34,799 [INFO]  Epoch[193] Time cost=0.280
2019-09-01 13:21:34,805 [INFO]  Saved checkpoint to "model/Most_frequent_ritual_frequency_for_audience_imputer/model-0193.params"
2019-09-01 13:21:34,831 [INFO]  Epoch[193] Validation-cross-entropy=0.000434
2019-09-01 13:21:34,834 [INFO]  Epoch[193] Validation-Most_frequent_ritual_frequency_for_audience-accuracy=1.000000
2019-09-01 13:21:34,984 [INFO]  Epoch[194] Batch [0-21]	Speed: 2381.03 samples/sec	cross-entropy=0.000002	Most_frequent_ritual_frequency_for_audience-accuracy=1.000000
2019-09-01 13:21:35,113 [INFO]  Epoch[194] Train-cross-entropy=0.000003
2019-09-01 13:21:35,116 [INFO]  Epoch[194] Train-Most_frequent_ritual_frequency_for_audience-accuracy=1.000000
2019-09-01 13:21:35,118 [INFO]  Epoch[194] Time cost=0.282
2019-09-01 13:21:35,124 [INFO]  Saved checkpoint to "model/Most_frequent_ritual_frequency_for_audience_imputer/model-0194.params"
2019-09-01 13:21:35,157 [INFO]  Epoch[194] Validation-cross-entropy=0.000418
2019-09-01 13:21:35,159 [INFO]  Epoch[194] Validation-Most_frequent_ritual_frequency_for_audience-accuracy=1.000000
2019-09-01 13:21:35,316 [INFO]  Epoch[195] Batch [0-21]	Speed: 2304.94 samples/sec	cross-entropy=0.000002	Most_frequent_ritual_frequency_for_audience-accuracy=1.000000
2019-09-01 13:21:35,446 [INFO]  Epoch[195] Train-cross-entropy=0.000003
2019-09-01 13:21:35,448 [INFO]  Epoch[195] Train-Most_frequent_ritual_frequency_for_audience-accuracy=1.000000
2019-09-01 13:21:35,450 [INFO]  Epoch[195] Time cost=0.289
2019-09-01 13:21:35,456 [INFO]  Saved checkpoint to "model/Most_frequent_ritual_frequency_for_audience_imputer/model-0195.params"
2019-09-01 13:21:35,487 [INFO]  Epoch[195] Validation-cross-entropy=0.000419
2019-09-01 13:21:35,489 [INFO]  Epoch[195] Validation-Most_frequent_ritual_frequency_for_audience-accuracy=1.000000
2019-09-01 13:21:35,642 [INFO]  Epoch[196] Batch [0-21]	Speed: 2373.21 samples/sec	cross-entropy=0.000002	Most_frequent_ritual_frequency_for_audience-accuracy=1.000000
2019-09-01 13:21:35,777 [INFO]  Epoch[196] Train-cross-entropy=0.000003
2019-09-01 13:21:35,781 [INFO]  Epoch[196] Train-Most_frequent_ritual_frequency_for_audience-accuracy=1.000000
2019-09-01 13:21:35,784 [INFO]  Epoch[196] Time cost=0.293
2019-09-01 13:21:35,791 [INFO]  Saved checkpoint to "model/Most_frequent_ritual_frequency_for_audience_imputer/model-0196.params"
2019-09-01 13:21:35,821 [INFO]  Epoch[196] Validation-cross-entropy=0.000411
2019-09-01 13:21:35,823 [INFO]  Epoch[196] Validation-Most_frequent_ritual_frequency_for_audience-accuracy=1.000000
2019-09-01 13:21:35,972 [INFO]  Epoch[197] Batch [0-21]	Speed: 2409.39 samples/sec	cross-entropy=0.000002	Most_frequent_ritual_frequency_for_audience-accuracy=1.000000
2019-09-01 13:21:36,100 [INFO]  Epoch[197] Train-cross-entropy=0.000003
2019-09-01 13:21:36,102 [INFO]  Epoch[197] Train-Most_frequent_ritual_frequency_for_audience-accuracy=1.000000
2019-09-01 13:21:36,104 [INFO]  Epoch[197] Time cost=0.278
2019-09-01 13:21:36,109 [INFO]  Saved checkpoint to "model/Most_frequent_ritual_frequency_for_audience_imputer/model-0197.params"
2019-09-01 13:21:36,135 [INFO]  Epoch[197] Validation-cross-entropy=0.000409
2019-09-01 13:21:36,138 [INFO]  Epoch[197] Validation-Most_frequent_ritual_frequency_for_audience-accuracy=1.000000
2019-09-01 13:21:36,286 [INFO]  Epoch[198] Batch [0-21]	Speed: 2408.73 samples/sec	cross-entropy=0.000002	Most_frequent_ritual_frequency_for_audience-accuracy=1.000000
2019-09-01 13:21:36,414 [INFO]  Epoch[198] Train-cross-entropy=0.000003
2019-09-01 13:21:36,416 [INFO]  Epoch[198] Train-Most_frequent_ritual_frequency_for_audience-accuracy=1.000000
2019-09-01 13:21:36,418 [INFO]  Epoch[198] Time cost=0.278
2019-09-01 13:21:36,424 [INFO]  Saved checkpoint to "model/Most_frequent_ritual_frequency_for_audience_imputer/model-0198.params"
2019-09-01 13:21:36,450 [INFO]  Epoch[198] Validation-cross-entropy=0.000400
2019-09-01 13:21:36,453 [INFO]  Epoch[198] Validation-Most_frequent_ritual_frequency_for_audience-accuracy=1.000000
2019-09-01 13:21:36,603 [INFO]  Epoch[199] Batch [0-21]	Speed: 2392.94 samples/sec	cross-entropy=0.000002	Most_frequent_ritual_frequency_for_audience-accuracy=1.000000
2019-09-01 13:21:36,730 [INFO]  Epoch[199] Train-cross-entropy=0.000002
2019-09-01 13:21:36,733 [INFO]  Epoch[199] Train-Most_frequent_ritual_frequency_for_audience-accuracy=1.000000
2019-09-01 13:21:36,734 [INFO]  Epoch[199] Time cost=0.279
2019-09-01 13:21:36,740 [INFO]  Saved checkpoint to "model/Most_frequent_ritual_frequency_for_audience_imputer/model-0199.params"
2019-09-01 13:21:36,767 [INFO]  Epoch[199] Validation-cross-entropy=0.000391
2019-09-01 13:21:36,770 [INFO]  Epoch[199] Validation-Most_frequent_ritual_frequency_for_audience-accuracy=1.000000
2019-09-01 13:21:36,945 [INFO]  Epoch[200] Batch [0-21]	Speed: 2025.88 samples/sec	cross-entropy=0.000002	Most_frequent_ritual_frequency_for_audience-accuracy=1.000000
2019-09-01 13:21:37,080 [INFO]  Epoch[200] Train-cross-entropy=0.000002
2019-09-01 13:21:37,082 [INFO]  Epoch[200] Train-Most_frequent_ritual_frequency_for_audience-accuracy=1.000000
2019-09-01 13:21:37,084 [INFO]  Epoch[200] Time cost=0.312
2019-09-01 13:21:37,090 [INFO]  Saved checkpoint to "model/Most_frequent_ritual_frequency_for_audience_imputer/model-0200.params"
2019-09-01 13:21:37,116 [INFO]  Epoch[200] Validation-cross-entropy=0.000415
2019-09-01 13:21:37,120 [INFO]  Epoch[200] Validation-Most_frequent_ritual_frequency_for_audience-accuracy=1.000000
2019-09-01 13:21:37,274 [INFO]  Epoch[201] Batch [0-21]	Speed: 2334.58 samples/sec	cross-entropy=0.000002	Most_frequent_ritual_frequency_for_audience-accuracy=1.000000
2019-09-01 13:21:37,405 [INFO]  Epoch[201] Train-cross-entropy=0.000002
2019-09-01 13:21:37,407 [INFO]  Epoch[201] Train-Most_frequent_ritual_frequency_for_audience-accuracy=1.000000
2019-09-01 13:21:37,410 [INFO]  Epoch[201] Time cost=0.287
2019-09-01 13:21:37,416 [INFO]  Saved checkpoint to "model/Most_frequent_ritual_frequency_for_audience_imputer/model-0201.params"
2019-09-01 13:21:37,446 [INFO]  Epoch[201] Validation-cross-entropy=0.000396
2019-09-01 13:21:37,448 [INFO]  Epoch[201] Validation-Most_frequent_ritual_frequency_for_audience-accuracy=1.000000
2019-09-01 13:21:37,599 [INFO]  Epoch[202] Batch [0-21]	Speed: 2380.07 samples/sec	cross-entropy=0.000002	Most_frequent_ritual_frequency_for_audience-accuracy=1.000000
2019-09-01 13:21:37,727 [INFO]  Epoch[202] Train-cross-entropy=0.000002
2019-09-01 13:21:37,729 [INFO]  Epoch[202] Train-Most_frequent_ritual_frequency_for_audience-accuracy=1.000000
2019-09-01 13:21:37,731 [INFO]  Epoch[202] Time cost=0.280
2019-09-01 13:21:37,737 [INFO]  Saved checkpoint to "model/Most_frequent_ritual_frequency_for_audience_imputer/model-0202.params"
2019-09-01 13:21:37,767 [INFO]  Epoch[202] Validation-cross-entropy=0.000395
2019-09-01 13:21:37,769 [INFO]  Epoch[202] Validation-Most_frequent_ritual_frequency_for_audience-accuracy=1.000000
2019-09-01 13:21:37,923 [INFO]  Epoch[203] Batch [0-21]	Speed: 2361.08 samples/sec	cross-entropy=0.000002	Most_frequent_ritual_frequency_for_audience-accuracy=1.000000
2019-09-01 13:21:38,056 [INFO]  Epoch[203] Train-cross-entropy=0.000002
2019-09-01 13:21:38,058 [INFO]  Epoch[203] Train-Most_frequent_ritual_frequency_for_audience-accuracy=1.000000
2019-09-01 13:21:38,061 [INFO]  Epoch[203] Time cost=0.289
2019-09-01 13:21:38,067 [INFO]  Saved checkpoint to "model/Most_frequent_ritual_frequency_for_audience_imputer/model-0203.params"
2019-09-01 13:21:38,093 [INFO]  Epoch[203] Validation-cross-entropy=0.000396
2019-09-01 13:21:38,096 [INFO]  Epoch[203] Validation-Most_frequent_ritual_frequency_for_audience-accuracy=1.000000
2019-09-01 13:21:38,263 [INFO]  Epoch[204] Batch [0-21]	Speed: 2132.77 samples/sec	cross-entropy=0.000002	Most_frequent_ritual_frequency_for_audience-accuracy=1.000000
2019-09-01 13:21:38,396 [INFO]  Epoch[204] Train-cross-entropy=0.000002
2019-09-01 13:21:38,398 [INFO]  Epoch[204] Train-Most_frequent_ritual_frequency_for_audience-accuracy=1.000000
2019-09-01 13:21:38,400 [INFO]  Epoch[204] Time cost=0.301
2019-09-01 13:21:38,406 [INFO]  Saved checkpoint to "model/Most_frequent_ritual_frequency_for_audience_imputer/model-0204.params"
2019-09-01 13:21:38,436 [INFO]  Epoch[204] Validation-cross-entropy=0.000389
2019-09-01 13:21:38,438 [INFO]  Epoch[204] Validation-Most_frequent_ritual_frequency_for_audience-accuracy=1.000000
2019-09-01 13:21:38,592 [INFO]  Epoch[205] Batch [0-21]	Speed: 2348.57 samples/sec	cross-entropy=0.000001	Most_frequent_ritual_frequency_for_audience-accuracy=1.000000
2019-09-01 13:21:38,732 [INFO]  Epoch[205] Train-cross-entropy=0.000002
2019-09-01 13:21:38,735 [INFO]  Epoch[205] Train-Most_frequent_ritual_frequency_for_audience-accuracy=1.000000
2019-09-01 13:21:38,737 [INFO]  Epoch[205] Time cost=0.297
2019-09-01 13:21:38,744 [INFO]  Saved checkpoint to "model/Most_frequent_ritual_frequency_for_audience_imputer/model-0205.params"
2019-09-01 13:21:38,774 [INFO]  Epoch[205] Validation-cross-entropy=0.000387
2019-09-01 13:21:38,776 [INFO]  Epoch[205] Validation-Most_frequent_ritual_frequency_for_audience-accuracy=1.000000
2019-09-01 13:21:38,926 [INFO]  Epoch[206] Batch [0-21]	Speed: 2383.30 samples/sec	cross-entropy=0.000001	Most_frequent_ritual_frequency_for_audience-accuracy=1.000000
2019-09-01 13:21:39,056 [INFO]  Epoch[206] Train-cross-entropy=0.000002
2019-09-01 13:21:39,058 [INFO]  Epoch[206] Train-Most_frequent_ritual_frequency_for_audience-accuracy=1.000000
2019-09-01 13:21:39,060 [INFO]  Epoch[206] Time cost=0.282
2019-09-01 13:21:39,066 [INFO]  Saved checkpoint to "model/Most_frequent_ritual_frequency_for_audience_imputer/model-0206.params"
2019-09-01 13:21:39,097 [INFO]  Epoch[206] Validation-cross-entropy=0.000381
2019-09-01 13:21:39,099 [INFO]  Epoch[206] Validation-Most_frequent_ritual_frequency_for_audience-accuracy=1.000000
2019-09-01 13:21:39,286 [INFO]  Epoch[207] Batch [0-21]	Speed: 1911.42 samples/sec	cross-entropy=0.000001	Most_frequent_ritual_frequency_for_audience-accuracy=1.000000
2019-09-01 13:21:39,419 [INFO]  Epoch[207] Train-cross-entropy=0.000002
2019-09-01 13:21:39,421 [INFO]  Epoch[207] Train-Most_frequent_ritual_frequency_for_audience-accuracy=1.000000
2019-09-01 13:21:39,423 [INFO]  Epoch[207] Time cost=0.322
2019-09-01 13:21:39,429 [INFO]  Saved checkpoint to "model/Most_frequent_ritual_frequency_for_audience_imputer/model-0207.params"
2019-09-01 13:21:39,455 [INFO]  Epoch[207] Validation-cross-entropy=0.000386
2019-09-01 13:21:39,458 [INFO]  Epoch[207] Validation-Most_frequent_ritual_frequency_for_audience-accuracy=1.000000
2019-09-01 13:21:39,608 [INFO]  Epoch[208] Batch [0-21]	Speed: 2385.36 samples/sec	cross-entropy=0.000001	Most_frequent_ritual_frequency_for_audience-accuracy=1.000000
2019-09-01 13:21:39,745 [INFO]  Epoch[208] Train-cross-entropy=0.000002
2019-09-01 13:21:39,747 [INFO]  Epoch[208] Train-Most_frequent_ritual_frequency_for_audience-accuracy=1.000000
2019-09-01 13:21:39,750 [INFO]  Epoch[208] Time cost=0.290
2019-09-01 13:21:39,757 [INFO]  Saved checkpoint to "model/Most_frequent_ritual_frequency_for_audience_imputer/model-0208.params"
2019-09-01 13:21:39,787 [INFO]  Epoch[208] Validation-cross-entropy=0.000378
2019-09-01 13:21:39,789 [INFO]  Epoch[208] Validation-Most_frequent_ritual_frequency_for_audience-accuracy=1.000000
2019-09-01 13:21:39,946 [INFO]  Epoch[209] Batch [0-21]	Speed: 2268.84 samples/sec	cross-entropy=0.000001	Most_frequent_ritual_frequency_for_audience-accuracy=1.000000
2019-09-01 13:21:40,075 [INFO]  Epoch[209] Train-cross-entropy=0.000002
2019-09-01 13:21:40,077 [INFO]  Epoch[209] Train-Most_frequent_ritual_frequency_for_audience-accuracy=1.000000
2019-09-01 13:21:40,079 [INFO]  Epoch[209] Time cost=0.288
2019-09-01 13:21:40,085 [INFO]  Saved checkpoint to "model/Most_frequent_ritual_frequency_for_audience_imputer/model-0209.params"
2019-09-01 13:21:40,117 [INFO]  Epoch[209] Validation-cross-entropy=0.000376
2019-09-01 13:21:40,119 [INFO]  Epoch[209] Validation-Most_frequent_ritual_frequency_for_audience-accuracy=1.000000
2019-09-01 13:21:40,280 [INFO]  Epoch[210] Batch [0-21]	Speed: 2265.06 samples/sec	cross-entropy=0.000001	Most_frequent_ritual_frequency_for_audience-accuracy=1.000000
2019-09-01 13:21:40,413 [INFO]  Epoch[210] Train-cross-entropy=0.000002
2019-09-01 13:21:40,416 [INFO]  Epoch[210] Train-Most_frequent_ritual_frequency_for_audience-accuracy=1.000000
2019-09-01 13:21:40,418 [INFO]  Epoch[210] Time cost=0.297
2019-09-01 13:21:40,426 [INFO]  Saved checkpoint to "model/Most_frequent_ritual_frequency_for_audience_imputer/model-0210.params"
2019-09-01 13:21:40,456 [INFO]  Epoch[210] Validation-cross-entropy=0.000373
2019-09-01 13:21:40,458 [INFO]  Epoch[210] Validation-Most_frequent_ritual_frequency_for_audience-accuracy=1.000000
2019-09-01 13:21:40,619 [INFO]  Epoch[211] Batch [0-21]	Speed: 2247.51 samples/sec	cross-entropy=0.000001	Most_frequent_ritual_frequency_for_audience-accuracy=1.000000
2019-09-01 13:21:40,748 [INFO]  Epoch[211] Train-cross-entropy=0.000002
2019-09-01 13:21:40,751 [INFO]  Epoch[211] Train-Most_frequent_ritual_frequency_for_audience-accuracy=1.000000
2019-09-01 13:21:40,752 [INFO]  Epoch[211] Time cost=0.292
2019-09-01 13:21:40,758 [INFO]  Saved checkpoint to "model/Most_frequent_ritual_frequency_for_audience_imputer/model-0211.params"
2019-09-01 13:21:40,790 [INFO]  Epoch[211] Validation-cross-entropy=0.000381
2019-09-01 13:21:40,793 [INFO]  Epoch[211] Validation-Most_frequent_ritual_frequency_for_audience-accuracy=1.000000
2019-09-01 13:21:40,947 [INFO]  Epoch[212] Batch [0-21]	Speed: 2342.24 samples/sec	cross-entropy=0.000001	Most_frequent_ritual_frequency_for_audience-accuracy=1.000000
2019-09-01 13:21:41,089 [INFO]  Epoch[212] Train-cross-entropy=0.000002
2019-09-01 13:21:41,091 [INFO]  Epoch[212] Train-Most_frequent_ritual_frequency_for_audience-accuracy=1.000000
2019-09-01 13:21:41,093 [INFO]  Epoch[212] Time cost=0.298
2019-09-01 13:21:41,099 [INFO]  Saved checkpoint to "model/Most_frequent_ritual_frequency_for_audience_imputer/model-0212.params"
2019-09-01 13:21:41,133 [INFO]  Epoch[212] Validation-cross-entropy=0.000369
2019-09-01 13:21:41,135 [INFO]  Epoch[212] Validation-Most_frequent_ritual_frequency_for_audience-accuracy=1.000000
2019-09-01 13:21:41,294 [INFO]  Epoch[213] Batch [0-21]	Speed: 2304.20 samples/sec	cross-entropy=0.000001	Most_frequent_ritual_frequency_for_audience-accuracy=1.000000
2019-09-01 13:21:41,433 [INFO]  Epoch[213] Train-cross-entropy=0.000002
2019-09-01 13:21:41,435 [INFO]  Epoch[213] Train-Most_frequent_ritual_frequency_for_audience-accuracy=1.000000
2019-09-01 13:21:41,437 [INFO]  Epoch[213] Time cost=0.300
2019-09-01 13:21:41,443 [INFO]  Saved checkpoint to "model/Most_frequent_ritual_frequency_for_audience_imputer/model-0213.params"
2019-09-01 13:21:41,469 [INFO]  Epoch[213] Validation-cross-entropy=0.000383
2019-09-01 13:21:41,473 [INFO]  Epoch[213] Validation-Most_frequent_ritual_frequency_for_audience-accuracy=1.000000
2019-09-01 13:21:41,676 [INFO]  Epoch[214] Batch [0-21]	Speed: 1735.96 samples/sec	cross-entropy=0.000001	Most_frequent_ritual_frequency_for_audience-accuracy=1.000000
2019-09-01 13:21:41,809 [INFO]  Epoch[214] Train-cross-entropy=0.000001
2019-09-01 13:21:41,811 [INFO]  Epoch[214] Train-Most_frequent_ritual_frequency_for_audience-accuracy=1.000000
2019-09-01 13:21:41,814 [INFO]  Epoch[214] Time cost=0.339
2019-09-01 13:21:41,822 [INFO]  Saved checkpoint to "model/Most_frequent_ritual_frequency_for_audience_imputer/model-0214.params"
2019-09-01 13:21:41,852 [INFO]  Epoch[214] Validation-cross-entropy=0.000370
2019-09-01 13:21:41,855 [INFO]  Epoch[214] Validation-Most_frequent_ritual_frequency_for_audience-accuracy=1.000000
2019-09-01 13:21:42,007 [INFO]  Epoch[215] Batch [0-21]	Speed: 2359.14 samples/sec	cross-entropy=0.000001	Most_frequent_ritual_frequency_for_audience-accuracy=1.000000
2019-09-01 13:21:42,144 [INFO]  Epoch[215] Train-cross-entropy=0.000001
2019-09-01 13:21:42,146 [INFO]  Epoch[215] Train-Most_frequent_ritual_frequency_for_audience-accuracy=1.000000
2019-09-01 13:21:42,148 [INFO]  Epoch[215] Time cost=0.290
2019-09-01 13:21:42,154 [INFO]  Saved checkpoint to "model/Most_frequent_ritual_frequency_for_audience_imputer/model-0215.params"
2019-09-01 13:21:42,185 [INFO]  Epoch[215] Validation-cross-entropy=0.000372
2019-09-01 13:21:42,187 [INFO]  Epoch[215] Validation-Most_frequent_ritual_frequency_for_audience-accuracy=1.000000
2019-09-01 13:21:42,339 [INFO]  Epoch[216] Batch [0-21]	Speed: 2384.01 samples/sec	cross-entropy=0.000001	Most_frequent_ritual_frequency_for_audience-accuracy=1.000000
2019-09-01 13:21:42,467 [INFO]  Epoch[216] Train-cross-entropy=0.000001
2019-09-01 13:21:42,469 [INFO]  Epoch[216] Train-Most_frequent_ritual_frequency_for_audience-accuracy=1.000000
2019-09-01 13:21:42,471 [INFO]  Epoch[216] Time cost=0.282
2019-09-01 13:21:42,477 [INFO]  Saved checkpoint to "model/Most_frequent_ritual_frequency_for_audience_imputer/model-0216.params"
2019-09-01 13:21:42,503 [INFO]  Epoch[216] Validation-cross-entropy=0.000380
2019-09-01 13:21:42,506 [INFO]  Epoch[216] Validation-Most_frequent_ritual_frequency_for_audience-accuracy=1.000000
2019-09-01 13:21:42,663 [INFO]  Epoch[217] Batch [0-21]	Speed: 2262.01 samples/sec	cross-entropy=0.000001	Most_frequent_ritual_frequency_for_audience-accuracy=1.000000
2019-09-01 13:21:42,802 [INFO]  Epoch[217] Train-cross-entropy=0.000001
2019-09-01 13:21:42,805 [INFO]  Epoch[217] Train-Most_frequent_ritual_frequency_for_audience-accuracy=1.000000
2019-09-01 13:21:42,807 [INFO]  Epoch[217] Time cost=0.299
2019-09-01 13:21:42,814 [INFO]  Saved checkpoint to "model/Most_frequent_ritual_frequency_for_audience_imputer/model-0217.params"
2019-09-01 13:21:42,843 [INFO]  Epoch[217] Validation-cross-entropy=0.000361
2019-09-01 13:21:42,846 [INFO]  Epoch[217] Validation-Most_frequent_ritual_frequency_for_audience-accuracy=1.000000
2019-09-01 13:21:43,002 [INFO]  Epoch[218] Batch [0-21]	Speed: 2310.98 samples/sec	cross-entropy=0.000001	Most_frequent_ritual_frequency_for_audience-accuracy=1.000000
2019-09-01 13:21:43,143 [INFO]  Epoch[218] Train-cross-entropy=0.000001
2019-09-01 13:21:43,146 [INFO]  Epoch[218] Train-Most_frequent_ritual_frequency_for_audience-accuracy=1.000000
2019-09-01 13:21:43,149 [INFO]  Epoch[218] Time cost=0.299
2019-09-01 13:21:43,156 [INFO]  Saved checkpoint to "model/Most_frequent_ritual_frequency_for_audience_imputer/model-0218.params"
2019-09-01 13:21:43,186 [INFO]  Epoch[218] Validation-cross-entropy=0.000355
2019-09-01 13:21:43,189 [INFO]  Epoch[218] Validation-Most_frequent_ritual_frequency_for_audience-accuracy=1.000000
2019-09-01 13:21:43,343 [INFO]  Epoch[219] Batch [0-21]	Speed: 2319.46 samples/sec	cross-entropy=0.000001	Most_frequent_ritual_frequency_for_audience-accuracy=1.000000
2019-09-01 13:21:43,471 [INFO]  Epoch[219] Train-cross-entropy=0.000001
2019-09-01 13:21:43,473 [INFO]  Epoch[219] Train-Most_frequent_ritual_frequency_for_audience-accuracy=1.000000
2019-09-01 13:21:43,475 [INFO]  Epoch[219] Time cost=0.284
2019-09-01 13:21:43,481 [INFO]  Saved checkpoint to "model/Most_frequent_ritual_frequency_for_audience_imputer/model-0219.params"
2019-09-01 13:21:43,512 [INFO]  Epoch[219] Validation-cross-entropy=0.000359
2019-09-01 13:21:43,515 [INFO]  Epoch[219] Validation-Most_frequent_ritual_frequency_for_audience-accuracy=1.000000
2019-09-01 13:21:43,677 [INFO]  Epoch[220] Batch [0-21]	Speed: 2247.46 samples/sec	cross-entropy=0.000001	Most_frequent_ritual_frequency_for_audience-accuracy=1.000000
2019-09-01 13:21:43,805 [INFO]  Epoch[220] Train-cross-entropy=0.000001
2019-09-01 13:21:43,807 [INFO]  Epoch[220] Train-Most_frequent_ritual_frequency_for_audience-accuracy=1.000000
2019-09-01 13:21:43,809 [INFO]  Epoch[220] Time cost=0.292
2019-09-01 13:21:43,815 [INFO]  Saved checkpoint to "model/Most_frequent_ritual_frequency_for_audience_imputer/model-0220.params"
2019-09-01 13:21:43,841 [INFO]  Epoch[220] Validation-cross-entropy=0.000344
2019-09-01 13:21:43,844 [INFO]  Epoch[220] Validation-Most_frequent_ritual_frequency_for_audience-accuracy=1.000000
2019-09-01 13:21:43,994 [INFO]  Epoch[221] Batch [0-21]	Speed: 2368.96 samples/sec	cross-entropy=0.000001	Most_frequent_ritual_frequency_for_audience-accuracy=1.000000
2019-09-01 13:21:44,141 [INFO]  Epoch[221] Train-cross-entropy=0.000001
2019-09-01 13:21:44,144 [INFO]  Epoch[221] Train-Most_frequent_ritual_frequency_for_audience-accuracy=1.000000
2019-09-01 13:21:44,146 [INFO]  Epoch[221] Time cost=0.300
2019-09-01 13:21:44,152 [INFO]  Saved checkpoint to "model/Most_frequent_ritual_frequency_for_audience_imputer/model-0221.params"
2019-09-01 13:21:44,182 [INFO]  Epoch[221] Validation-cross-entropy=0.000353
2019-09-01 13:21:44,185 [INFO]  Epoch[221] Validation-Most_frequent_ritual_frequency_for_audience-accuracy=1.000000
2019-09-01 13:21:44,351 [INFO]  Epoch[222] Batch [0-21]	Speed: 2139.29 samples/sec	cross-entropy=0.000001	Most_frequent_ritual_frequency_for_audience-accuracy=1.000000
2019-09-01 13:21:44,486 [INFO]  Epoch[222] Train-cross-entropy=0.000001
2019-09-01 13:21:44,488 [INFO]  Epoch[222] Train-Most_frequent_ritual_frequency_for_audience-accuracy=1.000000
2019-09-01 13:21:44,491 [INFO]  Epoch[222] Time cost=0.304
2019-09-01 13:21:44,497 [INFO]  Saved checkpoint to "model/Most_frequent_ritual_frequency_for_audience_imputer/model-0222.params"
2019-09-01 13:21:44,528 [INFO]  Epoch[222] Validation-cross-entropy=0.000358
2019-09-01 13:21:44,530 [INFO]  Epoch[222] Validation-Most_frequent_ritual_frequency_for_audience-accuracy=1.000000
2019-09-01 13:21:44,692 [INFO]  Epoch[223] Batch [0-21]	Speed: 2228.20 samples/sec	cross-entropy=0.000001	Most_frequent_ritual_frequency_for_audience-accuracy=1.000000
2019-09-01 13:21:44,830 [INFO]  Epoch[223] Train-cross-entropy=0.000001
2019-09-01 13:21:44,832 [INFO]  Epoch[223] Train-Most_frequent_ritual_frequency_for_audience-accuracy=1.000000
2019-09-01 13:21:44,835 [INFO]  Epoch[223] Time cost=0.302
2019-09-01 13:21:44,842 [INFO]  Saved checkpoint to "model/Most_frequent_ritual_frequency_for_audience_imputer/model-0223.params"
2019-09-01 13:21:44,871 [INFO]  Epoch[223] Validation-cross-entropy=0.000384
2019-09-01 13:21:44,874 [INFO]  Epoch[223] Validation-Most_frequent_ritual_frequency_for_audience-accuracy=1.000000
2019-09-01 13:21:45,039 [INFO]  Epoch[224] Batch [0-21]	Speed: 2184.06 samples/sec	cross-entropy=0.000001	Most_frequent_ritual_frequency_for_audience-accuracy=1.000000
2019-09-01 13:21:45,179 [INFO]  Epoch[224] Train-cross-entropy=0.000001
2019-09-01 13:21:45,181 [INFO]  Epoch[224] Train-Most_frequent_ritual_frequency_for_audience-accuracy=1.000000
2019-09-01 13:21:45,183 [INFO]  Epoch[224] Time cost=0.306
2019-09-01 13:21:45,189 [INFO]  Saved checkpoint to "model/Most_frequent_ritual_frequency_for_audience_imputer/model-0224.params"
2019-09-01 13:21:45,221 [INFO]  Epoch[224] Validation-cross-entropy=0.000378
2019-09-01 13:21:45,224 [INFO]  Epoch[224] Validation-Most_frequent_ritual_frequency_for_audience-accuracy=1.000000
2019-09-01 13:21:45,378 [INFO]  Epoch[225] Batch [0-21]	Speed: 2320.50 samples/sec	cross-entropy=0.000001	Most_frequent_ritual_frequency_for_audience-accuracy=1.000000
2019-09-01 13:21:45,510 [INFO]  Epoch[225] Train-cross-entropy=0.000001
2019-09-01 13:21:45,513 [INFO]  Epoch[225] Train-Most_frequent_ritual_frequency_for_audience-accuracy=1.000000
2019-09-01 13:21:45,516 [INFO]  Epoch[225] Time cost=0.289
2019-09-01 13:21:45,523 [INFO]  Saved checkpoint to "model/Most_frequent_ritual_frequency_for_audience_imputer/model-0225.params"
2019-09-01 13:21:45,558 [INFO]  No improvement detected for 5 epochs compared to 0.0003436277273351607 last error obtained: 0.0003647328219699375, stopping here
2019-09-01 13:21:45,561 [INFO]  
========== done (77.17457580566406 s) fit model
2019-09-01 13:21:48,521 [INFO]  CategoricalEncoder for column Most_frequent_ritual_frequency_for_ritual_specialist                                found only 81 occurrences of value seasonally
2019-09-01 13:21:48,525 [INFO]  CategoricalEncoder for column Most_frequent_ritual_frequency_for_ritual_specialist                                found only 80 occurrences of value monthly
2019-09-01 13:21:48,528 [INFO]  CategoricalEncoder for column Most_frequent_ritual_frequency_for_ritual_specialist                                found only 62 occurrences of value not applicable
2019-09-01 13:21:48,530 [INFO]  CategoricalEncoder for column Most_frequent_ritual_frequency_for_ritual_specialist                                found only 6 occurrences of value yearly
2019-09-01 13:21:50,775 [WARNING]  Test set does not contain any ocurrences of values [yearly] in column [Most_frequent_ritual_frequency_for_ritual_specialist], consider using a more representative test set.
2019-09-01 13:21:50,780 [INFO]  
========== start: fit model
2019-09-01 13:21:50,782 [WARNING]  Already bound, ignoring bind()
2019-09-01 13:21:50,936 [INFO]  Epoch[0] Batch [0-21]	Speed: 2392.46 samples/sec	cross-entropy=1.129704	Most_frequent_ritual_frequency_for_ritual_specialist-accuracy=0.576705
2019-09-01 13:21:51,067 [INFO]  Epoch[0] Train-cross-entropy=0.716740
2019-09-01 13:21:51,069 [INFO]  Epoch[0] Train-Most_frequent_ritual_frequency_for_ritual_specialist-accuracy=0.710526
2019-09-01 13:21:51,072 [INFO]  Epoch[0] Time cost=0.287
2019-09-01 13:21:51,078 [INFO]  Saved checkpoint to "model/Most_frequent_ritual_frequency_for_ritual_specialist_imputer/model-0000.params"
2019-09-01 13:21:51,108 [INFO]  Epoch[0] Validation-cross-entropy=0.579605
2019-09-01 13:21:51,110 [INFO]  Epoch[0] Validation-Most_frequent_ritual_frequency_for_ritual_specialist-accuracy=0.687500
2019-09-01 13:21:51,259 [INFO]  Epoch[1] Batch [0-21]	Speed: 2400.43 samples/sec	cross-entropy=0.453645	Most_frequent_ritual_frequency_for_ritual_specialist-accuracy=0.835227
2019-09-01 13:21:51,405 [INFO]  Epoch[1] Train-cross-entropy=0.401598
2019-09-01 13:21:51,408 [INFO]  Epoch[1] Train-Most_frequent_ritual_frequency_for_ritual_specialist-accuracy=0.848684
2019-09-01 13:21:51,410 [INFO]  Epoch[1] Time cost=0.298
2019-09-01 13:21:51,417 [INFO]  Saved checkpoint to "model/Most_frequent_ritual_frequency_for_ritual_specialist_imputer/model-0001.params"
2019-09-01 13:21:51,446 [INFO]  Epoch[1] Validation-cross-entropy=0.309094
2019-09-01 13:21:51,449 [INFO]  Epoch[1] Validation-Most_frequent_ritual_frequency_for_ritual_specialist-accuracy=0.900000
2019-09-01 13:21:51,636 [INFO]  Epoch[2] Batch [0-21]	Speed: 1884.57 samples/sec	cross-entropy=0.253959	Most_frequent_ritual_frequency_for_ritual_specialist-accuracy=0.931818
2019-09-01 13:21:51,768 [INFO]  Epoch[2] Train-cross-entropy=0.227565
2019-09-01 13:21:51,771 [INFO]  Epoch[2] Train-Most_frequent_ritual_frequency_for_ritual_specialist-accuracy=0.940789
2019-09-01 13:21:51,773 [INFO]  Epoch[2] Time cost=0.322
2019-09-01 13:21:51,780 [INFO]  Saved checkpoint to "model/Most_frequent_ritual_frequency_for_ritual_specialist_imputer/model-0002.params"
2019-09-01 13:21:51,810 [INFO]  Epoch[2] Validation-cross-entropy=0.190981
2019-09-01 13:21:51,812 [INFO]  Epoch[2] Validation-Most_frequent_ritual_frequency_for_ritual_specialist-accuracy=0.987500
2019-09-01 13:21:51,963 [INFO]  Epoch[3] Batch [0-21]	Speed: 2366.71 samples/sec	cross-entropy=0.157739	Most_frequent_ritual_frequency_for_ritual_specialist-accuracy=0.957386
2019-09-01 13:21:52,094 [INFO]  Epoch[3] Train-cross-entropy=0.147616
2019-09-01 13:21:52,097 [INFO]  Epoch[3] Train-Most_frequent_ritual_frequency_for_ritual_specialist-accuracy=0.970395
2019-09-01 13:21:52,099 [INFO]  Epoch[3] Time cost=0.285
2019-09-01 13:21:52,106 [INFO]  Saved checkpoint to "model/Most_frequent_ritual_frequency_for_ritual_specialist_imputer/model-0003.params"
2019-09-01 13:21:52,135 [INFO]  Epoch[3] Validation-cross-entropy=0.132433
2019-09-01 13:21:52,138 [INFO]  Epoch[3] Validation-Most_frequent_ritual_frequency_for_ritual_specialist-accuracy=0.987500
2019-09-01 13:21:52,289 [INFO]  Epoch[4] Batch [0-21]	Speed: 2385.06 samples/sec	cross-entropy=0.106484	Most_frequent_ritual_frequency_for_ritual_specialist-accuracy=0.968750
2019-09-01 13:21:52,419 [INFO]  Epoch[4] Train-cross-entropy=0.105015
2019-09-01 13:21:52,422 [INFO]  Epoch[4] Train-Most_frequent_ritual_frequency_for_ritual_specialist-accuracy=0.983553
2019-09-01 13:21:52,424 [INFO]  Epoch[4] Time cost=0.284
2019-09-01 13:21:52,431 [INFO]  Saved checkpoint to "model/Most_frequent_ritual_frequency_for_ritual_specialist_imputer/model-0004.params"
2019-09-01 13:21:52,459 [INFO]  Epoch[4] Validation-cross-entropy=0.104176
2019-09-01 13:21:52,461 [INFO]  Epoch[4] Validation-Most_frequent_ritual_frequency_for_ritual_specialist-accuracy=0.987500
2019-09-01 13:21:52,610 [INFO]  Epoch[5] Batch [0-21]	Speed: 2402.00 samples/sec	cross-entropy=0.072630	Most_frequent_ritual_frequency_for_ritual_specialist-accuracy=0.977273
2019-09-01 13:21:52,754 [INFO]  Epoch[5] Train-cross-entropy=0.076856
2019-09-01 13:21:52,757 [INFO]  Epoch[5] Train-Most_frequent_ritual_frequency_for_ritual_specialist-accuracy=0.993421
2019-09-01 13:21:52,759 [INFO]  Epoch[5] Time cost=0.296
2019-09-01 13:21:52,765 [INFO]  Saved checkpoint to "model/Most_frequent_ritual_frequency_for_ritual_specialist_imputer/model-0005.params"
2019-09-01 13:21:52,799 [INFO]  Epoch[5] Validation-cross-entropy=0.096437
2019-09-01 13:21:52,802 [INFO]  Epoch[5] Validation-Most_frequent_ritual_frequency_for_ritual_specialist-accuracy=0.975000
2019-09-01 13:21:52,955 [INFO]  Epoch[6] Batch [0-21]	Speed: 2359.09 samples/sec	cross-entropy=0.051384	Most_frequent_ritual_frequency_for_ritual_specialist-accuracy=0.985795
2019-09-01 13:21:53,090 [INFO]  Epoch[6] Train-cross-entropy=0.057368
2019-09-01 13:21:53,092 [INFO]  Epoch[6] Train-Most_frequent_ritual_frequency_for_ritual_specialist-accuracy=0.996711
2019-09-01 13:21:53,094 [INFO]  Epoch[6] Time cost=0.291
2019-09-01 13:21:53,100 [INFO]  Saved checkpoint to "model/Most_frequent_ritual_frequency_for_ritual_specialist_imputer/model-0006.params"
2019-09-01 13:21:53,130 [INFO]  Epoch[6] Validation-cross-entropy=0.082862
2019-09-01 13:21:53,132 [INFO]  Epoch[6] Validation-Most_frequent_ritual_frequency_for_ritual_specialist-accuracy=0.975000
2019-09-01 13:21:53,288 [INFO]  Epoch[7] Batch [0-21]	Speed: 2319.74 samples/sec	cross-entropy=0.037713	Most_frequent_ritual_frequency_for_ritual_specialist-accuracy=0.991477
2019-09-01 13:21:53,415 [INFO]  Epoch[7] Train-cross-entropy=0.041415
2019-09-01 13:21:53,417 [INFO]  Epoch[7] Train-Most_frequent_ritual_frequency_for_ritual_specialist-accuracy=0.996711
2019-09-01 13:21:53,419 [INFO]  Epoch[7] Time cost=0.285
2019-09-01 13:21:53,425 [INFO]  Saved checkpoint to "model/Most_frequent_ritual_frequency_for_ritual_specialist_imputer/model-0007.params"
2019-09-01 13:21:53,456 [INFO]  Epoch[7] Validation-cross-entropy=0.054375
2019-09-01 13:21:53,458 [INFO]  Epoch[7] Validation-Most_frequent_ritual_frequency_for_ritual_specialist-accuracy=0.987500
2019-09-01 13:21:53,611 [INFO]  Epoch[8] Batch [0-21]	Speed: 2361.50 samples/sec	cross-entropy=0.026544	Most_frequent_ritual_frequency_for_ritual_specialist-accuracy=0.994318
2019-09-01 13:21:53,738 [INFO]  Epoch[8] Train-cross-entropy=0.028870
2019-09-01 13:21:53,741 [INFO]  Epoch[8] Train-Most_frequent_ritual_frequency_for_ritual_specialist-accuracy=0.996711
2019-09-01 13:21:53,742 [INFO]  Epoch[8] Time cost=0.283
2019-09-01 13:21:53,748 [INFO]  Saved checkpoint to "model/Most_frequent_ritual_frequency_for_ritual_specialist_imputer/model-0008.params"
2019-09-01 13:21:53,774 [INFO]  Epoch[8] Validation-cross-entropy=0.039590
2019-09-01 13:21:53,777 [INFO]  Epoch[8] Validation-Most_frequent_ritual_frequency_for_ritual_specialist-accuracy=0.987500
2019-09-01 13:21:53,925 [INFO]  Epoch[9] Batch [0-21]	Speed: 2405.81 samples/sec	cross-entropy=0.018762	Most_frequent_ritual_frequency_for_ritual_specialist-accuracy=0.994318
2019-09-01 13:21:54,052 [INFO]  Epoch[9] Train-cross-entropy=0.023271
2019-09-01 13:21:54,054 [INFO]  Epoch[9] Train-Most_frequent_ritual_frequency_for_ritual_specialist-accuracy=1.000000
2019-09-01 13:21:54,056 [INFO]  Epoch[9] Time cost=0.277
2019-09-01 13:21:54,062 [INFO]  Saved checkpoint to "model/Most_frequent_ritual_frequency_for_ritual_specialist_imputer/model-0009.params"
2019-09-01 13:21:54,092 [INFO]  Epoch[9] Validation-cross-entropy=0.037091
2019-09-01 13:21:54,095 [INFO]  Epoch[9] Validation-Most_frequent_ritual_frequency_for_ritual_specialist-accuracy=0.987500
2019-09-01 13:21:54,253 [INFO]  Epoch[10] Batch [0-21]	Speed: 2267.96 samples/sec	cross-entropy=0.014806	Most_frequent_ritual_frequency_for_ritual_specialist-accuracy=0.997159
2019-09-01 13:21:54,386 [INFO]  Epoch[10] Train-cross-entropy=0.019442
2019-09-01 13:21:54,388 [INFO]  Epoch[10] Train-Most_frequent_ritual_frequency_for_ritual_specialist-accuracy=1.000000
2019-09-01 13:21:54,390 [INFO]  Epoch[10] Time cost=0.294
2019-09-01 13:21:54,401 [INFO]  Saved checkpoint to "model/Most_frequent_ritual_frequency_for_ritual_specialist_imputer/model-0010.params"
2019-09-01 13:21:54,436 [INFO]  Epoch[10] Validation-cross-entropy=0.032385
2019-09-01 13:21:54,439 [INFO]  Epoch[10] Validation-Most_frequent_ritual_frequency_for_ritual_specialist-accuracy=0.987500
2019-09-01 13:21:54,602 [INFO]  Epoch[11] Batch [0-21]	Speed: 2234.81 samples/sec	cross-entropy=0.011797	Most_frequent_ritual_frequency_for_ritual_specialist-accuracy=0.997159
2019-09-01 13:21:54,731 [INFO]  Epoch[11] Train-cross-entropy=0.016197
2019-09-01 13:21:54,734 [INFO]  Epoch[11] Train-Most_frequent_ritual_frequency_for_ritual_specialist-accuracy=1.000000
2019-09-01 13:21:54,736 [INFO]  Epoch[11] Time cost=0.295
2019-09-01 13:21:54,743 [INFO]  Saved checkpoint to "model/Most_frequent_ritual_frequency_for_ritual_specialist_imputer/model-0011.params"
2019-09-01 13:21:54,773 [INFO]  Epoch[11] Validation-cross-entropy=0.029594
2019-09-01 13:21:54,775 [INFO]  Epoch[11] Validation-Most_frequent_ritual_frequency_for_ritual_specialist-accuracy=0.987500
2019-09-01 13:21:54,927 [INFO]  Epoch[12] Batch [0-21]	Speed: 2364.32 samples/sec	cross-entropy=0.009879	Most_frequent_ritual_frequency_for_ritual_specialist-accuracy=0.997159
2019-09-01 13:21:55,057 [INFO]  Epoch[12] Train-cross-entropy=0.013594
2019-09-01 13:21:55,060 [INFO]  Epoch[12] Train-Most_frequent_ritual_frequency_for_ritual_specialist-accuracy=1.000000
2019-09-01 13:21:55,062 [INFO]  Epoch[12] Time cost=0.284
2019-09-01 13:21:55,069 [INFO]  Saved checkpoint to "model/Most_frequent_ritual_frequency_for_ritual_specialist_imputer/model-0012.params"
2019-09-01 13:21:55,098 [INFO]  Epoch[12] Validation-cross-entropy=0.025986
2019-09-01 13:21:55,101 [INFO]  Epoch[12] Validation-Most_frequent_ritual_frequency_for_ritual_specialist-accuracy=0.987500
2019-09-01 13:21:55,257 [INFO]  Epoch[13] Batch [0-21]	Speed: 2296.27 samples/sec	cross-entropy=0.008125	Most_frequent_ritual_frequency_for_ritual_specialist-accuracy=0.997159
2019-09-01 13:21:55,412 [INFO]  Epoch[13] Train-cross-entropy=0.011699
2019-09-01 13:21:55,414 [INFO]  Epoch[13] Train-Most_frequent_ritual_frequency_for_ritual_specialist-accuracy=1.000000
2019-09-01 13:21:55,417 [INFO]  Epoch[13] Time cost=0.313
2019-09-01 13:21:55,424 [INFO]  Saved checkpoint to "model/Most_frequent_ritual_frequency_for_ritual_specialist_imputer/model-0013.params"
2019-09-01 13:21:55,458 [INFO]  Epoch[13] Validation-cross-entropy=0.023596
2019-09-01 13:21:55,460 [INFO]  Epoch[13] Validation-Most_frequent_ritual_frequency_for_ritual_specialist-accuracy=0.987500
2019-09-01 13:21:55,653 [INFO]  Epoch[14] Batch [0-21]	Speed: 1878.05 samples/sec	cross-entropy=0.007065	Most_frequent_ritual_frequency_for_ritual_specialist-accuracy=0.997159
2019-09-01 13:21:55,825 [INFO]  Epoch[14] Train-cross-entropy=0.009857
2019-09-01 13:21:55,827 [INFO]  Epoch[14] Train-Most_frequent_ritual_frequency_for_ritual_specialist-accuracy=1.000000
2019-09-01 13:21:55,830 [INFO]  Epoch[14] Time cost=0.365
2019-09-01 13:21:55,837 [INFO]  Saved checkpoint to "model/Most_frequent_ritual_frequency_for_ritual_specialist_imputer/model-0014.params"
2019-09-01 13:21:55,867 [INFO]  Epoch[14] Validation-cross-entropy=0.021559
2019-09-01 13:21:55,869 [INFO]  Epoch[14] Validation-Most_frequent_ritual_frequency_for_ritual_specialist-accuracy=0.987500
2019-09-01 13:21:56,025 [INFO]  Epoch[15] Batch [0-21]	Speed: 2289.13 samples/sec	cross-entropy=0.006059	Most_frequent_ritual_frequency_for_ritual_specialist-accuracy=1.000000
2019-09-01 13:21:56,154 [INFO]  Epoch[15] Train-cross-entropy=0.008305
2019-09-01 13:21:56,156 [INFO]  Epoch[15] Train-Most_frequent_ritual_frequency_for_ritual_specialist-accuracy=1.000000
2019-09-01 13:21:56,158 [INFO]  Epoch[15] Time cost=0.287
2019-09-01 13:21:56,164 [INFO]  Saved checkpoint to "model/Most_frequent_ritual_frequency_for_ritual_specialist_imputer/model-0015.params"
2019-09-01 13:21:56,196 [INFO]  Epoch[15] Validation-cross-entropy=0.017648
2019-09-01 13:21:56,198 [INFO]  Epoch[15] Validation-Most_frequent_ritual_frequency_for_ritual_specialist-accuracy=1.000000
2019-09-01 13:21:56,349 [INFO]  Epoch[16] Batch [0-21]	Speed: 2401.34 samples/sec	cross-entropy=0.004823	Most_frequent_ritual_frequency_for_ritual_specialist-accuracy=1.000000
2019-09-01 13:21:56,478 [INFO]  Epoch[16] Train-cross-entropy=0.007122
2019-09-01 13:21:56,480 [INFO]  Epoch[16] Train-Most_frequent_ritual_frequency_for_ritual_specialist-accuracy=1.000000
2019-09-01 13:21:56,482 [INFO]  Epoch[16] Time cost=0.282
2019-09-01 13:21:56,488 [INFO]  Saved checkpoint to "model/Most_frequent_ritual_frequency_for_ritual_specialist_imputer/model-0016.params"
2019-09-01 13:21:56,515 [INFO]  Epoch[16] Validation-cross-entropy=0.018017
2019-09-01 13:21:56,519 [INFO]  Epoch[16] Validation-Most_frequent_ritual_frequency_for_ritual_specialist-accuracy=1.000000
2019-09-01 13:21:56,676 [INFO]  Epoch[17] Batch [0-21]	Speed: 2292.54 samples/sec	cross-entropy=0.004448	Most_frequent_ritual_frequency_for_ritual_specialist-accuracy=1.000000
2019-09-01 13:21:56,807 [INFO]  Epoch[17] Train-cross-entropy=0.006316
2019-09-01 13:21:56,809 [INFO]  Epoch[17] Train-Most_frequent_ritual_frequency_for_ritual_specialist-accuracy=1.000000
2019-09-01 13:21:56,811 [INFO]  Epoch[17] Time cost=0.290
2019-09-01 13:21:56,817 [INFO]  Saved checkpoint to "model/Most_frequent_ritual_frequency_for_ritual_specialist_imputer/model-0017.params"
2019-09-01 13:21:56,845 [INFO]  Epoch[17] Validation-cross-entropy=0.017004
2019-09-01 13:21:56,848 [INFO]  Epoch[17] Validation-Most_frequent_ritual_frequency_for_ritual_specialist-accuracy=1.000000
2019-09-01 13:21:57,003 [INFO]  Epoch[18] Batch [0-21]	Speed: 2319.99 samples/sec	cross-entropy=0.003940	Most_frequent_ritual_frequency_for_ritual_specialist-accuracy=1.000000
2019-09-01 13:21:57,136 [INFO]  Epoch[18] Train-cross-entropy=0.005471
2019-09-01 13:21:57,139 [INFO]  Epoch[18] Train-Most_frequent_ritual_frequency_for_ritual_specialist-accuracy=1.000000
2019-09-01 13:21:57,141 [INFO]  Epoch[18] Time cost=0.290
2019-09-01 13:21:57,148 [INFO]  Saved checkpoint to "model/Most_frequent_ritual_frequency_for_ritual_specialist_imputer/model-0018.params"
2019-09-01 13:21:57,177 [INFO]  Epoch[18] Validation-cross-entropy=0.015211
2019-09-01 13:21:57,180 [INFO]  Epoch[18] Validation-Most_frequent_ritual_frequency_for_ritual_specialist-accuracy=1.000000
2019-09-01 13:21:57,342 [INFO]  Epoch[19] Batch [0-21]	Speed: 2196.94 samples/sec	cross-entropy=0.003367	Most_frequent_ritual_frequency_for_ritual_specialist-accuracy=1.000000
2019-09-01 13:21:57,474 [INFO]  Epoch[19] Train-cross-entropy=0.004668
2019-09-01 13:21:57,477 [INFO]  Epoch[19] Train-Most_frequent_ritual_frequency_for_ritual_specialist-accuracy=1.000000
2019-09-01 13:21:57,479 [INFO]  Epoch[19] Time cost=0.297
2019-09-01 13:21:57,486 [INFO]  Saved checkpoint to "model/Most_frequent_ritual_frequency_for_ritual_specialist_imputer/model-0019.params"
2019-09-01 13:21:57,516 [INFO]  Epoch[19] Validation-cross-entropy=0.013299
2019-09-01 13:21:57,519 [INFO]  Epoch[19] Validation-Most_frequent_ritual_frequency_for_ritual_specialist-accuracy=1.000000
2019-09-01 13:21:57,677 [INFO]  Epoch[20] Batch [0-21]	Speed: 2273.24 samples/sec	cross-entropy=0.002797	Most_frequent_ritual_frequency_for_ritual_specialist-accuracy=1.000000
2019-09-01 13:21:57,805 [INFO]  Epoch[20] Train-cross-entropy=0.003999
2019-09-01 13:21:57,808 [INFO]  Epoch[20] Train-Most_frequent_ritual_frequency_for_ritual_specialist-accuracy=1.000000
2019-09-01 13:21:57,809 [INFO]  Epoch[20] Time cost=0.288
2019-09-01 13:21:57,815 [INFO]  Saved checkpoint to "model/Most_frequent_ritual_frequency_for_ritual_specialist_imputer/model-0020.params"
2019-09-01 13:21:57,847 [INFO]  Epoch[20] Validation-cross-entropy=0.012231
2019-09-01 13:21:57,849 [INFO]  Epoch[20] Validation-Most_frequent_ritual_frequency_for_ritual_specialist-accuracy=1.000000
2019-09-01 13:21:58,002 [INFO]  Epoch[21] Batch [0-21]	Speed: 2367.89 samples/sec	cross-entropy=0.002334	Most_frequent_ritual_frequency_for_ritual_specialist-accuracy=1.000000
2019-09-01 13:21:58,136 [INFO]  Epoch[21] Train-cross-entropy=0.003528
2019-09-01 13:21:58,138 [INFO]  Epoch[21] Train-Most_frequent_ritual_frequency_for_ritual_specialist-accuracy=1.000000
2019-09-01 13:21:58,140 [INFO]  Epoch[21] Time cost=0.289
2019-09-01 13:21:58,147 [INFO]  Saved checkpoint to "model/Most_frequent_ritual_frequency_for_ritual_specialist_imputer/model-0021.params"
2019-09-01 13:21:58,177 [INFO]  Epoch[21] Validation-cross-entropy=0.012133
2019-09-01 13:21:58,179 [INFO]  Epoch[21] Validation-Most_frequent_ritual_frequency_for_ritual_specialist-accuracy=1.000000
2019-09-01 13:21:58,333 [INFO]  Epoch[22] Batch [0-21]	Speed: 2337.83 samples/sec	cross-entropy=0.002094	Most_frequent_ritual_frequency_for_ritual_specialist-accuracy=1.000000
2019-09-01 13:21:58,464 [INFO]  Epoch[22] Train-cross-entropy=0.003134
2019-09-01 13:21:58,467 [INFO]  Epoch[22] Train-Most_frequent_ritual_frequency_for_ritual_specialist-accuracy=1.000000
2019-09-01 13:21:58,469 [INFO]  Epoch[22] Time cost=0.288
2019-09-01 13:21:58,476 [INFO]  Saved checkpoint to "model/Most_frequent_ritual_frequency_for_ritual_specialist_imputer/model-0022.params"
2019-09-01 13:21:58,506 [INFO]  Epoch[22] Validation-cross-entropy=0.011322
2019-09-01 13:21:58,509 [INFO]  Epoch[22] Validation-Most_frequent_ritual_frequency_for_ritual_specialist-accuracy=1.000000
2019-09-01 13:21:58,661 [INFO]  Epoch[23] Batch [0-21]	Speed: 2353.05 samples/sec	cross-entropy=0.001841	Most_frequent_ritual_frequency_for_ritual_specialist-accuracy=1.000000
2019-09-01 13:21:58,792 [INFO]  Epoch[23] Train-cross-entropy=0.002868
2019-09-01 13:21:58,794 [INFO]  Epoch[23] Train-Most_frequent_ritual_frequency_for_ritual_specialist-accuracy=1.000000
2019-09-01 13:21:58,796 [INFO]  Epoch[23] Time cost=0.284
2019-09-01 13:21:58,802 [INFO]  Saved checkpoint to "model/Most_frequent_ritual_frequency_for_ritual_specialist_imputer/model-0023.params"
2019-09-01 13:21:58,830 [INFO]  Epoch[23] Validation-cross-entropy=0.011405
2019-09-01 13:21:58,833 [INFO]  Epoch[23] Validation-Most_frequent_ritual_frequency_for_ritual_specialist-accuracy=1.000000
2019-09-01 13:21:58,986 [INFO]  Epoch[24] Batch [0-21]	Speed: 2345.41 samples/sec	cross-entropy=0.001621	Most_frequent_ritual_frequency_for_ritual_specialist-accuracy=1.000000
2019-09-01 13:21:59,118 [INFO]  Epoch[24] Train-cross-entropy=0.002551
2019-09-01 13:21:59,121 [INFO]  Epoch[24] Train-Most_frequent_ritual_frequency_for_ritual_specialist-accuracy=1.000000
2019-09-01 13:21:59,123 [INFO]  Epoch[24] Time cost=0.288
2019-09-01 13:21:59,130 [INFO]  Saved checkpoint to "model/Most_frequent_ritual_frequency_for_ritual_specialist_imputer/model-0024.params"
2019-09-01 13:21:59,160 [INFO]  Epoch[24] Validation-cross-entropy=0.010749
2019-09-01 13:21:59,163 [INFO]  Epoch[24] Validation-Most_frequent_ritual_frequency_for_ritual_specialist-accuracy=1.000000
2019-09-01 13:21:59,317 [INFO]  Epoch[25] Batch [0-21]	Speed: 2321.55 samples/sec	cross-entropy=0.001468	Most_frequent_ritual_frequency_for_ritual_specialist-accuracy=1.000000
2019-09-01 13:21:59,449 [INFO]  Epoch[25] Train-cross-entropy=0.002329
2019-09-01 13:21:59,452 [INFO]  Epoch[25] Train-Most_frequent_ritual_frequency_for_ritual_specialist-accuracy=1.000000
2019-09-01 13:21:59,454 [INFO]  Epoch[25] Time cost=0.289
2019-09-01 13:21:59,461 [INFO]  Saved checkpoint to "model/Most_frequent_ritual_frequency_for_ritual_specialist_imputer/model-0025.params"
2019-09-01 13:21:59,491 [INFO]  Epoch[25] Validation-cross-entropy=0.010566
2019-09-01 13:21:59,493 [INFO]  Epoch[25] Validation-Most_frequent_ritual_frequency_for_ritual_specialist-accuracy=1.000000
2019-09-01 13:21:59,664 [INFO]  Epoch[26] Batch [0-21]	Speed: 2085.41 samples/sec	cross-entropy=0.001340	Most_frequent_ritual_frequency_for_ritual_specialist-accuracy=1.000000
2019-09-01 13:21:59,797 [INFO]  Epoch[26] Train-cross-entropy=0.002123
2019-09-01 13:21:59,800 [INFO]  Epoch[26] Train-Most_frequent_ritual_frequency_for_ritual_specialist-accuracy=1.000000
2019-09-01 13:21:59,802 [INFO]  Epoch[26] Time cost=0.306
2019-09-01 13:21:59,807 [INFO]  Saved checkpoint to "model/Most_frequent_ritual_frequency_for_ritual_specialist_imputer/model-0026.params"
2019-09-01 13:21:59,839 [INFO]  Epoch[26] Validation-cross-entropy=0.010391
2019-09-01 13:21:59,841 [INFO]  Epoch[26] Validation-Most_frequent_ritual_frequency_for_ritual_specialist-accuracy=1.000000
2019-09-01 13:21:59,995 [INFO]  Epoch[27] Batch [0-21]	Speed: 2345.44 samples/sec	cross-entropy=0.001211	Most_frequent_ritual_frequency_for_ritual_specialist-accuracy=1.000000
2019-09-01 13:22:00,128 [INFO]  Epoch[27] Train-cross-entropy=0.001904
2019-09-01 13:22:00,130 [INFO]  Epoch[27] Train-Most_frequent_ritual_frequency_for_ritual_specialist-accuracy=1.000000
2019-09-01 13:22:00,133 [INFO]  Epoch[27] Time cost=0.290
2019-09-01 13:22:00,139 [INFO]  Saved checkpoint to "model/Most_frequent_ritual_frequency_for_ritual_specialist_imputer/model-0027.params"
2019-09-01 13:22:00,169 [INFO]  Epoch[27] Validation-cross-entropy=0.010096
2019-09-01 13:22:00,172 [INFO]  Epoch[27] Validation-Most_frequent_ritual_frequency_for_ritual_specialist-accuracy=1.000000
2019-09-01 13:22:00,327 [INFO]  Epoch[28] Batch [0-21]	Speed: 2320.88 samples/sec	cross-entropy=0.001116	Most_frequent_ritual_frequency_for_ritual_specialist-accuracy=1.000000
2019-09-01 13:22:00,460 [INFO]  Epoch[28] Train-cross-entropy=0.001781
2019-09-01 13:22:00,462 [INFO]  Epoch[28] Train-Most_frequent_ritual_frequency_for_ritual_specialist-accuracy=1.000000
2019-09-01 13:22:00,464 [INFO]  Epoch[28] Time cost=0.289
2019-09-01 13:22:00,470 [INFO]  Saved checkpoint to "model/Most_frequent_ritual_frequency_for_ritual_specialist_imputer/model-0028.params"
2019-09-01 13:22:00,497 [INFO]  Epoch[28] Validation-cross-entropy=0.009881
2019-09-01 13:22:00,500 [INFO]  Epoch[28] Validation-Most_frequent_ritual_frequency_for_ritual_specialist-accuracy=1.000000
2019-09-01 13:22:00,723 [INFO]  Epoch[29] Batch [0-21]	Speed: 1618.55 samples/sec	cross-entropy=0.001018	Most_frequent_ritual_frequency_for_ritual_specialist-accuracy=1.000000
2019-09-01 13:22:00,874 [INFO]  Epoch[29] Train-cross-entropy=0.001647
2019-09-01 13:22:00,876 [INFO]  Epoch[29] Train-Most_frequent_ritual_frequency_for_ritual_specialist-accuracy=1.000000
2019-09-01 13:22:00,879 [INFO]  Epoch[29] Time cost=0.377
2019-09-01 13:22:00,887 [INFO]  Saved checkpoint to "model/Most_frequent_ritual_frequency_for_ritual_specialist_imputer/model-0029.params"
2019-09-01 13:22:00,919 [INFO]  Epoch[29] Validation-cross-entropy=0.009757
2019-09-01 13:22:00,921 [INFO]  Epoch[29] Validation-Most_frequent_ritual_frequency_for_ritual_specialist-accuracy=1.000000
2019-09-01 13:22:01,097 [INFO]  Epoch[30] Batch [0-21]	Speed: 2022.41 samples/sec	cross-entropy=0.000935	Most_frequent_ritual_frequency_for_ritual_specialist-accuracy=1.000000
2019-09-01 13:22:01,235 [INFO]  Epoch[30] Train-cross-entropy=0.001521
2019-09-01 13:22:01,238 [INFO]  Epoch[30] Train-Most_frequent_ritual_frequency_for_ritual_specialist-accuracy=1.000000
2019-09-01 13:22:01,241 [INFO]  Epoch[30] Time cost=0.317
2019-09-01 13:22:01,249 [INFO]  Saved checkpoint to "model/Most_frequent_ritual_frequency_for_ritual_specialist_imputer/model-0030.params"
2019-09-01 13:22:01,290 [INFO]  Epoch[30] Validation-cross-entropy=0.009604
2019-09-01 13:22:01,293 [INFO]  Epoch[30] Validation-Most_frequent_ritual_frequency_for_ritual_specialist-accuracy=1.000000
2019-09-01 13:22:01,510 [INFO]  Epoch[31] Batch [0-21]	Speed: 1644.03 samples/sec	cross-entropy=0.000868	Most_frequent_ritual_frequency_for_ritual_specialist-accuracy=1.000000
2019-09-01 13:22:01,758 [INFO]  Epoch[31] Train-cross-entropy=0.001418
2019-09-01 13:22:01,763 [INFO]  Epoch[31] Train-Most_frequent_ritual_frequency_for_ritual_specialist-accuracy=1.000000
2019-09-01 13:22:01,767 [INFO]  Epoch[31] Time cost=0.472
2019-09-01 13:22:01,776 [INFO]  Saved checkpoint to "model/Most_frequent_ritual_frequency_for_ritual_specialist_imputer/model-0031.params"
2019-09-01 13:22:01,835 [INFO]  Epoch[31] Validation-cross-entropy=0.009449
2019-09-01 13:22:01,839 [INFO]  Epoch[31] Validation-Most_frequent_ritual_frequency_for_ritual_specialist-accuracy=1.000000
2019-09-01 13:22:02,134 [INFO]  Epoch[32] Batch [0-21]	Speed: 1237.74 samples/sec	cross-entropy=0.000805	Most_frequent_ritual_frequency_for_ritual_specialist-accuracy=1.000000
2019-09-01 13:22:02,309 [INFO]  Epoch[32] Train-cross-entropy=0.001305
2019-09-01 13:22:02,311 [INFO]  Epoch[32] Train-Most_frequent_ritual_frequency_for_ritual_specialist-accuracy=1.000000
2019-09-01 13:22:02,314 [INFO]  Epoch[32] Time cost=0.470
2019-09-01 13:22:02,322 [INFO]  Saved checkpoint to "model/Most_frequent_ritual_frequency_for_ritual_specialist_imputer/model-0032.params"
2019-09-01 13:22:02,365 [INFO]  Epoch[32] Validation-cross-entropy=0.009323
2019-09-01 13:22:02,367 [INFO]  Epoch[32] Validation-Most_frequent_ritual_frequency_for_ritual_specialist-accuracy=1.000000
2019-09-01 13:22:02,626 [INFO]  Epoch[33] Batch [0-21]	Speed: 1359.26 samples/sec	cross-entropy=0.000756	Most_frequent_ritual_frequency_for_ritual_specialist-accuracy=1.000000
2019-09-01 13:22:02,874 [INFO]  Epoch[33] Train-cross-entropy=0.001228
2019-09-01 13:22:02,877 [INFO]  Epoch[33] Train-Most_frequent_ritual_frequency_for_ritual_specialist-accuracy=1.000000
2019-09-01 13:22:02,880 [INFO]  Epoch[33] Time cost=0.511
2019-09-01 13:22:02,889 [INFO]  Saved checkpoint to "model/Most_frequent_ritual_frequency_for_ritual_specialist_imputer/model-0033.params"
2019-09-01 13:22:02,924 [INFO]  Epoch[33] Validation-cross-entropy=0.009055
2019-09-01 13:22:02,927 [INFO]  Epoch[33] Validation-Most_frequent_ritual_frequency_for_ritual_specialist-accuracy=1.000000
2019-09-01 13:22:03,115 [INFO]  Epoch[34] Batch [0-21]	Speed: 1918.69 samples/sec	cross-entropy=0.000701	Most_frequent_ritual_frequency_for_ritual_specialist-accuracy=1.000000
2019-09-01 13:22:03,262 [INFO]  Epoch[34] Train-cross-entropy=0.001152
2019-09-01 13:22:03,264 [INFO]  Epoch[34] Train-Most_frequent_ritual_frequency_for_ritual_specialist-accuracy=1.000000
2019-09-01 13:22:03,266 [INFO]  Epoch[34] Time cost=0.336
2019-09-01 13:22:03,273 [INFO]  Saved checkpoint to "model/Most_frequent_ritual_frequency_for_ritual_specialist_imputer/model-0034.params"
2019-09-01 13:22:03,304 [INFO]  Epoch[34] Validation-cross-entropy=0.008930
2019-09-01 13:22:03,307 [INFO]  Epoch[34] Validation-Most_frequent_ritual_frequency_for_ritual_specialist-accuracy=1.000000
2019-09-01 13:22:03,468 [INFO]  Epoch[35] Batch [0-21]	Speed: 2275.95 samples/sec	cross-entropy=0.000656	Most_frequent_ritual_frequency_for_ritual_specialist-accuracy=1.000000
2019-09-01 13:22:03,601 [INFO]  Epoch[35] Train-cross-entropy=0.001079
2019-09-01 13:22:03,604 [INFO]  Epoch[35] Train-Most_frequent_ritual_frequency_for_ritual_specialist-accuracy=1.000000
2019-09-01 13:22:03,606 [INFO]  Epoch[35] Time cost=0.296
2019-09-01 13:22:03,612 [INFO]  Saved checkpoint to "model/Most_frequent_ritual_frequency_for_ritual_specialist_imputer/model-0035.params"
2019-09-01 13:22:03,639 [INFO]  Epoch[35] Validation-cross-entropy=0.008950
2019-09-01 13:22:03,642 [INFO]  Epoch[35] Validation-Most_frequent_ritual_frequency_for_ritual_specialist-accuracy=1.000000
2019-09-01 13:22:03,897 [INFO]  Epoch[36] Batch [0-21]	Speed: 1367.70 samples/sec	cross-entropy=0.000612	Most_frequent_ritual_frequency_for_ritual_specialist-accuracy=1.000000
2019-09-01 13:22:04,094 [INFO]  Epoch[36] Train-cross-entropy=0.001009
2019-09-01 13:22:04,098 [INFO]  Epoch[36] Train-Most_frequent_ritual_frequency_for_ritual_specialist-accuracy=1.000000
2019-09-01 13:22:04,102 [INFO]  Epoch[36] Time cost=0.458
2019-09-01 13:22:04,113 [INFO]  Saved checkpoint to "model/Most_frequent_ritual_frequency_for_ritual_specialist_imputer/model-0036.params"
2019-09-01 13:22:04,170 [INFO]  Epoch[36] Validation-cross-entropy=0.008680
2019-09-01 13:22:04,177 [INFO]  Epoch[36] Validation-Most_frequent_ritual_frequency_for_ritual_specialist-accuracy=1.000000
2019-09-01 13:22:04,387 [INFO]  Epoch[37] Batch [0-21]	Speed: 1751.73 samples/sec	cross-entropy=0.000573	Most_frequent_ritual_frequency_for_ritual_specialist-accuracy=1.000000
2019-09-01 13:22:04,602 [INFO]  Epoch[37] Train-cross-entropy=0.000941
2019-09-01 13:22:04,606 [INFO]  Epoch[37] Train-Most_frequent_ritual_frequency_for_ritual_specialist-accuracy=1.000000
2019-09-01 13:22:04,609 [INFO]  Epoch[37] Time cost=0.428
2019-09-01 13:22:04,618 [INFO]  Saved checkpoint to "model/Most_frequent_ritual_frequency_for_ritual_specialist_imputer/model-0037.params"
2019-09-01 13:22:04,663 [INFO]  Epoch[37] Validation-cross-entropy=0.008860
2019-09-01 13:22:04,665 [INFO]  Epoch[37] Validation-Most_frequent_ritual_frequency_for_ritual_specialist-accuracy=1.000000
2019-09-01 13:22:04,899 [INFO]  Epoch[38] Batch [0-21]	Speed: 1516.54 samples/sec	cross-entropy=0.000544	Most_frequent_ritual_frequency_for_ritual_specialist-accuracy=1.000000
2019-09-01 13:22:05,070 [INFO]  Epoch[38] Train-cross-entropy=0.000897
2019-09-01 13:22:05,072 [INFO]  Epoch[38] Train-Most_frequent_ritual_frequency_for_ritual_specialist-accuracy=1.000000
2019-09-01 13:22:05,074 [INFO]  Epoch[38] Time cost=0.406
2019-09-01 13:22:05,080 [INFO]  Saved checkpoint to "model/Most_frequent_ritual_frequency_for_ritual_specialist_imputer/model-0038.params"
2019-09-01 13:22:05,105 [INFO]  Epoch[38] Validation-cross-entropy=0.008508
2019-09-01 13:22:05,107 [INFO]  Epoch[38] Validation-Most_frequent_ritual_frequency_for_ritual_specialist-accuracy=1.000000
2019-09-01 13:22:05,289 [INFO]  Epoch[39] Batch [0-21]	Speed: 1937.32 samples/sec	cross-entropy=0.000508	Most_frequent_ritual_frequency_for_ritual_specialist-accuracy=1.000000
2019-09-01 13:22:05,423 [INFO]  Epoch[39] Train-cross-entropy=0.000847
2019-09-01 13:22:05,425 [INFO]  Epoch[39] Train-Most_frequent_ritual_frequency_for_ritual_specialist-accuracy=1.000000
2019-09-01 13:22:05,427 [INFO]  Epoch[39] Time cost=0.318
2019-09-01 13:22:05,433 [INFO]  Saved checkpoint to "model/Most_frequent_ritual_frequency_for_ritual_specialist_imputer/model-0039.params"
2019-09-01 13:22:05,462 [INFO]  Epoch[39] Validation-cross-entropy=0.008545
2019-09-01 13:22:05,465 [INFO]  Epoch[39] Validation-Most_frequent_ritual_frequency_for_ritual_specialist-accuracy=1.000000
2019-09-01 13:22:05,615 [INFO]  Epoch[40] Batch [0-21]	Speed: 2407.51 samples/sec	cross-entropy=0.000478	Most_frequent_ritual_frequency_for_ritual_specialist-accuracy=1.000000
2019-09-01 13:22:05,739 [INFO]  Epoch[40] Train-cross-entropy=0.000795
2019-09-01 13:22:05,742 [INFO]  Epoch[40] Train-Most_frequent_ritual_frequency_for_ritual_specialist-accuracy=1.000000
2019-09-01 13:22:05,743 [INFO]  Epoch[40] Time cost=0.277
2019-09-01 13:22:05,750 [INFO]  Saved checkpoint to "model/Most_frequent_ritual_frequency_for_ritual_specialist_imputer/model-0040.params"
2019-09-01 13:22:05,775 [INFO]  Epoch[40] Validation-cross-entropy=0.008522
2019-09-01 13:22:05,777 [INFO]  Epoch[40] Validation-Most_frequent_ritual_frequency_for_ritual_specialist-accuracy=1.000000
2019-09-01 13:22:05,924 [INFO]  Epoch[41] Batch [0-21]	Speed: 2415.71 samples/sec	cross-entropy=0.000455	Most_frequent_ritual_frequency_for_ritual_specialist-accuracy=1.000000
2019-09-01 13:22:06,048 [INFO]  Epoch[41] Train-cross-entropy=0.000752
2019-09-01 13:22:06,051 [INFO]  Epoch[41] Train-Most_frequent_ritual_frequency_for_ritual_specialist-accuracy=1.000000
2019-09-01 13:22:06,053 [INFO]  Epoch[41] Time cost=0.274
2019-09-01 13:22:06,059 [INFO]  Saved checkpoint to "model/Most_frequent_ritual_frequency_for_ritual_specialist_imputer/model-0041.params"
2019-09-01 13:22:06,088 [INFO]  Epoch[41] Validation-cross-entropy=0.008584
2019-09-01 13:22:06,090 [INFO]  Epoch[41] Validation-Most_frequent_ritual_frequency_for_ritual_specialist-accuracy=1.000000
2019-09-01 13:22:06,240 [INFO]  Epoch[42] Batch [0-21]	Speed: 2398.11 samples/sec	cross-entropy=0.000431	Most_frequent_ritual_frequency_for_ritual_specialist-accuracy=1.000000
2019-09-01 13:22:06,365 [INFO]  Epoch[42] Train-cross-entropy=0.000707
2019-09-01 13:22:06,368 [INFO]  Epoch[42] Train-Most_frequent_ritual_frequency_for_ritual_specialist-accuracy=1.000000
2019-09-01 13:22:06,370 [INFO]  Epoch[42] Time cost=0.278
2019-09-01 13:22:06,376 [INFO]  Saved checkpoint to "model/Most_frequent_ritual_frequency_for_ritual_specialist_imputer/model-0042.params"
2019-09-01 13:22:06,405 [INFO]  Epoch[42] Validation-cross-entropy=0.008599
2019-09-01 13:22:06,407 [INFO]  Epoch[42] Validation-Most_frequent_ritual_frequency_for_ritual_specialist-accuracy=1.000000
2019-09-01 13:22:06,552 [INFO]  Epoch[43] Batch [0-21]	Speed: 2500.78 samples/sec	cross-entropy=0.000408	Most_frequent_ritual_frequency_for_ritual_specialist-accuracy=1.000000
2019-09-01 13:22:06,676 [INFO]  Epoch[43] Train-cross-entropy=0.000670
2019-09-01 13:22:06,678 [INFO]  Epoch[43] Train-Most_frequent_ritual_frequency_for_ritual_specialist-accuracy=1.000000
2019-09-01 13:22:06,680 [INFO]  Epoch[43] Time cost=0.271
2019-09-01 13:22:06,686 [INFO]  Saved checkpoint to "model/Most_frequent_ritual_frequency_for_ritual_specialist_imputer/model-0043.params"
2019-09-01 13:22:06,711 [INFO]  Epoch[43] Validation-cross-entropy=0.008327
2019-09-01 13:22:06,713 [INFO]  Epoch[43] Validation-Most_frequent_ritual_frequency_for_ritual_specialist-accuracy=1.000000
2019-09-01 13:22:06,862 [INFO]  Epoch[44] Batch [0-21]	Speed: 2397.39 samples/sec	cross-entropy=0.000382	Most_frequent_ritual_frequency_for_ritual_specialist-accuracy=1.000000
2019-09-01 13:22:06,986 [INFO]  Epoch[44] Train-cross-entropy=0.000631
2019-09-01 13:22:06,989 [INFO]  Epoch[44] Train-Most_frequent_ritual_frequency_for_ritual_specialist-accuracy=1.000000
2019-09-01 13:22:06,990 [INFO]  Epoch[44] Time cost=0.275
2019-09-01 13:22:06,997 [INFO]  Saved checkpoint to "model/Most_frequent_ritual_frequency_for_ritual_specialist_imputer/model-0044.params"
2019-09-01 13:22:07,021 [INFO]  Epoch[44] Validation-cross-entropy=0.008537
2019-09-01 13:22:07,023 [INFO]  Epoch[44] Validation-Most_frequent_ritual_frequency_for_ritual_specialist-accuracy=1.000000
2019-09-01 13:22:07,170 [INFO]  Epoch[45] Batch [0-21]	Speed: 2440.58 samples/sec	cross-entropy=0.000368	Most_frequent_ritual_frequency_for_ritual_specialist-accuracy=1.000000
2019-09-01 13:22:07,297 [INFO]  Epoch[45] Train-cross-entropy=0.000600
2019-09-01 13:22:07,299 [INFO]  Epoch[45] Train-Most_frequent_ritual_frequency_for_ritual_specialist-accuracy=1.000000
2019-09-01 13:22:07,301 [INFO]  Epoch[45] Time cost=0.275
2019-09-01 13:22:07,307 [INFO]  Saved checkpoint to "model/Most_frequent_ritual_frequency_for_ritual_specialist_imputer/model-0045.params"
2019-09-01 13:22:07,334 [INFO]  Epoch[45] Validation-cross-entropy=0.008414
2019-09-01 13:22:07,337 [INFO]  Epoch[45] Validation-Most_frequent_ritual_frequency_for_ritual_specialist-accuracy=1.000000
2019-09-01 13:22:07,484 [INFO]  Epoch[46] Batch [0-21]	Speed: 2443.06 samples/sec	cross-entropy=0.000345	Most_frequent_ritual_frequency_for_ritual_specialist-accuracy=1.000000
2019-09-01 13:22:07,622 [INFO]  Epoch[46] Train-cross-entropy=0.000567
2019-09-01 13:22:07,624 [INFO]  Epoch[46] Train-Most_frequent_ritual_frequency_for_ritual_specialist-accuracy=1.000000
2019-09-01 13:22:07,627 [INFO]  Epoch[46] Time cost=0.287
2019-09-01 13:22:07,633 [INFO]  Saved checkpoint to "model/Most_frequent_ritual_frequency_for_ritual_specialist_imputer/model-0046.params"
2019-09-01 13:22:07,663 [INFO]  Epoch[46] Validation-cross-entropy=0.008274
2019-09-01 13:22:07,665 [INFO]  Epoch[46] Validation-Most_frequent_ritual_frequency_for_ritual_specialist-accuracy=1.000000
2019-09-01 13:22:07,815 [INFO]  Epoch[47] Batch [0-21]	Speed: 2401.14 samples/sec	cross-entropy=0.000328	Most_frequent_ritual_frequency_for_ritual_specialist-accuracy=1.000000
2019-09-01 13:22:07,957 [INFO]  Epoch[47] Train-cross-entropy=0.000539
2019-09-01 13:22:07,959 [INFO]  Epoch[47] Train-Most_frequent_ritual_frequency_for_ritual_specialist-accuracy=1.000000
2019-09-01 13:22:07,961 [INFO]  Epoch[47] Time cost=0.294
2019-09-01 13:22:07,967 [INFO]  Saved checkpoint to "model/Most_frequent_ritual_frequency_for_ritual_specialist_imputer/model-0047.params"
2019-09-01 13:22:07,994 [INFO]  Epoch[47] Validation-cross-entropy=0.008280
2019-09-01 13:22:07,997 [INFO]  Epoch[47] Validation-Most_frequent_ritual_frequency_for_ritual_specialist-accuracy=1.000000
2019-09-01 13:22:08,171 [INFO]  Epoch[48] Batch [0-21]	Speed: 2033.55 samples/sec	cross-entropy=0.000310	Most_frequent_ritual_frequency_for_ritual_specialist-accuracy=1.000000
2019-09-01 13:22:08,308 [INFO]  Epoch[48] Train-cross-entropy=0.000511
2019-09-01 13:22:08,311 [INFO]  Epoch[48] Train-Most_frequent_ritual_frequency_for_ritual_specialist-accuracy=1.000000
2019-09-01 13:22:08,313 [INFO]  Epoch[48] Time cost=0.315
2019-09-01 13:22:08,320 [INFO]  Saved checkpoint to "model/Most_frequent_ritual_frequency_for_ritual_specialist_imputer/model-0048.params"
2019-09-01 13:22:08,348 [INFO]  Epoch[48] Validation-cross-entropy=0.008349
2019-09-01 13:22:08,351 [INFO]  Epoch[48] Validation-Most_frequent_ritual_frequency_for_ritual_specialist-accuracy=1.000000
2019-09-01 13:22:08,501 [INFO]  Epoch[49] Batch [0-21]	Speed: 2396.62 samples/sec	cross-entropy=0.000296	Most_frequent_ritual_frequency_for_ritual_specialist-accuracy=1.000000
2019-09-01 13:22:08,639 [INFO]  Epoch[49] Train-cross-entropy=0.000487
2019-09-01 13:22:08,643 [INFO]  Epoch[49] Train-Most_frequent_ritual_frequency_for_ritual_specialist-accuracy=1.000000
2019-09-01 13:22:08,646 [INFO]  Epoch[49] Time cost=0.292
2019-09-01 13:22:08,654 [INFO]  Saved checkpoint to "model/Most_frequent_ritual_frequency_for_ritual_specialist_imputer/model-0049.params"
2019-09-01 13:22:08,700 [INFO]  Epoch[49] Validation-cross-entropy=0.008312
2019-09-01 13:22:08,705 [INFO]  Epoch[49] Validation-Most_frequent_ritual_frequency_for_ritual_specialist-accuracy=1.000000
2019-09-01 13:22:08,944 [INFO]  Epoch[50] Batch [0-21]	Speed: 1536.03 samples/sec	cross-entropy=0.000280	Most_frequent_ritual_frequency_for_ritual_specialist-accuracy=1.000000
2019-09-01 13:22:09,129 [INFO]  Epoch[50] Train-cross-entropy=0.000463
2019-09-01 13:22:09,131 [INFO]  Epoch[50] Train-Most_frequent_ritual_frequency_for_ritual_specialist-accuracy=1.000000
2019-09-01 13:22:09,133 [INFO]  Epoch[50] Time cost=0.425
2019-09-01 13:22:09,139 [INFO]  Saved checkpoint to "model/Most_frequent_ritual_frequency_for_ritual_specialist_imputer/model-0050.params"
2019-09-01 13:22:09,167 [INFO]  Epoch[50] Validation-cross-entropy=0.008376
2019-09-01 13:22:09,169 [INFO]  Epoch[50] Validation-Most_frequent_ritual_frequency_for_ritual_specialist-accuracy=1.000000
2019-09-01 13:22:09,317 [INFO]  Epoch[51] Batch [0-21]	Speed: 2415.19 samples/sec	cross-entropy=0.000267	Most_frequent_ritual_frequency_for_ritual_specialist-accuracy=1.000000
2019-09-01 13:22:09,467 [INFO]  Epoch[51] Train-cross-entropy=0.000440
2019-09-01 13:22:09,470 [INFO]  Epoch[51] Train-Most_frequent_ritual_frequency_for_ritual_specialist-accuracy=1.000000
2019-09-01 13:22:09,472 [INFO]  Epoch[51] Time cost=0.301
2019-09-01 13:22:09,479 [INFO]  Saved checkpoint to "model/Most_frequent_ritual_frequency_for_ritual_specialist_imputer/model-0051.params"
2019-09-01 13:22:09,507 [INFO]  No improvement detected for 5 epochs compared to 0.008273647315218114 last error obtained: 0.008378275945142377, stopping here
2019-09-01 13:22:09,509 [INFO]  
========== done (18.729426860809326 s) fit model
2019-09-01 13:22:12,780 [INFO]  CategoricalEncoder for column Most_frequent_ritual_frequency_per_participant                                found only 83 occurrences of value seasonally
2019-09-01 13:22:12,784 [INFO]  CategoricalEncoder for column Most_frequent_ritual_frequency_per_participant                                found only 80 occurrences of value monthly
2019-09-01 13:22:12,787 [INFO]  CategoricalEncoder for column Most_frequent_ritual_frequency_per_participant                                found only 13 occurrences of value yearly
2019-09-01 13:22:12,789 [INFO]  CategoricalEncoder for column Most_frequent_ritual_frequency_per_participant                                found only 5 occurrences of value monthly/seasonal
2019-09-01 13:22:12,791 [INFO]  CategoricalEncoder for column Most_frequent_ritual_frequency_per_participant                                found only 3 occurrences of value once in a lifetime
2019-09-01 13:22:14,908 [INFO]  
========== start: fit model
2019-09-01 13:22:14,910 [WARNING]  Already bound, ignoring bind()
2019-09-01 13:22:15,070 [INFO]  Epoch[0] Batch [0-21]	Speed: 2246.72 samples/sec	cross-entropy=1.223355	Most_frequent_ritual_frequency_per_participant-accuracy=0.514205
2019-09-01 13:22:15,220 [INFO]  Epoch[0] Train-cross-entropy=0.770287
2019-09-01 13:22:15,223 [INFO]  Epoch[0] Train-Most_frequent_ritual_frequency_per_participant-accuracy=0.713816
2019-09-01 13:22:15,225 [INFO]  Epoch[0] Time cost=0.312
2019-09-01 13:22:15,231 [INFO]  Saved checkpoint to "model/Most_frequent_ritual_frequency_per_participant_imputer/model-0000.params"
2019-09-01 13:22:15,273 [INFO]  Epoch[0] Validation-cross-entropy=0.941636
2019-09-01 13:22:15,277 [INFO]  Epoch[0] Validation-Most_frequent_ritual_frequency_per_participant-accuracy=0.600000
2019-09-01 13:22:15,435 [INFO]  Epoch[1] Batch [0-21]	Speed: 2326.61 samples/sec	cross-entropy=0.527695	Most_frequent_ritual_frequency_per_participant-accuracy=0.786932
2019-09-01 13:22:15,588 [INFO]  Epoch[1] Train-cross-entropy=0.433710
2019-09-01 13:22:15,590 [INFO]  Epoch[1] Train-Most_frequent_ritual_frequency_per_participant-accuracy=0.845395
2019-09-01 13:22:15,592 [INFO]  Epoch[1] Time cost=0.311
2019-09-01 13:22:15,599 [INFO]  Saved checkpoint to "model/Most_frequent_ritual_frequency_per_participant_imputer/model-0001.params"
2019-09-01 13:22:15,623 [INFO]  Epoch[1] Validation-cross-entropy=0.552408
2019-09-01 13:22:15,626 [INFO]  Epoch[1] Validation-Most_frequent_ritual_frequency_per_participant-accuracy=0.725000
2019-09-01 13:22:15,788 [INFO]  Epoch[2] Batch [0-21]	Speed: 2194.92 samples/sec	cross-entropy=0.333685	Most_frequent_ritual_frequency_per_participant-accuracy=0.917614
2019-09-01 13:22:15,957 [INFO]  Epoch[2] Train-cross-entropy=0.269332
2019-09-01 13:22:15,959 [INFO]  Epoch[2] Train-Most_frequent_ritual_frequency_per_participant-accuracy=0.921053
2019-09-01 13:22:15,962 [INFO]  Epoch[2] Time cost=0.334
2019-09-01 13:22:15,969 [INFO]  Saved checkpoint to "model/Most_frequent_ritual_frequency_per_participant_imputer/model-0002.params"
2019-09-01 13:22:15,998 [INFO]  Epoch[2] Validation-cross-entropy=0.332568
2019-09-01 13:22:16,000 [INFO]  Epoch[2] Validation-Most_frequent_ritual_frequency_per_participant-accuracy=0.875000
2019-09-01 13:22:16,146 [INFO]  Epoch[3] Batch [0-21]	Speed: 2464.77 samples/sec	cross-entropy=0.216112	Most_frequent_ritual_frequency_per_participant-accuracy=0.948864
2019-09-01 13:22:16,275 [INFO]  Epoch[3] Train-cross-entropy=0.181979
2019-09-01 13:22:16,277 [INFO]  Epoch[3] Train-Most_frequent_ritual_frequency_per_participant-accuracy=0.953947
2019-09-01 13:22:16,279 [INFO]  Epoch[3] Time cost=0.277
2019-09-01 13:22:16,286 [INFO]  Saved checkpoint to "model/Most_frequent_ritual_frequency_per_participant_imputer/model-0003.params"
2019-09-01 13:22:16,314 [INFO]  Epoch[3] Validation-cross-entropy=0.242074
2019-09-01 13:22:16,318 [INFO]  Epoch[3] Validation-Most_frequent_ritual_frequency_per_participant-accuracy=0.912500
2019-09-01 13:22:16,490 [INFO]  Epoch[4] Batch [0-21]	Speed: 2062.07 samples/sec	cross-entropy=0.146694	Most_frequent_ritual_frequency_per_participant-accuracy=0.965909
2019-09-01 13:22:16,620 [INFO]  Epoch[4] Train-cross-entropy=0.133186
2019-09-01 13:22:16,623 [INFO]  Epoch[4] Train-Most_frequent_ritual_frequency_per_participant-accuracy=0.960526
2019-09-01 13:22:16,626 [INFO]  Epoch[4] Time cost=0.306
2019-09-01 13:22:16,633 [INFO]  Saved checkpoint to "model/Most_frequent_ritual_frequency_per_participant_imputer/model-0004.params"
2019-09-01 13:22:16,663 [INFO]  Epoch[4] Validation-cross-entropy=0.192306
2019-09-01 13:22:16,666 [INFO]  Epoch[4] Validation-Most_frequent_ritual_frequency_per_participant-accuracy=0.962500
2019-09-01 13:22:16,815 [INFO]  Epoch[5] Batch [0-21]	Speed: 2413.86 samples/sec	cross-entropy=0.102800	Most_frequent_ritual_frequency_per_participant-accuracy=0.974432
2019-09-01 13:22:16,947 [INFO]  Epoch[5] Train-cross-entropy=0.094265
2019-09-01 13:22:16,949 [INFO]  Epoch[5] Train-Most_frequent_ritual_frequency_per_participant-accuracy=0.973684
2019-09-01 13:22:16,952 [INFO]  Epoch[5] Time cost=0.283
2019-09-01 13:22:16,960 [INFO]  Saved checkpoint to "model/Most_frequent_ritual_frequency_per_participant_imputer/model-0005.params"
2019-09-01 13:22:16,987 [INFO]  Epoch[5] Validation-cross-entropy=0.177363
2019-09-01 13:22:16,991 [INFO]  Epoch[5] Validation-Most_frequent_ritual_frequency_per_participant-accuracy=0.962500
2019-09-01 13:22:17,133 [INFO]  Epoch[6] Batch [0-21]	Speed: 2514.46 samples/sec	cross-entropy=0.073159	Most_frequent_ritual_frequency_per_participant-accuracy=0.982955
2019-09-01 13:22:17,259 [INFO]  Epoch[6] Train-cross-entropy=0.067050
2019-09-01 13:22:17,262 [INFO]  Epoch[6] Train-Most_frequent_ritual_frequency_per_participant-accuracy=0.980263
2019-09-01 13:22:17,265 [INFO]  Epoch[6] Time cost=0.272
2019-09-01 13:22:17,272 [INFO]  Saved checkpoint to "model/Most_frequent_ritual_frequency_per_participant_imputer/model-0006.params"
2019-09-01 13:22:17,299 [INFO]  Epoch[6] Validation-cross-entropy=0.164689
2019-09-01 13:22:17,301 [INFO]  Epoch[6] Validation-Most_frequent_ritual_frequency_per_participant-accuracy=0.962500
2019-09-01 13:22:17,443 [INFO]  Epoch[7] Batch [0-21]	Speed: 2523.43 samples/sec	cross-entropy=0.053732	Most_frequent_ritual_frequency_per_participant-accuracy=0.985795
2019-09-01 13:22:17,565 [INFO]  Epoch[7] Train-cross-entropy=0.048995
2019-09-01 13:22:17,567 [INFO]  Epoch[7] Train-Most_frequent_ritual_frequency_per_participant-accuracy=0.986842
2019-09-01 13:22:17,569 [INFO]  Epoch[7] Time cost=0.266
2019-09-01 13:22:17,575 [INFO]  Saved checkpoint to "model/Most_frequent_ritual_frequency_per_participant_imputer/model-0007.params"
2019-09-01 13:22:17,601 [INFO]  Epoch[7] Validation-cross-entropy=0.157159
2019-09-01 13:22:17,603 [INFO]  Epoch[7] Validation-Most_frequent_ritual_frequency_per_participant-accuracy=0.950000
2019-09-01 13:22:17,762 [INFO]  Epoch[8] Batch [0-21]	Speed: 2248.73 samples/sec	cross-entropy=0.040064	Most_frequent_ritual_frequency_per_participant-accuracy=0.991477
2019-09-01 13:22:17,901 [INFO]  Epoch[8] Train-cross-entropy=0.036483
2019-09-01 13:22:17,904 [INFO]  Epoch[8] Train-Most_frequent_ritual_frequency_per_participant-accuracy=0.993421
2019-09-01 13:22:17,907 [INFO]  Epoch[8] Time cost=0.301
2019-09-01 13:22:17,914 [INFO]  Saved checkpoint to "model/Most_frequent_ritual_frequency_per_participant_imputer/model-0008.params"
2019-09-01 13:22:17,942 [INFO]  Epoch[8] Validation-cross-entropy=0.151384
2019-09-01 13:22:17,946 [INFO]  Epoch[8] Validation-Most_frequent_ritual_frequency_per_participant-accuracy=0.950000
2019-09-01 13:22:18,111 [INFO]  Epoch[9] Batch [0-21]	Speed: 2176.33 samples/sec	cross-entropy=0.030054	Most_frequent_ritual_frequency_per_participant-accuracy=0.994318
2019-09-01 13:22:18,246 [INFO]  Epoch[9] Train-cross-entropy=0.027951
2019-09-01 13:22:18,248 [INFO]  Epoch[9] Train-Most_frequent_ritual_frequency_per_participant-accuracy=0.996711
2019-09-01 13:22:18,250 [INFO]  Epoch[9] Time cost=0.302
2019-09-01 13:22:18,257 [INFO]  Saved checkpoint to "model/Most_frequent_ritual_frequency_per_participant_imputer/model-0009.params"
2019-09-01 13:22:18,292 [INFO]  Epoch[9] Validation-cross-entropy=0.150999
2019-09-01 13:22:18,294 [INFO]  Epoch[9] Validation-Most_frequent_ritual_frequency_per_participant-accuracy=0.962500
2019-09-01 13:22:18,463 [INFO]  Epoch[10] Batch [0-21]	Speed: 2160.85 samples/sec	cross-entropy=0.022938	Most_frequent_ritual_frequency_per_participant-accuracy=0.994318
2019-09-01 13:22:18,590 [INFO]  Epoch[10] Train-cross-entropy=0.021631
2019-09-01 13:22:18,593 [INFO]  Epoch[10] Train-Most_frequent_ritual_frequency_per_participant-accuracy=1.000000
2019-09-01 13:22:18,595 [INFO]  Epoch[10] Time cost=0.298
2019-09-01 13:22:18,601 [INFO]  Saved checkpoint to "model/Most_frequent_ritual_frequency_per_participant_imputer/model-0010.params"
2019-09-01 13:22:18,625 [INFO]  Epoch[10] Validation-cross-entropy=0.154155
2019-09-01 13:22:18,628 [INFO]  Epoch[10] Validation-Most_frequent_ritual_frequency_per_participant-accuracy=0.962500
2019-09-01 13:22:18,779 [INFO]  Epoch[11] Batch [0-21]	Speed: 2361.14 samples/sec	cross-entropy=0.018052	Most_frequent_ritual_frequency_per_participant-accuracy=0.997159
2019-09-01 13:22:18,923 [INFO]  Epoch[11] Train-cross-entropy=0.017281
2019-09-01 13:22:18,925 [INFO]  Epoch[11] Train-Most_frequent_ritual_frequency_per_participant-accuracy=1.000000
2019-09-01 13:22:18,928 [INFO]  Epoch[11] Time cost=0.298
2019-09-01 13:22:18,935 [INFO]  Saved checkpoint to "model/Most_frequent_ritual_frequency_per_participant_imputer/model-0011.params"
2019-09-01 13:22:18,969 [INFO]  Epoch[11] Validation-cross-entropy=0.157071
2019-09-01 13:22:18,972 [INFO]  Epoch[11] Validation-Most_frequent_ritual_frequency_per_participant-accuracy=0.962500
2019-09-01 13:22:19,131 [INFO]  Epoch[12] Batch [0-21]	Speed: 2273.58 samples/sec	cross-entropy=0.014167	Most_frequent_ritual_frequency_per_participant-accuracy=0.997159
2019-09-01 13:22:19,263 [INFO]  Epoch[12] Train-cross-entropy=0.013099
2019-09-01 13:22:19,266 [INFO]  Epoch[12] Train-Most_frequent_ritual_frequency_per_participant-accuracy=1.000000
2019-09-01 13:22:19,269 [INFO]  Epoch[12] Time cost=0.295
2019-09-01 13:22:19,278 [INFO]  Saved checkpoint to "model/Most_frequent_ritual_frequency_per_participant_imputer/model-0012.params"
2019-09-01 13:22:19,306 [INFO]  Epoch[12] Validation-cross-entropy=0.160280
2019-09-01 13:22:19,309 [INFO]  Epoch[12] Validation-Most_frequent_ritual_frequency_per_participant-accuracy=0.962500
2019-09-01 13:22:19,460 [INFO]  Epoch[13] Batch [0-21]	Speed: 2371.16 samples/sec	cross-entropy=0.011204	Most_frequent_ritual_frequency_per_participant-accuracy=1.000000
2019-09-01 13:22:19,594 [INFO]  Epoch[13] Train-cross-entropy=0.010543
2019-09-01 13:22:19,597 [INFO]  Epoch[13] Train-Most_frequent_ritual_frequency_per_participant-accuracy=1.000000
2019-09-01 13:22:19,599 [INFO]  Epoch[13] Time cost=0.288
2019-09-01 13:22:19,607 [INFO]  Saved checkpoint to "model/Most_frequent_ritual_frequency_per_participant_imputer/model-0013.params"
2019-09-01 13:22:19,636 [INFO]  No improvement detected for 5 epochs compared to 0.15138365142047405 last error obtained: 0.1616490541025996, stopping here
2019-09-01 13:22:19,638 [INFO]  
========== done (4.730856657028198 s) fit model
2019-09-01 13:22:22,368 [INFO]  CategoricalEncoder for column Most_widespread_ritual_frequency_for_audience                                found only 62 occurrences of value daily
2019-09-01 13:22:22,372 [INFO]  CategoricalEncoder for column Most_widespread_ritual_frequency_for_audience                                found only 51 occurrences of value yearly
2019-09-01 13:22:22,374 [INFO]  CategoricalEncoder for column Most_widespread_ritual_frequency_for_audience                                found only 38 occurrences of value monthly
2019-09-01 13:22:22,376 [INFO]  CategoricalEncoder for column Most_widespread_ritual_frequency_for_audience                                found only 19 occurrences of value weekly
2019-09-01 13:22:22,381 [INFO]  CategoricalEncoder for column Most_widespread_ritual_frequency_for_audience                                found only 19 occurrences of value seasonally
2019-09-01 13:22:22,384 [INFO]  CategoricalEncoder for column Most_widespread_ritual_frequency_for_audience                                found only 6 occurrences of value once per generation
2019-09-01 13:22:22,387 [INFO]  CategoricalEncoder for column Most_widespread_ritual_frequency_for_audience                                found only 3 occurrences of value not applicalbe
2019-09-01 13:22:22,389 [INFO]  CategoricalEncoder for column Most_widespread_ritual_frequency_for_audience                                found only 1 occurrences of value seasonal
2019-09-01 13:22:24,286 [WARNING]  Test set does not contain any ocurrences of values [not applicalbe] in column [Most_widespread_ritual_frequency_for_audience], consider using a more representative test set.
2019-09-01 13:22:24,291 [INFO]  
========== start: fit model
2019-09-01 13:22:24,293 [WARNING]  Already bound, ignoring bind()
2019-09-01 13:22:24,449 [INFO]  Epoch[0] Batch [0-21]	Speed: 2334.41 samples/sec	cross-entropy=1.160239	Most_widespread_ritual_frequency_for_audience-accuracy=0.701705
2019-09-01 13:22:24,589 [INFO]  Epoch[0] Train-cross-entropy=0.901063
2019-09-01 13:22:24,592 [INFO]  Epoch[0] Train-Most_widespread_ritual_frequency_for_audience-accuracy=0.684375
2019-09-01 13:22:24,594 [INFO]  Epoch[0] Time cost=0.298
2019-09-01 13:22:24,600 [INFO]  Saved checkpoint to "model/Most_widespread_ritual_frequency_for_audience_imputer/model-0000.params"
2019-09-01 13:22:24,625 [INFO]  Epoch[0] Validation-cross-entropy=0.852537
2019-09-01 13:22:24,627 [INFO]  Epoch[0] Validation-Most_widespread_ritual_frequency_for_audience-accuracy=0.662500
2019-09-01 13:22:24,780 [INFO]  Epoch[1] Batch [0-21]	Speed: 2339.81 samples/sec	cross-entropy=0.582584	Most_widespread_ritual_frequency_for_audience-accuracy=0.778409
2019-09-01 13:22:24,930 [INFO]  Epoch[1] Train-cross-entropy=0.546049
2019-09-01 13:22:24,932 [INFO]  Epoch[1] Train-Most_widespread_ritual_frequency_for_audience-accuracy=0.800000
2019-09-01 13:22:24,934 [INFO]  Epoch[1] Time cost=0.305
2019-09-01 13:22:24,941 [INFO]  Saved checkpoint to "model/Most_widespread_ritual_frequency_for_audience_imputer/model-0001.params"
2019-09-01 13:22:24,966 [INFO]  Epoch[1] Validation-cross-entropy=0.593873
2019-09-01 13:22:24,968 [INFO]  Epoch[1] Validation-Most_widespread_ritual_frequency_for_audience-accuracy=0.787500
2019-09-01 13:22:25,120 [INFO]  Epoch[2] Batch [0-21]	Speed: 2341.49 samples/sec	cross-entropy=0.327338	Most_widespread_ritual_frequency_for_audience-accuracy=0.903409
2019-09-01 13:22:25,266 [INFO]  Epoch[2] Train-cross-entropy=0.316463
2019-09-01 13:22:25,269 [INFO]  Epoch[2] Train-Most_widespread_ritual_frequency_for_audience-accuracy=0.906250
2019-09-01 13:22:25,271 [INFO]  Epoch[2] Time cost=0.301
2019-09-01 13:22:25,277 [INFO]  Saved checkpoint to "model/Most_widespread_ritual_frequency_for_audience_imputer/model-0002.params"
2019-09-01 13:22:25,302 [INFO]  Epoch[2] Validation-cross-entropy=0.428055
2019-09-01 13:22:25,304 [INFO]  Epoch[2] Validation-Most_widespread_ritual_frequency_for_audience-accuracy=0.850000
2019-09-01 13:22:25,457 [INFO]  Epoch[3] Batch [0-21]	Speed: 2331.51 samples/sec	cross-entropy=0.188427	Most_widespread_ritual_frequency_for_audience-accuracy=0.954545
2019-09-01 13:22:25,595 [INFO]  Epoch[3] Train-cross-entropy=0.184236
2019-09-01 13:22:25,597 [INFO]  Epoch[3] Train-Most_widespread_ritual_frequency_for_audience-accuracy=0.953125
2019-09-01 13:22:25,599 [INFO]  Epoch[3] Time cost=0.293
2019-09-01 13:22:25,606 [INFO]  Saved checkpoint to "model/Most_widespread_ritual_frequency_for_audience_imputer/model-0003.params"
2019-09-01 13:22:25,631 [INFO]  Epoch[3] Validation-cross-entropy=0.328996
2019-09-01 13:22:25,633 [INFO]  Epoch[3] Validation-Most_widespread_ritual_frequency_for_audience-accuracy=0.887500
2019-09-01 13:22:25,785 [INFO]  Epoch[4] Batch [0-21]	Speed: 2344.86 samples/sec	cross-entropy=0.110727	Most_widespread_ritual_frequency_for_audience-accuracy=0.971591
2019-09-01 13:22:25,925 [INFO]  Epoch[4] Train-cross-entropy=0.110736
2019-09-01 13:22:25,928 [INFO]  Epoch[4] Train-Most_widespread_ritual_frequency_for_audience-accuracy=0.968750
2019-09-01 13:22:25,930 [INFO]  Epoch[4] Time cost=0.295
2019-09-01 13:22:25,937 [INFO]  Saved checkpoint to "model/Most_widespread_ritual_frequency_for_audience_imputer/model-0004.params"
2019-09-01 13:22:25,961 [INFO]  Epoch[4] Validation-cross-entropy=0.267505
2019-09-01 13:22:25,964 [INFO]  Epoch[4] Validation-Most_widespread_ritual_frequency_for_audience-accuracy=0.900000
2019-09-01 13:22:26,124 [INFO]  Epoch[5] Batch [0-21]	Speed: 2228.04 samples/sec	cross-entropy=0.068505	Most_widespread_ritual_frequency_for_audience-accuracy=0.982955
2019-09-01 13:22:26,269 [INFO]  Epoch[5] Train-cross-entropy=0.067704
2019-09-01 13:22:26,272 [INFO]  Epoch[5] Train-Most_widespread_ritual_frequency_for_audience-accuracy=0.990625
2019-09-01 13:22:26,274 [INFO]  Epoch[5] Time cost=0.308
2019-09-01 13:22:26,282 [INFO]  Saved checkpoint to "model/Most_widespread_ritual_frequency_for_audience_imputer/model-0005.params"
2019-09-01 13:22:26,310 [INFO]  Epoch[5] Validation-cross-entropy=0.214749
2019-09-01 13:22:26,312 [INFO]  Epoch[5] Validation-Most_widespread_ritual_frequency_for_audience-accuracy=0.900000
2019-09-01 13:22:26,466 [INFO]  Epoch[6] Batch [0-21]	Speed: 2326.16 samples/sec	cross-entropy=0.046042	Most_widespread_ritual_frequency_for_audience-accuracy=0.988636
2019-09-01 13:22:26,604 [INFO]  Epoch[6] Train-cross-entropy=0.046474
2019-09-01 13:22:26,609 [INFO]  Epoch[6] Train-Most_widespread_ritual_frequency_for_audience-accuracy=0.990625
2019-09-01 13:22:26,611 [INFO]  Epoch[6] Time cost=0.297
2019-09-01 13:22:26,618 [INFO]  Saved checkpoint to "model/Most_widespread_ritual_frequency_for_audience_imputer/model-0006.params"
2019-09-01 13:22:26,648 [INFO]  Epoch[6] Validation-cross-entropy=0.187695
2019-09-01 13:22:26,650 [INFO]  Epoch[6] Validation-Most_widespread_ritual_frequency_for_audience-accuracy=0.937500
2019-09-01 13:22:26,816 [INFO]  Epoch[7] Batch [0-21]	Speed: 2158.53 samples/sec	cross-entropy=0.033671	Most_widespread_ritual_frequency_for_audience-accuracy=0.988636
2019-09-01 13:22:26,956 [INFO]  Epoch[7] Train-cross-entropy=0.034851
2019-09-01 13:22:26,958 [INFO]  Epoch[7] Train-Most_widespread_ritual_frequency_for_audience-accuracy=0.993750
2019-09-01 13:22:26,960 [INFO]  Epoch[7] Time cost=0.307
2019-09-01 13:22:26,967 [INFO]  Saved checkpoint to "model/Most_widespread_ritual_frequency_for_audience_imputer/model-0007.params"
2019-09-01 13:22:26,996 [INFO]  Epoch[7] Validation-cross-entropy=0.172992
2019-09-01 13:22:26,999 [INFO]  Epoch[7] Validation-Most_widespread_ritual_frequency_for_audience-accuracy=0.937500
2019-09-01 13:22:27,169 [INFO]  Epoch[8] Batch [0-21]	Speed: 2150.96 samples/sec	cross-entropy=0.025055	Most_widespread_ritual_frequency_for_audience-accuracy=0.991477
2019-09-01 13:22:27,353 [INFO]  Epoch[8] Train-cross-entropy=0.026950
2019-09-01 13:22:27,355 [INFO]  Epoch[8] Train-Most_widespread_ritual_frequency_for_audience-accuracy=0.993750
2019-09-01 13:22:27,358 [INFO]  Epoch[8] Time cost=0.357
2019-09-01 13:22:27,366 [INFO]  Saved checkpoint to "model/Most_widespread_ritual_frequency_for_audience_imputer/model-0008.params"
2019-09-01 13:22:27,399 [INFO]  Epoch[8] Validation-cross-entropy=0.161592
2019-09-01 13:22:27,403 [INFO]  Epoch[8] Validation-Most_widespread_ritual_frequency_for_audience-accuracy=0.937500
2019-09-01 13:22:27,588 [INFO]  Epoch[9] Batch [0-21]	Speed: 1922.91 samples/sec	cross-entropy=0.019794	Most_widespread_ritual_frequency_for_audience-accuracy=0.997159
2019-09-01 13:22:27,747 [INFO]  Epoch[9] Train-cross-entropy=0.021198
2019-09-01 13:22:27,750 [INFO]  Epoch[9] Train-Most_widespread_ritual_frequency_for_audience-accuracy=0.996875
2019-09-01 13:22:27,752 [INFO]  Epoch[9] Time cost=0.346
2019-09-01 13:22:27,759 [INFO]  Saved checkpoint to "model/Most_widespread_ritual_frequency_for_audience_imputer/model-0009.params"
2019-09-01 13:22:27,788 [INFO]  Epoch[9] Validation-cross-entropy=0.156649
2019-09-01 13:22:27,790 [INFO]  Epoch[9] Validation-Most_widespread_ritual_frequency_for_audience-accuracy=0.950000
2019-09-01 13:22:27,958 [INFO]  Epoch[10] Batch [0-21]	Speed: 2127.12 samples/sec	cross-entropy=0.014694	Most_widespread_ritual_frequency_for_audience-accuracy=1.000000
2019-09-01 13:22:28,212 [INFO]  Epoch[10] Train-cross-entropy=0.017550
2019-09-01 13:22:28,217 [INFO]  Epoch[10] Train-Most_widespread_ritual_frequency_for_audience-accuracy=0.996875
2019-09-01 13:22:28,222 [INFO]  Epoch[10] Time cost=0.429
2019-09-01 13:22:28,234 [INFO]  Saved checkpoint to "model/Most_widespread_ritual_frequency_for_audience_imputer/model-0010.params"
2019-09-01 13:22:28,303 [INFO]  Epoch[10] Validation-cross-entropy=0.150054
2019-09-01 13:22:28,309 [INFO]  Epoch[10] Validation-Most_widespread_ritual_frequency_for_audience-accuracy=0.950000
2019-09-01 13:22:28,569 [INFO]  Epoch[11] Batch [0-21]	Speed: 1416.03 samples/sec	cross-entropy=0.012591	Most_widespread_ritual_frequency_for_audience-accuracy=0.997159
2019-09-01 13:22:28,776 [INFO]  Epoch[11] Train-cross-entropy=0.015833
2019-09-01 13:22:28,779 [INFO]  Epoch[11] Train-Most_widespread_ritual_frequency_for_audience-accuracy=0.996875
2019-09-01 13:22:28,782 [INFO]  Epoch[11] Time cost=0.469
2019-09-01 13:22:28,792 [INFO]  Saved checkpoint to "model/Most_widespread_ritual_frequency_for_audience_imputer/model-0011.params"
2019-09-01 13:22:28,826 [INFO]  Epoch[11] Validation-cross-entropy=0.152666
2019-09-01 13:22:28,829 [INFO]  Epoch[11] Validation-Most_widespread_ritual_frequency_for_audience-accuracy=0.950000
2019-09-01 13:22:29,026 [INFO]  Epoch[12] Batch [0-21]	Speed: 1839.23 samples/sec	cross-entropy=0.011994	Most_widespread_ritual_frequency_for_audience-accuracy=0.997159
2019-09-01 13:22:29,194 [INFO]  Epoch[12] Train-cross-entropy=0.015246
2019-09-01 13:22:29,197 [INFO]  Epoch[12] Train-Most_widespread_ritual_frequency_for_audience-accuracy=0.996875
2019-09-01 13:22:29,199 [INFO]  Epoch[12] Time cost=0.367
2019-09-01 13:22:29,207 [INFO]  Saved checkpoint to "model/Most_widespread_ritual_frequency_for_audience_imputer/model-0012.params"
2019-09-01 13:22:29,234 [INFO]  Epoch[12] Validation-cross-entropy=0.154189
2019-09-01 13:22:29,237 [INFO]  Epoch[12] Validation-Most_widespread_ritual_frequency_for_audience-accuracy=0.950000
2019-09-01 13:22:29,391 [INFO]  Epoch[13] Batch [0-21]	Speed: 2323.53 samples/sec	cross-entropy=0.011688	Most_widespread_ritual_frequency_for_audience-accuracy=0.997159
2019-09-01 13:22:29,541 [INFO]  Epoch[13] Train-cross-entropy=0.013782
2019-09-01 13:22:29,544 [INFO]  Epoch[13] Train-Most_widespread_ritual_frequency_for_audience-accuracy=0.996875
2019-09-01 13:22:29,546 [INFO]  Epoch[13] Time cost=0.307
2019-09-01 13:22:29,554 [INFO]  Saved checkpoint to "model/Most_widespread_ritual_frequency_for_audience_imputer/model-0013.params"
2019-09-01 13:22:29,581 [INFO]  Epoch[13] Validation-cross-entropy=0.154568
2019-09-01 13:22:29,583 [INFO]  Epoch[13] Validation-Most_widespread_ritual_frequency_for_audience-accuracy=0.950000
2019-09-01 13:22:29,739 [INFO]  Epoch[14] Batch [0-21]	Speed: 2296.78 samples/sec	cross-entropy=0.010828	Most_widespread_ritual_frequency_for_audience-accuracy=0.997159
2019-09-01 13:22:29,878 [INFO]  Epoch[14] Train-cross-entropy=0.012388
2019-09-01 13:22:29,880 [INFO]  Epoch[14] Train-Most_widespread_ritual_frequency_for_audience-accuracy=0.996875
2019-09-01 13:22:29,882 [INFO]  Epoch[14] Time cost=0.297
2019-09-01 13:22:29,889 [INFO]  Saved checkpoint to "model/Most_widespread_ritual_frequency_for_audience_imputer/model-0014.params"
2019-09-01 13:22:29,918 [INFO]  Epoch[14] Validation-cross-entropy=0.155915
2019-09-01 13:22:29,921 [INFO]  Epoch[14] Validation-Most_widespread_ritual_frequency_for_audience-accuracy=0.950000
2019-09-01 13:22:30,106 [INFO]  Epoch[15] Batch [0-21]	Speed: 1953.74 samples/sec	cross-entropy=0.009581	Most_widespread_ritual_frequency_for_audience-accuracy=0.997159
2019-09-01 13:22:30,267 [INFO]  Epoch[15] Train-cross-entropy=0.011016
2019-09-01 13:22:30,269 [INFO]  Epoch[15] Train-Most_widespread_ritual_frequency_for_audience-accuracy=0.996875
2019-09-01 13:22:30,271 [INFO]  Epoch[15] Time cost=0.348
2019-09-01 13:22:30,279 [INFO]  Saved checkpoint to "model/Most_widespread_ritual_frequency_for_audience_imputer/model-0015.params"
2019-09-01 13:22:30,311 [INFO]  No improvement detected for 5 epochs compared to 0.15005404464900493 last error obtained: 0.1627498246729374, stopping here
2019-09-01 13:22:30,313 [INFO]  
========== done (6.022284984588623 s) fit model
2019-09-01 13:22:33,118 [INFO]  CategoricalEncoder for column Most_widespread_ritual_frequency_for_ritual_specialist                                found only 99 occurrences of value not applicable
2019-09-01 13:22:33,122 [INFO]  CategoricalEncoder for column Most_widespread_ritual_frequency_for_ritual_specialist                                found only 95 occurrences of value seasonally
2019-09-01 13:22:33,124 [INFO]  CategoricalEncoder for column Most_widespread_ritual_frequency_for_ritual_specialist                                found only 75 occurrences of value yearly
2019-09-01 13:22:33,126 [INFO]  CategoricalEncoder for column Most_widespread_ritual_frequency_for_ritual_specialist                                found only 71 occurrences of value monthly
2019-09-01 13:22:33,129 [INFO]  CategoricalEncoder for column Most_widespread_ritual_frequency_for_ritual_specialist                                found only 9 occurrences of value once per generation
2019-09-01 13:22:33,132 [INFO]  CategoricalEncoder for column Most_widespread_ritual_frequency_for_ritual_specialist                                found only 3 occurrences of value seasonal
2019-09-01 13:22:35,772 [WARNING]  Test set does not contain any ocurrences of values [once per generation, seasonal] in column [Most_widespread_ritual_frequency_for_ritual_specialist], consider using a more representative test set.
2019-09-01 13:22:35,779 [INFO]  
========== start: fit model
2019-09-01 13:22:35,782 [WARNING]  Already bound, ignoring bind()
2019-09-01 13:22:35,937 [INFO]  Epoch[0] Batch [0-21]	Speed: 2345.71 samples/sec	cross-entropy=1.400170	Most_widespread_ritual_frequency_for_ritual_specialist-accuracy=0.468750
2019-09-01 13:22:36,070 [INFO]  Epoch[0] Train-cross-entropy=1.004142
2019-09-01 13:22:36,072 [INFO]  Epoch[0] Train-Most_widespread_ritual_frequency_for_ritual_specialist-accuracy=0.625000
2019-09-01 13:22:36,074 [INFO]  Epoch[0] Time cost=0.289
2019-09-01 13:22:36,081 [INFO]  Saved checkpoint to "model/Most_widespread_ritual_frequency_for_ritual_specialist_imputer/model-0000.params"
2019-09-01 13:22:36,106 [INFO]  Epoch[0] Validation-cross-entropy=0.852666
2019-09-01 13:22:36,108 [INFO]  Epoch[0] Validation-Most_widespread_ritual_frequency_for_ritual_specialist-accuracy=0.637500
2019-09-01 13:22:36,260 [INFO]  Epoch[1] Batch [0-21]	Speed: 2344.62 samples/sec	cross-entropy=0.652990	Most_widespread_ritual_frequency_for_ritual_specialist-accuracy=0.775568
2019-09-01 13:22:36,393 [INFO]  Epoch[1] Train-cross-entropy=0.588772
2019-09-01 13:22:36,395 [INFO]  Epoch[1] Train-Most_widespread_ritual_frequency_for_ritual_specialist-accuracy=0.786184
2019-09-01 13:22:36,398 [INFO]  Epoch[1] Time cost=0.288
2019-09-01 13:22:36,406 [INFO]  Saved checkpoint to "model/Most_widespread_ritual_frequency_for_ritual_specialist_imputer/model-0001.params"
2019-09-01 13:22:36,434 [INFO]  Epoch[1] Validation-cross-entropy=0.499638
2019-09-01 13:22:36,438 [INFO]  Epoch[1] Validation-Most_widespread_ritual_frequency_for_ritual_specialist-accuracy=0.912500
2019-09-01 13:22:36,595 [INFO]  Epoch[2] Batch [0-21]	Speed: 2291.49 samples/sec	cross-entropy=0.395859	Most_widespread_ritual_frequency_for_ritual_specialist-accuracy=0.872159
2019-09-01 13:22:36,759 [INFO]  Epoch[2] Train-cross-entropy=0.367583
2019-09-01 13:22:36,763 [INFO]  Epoch[2] Train-Most_widespread_ritual_frequency_for_ritual_specialist-accuracy=0.878289
2019-09-01 13:22:36,765 [INFO]  Epoch[2] Time cost=0.325
2019-09-01 13:22:36,773 [INFO]  Saved checkpoint to "model/Most_widespread_ritual_frequency_for_ritual_specialist_imputer/model-0002.params"
2019-09-01 13:22:36,804 [INFO]  Epoch[2] Validation-cross-entropy=0.277180
2019-09-01 13:22:36,806 [INFO]  Epoch[2] Validation-Most_widespread_ritual_frequency_for_ritual_specialist-accuracy=0.975000
2019-09-01 13:22:36,981 [INFO]  Epoch[3] Batch [0-21]	Speed: 2086.66 samples/sec	cross-entropy=0.250751	Most_widespread_ritual_frequency_for_ritual_specialist-accuracy=0.931818
2019-09-01 13:22:37,112 [INFO]  Epoch[3] Train-cross-entropy=0.244808
2019-09-01 13:22:37,115 [INFO]  Epoch[3] Train-Most_widespread_ritual_frequency_for_ritual_specialist-accuracy=0.924342
2019-09-01 13:22:37,117 [INFO]  Epoch[3] Time cost=0.309
2019-09-01 13:22:37,125 [INFO]  Saved checkpoint to "model/Most_widespread_ritual_frequency_for_ritual_specialist_imputer/model-0003.params"
2019-09-01 13:22:37,153 [INFO]  Epoch[3] Validation-cross-entropy=0.158847
2019-09-01 13:22:37,156 [INFO]  Epoch[3] Validation-Most_widespread_ritual_frequency_for_ritual_specialist-accuracy=0.987500
2019-09-01 13:22:37,310 [INFO]  Epoch[4] Batch [0-21]	Speed: 2346.22 samples/sec	cross-entropy=0.166098	Most_widespread_ritual_frequency_for_ritual_specialist-accuracy=0.957386
2019-09-01 13:22:37,459 [INFO]  Epoch[4] Train-cross-entropy=0.172174
2019-09-01 13:22:37,462 [INFO]  Epoch[4] Train-Most_widespread_ritual_frequency_for_ritual_specialist-accuracy=0.953947
2019-09-01 13:22:37,463 [INFO]  Epoch[4] Time cost=0.304
2019-09-01 13:22:37,470 [INFO]  Saved checkpoint to "model/Most_widespread_ritual_frequency_for_ritual_specialist_imputer/model-0004.params"
2019-09-01 13:22:37,500 [INFO]  Epoch[4] Validation-cross-entropy=0.105923
2019-09-01 13:22:37,502 [INFO]  Epoch[4] Validation-Most_widespread_ritual_frequency_for_ritual_specialist-accuracy=1.000000
2019-09-01 13:22:37,659 [INFO]  Epoch[5] Batch [0-21]	Speed: 2308.07 samples/sec	cross-entropy=0.117630	Most_widespread_ritual_frequency_for_ritual_specialist-accuracy=0.971591
2019-09-01 13:22:37,798 [INFO]  Epoch[5] Train-cross-entropy=0.129496
2019-09-01 13:22:37,801 [INFO]  Epoch[5] Train-Most_widespread_ritual_frequency_for_ritual_specialist-accuracy=0.973684
2019-09-01 13:22:37,803 [INFO]  Epoch[5] Time cost=0.299
2019-09-01 13:22:37,811 [INFO]  Saved checkpoint to "model/Most_widespread_ritual_frequency_for_ritual_specialist_imputer/model-0005.params"
2019-09-01 13:22:37,840 [INFO]  Epoch[5] Validation-cross-entropy=0.075404
2019-09-01 13:22:37,843 [INFO]  Epoch[5] Validation-Most_widespread_ritual_frequency_for_ritual_specialist-accuracy=1.000000
2019-09-01 13:22:38,013 [INFO]  Epoch[6] Batch [0-21]	Speed: 2097.15 samples/sec	cross-entropy=0.088554	Most_widespread_ritual_frequency_for_ritual_specialist-accuracy=0.980114
2019-09-01 13:22:38,150 [INFO]  Epoch[6] Train-cross-entropy=0.100882
2019-09-01 13:22:38,153 [INFO]  Epoch[6] Train-Most_widespread_ritual_frequency_for_ritual_specialist-accuracy=0.976974
2019-09-01 13:22:38,156 [INFO]  Epoch[6] Time cost=0.310
2019-09-01 13:22:38,164 [INFO]  Saved checkpoint to "model/Most_widespread_ritual_frequency_for_ritual_specialist_imputer/model-0006.params"
2019-09-01 13:22:38,192 [INFO]  Epoch[6] Validation-cross-entropy=0.057003
2019-09-01 13:22:38,195 [INFO]  Epoch[6] Validation-Most_widespread_ritual_frequency_for_ritual_specialist-accuracy=1.000000
2019-09-01 13:22:38,359 [INFO]  Epoch[7] Batch [0-21]	Speed: 2203.19 samples/sec	cross-entropy=0.068647	Most_widespread_ritual_frequency_for_ritual_specialist-accuracy=0.980114
2019-09-01 13:22:38,491 [INFO]  Epoch[7] Train-cross-entropy=0.079276
2019-09-01 13:22:38,494 [INFO]  Epoch[7] Train-Most_widespread_ritual_frequency_for_ritual_specialist-accuracy=0.980263
2019-09-01 13:22:38,496 [INFO]  Epoch[7] Time cost=0.298
2019-09-01 13:22:38,502 [INFO]  Saved checkpoint to "model/Most_widespread_ritual_frequency_for_ritual_specialist_imputer/model-0007.params"
2019-09-01 13:22:38,531 [INFO]  Epoch[7] Validation-cross-entropy=0.045844
2019-09-01 13:22:38,533 [INFO]  Epoch[7] Validation-Most_widespread_ritual_frequency_for_ritual_specialist-accuracy=1.000000
2019-09-01 13:22:38,696 [INFO]  Epoch[8] Batch [0-21]	Speed: 2219.05 samples/sec	cross-entropy=0.054008	Most_widespread_ritual_frequency_for_ritual_specialist-accuracy=0.985795
2019-09-01 13:22:38,833 [INFO]  Epoch[8] Train-cross-entropy=0.063529
2019-09-01 13:22:38,835 [INFO]  Epoch[8] Train-Most_widespread_ritual_frequency_for_ritual_specialist-accuracy=0.986842
2019-09-01 13:22:38,838 [INFO]  Epoch[8] Time cost=0.302
2019-09-01 13:22:38,846 [INFO]  Saved checkpoint to "model/Most_widespread_ritual_frequency_for_ritual_specialist_imputer/model-0008.params"
2019-09-01 13:22:38,876 [INFO]  Epoch[8] Validation-cross-entropy=0.037664
2019-09-01 13:22:38,879 [INFO]  Epoch[8] Validation-Most_widespread_ritual_frequency_for_ritual_specialist-accuracy=1.000000
2019-09-01 13:22:39,038 [INFO]  Epoch[9] Batch [0-21]	Speed: 2258.91 samples/sec	cross-entropy=0.044026	Most_widespread_ritual_frequency_for_ritual_specialist-accuracy=0.991477
2019-09-01 13:22:39,174 [INFO]  Epoch[9] Train-cross-entropy=0.053480
2019-09-01 13:22:39,176 [INFO]  Epoch[9] Train-Most_widespread_ritual_frequency_for_ritual_specialist-accuracy=0.986842
2019-09-01 13:22:39,178 [INFO]  Epoch[9] Time cost=0.297
2019-09-01 13:22:39,185 [INFO]  Saved checkpoint to "model/Most_widespread_ritual_frequency_for_ritual_specialist_imputer/model-0009.params"
2019-09-01 13:22:39,216 [INFO]  Epoch[9] Validation-cross-entropy=0.031646
2019-09-01 13:22:39,218 [INFO]  Epoch[9] Validation-Most_widespread_ritual_frequency_for_ritual_specialist-accuracy=1.000000
2019-09-01 13:22:39,382 [INFO]  Epoch[10] Batch [0-21]	Speed: 2224.12 samples/sec	cross-entropy=0.036944	Most_widespread_ritual_frequency_for_ritual_specialist-accuracy=0.991477
2019-09-01 13:22:39,512 [INFO]  Epoch[10] Train-cross-entropy=0.044926
2019-09-01 13:22:39,515 [INFO]  Epoch[10] Train-Most_widespread_ritual_frequency_for_ritual_specialist-accuracy=0.993421
2019-09-01 13:22:39,516 [INFO]  Epoch[10] Time cost=0.296
2019-09-01 13:22:39,523 [INFO]  Saved checkpoint to "model/Most_widespread_ritual_frequency_for_ritual_specialist_imputer/model-0010.params"
2019-09-01 13:22:39,552 [INFO]  Epoch[10] Validation-cross-entropy=0.028000
2019-09-01 13:22:39,555 [INFO]  Epoch[10] Validation-Most_widespread_ritual_frequency_for_ritual_specialist-accuracy=1.000000
2019-09-01 13:22:39,713 [INFO]  Epoch[11] Batch [0-21]	Speed: 2289.84 samples/sec	cross-entropy=0.031508	Most_widespread_ritual_frequency_for_ritual_specialist-accuracy=0.991477
2019-09-01 13:22:39,846 [INFO]  Epoch[11] Train-cross-entropy=0.038936
2019-09-01 13:22:39,848 [INFO]  Epoch[11] Train-Most_widespread_ritual_frequency_for_ritual_specialist-accuracy=0.996711
2019-09-01 13:22:39,851 [INFO]  Epoch[11] Time cost=0.293
2019-09-01 13:22:39,858 [INFO]  Saved checkpoint to "model/Most_widespread_ritual_frequency_for_ritual_specialist_imputer/model-0011.params"
2019-09-01 13:22:39,886 [INFO]  Epoch[11] Validation-cross-entropy=0.023500
2019-09-01 13:22:39,889 [INFO]  Epoch[11] Validation-Most_widespread_ritual_frequency_for_ritual_specialist-accuracy=1.000000
2019-09-01 13:22:40,055 [INFO]  Epoch[12] Batch [0-21]	Speed: 2157.71 samples/sec	cross-entropy=0.027282	Most_widespread_ritual_frequency_for_ritual_specialist-accuracy=0.994318
2019-09-01 13:22:40,185 [INFO]  Epoch[12] Train-cross-entropy=0.034006
2019-09-01 13:22:40,187 [INFO]  Epoch[12] Train-Most_widespread_ritual_frequency_for_ritual_specialist-accuracy=0.996711
2019-09-01 13:22:40,189 [INFO]  Epoch[12] Time cost=0.297
2019-09-01 13:22:40,196 [INFO]  Saved checkpoint to "model/Most_widespread_ritual_frequency_for_ritual_specialist_imputer/model-0012.params"
2019-09-01 13:22:40,220 [INFO]  Epoch[12] Validation-cross-entropy=0.020002
2019-09-01 13:22:40,223 [INFO]  Epoch[12] Validation-Most_widespread_ritual_frequency_for_ritual_specialist-accuracy=1.000000
2019-09-01 13:22:40,377 [INFO]  Epoch[13] Batch [0-21]	Speed: 2328.11 samples/sec	cross-entropy=0.024127	Most_widespread_ritual_frequency_for_ritual_specialist-accuracy=0.994318
2019-09-01 13:22:40,511 [INFO]  Epoch[13] Train-cross-entropy=0.029876
2019-09-01 13:22:40,513 [INFO]  Epoch[13] Train-Most_widespread_ritual_frequency_for_ritual_specialist-accuracy=0.993421
2019-09-01 13:22:40,515 [INFO]  Epoch[13] Time cost=0.290
2019-09-01 13:22:40,523 [INFO]  Saved checkpoint to "model/Most_widespread_ritual_frequency_for_ritual_specialist_imputer/model-0013.params"
2019-09-01 13:22:40,558 [INFO]  Epoch[13] Validation-cross-entropy=0.018376
2019-09-01 13:22:40,560 [INFO]  Epoch[13] Validation-Most_widespread_ritual_frequency_for_ritual_specialist-accuracy=1.000000
2019-09-01 13:22:40,734 [INFO]  Epoch[14] Batch [0-21]	Speed: 2101.41 samples/sec	cross-entropy=0.021794	Most_widespread_ritual_frequency_for_ritual_specialist-accuracy=0.997159
2019-09-01 13:22:40,866 [INFO]  Epoch[14] Train-cross-entropy=0.026688
2019-09-01 13:22:40,869 [INFO]  Epoch[14] Train-Most_widespread_ritual_frequency_for_ritual_specialist-accuracy=0.996711
2019-09-01 13:22:40,871 [INFO]  Epoch[14] Time cost=0.308
2019-09-01 13:22:40,877 [INFO]  Saved checkpoint to "model/Most_widespread_ritual_frequency_for_ritual_specialist_imputer/model-0014.params"
2019-09-01 13:22:40,911 [INFO]  Epoch[14] Validation-cross-entropy=0.015815
2019-09-01 13:22:40,913 [INFO]  Epoch[14] Validation-Most_widespread_ritual_frequency_for_ritual_specialist-accuracy=1.000000
2019-09-01 13:22:41,094 [INFO]  Epoch[15] Batch [0-21]	Speed: 2017.00 samples/sec	cross-entropy=0.019792	Most_widespread_ritual_frequency_for_ritual_specialist-accuracy=0.997159
2019-09-01 13:22:41,226 [INFO]  Epoch[15] Train-cross-entropy=0.024486
2019-09-01 13:22:41,229 [INFO]  Epoch[15] Train-Most_widespread_ritual_frequency_for_ritual_specialist-accuracy=0.996711
2019-09-01 13:22:41,232 [INFO]  Epoch[15] Time cost=0.316
2019-09-01 13:22:41,239 [INFO]  Saved checkpoint to "model/Most_widespread_ritual_frequency_for_ritual_specialist_imputer/model-0015.params"
2019-09-01 13:22:41,267 [INFO]  Epoch[15] Validation-cross-entropy=0.014179
2019-09-01 13:22:41,270 [INFO]  Epoch[15] Validation-Most_widespread_ritual_frequency_for_ritual_specialist-accuracy=1.000000
2019-09-01 13:22:41,421 [INFO]  Epoch[16] Batch [0-21]	Speed: 2369.30 samples/sec	cross-entropy=0.018288	Most_widespread_ritual_frequency_for_ritual_specialist-accuracy=0.997159
2019-09-01 13:22:41,569 [INFO]  Epoch[16] Train-cross-entropy=0.022582
2019-09-01 13:22:41,572 [INFO]  Epoch[16] Train-Most_widespread_ritual_frequency_for_ritual_specialist-accuracy=0.996711
2019-09-01 13:22:41,574 [INFO]  Epoch[16] Time cost=0.302
2019-09-01 13:22:41,582 [INFO]  Saved checkpoint to "model/Most_widespread_ritual_frequency_for_ritual_specialist_imputer/model-0016.params"
2019-09-01 13:22:41,610 [INFO]  Epoch[16] Validation-cross-entropy=0.012110
2019-09-01 13:22:41,612 [INFO]  Epoch[16] Validation-Most_widespread_ritual_frequency_for_ritual_specialist-accuracy=1.000000
2019-09-01 13:22:41,764 [INFO]  Epoch[17] Batch [0-21]	Speed: 2362.63 samples/sec	cross-entropy=0.017529	Most_widespread_ritual_frequency_for_ritual_specialist-accuracy=0.997159
2019-09-01 13:22:41,897 [INFO]  Epoch[17] Train-cross-entropy=0.021420
2019-09-01 13:22:41,899 [INFO]  Epoch[17] Train-Most_widespread_ritual_frequency_for_ritual_specialist-accuracy=0.996711
2019-09-01 13:22:41,901 [INFO]  Epoch[17] Time cost=0.287
2019-09-01 13:22:41,908 [INFO]  Saved checkpoint to "model/Most_widespread_ritual_frequency_for_ritual_specialist_imputer/model-0017.params"
2019-09-01 13:22:41,933 [INFO]  Epoch[17] Validation-cross-entropy=0.011465
2019-09-01 13:22:41,935 [INFO]  Epoch[17] Validation-Most_widespread_ritual_frequency_for_ritual_specialist-accuracy=1.000000
2019-09-01 13:22:42,114 [INFO]  Epoch[18] Batch [0-21]	Speed: 1975.94 samples/sec	cross-entropy=0.016689	Most_widespread_ritual_frequency_for_ritual_specialist-accuracy=0.997159
2019-09-01 13:22:42,244 [INFO]  Epoch[18] Train-cross-entropy=0.019726
2019-09-01 13:22:42,247 [INFO]  Epoch[18] Train-Most_widespread_ritual_frequency_for_ritual_specialist-accuracy=0.996711
2019-09-01 13:22:42,248 [INFO]  Epoch[18] Time cost=0.311
2019-09-01 13:22:42,255 [INFO]  Saved checkpoint to "model/Most_widespread_ritual_frequency_for_ritual_specialist_imputer/model-0018.params"
2019-09-01 13:22:42,284 [INFO]  Epoch[18] Validation-cross-entropy=0.009592
2019-09-01 13:22:42,287 [INFO]  Epoch[18] Validation-Most_widespread_ritual_frequency_for_ritual_specialist-accuracy=1.000000
2019-09-01 13:22:42,457 [INFO]  Epoch[19] Batch [0-21]	Speed: 2150.25 samples/sec	cross-entropy=0.015510	Most_widespread_ritual_frequency_for_ritual_specialist-accuracy=0.997159
2019-09-01 13:22:42,588 [INFO]  Epoch[19] Train-cross-entropy=0.018467
2019-09-01 13:22:42,590 [INFO]  Epoch[19] Train-Most_widespread_ritual_frequency_for_ritual_specialist-accuracy=0.996711
2019-09-01 13:22:42,593 [INFO]  Epoch[19] Time cost=0.304
2019-09-01 13:22:42,602 [INFO]  Saved checkpoint to "model/Most_widespread_ritual_frequency_for_ritual_specialist_imputer/model-0019.params"
2019-09-01 13:22:42,630 [INFO]  Epoch[19] Validation-cross-entropy=0.009074
2019-09-01 13:22:42,634 [INFO]  Epoch[19] Validation-Most_widespread_ritual_frequency_for_ritual_specialist-accuracy=1.000000
2019-09-01 13:22:42,795 [INFO]  Epoch[20] Batch [0-21]	Speed: 2229.23 samples/sec	cross-entropy=0.014977	Most_widespread_ritual_frequency_for_ritual_specialist-accuracy=0.997159
2019-09-01 13:22:42,935 [INFO]  Epoch[20] Train-cross-entropy=0.017221
2019-09-01 13:22:42,938 [INFO]  Epoch[20] Train-Most_widespread_ritual_frequency_for_ritual_specialist-accuracy=0.996711
2019-09-01 13:22:42,941 [INFO]  Epoch[20] Time cost=0.304
2019-09-01 13:22:42,949 [INFO]  Saved checkpoint to "model/Most_widespread_ritual_frequency_for_ritual_specialist_imputer/model-0020.params"
2019-09-01 13:22:42,983 [INFO]  Epoch[20] Validation-cross-entropy=0.007944
2019-09-01 13:22:42,985 [INFO]  Epoch[20] Validation-Most_widespread_ritual_frequency_for_ritual_specialist-accuracy=1.000000
2019-09-01 13:22:43,170 [INFO]  Epoch[21] Batch [0-21]	Speed: 1959.81 samples/sec	cross-entropy=0.013830	Most_widespread_ritual_frequency_for_ritual_specialist-accuracy=0.997159
2019-09-01 13:22:43,321 [INFO]  Epoch[21] Train-cross-entropy=0.015730
2019-09-01 13:22:43,323 [INFO]  Epoch[21] Train-Most_widespread_ritual_frequency_for_ritual_specialist-accuracy=0.996711
2019-09-01 13:22:43,325 [INFO]  Epoch[21] Time cost=0.337
2019-09-01 13:22:43,332 [INFO]  Saved checkpoint to "model/Most_widespread_ritual_frequency_for_ritual_specialist_imputer/model-0021.params"
2019-09-01 13:22:43,359 [INFO]  Epoch[21] Validation-cross-entropy=0.007057
2019-09-01 13:22:43,362 [INFO]  Epoch[21] Validation-Most_widespread_ritual_frequency_for_ritual_specialist-accuracy=1.000000
2019-09-01 13:22:43,527 [INFO]  Epoch[22] Batch [0-21]	Speed: 2150.80 samples/sec	cross-entropy=0.012530	Most_widespread_ritual_frequency_for_ritual_specialist-accuracy=0.997159
2019-09-01 13:22:43,667 [INFO]  Epoch[22] Train-cross-entropy=0.014315
2019-09-01 13:22:43,670 [INFO]  Epoch[22] Train-Most_widespread_ritual_frequency_for_ritual_specialist-accuracy=0.996711
2019-09-01 13:22:43,672 [INFO]  Epoch[22] Time cost=0.309
2019-09-01 13:22:43,680 [INFO]  Saved checkpoint to "model/Most_widespread_ritual_frequency_for_ritual_specialist_imputer/model-0022.params"
2019-09-01 13:22:43,708 [INFO]  Epoch[22] Validation-cross-entropy=0.006528
2019-09-01 13:22:43,711 [INFO]  Epoch[22] Validation-Most_widespread_ritual_frequency_for_ritual_specialist-accuracy=1.000000
2019-09-01 13:22:43,869 [INFO]  Epoch[23] Batch [0-21]	Speed: 2272.03 samples/sec	cross-entropy=0.011384	Most_widespread_ritual_frequency_for_ritual_specialist-accuracy=0.997159
2019-09-01 13:22:44,009 [INFO]  Epoch[23] Train-cross-entropy=0.012843
2019-09-01 13:22:44,012 [INFO]  Epoch[23] Train-Most_widespread_ritual_frequency_for_ritual_specialist-accuracy=0.996711
2019-09-01 13:22:44,015 [INFO]  Epoch[23] Time cost=0.301
2019-09-01 13:22:44,022 [INFO]  Saved checkpoint to "model/Most_widespread_ritual_frequency_for_ritual_specialist_imputer/model-0023.params"
2019-09-01 13:22:44,051 [INFO]  Epoch[23] Validation-cross-entropy=0.005616
2019-09-01 13:22:44,054 [INFO]  Epoch[23] Validation-Most_widespread_ritual_frequency_for_ritual_specialist-accuracy=1.000000
2019-09-01 13:22:44,207 [INFO]  Epoch[24] Batch [0-21]	Speed: 2351.46 samples/sec	cross-entropy=0.010002	Most_widespread_ritual_frequency_for_ritual_specialist-accuracy=0.997159
2019-09-01 13:22:44,337 [INFO]  Epoch[24] Train-cross-entropy=0.011353
2019-09-01 13:22:44,339 [INFO]  Epoch[24] Train-Most_widespread_ritual_frequency_for_ritual_specialist-accuracy=0.996711
2019-09-01 13:22:44,341 [INFO]  Epoch[24] Time cost=0.285
2019-09-01 13:22:44,347 [INFO]  Saved checkpoint to "model/Most_widespread_ritual_frequency_for_ritual_specialist_imputer/model-0024.params"
2019-09-01 13:22:44,381 [INFO]  Epoch[24] Validation-cross-entropy=0.005128
2019-09-01 13:22:44,383 [INFO]  Epoch[24] Validation-Most_widespread_ritual_frequency_for_ritual_specialist-accuracy=1.000000
2019-09-01 13:22:44,535 [INFO]  Epoch[25] Batch [0-21]	Speed: 2359.90 samples/sec	cross-entropy=0.008688	Most_widespread_ritual_frequency_for_ritual_specialist-accuracy=0.997159
2019-09-01 13:22:44,664 [INFO]  Epoch[25] Train-cross-entropy=0.009735
2019-09-01 13:22:44,667 [INFO]  Epoch[25] Train-Most_widespread_ritual_frequency_for_ritual_specialist-accuracy=0.996711
2019-09-01 13:22:44,669 [INFO]  Epoch[25] Time cost=0.283
2019-09-01 13:22:44,675 [INFO]  Saved checkpoint to "model/Most_widespread_ritual_frequency_for_ritual_specialist_imputer/model-0025.params"
2019-09-01 13:22:44,701 [INFO]  Epoch[25] Validation-cross-entropy=0.004600
2019-09-01 13:22:44,704 [INFO]  Epoch[25] Validation-Most_widespread_ritual_frequency_for_ritual_specialist-accuracy=1.000000
2019-09-01 13:22:44,878 [INFO]  Epoch[26] Batch [0-21]	Speed: 2081.31 samples/sec	cross-entropy=0.007130	Most_widespread_ritual_frequency_for_ritual_specialist-accuracy=0.997159
2019-09-01 13:22:45,008 [INFO]  Epoch[26] Train-cross-entropy=0.007601
2019-09-01 13:22:45,010 [INFO]  Epoch[26] Train-Most_widespread_ritual_frequency_for_ritual_specialist-accuracy=1.000000
2019-09-01 13:22:45,012 [INFO]  Epoch[26] Time cost=0.306
2019-09-01 13:22:45,019 [INFO]  Saved checkpoint to "model/Most_widespread_ritual_frequency_for_ritual_specialist_imputer/model-0026.params"
2019-09-01 13:22:45,049 [INFO]  Epoch[26] Validation-cross-entropy=0.004333
2019-09-01 13:22:45,051 [INFO]  Epoch[26] Validation-Most_widespread_ritual_frequency_for_ritual_specialist-accuracy=1.000000
2019-09-01 13:22:45,206 [INFO]  Epoch[27] Batch [0-21]	Speed: 2375.84 samples/sec	cross-entropy=0.005444	Most_widespread_ritual_frequency_for_ritual_specialist-accuracy=1.000000
2019-09-01 13:22:45,336 [INFO]  Epoch[27] Train-cross-entropy=0.006103
2019-09-01 13:22:45,338 [INFO]  Epoch[27] Train-Most_widespread_ritual_frequency_for_ritual_specialist-accuracy=1.000000
2019-09-01 13:22:45,340 [INFO]  Epoch[27] Time cost=0.287
2019-09-01 13:22:45,347 [INFO]  Saved checkpoint to "model/Most_widespread_ritual_frequency_for_ritual_specialist_imputer/model-0027.params"
2019-09-01 13:22:45,382 [INFO]  Epoch[27] Validation-cross-entropy=0.003991
2019-09-01 13:22:45,384 [INFO]  Epoch[27] Validation-Most_widespread_ritual_frequency_for_ritual_specialist-accuracy=1.000000
2019-09-01 13:22:45,546 [INFO]  Epoch[28] Batch [0-21]	Speed: 2254.23 samples/sec	cross-entropy=0.004534	Most_widespread_ritual_frequency_for_ritual_specialist-accuracy=1.000000
2019-09-01 13:22:45,676 [INFO]  Epoch[28] Train-cross-entropy=0.005636
2019-09-01 13:22:45,679 [INFO]  Epoch[28] Train-Most_widespread_ritual_frequency_for_ritual_specialist-accuracy=1.000000
2019-09-01 13:22:45,681 [INFO]  Epoch[28] Time cost=0.295
2019-09-01 13:22:45,688 [INFO]  Saved checkpoint to "model/Most_widespread_ritual_frequency_for_ritual_specialist_imputer/model-0028.params"
2019-09-01 13:22:45,721 [INFO]  Epoch[28] Validation-cross-entropy=0.003616
2019-09-01 13:22:45,723 [INFO]  Epoch[28] Validation-Most_widespread_ritual_frequency_for_ritual_specialist-accuracy=1.000000
2019-09-01 13:22:45,901 [INFO]  Epoch[29] Batch [0-21]	Speed: 2039.70 samples/sec	cross-entropy=0.004015	Most_widespread_ritual_frequency_for_ritual_specialist-accuracy=1.000000
2019-09-01 13:22:46,031 [INFO]  Epoch[29] Train-cross-entropy=0.005207
2019-09-01 13:22:46,034 [INFO]  Epoch[29] Train-Most_widespread_ritual_frequency_for_ritual_specialist-accuracy=1.000000
2019-09-01 13:22:46,036 [INFO]  Epoch[29] Time cost=0.311
2019-09-01 13:22:46,044 [INFO]  Saved checkpoint to "model/Most_widespread_ritual_frequency_for_ritual_specialist_imputer/model-0029.params"
2019-09-01 13:22:46,072 [INFO]  Epoch[29] Validation-cross-entropy=0.003331
2019-09-01 13:22:46,075 [INFO]  Epoch[29] Validation-Most_widespread_ritual_frequency_for_ritual_specialist-accuracy=1.000000
2019-09-01 13:22:46,232 [INFO]  Epoch[30] Batch [0-21]	Speed: 2292.96 samples/sec	cross-entropy=0.003694	Most_widespread_ritual_frequency_for_ritual_specialist-accuracy=1.000000
2019-09-01 13:22:46,364 [INFO]  Epoch[30] Train-cross-entropy=0.004824
2019-09-01 13:22:46,366 [INFO]  Epoch[30] Train-Most_widespread_ritual_frequency_for_ritual_specialist-accuracy=1.000000
2019-09-01 13:22:46,368 [INFO]  Epoch[30] Time cost=0.290
2019-09-01 13:22:46,374 [INFO]  Saved checkpoint to "model/Most_widespread_ritual_frequency_for_ritual_specialist_imputer/model-0030.params"
2019-09-01 13:22:46,404 [INFO]  Epoch[30] Validation-cross-entropy=0.003190
2019-09-01 13:22:46,406 [INFO]  Epoch[30] Validation-Most_widespread_ritual_frequency_for_ritual_specialist-accuracy=1.000000
2019-09-01 13:22:46,571 [INFO]  Epoch[31] Batch [0-21]	Speed: 2208.14 samples/sec	cross-entropy=0.003412	Most_widespread_ritual_frequency_for_ritual_specialist-accuracy=1.000000
2019-09-01 13:22:46,702 [INFO]  Epoch[31] Train-cross-entropy=0.004450
2019-09-01 13:22:46,705 [INFO]  Epoch[31] Train-Most_widespread_ritual_frequency_for_ritual_specialist-accuracy=1.000000
2019-09-01 13:22:46,707 [INFO]  Epoch[31] Time cost=0.298
2019-09-01 13:22:46,713 [INFO]  Saved checkpoint to "model/Most_widespread_ritual_frequency_for_ritual_specialist_imputer/model-0031.params"
2019-09-01 13:22:46,748 [INFO]  Epoch[31] Validation-cross-entropy=0.003010
2019-09-01 13:22:46,750 [INFO]  Epoch[31] Validation-Most_widespread_ritual_frequency_for_ritual_specialist-accuracy=1.000000
2019-09-01 13:22:46,908 [INFO]  Epoch[32] Batch [0-21]	Speed: 2301.29 samples/sec	cross-entropy=0.003137	Most_widespread_ritual_frequency_for_ritual_specialist-accuracy=1.000000
2019-09-01 13:22:47,039 [INFO]  Epoch[32] Train-cross-entropy=0.004130
2019-09-01 13:22:47,042 [INFO]  Epoch[32] Train-Most_widespread_ritual_frequency_for_ritual_specialist-accuracy=1.000000
2019-09-01 13:22:47,044 [INFO]  Epoch[32] Time cost=0.292
2019-09-01 13:22:47,052 [INFO]  Saved checkpoint to "model/Most_widespread_ritual_frequency_for_ritual_specialist_imputer/model-0032.params"
2019-09-01 13:22:47,081 [INFO]  Epoch[32] Validation-cross-entropy=0.002901
2019-09-01 13:22:47,084 [INFO]  Epoch[32] Validation-Most_widespread_ritual_frequency_for_ritual_specialist-accuracy=1.000000
2019-09-01 13:22:47,240 [INFO]  Epoch[33] Batch [0-21]	Speed: 2299.87 samples/sec	cross-entropy=0.002891	Most_widespread_ritual_frequency_for_ritual_specialist-accuracy=1.000000
2019-09-01 13:22:47,372 [INFO]  Epoch[33] Train-cross-entropy=0.003823
2019-09-01 13:22:47,374 [INFO]  Epoch[33] Train-Most_widespread_ritual_frequency_for_ritual_specialist-accuracy=1.000000
2019-09-01 13:22:47,376 [INFO]  Epoch[33] Time cost=0.289
2019-09-01 13:22:47,383 [INFO]  Saved checkpoint to "model/Most_widespread_ritual_frequency_for_ritual_specialist_imputer/model-0033.params"
2019-09-01 13:22:47,408 [INFO]  Epoch[33] Validation-cross-entropy=0.002797
2019-09-01 13:22:47,411 [INFO]  Epoch[33] Validation-Most_widespread_ritual_frequency_for_ritual_specialist-accuracy=1.000000
2019-09-01 13:22:47,566 [INFO]  Epoch[34] Batch [0-21]	Speed: 2308.87 samples/sec	cross-entropy=0.002687	Most_widespread_ritual_frequency_for_ritual_specialist-accuracy=1.000000
2019-09-01 13:22:47,696 [INFO]  Epoch[34] Train-cross-entropy=0.003546
2019-09-01 13:22:47,698 [INFO]  Epoch[34] Train-Most_widespread_ritual_frequency_for_ritual_specialist-accuracy=1.000000
2019-09-01 13:22:47,700 [INFO]  Epoch[34] Time cost=0.287
2019-09-01 13:22:47,707 [INFO]  Saved checkpoint to "model/Most_widespread_ritual_frequency_for_ritual_specialist_imputer/model-0034.params"
2019-09-01 13:22:47,732 [INFO]  Epoch[34] Validation-cross-entropy=0.002678
2019-09-01 13:22:47,734 [INFO]  Epoch[34] Validation-Most_widespread_ritual_frequency_for_ritual_specialist-accuracy=1.000000
2019-09-01 13:22:47,885 [INFO]  Epoch[35] Batch [0-21]	Speed: 2368.46 samples/sec	cross-entropy=0.002477	Most_widespread_ritual_frequency_for_ritual_specialist-accuracy=1.000000
2019-09-01 13:22:48,022 [INFO]  Epoch[35] Train-cross-entropy=0.003300
2019-09-01 13:22:48,025 [INFO]  Epoch[35] Train-Most_widespread_ritual_frequency_for_ritual_specialist-accuracy=1.000000
2019-09-01 13:22:48,026 [INFO]  Epoch[35] Time cost=0.290
2019-09-01 13:22:48,033 [INFO]  Saved checkpoint to "model/Most_widespread_ritual_frequency_for_ritual_specialist_imputer/model-0035.params"
2019-09-01 13:22:48,061 [INFO]  Epoch[35] Validation-cross-entropy=0.002530
2019-09-01 13:22:48,063 [INFO]  Epoch[35] Validation-Most_widespread_ritual_frequency_for_ritual_specialist-accuracy=1.000000
2019-09-01 13:22:48,215 [INFO]  Epoch[36] Batch [0-21]	Speed: 2355.06 samples/sec	cross-entropy=0.002347	Most_widespread_ritual_frequency_for_ritual_specialist-accuracy=1.000000
2019-09-01 13:22:48,353 [INFO]  Epoch[36] Train-cross-entropy=0.003057
2019-09-01 13:22:48,356 [INFO]  Epoch[36] Train-Most_widespread_ritual_frequency_for_ritual_specialist-accuracy=1.000000
2019-09-01 13:22:48,357 [INFO]  Epoch[36] Time cost=0.292
2019-09-01 13:22:48,364 [INFO]  Saved checkpoint to "model/Most_widespread_ritual_frequency_for_ritual_specialist_imputer/model-0036.params"
2019-09-01 13:22:48,394 [INFO]  Epoch[36] Validation-cross-entropy=0.002394
2019-09-01 13:22:48,397 [INFO]  Epoch[36] Validation-Most_widespread_ritual_frequency_for_ritual_specialist-accuracy=1.000000
2019-09-01 13:22:48,574 [INFO]  Epoch[37] Batch [0-21]	Speed: 2054.19 samples/sec	cross-entropy=0.002168	Most_widespread_ritual_frequency_for_ritual_specialist-accuracy=1.000000
2019-09-01 13:22:48,703 [INFO]  Epoch[37] Train-cross-entropy=0.002849
2019-09-01 13:22:48,706 [INFO]  Epoch[37] Train-Most_widespread_ritual_frequency_for_ritual_specialist-accuracy=1.000000
2019-09-01 13:22:48,707 [INFO]  Epoch[37] Time cost=0.309
2019-09-01 13:22:48,714 [INFO]  Saved checkpoint to "model/Most_widespread_ritual_frequency_for_ritual_specialist_imputer/model-0037.params"
2019-09-01 13:22:48,744 [INFO]  Epoch[37] Validation-cross-entropy=0.002305
2019-09-01 13:22:48,746 [INFO]  Epoch[37] Validation-Most_widespread_ritual_frequency_for_ritual_specialist-accuracy=1.000000
2019-09-01 13:22:48,914 [INFO]  Epoch[38] Batch [0-21]	Speed: 2174.60 samples/sec	cross-entropy=0.002036	Most_widespread_ritual_frequency_for_ritual_specialist-accuracy=1.000000
2019-09-01 13:22:49,044 [INFO]  Epoch[38] Train-cross-entropy=0.002646
2019-09-01 13:22:49,046 [INFO]  Epoch[38] Train-Most_widespread_ritual_frequency_for_ritual_specialist-accuracy=1.000000
2019-09-01 13:22:49,048 [INFO]  Epoch[38] Time cost=0.300
2019-09-01 13:22:49,055 [INFO]  Saved checkpoint to "model/Most_widespread_ritual_frequency_for_ritual_specialist_imputer/model-0038.params"
2019-09-01 13:22:49,081 [INFO]  Epoch[38] Validation-cross-entropy=0.002217
2019-09-01 13:22:49,084 [INFO]  Epoch[38] Validation-Most_widespread_ritual_frequency_for_ritual_specialist-accuracy=1.000000
2019-09-01 13:22:49,241 [INFO]  Epoch[39] Batch [0-21]	Speed: 2282.49 samples/sec	cross-entropy=0.001898	Most_widespread_ritual_frequency_for_ritual_specialist-accuracy=1.000000
2019-09-01 13:22:49,414 [INFO]  Epoch[39] Train-cross-entropy=0.002459
2019-09-01 13:22:49,417 [INFO]  Epoch[39] Train-Most_widespread_ritual_frequency_for_ritual_specialist-accuracy=1.000000
2019-09-01 13:22:49,419 [INFO]  Epoch[39] Time cost=0.333
2019-09-01 13:22:49,427 [INFO]  Saved checkpoint to "model/Most_widespread_ritual_frequency_for_ritual_specialist_imputer/model-0039.params"
2019-09-01 13:22:49,456 [INFO]  Epoch[39] Validation-cross-entropy=0.002094
2019-09-01 13:22:49,459 [INFO]  Epoch[39] Validation-Most_widespread_ritual_frequency_for_ritual_specialist-accuracy=1.000000
2019-09-01 13:22:49,619 [INFO]  Epoch[40] Batch [0-21]	Speed: 2234.02 samples/sec	cross-entropy=0.001776	Most_widespread_ritual_frequency_for_ritual_specialist-accuracy=1.000000
2019-09-01 13:22:49,756 [INFO]  Epoch[40] Train-cross-entropy=0.002306
2019-09-01 13:22:49,758 [INFO]  Epoch[40] Train-Most_widespread_ritual_frequency_for_ritual_specialist-accuracy=1.000000
2019-09-01 13:22:49,760 [INFO]  Epoch[40] Time cost=0.299
2019-09-01 13:22:49,767 [INFO]  Saved checkpoint to "model/Most_widespread_ritual_frequency_for_ritual_specialist_imputer/model-0040.params"
2019-09-01 13:22:49,792 [INFO]  Epoch[40] Validation-cross-entropy=0.002008
2019-09-01 13:22:49,794 [INFO]  Epoch[40] Validation-Most_widespread_ritual_frequency_for_ritual_specialist-accuracy=1.000000
2019-09-01 13:22:49,953 [INFO]  Epoch[41] Batch [0-21]	Speed: 2245.83 samples/sec	cross-entropy=0.001664	Most_widespread_ritual_frequency_for_ritual_specialist-accuracy=1.000000
2019-09-01 13:22:50,083 [INFO]  Epoch[41] Train-cross-entropy=0.002160
2019-09-01 13:22:50,085 [INFO]  Epoch[41] Train-Most_widespread_ritual_frequency_for_ritual_specialist-accuracy=1.000000
2019-09-01 13:22:50,087 [INFO]  Epoch[41] Time cost=0.291
2019-09-01 13:22:50,094 [INFO]  Saved checkpoint to "model/Most_widespread_ritual_frequency_for_ritual_specialist_imputer/model-0041.params"
2019-09-01 13:22:50,124 [INFO]  Epoch[41] Validation-cross-entropy=0.001925
2019-09-01 13:22:50,126 [INFO]  Epoch[41] Validation-Most_widespread_ritual_frequency_for_ritual_specialist-accuracy=1.000000
2019-09-01 13:22:50,288 [INFO]  Epoch[42] Batch [0-21]	Speed: 2270.37 samples/sec	cross-entropy=0.001567	Most_widespread_ritual_frequency_for_ritual_specialist-accuracy=1.000000
2019-09-01 13:22:50,417 [INFO]  Epoch[42] Train-cross-entropy=0.002018
2019-09-01 13:22:50,419 [INFO]  Epoch[42] Train-Most_widespread_ritual_frequency_for_ritual_specialist-accuracy=1.000000
2019-09-01 13:22:50,421 [INFO]  Epoch[42] Time cost=0.293
2019-09-01 13:22:50,428 [INFO]  Saved checkpoint to "model/Most_widespread_ritual_frequency_for_ritual_specialist_imputer/model-0042.params"
2019-09-01 13:22:50,458 [INFO]  Epoch[42] Validation-cross-entropy=0.001844
2019-09-01 13:22:50,460 [INFO]  Epoch[42] Validation-Most_widespread_ritual_frequency_for_ritual_specialist-accuracy=1.000000
2019-09-01 13:22:50,631 [INFO]  Epoch[43] Batch [0-21]	Speed: 2127.30 samples/sec	cross-entropy=0.001467	Most_widespread_ritual_frequency_for_ritual_specialist-accuracy=1.000000
2019-09-01 13:22:50,765 [INFO]  Epoch[43] Train-cross-entropy=0.001896
2019-09-01 13:22:50,768 [INFO]  Epoch[43] Train-Most_widespread_ritual_frequency_for_ritual_specialist-accuracy=1.000000
2019-09-01 13:22:50,770 [INFO]  Epoch[43] Time cost=0.308
2019-09-01 13:22:50,778 [INFO]  Saved checkpoint to "model/Most_widespread_ritual_frequency_for_ritual_specialist_imputer/model-0043.params"
2019-09-01 13:22:50,815 [INFO]  Epoch[43] Validation-cross-entropy=0.001761
2019-09-01 13:22:50,817 [INFO]  Epoch[43] Validation-Most_widespread_ritual_frequency_for_ritual_specialist-accuracy=1.000000
2019-09-01 13:22:50,985 [INFO]  Epoch[44] Batch [0-21]	Speed: 2168.15 samples/sec	cross-entropy=0.001377	Most_widespread_ritual_frequency_for_ritual_specialist-accuracy=1.000000
2019-09-01 13:22:51,115 [INFO]  Epoch[44] Train-cross-entropy=0.001784
2019-09-01 13:22:51,117 [INFO]  Epoch[44] Train-Most_widespread_ritual_frequency_for_ritual_specialist-accuracy=1.000000
2019-09-01 13:22:51,119 [INFO]  Epoch[44] Time cost=0.300
2019-09-01 13:22:51,126 [INFO]  Saved checkpoint to "model/Most_widespread_ritual_frequency_for_ritual_specialist_imputer/model-0044.params"
2019-09-01 13:22:51,155 [INFO]  Epoch[44] Validation-cross-entropy=0.001663
2019-09-01 13:22:51,158 [INFO]  Epoch[44] Validation-Most_widespread_ritual_frequency_for_ritual_specialist-accuracy=1.000000
2019-09-01 13:22:51,314 [INFO]  Epoch[45] Batch [0-21]	Speed: 2305.45 samples/sec	cross-entropy=0.001295	Most_widespread_ritual_frequency_for_ritual_specialist-accuracy=1.000000
2019-09-01 13:22:51,457 [INFO]  Epoch[45] Train-cross-entropy=0.001679
2019-09-01 13:22:51,460 [INFO]  Epoch[45] Train-Most_widespread_ritual_frequency_for_ritual_specialist-accuracy=1.000000
2019-09-01 13:22:51,463 [INFO]  Epoch[45] Time cost=0.303
2019-09-01 13:22:51,471 [INFO]  Saved checkpoint to "model/Most_widespread_ritual_frequency_for_ritual_specialist_imputer/model-0045.params"
2019-09-01 13:22:51,499 [INFO]  Epoch[45] Validation-cross-entropy=0.001584
2019-09-01 13:22:51,501 [INFO]  Epoch[45] Validation-Most_widespread_ritual_frequency_for_ritual_specialist-accuracy=1.000000
2019-09-01 13:22:51,680 [INFO]  Epoch[46] Batch [0-21]	Speed: 1983.47 samples/sec	cross-entropy=0.001224	Most_widespread_ritual_frequency_for_ritual_specialist-accuracy=1.000000
2019-09-01 13:22:51,815 [INFO]  Epoch[46] Train-cross-entropy=0.001591
2019-09-01 13:22:51,818 [INFO]  Epoch[46] Train-Most_widespread_ritual_frequency_for_ritual_specialist-accuracy=1.000000
2019-09-01 13:22:51,821 [INFO]  Epoch[46] Time cost=0.317
2019-09-01 13:22:51,829 [INFO]  Saved checkpoint to "model/Most_widespread_ritual_frequency_for_ritual_specialist_imputer/model-0046.params"
2019-09-01 13:22:51,857 [INFO]  Epoch[46] Validation-cross-entropy=0.001507
2019-09-01 13:22:51,860 [INFO]  Epoch[46] Validation-Most_widespread_ritual_frequency_for_ritual_specialist-accuracy=1.000000
2019-09-01 13:22:52,018 [INFO]  Epoch[47] Batch [0-21]	Speed: 2278.36 samples/sec	cross-entropy=0.001155	Most_widespread_ritual_frequency_for_ritual_specialist-accuracy=1.000000
2019-09-01 13:22:52,152 [INFO]  Epoch[47] Train-cross-entropy=0.001509
2019-09-01 13:22:52,154 [INFO]  Epoch[47] Train-Most_widespread_ritual_frequency_for_ritual_specialist-accuracy=1.000000
2019-09-01 13:22:52,157 [INFO]  Epoch[47] Time cost=0.294
2019-09-01 13:22:52,165 [INFO]  Saved checkpoint to "model/Most_widespread_ritual_frequency_for_ritual_specialist_imputer/model-0047.params"
2019-09-01 13:22:52,193 [INFO]  Epoch[47] Validation-cross-entropy=0.001448
2019-09-01 13:22:52,196 [INFO]  Epoch[47] Validation-Most_widespread_ritual_frequency_for_ritual_specialist-accuracy=1.000000
2019-09-01 13:22:52,348 [INFO]  Epoch[48] Batch [0-21]	Speed: 2358.34 samples/sec	cross-entropy=0.001091	Most_widespread_ritual_frequency_for_ritual_specialist-accuracy=1.000000
2019-09-01 13:22:52,478 [INFO]  Epoch[48] Train-cross-entropy=0.001426
2019-09-01 13:22:52,480 [INFO]  Epoch[48] Train-Most_widespread_ritual_frequency_for_ritual_specialist-accuracy=1.000000
2019-09-01 13:22:52,482 [INFO]  Epoch[48] Time cost=0.284
2019-09-01 13:22:52,489 [INFO]  Saved checkpoint to "model/Most_widespread_ritual_frequency_for_ritual_specialist_imputer/model-0048.params"
2019-09-01 13:22:52,524 [INFO]  Epoch[48] Validation-cross-entropy=0.001365
2019-09-01 13:22:52,527 [INFO]  Epoch[48] Validation-Most_widespread_ritual_frequency_for_ritual_specialist-accuracy=1.000000
2019-09-01 13:22:52,684 [INFO]  Epoch[49] Batch [0-21]	Speed: 2324.12 samples/sec	cross-entropy=0.001030	Most_widespread_ritual_frequency_for_ritual_specialist-accuracy=1.000000
2019-09-01 13:22:52,814 [INFO]  Epoch[49] Train-cross-entropy=0.001352
2019-09-01 13:22:52,816 [INFO]  Epoch[49] Train-Most_widespread_ritual_frequency_for_ritual_specialist-accuracy=1.000000
2019-09-01 13:22:52,818 [INFO]  Epoch[49] Time cost=0.289
2019-09-01 13:22:52,824 [INFO]  Saved checkpoint to "model/Most_widespread_ritual_frequency_for_ritual_specialist_imputer/model-0049.params"
2019-09-01 13:22:52,854 [INFO]  Epoch[49] Validation-cross-entropy=0.001315
2019-09-01 13:22:52,856 [INFO]  Epoch[49] Validation-Most_widespread_ritual_frequency_for_ritual_specialist-accuracy=1.000000
2019-09-01 13:22:53,012 [INFO]  Epoch[50] Batch [0-21]	Speed: 2361.52 samples/sec	cross-entropy=0.000978	Most_widespread_ritual_frequency_for_ritual_specialist-accuracy=1.000000
2019-09-01 13:22:53,161 [INFO]  Epoch[50] Train-cross-entropy=0.001288
2019-09-01 13:22:53,163 [INFO]  Epoch[50] Train-Most_widespread_ritual_frequency_for_ritual_specialist-accuracy=1.000000
2019-09-01 13:22:53,165 [INFO]  Epoch[50] Time cost=0.306
2019-09-01 13:22:53,172 [INFO]  Saved checkpoint to "model/Most_widespread_ritual_frequency_for_ritual_specialist_imputer/model-0050.params"
2019-09-01 13:22:53,201 [INFO]  Epoch[50] Validation-cross-entropy=0.001255
2019-09-01 13:22:53,204 [INFO]  Epoch[50] Validation-Most_widespread_ritual_frequency_for_ritual_specialist-accuracy=1.000000
2019-09-01 13:22:53,384 [INFO]  Epoch[51] Batch [0-21]	Speed: 1998.41 samples/sec	cross-entropy=0.000925	Most_widespread_ritual_frequency_for_ritual_specialist-accuracy=1.000000
2019-09-01 13:22:53,514 [INFO]  Epoch[51] Train-cross-entropy=0.001223
2019-09-01 13:22:53,516 [INFO]  Epoch[51] Train-Most_widespread_ritual_frequency_for_ritual_specialist-accuracy=1.000000
2019-09-01 13:22:53,518 [INFO]  Epoch[51] Time cost=0.313
2019-09-01 13:22:53,525 [INFO]  Saved checkpoint to "model/Most_widespread_ritual_frequency_for_ritual_specialist_imputer/model-0051.params"
2019-09-01 13:22:53,551 [INFO]  Epoch[51] Validation-cross-entropy=0.001214
2019-09-01 13:22:53,553 [INFO]  Epoch[51] Validation-Most_widespread_ritual_frequency_for_ritual_specialist-accuracy=1.000000
2019-09-01 13:22:53,704 [INFO]  Epoch[52] Batch [0-21]	Speed: 2362.62 samples/sec	cross-entropy=0.000880	Most_widespread_ritual_frequency_for_ritual_specialist-accuracy=1.000000
2019-09-01 13:22:53,833 [INFO]  Epoch[52] Train-cross-entropy=0.001161
2019-09-01 13:22:53,836 [INFO]  Epoch[52] Train-Most_widespread_ritual_frequency_for_ritual_specialist-accuracy=1.000000
2019-09-01 13:22:53,838 [INFO]  Epoch[52] Time cost=0.283
2019-09-01 13:22:53,844 [INFO]  Saved checkpoint to "model/Most_widespread_ritual_frequency_for_ritual_specialist_imputer/model-0052.params"
2019-09-01 13:22:53,874 [INFO]  Epoch[52] Validation-cross-entropy=0.001157
2019-09-01 13:22:53,879 [INFO]  Epoch[52] Validation-Most_widespread_ritual_frequency_for_ritual_specialist-accuracy=1.000000
2019-09-01 13:22:54,035 [INFO]  Epoch[53] Batch [0-21]	Speed: 2303.89 samples/sec	cross-entropy=0.000838	Most_widespread_ritual_frequency_for_ritual_specialist-accuracy=1.000000
2019-09-01 13:22:54,169 [INFO]  Epoch[53] Train-cross-entropy=0.001104
2019-09-01 13:22:54,171 [INFO]  Epoch[53] Train-Most_widespread_ritual_frequency_for_ritual_specialist-accuracy=1.000000
2019-09-01 13:22:54,173 [INFO]  Epoch[53] Time cost=0.291
2019-09-01 13:22:54,180 [INFO]  Saved checkpoint to "model/Most_widespread_ritual_frequency_for_ritual_specialist_imputer/model-0053.params"
2019-09-01 13:22:54,205 [INFO]  Epoch[53] Validation-cross-entropy=0.001111
2019-09-01 13:22:54,208 [INFO]  Epoch[53] Validation-Most_widespread_ritual_frequency_for_ritual_specialist-accuracy=1.000000
2019-09-01 13:22:54,364 [INFO]  Epoch[54] Batch [0-21]	Speed: 2301.28 samples/sec	cross-entropy=0.000796	Most_widespread_ritual_frequency_for_ritual_specialist-accuracy=1.000000
2019-09-01 13:22:54,497 [INFO]  Epoch[54] Train-cross-entropy=0.001054
2019-09-01 13:22:54,500 [INFO]  Epoch[54] Train-Most_widespread_ritual_frequency_for_ritual_specialist-accuracy=1.000000
2019-09-01 13:22:54,502 [INFO]  Epoch[54] Time cost=0.291
2019-09-01 13:22:54,508 [INFO]  Saved checkpoint to "model/Most_widespread_ritual_frequency_for_ritual_specialist_imputer/model-0054.params"
2019-09-01 13:22:54,543 [INFO]  Epoch[54] Validation-cross-entropy=0.001061
2019-09-01 13:22:54,546 [INFO]  Epoch[54] Validation-Most_widespread_ritual_frequency_for_ritual_specialist-accuracy=1.000000
2019-09-01 13:22:54,708 [INFO]  Epoch[55] Batch [0-21]	Speed: 2261.16 samples/sec	cross-entropy=0.000759	Most_widespread_ritual_frequency_for_ritual_specialist-accuracy=1.000000
2019-09-01 13:22:54,841 [INFO]  Epoch[55] Train-cross-entropy=0.001005
2019-09-01 13:22:54,843 [INFO]  Epoch[55] Train-Most_widespread_ritual_frequency_for_ritual_specialist-accuracy=1.000000
2019-09-01 13:22:54,845 [INFO]  Epoch[55] Time cost=0.297
2019-09-01 13:22:54,852 [INFO]  Saved checkpoint to "model/Most_widespread_ritual_frequency_for_ritual_specialist_imputer/model-0055.params"
2019-09-01 13:22:54,877 [INFO]  Epoch[55] Validation-cross-entropy=0.001020
2019-09-01 13:22:54,880 [INFO]  Epoch[55] Validation-Most_widespread_ritual_frequency_for_ritual_specialist-accuracy=1.000000
2019-09-01 13:22:55,031 [INFO]  Epoch[56] Batch [0-21]	Speed: 2363.41 samples/sec	cross-entropy=0.000729	Most_widespread_ritual_frequency_for_ritual_specialist-accuracy=1.000000
2019-09-01 13:22:55,160 [INFO]  Epoch[56] Train-cross-entropy=0.000958
2019-09-01 13:22:55,163 [INFO]  Epoch[56] Train-Most_widespread_ritual_frequency_for_ritual_specialist-accuracy=1.000000
2019-09-01 13:22:55,164 [INFO]  Epoch[56] Time cost=0.283
2019-09-01 13:22:55,171 [INFO]  Saved checkpoint to "model/Most_widespread_ritual_frequency_for_ritual_specialist_imputer/model-0056.params"
2019-09-01 13:22:55,196 [INFO]  Epoch[56] Validation-cross-entropy=0.000978
2019-09-01 13:22:55,199 [INFO]  Epoch[56] Validation-Most_widespread_ritual_frequency_for_ritual_specialist-accuracy=1.000000
2019-09-01 13:22:55,350 [INFO]  Epoch[57] Batch [0-21]	Speed: 2360.98 samples/sec	cross-entropy=0.000693	Most_widespread_ritual_frequency_for_ritual_specialist-accuracy=1.000000
2019-09-01 13:22:55,494 [INFO]  Epoch[57] Train-cross-entropy=0.000916
2019-09-01 13:22:55,497 [INFO]  Epoch[57] Train-Most_widespread_ritual_frequency_for_ritual_specialist-accuracy=1.000000
2019-09-01 13:22:55,500 [INFO]  Epoch[57] Time cost=0.300
2019-09-01 13:22:55,508 [INFO]  Saved checkpoint to "model/Most_widespread_ritual_frequency_for_ritual_specialist_imputer/model-0057.params"
2019-09-01 13:22:55,539 [INFO]  Epoch[57] Validation-cross-entropy=0.000944
2019-09-01 13:22:55,541 [INFO]  Epoch[57] Validation-Most_widespread_ritual_frequency_for_ritual_specialist-accuracy=1.000000
2019-09-01 13:22:55,707 [INFO]  Epoch[58] Batch [0-21]	Speed: 2197.19 samples/sec	cross-entropy=0.000663	Most_widespread_ritual_frequency_for_ritual_specialist-accuracy=1.000000
2019-09-01 13:22:55,841 [INFO]  Epoch[58] Train-cross-entropy=0.000873
2019-09-01 13:22:55,844 [INFO]  Epoch[58] Train-Most_widespread_ritual_frequency_for_ritual_specialist-accuracy=1.000000
2019-09-01 13:22:55,846 [INFO]  Epoch[58] Time cost=0.303
2019-09-01 13:22:55,854 [INFO]  Saved checkpoint to "model/Most_widespread_ritual_frequency_for_ritual_specialist_imputer/model-0058.params"
2019-09-01 13:22:55,885 [INFO]  Epoch[58] Validation-cross-entropy=0.000901
2019-09-01 13:22:55,887 [INFO]  Epoch[58] Validation-Most_widespread_ritual_frequency_for_ritual_specialist-accuracy=1.000000
2019-09-01 13:22:56,055 [INFO]  Epoch[59] Batch [0-21]	Speed: 2161.75 samples/sec	cross-entropy=0.000637	Most_widespread_ritual_frequency_for_ritual_specialist-accuracy=1.000000
2019-09-01 13:22:56,189 [INFO]  Epoch[59] Train-cross-entropy=0.000836
2019-09-01 13:22:56,192 [INFO]  Epoch[59] Train-Most_widespread_ritual_frequency_for_ritual_specialist-accuracy=1.000000
2019-09-01 13:22:56,194 [INFO]  Epoch[59] Time cost=0.304
2019-09-01 13:22:56,200 [INFO]  Saved checkpoint to "model/Most_widespread_ritual_frequency_for_ritual_specialist_imputer/model-0059.params"
2019-09-01 13:22:56,226 [INFO]  Epoch[59] Validation-cross-entropy=0.000862
2019-09-01 13:22:56,228 [INFO]  Epoch[59] Validation-Most_widespread_ritual_frequency_for_ritual_specialist-accuracy=1.000000
2019-09-01 13:22:56,395 [INFO]  Epoch[60] Batch [0-21]	Speed: 2135.41 samples/sec	cross-entropy=0.000607	Most_widespread_ritual_frequency_for_ritual_specialist-accuracy=1.000000
2019-09-01 13:22:56,529 [INFO]  Epoch[60] Train-cross-entropy=0.000798
2019-09-01 13:22:56,531 [INFO]  Epoch[60] Train-Most_widespread_ritual_frequency_for_ritual_specialist-accuracy=1.000000
2019-09-01 13:22:56,533 [INFO]  Epoch[60] Time cost=0.303
2019-09-01 13:22:56,540 [INFO]  Saved checkpoint to "model/Most_widespread_ritual_frequency_for_ritual_specialist_imputer/model-0060.params"
2019-09-01 13:22:56,570 [INFO]  Epoch[60] Validation-cross-entropy=0.000837
2019-09-01 13:22:56,573 [INFO]  Epoch[60] Validation-Most_widespread_ritual_frequency_for_ritual_specialist-accuracy=1.000000
2019-09-01 13:22:56,730 [INFO]  Epoch[61] Batch [0-21]	Speed: 2319.46 samples/sec	cross-entropy=0.000581	Most_widespread_ritual_frequency_for_ritual_specialist-accuracy=1.000000
2019-09-01 13:22:56,860 [INFO]  Epoch[61] Train-cross-entropy=0.000765
2019-09-01 13:22:56,862 [INFO]  Epoch[61] Train-Most_widespread_ritual_frequency_for_ritual_specialist-accuracy=1.000000
2019-09-01 13:22:56,864 [INFO]  Epoch[61] Time cost=0.289
2019-09-01 13:22:56,871 [INFO]  Saved checkpoint to "model/Most_widespread_ritual_frequency_for_ritual_specialist_imputer/model-0061.params"
2019-09-01 13:22:56,896 [INFO]  Epoch[61] Validation-cross-entropy=0.000801
2019-09-01 13:22:56,899 [INFO]  Epoch[61] Validation-Most_widespread_ritual_frequency_for_ritual_specialist-accuracy=1.000000
2019-09-01 13:22:57,051 [INFO]  Epoch[62] Batch [0-21]	Speed: 2345.25 samples/sec	cross-entropy=0.000557	Most_widespread_ritual_frequency_for_ritual_specialist-accuracy=1.000000
2019-09-01 13:22:57,184 [INFO]  Epoch[62] Train-cross-entropy=0.000731
2019-09-01 13:22:57,186 [INFO]  Epoch[62] Train-Most_widespread_ritual_frequency_for_ritual_specialist-accuracy=1.000000
2019-09-01 13:22:57,188 [INFO]  Epoch[62] Time cost=0.288
2019-09-01 13:22:57,195 [INFO]  Saved checkpoint to "model/Most_widespread_ritual_frequency_for_ritual_specialist_imputer/model-0062.params"
2019-09-01 13:22:57,225 [INFO]  Epoch[62] Validation-cross-entropy=0.000772
2019-09-01 13:22:57,227 [INFO]  Epoch[62] Validation-Most_widespread_ritual_frequency_for_ritual_specialist-accuracy=1.000000
2019-09-01 13:22:57,390 [INFO]  Epoch[63] Batch [0-21]	Speed: 2244.13 samples/sec	cross-entropy=0.000532	Most_widespread_ritual_frequency_for_ritual_specialist-accuracy=1.000000
2019-09-01 13:22:57,520 [INFO]  Epoch[63] Train-cross-entropy=0.000700
2019-09-01 13:22:57,522 [INFO]  Epoch[63] Train-Most_widespread_ritual_frequency_for_ritual_specialist-accuracy=1.000000
2019-09-01 13:22:57,524 [INFO]  Epoch[63] Time cost=0.294
2019-09-01 13:22:57,531 [INFO]  Saved checkpoint to "model/Most_widespread_ritual_frequency_for_ritual_specialist_imputer/model-0063.params"
2019-09-01 13:22:57,560 [INFO]  Epoch[63] Validation-cross-entropy=0.000742
2019-09-01 13:22:57,563 [INFO]  Epoch[63] Validation-Most_widespread_ritual_frequency_for_ritual_specialist-accuracy=1.000000
2019-09-01 13:22:57,793 [INFO]  Epoch[64] Batch [0-21]	Speed: 1541.26 samples/sec	cross-entropy=0.000511	Most_widespread_ritual_frequency_for_ritual_specialist-accuracy=1.000000
2019-09-01 13:22:57,958 [INFO]  Epoch[64] Train-cross-entropy=0.000674
2019-09-01 13:22:57,961 [INFO]  Epoch[64] Train-Most_widespread_ritual_frequency_for_ritual_specialist-accuracy=1.000000
2019-09-01 13:22:57,963 [INFO]  Epoch[64] Time cost=0.398
2019-09-01 13:22:57,977 [INFO]  Saved checkpoint to "model/Most_widespread_ritual_frequency_for_ritual_specialist_imputer/model-0064.params"
2019-09-01 13:22:58,009 [INFO]  Epoch[64] Validation-cross-entropy=0.000714
2019-09-01 13:22:58,012 [INFO]  Epoch[64] Validation-Most_widespread_ritual_frequency_for_ritual_specialist-accuracy=1.000000
2019-09-01 13:22:58,209 [INFO]  Epoch[65] Batch [0-21]	Speed: 1846.95 samples/sec	cross-entropy=0.000487	Most_widespread_ritual_frequency_for_ritual_specialist-accuracy=1.000000
2019-09-01 13:22:58,347 [INFO]  Epoch[65] Train-cross-entropy=0.000646
2019-09-01 13:22:58,349 [INFO]  Epoch[65] Train-Most_widespread_ritual_frequency_for_ritual_specialist-accuracy=1.000000
2019-09-01 13:22:58,352 [INFO]  Epoch[65] Time cost=0.337
2019-09-01 13:22:58,359 [INFO]  Saved checkpoint to "model/Most_widespread_ritual_frequency_for_ritual_specialist_imputer/model-0065.params"
2019-09-01 13:22:58,388 [INFO]  Epoch[65] Validation-cross-entropy=0.000687
2019-09-01 13:22:58,391 [INFO]  Epoch[65] Validation-Most_widespread_ritual_frequency_for_ritual_specialist-accuracy=1.000000
2019-09-01 13:22:58,547 [INFO]  Epoch[66] Batch [0-21]	Speed: 2298.21 samples/sec	cross-entropy=0.000469	Most_widespread_ritual_frequency_for_ritual_specialist-accuracy=1.000000
2019-09-01 13:22:58,681 [INFO]  Epoch[66] Train-cross-entropy=0.000620
2019-09-01 13:22:58,684 [INFO]  Epoch[66] Train-Most_widespread_ritual_frequency_for_ritual_specialist-accuracy=1.000000
2019-09-01 13:22:58,686 [INFO]  Epoch[66] Time cost=0.293
2019-09-01 13:22:58,694 [INFO]  Saved checkpoint to "model/Most_widespread_ritual_frequency_for_ritual_specialist_imputer/model-0066.params"
2019-09-01 13:22:58,720 [INFO]  Epoch[66] Validation-cross-entropy=0.000667
2019-09-01 13:22:58,724 [INFO]  Epoch[66] Validation-Most_widespread_ritual_frequency_for_ritual_specialist-accuracy=1.000000
2019-09-01 13:22:58,880 [INFO]  Epoch[67] Batch [0-21]	Speed: 2302.41 samples/sec	cross-entropy=0.000449	Most_widespread_ritual_frequency_for_ritual_specialist-accuracy=1.000000
2019-09-01 13:22:59,028 [INFO]  Epoch[67] Train-cross-entropy=0.000596
2019-09-01 13:22:59,030 [INFO]  Epoch[67] Train-Most_widespread_ritual_frequency_for_ritual_specialist-accuracy=1.000000
2019-09-01 13:22:59,032 [INFO]  Epoch[67] Time cost=0.305
2019-09-01 13:22:59,039 [INFO]  Saved checkpoint to "model/Most_widespread_ritual_frequency_for_ritual_specialist_imputer/model-0067.params"
2019-09-01 13:22:59,064 [INFO]  Epoch[67] Validation-cross-entropy=0.000632
2019-09-01 13:22:59,068 [INFO]  Epoch[67] Validation-Most_widespread_ritual_frequency_for_ritual_specialist-accuracy=1.000000
2019-09-01 13:22:59,224 [INFO]  Epoch[68] Batch [0-21]	Speed: 2294.48 samples/sec	cross-entropy=0.000431	Most_widespread_ritual_frequency_for_ritual_specialist-accuracy=1.000000
2019-09-01 13:22:59,359 [INFO]  Epoch[68] Train-cross-entropy=0.000572
2019-09-01 13:22:59,362 [INFO]  Epoch[68] Train-Most_widespread_ritual_frequency_for_ritual_specialist-accuracy=1.000000
2019-09-01 13:22:59,364 [INFO]  Epoch[68] Time cost=0.293
2019-09-01 13:22:59,370 [INFO]  Saved checkpoint to "model/Most_widespread_ritual_frequency_for_ritual_specialist_imputer/model-0068.params"
2019-09-01 13:22:59,396 [INFO]  Epoch[68] Validation-cross-entropy=0.000613
2019-09-01 13:22:59,399 [INFO]  Epoch[68] Validation-Most_widespread_ritual_frequency_for_ritual_specialist-accuracy=1.000000
2019-09-01 13:22:59,560 [INFO]  Epoch[69] Batch [0-21]	Speed: 2208.70 samples/sec	cross-entropy=0.000415	Most_widespread_ritual_frequency_for_ritual_specialist-accuracy=1.000000
2019-09-01 13:22:59,698 [INFO]  Epoch[69] Train-cross-entropy=0.000551
2019-09-01 13:22:59,701 [INFO]  Epoch[69] Train-Most_widespread_ritual_frequency_for_ritual_specialist-accuracy=1.000000
2019-09-01 13:22:59,703 [INFO]  Epoch[69] Time cost=0.301
2019-09-01 13:22:59,709 [INFO]  Saved checkpoint to "model/Most_widespread_ritual_frequency_for_ritual_specialist_imputer/model-0069.params"
2019-09-01 13:22:59,735 [INFO]  Epoch[69] Validation-cross-entropy=0.000587
2019-09-01 13:22:59,738 [INFO]  Epoch[69] Validation-Most_widespread_ritual_frequency_for_ritual_specialist-accuracy=1.000000
2019-09-01 13:22:59,896 [INFO]  Epoch[70] Batch [0-21]	Speed: 2276.80 samples/sec	cross-entropy=0.000399	Most_widespread_ritual_frequency_for_ritual_specialist-accuracy=1.000000
2019-09-01 13:23:00,032 [INFO]  Epoch[70] Train-cross-entropy=0.000529
2019-09-01 13:23:00,035 [INFO]  Epoch[70] Train-Most_widespread_ritual_frequency_for_ritual_specialist-accuracy=1.000000
2019-09-01 13:23:00,037 [INFO]  Epoch[70] Time cost=0.296
2019-09-01 13:23:00,045 [INFO]  Saved checkpoint to "model/Most_widespread_ritual_frequency_for_ritual_specialist_imputer/model-0070.params"
2019-09-01 13:23:00,074 [INFO]  Epoch[70] Validation-cross-entropy=0.000563
2019-09-01 13:23:00,077 [INFO]  Epoch[70] Validation-Most_widespread_ritual_frequency_for_ritual_specialist-accuracy=1.000000
2019-09-01 13:23:00,237 [INFO]  Epoch[71] Batch [0-21]	Speed: 2239.46 samples/sec	cross-entropy=0.000385	Most_widespread_ritual_frequency_for_ritual_specialist-accuracy=1.000000
2019-09-01 13:23:00,370 [INFO]  Epoch[71] Train-cross-entropy=0.000508
2019-09-01 13:23:00,372 [INFO]  Epoch[71] Train-Most_widespread_ritual_frequency_for_ritual_specialist-accuracy=1.000000
2019-09-01 13:23:00,374 [INFO]  Epoch[71] Time cost=0.295
2019-09-01 13:23:00,381 [INFO]  Saved checkpoint to "model/Most_widespread_ritual_frequency_for_ritual_specialist_imputer/model-0071.params"
2019-09-01 13:23:00,412 [INFO]  Epoch[71] Validation-cross-entropy=0.000543
2019-09-01 13:23:00,414 [INFO]  Epoch[71] Validation-Most_widespread_ritual_frequency_for_ritual_specialist-accuracy=1.000000
2019-09-01 13:23:00,586 [INFO]  Epoch[72] Batch [0-21]	Speed: 2126.58 samples/sec	cross-entropy=0.000370	Most_widespread_ritual_frequency_for_ritual_specialist-accuracy=1.000000
2019-09-01 13:23:00,721 [INFO]  Epoch[72] Train-cross-entropy=0.000488
2019-09-01 13:23:00,723 [INFO]  Epoch[72] Train-Most_widespread_ritual_frequency_for_ritual_specialist-accuracy=1.000000
2019-09-01 13:23:00,725 [INFO]  Epoch[72] Time cost=0.309
2019-09-01 13:23:00,732 [INFO]  Saved checkpoint to "model/Most_widespread_ritual_frequency_for_ritual_specialist_imputer/model-0072.params"
2019-09-01 13:23:00,757 [INFO]  Epoch[72] Validation-cross-entropy=0.000522
2019-09-01 13:23:00,761 [INFO]  Epoch[72] Validation-Most_widespread_ritual_frequency_for_ritual_specialist-accuracy=1.000000
2019-09-01 13:23:00,917 [INFO]  Epoch[73] Batch [0-21]	Speed: 2305.78 samples/sec	cross-entropy=0.000356	Most_widespread_ritual_frequency_for_ritual_specialist-accuracy=1.000000
2019-09-01 13:23:01,051 [INFO]  Epoch[73] Train-cross-entropy=0.000470
2019-09-01 13:23:01,053 [INFO]  Epoch[73] Train-Most_widespread_ritual_frequency_for_ritual_specialist-accuracy=1.000000
2019-09-01 13:23:01,055 [INFO]  Epoch[73] Time cost=0.291
2019-09-01 13:23:01,062 [INFO]  Saved checkpoint to "model/Most_widespread_ritual_frequency_for_ritual_specialist_imputer/model-0073.params"
2019-09-01 13:23:01,087 [INFO]  Epoch[73] Validation-cross-entropy=0.000499
2019-09-01 13:23:01,090 [INFO]  Epoch[73] Validation-Most_widespread_ritual_frequency_for_ritual_specialist-accuracy=1.000000
2019-09-01 13:23:01,246 [INFO]  Epoch[74] Batch [0-21]	Speed: 2290.58 samples/sec	cross-entropy=0.000343	Most_widespread_ritual_frequency_for_ritual_specialist-accuracy=1.000000
2019-09-01 13:23:01,379 [INFO]  Epoch[74] Train-cross-entropy=0.000452
2019-09-01 13:23:01,381 [INFO]  Epoch[74] Train-Most_widespread_ritual_frequency_for_ritual_specialist-accuracy=1.000000
2019-09-01 13:23:01,383 [INFO]  Epoch[74] Time cost=0.291
2019-09-01 13:23:01,390 [INFO]  Saved checkpoint to "model/Most_widespread_ritual_frequency_for_ritual_specialist_imputer/model-0074.params"
2019-09-01 13:23:01,416 [INFO]  Epoch[74] Validation-cross-entropy=0.000485
2019-09-01 13:23:01,419 [INFO]  Epoch[74] Validation-Most_widespread_ritual_frequency_for_ritual_specialist-accuracy=1.000000
2019-09-01 13:23:01,600 [INFO]  Epoch[75] Batch [0-21]	Speed: 1954.61 samples/sec	cross-entropy=0.000331	Most_widespread_ritual_frequency_for_ritual_specialist-accuracy=1.000000
2019-09-01 13:23:01,739 [INFO]  Epoch[75] Train-cross-entropy=0.000436
2019-09-01 13:23:01,741 [INFO]  Epoch[75] Train-Most_widespread_ritual_frequency_for_ritual_specialist-accuracy=1.000000
2019-09-01 13:23:01,743 [INFO]  Epoch[75] Time cost=0.322
2019-09-01 13:23:01,750 [INFO]  Saved checkpoint to "model/Most_widespread_ritual_frequency_for_ritual_specialist_imputer/model-0075.params"
2019-09-01 13:23:01,776 [INFO]  Epoch[75] Validation-cross-entropy=0.000470
2019-09-01 13:23:01,779 [INFO]  Epoch[75] Validation-Most_widespread_ritual_frequency_for_ritual_specialist-accuracy=1.000000
2019-09-01 13:23:01,938 [INFO]  Epoch[76] Batch [0-21]	Speed: 2269.58 samples/sec	cross-entropy=0.000317	Most_widespread_ritual_frequency_for_ritual_specialist-accuracy=1.000000
2019-09-01 13:23:02,073 [INFO]  Epoch[76] Train-cross-entropy=0.000420
2019-09-01 13:23:02,076 [INFO]  Epoch[76] Train-Most_widespread_ritual_frequency_for_ritual_specialist-accuracy=1.000000
2019-09-01 13:23:02,078 [INFO]  Epoch[76] Time cost=0.296
2019-09-01 13:23:02,086 [INFO]  Saved checkpoint to "model/Most_widespread_ritual_frequency_for_ritual_specialist_imputer/model-0076.params"
2019-09-01 13:23:02,116 [INFO]  Epoch[76] Validation-cross-entropy=0.000450
2019-09-01 13:23:02,118 [INFO]  Epoch[76] Validation-Most_widespread_ritual_frequency_for_ritual_specialist-accuracy=1.000000
2019-09-01 13:23:02,289 [INFO]  Epoch[77] Batch [0-21]	Speed: 2121.98 samples/sec	cross-entropy=0.000305	Most_widespread_ritual_frequency_for_ritual_specialist-accuracy=1.000000
2019-09-01 13:23:02,422 [INFO]  Epoch[77] Train-cross-entropy=0.000405
2019-09-01 13:23:02,424 [INFO]  Epoch[77] Train-Most_widespread_ritual_frequency_for_ritual_specialist-accuracy=1.000000
2019-09-01 13:23:02,426 [INFO]  Epoch[77] Time cost=0.306
2019-09-01 13:23:02,433 [INFO]  Saved checkpoint to "model/Most_widespread_ritual_frequency_for_ritual_specialist_imputer/model-0077.params"
2019-09-01 13:23:02,459 [INFO]  Epoch[77] Validation-cross-entropy=0.000437
2019-09-01 13:23:02,462 [INFO]  Epoch[77] Validation-Most_widespread_ritual_frequency_for_ritual_specialist-accuracy=1.000000
2019-09-01 13:23:02,621 [INFO]  Epoch[78] Batch [0-21]	Speed: 2245.38 samples/sec	cross-entropy=0.000294	Most_widespread_ritual_frequency_for_ritual_specialist-accuracy=1.000000
2019-09-01 13:23:02,783 [INFO]  Epoch[78] Train-cross-entropy=0.000389
2019-09-01 13:23:02,785 [INFO]  Epoch[78] Train-Most_widespread_ritual_frequency_for_ritual_specialist-accuracy=1.000000
2019-09-01 13:23:02,787 [INFO]  Epoch[78] Time cost=0.323
2019-09-01 13:23:02,794 [INFO]  Saved checkpoint to "model/Most_widespread_ritual_frequency_for_ritual_specialist_imputer/model-0078.params"
2019-09-01 13:23:02,824 [INFO]  Epoch[78] Validation-cross-entropy=0.000421
2019-09-01 13:23:02,827 [INFO]  Epoch[78] Validation-Most_widespread_ritual_frequency_for_ritual_specialist-accuracy=1.000000
2019-09-01 13:23:02,982 [INFO]  Epoch[79] Batch [0-21]	Speed: 2342.86 samples/sec	cross-entropy=0.000283	Most_widespread_ritual_frequency_for_ritual_specialist-accuracy=1.000000
2019-09-01 13:23:03,115 [INFO]  Epoch[79] Train-cross-entropy=0.000377
2019-09-01 13:23:03,117 [INFO]  Epoch[79] Train-Most_widespread_ritual_frequency_for_ritual_specialist-accuracy=1.000000
2019-09-01 13:23:03,119 [INFO]  Epoch[79] Time cost=0.290
2019-09-01 13:23:03,126 [INFO]  Saved checkpoint to "model/Most_widespread_ritual_frequency_for_ritual_specialist_imputer/model-0079.params"
2019-09-01 13:23:03,152 [INFO]  Epoch[79] Validation-cross-entropy=0.000407
2019-09-01 13:23:03,154 [INFO]  Epoch[79] Validation-Most_widespread_ritual_frequency_for_ritual_specialist-accuracy=1.000000
2019-09-01 13:23:03,320 [INFO]  Epoch[80] Batch [0-21]	Speed: 2154.49 samples/sec	cross-entropy=0.000273	Most_widespread_ritual_frequency_for_ritual_specialist-accuracy=1.000000
2019-09-01 13:23:03,462 [INFO]  Epoch[80] Train-cross-entropy=0.000364
2019-09-01 13:23:03,464 [INFO]  Epoch[80] Train-Most_widespread_ritual_frequency_for_ritual_specialist-accuracy=1.000000
2019-09-01 13:23:03,466 [INFO]  Epoch[80] Time cost=0.309
2019-09-01 13:23:03,473 [INFO]  Saved checkpoint to "model/Most_widespread_ritual_frequency_for_ritual_specialist_imputer/model-0080.params"
2019-09-01 13:23:03,498 [INFO]  Epoch[80] Validation-cross-entropy=0.000396
2019-09-01 13:23:03,501 [INFO]  Epoch[80] Validation-Most_widespread_ritual_frequency_for_ritual_specialist-accuracy=1.000000
2019-09-01 13:23:03,679 [INFO]  Epoch[81] Batch [0-21]	Speed: 1992.63 samples/sec	cross-entropy=0.000263	Most_widespread_ritual_frequency_for_ritual_specialist-accuracy=1.000000
2019-09-01 13:23:03,813 [INFO]  Epoch[81] Train-cross-entropy=0.000353
2019-09-01 13:23:03,816 [INFO]  Epoch[81] Train-Most_widespread_ritual_frequency_for_ritual_specialist-accuracy=1.000000
2019-09-01 13:23:03,818 [INFO]  Epoch[81] Time cost=0.314
2019-09-01 13:23:03,824 [INFO]  Saved checkpoint to "model/Most_widespread_ritual_frequency_for_ritual_specialist_imputer/model-0081.params"
2019-09-01 13:23:03,850 [INFO]  Epoch[81] Validation-cross-entropy=0.000377
2019-09-01 13:23:03,853 [INFO]  Epoch[81] Validation-Most_widespread_ritual_frequency_for_ritual_specialist-accuracy=1.000000
2019-09-01 13:23:04,008 [INFO]  Epoch[82] Batch [0-21]	Speed: 2315.63 samples/sec	cross-entropy=0.000254	Most_widespread_ritual_frequency_for_ritual_specialist-accuracy=1.000000
2019-09-01 13:23:04,148 [INFO]  Epoch[82] Train-cross-entropy=0.000339
2019-09-01 13:23:04,150 [INFO]  Epoch[82] Train-Most_widespread_ritual_frequency_for_ritual_specialist-accuracy=1.000000
2019-09-01 13:23:04,152 [INFO]  Epoch[82] Time cost=0.297
2019-09-01 13:23:04,159 [INFO]  Saved checkpoint to "model/Most_widespread_ritual_frequency_for_ritual_specialist_imputer/model-0082.params"
2019-09-01 13:23:04,190 [INFO]  Epoch[82] Validation-cross-entropy=0.000366
2019-09-01 13:23:04,192 [INFO]  Epoch[82] Validation-Most_widespread_ritual_frequency_for_ritual_specialist-accuracy=1.000000
2019-09-01 13:23:04,361 [INFO]  Epoch[83] Batch [0-21]	Speed: 2171.32 samples/sec	cross-entropy=0.000245	Most_widespread_ritual_frequency_for_ritual_specialist-accuracy=1.000000
2019-09-01 13:23:04,494 [INFO]  Epoch[83] Train-cross-entropy=0.000327
2019-09-01 13:23:04,496 [INFO]  Epoch[83] Train-Most_widespread_ritual_frequency_for_ritual_specialist-accuracy=1.000000
2019-09-01 13:23:04,498 [INFO]  Epoch[83] Time cost=0.304
2019-09-01 13:23:04,505 [INFO]  Saved checkpoint to "model/Most_widespread_ritual_frequency_for_ritual_specialist_imputer/model-0083.params"
2019-09-01 13:23:04,536 [INFO]  Epoch[83] Validation-cross-entropy=0.000352
2019-09-01 13:23:04,538 [INFO]  Epoch[83] Validation-Most_widespread_ritual_frequency_for_ritual_specialist-accuracy=1.000000
2019-09-01 13:23:04,698 [INFO]  Epoch[84] Batch [0-21]	Speed: 2270.50 samples/sec	cross-entropy=0.000236	Most_widespread_ritual_frequency_for_ritual_specialist-accuracy=1.000000
2019-09-01 13:23:04,832 [INFO]  Epoch[84] Train-cross-entropy=0.000316
2019-09-01 13:23:04,834 [INFO]  Epoch[84] Train-Most_widespread_ritual_frequency_for_ritual_specialist-accuracy=1.000000
2019-09-01 13:23:04,836 [INFO]  Epoch[84] Time cost=0.295
2019-09-01 13:23:04,842 [INFO]  Saved checkpoint to "model/Most_widespread_ritual_frequency_for_ritual_specialist_imputer/model-0084.params"
2019-09-01 13:23:04,868 [INFO]  Epoch[84] Validation-cross-entropy=0.000343
2019-09-01 13:23:04,871 [INFO]  Epoch[84] Validation-Most_widespread_ritual_frequency_for_ritual_specialist-accuracy=1.000000
2019-09-01 13:23:05,031 [INFO]  Epoch[85] Batch [0-21]	Speed: 2253.66 samples/sec	cross-entropy=0.000226	Most_widespread_ritual_frequency_for_ritual_specialist-accuracy=1.000000
2019-09-01 13:23:05,169 [INFO]  Epoch[85] Train-cross-entropy=0.000305
2019-09-01 13:23:05,172 [INFO]  Epoch[85] Train-Most_widespread_ritual_frequency_for_ritual_specialist-accuracy=1.000000
2019-09-01 13:23:05,174 [INFO]  Epoch[85] Time cost=0.299
2019-09-01 13:23:05,180 [INFO]  Saved checkpoint to "model/Most_widespread_ritual_frequency_for_ritual_specialist_imputer/model-0085.params"
2019-09-01 13:23:05,211 [INFO]  Epoch[85] Validation-cross-entropy=0.000331
2019-09-01 13:23:05,213 [INFO]  Epoch[85] Validation-Most_widespread_ritual_frequency_for_ritual_specialist-accuracy=1.000000
2019-09-01 13:23:05,371 [INFO]  Epoch[86] Batch [0-21]	Speed: 2332.61 samples/sec	cross-entropy=0.000218	Most_widespread_ritual_frequency_for_ritual_specialist-accuracy=1.000000
2019-09-01 13:23:05,504 [INFO]  Epoch[86] Train-cross-entropy=0.000294
2019-09-01 13:23:05,506 [INFO]  Epoch[86] Train-Most_widespread_ritual_frequency_for_ritual_specialist-accuracy=1.000000
2019-09-01 13:23:05,508 [INFO]  Epoch[86] Time cost=0.293
2019-09-01 13:23:05,515 [INFO]  Saved checkpoint to "model/Most_widespread_ritual_frequency_for_ritual_specialist_imputer/model-0086.params"
2019-09-01 13:23:05,541 [INFO]  Epoch[86] Validation-cross-entropy=0.000321
2019-09-01 13:23:05,544 [INFO]  Epoch[86] Validation-Most_widespread_ritual_frequency_for_ritual_specialist-accuracy=1.000000
2019-09-01 13:23:05,698 [INFO]  Epoch[87] Batch [0-21]	Speed: 2323.61 samples/sec	cross-entropy=0.000211	Most_widespread_ritual_frequency_for_ritual_specialist-accuracy=1.000000
2019-09-01 13:23:05,831 [INFO]  Epoch[87] Train-cross-entropy=0.000284
2019-09-01 13:23:05,833 [INFO]  Epoch[87] Train-Most_widespread_ritual_frequency_for_ritual_specialist-accuracy=1.000000
2019-09-01 13:23:05,835 [INFO]  Epoch[87] Time cost=0.289
2019-09-01 13:23:05,842 [INFO]  Saved checkpoint to "model/Most_widespread_ritual_frequency_for_ritual_specialist_imputer/model-0087.params"
2019-09-01 13:23:05,873 [INFO]  Epoch[87] Validation-cross-entropy=0.000309
2019-09-01 13:23:05,875 [INFO]  Epoch[87] Validation-Most_widespread_ritual_frequency_for_ritual_specialist-accuracy=1.000000
2019-09-01 13:23:06,038 [INFO]  Epoch[88] Batch [0-21]	Speed: 2233.24 samples/sec	cross-entropy=0.000204	Most_widespread_ritual_frequency_for_ritual_specialist-accuracy=1.000000
2019-09-01 13:23:06,174 [INFO]  Epoch[88] Train-cross-entropy=0.000273
2019-09-01 13:23:06,177 [INFO]  Epoch[88] Train-Most_widespread_ritual_frequency_for_ritual_specialist-accuracy=1.000000
2019-09-01 13:23:06,179 [INFO]  Epoch[88] Time cost=0.302
2019-09-01 13:23:06,186 [INFO]  Saved checkpoint to "model/Most_widespread_ritual_frequency_for_ritual_specialist_imputer/model-0088.params"
2019-09-01 13:23:06,214 [INFO]  Epoch[88] Validation-cross-entropy=0.000300
2019-09-01 13:23:06,217 [INFO]  Epoch[88] Validation-Most_widespread_ritual_frequency_for_ritual_specialist-accuracy=1.000000
2019-09-01 13:23:06,378 [INFO]  Epoch[89] Batch [0-21]	Speed: 2238.54 samples/sec	cross-entropy=0.000197	Most_widespread_ritual_frequency_for_ritual_specialist-accuracy=1.000000
2019-09-01 13:23:06,534 [INFO]  Epoch[89] Train-cross-entropy=0.000264
2019-09-01 13:23:06,536 [INFO]  Epoch[89] Train-Most_widespread_ritual_frequency_for_ritual_specialist-accuracy=1.000000
2019-09-01 13:23:06,539 [INFO]  Epoch[89] Time cost=0.319
2019-09-01 13:23:06,547 [INFO]  Saved checkpoint to "model/Most_widespread_ritual_frequency_for_ritual_specialist_imputer/model-0089.params"
2019-09-01 13:23:06,584 [INFO]  Epoch[89] Validation-cross-entropy=0.000290
2019-09-01 13:23:06,587 [INFO]  Epoch[89] Validation-Most_widespread_ritual_frequency_for_ritual_specialist-accuracy=1.000000
2019-09-01 13:23:06,764 [INFO]  Epoch[90] Batch [0-21]	Speed: 2049.08 samples/sec	cross-entropy=0.000189	Most_widespread_ritual_frequency_for_ritual_specialist-accuracy=1.000000
2019-09-01 13:23:06,911 [INFO]  Epoch[90] Train-cross-entropy=0.000255
2019-09-01 13:23:06,914 [INFO]  Epoch[90] Train-Most_widespread_ritual_frequency_for_ritual_specialist-accuracy=1.000000
2019-09-01 13:23:06,916 [INFO]  Epoch[90] Time cost=0.327
2019-09-01 13:23:06,924 [INFO]  Saved checkpoint to "model/Most_widespread_ritual_frequency_for_ritual_specialist_imputer/model-0090.params"
2019-09-01 13:23:06,957 [INFO]  Epoch[90] Validation-cross-entropy=0.000282
2019-09-01 13:23:06,959 [INFO]  Epoch[90] Validation-Most_widespread_ritual_frequency_for_ritual_specialist-accuracy=1.000000
2019-09-01 13:23:07,131 [INFO]  Epoch[91] Batch [0-21]	Speed: 2073.01 samples/sec	cross-entropy=0.000183	Most_widespread_ritual_frequency_for_ritual_specialist-accuracy=1.000000
2019-09-01 13:23:07,265 [INFO]  Epoch[91] Train-cross-entropy=0.000247
2019-09-01 13:23:07,267 [INFO]  Epoch[91] Train-Most_widespread_ritual_frequency_for_ritual_specialist-accuracy=1.000000
2019-09-01 13:23:07,269 [INFO]  Epoch[91] Time cost=0.307
2019-09-01 13:23:07,276 [INFO]  Saved checkpoint to "model/Most_widespread_ritual_frequency_for_ritual_specialist_imputer/model-0091.params"
2019-09-01 13:23:07,306 [INFO]  Epoch[91] Validation-cross-entropy=0.000270
2019-09-01 13:23:07,308 [INFO]  Epoch[91] Validation-Most_widespread_ritual_frequency_for_ritual_specialist-accuracy=1.000000
2019-09-01 13:23:07,475 [INFO]  Epoch[92] Batch [0-21]	Speed: 2198.38 samples/sec	cross-entropy=0.000177	Most_widespread_ritual_frequency_for_ritual_specialist-accuracy=1.000000
2019-09-01 13:23:07,609 [INFO]  Epoch[92] Train-cross-entropy=0.000238
2019-09-01 13:23:07,611 [INFO]  Epoch[92] Train-Most_widespread_ritual_frequency_for_ritual_specialist-accuracy=1.000000
2019-09-01 13:23:07,614 [INFO]  Epoch[92] Time cost=0.304
2019-09-01 13:23:07,621 [INFO]  Saved checkpoint to "model/Most_widespread_ritual_frequency_for_ritual_specialist_imputer/model-0092.params"
2019-09-01 13:23:07,650 [INFO]  Epoch[92] Validation-cross-entropy=0.000262
2019-09-01 13:23:07,653 [INFO]  Epoch[92] Validation-Most_widespread_ritual_frequency_for_ritual_specialist-accuracy=1.000000
2019-09-01 13:23:07,814 [INFO]  Epoch[93] Batch [0-21]	Speed: 2231.26 samples/sec	cross-entropy=0.000171	Most_widespread_ritual_frequency_for_ritual_specialist-accuracy=1.000000
2019-09-01 13:23:07,949 [INFO]  Epoch[93] Train-cross-entropy=0.000230
2019-09-01 13:23:07,953 [INFO]  Epoch[93] Train-Most_widespread_ritual_frequency_for_ritual_specialist-accuracy=1.000000
2019-09-01 13:23:07,956 [INFO]  Epoch[93] Time cost=0.301
2019-09-01 13:23:07,964 [INFO]  Saved checkpoint to "model/Most_widespread_ritual_frequency_for_ritual_specialist_imputer/model-0093.params"
2019-09-01 13:23:07,993 [INFO]  Epoch[93] Validation-cross-entropy=0.000252
2019-09-01 13:23:07,996 [INFO]  Epoch[93] Validation-Most_widespread_ritual_frequency_for_ritual_specialist-accuracy=1.000000
2019-09-01 13:23:08,172 [INFO]  Epoch[94] Batch [0-21]	Speed: 2058.26 samples/sec	cross-entropy=0.000165	Most_widespread_ritual_frequency_for_ritual_specialist-accuracy=1.000000
2019-09-01 13:23:08,313 [INFO]  Epoch[94] Train-cross-entropy=0.000223
2019-09-01 13:23:08,315 [INFO]  Epoch[94] Train-Most_widespread_ritual_frequency_for_ritual_specialist-accuracy=1.000000
2019-09-01 13:23:08,317 [INFO]  Epoch[94] Time cost=0.319
2019-09-01 13:23:08,325 [INFO]  Saved checkpoint to "model/Most_widespread_ritual_frequency_for_ritual_specialist_imputer/model-0094.params"
2019-09-01 13:23:08,359 [INFO]  Epoch[94] Validation-cross-entropy=0.000246
2019-09-01 13:23:08,362 [INFO]  Epoch[94] Validation-Most_widespread_ritual_frequency_for_ritual_specialist-accuracy=1.000000
2019-09-01 13:23:08,529 [INFO]  Epoch[95] Batch [0-21]	Speed: 2174.13 samples/sec	cross-entropy=0.000160	Most_widespread_ritual_frequency_for_ritual_specialist-accuracy=1.000000
2019-09-01 13:23:08,662 [INFO]  Epoch[95] Train-cross-entropy=0.000216
2019-09-01 13:23:08,664 [INFO]  Epoch[95] Train-Most_widespread_ritual_frequency_for_ritual_specialist-accuracy=1.000000
2019-09-01 13:23:08,666 [INFO]  Epoch[95] Time cost=0.302
2019-09-01 13:23:08,673 [INFO]  Saved checkpoint to "model/Most_widespread_ritual_frequency_for_ritual_specialist_imputer/model-0095.params"
2019-09-01 13:23:08,698 [INFO]  Epoch[95] Validation-cross-entropy=0.000238
2019-09-01 13:23:08,702 [INFO]  Epoch[95] Validation-Most_widespread_ritual_frequency_for_ritual_specialist-accuracy=1.000000
2019-09-01 13:23:08,857 [INFO]  Epoch[96] Batch [0-21]	Speed: 2312.34 samples/sec	cross-entropy=0.000154	Most_widespread_ritual_frequency_for_ritual_specialist-accuracy=1.000000
2019-09-01 13:23:08,989 [INFO]  Epoch[96] Train-cross-entropy=0.000208
2019-09-01 13:23:08,991 [INFO]  Epoch[96] Train-Most_widespread_ritual_frequency_for_ritual_specialist-accuracy=1.000000
2019-09-01 13:23:08,993 [INFO]  Epoch[96] Time cost=0.289
2019-09-01 13:23:09,000 [INFO]  Saved checkpoint to "model/Most_widespread_ritual_frequency_for_ritual_specialist_imputer/model-0096.params"
2019-09-01 13:23:09,025 [INFO]  Epoch[96] Validation-cross-entropy=0.000231
2019-09-01 13:23:09,030 [INFO]  Epoch[96] Validation-Most_widespread_ritual_frequency_for_ritual_specialist-accuracy=1.000000
2019-09-01 13:23:09,185 [INFO]  Epoch[97] Batch [0-21]	Speed: 2313.19 samples/sec	cross-entropy=0.000149	Most_widespread_ritual_frequency_for_ritual_specialist-accuracy=1.000000
2019-09-01 13:23:09,320 [INFO]  Epoch[97] Train-cross-entropy=0.000202
2019-09-01 13:23:09,322 [INFO]  Epoch[97] Train-Most_widespread_ritual_frequency_for_ritual_specialist-accuracy=1.000000
2019-09-01 13:23:09,325 [INFO]  Epoch[97] Time cost=0.292
2019-09-01 13:23:09,332 [INFO]  Saved checkpoint to "model/Most_widespread_ritual_frequency_for_ritual_specialist_imputer/model-0097.params"
2019-09-01 13:23:09,359 [INFO]  Epoch[97] Validation-cross-entropy=0.000223
2019-09-01 13:23:09,362 [INFO]  Epoch[97] Validation-Most_widespread_ritual_frequency_for_ritual_specialist-accuracy=1.000000
2019-09-01 13:23:09,519 [INFO]  Epoch[98] Batch [0-21]	Speed: 2303.94 samples/sec	cross-entropy=0.000144	Most_widespread_ritual_frequency_for_ritual_specialist-accuracy=1.000000
2019-09-01 13:23:09,653 [INFO]  Epoch[98] Train-cross-entropy=0.000195
2019-09-01 13:23:09,656 [INFO]  Epoch[98] Train-Most_widespread_ritual_frequency_for_ritual_specialist-accuracy=1.000000
2019-09-01 13:23:09,658 [INFO]  Epoch[98] Time cost=0.293
2019-09-01 13:23:09,666 [INFO]  Saved checkpoint to "model/Most_widespread_ritual_frequency_for_ritual_specialist_imputer/model-0098.params"
2019-09-01 13:23:09,695 [INFO]  Epoch[98] Validation-cross-entropy=0.000215
2019-09-01 13:23:09,698 [INFO]  Epoch[98] Validation-Most_widespread_ritual_frequency_for_ritual_specialist-accuracy=1.000000
2019-09-01 13:23:09,856 [INFO]  Epoch[99] Batch [0-21]	Speed: 2292.80 samples/sec	cross-entropy=0.000139	Most_widespread_ritual_frequency_for_ritual_specialist-accuracy=1.000000
2019-09-01 13:23:09,988 [INFO]  Epoch[99] Train-cross-entropy=0.000188
2019-09-01 13:23:09,990 [INFO]  Epoch[99] Train-Most_widespread_ritual_frequency_for_ritual_specialist-accuracy=1.000000
2019-09-01 13:23:09,992 [INFO]  Epoch[99] Time cost=0.293
2019-09-01 13:23:09,999 [INFO]  Saved checkpoint to "model/Most_widespread_ritual_frequency_for_ritual_specialist_imputer/model-0099.params"
2019-09-01 13:23:10,024 [INFO]  Epoch[99] Validation-cross-entropy=0.000209
2019-09-01 13:23:10,027 [INFO]  Epoch[99] Validation-Most_widespread_ritual_frequency_for_ritual_specialist-accuracy=1.000000
2019-09-01 13:23:10,181 [INFO]  Epoch[100] Batch [0-21]	Speed: 2333.41 samples/sec	cross-entropy=0.000135	Most_widespread_ritual_frequency_for_ritual_specialist-accuracy=1.000000
2019-09-01 13:23:10,319 [INFO]  Epoch[100] Train-cross-entropy=0.000182
2019-09-01 13:23:10,321 [INFO]  Epoch[100] Train-Most_widespread_ritual_frequency_for_ritual_specialist-accuracy=1.000000
2019-09-01 13:23:10,323 [INFO]  Epoch[100] Time cost=0.293
2019-09-01 13:23:10,329 [INFO]  Saved checkpoint to "model/Most_widespread_ritual_frequency_for_ritual_specialist_imputer/model-0100.params"
2019-09-01 13:23:10,356 [INFO]  Epoch[100] Validation-cross-entropy=0.000202
2019-09-01 13:23:10,359 [INFO]  Epoch[100] Validation-Most_widespread_ritual_frequency_for_ritual_specialist-accuracy=1.000000
2019-09-01 13:23:10,517 [INFO]  Epoch[101] Batch [0-21]	Speed: 2265.70 samples/sec	cross-entropy=0.000131	Most_widespread_ritual_frequency_for_ritual_specialist-accuracy=1.000000
2019-09-01 13:23:10,655 [INFO]  Epoch[101] Train-cross-entropy=0.000176
2019-09-01 13:23:10,658 [INFO]  Epoch[101] Train-Most_widespread_ritual_frequency_for_ritual_specialist-accuracy=1.000000
2019-09-01 13:23:10,660 [INFO]  Epoch[101] Time cost=0.299
2019-09-01 13:23:10,668 [INFO]  Saved checkpoint to "model/Most_widespread_ritual_frequency_for_ritual_specialist_imputer/model-0101.params"
2019-09-01 13:23:10,694 [INFO]  Epoch[101] Validation-cross-entropy=0.000196
2019-09-01 13:23:10,697 [INFO]  Epoch[101] Validation-Most_widespread_ritual_frequency_for_ritual_specialist-accuracy=1.000000
2019-09-01 13:23:10,855 [INFO]  Epoch[102] Batch [0-21]	Speed: 2296.66 samples/sec	cross-entropy=0.000126	Most_widespread_ritual_frequency_for_ritual_specialist-accuracy=1.000000
2019-09-01 13:23:10,991 [INFO]  Epoch[102] Train-cross-entropy=0.000170
2019-09-01 13:23:10,993 [INFO]  Epoch[102] Train-Most_widespread_ritual_frequency_for_ritual_specialist-accuracy=1.000000
2019-09-01 13:23:10,996 [INFO]  Epoch[102] Time cost=0.296
2019-09-01 13:23:11,004 [INFO]  Saved checkpoint to "model/Most_widespread_ritual_frequency_for_ritual_specialist_imputer/model-0102.params"
2019-09-01 13:23:11,034 [INFO]  Epoch[102] Validation-cross-entropy=0.000190
2019-09-01 13:23:11,037 [INFO]  Epoch[102] Validation-Most_widespread_ritual_frequency_for_ritual_specialist-accuracy=1.000000
2019-09-01 13:23:11,191 [INFO]  Epoch[103] Batch [0-21]	Speed: 2323.62 samples/sec	cross-entropy=0.000122	Most_widespread_ritual_frequency_for_ritual_specialist-accuracy=1.000000
2019-09-01 13:23:11,329 [INFO]  Epoch[103] Train-cross-entropy=0.000165
2019-09-01 13:23:11,331 [INFO]  Epoch[103] Train-Most_widespread_ritual_frequency_for_ritual_specialist-accuracy=1.000000
2019-09-01 13:23:11,333 [INFO]  Epoch[103] Time cost=0.294
2019-09-01 13:23:11,340 [INFO]  Saved checkpoint to "model/Most_widespread_ritual_frequency_for_ritual_specialist_imputer/model-0103.params"
2019-09-01 13:23:11,369 [INFO]  Epoch[103] Validation-cross-entropy=0.000179
2019-09-01 13:23:11,371 [INFO]  Epoch[103] Validation-Most_widespread_ritual_frequency_for_ritual_specialist-accuracy=1.000000
2019-09-01 13:23:11,530 [INFO]  Epoch[104] Batch [0-21]	Speed: 2256.86 samples/sec	cross-entropy=0.000120	Most_widespread_ritual_frequency_for_ritual_specialist-accuracy=1.000000
2019-09-01 13:23:11,681 [INFO]  Epoch[104] Train-cross-entropy=0.000159
2019-09-01 13:23:11,684 [INFO]  Epoch[104] Train-Most_widespread_ritual_frequency_for_ritual_specialist-accuracy=1.000000
2019-09-01 13:23:11,686 [INFO]  Epoch[104] Time cost=0.313
2019-09-01 13:23:11,694 [INFO]  Saved checkpoint to "model/Most_widespread_ritual_frequency_for_ritual_specialist_imputer/model-0104.params"
2019-09-01 13:23:11,724 [INFO]  Epoch[104] Validation-cross-entropy=0.000175
2019-09-01 13:23:11,727 [INFO]  Epoch[104] Validation-Most_widespread_ritual_frequency_for_ritual_specialist-accuracy=1.000000
2019-09-01 13:23:11,885 [INFO]  Epoch[105] Batch [0-21]	Speed: 2267.16 samples/sec	cross-entropy=0.000115	Most_widespread_ritual_frequency_for_ritual_specialist-accuracy=1.000000
2019-09-01 13:23:12,019 [INFO]  Epoch[105] Train-cross-entropy=0.000155
2019-09-01 13:23:12,021 [INFO]  Epoch[105] Train-Most_widespread_ritual_frequency_for_ritual_specialist-accuracy=1.000000
2019-09-01 13:23:12,023 [INFO]  Epoch[105] Time cost=0.294
2019-09-01 13:23:12,030 [INFO]  Saved checkpoint to "model/Most_widespread_ritual_frequency_for_ritual_specialist_imputer/model-0105.params"
2019-09-01 13:23:12,062 [INFO]  Epoch[105] Validation-cross-entropy=0.000167
2019-09-01 13:23:12,064 [INFO]  Epoch[105] Validation-Most_widespread_ritual_frequency_for_ritual_specialist-accuracy=1.000000
2019-09-01 13:23:12,237 [INFO]  Epoch[106] Batch [0-21]	Speed: 2076.76 samples/sec	cross-entropy=0.000112	Most_widespread_ritual_frequency_for_ritual_specialist-accuracy=1.000000
2019-09-01 13:23:12,370 [INFO]  Epoch[106] Train-cross-entropy=0.000149
2019-09-01 13:23:12,372 [INFO]  Epoch[106] Train-Most_widespread_ritual_frequency_for_ritual_specialist-accuracy=1.000000
2019-09-01 13:23:12,374 [INFO]  Epoch[106] Time cost=0.308
2019-09-01 13:23:12,381 [INFO]  Saved checkpoint to "model/Most_widespread_ritual_frequency_for_ritual_specialist_imputer/model-0106.params"
2019-09-01 13:23:12,411 [INFO]  Epoch[106] Validation-cross-entropy=0.000163
2019-09-01 13:23:12,414 [INFO]  Epoch[106] Validation-Most_widespread_ritual_frequency_for_ritual_specialist-accuracy=1.000000
2019-09-01 13:23:12,589 [INFO]  Epoch[107] Batch [0-21]	Speed: 2072.96 samples/sec	cross-entropy=0.000108	Most_widespread_ritual_frequency_for_ritual_specialist-accuracy=1.000000
2019-09-01 13:23:12,722 [INFO]  Epoch[107] Train-cross-entropy=0.000145
2019-09-01 13:23:12,724 [INFO]  Epoch[107] Train-Most_widespread_ritual_frequency_for_ritual_specialist-accuracy=1.000000
2019-09-01 13:23:12,726 [INFO]  Epoch[107] Time cost=0.310
2019-09-01 13:23:12,733 [INFO]  Saved checkpoint to "model/Most_widespread_ritual_frequency_for_ritual_specialist_imputer/model-0107.params"
2019-09-01 13:23:12,758 [INFO]  Epoch[107] Validation-cross-entropy=0.000159
2019-09-01 13:23:12,762 [INFO]  Epoch[107] Validation-Most_widespread_ritual_frequency_for_ritual_specialist-accuracy=1.000000
2019-09-01 13:23:12,917 [INFO]  Epoch[108] Batch [0-21]	Speed: 2305.72 samples/sec	cross-entropy=0.000105	Most_widespread_ritual_frequency_for_ritual_specialist-accuracy=1.000000
2019-09-01 13:23:13,050 [INFO]  Epoch[108] Train-cross-entropy=0.000140
2019-09-01 13:23:13,052 [INFO]  Epoch[108] Train-Most_widespread_ritual_frequency_for_ritual_specialist-accuracy=1.000000
2019-09-01 13:23:13,054 [INFO]  Epoch[108] Time cost=0.290
2019-09-01 13:23:13,061 [INFO]  Saved checkpoint to "model/Most_widespread_ritual_frequency_for_ritual_specialist_imputer/model-0108.params"
2019-09-01 13:23:13,087 [INFO]  Epoch[108] Validation-cross-entropy=0.000152
2019-09-01 13:23:13,090 [INFO]  Epoch[108] Validation-Most_widespread_ritual_frequency_for_ritual_specialist-accuracy=1.000000
2019-09-01 13:23:13,251 [INFO]  Epoch[109] Batch [0-21]	Speed: 2231.34 samples/sec	cross-entropy=0.000101	Most_widespread_ritual_frequency_for_ritual_specialist-accuracy=1.000000
2019-09-01 13:23:13,393 [INFO]  Epoch[109] Train-cross-entropy=0.000136
2019-09-01 13:23:13,395 [INFO]  Epoch[109] Train-Most_widespread_ritual_frequency_for_ritual_specialist-accuracy=1.000000
2019-09-01 13:23:13,397 [INFO]  Epoch[109] Time cost=0.304
2019-09-01 13:23:13,404 [INFO]  Saved checkpoint to "model/Most_widespread_ritual_frequency_for_ritual_specialist_imputer/model-0109.params"
2019-09-01 13:23:13,435 [INFO]  Epoch[109] Validation-cross-entropy=0.000149
2019-09-01 13:23:13,437 [INFO]  Epoch[109] Validation-Most_widespread_ritual_frequency_for_ritual_specialist-accuracy=1.000000
2019-09-01 13:23:13,611 [INFO]  Epoch[110] Batch [0-21]	Speed: 2097.22 samples/sec	cross-entropy=0.000098	Most_widespread_ritual_frequency_for_ritual_specialist-accuracy=1.000000
2019-09-01 13:23:13,748 [INFO]  Epoch[110] Train-cross-entropy=0.000132
2019-09-01 13:23:13,750 [INFO]  Epoch[110] Train-Most_widespread_ritual_frequency_for_ritual_specialist-accuracy=1.000000
2019-09-01 13:23:13,753 [INFO]  Epoch[110] Time cost=0.314
2019-09-01 13:23:13,760 [INFO]  Saved checkpoint to "model/Most_widespread_ritual_frequency_for_ritual_specialist_imputer/model-0110.params"
2019-09-01 13:23:13,790 [INFO]  Epoch[110] Validation-cross-entropy=0.000143
2019-09-01 13:23:13,793 [INFO]  Epoch[110] Validation-Most_widespread_ritual_frequency_for_ritual_specialist-accuracy=1.000000
2019-09-01 13:23:13,953 [INFO]  Epoch[111] Batch [0-21]	Speed: 2246.53 samples/sec	cross-entropy=0.000095	Most_widespread_ritual_frequency_for_ritual_specialist-accuracy=1.000000
2019-09-01 13:23:14,107 [INFO]  Epoch[111] Train-cross-entropy=0.000127
2019-09-01 13:23:14,110 [INFO]  Epoch[111] Train-Most_widespread_ritual_frequency_for_ritual_specialist-accuracy=1.000000
2019-09-01 13:23:14,113 [INFO]  Epoch[111] Time cost=0.317
2019-09-01 13:23:14,121 [INFO]  Saved checkpoint to "model/Most_widespread_ritual_frequency_for_ritual_specialist_imputer/model-0111.params"
2019-09-01 13:23:14,151 [INFO]  Epoch[111] Validation-cross-entropy=0.000140
2019-09-01 13:23:14,154 [INFO]  Epoch[111] Validation-Most_widespread_ritual_frequency_for_ritual_specialist-accuracy=1.000000
2019-09-01 13:23:14,314 [INFO]  Epoch[112] Batch [0-21]	Speed: 2243.03 samples/sec	cross-entropy=0.000092	Most_widespread_ritual_frequency_for_ritual_specialist-accuracy=1.000000
2019-09-01 13:23:14,449 [INFO]  Epoch[112] Train-cross-entropy=0.000124
2019-09-01 13:23:14,452 [INFO]  Epoch[112] Train-Most_widespread_ritual_frequency_for_ritual_specialist-accuracy=1.000000
2019-09-01 13:23:14,454 [INFO]  Epoch[112] Time cost=0.298
2019-09-01 13:23:14,462 [INFO]  Saved checkpoint to "model/Most_widespread_ritual_frequency_for_ritual_specialist_imputer/model-0112.params"
2019-09-01 13:23:14,490 [INFO]  Epoch[112] Validation-cross-entropy=0.000135
2019-09-01 13:23:14,493 [INFO]  Epoch[112] Validation-Most_widespread_ritual_frequency_for_ritual_specialist-accuracy=1.000000
2019-09-01 13:23:14,659 [INFO]  Epoch[113] Batch [0-21]	Speed: 2155.49 samples/sec	cross-entropy=0.000089	Most_widespread_ritual_frequency_for_ritual_specialist-accuracy=1.000000
2019-09-01 13:23:14,792 [INFO]  Epoch[113] Train-cross-entropy=0.000120
2019-09-01 13:23:14,794 [INFO]  Epoch[113] Train-Most_widespread_ritual_frequency_for_ritual_specialist-accuracy=1.000000
2019-09-01 13:23:14,796 [INFO]  Epoch[113] Time cost=0.300
2019-09-01 13:23:14,803 [INFO]  Saved checkpoint to "model/Most_widespread_ritual_frequency_for_ritual_specialist_imputer/model-0113.params"
2019-09-01 13:23:14,833 [INFO]  Epoch[113] Validation-cross-entropy=0.000132
2019-09-01 13:23:14,835 [INFO]  Epoch[113] Validation-Most_widespread_ritual_frequency_for_ritual_specialist-accuracy=1.000000
2019-09-01 13:23:14,998 [INFO]  Epoch[114] Batch [0-21]	Speed: 2246.87 samples/sec	cross-entropy=0.000086	Most_widespread_ritual_frequency_for_ritual_specialist-accuracy=1.000000
2019-09-01 13:23:15,143 [INFO]  Epoch[114] Train-cross-entropy=0.000117
2019-09-01 13:23:15,145 [INFO]  Epoch[114] Train-Most_widespread_ritual_frequency_for_ritual_specialist-accuracy=1.000000
2019-09-01 13:23:15,148 [INFO]  Epoch[114] Time cost=0.311
2019-09-01 13:23:15,156 [INFO]  Saved checkpoint to "model/Most_widespread_ritual_frequency_for_ritual_specialist_imputer/model-0114.params"
2019-09-01 13:23:15,184 [INFO]  Epoch[114] Validation-cross-entropy=0.000127
2019-09-01 13:23:15,187 [INFO]  Epoch[114] Validation-Most_widespread_ritual_frequency_for_ritual_specialist-accuracy=1.000000
2019-09-01 13:23:15,346 [INFO]  Epoch[115] Batch [0-21]	Speed: 2257.66 samples/sec	cross-entropy=0.000083	Most_widespread_ritual_frequency_for_ritual_specialist-accuracy=1.000000
2019-09-01 13:23:15,483 [INFO]  Epoch[115] Train-cross-entropy=0.000113
2019-09-01 13:23:15,486 [INFO]  Epoch[115] Train-Most_widespread_ritual_frequency_for_ritual_specialist-accuracy=1.000000
2019-09-01 13:23:15,488 [INFO]  Epoch[115] Time cost=0.298
2019-09-01 13:23:15,496 [INFO]  Saved checkpoint to "model/Most_widespread_ritual_frequency_for_ritual_specialist_imputer/model-0115.params"
2019-09-01 13:23:15,528 [INFO]  Epoch[115] Validation-cross-entropy=0.000124
2019-09-01 13:23:15,531 [INFO]  Epoch[115] Validation-Most_widespread_ritual_frequency_for_ritual_specialist-accuracy=1.000000
2019-09-01 13:23:15,694 [INFO]  Epoch[116] Batch [0-21]	Speed: 2248.07 samples/sec	cross-entropy=0.000083	Most_widespread_ritual_frequency_for_ritual_specialist-accuracy=1.000000
2019-09-01 13:23:15,830 [INFO]  Epoch[116] Train-cross-entropy=0.000109
2019-09-01 13:23:15,833 [INFO]  Epoch[116] Train-Most_widespread_ritual_frequency_for_ritual_specialist-accuracy=1.000000
2019-09-01 13:23:15,835 [INFO]  Epoch[116] Time cost=0.302
2019-09-01 13:23:15,842 [INFO]  Saved checkpoint to "model/Most_widespread_ritual_frequency_for_ritual_specialist_imputer/model-0116.params"
2019-09-01 13:23:15,871 [INFO]  Epoch[116] Validation-cross-entropy=0.000120
2019-09-01 13:23:15,874 [INFO]  Epoch[116] Validation-Most_widespread_ritual_frequency_for_ritual_specialist-accuracy=1.000000
2019-09-01 13:23:16,040 [INFO]  Epoch[117] Batch [0-21]	Speed: 2149.53 samples/sec	cross-entropy=0.000080	Most_widespread_ritual_frequency_for_ritual_specialist-accuracy=1.000000
2019-09-01 13:23:16,197 [INFO]  Epoch[117] Train-cross-entropy=0.000106
2019-09-01 13:23:16,199 [INFO]  Epoch[117] Train-Most_widespread_ritual_frequency_for_ritual_specialist-accuracy=1.000000
2019-09-01 13:23:16,201 [INFO]  Epoch[117] Time cost=0.325
2019-09-01 13:23:16,207 [INFO]  Saved checkpoint to "model/Most_widespread_ritual_frequency_for_ritual_specialist_imputer/model-0117.params"
2019-09-01 13:23:16,233 [INFO]  Epoch[117] Validation-cross-entropy=0.000118
2019-09-01 13:23:16,236 [INFO]  Epoch[117] Validation-Most_widespread_ritual_frequency_for_ritual_specialist-accuracy=1.000000
2019-09-01 13:23:16,411 [INFO]  Epoch[118] Batch [0-21]	Speed: 2034.03 samples/sec	cross-entropy=0.000077	Most_widespread_ritual_frequency_for_ritual_specialist-accuracy=1.000000
2019-09-01 13:23:16,552 [INFO]  Epoch[118] Train-cross-entropy=0.000103
2019-09-01 13:23:16,555 [INFO]  Epoch[118] Train-Most_widespread_ritual_frequency_for_ritual_specialist-accuracy=1.000000
2019-09-01 13:23:16,558 [INFO]  Epoch[118] Time cost=0.320
2019-09-01 13:23:16,566 [INFO]  Saved checkpoint to "model/Most_widespread_ritual_frequency_for_ritual_specialist_imputer/model-0118.params"
2019-09-01 13:23:16,597 [INFO]  Epoch[118] Validation-cross-entropy=0.000114
2019-09-01 13:23:16,599 [INFO]  Epoch[118] Validation-Most_widespread_ritual_frequency_for_ritual_specialist-accuracy=1.000000
2019-09-01 13:23:16,757 [INFO]  Epoch[119] Batch [0-21]	Speed: 2277.91 samples/sec	cross-entropy=0.000075	Most_widespread_ritual_frequency_for_ritual_specialist-accuracy=1.000000
2019-09-01 13:23:16,892 [INFO]  Epoch[119] Train-cross-entropy=0.000100
2019-09-01 13:23:16,895 [INFO]  Epoch[119] Train-Most_widespread_ritual_frequency_for_ritual_specialist-accuracy=1.000000
2019-09-01 13:23:16,897 [INFO]  Epoch[119] Time cost=0.295
2019-09-01 13:23:16,905 [INFO]  Saved checkpoint to "model/Most_widespread_ritual_frequency_for_ritual_specialist_imputer/model-0119.params"
2019-09-01 13:23:16,934 [INFO]  Epoch[119] Validation-cross-entropy=0.000111
2019-09-01 13:23:16,936 [INFO]  Epoch[119] Validation-Most_widespread_ritual_frequency_for_ritual_specialist-accuracy=1.000000
2019-09-01 13:23:17,114 [INFO]  Epoch[120] Batch [0-21]	Speed: 1995.14 samples/sec	cross-entropy=0.000072	Most_widespread_ritual_frequency_for_ritual_specialist-accuracy=1.000000
2019-09-01 13:23:17,247 [INFO]  Epoch[120] Train-cross-entropy=0.000097
2019-09-01 13:23:17,249 [INFO]  Epoch[120] Train-Most_widespread_ritual_frequency_for_ritual_specialist-accuracy=1.000000
2019-09-01 13:23:17,251 [INFO]  Epoch[120] Time cost=0.312
2019-09-01 13:23:17,257 [INFO]  Saved checkpoint to "model/Most_widespread_ritual_frequency_for_ritual_specialist_imputer/model-0120.params"
2019-09-01 13:23:17,282 [INFO]  Epoch[120] Validation-cross-entropy=0.000108
2019-09-01 13:23:17,285 [INFO]  Epoch[120] Validation-Most_widespread_ritual_frequency_for_ritual_specialist-accuracy=1.000000
2019-09-01 13:23:17,452 [INFO]  Epoch[121] Batch [0-21]	Speed: 2132.26 samples/sec	cross-entropy=0.000070	Most_widespread_ritual_frequency_for_ritual_specialist-accuracy=1.000000
2019-09-01 13:23:17,593 [INFO]  Epoch[121] Train-cross-entropy=0.000093
2019-09-01 13:23:17,597 [INFO]  Epoch[121] Train-Most_widespread_ritual_frequency_for_ritual_specialist-accuracy=1.000000
2019-09-01 13:23:17,599 [INFO]  Epoch[121] Time cost=0.311
2019-09-01 13:23:17,606 [INFO]  Saved checkpoint to "model/Most_widespread_ritual_frequency_for_ritual_specialist_imputer/model-0121.params"
2019-09-01 13:23:17,636 [INFO]  Epoch[121] Validation-cross-entropy=0.000105
2019-09-01 13:23:17,639 [INFO]  Epoch[121] Validation-Most_widespread_ritual_frequency_for_ritual_specialist-accuracy=1.000000
2019-09-01 13:23:17,806 [INFO]  Epoch[122] Batch [0-21]	Speed: 2189.52 samples/sec	cross-entropy=0.000068	Most_widespread_ritual_frequency_for_ritual_specialist-accuracy=1.000000
2019-09-01 13:23:17,938 [INFO]  Epoch[122] Train-cross-entropy=0.000091
2019-09-01 13:23:17,940 [INFO]  Epoch[122] Train-Most_widespread_ritual_frequency_for_ritual_specialist-accuracy=1.000000
2019-09-01 13:23:17,942 [INFO]  Epoch[122] Time cost=0.302
2019-09-01 13:23:17,949 [INFO]  Saved checkpoint to "model/Most_widespread_ritual_frequency_for_ritual_specialist_imputer/model-0122.params"
2019-09-01 13:23:17,974 [INFO]  Epoch[122] Validation-cross-entropy=0.000101
2019-09-01 13:23:17,977 [INFO]  Epoch[122] Validation-Most_widespread_ritual_frequency_for_ritual_specialist-accuracy=1.000000
2019-09-01 13:23:18,141 [INFO]  Epoch[123] Batch [0-21]	Speed: 2169.54 samples/sec	cross-entropy=0.000065	Most_widespread_ritual_frequency_for_ritual_specialist-accuracy=1.000000
2019-09-01 13:23:18,277 [INFO]  Epoch[123] Train-cross-entropy=0.000088
2019-09-01 13:23:18,279 [INFO]  Epoch[123] Train-Most_widespread_ritual_frequency_for_ritual_specialist-accuracy=1.000000
2019-09-01 13:23:18,282 [INFO]  Epoch[123] Time cost=0.303
2019-09-01 13:23:18,289 [INFO]  Saved checkpoint to "model/Most_widespread_ritual_frequency_for_ritual_specialist_imputer/model-0123.params"
2019-09-01 13:23:18,318 [INFO]  Epoch[123] Validation-cross-entropy=0.000097
2019-09-01 13:23:18,320 [INFO]  Epoch[123] Validation-Most_widespread_ritual_frequency_for_ritual_specialist-accuracy=1.000000
2019-09-01 13:23:18,474 [INFO]  Epoch[124] Batch [0-21]	Speed: 2322.17 samples/sec	cross-entropy=0.000064	Most_widespread_ritual_frequency_for_ritual_specialist-accuracy=1.000000
2019-09-01 13:23:18,615 [INFO]  Epoch[124] Train-cross-entropy=0.000085
2019-09-01 13:23:18,618 [INFO]  Epoch[124] Train-Most_widespread_ritual_frequency_for_ritual_specialist-accuracy=1.000000
2019-09-01 13:23:18,620 [INFO]  Epoch[124] Time cost=0.297
2019-09-01 13:23:18,626 [INFO]  Saved checkpoint to "model/Most_widespread_ritual_frequency_for_ritual_specialist_imputer/model-0124.params"
2019-09-01 13:23:18,651 [INFO]  Epoch[124] Validation-cross-entropy=0.000096
2019-09-01 13:23:18,654 [INFO]  Epoch[124] Validation-Most_widespread_ritual_frequency_for_ritual_specialist-accuracy=1.000000
2019-09-01 13:23:18,812 [INFO]  Epoch[125] Batch [0-21]	Speed: 2266.95 samples/sec	cross-entropy=0.000062	Most_widespread_ritual_frequency_for_ritual_specialist-accuracy=1.000000
2019-09-01 13:23:18,944 [INFO]  Epoch[125] Train-cross-entropy=0.000083
2019-09-01 13:23:18,947 [INFO]  Epoch[125] Train-Most_widespread_ritual_frequency_for_ritual_specialist-accuracy=1.000000
2019-09-01 13:23:18,949 [INFO]  Epoch[125] Time cost=0.292
2019-09-01 13:23:18,955 [INFO]  Saved checkpoint to "model/Most_widespread_ritual_frequency_for_ritual_specialist_imputer/model-0125.params"
2019-09-01 13:23:18,981 [INFO]  Epoch[125] Validation-cross-entropy=0.000092
2019-09-01 13:23:18,984 [INFO]  Epoch[125] Validation-Most_widespread_ritual_frequency_for_ritual_specialist-accuracy=1.000000
2019-09-01 13:23:19,149 [INFO]  Epoch[126] Batch [0-21]	Speed: 2169.66 samples/sec	cross-entropy=0.000060	Most_widespread_ritual_frequency_for_ritual_specialist-accuracy=1.000000
2019-09-01 13:23:19,284 [INFO]  Epoch[126] Train-cross-entropy=0.000080
2019-09-01 13:23:19,286 [INFO]  Epoch[126] Train-Most_widespread_ritual_frequency_for_ritual_specialist-accuracy=1.000000
2019-09-01 13:23:19,289 [INFO]  Epoch[126] Time cost=0.302
2019-09-01 13:23:19,296 [INFO]  Saved checkpoint to "model/Most_widespread_ritual_frequency_for_ritual_specialist_imputer/model-0126.params"
2019-09-01 13:23:19,324 [INFO]  Epoch[126] Validation-cross-entropy=0.000090
2019-09-01 13:23:19,328 [INFO]  Epoch[126] Validation-Most_widespread_ritual_frequency_for_ritual_specialist-accuracy=1.000000
2019-09-01 13:23:19,484 [INFO]  Epoch[127] Batch [0-21]	Speed: 2304.88 samples/sec	cross-entropy=0.000058	Most_widespread_ritual_frequency_for_ritual_specialist-accuracy=1.000000
2019-09-01 13:23:19,626 [INFO]  Epoch[127] Train-cross-entropy=0.000078
2019-09-01 13:23:19,628 [INFO]  Epoch[127] Train-Most_widespread_ritual_frequency_for_ritual_specialist-accuracy=1.000000
2019-09-01 13:23:19,630 [INFO]  Epoch[127] Time cost=0.300
2019-09-01 13:23:19,637 [INFO]  Saved checkpoint to "model/Most_widespread_ritual_frequency_for_ritual_specialist_imputer/model-0127.params"
2019-09-01 13:23:19,662 [INFO]  Epoch[127] Validation-cross-entropy=0.000088
2019-09-01 13:23:19,666 [INFO]  Epoch[127] Validation-Most_widespread_ritual_frequency_for_ritual_specialist-accuracy=1.000000
2019-09-01 13:23:19,822 [INFO]  Epoch[128] Batch [0-21]	Speed: 2292.84 samples/sec	cross-entropy=0.000056	Most_widespread_ritual_frequency_for_ritual_specialist-accuracy=1.000000
2019-09-01 13:23:19,956 [INFO]  Epoch[128] Train-cross-entropy=0.000076
2019-09-01 13:23:19,959 [INFO]  Epoch[128] Train-Most_widespread_ritual_frequency_for_ritual_specialist-accuracy=1.000000
2019-09-01 13:23:19,961 [INFO]  Epoch[128] Time cost=0.293
2019-09-01 13:23:19,969 [INFO]  Saved checkpoint to "model/Most_widespread_ritual_frequency_for_ritual_specialist_imputer/model-0128.params"
2019-09-01 13:23:19,997 [INFO]  Epoch[128] Validation-cross-entropy=0.000085
2019-09-01 13:23:20,000 [INFO]  Epoch[128] Validation-Most_widespread_ritual_frequency_for_ritual_specialist-accuracy=1.000000
2019-09-01 13:23:20,165 [INFO]  Epoch[129] Batch [0-21]	Speed: 2153.41 samples/sec	cross-entropy=0.000054	Most_widespread_ritual_frequency_for_ritual_specialist-accuracy=1.000000
2019-09-01 13:23:20,300 [INFO]  Epoch[129] Train-cross-entropy=0.000074
2019-09-01 13:23:20,303 [INFO]  Epoch[129] Train-Most_widespread_ritual_frequency_for_ritual_specialist-accuracy=1.000000
2019-09-01 13:23:20,305 [INFO]  Epoch[129] Time cost=0.303
2019-09-01 13:23:20,313 [INFO]  Saved checkpoint to "model/Most_widespread_ritual_frequency_for_ritual_specialist_imputer/model-0129.params"
2019-09-01 13:23:20,344 [INFO]  Epoch[129] Validation-cross-entropy=0.000083
2019-09-01 13:23:20,347 [INFO]  Epoch[129] Validation-Most_widespread_ritual_frequency_for_ritual_specialist-accuracy=1.000000
2019-09-01 13:23:20,517 [INFO]  Epoch[130] Batch [0-21]	Speed: 2149.57 samples/sec	cross-entropy=0.000052	Most_widespread_ritual_frequency_for_ritual_specialist-accuracy=1.000000
2019-09-01 13:23:20,660 [INFO]  Epoch[130] Train-cross-entropy=0.000071
2019-09-01 13:23:20,663 [INFO]  Epoch[130] Train-Most_widespread_ritual_frequency_for_ritual_specialist-accuracy=1.000000
2019-09-01 13:23:20,665 [INFO]  Epoch[130] Time cost=0.316
2019-09-01 13:23:20,671 [INFO]  Saved checkpoint to "model/Most_widespread_ritual_frequency_for_ritual_specialist_imputer/model-0130.params"
2019-09-01 13:23:20,700 [INFO]  Epoch[130] Validation-cross-entropy=0.000080
2019-09-01 13:23:20,702 [INFO]  Epoch[130] Validation-Most_widespread_ritual_frequency_for_ritual_specialist-accuracy=1.000000
2019-09-01 13:23:20,862 [INFO]  Epoch[131] Batch [0-21]	Speed: 2225.10 samples/sec	cross-entropy=0.000051	Most_widespread_ritual_frequency_for_ritual_specialist-accuracy=1.000000
2019-09-01 13:23:20,994 [INFO]  Epoch[131] Train-cross-entropy=0.000069
2019-09-01 13:23:20,997 [INFO]  Epoch[131] Train-Most_widespread_ritual_frequency_for_ritual_specialist-accuracy=1.000000
2019-09-01 13:23:20,999 [INFO]  Epoch[131] Time cost=0.295
2019-09-01 13:23:21,005 [INFO]  Saved checkpoint to "model/Most_widespread_ritual_frequency_for_ritual_specialist_imputer/model-0131.params"
2019-09-01 13:23:21,038 [INFO]  Epoch[131] Validation-cross-entropy=0.000079
2019-09-01 13:23:21,041 [INFO]  Epoch[131] Validation-Most_widespread_ritual_frequency_for_ritual_specialist-accuracy=1.000000
2019-09-01 13:23:21,204 [INFO]  Epoch[132] Batch [0-21]	Speed: 2262.48 samples/sec	cross-entropy=0.000049	Most_widespread_ritual_frequency_for_ritual_specialist-accuracy=1.000000
2019-09-01 13:23:21,339 [INFO]  Epoch[132] Train-cross-entropy=0.000067
2019-09-01 13:23:21,341 [INFO]  Epoch[132] Train-Most_widespread_ritual_frequency_for_ritual_specialist-accuracy=1.000000
2019-09-01 13:23:21,343 [INFO]  Epoch[132] Time cost=0.300
2019-09-01 13:23:21,350 [INFO]  Saved checkpoint to "model/Most_widespread_ritual_frequency_for_ritual_specialist_imputer/model-0132.params"
2019-09-01 13:23:21,375 [INFO]  Epoch[132] Validation-cross-entropy=0.000076
2019-09-01 13:23:21,379 [INFO]  Epoch[132] Validation-Most_widespread_ritual_frequency_for_ritual_specialist-accuracy=1.000000
2019-09-01 13:23:21,550 [INFO]  Epoch[133] Batch [0-21]	Speed: 2076.98 samples/sec	cross-entropy=0.000048	Most_widespread_ritual_frequency_for_ritual_specialist-accuracy=1.000000
2019-09-01 13:23:21,698 [INFO]  Epoch[133] Train-cross-entropy=0.000065
2019-09-01 13:23:21,700 [INFO]  Epoch[133] Train-Most_widespread_ritual_frequency_for_ritual_specialist-accuracy=1.000000
2019-09-01 13:23:21,702 [INFO]  Epoch[133] Time cost=0.321
2019-09-01 13:23:21,709 [INFO]  Saved checkpoint to "model/Most_widespread_ritual_frequency_for_ritual_specialist_imputer/model-0133.params"
2019-09-01 13:23:21,734 [INFO]  Epoch[133] Validation-cross-entropy=0.000074
2019-09-01 13:23:21,737 [INFO]  Epoch[133] Validation-Most_widespread_ritual_frequency_for_ritual_specialist-accuracy=1.000000
2019-09-01 13:23:21,892 [INFO]  Epoch[134] Batch [0-21]	Speed: 2308.81 samples/sec	cross-entropy=0.000046	Most_widespread_ritual_frequency_for_ritual_specialist-accuracy=1.000000
2019-09-01 13:23:22,065 [INFO]  Epoch[134] Train-cross-entropy=0.000063
2019-09-01 13:23:22,068 [INFO]  Epoch[134] Train-Most_widespread_ritual_frequency_for_ritual_specialist-accuracy=1.000000
2019-09-01 13:23:22,070 [INFO]  Epoch[134] Time cost=0.330
2019-09-01 13:23:22,076 [INFO]  Saved checkpoint to "model/Most_widespread_ritual_frequency_for_ritual_specialist_imputer/model-0134.params"
2019-09-01 13:23:22,113 [INFO]  Epoch[134] Validation-cross-entropy=0.000072
2019-09-01 13:23:22,115 [INFO]  Epoch[134] Validation-Most_widespread_ritual_frequency_for_ritual_specialist-accuracy=1.000000
2019-09-01 13:23:22,282 [INFO]  Epoch[135] Batch [0-21]	Speed: 2177.32 samples/sec	cross-entropy=0.000045	Most_widespread_ritual_frequency_for_ritual_specialist-accuracy=1.000000
2019-09-01 13:23:22,415 [INFO]  Epoch[135] Train-cross-entropy=0.000062
2019-09-01 13:23:22,418 [INFO]  Epoch[135] Train-Most_widespread_ritual_frequency_for_ritual_specialist-accuracy=1.000000
2019-09-01 13:23:22,420 [INFO]  Epoch[135] Time cost=0.302
2019-09-01 13:23:22,426 [INFO]  Saved checkpoint to "model/Most_widespread_ritual_frequency_for_ritual_specialist_imputer/model-0135.params"
2019-09-01 13:23:22,452 [INFO]  Epoch[135] Validation-cross-entropy=0.000071
2019-09-01 13:23:22,455 [INFO]  Epoch[135] Validation-Most_widespread_ritual_frequency_for_ritual_specialist-accuracy=1.000000
2019-09-01 13:23:22,622 [INFO]  Epoch[136] Batch [0-21]	Speed: 2130.14 samples/sec	cross-entropy=0.000044	Most_widespread_ritual_frequency_for_ritual_specialist-accuracy=1.000000
2019-09-01 13:23:22,757 [INFO]  Epoch[136] Train-cross-entropy=0.000060
2019-09-01 13:23:22,759 [INFO]  Epoch[136] Train-Most_widespread_ritual_frequency_for_ritual_specialist-accuracy=1.000000
2019-09-01 13:23:22,761 [INFO]  Epoch[136] Time cost=0.305
2019-09-01 13:23:22,768 [INFO]  Saved checkpoint to "model/Most_widespread_ritual_frequency_for_ritual_specialist_imputer/model-0136.params"
2019-09-01 13:23:22,794 [INFO]  Epoch[136] Validation-cross-entropy=0.000067
2019-09-01 13:23:22,797 [INFO]  Epoch[136] Validation-Most_widespread_ritual_frequency_for_ritual_specialist-accuracy=1.000000
2019-09-01 13:23:22,951 [INFO]  Epoch[137] Batch [0-21]	Speed: 2315.51 samples/sec	cross-entropy=0.000043	Most_widespread_ritual_frequency_for_ritual_specialist-accuracy=1.000000
2019-09-01 13:23:23,092 [INFO]  Epoch[137] Train-cross-entropy=0.000058
2019-09-01 13:23:23,094 [INFO]  Epoch[137] Train-Most_widespread_ritual_frequency_for_ritual_specialist-accuracy=1.000000
2019-09-01 13:23:23,096 [INFO]  Epoch[137] Time cost=0.297
2019-09-01 13:23:23,103 [INFO]  Saved checkpoint to "model/Most_widespread_ritual_frequency_for_ritual_specialist_imputer/model-0137.params"
2019-09-01 13:23:23,128 [INFO]  Epoch[137] Validation-cross-entropy=0.000066
2019-09-01 13:23:23,131 [INFO]  Epoch[137] Validation-Most_widespread_ritual_frequency_for_ritual_specialist-accuracy=1.000000
2019-09-01 13:23:23,293 [INFO]  Epoch[138] Batch [0-21]	Speed: 2198.80 samples/sec	cross-entropy=0.000041	Most_widespread_ritual_frequency_for_ritual_specialist-accuracy=1.000000
2019-09-01 13:23:23,426 [INFO]  Epoch[138] Train-cross-entropy=0.000056
2019-09-01 13:23:23,428 [INFO]  Epoch[138] Train-Most_widespread_ritual_frequency_for_ritual_specialist-accuracy=1.000000
2019-09-01 13:23:23,430 [INFO]  Epoch[138] Time cost=0.297
2019-09-01 13:23:23,437 [INFO]  Saved checkpoint to "model/Most_widespread_ritual_frequency_for_ritual_specialist_imputer/model-0138.params"
2019-09-01 13:23:23,462 [INFO]  Epoch[138] Validation-cross-entropy=0.000064
2019-09-01 13:23:23,465 [INFO]  Epoch[138] Validation-Most_widespread_ritual_frequency_for_ritual_specialist-accuracy=1.000000
2019-09-01 13:23:23,631 [INFO]  Epoch[139] Batch [0-21]	Speed: 2149.53 samples/sec	cross-entropy=0.000040	Most_widespread_ritual_frequency_for_ritual_specialist-accuracy=1.000000
2019-09-01 13:23:23,764 [INFO]  Epoch[139] Train-cross-entropy=0.000055
2019-09-01 13:23:23,766 [INFO]  Epoch[139] Train-Most_widespread_ritual_frequency_for_ritual_specialist-accuracy=1.000000
2019-09-01 13:23:23,768 [INFO]  Epoch[139] Time cost=0.301
2019-09-01 13:23:23,775 [INFO]  Saved checkpoint to "model/Most_widespread_ritual_frequency_for_ritual_specialist_imputer/model-0139.params"
2019-09-01 13:23:23,800 [INFO]  Epoch[139] Validation-cross-entropy=0.000062
2019-09-01 13:23:23,803 [INFO]  Epoch[139] Validation-Most_widespread_ritual_frequency_for_ritual_specialist-accuracy=1.000000
2019-09-01 13:23:23,959 [INFO]  Epoch[140] Batch [0-21]	Speed: 2283.22 samples/sec	cross-entropy=0.000039	Most_widespread_ritual_frequency_for_ritual_specialist-accuracy=1.000000
2019-09-01 13:23:24,106 [INFO]  Epoch[140] Train-cross-entropy=0.000053
2019-09-01 13:23:24,108 [INFO]  Epoch[140] Train-Most_widespread_ritual_frequency_for_ritual_specialist-accuracy=1.000000
2019-09-01 13:23:24,110 [INFO]  Epoch[140] Time cost=0.305
2019-09-01 13:23:24,117 [INFO]  Saved checkpoint to "model/Most_widespread_ritual_frequency_for_ritual_specialist_imputer/model-0140.params"
2019-09-01 13:23:24,142 [INFO]  Epoch[140] Validation-cross-entropy=0.000060
2019-09-01 13:23:24,145 [INFO]  Epoch[140] Validation-Most_widespread_ritual_frequency_for_ritual_specialist-accuracy=1.000000
2019-09-01 13:23:24,311 [INFO]  Epoch[141] Batch [0-21]	Speed: 2148.50 samples/sec	cross-entropy=0.000038	Most_widespread_ritual_frequency_for_ritual_specialist-accuracy=1.000000
2019-09-01 13:23:24,445 [INFO]  Epoch[141] Train-cross-entropy=0.000052
[truncated: 396,801 more chars]
