# Supplementary material for: The two types of society: Computationally revealing recurrent social formations and their evolutionary trajectories
Source: PLoS One. 2020 May 13;15(5):e0232609. doi: 10.1371/journal.pone.0232609 (PMC7219743; doi:10.1371/journal.pone.0232609)
Supplement: S2 File — We include our Python 3 program that begins with the original, untampered Seshat database and performs the entire process of turning it into Shiny Seshat (including all error correction, Complexity Characteristic creation, imputation of missing values, etc.). (ZIP) [file pone.0232609.s004.zip › model/Scale_of_supracultural_interaction_imputer/imputer.log]

2019-09-01 13:13:42	478 [INFO] CategoricalEncoder for column Scale_of_supracultural_interaction found only 44 occurrences of value 1000000
2019-09-01 13:13:42	480 [INFO] CategoricalEncoder for column Scale_of_supracultural_interaction found only 38 occurrences of value 3000000
2019-09-01 13:13:42	483 [INFO] CategoricalEncoder for column Scale_of_supracultural_interaction found only 28 occurrences of value 17000000
2019-09-01 13:13:42	485 [INFO] CategoricalEncoder for column Scale_of_supracultural_interaction found only 23 occurrences of value 4500000
2019-09-01 13:13:42	486 [INFO] CategoricalEncoder for column Scale_of_supracultural_interaction found only 21 occurrences of value 11000000
2019-09-01 13:13:42	488 [INFO] CategoricalEncoder for column Scale_of_supracultural_interaction found only 20 occurrences of value 2175000
2019-09-01 13:13:42	491 [INFO] CategoricalEncoder for column Scale_of_supracultural_interaction found only 17 occurrences of value 9000000
2019-09-01 13:13:42	493 [INFO] CategoricalEncoder for column Scale_of_supracultural_interaction found only 15 occurrences of value 750000
2019-09-01 13:13:42	496 [INFO] CategoricalEncoder for column Scale_of_supracultural_interaction found only 15 occurrences of value 13100000
2019-09-01 13:13:42	498 [INFO] CategoricalEncoder for column Scale_of_supracultural_interaction found only 11 occurrences of value 5112903
2019-09-01 13:13:42	499 [INFO] CategoricalEncoder for column Scale_of_supracultural_interaction found only 11 occurrences of value 3500000
2019-09-01 13:13:42	501 [INFO] CategoricalEncoder for column Scale_of_supracultural_interaction found only 11 occurrences of value 5500000
2019-09-01 13:13:42	503 [INFO] CategoricalEncoder for column Scale_of_supracultural_interaction found only 10 occurrences of value 4000000
2019-09-01 13:13:42	504 [INFO] CategoricalEncoder for column Scale_of_supracultural_interaction found only 10 occurrences of value 25000
2019-09-01 13:13:42	506 [INFO] CategoricalEncoder for column Scale_of_supracultural_interaction found only 9 occurrences of value 11300000
2019-09-01 13:13:42	507 [INFO] CategoricalEncoder for column Scale_of_supracultural_interaction found only 8 occurrences of value 320000
2019-09-01 13:13:42	509 [INFO] CategoricalEncoder for column Scale_of_supracultural_interaction found only 8 occurrences of value 940000
2019-09-01 13:13:42	510 [INFO] CategoricalEncoder for column Scale_of_supracultural_interaction found only 8 occurrences of value not applicable
2019-09-01 13:13:42	512 [INFO] CategoricalEncoder for column Scale_of_supracultural_interaction found only 7 occurrences of value 78000
2019-09-01 13:13:42	514 [INFO] CategoricalEncoder for column Scale_of_supracultural_interaction found only 7 occurrences of value 1700000
2019-09-01 13:13:42	515 [INFO] CategoricalEncoder for column Scale_of_supracultural_interaction found only 7 occurrences of value 4771577
2019-09-01 13:13:42	517 [INFO] CategoricalEncoder for column Scale_of_supracultural_interaction found only 7 occurrences of value 8804395
2019-09-01 13:13:42	518 [INFO] CategoricalEncoder for column Scale_of_supracultural_interaction found only 6 occurrences of value 2200000
2019-09-01 13:13:42	520 [INFO] CategoricalEncoder for column Scale_of_supracultural_interaction found only 6 occurrences of value 1500000
2019-09-01 13:13:42	522 [INFO] CategoricalEncoder for column Scale_of_supracultural_interaction found only 5 occurrences of value 3425804
2019-09-01 13:13:42	524 [INFO] CategoricalEncoder for column Scale_of_supracultural_interaction found only 5 occurrences of value 5000000
2019-09-01 13:13:42	526 [INFO] CategoricalEncoder for column Scale_of_supracultural_interaction found only 5 occurrences of value 90000
2019-09-01 13:13:42	527 [INFO] CategoricalEncoder for column Scale_of_supracultural_interaction found only 5 occurrences of value 0
2019-09-01 13:13:42	529 [INFO] CategoricalEncoder for column Scale_of_supracultural_interaction found only 5 occurrences of value 3243000
2019-09-01 13:13:42	530 [INFO] CategoricalEncoder for column Scale_of_supracultural_interaction found only 5 occurrences of value 15000000
2019-09-01 13:13:42	531 [INFO] CategoricalEncoder for column Scale_of_supracultural_interaction found only 4 occurrences of value 250000
2019-09-01 13:13:42	534 [INFO] CategoricalEncoder for column Scale_of_supracultural_interaction found only 4 occurrences of value 5400000
2019-09-01 13:13:42	535 [INFO] CategoricalEncoder for column Scale_of_supracultural_interaction found only 4 occurrences of value 2700000
2019-09-01 13:13:42	537 [INFO] CategoricalEncoder for column Scale_of_supracultural_interaction found only 4 occurrences of value 7400000
2019-09-01 13:13:42	539 [INFO] CategoricalEncoder for column Scale_of_supracultural_interaction found only 4 occurrences of value 3000
2019-09-01 13:13:42	542 [INFO] CategoricalEncoder for column Scale_of_supracultural_interaction found only 4 occurrences of value 350000
2019-09-01 13:13:42	545 [INFO] CategoricalEncoder for column Scale_of_supracultural_interaction found only 4 occurrences of value 720000
2019-09-01 13:13:42	547 [INFO] CategoricalEncoder for column Scale_of_supracultural_interaction found only 4 occurrences of value 13000000
2019-09-01 13:13:42	549 [INFO] CategoricalEncoder for column Scale_of_supracultural_interaction found only 3 occurrences of value 3900000
2019-09-01 13:13:42	550 [INFO] CategoricalEncoder for column Scale_of_supracultural_interaction found only 3 occurrences of value 11839074
2019-09-01 13:13:42	552 [INFO] CategoricalEncoder for column Scale_of_supracultural_interaction found only 3 occurrences of value 20000000
2019-09-01 13:13:42	554 [INFO] CategoricalEncoder for column Scale_of_supracultural_interaction found only 3 occurrences of value 125000-150000
2019-09-01 13:13:42	555 [INFO] CategoricalEncoder for column Scale_of_supracultural_interaction found only 3 occurrences of value 2000000
2019-09-01 13:13:42	557 [INFO] CategoricalEncoder for column Scale_of_supracultural_interaction found only 3 occurrences of value 5600000
2019-09-01 13:13:42	559 [INFO] CategoricalEncoder for column Scale_of_supracultural_interaction found only 3 occurrences of value 7500000
2019-09-01 13:13:42	560 [INFO] CategoricalEncoder for column Scale_of_supracultural_interaction found only 3 occurrences of value 50000
2019-09-01 13:13:42	562 [INFO] CategoricalEncoder for column Scale_of_supracultural_interaction found only 3 occurrences of value 2500000
2019-09-01 13:13:42	563 [INFO] CategoricalEncoder for column Scale_of_supracultural_interaction found only 2 occurrences of value 150000
2019-09-01 13:13:42	565 [INFO] CategoricalEncoder for column Scale_of_supracultural_interaction found only 2 occurrences of value 100
2019-09-01 13:13:42	567 [INFO] CategoricalEncoder for column Scale_of_supracultural_interaction found only 2 occurrences of value 2400000
2019-09-01 13:13:42	568 [INFO] CategoricalEncoder for column Scale_of_supracultural_interaction found only 2 occurrences of value 3600000
2019-09-01 13:13:42	570 [INFO] CategoricalEncoder for column Scale_of_supracultural_interaction found only 2 occurrences of value 2750000
2019-09-01 13:13:42	572 [INFO] CategoricalEncoder for column Scale_of_supracultural_interaction found only 2 occurrences of value 500000
2019-09-01 13:13:42	574 [INFO] CategoricalEncoder for column Scale_of_supracultural_interaction found only 2 occurrences of value 8500000
2019-09-01 13:13:42	575 [INFO] CategoricalEncoder for column Scale_of_supracultural_interaction found only 2 occurrences of value 25000000
2019-09-01 13:13:42	577 [INFO] CategoricalEncoder for column Scale_of_supracultural_interaction found only 1 occurrences of value 125000
2019-09-01 13:13:42	578 [INFO] CategoricalEncoder for column Scale_of_supracultural_interaction found only 1 occurrences of value 3400000
2019-09-01 13:13:44	572 [WARNING] Test set does not contain any ocurrences of values [11000000	3400000	150000	2500000	3900000	500000	350000	2700000	3600000	25000000	3243000	20000000	11300000	78000	13000000	2750000	320000	2000000	250000	7400000	5000000	3000	940000	7500000	0	8804395] in column [Scale_of_supracultural_interaction]	consider using a more representative test set.
2019-09-01 13:13:44	577 [INFO]
========== start: fit model
2019-09-01 13:13:44	579 [WARNING] Already bound	ignoring bind()
2019-09-01 13:13:44	890 [INFO] Epoch[0] Batch [0-15] Speed: 888.83 samples/sec cross-entropy=3.300247 Scale_of_supracultural_interaction-accuracy=0.164062
2019-09-01 13:13:45	134 [INFO] Epoch[0] Train-cross-entropy=2.773728
2019-09-01 13:13:45	136 [INFO] Epoch[0] Train-Scale_of_supracultural_interaction-accuracy=0.259615
2019-09-01 13:13:45	138 [INFO] Epoch[0] Time cost=0.556
2019-09-01 13:13:45	169 [INFO] Saved checkpoint to "model/Scale_of_supracultural_interaction_imputer/model-0000.params"
2019-09-01 13:13:45	200 [INFO] Epoch[0] Validation-cross-entropy=2.005489
2019-09-01 13:13:45	202 [INFO] Epoch[0] Validation-Scale_of_supracultural_interaction-accuracy=0.578125
2019-09-01 13:13:45	499 [INFO] Epoch[1] Batch [0-15] Speed: 880.99 samples/sec cross-entropy=1.767607 Scale_of_supracultural_interaction-accuracy=0.539062
2019-09-01 13:13:45	747 [INFO] Epoch[1] Train-cross-entropy=1.434661
2019-09-01 13:13:45	749 [INFO] Epoch[1] Train-Scale_of_supracultural_interaction-accuracy=0.567308
2019-09-01 13:13:45	750 [INFO] Epoch[1] Time cost=0.546
2019-09-01 13:13:45	779 [INFO] Saved checkpoint to "model/Scale_of_supracultural_interaction_imputer/model-0001.params"
2019-09-01 13:13:45	812 [INFO] Epoch[1] Validation-cross-entropy=0.974992
2019-09-01 13:13:45	814 [INFO] Epoch[1] Validation-Scale_of_supracultural_interaction-accuracy=0.781250
2019-09-01 13:13:46	196 [INFO] Epoch[2] Batch [0-15] Speed: 690.73 samples/sec cross-entropy=0.973585 Scale_of_supracultural_interaction-accuracy=0.761719
2019-09-01 13:13:46	515 [INFO] Epoch[2] Train-cross-entropy=0.772384
2019-09-01 13:13:46	517 [INFO] Epoch[2] Train-Scale_of_supracultural_interaction-accuracy=0.783654
2019-09-01 13:13:46	519 [INFO] Epoch[2] Time cost=0.703
2019-09-01 13:13:46	560 [INFO] Saved checkpoint to "model/Scale_of_supracultural_interaction_imputer/model-0002.params"
2019-09-01 13:13:46	596 [INFO] Epoch[2] Validation-cross-entropy=0.518905
2019-09-01 13:13:46	598 [INFO] Epoch[2] Validation-Scale_of_supracultural_interaction-accuracy=0.875000
2019-09-01 13:13:46	965 [INFO] Epoch[3] Batch [0-15] Speed: 712.16 samples/sec cross-entropy=0.606860 Scale_of_supracultural_interaction-accuracy=0.847656
2019-09-01 13:13:47	223 [INFO] Epoch[3] Train-cross-entropy=0.444346
2019-09-01 13:13:47	225 [INFO] Epoch[3] Train-Scale_of_supracultural_interaction-accuracy=0.894231
2019-09-01 13:13:47	227 [INFO] Epoch[3] Time cost=0.626
2019-09-01 13:13:47	256 [INFO] Saved checkpoint to "model/Scale_of_supracultural_interaction_imputer/model-0003.params"
2019-09-01 13:13:47	289 [INFO] Epoch[3] Validation-cross-entropy=0.339982
2019-09-01 13:13:47	291 [INFO] Epoch[3] Validation-Scale_of_supracultural_interaction-accuracy=0.890625
2019-09-01 13:13:47	589 [INFO] Epoch[4] Batch [0-15] Speed: 877.56 samples/sec cross-entropy=0.406745 Scale_of_supracultural_interaction-accuracy=0.898438
2019-09-01 13:13:47	831 [INFO] Epoch[4] Train-cross-entropy=0.279971
2019-09-01 13:13:47	832 [INFO] Epoch[4] Train-Scale_of_supracultural_interaction-accuracy=0.942308
2019-09-01 13:13:47	834 [INFO] Epoch[4] Time cost=0.541
2019-09-01 13:13:47	864 [INFO] Saved checkpoint to "model/Scale_of_supracultural_interaction_imputer/model-0004.params"
2019-09-01 13:13:47	899 [INFO] Epoch[4] Validation-cross-entropy=0.237683
2019-09-01 13:13:47	901 [INFO] Epoch[4] Validation-Scale_of_supracultural_interaction-accuracy=0.968750
2019-09-01 13:13:48	306 [INFO] Epoch[5] Batch [0-15] Speed: 632.02 samples/sec cross-entropy=0.291870 Scale_of_supracultural_interaction-accuracy=0.914062
2019-09-01 13:13:48	553 [INFO] Epoch[5] Train-cross-entropy=0.183987
2019-09-01 13:13:48	555 [INFO] Epoch[5] Train-Scale_of_supracultural_interaction-accuracy=0.971154
2019-09-01 13:13:48	557 [INFO] Epoch[5] Time cost=0.654
2019-09-01 13:13:48	589 [INFO] Saved checkpoint to "model/Scale_of_supracultural_interaction_imputer/model-0005.params"
2019-09-01 13:13:48	624 [INFO] Epoch[5] Validation-cross-entropy=0.165197
2019-09-01 13:13:48	627 [INFO] Epoch[5] Validation-Scale_of_supracultural_interaction-accuracy=0.968750
2019-09-01 13:13:48	968 [INFO] Epoch[6] Batch [0-15] Speed: 760.73 samples/sec cross-entropy=0.215525 Scale_of_supracultural_interaction-accuracy=0.941406
2019-09-01 13:13:49	211 [INFO] Epoch[6] Train-cross-entropy=0.131318
2019-09-01 13:13:49	213 [INFO] Epoch[6] Train-Scale_of_supracultural_interaction-accuracy=0.980769
2019-09-01 13:13:49	215 [INFO] Epoch[6] Time cost=0.586
2019-09-01 13:13:49	245 [INFO] Saved checkpoint to "model/Scale_of_supracultural_interaction_imputer/model-0006.params"
2019-09-01 13:13:49	282 [INFO] Epoch[6] Validation-cross-entropy=0.129068
2019-09-01 13:13:49	285 [INFO] Epoch[6] Validation-Scale_of_supracultural_interaction-accuracy=0.968750
2019-09-01 13:13:49	627 [INFO] Epoch[7] Batch [0-15] Speed: 769.02 samples/sec cross-entropy=0.165055 Scale_of_supracultural_interaction-accuracy=0.960938
2019-09-01 13:13:49	869 [INFO] Epoch[7] Train-cross-entropy=0.098593
2019-09-01 13:13:49	871 [INFO] Epoch[7] Train-Scale_of_supracultural_interaction-accuracy=0.985577
2019-09-01 13:13:49	872 [INFO] Epoch[7] Time cost=0.586
2019-09-01 13:13:49	902 [INFO] Saved checkpoint to "model/Scale_of_supracultural_interaction_imputer/model-0007.params"
2019-09-01 13:13:49	933 [INFO] Epoch[7] Validation-cross-entropy=0.105127
2019-09-01 13:13:49	935 [INFO] Epoch[7] Validation-Scale_of_supracultural_interaction-accuracy=0.968750
2019-09-01 13:13:50	231 [INFO] Epoch[8] Batch [0-15] Speed: 885.91 samples/sec cross-entropy=0.131077 Scale_of_supracultural_interaction-accuracy=0.960938
2019-09-01 13:13:50	491 [INFO] Epoch[8] Train-cross-entropy=0.077904
2019-09-01 13:13:50	493 [INFO] Epoch[8] Train-Scale_of_supracultural_interaction-accuracy=0.990385
2019-09-01 13:13:50	494 [INFO] Epoch[8] Time cost=0.557
2019-09-01 13:13:50	532 [INFO] Saved checkpoint to "model/Scale_of_supracultural_interaction_imputer/model-0008.params"
2019-09-01 13:13:50	565 [INFO] Epoch[8] Validation-cross-entropy=0.092422
2019-09-01 13:13:50	567 [INFO] Epoch[8] Validation-Scale_of_supracultural_interaction-accuracy=0.968750
2019-09-01 13:13:50	864 [INFO] Epoch[9] Batch [0-15] Speed: 883.40 samples/sec cross-entropy=0.111356 Scale_of_supracultural_interaction-accuracy=0.964844
2019-09-01 13:13:51	106 [INFO] Epoch[9] Train-cross-entropy=0.064723
2019-09-01 13:13:51	108 [INFO] Epoch[9] Train-Scale_of_supracultural_interaction-accuracy=0.990385
2019-09-01 13:13:51	110 [INFO] Epoch[9] Time cost=0.541
2019-09-01 13:13:51	139 [INFO] Saved checkpoint to "model/Scale_of_supracultural_interaction_imputer/model-0009.params"
2019-09-01 13:13:51	171 [INFO] Epoch[9] Validation-cross-entropy=0.081771
2019-09-01 13:13:51	173 [INFO] Epoch[9] Validation-Scale_of_supracultural_interaction-accuracy=0.968750
2019-09-01 13:13:51	500 [INFO] Epoch[10] Batch [0-15] Speed: 792.42 samples/sec cross-entropy=0.098352 Scale_of_supracultural_interaction-accuracy=0.968750
2019-09-01 13:13:51	826 [INFO] Epoch[10] Train-cross-entropy=0.056256
2019-09-01 13:13:51	828 [INFO] Epoch[10] Train-Scale_of_supracultural_interaction-accuracy=0.990385
2019-09-01 13:13:51	830 [INFO] Epoch[10] Time cost=0.656
2019-09-01 13:13:51	866 [INFO] Saved checkpoint to "model/Scale_of_supracultural_interaction_imputer/model-0010.params"
2019-09-01 13:13:51	903 [INFO] Epoch[10] Validation-cross-entropy=0.075136
2019-09-01 13:13:51	905 [INFO] Epoch[10] Validation-Scale_of_supracultural_interaction-accuracy=0.968750
2019-09-01 13:13:52	295 [INFO] Epoch[11] Batch [0-15] Speed: 664.55 samples/sec cross-entropy=0.084799 Scale_of_supracultural_interaction-accuracy=0.972656
2019-09-01 13:13:52	548 [INFO] Epoch[11] Train-cross-entropy=0.049160
2019-09-01 13:13:52	550 [INFO] Epoch[11] Train-Scale_of_supracultural_interaction-accuracy=0.990385
2019-09-01 13:13:52	552 [INFO] Epoch[11] Time cost=0.645
2019-09-01 13:13:52	583 [INFO] Saved checkpoint to "model/Scale_of_supracultural_interaction_imputer/model-0011.params"
2019-09-01 13:13:52	614 [INFO] Epoch[11] Validation-cross-entropy=0.068998
2019-09-01 13:13:52	617 [INFO] Epoch[11] Validation-Scale_of_supracultural_interaction-accuracy=0.968750
2019-09-01 13:13:52	924 [INFO] Epoch[12] Batch [0-15] Speed: 850.72 samples/sec cross-entropy=0.074183 Scale_of_supracultural_interaction-accuracy=0.976562
2019-09-01 13:13:53	173 [INFO] Epoch[12] Train-cross-entropy=0.044468
2019-09-01 13:13:53	176 [INFO] Epoch[12] Train-Scale_of_supracultural_interaction-accuracy=0.990385
2019-09-01 13:13:53	177 [INFO] Epoch[12] Time cost=0.559
2019-09-01 13:13:53	209 [INFO] Saved checkpoint to "model/Scale_of_supracultural_interaction_imputer/model-0012.params"
2019-09-01 13:13:53	241 [INFO] Epoch[12] Validation-cross-entropy=0.065658
2019-09-01 13:13:53	243 [INFO] Epoch[12] Validation-Scale_of_supracultural_interaction-accuracy=0.968750
2019-09-01 13:13:53	550 [INFO] Epoch[13] Batch [0-15] Speed: 853.23 samples/sec cross-entropy=0.065968 Scale_of_supracultural_interaction-accuracy=0.976562
2019-09-01 13:13:53	809 [INFO] Epoch[13] Train-cross-entropy=0.040261
2019-09-01 13:13:53	811 [INFO] Epoch[13] Train-Scale_of_supracultural_interaction-accuracy=0.990385
2019-09-01 13:13:53	813 [INFO] Epoch[13] Time cost=0.568
2019-09-01 13:13:53	844 [INFO] Saved checkpoint to "model/Scale_of_supracultural_interaction_imputer/model-0013.params"
2019-09-01 13:13:53	877 [INFO] Epoch[13] Validation-cross-entropy=0.057934
2019-09-01 13:13:53	879 [INFO] Epoch[13] Validation-Scale_of_supracultural_interaction-accuracy=0.984375
2019-09-01 13:13:54	181 [INFO] Epoch[14] Batch [0-15] Speed: 868.18 samples/sec cross-entropy=0.054211 Scale_of_supracultural_interaction-accuracy=0.984375
2019-09-01 13:13:54	428 [INFO] Epoch[14] Train-cross-entropy=0.033738
2019-09-01 13:13:54	430 [INFO] Epoch[14] Train-Scale_of_supracultural_interaction-accuracy=0.990385
2019-09-01 13:13:54	431 [INFO] Epoch[14] Time cost=0.550
2019-09-01 13:13:54	461 [INFO] Saved checkpoint to "model/Scale_of_supracultural_interaction_imputer/model-0014.params"
2019-09-01 13:13:54	499 [INFO] Epoch[14] Validation-cross-entropy=0.056139
2019-09-01 13:13:54	501 [INFO] Epoch[14] Validation-Scale_of_supracultural_interaction-accuracy=0.984375
2019-09-01 13:13:54	810 [INFO] Epoch[15] Batch [0-15] Speed: 859.62 samples/sec cross-entropy=0.047414 Scale_of_supracultural_interaction-accuracy=0.984375
2019-09-01 13:13:55	065 [INFO] Epoch[15] Train-cross-entropy=0.030254
2019-09-01 13:13:55	067 [INFO] Epoch[15] Train-Scale_of_supracultural_interaction-accuracy=0.990385
2019-09-01 13:13:55	069 [INFO] Epoch[15] Time cost=0.566
2019-09-01 13:13:55	099 [INFO] Saved checkpoint to "model/Scale_of_supracultural_interaction_imputer/model-0015.params"
2019-09-01 13:13:55	137 [INFO] Epoch[15] Validation-cross-entropy=0.051606
2019-09-01 13:13:55	139 [INFO] Epoch[15] Validation-Scale_of_supracultural_interaction-accuracy=0.984375
2019-09-01 13:13:55	448 [INFO] Epoch[16] Batch [0-15] Speed: 854.59 samples/sec cross-entropy=0.041005 Scale_of_supracultural_interaction-accuracy=0.984375
2019-09-01 13:13:55	697 [INFO] Epoch[16] Train-cross-entropy=0.026354
2019-09-01 13:13:55	699 [INFO] Epoch[16] Train-Scale_of_supracultural_interaction-accuracy=0.990385
2019-09-01 13:13:55	701 [INFO] Epoch[16] Time cost=0.560
2019-09-01 13:13:55	730 [INFO] Saved checkpoint to "model/Scale_of_supracultural_interaction_imputer/model-0016.params"
2019-09-01 13:13:55	763 [INFO] Epoch[16] Validation-cross-entropy=0.050347
2019-09-01 13:13:55	765 [INFO] Epoch[16] Validation-Scale_of_supracultural_interaction-accuracy=0.984375
2019-09-01 13:13:56	129 [INFO] Epoch[17] Batch [0-15] Speed: 709.46 samples/sec cross-entropy=0.037544 Scale_of_supracultural_interaction-accuracy=0.984375
2019-09-01 13:13:56	394 [INFO] Epoch[17] Train-cross-entropy=0.023734
2019-09-01 13:13:56	398 [INFO] Epoch[17] Train-Scale_of_supracultural_interaction-accuracy=0.995192
2019-09-01 13:13:56	402 [INFO] Epoch[17] Time cost=0.635
2019-09-01 13:13:56	433 [INFO] Saved checkpoint to "model/Scale_of_supracultural_interaction_imputer/model-0017.params"
2019-09-01 13:13:56	469 [INFO] Epoch[17] Validation-cross-entropy=0.047732
2019-09-01 13:13:56	471 [INFO] Epoch[17] Validation-Scale_of_supracultural_interaction-accuracy=0.984375
2019-09-01 13:13:56	800 [INFO] Epoch[18] Batch [0-15] Speed: 811.16 samples/sec cross-entropy=0.033802 Scale_of_supracultural_interaction-accuracy=0.984375
2019-09-01 13:13:57	059 [INFO] Epoch[18] Train-cross-entropy=0.021677
2019-09-01 13:13:57	061 [INFO] Epoch[18] Train-Scale_of_supracultural_interaction-accuracy=0.995192
2019-09-01 13:13:57	063 [INFO] Epoch[18] Time cost=0.589
2019-09-01 13:13:57	099 [INFO] Saved checkpoint to "model/Scale_of_supracultural_interaction_imputer/model-0018.params"
2019-09-01 13:13:57	140 [INFO] Epoch[18] Validation-cross-entropy=0.046393
2019-09-01 13:13:57	142 [INFO] Epoch[18] Validation-Scale_of_supracultural_interaction-accuracy=0.984375
2019-09-01 13:13:57	458 [INFO] Epoch[19] Batch [0-15] Speed: 837.41 samples/sec cross-entropy=0.031626 Scale_of_supracultural_interaction-accuracy=0.984375
2019-09-01 13:13:57	707 [INFO] Epoch[19] Train-cross-entropy=0.020322
2019-09-01 13:13:57	709 [INFO] Epoch[19] Train-Scale_of_supracultural_interaction-accuracy=0.995192
2019-09-01 13:13:57	711 [INFO] Epoch[19] Time cost=0.567
2019-09-01 13:13:57	741 [INFO] Saved checkpoint to "model/Scale_of_supracultural_interaction_imputer/model-0019.params"
2019-09-01 13:13:57	776 [INFO] Epoch[19] Validation-cross-entropy=0.044831
2019-09-01 13:13:57	778 [INFO] Epoch[19] Validation-Scale_of_supracultural_interaction-accuracy=0.984375
2019-09-01 13:13:58	088 [INFO] Epoch[20] Batch [0-15] Speed: 841.57 samples/sec cross-entropy=0.028750 Scale_of_supracultural_interaction-accuracy=0.984375
2019-09-01 13:13:58	330 [INFO] Epoch[20] Train-cross-entropy=0.017742
2019-09-01 13:13:58	332 [INFO] Epoch[20] Train-Scale_of_supracultural_interaction-accuracy=0.995192
2019-09-01 13:13:58	334 [INFO] Epoch[20] Time cost=0.554
2019-09-01 13:13:58	365 [INFO] Saved checkpoint to "model/Scale_of_supracultural_interaction_imputer/model-0020.params"
2019-09-01 13:13:58	399 [INFO] Epoch[20] Validation-cross-entropy=0.043453
2019-09-01 13:13:58	401 [INFO] Epoch[20] Validation-Scale_of_supracultural_interaction-accuracy=0.984375
2019-09-01 13:13:58	701 [INFO] Epoch[21] Batch [0-15] Speed: 875.62 samples/sec cross-entropy=0.026174 Scale_of_supracultural_interaction-accuracy=0.992188
2019-09-01 13:13:58	953 [INFO] Epoch[21] Train-cross-entropy=0.017879
2019-09-01 13:13:58	955 [INFO] Epoch[21] Train-Scale_of_supracultural_interaction-accuracy=0.990385
2019-09-01 13:13:58	957 [INFO] Epoch[21] Time cost=0.553
2019-09-01 13:13:58	988 [INFO] Saved checkpoint to "model/Scale_of_supracultural_interaction_imputer/model-0021.params"
2019-09-01 13:13:59	020 [INFO] Epoch[21] Validation-cross-entropy=0.041922
2019-09-01 13:13:59	022 [INFO] Epoch[21] Validation-Scale_of_supracultural_interaction-accuracy=0.984375
2019-09-01 13:13:59	327 [INFO] Epoch[22] Batch [0-15] Speed: 859.19 samples/sec cross-entropy=0.023604 Scale_of_supracultural_interaction-accuracy=0.992188
2019-09-01 13:13:59	610 [INFO] Epoch[22] Train-cross-entropy=0.015014
2019-09-01 13:13:59	613 [INFO] Epoch[22] Train-Scale_of_supracultural_interaction-accuracy=1.000000
2019-09-01 13:13:59	615 [INFO] Epoch[22] Time cost=0.590
2019-09-01 13:13:59	646 [INFO] Saved checkpoint to "model/Scale_of_supracultural_interaction_imputer/model-0022.params"
2019-09-01 13:13:59	686 [INFO] Epoch[22] Validation-cross-entropy=0.040593
2019-09-01 13:13:59	688 [INFO] Epoch[22] Validation-Scale_of_supracultural_interaction-accuracy=0.984375
2019-09-01 13:14:00	011 [INFO] Epoch[23] Batch [0-15] Speed: 814.45 samples/sec cross-entropy=0.021687 Scale_of_supracultural_interaction-accuracy=0.992188
2019-09-01 13:14:00	253 [INFO] Epoch[23] Train-cross-entropy=0.014501
2019-09-01 13:14:00	255 [INFO] Epoch[23] Train-Scale_of_supracultural_interaction-accuracy=1.000000
2019-09-01 13:14:00	257 [INFO] Epoch[23] Time cost=0.567
2019-09-01 13:14:00	287 [INFO] Saved checkpoint to "model/Scale_of_supracultural_interaction_imputer/model-0023.params"
2019-09-01 13:14:00	318 [INFO] Epoch[23] Validation-cross-entropy=0.039323
2019-09-01 13:14:00	320 [INFO] Epoch[23] Validation-Scale_of_supracultural_interaction-accuracy=0.984375
2019-09-01 13:14:00	618 [INFO] Epoch[24] Batch [0-15] Speed: 881.27 samples/sec cross-entropy=0.019211 Scale_of_supracultural_interaction-accuracy=0.996094
2019-09-01 13:14:00	860 [INFO] Epoch[24] Train-cross-entropy=0.013148
2019-09-01 13:14:00	862 [INFO] Epoch[24] Train-Scale_of_supracultural_interaction-accuracy=1.000000
2019-09-01 13:14:00	863 [INFO] Epoch[24] Time cost=0.541
2019-09-01 13:14:00	893 [INFO] Saved checkpoint to "model/Scale_of_supracultural_interaction_imputer/model-0024.params"
2019-09-01 13:14:00	925 [INFO] Epoch[24] Validation-cross-entropy=0.038544
2019-09-01 13:14:00	927 [INFO] Epoch[24] Validation-Scale_of_supracultural_interaction-accuracy=0.984375
2019-09-01 13:14:01	224 [INFO] Epoch[25] Batch [0-15] Speed: 882.07 samples/sec cross-entropy=0.017753 Scale_of_supracultural_interaction-accuracy=0.996094
2019-09-01 13:14:01	467 [INFO] Epoch[25] Train-cross-entropy=0.011928
2019-09-01 13:14:01	469 [INFO] Epoch[25] Train-Scale_of_supracultural_interaction-accuracy=1.000000
2019-09-01 13:14:01	470 [INFO] Epoch[25] Time cost=0.542
2019-09-01 13:14:01	500 [INFO] Saved checkpoint to "model/Scale_of_supracultural_interaction_imputer/model-0025.params"
2019-09-01 13:14:01	543 [INFO] Epoch[25] Validation-cross-entropy=0.037305
2019-09-01 13:14:01	545 [INFO] Epoch[25] Validation-Scale_of_supracultural_interaction-accuracy=0.984375
2019-09-01 13:14:01	858 [INFO] Epoch[26] Batch [0-15] Speed: 852.22 samples/sec cross-entropy=0.015676 Scale_of_supracultural_interaction-accuracy=0.996094
2019-09-01 13:14:02	102 [INFO] Epoch[26] Train-cross-entropy=0.010971
2019-09-01 13:14:02	104 [INFO] Epoch[26] Train-Scale_of_supracultural_interaction-accuracy=1.000000
2019-09-01 13:14:02	105 [INFO] Epoch[26] Time cost=0.559
2019-09-01 13:14:02	135 [INFO] Saved checkpoint to "model/Scale_of_supracultural_interaction_imputer/model-0026.params"
2019-09-01 13:14:02	167 [INFO] Epoch[26] Validation-cross-entropy=0.036686
2019-09-01 13:14:02	169 [INFO] Epoch[26] Validation-Scale_of_supracultural_interaction-accuracy=0.984375
2019-09-01 13:14:02	469 [INFO] Epoch[27] Batch [0-15] Speed: 872.84 samples/sec cross-entropy=0.014511 Scale_of_supracultural_interaction-accuracy=0.996094
2019-09-01 13:14:02	718 [INFO] Epoch[27] Train-cross-entropy=0.010194
2019-09-01 13:14:02	721 [INFO] Epoch[27] Train-Scale_of_supracultural_interaction-accuracy=1.000000
2019-09-01 13:14:02	722 [INFO] Epoch[27] Time cost=0.552
2019-09-01 13:14:02	753 [INFO] Saved checkpoint to "model/Scale_of_supracultural_interaction_imputer/model-0027.params"
2019-09-01 13:14:02	786 [INFO] Epoch[27] Validation-cross-entropy=0.035779
2019-09-01 13:14:02	788 [INFO] Epoch[27] Validation-Scale_of_supracultural_interaction-accuracy=0.984375
2019-09-01 13:14:03	090 [INFO] Epoch[28] Batch [0-15] Speed: 868.46 samples/sec cross-entropy=0.013224 Scale_of_supracultural_interaction-accuracy=0.996094
2019-09-01 13:14:03	337 [INFO] Epoch[28] Train-cross-entropy=0.009526
2019-09-01 13:14:03	339 [INFO] Epoch[28] Train-Scale_of_supracultural_interaction-accuracy=1.000000
2019-09-01 13:14:03	341 [INFO] Epoch[28] Time cost=0.551
2019-09-01 13:14:03	372 [INFO] Saved checkpoint to "model/Scale_of_supracultural_interaction_imputer/model-0028.params"
2019-09-01 13:14:03	405 [INFO] Epoch[28] Validation-cross-entropy=0.035423
2019-09-01 13:14:03	407 [INFO] Epoch[28] Validation-Scale_of_supracultural_interaction-accuracy=0.984375
2019-09-01 13:14:03	706 [INFO] Epoch[29] Batch [0-15] Speed: 878.02 samples/sec cross-entropy=0.012843 Scale_of_supracultural_interaction-accuracy=0.996094
2019-09-01 13:14:03	952 [INFO] Epoch[29] Train-cross-entropy=0.009460
2019-09-01 13:14:03	954 [INFO] Epoch[29] Train-Scale_of_supracultural_interaction-accuracy=1.000000
2019-09-01 13:14:03	955 [INFO] Epoch[29] Time cost=0.546
2019-09-01 13:14:03	985 [INFO] Saved checkpoint to "model/Scale_of_supracultural_interaction_imputer/model-0029.params"
2019-09-01 13:14:04	018 [INFO] Epoch[29] Validation-cross-entropy=0.034972
2019-09-01 13:14:04	020 [INFO] Epoch[29] Validation-Scale_of_supracultural_interaction-accuracy=0.984375
2019-09-01 13:14:04	320 [INFO] Epoch[30] Batch [0-15] Speed: 875.14 samples/sec cross-entropy=0.011607 Scale_of_supracultural_interaction-accuracy=0.996094
2019-09-01 13:14:04	564 [INFO] Epoch[30] Train-cross-entropy=0.008600
2019-09-01 13:14:04	566 [INFO] Epoch[30] Train-Scale_of_supracultural_interaction-accuracy=1.000000
2019-09-01 13:14:04	568 [INFO] Epoch[30] Time cost=0.546
2019-09-01 13:14:04	598 [INFO] Saved checkpoint to "model/Scale_of_supracultural_interaction_imputer/model-0030.params"
2019-09-01 13:14:04	631 [INFO] Epoch[30] Validation-cross-entropy=0.034446
2019-09-01 13:14:04	633 [INFO] Epoch[30] Validation-Scale_of_supracultural_interaction-accuracy=0.984375
2019-09-01 13:14:04	937 [INFO] Epoch[31] Batch [0-15] Speed: 861.30 samples/sec cross-entropy=0.011697 Scale_of_supracultural_interaction-accuracy=0.996094
2019-09-01 13:14:05	221 [INFO] Epoch[31] Train-cross-entropy=0.008434
2019-09-01 13:14:05	223 [INFO] Epoch[31] Train-Scale_of_supracultural_interaction-accuracy=1.000000
2019-09-01 13:14:05	225 [INFO] Epoch[31] Time cost=0.590
2019-09-01 13:14:05	259 [INFO] Saved checkpoint to "model/Scale_of_supracultural_interaction_imputer/model-0031.params"
2019-09-01 13:14:05	294 [INFO] Epoch[31] Validation-cross-entropy=0.034086
2019-09-01 13:14:05	296 [INFO] Epoch[31] Validation-Scale_of_supracultural_interaction-accuracy=0.984375
2019-09-01 13:14:05	600 [INFO] Epoch[32] Batch [0-15] Speed: 861.00 samples/sec cross-entropy=0.011176 Scale_of_supracultural_interaction-accuracy=0.996094
2019-09-01 13:14:05	845 [INFO] Epoch[32] Train-cross-entropy=0.008086
2019-09-01 13:14:05	847 [INFO] Epoch[32] Train-Scale_of_supracultural_interaction-accuracy=1.000000
2019-09-01 13:14:05	849 [INFO] Epoch[32] Time cost=0.551
2019-09-01 13:14:05	879 [INFO] Saved checkpoint to "model/Scale_of_supracultural_interaction_imputer/model-0032.params"
2019-09-01 13:14:05	912 [INFO] Epoch[32] Validation-cross-entropy=0.033688
2019-09-01 13:14:05	915 [INFO] Epoch[32] Validation-Scale_of_supracultural_interaction-accuracy=0.984375
2019-09-01 13:14:06	214 [INFO] Epoch[33] Batch [0-15] Speed: 876.56 samples/sec cross-entropy=0.010817 Scale_of_supracultural_interaction-accuracy=0.996094
2019-09-01 13:14:06	457 [INFO] Epoch[33] Train-cross-entropy=0.007711
2019-09-01 13:14:06	459 [INFO] Epoch[33] Train-Scale_of_supracultural_interaction-accuracy=1.000000
2019-09-01 13:14:06	461 [INFO] Epoch[33] Time cost=0.544
2019-09-01 13:14:06	490 [INFO] Saved checkpoint to "model/Scale_of_supracultural_interaction_imputer/model-0033.params"
2019-09-01 13:14:06	524 [INFO] Epoch[33] Validation-cross-entropy=0.033394
2019-09-01 13:14:06	526 [INFO] Epoch[33] Validation-Scale_of_supracultural_interaction-accuracy=0.984375
2019-09-01 13:14:06	826 [INFO] Epoch[34] Batch [0-15] Speed: 871.80 samples/sec cross-entropy=0.010484 Scale_of_supracultural_interaction-accuracy=0.996094
2019-09-01 13:14:07	071 [INFO] Epoch[34] Train-cross-entropy=0.007495
2019-09-01 13:14:07	073 [INFO] Epoch[34] Train-Scale_of_supracultural_interaction-accuracy=1.000000
2019-09-01 13:14:07	075 [INFO] Epoch[34] Time cost=0.547
2019-09-01 13:14:07	106 [INFO] Saved checkpoint to "model/Scale_of_supracultural_interaction_imputer/model-0034.params"
2019-09-01 13:14:07	139 [INFO] Epoch[34] Validation-cross-entropy=0.033055
2019-09-01 13:14:07	141 [INFO] Epoch[34] Validation-Scale_of_supracultural_interaction-accuracy=0.984375
2019-09-01 13:14:07	442 [INFO] Epoch[35] Batch [0-15] Speed: 872.41 samples/sec cross-entropy=0.010129 Scale_of_supracultural_interaction-accuracy=0.996094
2019-09-01 13:14:07	708 [INFO] Epoch[35] Train-cross-entropy=0.007197
2019-09-01 13:14:07	710 [INFO] Epoch[35] Train-Scale_of_supracultural_interaction-accuracy=1.000000
2019-09-01 13:14:07	712 [INFO] Epoch[35] Time cost=0.568
2019-09-01 13:14:07	753 [INFO] Saved checkpoint to "model/Scale_of_supracultural_interaction_imputer/model-0035.params"
2019-09-01 13:14:07	786 [INFO] Epoch[35] Validation-cross-entropy=0.032764
2019-09-01 13:14:07	788 [INFO] Epoch[35] Validation-Scale_of_supracultural_interaction-accuracy=0.984375
2019-09-01 13:14:08	095 [INFO] Epoch[36] Batch [0-15] Speed: 853.62 samples/sec cross-entropy=0.009876 Scale_of_supracultural_interaction-accuracy=0.996094
2019-09-01 13:14:08	374 [INFO] Epoch[36] Train-cross-entropy=0.007177
2019-09-01 13:14:08	376 [INFO] Epoch[36] Train-Scale_of_supracultural_interaction-accuracy=1.000000
2019-09-01 13:14:08	378 [INFO] Epoch[36] Time cost=0.587
2019-09-01 13:14:08	414 [INFO] Saved checkpoint to "model/Scale_of_supracultural_interaction_imputer/model-0036.params"
2019-09-01 13:14:08	447 [INFO] Epoch[36] Validation-cross-entropy=0.032533
2019-09-01 13:14:08	449 [INFO] Epoch[36] Validation-Scale_of_supracultural_interaction-accuracy=0.984375
2019-09-01 13:14:08	748 [INFO] Epoch[37] Batch [0-15] Speed: 873.53 samples/sec cross-entropy=0.009380 Scale_of_supracultural_interaction-accuracy=0.996094
2019-09-01 13:14:09	007 [INFO] Epoch[37] Train-cross-entropy=0.006704
2019-09-01 13:14:09	009 [INFO] Epoch[37] Train-Scale_of_supracultural_interaction-accuracy=1.000000
2019-09-01 13:14:09	011 [INFO] Epoch[37] Time cost=0.560
2019-09-01 13:14:09	041 [INFO] Saved checkpoint to "model/Scale_of_supracultural_interaction_imputer/model-0037.params"
2019-09-01 13:14:09	072 [INFO] Epoch[37] Validation-cross-entropy=0.032336
2019-09-01 13:14:09	074 [INFO] Epoch[37] Validation-Scale_of_supracultural_interaction-accuracy=0.984375
2019-09-01 13:14:09	374 [INFO] Epoch[38] Batch [0-15] Speed: 869.47 samples/sec cross-entropy=0.009281 Scale_of_supracultural_interaction-accuracy=0.996094
2019-09-01 13:14:09	639 [INFO] Epoch[38] Train-cross-entropy=0.006588
2019-09-01 13:14:09	641 [INFO] Epoch[38] Train-Scale_of_supracultural_interaction-accuracy=1.000000
2019-09-01 13:14:09	643 [INFO] Epoch[38] Time cost=0.568
2019-09-01 13:14:09	682 [INFO] Saved checkpoint to "model/Scale_of_supracultural_interaction_imputer/model-0038.params"
2019-09-01 13:14:09	723 [INFO] Epoch[38] Validation-cross-entropy=0.031999
2019-09-01 13:14:09	726 [INFO] Epoch[38] Validation-Scale_of_supracultural_interaction-accuracy=0.984375
2019-09-01 13:14:10	060 [INFO] Epoch[39] Batch [0-15] Speed: 776.14 samples/sec cross-entropy=0.008983 Scale_of_supracultural_interaction-accuracy=0.996094
2019-09-01 13:14:10	315 [INFO] Epoch[39] Train-cross-entropy=0.006427
2019-09-01 13:14:10	319 [INFO] Epoch[39] Train-Scale_of_supracultural_interaction-accuracy=1.000000
2019-09-01 13:14:10	322 [INFO] Epoch[39] Time cost=0.595
2019-09-01 13:14:10	353 [INFO] Saved checkpoint to "model/Scale_of_supracultural_interaction_imputer/model-0039.params"
2019-09-01 13:14:10	385 [INFO] Epoch[39] Validation-cross-entropy=0.031901
2019-09-01 13:14:10	387 [INFO] Epoch[39] Validation-Scale_of_supracultural_interaction-accuracy=0.984375
2019-09-01 13:14:10	700 [INFO] Epoch[40] Batch [0-15] Speed: 830.85 samples/sec cross-entropy=0.008930 Scale_of_supracultural_interaction-accuracy=0.996094
2019-09-01 13:14:10	942 [INFO] Epoch[40] Train-cross-entropy=0.006341
2019-09-01 13:14:10	944 [INFO] Epoch[40] Train-Scale_of_supracultural_interaction-accuracy=1.000000
2019-09-01 13:14:10	945 [INFO] Epoch[40] Time cost=0.557
2019-09-01 13:14:10	975 [INFO] Saved checkpoint to "model/Scale_of_supracultural_interaction_imputer/model-0040.params"
2019-09-01 13:14:11	007 [INFO] Epoch[40] Validation-cross-entropy=0.031601
2019-09-01 13:14:11	009 [INFO] Epoch[40] Validation-Scale_of_supracultural_interaction-accuracy=0.984375
2019-09-01 13:14:11	315 [INFO] Epoch[41] Batch [0-15] Speed: 857.68 samples/sec cross-entropy=0.008462 Scale_of_supracultural_interaction-accuracy=0.996094
2019-09-01 13:14:11	571 [INFO] Epoch[41] Train-cross-entropy=0.005874
2019-09-01 13:14:11	573 [INFO] Epoch[41] Train-Scale_of_supracultural_interaction-accuracy=1.000000
2019-09-01 13:14:11	575 [INFO] Epoch[41] Time cost=0.564
2019-09-01 13:14:11	604 [INFO] Saved checkpoint to "model/Scale_of_supracultural_interaction_imputer/model-0041.params"
2019-09-01 13:14:11	636 [INFO] Epoch[41] Validation-cross-entropy=0.031452
2019-09-01 13:14:11	638 [INFO] Epoch[41] Validation-Scale_of_supracultural_interaction-accuracy=0.984375
2019-09-01 13:14:11	935 [INFO] Epoch[42] Batch [0-15] Speed: 878.77 samples/sec cross-entropy=0.008694 Scale_of_supracultural_interaction-accuracy=0.996094
2019-09-01 13:14:12	177 [INFO] Epoch[42] Train-cross-entropy=0.006519
2019-09-01 13:14:12	179 [INFO] Epoch[42] Train-Scale_of_supracultural_interaction-accuracy=1.000000
2019-09-01 13:14:12	181 [INFO] Epoch[42] Time cost=0.541
2019-09-01 13:14:12	210 [INFO] Saved checkpoint to "model/Scale_of_supracultural_interaction_imputer/model-0042.params"
2019-09-01 13:14:12	242 [INFO] Epoch[42] Validation-cross-entropy=0.031342
2019-09-01 13:14:12	244 [INFO] Epoch[42] Validation-Scale_of_supracultural_interaction-accuracy=0.984375
2019-09-01 13:14:12	542 [INFO] Epoch[43] Batch [0-15] Speed: 879.97 samples/sec cross-entropy=0.008178 Scale_of_supracultural_interaction-accuracy=0.996094
2019-09-01 13:14:12	790 [INFO] Epoch[43] Train-cross-entropy=0.005675
2019-09-01 13:14:12	792 [INFO] Epoch[43] Train-Scale_of_supracultural_interaction-accuracy=1.000000
2019-09-01 13:14:12	794 [INFO] Epoch[43] Time cost=0.548
2019-09-01 13:14:12	824 [INFO] Saved checkpoint to "model/Scale_of_supracultural_interaction_imputer/model-0043.params"
2019-09-01 13:14:12	858 [INFO] Epoch[43] Validation-cross-entropy=0.031096
2019-09-01 13:14:12	859 [INFO] Epoch[43] Validation-Scale_of_supracultural_interaction-accuracy=0.984375
2019-09-01 13:14:13	171 [INFO] Epoch[44] Batch [0-15] Speed: 840.09 samples/sec cross-entropy=0.008232 Scale_of_supracultural_interaction-accuracy=0.996094
2019-09-01 13:14:13	419 [INFO] Epoch[44] Train-cross-entropy=0.006211
2019-09-01 13:14:13	421 [INFO] Epoch[44] Train-Scale_of_supracultural_interaction-accuracy=1.000000
2019-09-01 13:14:13	422 [INFO] Epoch[44] Time cost=0.561
2019-09-01 13:14:13	451 [INFO] Saved checkpoint to "model/Scale_of_supracultural_interaction_imputer/model-0044.params"
2019-09-01 13:14:13	484 [INFO] Epoch[44] Validation-cross-entropy=0.031004
2019-09-01 13:14:13	486 [INFO] Epoch[44] Validation-Scale_of_supracultural_interaction-accuracy=0.984375
2019-09-01 13:14:13	788 [INFO] Epoch[45] Batch [0-15] Speed: 865.22 samples/sec cross-entropy=0.007851 Scale_of_supracultural_interaction-accuracy=0.996094
2019-09-01 13:14:14	037 [INFO] Epoch[45] Train-cross-entropy=0.005550
2019-09-01 13:14:14	039 [INFO] Epoch[45] Train-Scale_of_supracultural_interaction-accuracy=1.000000
2019-09-01 13:14:14	041 [INFO] Epoch[45] Time cost=0.553
2019-09-01 13:14:14	072 [INFO] Saved checkpoint to "model/Scale_of_supracultural_interaction_imputer/model-0045.params"
2019-09-01 13:14:14	104 [INFO] Epoch[45] Validation-cross-entropy=0.030666
2019-09-01 13:14:14	107 [INFO] Epoch[45] Validation-Scale_of_supracultural_interaction-accuracy=0.984375
2019-09-01 13:14:14	411 [INFO] Epoch[46] Batch [0-15] Speed: 862.38 samples/sec cross-entropy=0.007851 Scale_of_supracultural_interaction-accuracy=0.996094
2019-09-01 13:14:14	666 [INFO] Epoch[46] Train-cross-entropy=0.005662
2019-09-01 13:14:14	668 [INFO] Epoch[46] Train-Scale_of_supracultural_interaction-accuracy=1.000000
2019-09-01 13:14:14	670 [INFO] Epoch[46] Time cost=0.561
2019-09-01 13:14:14	707 [INFO] Saved checkpoint to "model/Scale_of_supracultural_interaction_imputer/model-0046.params"
2019-09-01 13:14:14	743 [INFO] Epoch[46] Validation-cross-entropy=0.030578
2019-09-01 13:14:14	745 [INFO] Epoch[46] Validation-Scale_of_supracultural_interaction-accuracy=0.984375
2019-09-01 13:14:15	147 [INFO] Epoch[47] Batch [0-15] Speed: 647.35 samples/sec cross-entropy=0.007644 Scale_of_supracultural_interaction-accuracy=0.996094
2019-09-01 13:14:15	467 [INFO] Epoch[47] Train-cross-entropy=0.005481
2019-09-01 13:14:15	469 [INFO] Epoch[47] Train-Scale_of_supracultural_interaction-accuracy=1.000000
2019-09-01 13:14:15	471 [INFO] Epoch[47] Time cost=0.723
2019-09-01 13:14:15	504 [INFO] Saved checkpoint to "model/Scale_of_supracultural_interaction_imputer/model-0047.params"
2019-09-01 13:14:15	544 [INFO] Epoch[47] Validation-cross-entropy=0.030436
2019-09-01 13:14:15	547 [INFO] Epoch[47] Validation-Scale_of_supracultural_interaction-accuracy=0.984375
2019-09-01 13:14:15	932 [INFO] Epoch[48] Batch [0-15] Speed: 670.87 samples/sec cross-entropy=0.007534 Scale_of_supracultural_interaction-accuracy=0.996094
2019-09-01 13:14:16	250 [INFO] Epoch[48] Train-cross-entropy=0.005387
2019-09-01 13:14:16	253 [INFO] Epoch[48] Train-Scale_of_supracultural_interaction-accuracy=1.000000
2019-09-01 13:14:16	255 [INFO] Epoch[48] Time cost=0.706
2019-09-01 13:14:16	295 [INFO] Saved checkpoint to "model/Scale_of_supracultural_interaction_imputer/model-0048.params"
2019-09-01 13:14:16	332 [INFO] Epoch[48] Validation-cross-entropy=0.030307
2019-09-01 13:14:16	335 [INFO] Epoch[48] Validation-Scale_of_supracultural_interaction-accuracy=0.984375
2019-09-01 13:14:16	712 [INFO] Epoch[49] Batch [0-15] Speed: 694.67 samples/sec cross-entropy=0.007372 Scale_of_supracultural_interaction-accuracy=0.996094
2019-09-01 13:14:17	020 [INFO] Epoch[49] Train-cross-entropy=0.005401
2019-09-01 13:14:17	022 [INFO] Epoch[49] Train-Scale_of_supracultural_interaction-accuracy=1.000000
2019-09-01 13:14:17	024 [INFO] Epoch[49] Time cost=0.686
2019-09-01 13:14:17	061 [INFO] Saved checkpoint to "model/Scale_of_supracultural_interaction_imputer/model-0049.params"
2019-09-01 13:14:17	094 [INFO] Epoch[49] Validation-cross-entropy=0.030132
2019-09-01 13:14:17	096 [INFO] Epoch[49] Validation-Scale_of_supracultural_interaction-accuracy=0.984375
2019-09-01 13:14:17	491 [INFO] Epoch[50] Batch [0-15] Speed: 660.73 samples/sec cross-entropy=0.007256 Scale_of_supracultural_interaction-accuracy=0.996094
2019-09-01 13:14:17	753 [INFO] Epoch[50] Train-cross-entropy=0.005194
2019-09-01 13:14:17	755 [INFO] Epoch[50] Train-Scale_of_supracultural_interaction-accuracy=1.000000
2019-09-01 13:14:17	757 [INFO] Epoch[50] Time cost=0.659
2019-09-01 13:14:17	799 [INFO] Saved checkpoint to "model/Scale_of_supracultural_interaction_imputer/model-0050.params"
2019-09-01 13:14:17	837 [INFO] Epoch[50] Validation-cross-entropy=0.030032
2019-09-01 13:14:17	840 [INFO] Epoch[50] Validation-Scale_of_supracultural_interaction-accuracy=0.984375
2019-09-01 13:14:18	144 [INFO] Epoch[51] Batch [0-15] Speed: 865.36 samples/sec cross-entropy=0.007425 Scale_of_supracultural_interaction-accuracy=0.996094
2019-09-01 13:14:18	397 [INFO] Epoch[51] Train-cross-entropy=0.005468
2019-09-01 13:14:18	398 [INFO] Epoch[51] Train-Scale_of_supracultural_interaction-accuracy=1.000000
2019-09-01 13:14:18	400 [INFO] Epoch[51] Time cost=0.558
2019-09-01 13:14:18	431 [INFO] Saved checkpoint to "model/Scale_of_supracultural_interaction_imputer/model-0051.params"
2019-09-01 13:14:18	464 [INFO] Epoch[51] Validation-cross-entropy=0.030059
2019-09-01 13:14:18	466 [INFO] Epoch[51] Validation-Scale_of_supracultural_interaction-accuracy=0.984375
2019-09-01 13:14:18	809 [INFO] Epoch[52] Batch [0-15] Speed: 751.56 samples/sec cross-entropy=0.007146 Scale_of_supracultural_interaction-accuracy=0.996094
2019-09-01 13:14:19	077 [INFO] Epoch[52] Train-cross-entropy=0.005440
2019-09-01 13:14:19	079 [INFO] Epoch[52] Train-Scale_of_supracultural_interaction-accuracy=1.000000
2019-09-01 13:14:19	080 [INFO] Epoch[52] Time cost=0.613
2019-09-01 13:14:19	110 [INFO] Saved checkpoint to "model/Scale_of_supracultural_interaction_imputer/model-0052.params"
2019-09-01 13:14:19	146 [INFO] Epoch[52] Validation-cross-entropy=0.029966
2019-09-01 13:14:19	148 [INFO] Epoch[52] Validation-Scale_of_supracultural_interaction-accuracy=0.984375
2019-09-01 13:14:19	468 [INFO] Epoch[53] Batch [0-15] Speed: 823.68 samples/sec cross-entropy=0.006856 Scale_of_supracultural_interaction-accuracy=0.996094
2019-09-01 13:14:19	717 [INFO] Epoch[53] Train-cross-entropy=0.004948
2019-09-01 13:14:19	719 [INFO] Epoch[53] Train-Scale_of_supracultural_interaction-accuracy=1.000000
2019-09-01 13:14:19	721 [INFO] Epoch[53] Time cost=0.571
2019-09-01 13:14:19	750 [INFO] Saved checkpoint to "model/Scale_of_supracultural_interaction_imputer/model-0053.params"
2019-09-01 13:14:19	784 [INFO] Epoch[53] Validation-cross-entropy=0.029552
2019-09-01 13:14:19	786 [INFO] Epoch[53] Validation-Scale_of_supracultural_interaction-accuracy=0.984375
2019-09-01 13:14:20	109 [INFO] Epoch[54] Batch [0-15] Speed: 809.14 samples/sec cross-entropy=0.006634 Scale_of_supracultural_interaction-accuracy=0.996094
2019-09-01 13:14:20	388 [INFO] Epoch[54] Train-cross-entropy=0.004527
2019-09-01 13:14:20	390 [INFO] Epoch[54] Train-Scale_of_supracultural_interaction-accuracy=1.000000
2019-09-01 13:14:20	392 [INFO] Epoch[54] Time cost=0.604
2019-09-01 13:14:20	423 [INFO] Saved checkpoint to "model/Scale_of_supracultural_interaction_imputer/model-0054.params"
2019-09-01 13:14:20	457 [INFO] Epoch[54] Validation-cross-entropy=0.029448
2019-09-01 13:14:20	460 [INFO] Epoch[54] Validation-Scale_of_supracultural_interaction-accuracy=0.984375
2019-09-01 13:14:20	804 [INFO] Epoch[55] Batch [0-15] Speed: 757.45 samples/sec cross-entropy=0.007211 Scale_of_supracultural_interaction-accuracy=0.996094
2019-09-01 13:14:21	095 [INFO] Epoch[55] Train-cross-entropy=0.005635
2019-09-01 13:14:21	097 [INFO] Epoch[55] Train-Scale_of_supracultural_interaction-accuracy=0.995192
2019-09-01 13:14:21	099 [INFO] Epoch[55] Time cost=0.637
2019-09-01 13:14:21	130 [INFO] Saved checkpoint to "model/Scale_of_supracultural_interaction_imputer/model-0055.params"
2019-09-01 13:14:21	163 [INFO] Epoch[55] Validation-cross-entropy=0.029751
2019-09-01 13:14:21	165 [INFO] Epoch[55] Validation-Scale_of_supracultural_interaction-accuracy=0.984375
2019-09-01 13:14:21	516 [INFO] Epoch[56] Batch [0-15] Speed: 738.10 samples/sec cross-entropy=0.006489 Scale_of_supracultural_interaction-accuracy=0.996094
2019-09-01 13:14:21	850 [INFO] Epoch[56] Train-cross-entropy=0.004572
2019-09-01 13:14:21	852 [INFO] Epoch[56] Train-Scale_of_supracultural_interaction-accuracy=1.000000
2019-09-01 13:14:21	854 [INFO] Epoch[56] Time cost=0.687
2019-09-01 13:14:21	887 [INFO] Saved checkpoint to "model/Scale_of_supracultural_interaction_imputer/model-0056.params"
2019-09-01 13:14:21	925 [INFO] Epoch[56] Validation-cross-entropy=0.029207
2019-09-01 13:14:21	928 [INFO] Epoch[56] Validation-Scale_of_supracultural_interaction-accuracy=0.984375
2019-09-01 13:14:22	286 [INFO] Epoch[57] Batch [0-15] Speed: 724.15 samples/sec cross-entropy=0.006845 Scale_of_supracultural_interaction-accuracy=0.996094
2019-09-01 13:14:22	632 [INFO] Epoch[57] Train-cross-entropy=0.005266
2019-09-01 13:14:22	634 [INFO] Epoch[57] Train-Scale_of_supracultural_interaction-accuracy=1.000000
2019-09-01 13:14:22	636 [INFO] Epoch[57] Time cost=0.706
2019-09-01 13:14:22	667 [INFO] Saved checkpoint to "model/Scale_of_supracultural_interaction_imputer/model-0057.params"
2019-09-01 13:14:22	699 [INFO] Epoch[57] Validation-cross-entropy=0.029386
2019-09-01 13:14:22	701 [INFO] Epoch[57] Validation-Scale_of_supracultural_interaction-accuracy=0.984375
2019-09-01 13:14:23	055 [INFO] Epoch[58] Batch [0-15] Speed: 728.28 samples/sec cross-entropy=0.006324 Scale_of_supracultural_interaction-accuracy=0.996094
2019-09-01 13:14:23	364 [INFO] Epoch[58] Train-cross-entropy=0.004538
2019-09-01 13:14:23	366 [INFO] Epoch[58] Train-Scale_of_supracultural_interaction-accuracy=1.000000
2019-09-01 13:14:23	368 [INFO] Epoch[58] Time cost=0.665
2019-09-01 13:14:23	400 [INFO] Saved checkpoint to "model/Scale_of_supracultural_interaction_imputer/model-0058.params"
2019-09-01 13:14:23	440 [INFO] Epoch[58] Validation-cross-entropy=0.028996
2019-09-01 13:14:23	443 [INFO] Epoch[58] Validation-Scale_of_supracultural_interaction-accuracy=0.984375
2019-09-01 13:14:23	810 [INFO] Epoch[59] Batch [0-15] Speed: 712.90 samples/sec cross-entropy=0.006655 Scale_of_supracultural_interaction-accuracy=0.996094
2019-09-01 13:14:24	116 [INFO] Epoch[59] Train-cross-entropy=0.005052
2019-09-01 13:14:24	118 [INFO] Epoch[59] Train-Scale_of_supracultural_interaction-accuracy=1.000000
2019-09-01 13:14:24	120 [INFO] Epoch[59] Time cost=0.673
2019-09-01 13:14:24	150 [INFO] Saved checkpoint to "model/Scale_of_supracultural_interaction_imputer/model-0059.params"
2019-09-01 13:14:24	182 [INFO] Epoch[59] Validation-cross-entropy=0.029114
2019-09-01 13:14:24	184 [INFO] Epoch[59] Validation-Scale_of_supracultural_interaction-accuracy=0.984375
2019-09-01 13:14:24	492 [INFO] Epoch[60] Batch [0-15] Speed: 844.67 samples/sec cross-entropy=0.006180 Scale_of_supracultural_interaction-accuracy=0.996094
2019-09-01 13:14:24	760 [INFO] Epoch[60] Train-cross-entropy=0.004454
2019-09-01 13:14:24	762 [INFO] Epoch[60] Train-Scale_of_supracultural_interaction-accuracy=1.000000
2019-09-01 13:14:24	763 [INFO] Epoch[60] Time cost=0.578
2019-09-01 13:14:24	794 [INFO] Saved checkpoint to "model/Scale_of_supracultural_interaction_imputer/model-0060.params"
2019-09-01 13:14:24	826 [INFO] Epoch[60] Validation-cross-entropy=0.028809
2019-09-01 13:14:24	828 [INFO] Epoch[60] Validation-Scale_of_supracultural_interaction-accuracy=0.984375
2019-09-01 13:14:25	214 [INFO] Epoch[61] Batch [0-15] Speed: 665.72 samples/sec cross-entropy=0.006494 Scale_of_supracultural_interaction-accuracy=0.996094
2019-09-01 13:14:25	551 [INFO] Epoch[61] Train-cross-entropy=0.004977
2019-09-01 13:14:25	553 [INFO] Epoch[61] Train-Scale_of_supracultural_interaction-accuracy=1.000000
2019-09-01 13:14:25	556 [INFO] Epoch[61] Time cost=0.725
2019-09-01 13:14:25	589 [INFO] Saved checkpoint to "model/Scale_of_supracultural_interaction_imputer/model-0061.params"
2019-09-01 13:14:25	633 [INFO] Epoch[61] Validation-cross-entropy=0.029028
2019-09-01 13:14:25	635 [INFO] Epoch[61] Validation-Scale_of_supracultural_interaction-accuracy=0.984375
2019-09-01 13:14:25	950 [INFO] Epoch[62] Batch [0-15] Speed: 840.27 samples/sec cross-entropy=0.005904 Scale_of_supracultural_interaction-accuracy=0.996094
2019-09-01 13:14:26	206 [INFO] Epoch[62] Train-cross-entropy=0.004257
2019-09-01 13:14:26	208 [INFO] Epoch[62] Train-Scale_of_supracultural_interaction-accuracy=1.000000
2019-09-01 13:14:26	209 [INFO] Epoch[62] Time cost=0.573
2019-09-01 13:14:26	239 [INFO] Saved checkpoint to "model/Scale_of_supracultural_interaction_imputer/model-0062.params"
2019-09-01 13:14:26	273 [INFO] Epoch[62] Validation-cross-entropy=0.028589
2019-09-01 13:14:26	275 [INFO] Epoch[62] Validation-Scale_of_supracultural_interaction-accuracy=0.984375
2019-09-01 13:14:26	579 [INFO] Epoch[63] Batch [0-15] Speed: 859.82 samples/sec cross-entropy=0.006376 Scale_of_supracultural_interaction-accuracy=0.996094
2019-09-01 13:14:26	849 [INFO] Epoch[63] Train-cross-entropy=0.004771
2019-09-01 13:14:26	851 [INFO] Epoch[63] Train-Scale_of_supracultural_interaction-accuracy=1.000000
2019-09-01 13:14:26	852 [INFO] Epoch[63] Time cost=0.576
2019-09-01 13:14:26	882 [INFO] Saved checkpoint to "model/Scale_of_supracultural_interaction_imputer/model-0063.params"
2019-09-01 13:14:26	914 [INFO] Epoch[63] Validation-cross-entropy=0.028797
2019-09-01 13:14:26	916 [INFO] Epoch[63] Validation-Scale_of_supracultural_interaction-accuracy=0.984375
2019-09-01 13:14:27	215 [INFO] Epoch[64] Batch [0-15] Speed: 875.11 samples/sec cross-entropy=0.005680 Scale_of_supracultural_interaction-accuracy=0.996094
2019-09-01 13:14:27	459 [INFO] Epoch[64] Train-cross-entropy=0.004052
2019-09-01 13:14:27	461 [INFO] Epoch[64] Train-Scale_of_supracultural_interaction-accuracy=1.000000
2019-09-01 13:14:27	463 [INFO] Epoch[64] Time cost=0.545
2019-09-01 13:14:27	492 [INFO] Saved checkpoint to "model/Scale_of_supracultural_interaction_imputer/model-0064.params"
2019-09-01 13:14:27	525 [INFO] Epoch[64] Validation-cross-entropy=0.028321
2019-09-01 13:14:27	527 [INFO] Epoch[64] Validation-Scale_of_supracultural_interaction-accuracy=0.984375
2019-09-01 13:14:27	829 [INFO] Epoch[65] Batch [0-15] Speed: 866.79 samples/sec cross-entropy=0.006394 Scale_of_supracultural_interaction-accuracy=0.996094
2019-09-01 13:14:28	102 [INFO] Epoch[65] Train-cross-entropy=0.004930
2019-09-01 13:14:28	104 [INFO] Epoch[65] Train-Scale_of_supracultural_interaction-accuracy=1.000000
2019-09-01 13:14:28	106 [INFO] Epoch[65] Time cost=0.577
2019-09-01 13:14:28	136 [INFO] Saved checkpoint to "model/Scale_of_supracultural_interaction_imputer/model-0065.params"
2019-09-01 13:14:28	182 [INFO] Epoch[65] Validation-cross-entropy=0.028754
2019-09-01 13:14:28	184 [INFO] Epoch[65] Validation-Scale_of_supracultural_interaction-accuracy=0.984375
2019-09-01 13:14:28	498 [INFO] Epoch[66] Batch [0-15] Speed: 846.19 samples/sec cross-entropy=0.005641 Scale_of_supracultural_interaction-accuracy=0.996094
2019-09-01 13:14:28	770 [INFO] Epoch[66] Train-cross-entropy=0.003997
2019-09-01 13:14:28	773 [INFO] Epoch[66] Train-Scale_of_supracultural_interaction-accuracy=1.000000
2019-09-01 13:14:28	775 [INFO] Epoch[66] Time cost=0.589
2019-09-01 13:14:28	805 [INFO] Saved checkpoint to "model/Scale_of_supracultural_interaction_imputer/model-0066.params"
2019-09-01 13:14:28	847 [INFO] Epoch[66] Validation-cross-entropy=0.028243
2019-09-01 13:14:28	849 [INFO] Epoch[66] Validation-Scale_of_supracultural_interaction-accuracy=0.984375
2019-09-01 13:14:29	184 [INFO] Epoch[67] Batch [0-15] Speed: 789.31 samples/sec cross-entropy=0.006435 Scale_of_supracultural_interaction-accuracy=0.996094
2019-09-01 13:14:29	444 [INFO] Epoch[67] Train-cross-entropy=0.005174
2019-09-01 13:14:29	447 [INFO] Epoch[67] Train-Scale_of_supracultural_interaction-accuracy=0.995192
2019-09-01 13:14:29	449 [INFO] Epoch[67] Time cost=0.598
2019-09-01 13:14:29	482 [INFO] Saved checkpoint to "model/Scale_of_supracultural_interaction_imputer/model-0067.params"
2019-09-01 13:14:29	516 [INFO] Epoch[67] Validation-cross-entropy=0.028950
2019-09-01 13:14:29	518 [INFO] Epoch[67] Validation-Scale_of_supracultural_interaction-accuracy=0.984375
2019-09-01 13:14:29	827 [INFO] Epoch[68] Batch [0-15] Speed: 845.07 samples/sec cross-entropy=0.005421 Scale_of_supracultural_interaction-accuracy=0.996094
2019-09-01 13:14:30	079 [INFO] Epoch[68] Train-cross-entropy=0.003929
2019-09-01 13:14:30	083 [INFO] Epoch[68] Train-Scale_of_supracultural_interaction-accuracy=1.000000
2019-09-01 13:14:30	086 [INFO] Epoch[68] Time cost=0.566
2019-09-01 13:14:30	117 [INFO] Saved checkpoint to "model/Scale_of_supracultural_interaction_imputer/model-0068.params"
2019-09-01 13:14:30	153 [INFO] Epoch[68] Validation-cross-entropy=0.028048
2019-09-01 13:14:30	155 [INFO] Epoch[68] Validation-Scale_of_supracultural_interaction-accuracy=0.984375
2019-09-01 13:14:30	538 [INFO] Epoch[69] Batch [0-15] Speed: 677.68 samples/sec cross-entropy=0.006060 Scale_of_supracultural_interaction-accuracy=0.996094
2019-09-01 13:14:30	810 [INFO] Epoch[69] Train-cross-entropy=0.004603
2019-09-01 13:14:30	812 [INFO] Epoch[69] Train-Scale_of_supracultural_interaction-accuracy=1.000000
2019-09-01 13:14:30	814 [INFO] Epoch[69] Time cost=0.658
2019-09-01 13:14:30	852 [INFO] Saved checkpoint to "model/Scale_of_supracultural_interaction_imputer/model-0069.params"
2019-09-01 13:14:30	887 [INFO] Epoch[69] Validation-cross-entropy=0.028331
2019-09-01 13:14:30	889 [INFO] Epoch[69] Validation-Scale_of_supracultural_interaction-accuracy=0.984375
2019-09-01 13:14:31	232 [INFO] Epoch[70] Batch [0-15] Speed: 773.78 samples/sec cross-entropy=0.005509 Scale_of_supracultural_interaction-accuracy=0.996094
2019-09-01 13:14:31	552 [INFO] Epoch[70] Train-cross-entropy=0.004053
2019-09-01 13:14:31	556 [INFO] Epoch[70] Train-Scale_of_supracultural_interaction-accuracy=1.000000
2019-09-01 13:14:31	559 [INFO] Epoch[70] Time cost=0.668
2019-09-01 13:14:31	596 [INFO] Saved checkpoint to "model/Scale_of_supracultural_interaction_imputer/model-0070.params"
2019-09-01 13:14:31	629 [INFO] Epoch[70] Validation-cross-entropy=0.027868
2019-09-01 13:14:31	631 [INFO] Epoch[70] Validation-Scale_of_supracultural_interaction-accuracy=0.984375
2019-09-01 13:14:31	940 [INFO] Epoch[71] Batch [0-15] Speed: 848.26 samples/sec cross-entropy=0.006014 Scale_of_supracultural_interaction-accuracy=0.996094
2019-09-01 13:14:32	183 [INFO] Epoch[71] Train-cross-entropy=0.004760
2019-09-01 13:14:32	185 [INFO] Epoch[71] Train-Scale_of_supracultural_interaction-accuracy=1.000000
2019-09-01 13:14:32	186 [INFO] Epoch[71] Time cost=0.553
2019-09-01 13:14:32	216 [INFO] Saved checkpoint to "model/Scale_of_supracultural_interaction_imputer/model-0071.params"
2019-09-01 13:14:32	247 [INFO] Epoch[71] Validation-cross-entropy=0.028394
2019-09-01 13:14:32	249 [INFO] Epoch[71] Validation-Scale_of_supracultural_interaction-accuracy=0.984375
2019-09-01 13:14:32	554 [INFO] Epoch[72] Batch [0-15] Speed: 851.99 samples/sec cross-entropy=0.005363 Scale_of_supracultural_interaction-accuracy=0.996094
2019-09-01 13:14:32	801 [INFO] Epoch[72] Train-cross-entropy=0.004039
2019-09-01 13:14:32	803 [INFO] Epoch[72] Train-Scale_of_supracultural_interaction-accuracy=1.000000
2019-09-01 13:14:32	805 [INFO] Epoch[72] Time cost=0.555
2019-09-01 13:14:32	836 [INFO] Saved checkpoint to "model/Scale_of_supracultural_interaction_imputer/model-0072.params"
2019-09-01 13:14:32	868 [INFO] Epoch[72] Validation-cross-entropy=0.027735
2019-09-01 13:14:32	870 [INFO] Epoch[72] Validation-Scale_of_supracultural_interaction-accuracy=0.984375
2019-09-01 13:14:33	198 [INFO] Epoch[73] Batch [0-15] Speed: 794.40 samples/sec cross-entropy=0.005779 Scale_of_supracultural_interaction-accuracy=0.996094
2019-09-01 13:14:33	447 [INFO] Epoch[73] Train-cross-entropy=0.004442
2019-09-01 13:14:33	449 [INFO] Epoch[73] Train-Scale_of_supracultural_interaction-accuracy=1.000000
2019-09-01 13:14:33	451 [INFO] Epoch[73] Time cost=0.578
2019-09-01 13:14:33	480 [INFO] Saved checkpoint to "model/Scale_of_supracultural_interaction_imputer/model-0073.params"
2019-09-01 13:14:33	512 [INFO] Epoch[73] Validation-cross-entropy=0.027988
2019-09-01 13:14:33	514 [INFO] Epoch[73] Validation-Scale_of_supracultural_interaction-accuracy=0.984375
2019-09-01 13:14:33	811 [INFO] Epoch[74] Batch [0-15] Speed: 878.01 samples/sec cross-entropy=0.005334 Scale_of_supracultural_interaction-accuracy=0.996094
2019-09-01 13:14:34	053 [INFO] Epoch[74] Train-cross-entropy=0.003955
2019-09-01 13:14:34	055 [INFO] Epoch[74] Train-Scale_of_supracultural_interaction-accuracy=1.000000
2019-09-01 13:14:34	057 [INFO] Epoch[74] Time cost=0.542
2019-09-01 13:14:34	087 [INFO] Saved checkpoint to "model/Scale_of_supracultural_interaction_imputer/model-0074.params"
2019-09-01 13:14:34	120 [INFO] Epoch[74] Validation-cross-entropy=0.027591
2019-09-01 13:14:34	123 [INFO] Epoch[74] Validation-Scale_of_supracultural_interaction-accuracy=0.984375
2019-09-01 13:14:34	426 [INFO] Epoch[75] Batch [0-15] Speed: 865.46 samples/sec cross-entropy=0.005828 Scale_of_supracultural_interaction-accuracy=0.996094
2019-09-01 13:14:34	672 [INFO] Epoch[75] Train-cross-entropy=0.004667
2019-09-01 13:14:34	674 [INFO] Epoch[75] Train-Scale_of_supracultural_interaction-accuracy=0.995192
2019-09-01 13:14:34	676 [INFO] Epoch[75] Time cost=0.551
2019-09-01 13:14:34	707 [INFO] Saved checkpoint to "model/Scale_of_supracultural_interaction_imputer/model-0075.params"
2019-09-01 13:14:34	739 [INFO] Epoch[75] Validation-cross-entropy=0.028146
2019-09-01 13:14:34	741 [INFO] Epoch[75] Validation-Scale_of_supracultural_interaction-accuracy=0.984375
2019-09-01 13:14:35	040 [INFO] Epoch[76] Batch [0-15] Speed: 876.55 samples/sec cross-entropy=0.005154 Scale_of_supracultural_interaction-accuracy=0.996094
2019-09-01 13:14:35	284 [INFO] Epoch[76] Train-cross-entropy=0.003898
2019-09-01 13:14:35	286 [INFO] Epoch[76] Train-Scale_of_supracultural_interaction-accuracy=1.000000
2019-09-01 13:14:35	287 [INFO] Epoch[76] Time cost=0.544
2019-09-01 13:14:35	317 [INFO] Saved checkpoint to "model/Scale_of_supracultural_interaction_imputer/model-0076.params"
2019-09-01 13:14:35	353 [INFO] Epoch[76] Validation-cross-entropy=0.027466
2019-09-01 13:14:35	355 [INFO] Epoch[76] Validation-Scale_of_supracultural_interaction-accuracy=0.984375
2019-09-01 13:14:35	673 [INFO] Epoch[77] Batch [0-15] Speed: 830.30 samples/sec cross-entropy=0.005625 Scale_of_supracultural_interaction-accuracy=0.996094
2019-09-01 13:14:35	920 [INFO] Epoch[77] Train-cross-entropy=0.004386
2019-09-01 13:14:35	922 [INFO] Epoch[77] Train-Scale_of_supracultural_interaction-accuracy=1.000000
2019-09-01 13:14:35	924 [INFO] Epoch[77] Time cost=0.567
2019-09-01 13:14:35	953 [INFO] Saved checkpoint to "model/Scale_of_supracultural_interaction_imputer/model-0077.params"
2019-09-01 13:14:35	985 [INFO] Epoch[77] Validation-cross-entropy=0.027746
2019-09-01 13:14:35	987 [INFO] Epoch[77] Validation-Scale_of_supracultural_interaction-accuracy=0.984375
2019-09-01 13:14:36	287 [INFO] Epoch[78] Batch [0-15] Speed: 876.15 samples/sec cross-entropy=0.005047 Scale_of_supracultural_interaction-accuracy=0.996094
2019-09-01 13:14:36	534 [INFO] Epoch[78] Train-cross-entropy=0.003691
2019-09-01 13:14:36	536 [INFO] Epoch[78] Train-Scale_of_supracultural_interaction-accuracy=1.000000
2019-09-01 13:14:36	538 [INFO] Epoch[78] Time cost=0.549
2019-09-01 13:14:36	567 [INFO] Saved checkpoint to "model/Scale_of_supracultural_interaction_imputer/model-0078.params"
2019-09-01 13:14:36	599 [INFO] Epoch[78] Validation-cross-entropy=0.027231
2019-09-01 13:14:36	601 [INFO] Epoch[78] Validation-Scale_of_supracultural_interaction-accuracy=0.984375
2019-09-01 13:14:36	902 [INFO] Epoch[79] Batch [0-15] Speed: 871.78 samples/sec cross-entropy=0.005744 Scale_of_supracultural_interaction-accuracy=0.996094
2019-09-01 13:14:37	146 [INFO] Epoch[79] Train-cross-entropy=0.004691
2019-09-01 13:14:37	148 [INFO] Epoch[79] Train-Scale_of_supracultural_interaction-accuracy=0.995192
2019-09-01 13:14:37	150 [INFO] Epoch[79] Time cost=0.547
2019-09-01 13:14:37	179 [INFO] Saved checkpoint to "model/Scale_of_supracultural_interaction_imputer/model-0079.params"
2019-09-01 13:14:37	217 [INFO] Epoch[79] Validation-cross-entropy=0.028021
2019-09-01 13:14:37	219 [INFO] Epoch[79] Validation-Scale_of_supracultural_interaction-accuracy=0.984375
2019-09-01 13:14:37	530 [INFO] Epoch[80] Batch [0-15] Speed: 853.01 samples/sec cross-entropy=0.004960 Scale_of_supracultural_interaction-accuracy=0.996094
2019-09-01 13:14:37	778 [INFO] Epoch[80] Train-cross-entropy=0.003780
2019-09-01 13:14:37	780 [INFO] Epoch[80] Train-Scale_of_supracultural_interaction-accuracy=1.000000
2019-09-01 13:14:37	782 [INFO] Epoch[80] Time cost=0.561
2019-09-01 13:14:37	811 [INFO] Saved checkpoint to "model/Scale_of_supracultural_interaction_imputer/model-0080.params"
2019-09-01 13:14:37	852 [INFO] Epoch[80] Validation-cross-entropy=0.027135
2019-09-01 13:14:37	854 [INFO] Epoch[80] Validation-Scale_of_supracultural_interaction-accuracy=0.984375
2019-09-01 13:14:38	171 [INFO] Epoch[81] Batch [0-15] Speed: 835.37 samples/sec cross-entropy=0.005517 Scale_of_supracultural_interaction-accuracy=0.996094
2019-09-01 13:14:38	456 [INFO] Epoch[81] Train-cross-entropy=0.004350
2019-09-01 13:14:38	458 [INFO] Epoch[81] Train-Scale_of_supracultural_interaction-accuracy=1.000000
2019-09-01 13:14:38	459 [INFO] Epoch[81] Time cost=0.603
2019-09-01 13:14:38	488 [INFO] Saved checkpoint to "model/Scale_of_supracultural_interaction_imputer/model-0081.params"
2019-09-01 13:14:38	521 [INFO] Epoch[81] Validation-cross-entropy=0.027554
2019-09-01 13:14:38	522 [INFO] Epoch[81] Validation-Scale_of_supracultural_interaction-accuracy=0.984375
2019-09-01 13:14:38	823 [INFO] Epoch[82] Batch [0-15] Speed: 871.44 samples/sec cross-entropy=0.004853 Scale_of_supracultural_interaction-accuracy=0.996094
2019-09-01 13:14:39	066 [INFO] Epoch[82] Train-cross-entropy=0.003595
2019-09-01 13:14:39	068 [INFO] Epoch[82] Train-Scale_of_supracultural_interaction-accuracy=1.000000
2019-09-01 13:14:39	069 [INFO] Epoch[82] Time cost=0.545
2019-09-01 13:14:39	098 [INFO] Saved checkpoint to "model/Scale_of_supracultural_interaction_imputer/model-0082.params"
2019-09-01 13:14:39	131 [INFO] Epoch[82] Validation-cross-entropy=0.026972
2019-09-01 13:14:39	133 [INFO] Epoch[82] Validation-Scale_of_supracultural_interaction-accuracy=0.984375
2019-09-01 13:14:39	432 [INFO] Epoch[83] Batch [0-15] Speed: 876.23 samples/sec cross-entropy=0.005599 Scale_of_supracultural_interaction-accuracy=0.996094
2019-09-01 13:14:39	676 [INFO] Epoch[83] Train-cross-entropy=0.004652
2019-09-01 13:14:39	677 [INFO] Epoch[83] Train-Scale_of_supracultural_interaction-accuracy=0.995192
2019-09-01 13:14:39	679 [INFO] Epoch[83] Time cost=0.544
2019-09-01 13:14:39	708 [INFO] Saved checkpoint to "model/Scale_of_supracultural_interaction_imputer/model-0083.params"
2019-09-01 13:14:39	740 [INFO] Epoch[83] Validation-cross-entropy=0.028076
2019-09-01 13:14:39	742 [INFO] Epoch[83] Validation-Scale_of_supracultural_interaction-accuracy=1.000000
2019-09-01 13:14:40	042 [INFO] Epoch[84] Batch [0-15] Speed: 872.69 samples/sec cross-entropy=0.004505 Scale_of_supracultural_interaction-accuracy=0.996094
2019-09-01 13:14:40	286 [INFO] Epoch[84] Train-cross-entropy=0.003335
2019-09-01 13:14:40	288 [INFO] Epoch[84] Train-Scale_of_supracultural_interaction-accuracy=1.000000
2019-09-01 13:14:40	290 [INFO] Epoch[84] Time cost=0.546
2019-09-01 13:14:40	319 [INFO] Saved checkpoint to "model/Scale_of_supracultural_interaction_imputer/model-0084.params"
2019-09-01 13:14:40	352 [INFO] Epoch[84] Validation-cross-entropy=0.026761
2019-09-01 13:14:40	354 [INFO] Epoch[84] Validation-Scale_of_supracultural_interaction-accuracy=0.984375
2019-09-01 13:14:40	656 [INFO] Epoch[85] Batch [0-15] Speed: 868.57 samples/sec cross-entropy=0.005597 Scale_of_supracultural_interaction-accuracy=0.996094
2019-09-01 13:14:40	903 [INFO] Epoch[85] Train-cross-entropy=0.004443
2019-09-01 13:14:40	905 [INFO] Epoch[85] Train-Scale_of_supracultural_interaction-accuracy=1.000000
2019-09-01 13:14:40	907 [INFO] Epoch[85] Time cost=0.551
2019-09-01 13:14:40	937 [INFO] Saved checkpoint to "model/Scale_of_supracultural_interaction_imputer/model-0085.params"
2019-09-01 13:14:40	969 [INFO] Epoch[85] Validation-cross-entropy=0.027585
2019-09-01 13:14:40	972 [INFO] Epoch[85] Validation-Scale_of_supracultural_interaction-accuracy=0.984375
2019-09-01 13:14:41	275 [INFO] Epoch[86] Batch [0-15] Speed: 864.98 samples/sec cross-entropy=0.004657 Scale_of_supracultural_interaction-accuracy=0.996094
2019-09-01 13:14:41	524 [INFO] Epoch[86] Train-cross-entropy=0.003458
2019-09-01 13:14:41	526 [INFO] Epoch[86] Train-Scale_of_supracultural_interaction-accuracy=1.000000
2019-09-01 13:14:41	527 [INFO] Epoch[86] Time cost=0.554
2019-09-01 13:14:41	562 [INFO] Saved checkpoint to "model/Scale_of_supracultural_interaction_imputer/model-0086.params"
2019-09-01 13:14:41	599 [INFO] Epoch[86] Validation-cross-entropy=0.026686
2019-09-01 13:14:41	602 [INFO] Epoch[86] Validation-Scale_of_supracultural_interaction-accuracy=0.984375
2019-09-01 13:14:41	906 [INFO] Epoch[87] Batch [0-15] Speed: 862.36 samples/sec cross-entropy=0.005589 Scale_of_supracultural_interaction-accuracy=0.996094
2019-09-01 13:14:42	153 [INFO] Epoch[87] Train-cross-entropy=0.004667
2019-09-01 13:14:42	156 [INFO] Epoch[87] Train-Scale_of_supracultural_interaction-accuracy=0.995192
2019-09-01 13:14:42	158 [INFO] Epoch[87] Time cost=0.554
2019-09-01 13:14:42	188 [INFO] Saved checkpoint to "model/Scale_of_supracultural_interaction_imputer/model-0087.params"
2019-09-01 13:14:42	220 [INFO] Epoch[87] Validation-cross-entropy=0.028158
2019-09-01 13:14:42	223 [INFO] Epoch[87] Validation-Scale_of_supracultural_interaction-accuracy=1.000000
2019-09-01 13:14:42	526 [INFO] Epoch[88] Batch [0-15] Speed: 863.69 samples/sec cross-entropy=0.004346 Scale_of_supracultural_interaction-accuracy=0.996094
2019-09-01 13:14:42	786 [INFO] Epoch[88] Train-cross-entropy=0.003414
2019-09-01 13:14:42	788 [INFO] Epoch[88] Train-Scale_of_supracultural_interaction-accuracy=1.000000
2019-09-01 13:14:42	790 [INFO] Epoch[88] Time cost=0.565
2019-09-01 13:14:42	821 [INFO] Saved checkpoint to "model/Scale_of_supracultural_interaction_imputer/model-0088.params"
2019-09-01 13:14:42	853 [INFO] Epoch[88] Validation-cross-entropy=0.026609
2019-09-01 13:14:42	855 [INFO] Epoch[88] Validation-Scale_of_supracultural_interaction-accuracy=0.984375
2019-09-01 13:14:43	157 [INFO] Epoch[89] Batch [0-15] Speed: 870.54 samples/sec cross-entropy=0.005258 Scale_of_supracultural_interaction-accuracy=0.996094
2019-09-01 13:14:43	411 [INFO] Epoch[89] Train-cross-entropy=0.003976
2019-09-01 13:14:43	413 [INFO] Epoch[89] Train-Scale_of_supracultural_interaction-accuracy=1.000000
2019-09-01 13:14:43	414 [INFO] Epoch[89] Time cost=0.557
2019-09-01 13:14:43	462 [INFO] Saved checkpoint to "model/Scale_of_supracultural_interaction_imputer/model-0089.params"
2019-09-01 13:14:43	496 [INFO] Epoch[89] Validation-cross-entropy=0.027088
2019-09-01 13:14:43	498 [INFO] Epoch[89] Validation-Scale_of_supracultural_interaction-accuracy=0.984375
2019-09-01 13:14:43	818 [INFO] Epoch[90] Batch [0-15] Speed: 819.96 samples/sec cross-entropy=0.004474 Scale_of_supracultural_interaction-accuracy=0.996094
2019-09-01 13:14:44	062 [INFO] Epoch[90] Train-cross-entropy=0.003271
2019-09-01 13:14:44	063 [INFO] Epoch[90] Train-Scale_of_supracultural_interaction-accuracy=1.000000
2019-09-01 13:14:44	065 [INFO] Epoch[90] Time cost=0.565
2019-09-01 13:14:44	095 [INFO] Saved checkpoint to "model/Scale_of_supracultural_interaction_imputer/model-0090.params"
2019-09-01 13:14:44	127 [INFO] Epoch[90] Validation-cross-entropy=0.026409
2019-09-01 13:14:44	129 [INFO] Epoch[90] Validation-Scale_of_supracultural_interaction-accuracy=0.984375
2019-09-01 13:14:44	431 [INFO] Epoch[91] Batch [0-15] Speed: 868.22 samples/sec cross-entropy=0.005862 Scale_of_supracultural_interaction-accuracy=0.996094
2019-09-01 13:14:44	677 [INFO] Epoch[91] Train-cross-entropy=0.005076
2019-09-01 13:14:44	679 [INFO] Epoch[91] Train-Scale_of_supracultural_interaction-accuracy=0.995192
2019-09-01 13:14:44	681 [INFO] Epoch[91] Time cost=0.550
2019-09-01 13:14:44	712 [INFO] Saved checkpoint to "model/Scale_of_supracultural_interaction_imputer/model-0091.params"
2019-09-01 13:14:44	745 [INFO] Epoch[91] Validation-cross-entropy=0.028686
2019-09-01 13:14:44	747 [INFO] Epoch[91] Validation-Scale_of_supracultural_interaction-accuracy=1.000000
2019-09-01 13:14:45	052 [INFO] Epoch[92] Batch [0-15] Speed: 859.29 samples/sec cross-entropy=0.003972 Scale_of_supracultural_interaction-accuracy=0.996094
2019-09-01 13:14:45	299 [INFO] Epoch[92] Train-cross-entropy=0.002872
2019-09-01 13:14:45	301 [INFO] Epoch[92] Train-Scale_of_supracultural_interaction-accuracy=1.000000
2019-09-01 13:14:45	303 [INFO] Epoch[92] Time cost=0.553
2019-09-01 13:14:45	334 [INFO] Saved checkpoint to "model/Scale_of_supracultural_interaction_imputer/model-0092.params"
2019-09-01 13:14:45	366 [INFO] Epoch[92] Validation-cross-entropy=0.026287
2019-09-01 13:14:45	369 [INFO] Epoch[92] Validation-Scale_of_supracultural_interaction-accuracy=0.984375
2019-09-01 13:14:45	672 [INFO] Epoch[93] Batch [0-15] Speed: 865.93 samples/sec cross-entropy=0.005704 Scale_of_supracultural_interaction-accuracy=0.996094
2019-09-01 13:14:45	918 [INFO] Epoch[93] Train-cross-entropy=0.004845
2019-09-01 13:14:45	920 [INFO] Epoch[93] Train-Scale_of_supracultural_interaction-accuracy=0.995192
2019-09-01 13:14:45	922 [INFO] Epoch[93] Time cost=0.551
2019-09-01 13:14:45	953 [INFO] Saved checkpoint to "model/Scale_of_supracultural_interaction_imputer/model-0093.params"
2019-09-01 13:14:45	985 [INFO] Epoch[93] Validation-cross-entropy=0.028269
2019-09-01 13:14:45	987 [INFO] Epoch[93] Validation-Scale_of_supracultural_interaction-accuracy=1.000000
2019-09-01 13:14:46	291 [INFO] Epoch[94] Batch [0-15] Speed: 863.00 samples/sec cross-entropy=0.003975 Scale_of_supracultural_interaction-accuracy=0.996094
2019-09-01 13:14:46	538 [INFO] Epoch[94] Train-cross-entropy=0.002926
2019-09-01 13:14:46	540 [INFO] Epoch[94] Train-Scale_of_supracultural_interaction-accuracy=1.000000
2019-09-01 13:14:46	542 [INFO] Epoch[94] Time cost=0.553
2019-09-01 13:14:46	573 [INFO] Saved checkpoint to "model/Scale_of_supracultural_interaction_imputer/model-0094.params"
2019-09-01 13:14:46	605 [INFO] Epoch[94] Validation-cross-entropy=0.026084
2019-09-01 13:14:46	607 [INFO] Epoch[94] Validation-Scale_of_supracultural_interaction-accuracy=0.984375
2019-09-01 13:14:46	908 [INFO] Epoch[95] Batch [0-15] Speed: 873.38 samples/sec cross-entropy=0.005395 Scale_of_supracultural_interaction-accuracy=0.996094
2019-09-01 13:14:47	162 [INFO] Epoch[95] Train-cross-entropy=0.004461
2019-09-01 13:14:47	163 [INFO] Epoch[95] Train-Scale_of_supracultural_interaction-accuracy=0.995192
2019-09-01 13:14:47	165 [INFO] Epoch[95] Time cost=0.555
2019-09-01 13:14:47	194 [INFO] Saved checkpoint to "model/Scale_of_supracultural_interaction_imputer/model-0095.params"
2019-09-01 13:14:47	228 [INFO] Epoch[95] Validation-cross-entropy=0.027632
2019-09-01 13:14:47	230 [INFO] Epoch[95] Validation-Scale_of_supracultural_interaction-accuracy=1.000000
2019-09-01 13:14:47	530 [INFO] Epoch[96] Batch [0-15] Speed: 871.78 samples/sec cross-entropy=0.004277 Scale_of_supracultural_interaction-accuracy=0.996094
2019-09-01 13:14:47	778 [INFO] Epoch[96] Train-cross-entropy=0.003377
2019-09-01 13:14:47	780 [INFO] Epoch[96] Train-Scale_of_supracultural_interaction-accuracy=1.000000
2019-09-01 13:14:47	781 [INFO] Epoch[96] Time cost=0.550
2019-09-01 13:14:47	811 [INFO] Saved checkpoint to "model/Scale_of_supracultural_interaction_imputer/model-0096.params"
2019-09-01 13:14:47	843 [INFO] Epoch[96] Validation-cross-entropy=0.026062
2019-09-01 13:14:47	845 [INFO] Epoch[96] Validation-Scale_of_supracultural_interaction-accuracy=0.984375
2019-09-01 13:14:48	145 [INFO] Epoch[97] Batch [0-15] Speed: 873.13 samples/sec cross-entropy=0.005184 Scale_of_supracultural_interaction-accuracy=0.996094
2019-09-01 13:14:48	390 [INFO] Epoch[97] Train-cross-entropy=0.004272
2019-09-01 13:14:48	392 [INFO] Epoch[97] Train-Scale_of_supracultural_interaction-accuracy=1.000000
2019-09-01 13:14:48	393 [INFO] Epoch[97] Time cost=0.547
2019-09-01 13:14:48	423 [INFO] Saved checkpoint to "model/Scale_of_supracultural_interaction_imputer/model-0097.params"
2019-09-01 13:14:48	460 [INFO] Epoch[97] Validation-cross-entropy=0.027019
2019-09-01 13:14:48	462 [INFO] Epoch[97] Validation-Scale_of_supracultural_interaction-accuracy=1.000000
2019-09-01 13:14:48	795 [INFO] Epoch[98] Batch [0-15] Speed: 781.07 samples/sec cross-entropy=0.004302 Scale_of_supracultural_interaction-accuracy=0.996094
2019-09-01 13:14:49	049 [INFO] Epoch[98] Train-cross-entropy=0.003324
2019-09-01 13:14:49	051 [INFO] Epoch[98] Train-Scale_of_supracultural_interaction-accuracy=1.000000
2019-09-01 13:14:49	053 [INFO] Epoch[98] Time cost=0.589
2019-09-01 13:14:49	083 [INFO] Saved checkpoint to "model/Scale_of_supracultural_interaction_imputer/model-0098.params"
2019-09-01 13:14:49	115 [INFO] Epoch[98] Validation-cross-entropy=0.026005
2019-09-01 13:14:49	117 [INFO] Epoch[98] Validation-Scale_of_supracultural_interaction-accuracy=0.984375
2019-09-01 13:14:49	423 [INFO] Epoch[99] Batch [0-15] Speed: 858.09 samples/sec cross-entropy=0.005399 Scale_of_supracultural_interaction-accuracy=0.996094
2019-09-01 13:14:49	671 [INFO] Epoch[99] Train-cross-entropy=0.004676
2019-09-01 13:14:49	673 [INFO] Epoch[99] Train-Scale_of_supracultural_interaction-accuracy=0.995192
2019-09-01 13:14:49	675 [INFO] Epoch[99] Time cost=0.556
2019-09-01 13:14:49	706 [INFO] Saved checkpoint to "model/Scale_of_supracultural_interaction_imputer/model-0099.params"
2019-09-01 13:14:49	738 [INFO] Epoch[99] Validation-cross-entropy=0.027849
2019-09-01 13:14:49	740 [INFO] Epoch[99] Validation-Scale_of_supracultural_interaction-accuracy=1.000000
2019-09-01 13:14:50	044 [INFO] Epoch[100] Batch [0-15] Speed: 864.03 samples/sec cross-entropy=0.003844 Scale_of_supracultural_interaction-accuracy=0.996094
2019-09-01 13:14:50	290 [INFO] Epoch[100] Train-cross-entropy=0.003004
2019-09-01 13:14:50	292 [INFO] Epoch[100] Train-Scale_of_supracultural_interaction-accuracy=1.000000
2019-09-01 13:14:50	293 [INFO] Epoch[100] Time cost=0.551
2019-09-01 13:14:50	323 [INFO] Saved checkpoint to "model/Scale_of_supracultural_interaction_imputer/model-0100.params"
2019-09-01 13:14:50	356 [INFO] Epoch[100] Validation-cross-entropy=0.025684
2019-09-01 13:14:50	358 [INFO] Epoch[100] Validation-Scale_of_supracultural_interaction-accuracy=0.984375
2019-09-01 13:14:50	664 [INFO] Epoch[101] Batch [0-15] Speed: 853.09 samples/sec cross-entropy=0.005183 Scale_of_supracultural_interaction-accuracy=0.996094
2019-09-01 13:14:50	909 [INFO] Epoch[101] Train-cross-entropy=0.004221
2019-09-01 13:14:50	911 [INFO] Epoch[101] Train-Scale_of_supracultural_interaction-accuracy=1.000000
2019-09-01 13:14:50	913 [INFO] Epoch[101] Time cost=0.553
2019-09-01 13:14:50	942 [INFO] Saved checkpoint to "model/Scale_of_supracultural_interaction_imputer/model-0101.params"
2019-09-01 13:14:50	974 [INFO] Epoch[101] Validation-cross-entropy=0.027138
2019-09-01 13:14:50	976 [INFO] Epoch[101] Validation-Scale_of_supracultural_interaction-accuracy=1.000000
2019-09-01 13:14:51	276 [INFO] Epoch[102] Batch [0-15] Speed: 873.65 samples/sec cross-entropy=0.003932 Scale_of_supracultural_interaction-accuracy=0.996094
2019-09-01 13:14:51	539 [INFO] Epoch[102] Train-cross-entropy=0.003162
2019-09-01 13:14:51	542 [INFO] Epoch[102] Train-Scale_of_supracultural_interaction-accuracy=1.000000
2019-09-01 13:14:51	545 [INFO] Epoch[102] Time cost=0.567
2019-09-01 13:14:51	585 [INFO] Saved checkpoint to "model/Scale_of_supracultural_interaction_imputer/model-0102.params"
2019-09-01 13:14:51	618 [INFO] Epoch[102] Validation-cross-entropy=0.025667
2019-09-01 13:14:51	620 [INFO] Epoch[102] Validation-Scale_of_supracultural_interaction-accuracy=0.984375
2019-09-01 13:14:51	931 [INFO] Epoch[103] Batch [0-15] Speed: 840.84 samples/sec cross-entropy=0.005055 Scale_of_supracultural_interaction-accuracy=0.996094
2019-09-01 13:14:52	176 [INFO] Epoch[103] Train-cross-entropy=0.004101
2019-09-01 13:14:52	178 [INFO] Epoch[103] Train-Scale_of_supracultural_interaction-accuracy=1.000000
2019-09-01 13:14:52	180 [INFO] Epoch[103] Time cost=0.558
2019-09-01 13:14:52	209 [INFO] Saved checkpoint to "model/Scale_of_supracultural_interaction_imputer/model-0103.params"
2019-09-01 13:14:52	241 [INFO] Epoch[103] Validation-cross-entropy=0.026924
2019-09-01 13:14:52	243 [INFO] Epoch[103] Validation-Scale_of_supracultural_interaction-accuracy=1.000000
2019-09-01 13:14:52	577 [INFO] Epoch[104] Batch [0-15] Speed: 779.84 samples/sec cross-entropy=0.003899 Scale_of_supracultural_interaction-accuracy=0.996094
2019-09-01 13:14:52	823 [INFO] Epoch[104] Train-cross-entropy=0.003174
2019-09-01 13:14:52	825 [INFO] Epoch[104] Train-Scale_of_supracultural_interaction-accuracy=1.000000
2019-09-01 13:14:52	827 [INFO] Epoch[104] Time cost=0.582
2019-09-01 13:14:52	858 [INFO] Saved checkpoint to "model/Scale_of_supracultural_interaction_imputer/model-0104.params"
2019-09-01 13:14:52	891 [INFO] Epoch[104] Validation-cross-entropy=0.025541
2019-09-01 13:14:52	893 [INFO] Epoch[104] Validation-Scale_of_supracultural_interaction-accuracy=0.984375
2019-09-01 13:14:53	203 [INFO] Epoch[105] Batch [0-15] Speed: 845.65 samples/sec cross-entropy=0.005132 Scale_of_supracultural_interaction-accuracy=0.996094
2019-09-01 13:14:53	450 [INFO] Epoch[105] Train-cross-entropy=0.004197
2019-09-01 13:14:53	452 [INFO] Epoch[105] Train-Scale_of_supracultural_interaction-accuracy=1.000000
2019-09-01 13:14:53	454 [INFO] Epoch[105] Time cost=0.559
2019-09-01 13:14:53	485 [INFO] Saved checkpoint to "model/Scale_of_supracultural_interaction_imputer/model-0105.params"
2019-09-01 13:14:53	518 [INFO] Epoch[105] Validation-cross-entropy=0.026945
2019-09-01 13:14:53	520 [INFO] Epoch[105] Validation-Scale_of_supracultural_interaction-accuracy=1.000000
2019-09-01 13:14:53	824 [INFO] Epoch[106] Batch [0-15] Speed: 862.17 samples/sec cross-entropy=0.003803 Scale_of_supracultural_interaction-accuracy=0.996094
2019-09-01 13:14:54	102 [INFO] Epoch[106] Train-cross-entropy=0.002989
2019-09-01 13:14:54	367 [INFO] Epoch[106] Train-Scale_of_supracultural_interaction-accuracy=1.000000
2019-09-01 13:14:54	375 [INFO] Epoch[106] Time cost=0.853
2019-09-01 13:14:54	481 [INFO] Saved checkpoint to "model/Scale_of_supracultural_interaction_imputer/model-0106.params"
2019-09-01 13:14:54	523 [INFO] Epoch[106] Validation-cross-entropy=0.025369
2019-09-01 13:14:54	525 [INFO] Epoch[106] Validation-Scale_of_supracultural_interaction-accuracy=0.984375
2019-09-01 13:14:54	830 [INFO] Epoch[107] Batch [0-15] Speed: 859.40 samples/sec cross-entropy=0.005291 Scale_of_supracultural_interaction-accuracy=0.996094
2019-09-01 13:14:55	076 [INFO] Epoch[107] Train-cross-entropy=0.004502
2019-09-01 13:14:55	078 [INFO] Epoch[107] Train-Scale_of_supracultural_interaction-accuracy=0.995192
2019-09-01 13:14:55	080 [INFO] Epoch[107] Time cost=0.554
2019-09-01 13:14:55	111 [INFO] Saved checkpoint to "model/Scale_of_supracultural_interaction_imputer/model-0107.params"
2019-09-01 13:14:55	143 [INFO] Epoch[107] Validation-cross-entropy=0.027539
2019-09-01 13:14:55	146 [INFO] Epoch[107] Validation-Scale_of_supracultural_interaction-accuracy=1.000000
2019-09-01 13:14:55	450 [INFO] Epoch[108] Batch [0-15] Speed: 861.21 samples/sec cross-entropy=0.003608 Scale_of_supracultural_interaction-accuracy=0.996094
2019-09-01 13:14:55	699 [INFO] Epoch[108] Train-cross-entropy=0.002871
2019-09-01 13:14:55	701 [INFO] Epoch[108] Train-Scale_of_supracultural_interaction-accuracy=1.000000
2019-09-01 13:14:55	703 [INFO] Epoch[108] Time cost=0.555
2019-09-01 13:14:55	733 [INFO] Saved checkpoint to "model/Scale_of_supracultural_interaction_imputer/model-0108.params"
2019-09-01 13:14:55	766 [INFO] Epoch[108] Validation-cross-entropy=0.025255
2019-09-01 13:14:55	768 [INFO] Epoch[108] Validation-Scale_of_supracultural_interaction-accuracy=0.984375
2019-09-01 13:14:56	072 [INFO] Epoch[109] Batch [0-15] Speed: 862.82 samples/sec cross-entropy=0.005099 Scale_of_supracultural_interaction-accuracy=0.996094
2019-09-01 13:14:56	321 [INFO] Epoch[109] Train-cross-entropy=0.004264
2019-09-01 13:14:56	323 [INFO] Epoch[109] Train-Scale_of_supracultural_interaction-accuracy=0.995192
2019-09-01 13:14:56	325 [INFO] Epoch[109] Time cost=0.554
2019-09-01 13:14:56	355 [INFO] Saved checkpoint to "model/Scale_of_supracultural_interaction_imputer/model-0109.params"
2019-09-01 13:14:56	388 [INFO] Epoch[109] Validation-cross-entropy=0.027010
2019-09-01 13:14:56	390 [INFO] Epoch[109] Validation-Scale_of_supracultural_interaction-accuracy=1.000000
2019-09-01 13:14:56	697 [INFO] Epoch[110] Batch [0-15] Speed: 853.67 samples/sec cross-entropy=0.003874 Scale_of_supracultural_interaction-accuracy=0.996094
2019-09-01 13:14:56	945 [INFO] Epoch[110] Train-cross-entropy=0.003118
2019-09-01 13:14:56	947 [INFO] Epoch[110] Train-Scale_of_supracultural_interaction-accuracy=1.000000
2019-09-01 13:14:56	949 [INFO] Epoch[110] Time cost=0.557
2019-09-01 13:14:56	979 [INFO] Saved checkpoint to "model/Scale_of_supracultural_interaction_imputer/model-0110.params"
2019-09-01 13:14:57	013 [INFO] Epoch[110] Validation-cross-entropy=0.025164
2019-09-01 13:14:57	015 [INFO] Epoch[110] Validation-Scale_of_supracultural_interaction-accuracy=0.984375
2019-09-01 13:14:57	316 [INFO] Epoch[111] Batch [0-15] Speed: 869.61 samples/sec cross-entropy=0.005064 Scale_of_supracultural_interaction-accuracy=0.996094
2019-09-01 13:14:57	561 [INFO] Epoch[111] Train-cross-entropy=0.004479
2019-09-01 13:14:57	563 [INFO] Epoch[111] Train-Scale_of_supracultural_interaction-accuracy=0.995192
2019-09-01 13:14:57	565 [INFO] Epoch[111] Time cost=0.548
2019-09-01 13:14:57	594 [INFO] Saved checkpoint to "model/Scale_of_supracultural_interaction_imputer/model-0111.params"
2019-09-01 13:14:57	627 [INFO] Epoch[111] Validation-cross-entropy=0.027515
2019-09-01 13:14:57	629 [INFO] Epoch[111] Validation-Scale_of_supracultural_interaction-accuracy=1.000000
2019-09-01 13:14:57	930 [INFO] Epoch[112] Batch [0-15] Speed: 868.33 samples/sec cross-entropy=0.003478 Scale_of_supracultural_interaction-accuracy=0.996094
2019-09-01 13:14:58	176 [INFO] Epoch[112] Train-cross-entropy=0.002888
2019-09-01 13:14:58	178 [INFO] Epoch[112] Train-Scale_of_supracultural_interaction-accuracy=1.000000
2019-09-01 13:14:58	180 [INFO] Epoch[112] Time cost=0.549
2019-09-01 13:14:58	209 [INFO] Saved checkpoint to "model/Scale_of_supracultural_interaction_imputer/model-0112.params"
2019-09-01 13:14:58	245 [INFO] Epoch[112] Validation-cross-entropy=0.025060
2019-09-01 13:14:58	248 [INFO] Epoch[112] Validation-Scale_of_supracultural_interaction-accuracy=0.984375
2019-09-01 13:14:58	553 [INFO] Epoch[113] Batch [0-15] Speed: 860.67 samples/sec cross-entropy=0.004879 Scale_of_supracultural_interaction-accuracy=0.996094
2019-09-01 13:14:58	800 [INFO] Epoch[113] Train-cross-entropy=0.004081
2019-09-01 13:14:58	802 [INFO] Epoch[113] Train-Scale_of_supracultural_interaction-accuracy=1.000000
2019-09-01 13:14:58	804 [INFO] Epoch[113] Time cost=0.554
2019-09-01 13:14:58	835 [INFO] Saved checkpoint to "model/Scale_of_supracultural_interaction_imputer/model-0113.params"
2019-09-01 13:14:58	867 [INFO] Epoch[113] Validation-cross-entropy=0.026589
2019-09-01 13:14:58	870 [INFO] Epoch[113] Validation-Scale_of_supracultural_interaction-accuracy=1.000000
2019-09-01 13:14:59	174 [INFO] Epoch[114] Batch [0-15] Speed: 860.36 samples/sec cross-entropy=0.003649 Scale_of_supracultural_interaction-accuracy=0.996094
2019-09-01 13:14:59	422 [INFO] Epoch[114] Train-cross-entropy=0.003087
2019-09-01 13:14:59	424 [INFO] Epoch[114] Train-Scale_of_supracultural_interaction-accuracy=1.000000
2019-09-01 13:14:59	426 [INFO] Epoch[114] Time cost=0.555
2019-09-01 13:14:59	457 [INFO] Saved checkpoint to "model/Scale_of_supracultural_interaction_imputer/model-0114.params"
2019-09-01 13:14:59	489 [INFO] Epoch[114] Validation-cross-entropy=0.024958
2019-09-01 13:14:59	491 [INFO] Epoch[114] Validation-Scale_of_supracultural_interaction-accuracy=0.984375
2019-09-01 13:14:59	821 [INFO] Epoch[115] Batch [0-15] Speed: 806.71 samples/sec cross-entropy=0.004786 Scale_of_supracultural_interaction-accuracy=0.996094
2019-09-01 13:15:00	074 [INFO] Epoch[115] Train-cross-entropy=0.003915
2019-09-01 13:15:00	076 [INFO] Epoch[115] Train-Scale_of_supracultural_interaction-accuracy=1.000000
2019-09-01 13:15:00	078 [INFO] Epoch[115] Time cost=0.584
2019-09-01 13:15:00	109 [INFO] Saved checkpoint to "model/Scale_of_supracultural_interaction_imputer/model-0115.params"
2019-09-01 13:15:00	141 [INFO] Epoch[115] Validation-cross-entropy=0.026339
2019-09-01 13:15:00	143 [INFO] Epoch[115] Validation-Scale_of_supracultural_interaction-accuracy=1.000000
2019-09-01 13:15:00	448 [INFO] Epoch[116] Batch [0-15] Speed: 859.78 samples/sec cross-entropy=0.003614 Scale_of_supracultural_interaction-accuracy=0.996094
2019-09-01 13:15:00	695 [INFO] Epoch[116] Train-cross-entropy=0.002935
2019-09-01 13:15:00	697 [INFO] Epoch[116] Train-Scale_of_supracultural_interaction-accuracy=1.000000
2019-09-01 13:15:00	699 [INFO] Epoch[116] Time cost=0.554
2019-09-01 13:15:00	730 [INFO] Saved checkpoint to "model/Scale_of_supracultural_interaction_imputer/model-0116.params"
2019-09-01 13:15:00	763 [INFO] Epoch[116] Validation-cross-entropy=0.024907
2019-09-01 13:15:00	765 [INFO] Epoch[116] Validation-Scale_of_supracultural_interaction-accuracy=0.984375
2019-09-01 13:15:01	069 [INFO] Epoch[117] Batch [0-15] Speed: 861.44 samples/sec cross-entropy=0.004677 Scale_of_supracultural_interaction-accuracy=0.996094
2019-09-01 13:15:01	322 [INFO] Epoch[117] Train-cross-entropy=0.004177
2019-09-01 13:15:01	324 [INFO] Epoch[117] Train-Scale_of_supracultural_interaction-accuracy=1.000000
2019-09-01 13:15:01	326 [INFO] Epoch[117] Time cost=0.559
2019-09-01 13:15:01	357 [INFO] Saved checkpoint to "model/Scale_of_supracultural_interaction_imputer/model-0117.params"
2019-09-01 13:15:01	391 [INFO] Epoch[117] Validation-cross-entropy=0.026053
2019-09-01 13:15:01	393 [INFO] Epoch[117] Validation-Scale_of_supracultural_interaction-accuracy=1.000000
2019-09-01 13:15:01	720 [INFO] Epoch[118] Batch [0-15] Speed: 795.51 samples/sec cross-entropy=0.003984 Scale_of_supracultural_interaction-accuracy=0.996094
2019-09-01 13:15:01	966 [INFO] Epoch[118] Train-cross-entropy=0.003123
2019-09-01 13:15:01	967 [INFO] Epoch[118] Train-Scale_of_supracultural_interaction-accuracy=1.000000
2019-09-01 13:15:01	969 [INFO] Epoch[118] Time cost=0.575
2019-09-01 13:15:01	999 [INFO] Saved checkpoint to "model/Scale_of_supracultural_interaction_imputer/model-0118.params"
2019-09-01 13:15:02	034 [INFO] Epoch[118] Validation-cross-entropy=0.024849
2019-09-01 13:15:02	036 [INFO] Epoch[118] Validation-Scale_of_supracultural_interaction-accuracy=0.984375
2019-09-01 13:15:02	343 [INFO] Epoch[119] Batch [0-15] Speed: 868.81 samples/sec cross-entropy=0.004639 Scale_of_supracultural_interaction-accuracy=0.996094
2019-09-01 13:15:02	590 [INFO] Epoch[119] Train-cross-entropy=0.003830
2019-09-01 13:15:02	592 [INFO] Epoch[119] Train-Scale_of_supracultural_interaction-accuracy=1.000000
2019-09-01 13:15:02	594 [INFO] Epoch[119] Time cost=0.556
2019-09-01 13:15:02	625 [INFO] Saved checkpoint to "model/Scale_of_supracultural_interaction_imputer/model-0119.params"
2019-09-01 13:15:02	657 [INFO] Epoch[119] Validation-cross-entropy=0.025610
2019-09-01 13:15:02	660 [INFO] Epoch[119] Validation-Scale_of_supracultural_interaction-accuracy=1.000000
2019-09-01 13:15:02	963 [INFO] Epoch[120] Batch [0-15] Speed: 864.80 samples/sec cross-entropy=0.003986 Scale_of_supracultural_interaction-accuracy=0.996094
2019-09-01 13:15:03	214 [INFO] Epoch[120] Train-cross-entropy=0.003132
2019-09-01 13:15:03	216 [INFO] Epoch[120] Train-Scale_of_supracultural_interaction-accuracy=1.000000
2019-09-01 13:15:03	218 [INFO] Epoch[120] Time cost=0.556
2019-09-01 13:15:03	247 [INFO] Saved checkpoint to "model/Scale_of_supracultural_interaction_imputer/model-0120.params"
2019-09-01 13:15:03	280 [INFO] Epoch[120] Validation-cross-entropy=0.024777
2019-09-01 13:15:03	282 [INFO] Epoch[120] Validation-Scale_of_supracultural_interaction-accuracy=0.984375
2019-09-01 13:15:03	652 [INFO] Epoch[121] Batch [0-15] Speed: 695.73 samples/sec cross-entropy=0.004593 Scale_of_supracultural_interaction-accuracy=0.996094
2019-09-01 13:15:03	973 [INFO] Epoch[121] Train-cross-entropy=0.003855
2019-09-01 13:15:03	976 [INFO] Epoch[121] Train-Scale_of_supracultural_interaction-accuracy=1.000000
2019-09-01 13:15:03	978 [INFO] Epoch[121] Time cost=0.693
2019-09-01 13:15:04	016 [INFO] Saved checkpoint to "model/Scale_of_supracultural_interaction_imputer/model-0121.params"
2019-09-01 13:15:04	056 [INFO] Epoch[121] Validation-cross-entropy=0.025785
2019-09-01 13:15:04	059 [INFO] Epoch[121] Validation-Scale_of_supracultural_interaction-accuracy=1.000000
2019-09-01 13:15:04	480 [INFO] Epoch[122] Batch [0-15] Speed: 616.49 samples/sec cross-entropy=0.003728 Scale_of_supracultural_interaction-accuracy=0.996094
2019-09-01 13:15:04	744 [INFO] Epoch[122] Train-cross-entropy=0.002982
2019-09-01 13:15:04	746 [INFO] Epoch[122] Train-Scale_of_supracultural_interaction-accuracy=1.000000
2019-09-01 13:15:04	748 [INFO] Epoch[122] Time cost=0.687
2019-09-01 13:15:04	779 [INFO] Saved checkpoint to "model/Scale_of_supracultural_interaction_imputer/model-0122.params"
2019-09-01 13:15:04	815 [INFO] Epoch[122] Validation-cross-entropy=0.024606
2019-09-01 13:15:04	818 [INFO] Epoch[122] Validation-Scale_of_supracultural_interaction-accuracy=0.984375
2019-09-01 13:15:05	150 [INFO] Epoch[123] Batch [0-15] Speed: 791.55 samples/sec cross-entropy=0.004532 Scale_of_supracultural_interaction-accuracy=0.996094
2019-09-01 13:15:05	440 [INFO] Epoch[123] Train-cross-entropy=0.003688
2019-09-01 13:15:05	442 [INFO] Epoch[123] Train-Scale_of_supracultural_interaction-accuracy=1.000000
2019-09-01 13:15:05	444 [INFO] Epoch[123] Time cost=0.625
2019-09-01 13:15:05	479 [INFO] Saved checkpoint to "model/Scale_of_supracultural_interaction_imputer/model-0123.params"
2019-09-01 13:15:05	517 [INFO] Epoch[123] Validation-cross-entropy=0.025437
2019-09-01 13:15:05	520 [INFO] Epoch[123] Validation-Scale_of_supracultural_interaction-accuracy=1.000000
2019-09-01 13:15:05	907 [INFO] Epoch[124] Batch [0-15] Speed: 677.00 samples/sec cross-entropy=0.003791 Scale_of_supracultural_interaction-accuracy=0.996094
2019-09-01 13:15:06	250 [INFO] Epoch[124] Train-cross-entropy=0.003088
2019-09-01 13:15:06	253 [INFO] Epoch[124] Train-Scale_of_supracultural_interaction-accuracy=1.000000
2019-09-01 13:15:06	255 [INFO] Epoch[124] Time cost=0.731
2019-09-01 13:15:06	289 [INFO] Saved checkpoint to "model/Scale_of_supracultural_interaction_imputer/model-0124.params"
2019-09-01 13:15:06	326 [INFO] Epoch[124] Validation-cross-entropy=0.024527
2019-09-01 13:15:06	328 [INFO] Epoch[124] Validation-Scale_of_supracultural_interaction-accuracy=0.984375
2019-09-01 13:15:06	648 [INFO] Epoch[125] Batch [0-15] Speed: 823.65 samples/sec cross-entropy=0.004473 Scale_of_supracultural_interaction-accuracy=0.996094
2019-09-01 13:15:06	968 [INFO] Epoch[125] Train-cross-entropy=0.003611
2019-09-01 13:15:06	970 [INFO] Epoch[125] Train-Scale_of_supracultural_interaction-accuracy=1.000000
2019-09-01 13:15:06	971 [INFO] Epoch[125] Time cost=0.642
2019-09-01 13:15:07	007 [INFO] Saved checkpoint to "model/Scale_of_supracultural_interaction_imputer/model-0125.params"
2019-09-01 13:15:07	052 [INFO] Epoch[125] Validation-cross-entropy=0.025139
2019-09-01 13:15:07	054 [INFO] Epoch[125] Validation-Scale_of_supracultural_interaction-accuracy=1.000000
2019-09-01 13:15:07	359 [INFO] Epoch[126] Batch [0-15] Speed: 868.30 samples/sec cross-entropy=0.004047 Scale_of_supracultural_interaction-accuracy=0.996094
2019-09-01 13:15:07	722 [INFO] Epoch[126] Train-cross-entropy=0.003325
2019-09-01 13:15:07	724 [INFO] Epoch[126] Train-Scale_of_supracultural_interaction-accuracy=1.000000
2019-09-01 13:15:07	726 [INFO] Epoch[126] Time cost=0.671
2019-09-01 13:15:07	756 [INFO] Saved checkpoint to "model/Scale_of_supracultural_interaction_imputer/model-0126.params"
2019-09-01 13:15:07	790 [INFO] Epoch[126] Validation-cross-entropy=0.024796
2019-09-01 13:15:07	794 [INFO] Epoch[126] Validation-Scale_of_supracultural_interaction-accuracy=0.984375
2019-09-01 13:15:08	107 [INFO] Epoch[127] Batch [0-15] Speed: 841.49 samples/sec cross-entropy=0.004102 Scale_of_supracultural_interaction-accuracy=0.996094
2019-09-01 13:15:08	348 [INFO] Epoch[127] Train-cross-entropy=0.003531
2019-09-01 13:15:08	350 [INFO] Epoch[127] Train-Scale_of_supracultural_interaction-accuracy=1.000000
2019-09-01 13:15:08	352 [INFO] Epoch[127] Time cost=0.556
2019-09-01 13:15:08	380 [INFO] Saved checkpoint to "model/Scale_of_supracultural_interaction_imputer/model-0127.params"
2019-09-01 13:15:08	419 [INFO] Epoch[127] Validation-cross-entropy=0.024860
2019-09-01 13:15:08	421 [INFO] Epoch[127] Validation-Scale_of_supracultural_interaction-accuracy=0.984375
2019-09-01 13:15:08	816 [INFO] Epoch[128] Batch [0-15] Speed: 655.86 samples/sec cross-entropy=0.004105 Scale_of_supracultural_interaction-accuracy=0.996094
2019-09-01 13:15:09	072 [INFO] Epoch[128] Train-cross-entropy=0.003257
2019-09-01 13:15:09	075 [INFO] Epoch[128] Train-Scale_of_supracultural_interaction-accuracy=1.000000
2019-09-01 13:15:09	076 [INFO] Epoch[128] Time cost=0.654
2019-09-01 13:15:09	106 [INFO] Saved checkpoint to "model/Scale_of_supracultural_interaction_imputer/model-0128.params"
2019-09-01 13:15:09	138 [INFO] Epoch[128] Validation-cross-entropy=0.024567
2019-09-01 13:15:09	140 [INFO] Epoch[128] Validation-Scale_of_supracultural_interaction-accuracy=0.984375
2019-09-01 13:15:09	446 [INFO] Epoch[129] Batch [0-15] Speed: 858.27 samples/sec cross-entropy=0.004205 Scale_of_supracultural_interaction-accuracy=0.996094
2019-09-01 13:15:09	714 [INFO] Epoch[129] Train-cross-entropy=0.003373
2019-09-01 13:15:09	716 [INFO] Epoch[129] Train-Scale_of_supracultural_interaction-accuracy=1.000000
2019-09-01 13:15:09	719 [INFO] Epoch[129] Time cost=0.576
2019-09-01 13:15:09	747 [INFO] Saved checkpoint to "model/Scale_of_supracultural_interaction_imputer/model-0129.params"
2019-09-01 13:15:09	779 [INFO] No improvement detected for 5 epochs compared to 0.024527275149011984 last error obtained: 0.02463395030645188	stopping here
2019-09-01 13:15:09	781 [INFO]
========== done (85.20384001731873 s) fit model
2019-09-01 13:15:13	450 [INFO] CategoricalEncoder for column Suprapolity_relations found only 47 occurrences of value nominal allegiance
2019-09-01 13:15:13	452 [INFO] CategoricalEncoder for column Suprapolity_relations found only 17 occurrences of value nominal
2019-09-01 13:15:13	454 [INFO] CategoricalEncoder for column Suprapolity_relations found only 17 occurrences of value personal union
2019-09-01 13:15:15	816 [INFO]
========== start: fit model
2019-09-01 13:15:15	818 [WARNING] Already bound	ignoring bind()
2019-09-01 13:15:16	009 [INFO] Epoch[0] Batch [0-28] Speed: 2477.86 samples/sec cross-entropy=1.132211 Suprapolity_relations-accuracy=0.545259
2019-09-01 13:15:16	187 [INFO] Epoch[0] Train-cross-entropy=0.958795
2019-09-01 13:15:16	189 [INFO] Epoch[0] Train-Suprapolity_relations-accuracy=0.596154
2019-09-01 13:15:16	191 [INFO] Epoch[0] Time cost=0.370
2019-09-01 13:15:16	197 [INFO] Saved checkpoint to "model/Suprapolity_relations_imputer/model-0000.params"
2019-09-01 13:15:16	227 [INFO] Epoch[0] Validation-cross-entropy=0.840215
2019-09-01 13:15:16	229 [INFO] Epoch[0] Validation-Suprapolity_relations-accuracy=0.697917
2019-09-01 13:15:16	483 [INFO] Epoch[1] Batch [0-28] Speed: 1821.98 samples/sec cross-entropy=0.716049 Suprapolity_relations-accuracy=0.702586
2019-09-01 13:15:16	725 [INFO] Epoch[1] Train-cross-entropy=0.705746
2019-09-01 13:15:16	728 [INFO] Epoch[1] Train-Suprapolity_relations-accuracy=0.711538
2019-09-01 13:15:16	730 [INFO] Epoch[1] Time cost=0.499
2019-09-01 13:15:16	742 [INFO] Saved checkpoint to "model/Suprapolity_relations_imputer/model-0001.params"
2019-09-01 13:15:16	779 [INFO] Epoch[1] Validation-cross-entropy=0.682214
2019-09-01 13:15:16	781 [INFO] Epoch[1] Validation-Suprapolity_relations-accuracy=0.697917
2019-09-01 13:15:16	976 [INFO] Epoch[2] Batch [0-28] Speed: 2417.68 samples/sec cross-entropy=0.516202 Suprapolity_relations-accuracy=0.799569
2019-09-01 13:15:17	160 [INFO] Epoch[2] Train-cross-entropy=0.516098
2019-09-01 13:15:17	162 [INFO] Epoch[2] Train-Suprapolity_relations-accuracy=0.793269
2019-09-01 13:15:17	165 [INFO] Epoch[2] Time cost=0.382
2019-09-01 13:15:17	171 [INFO] Saved checkpoint to "model/Suprapolity_relations_imputer/model-0002.params"
2019-09-01 13:15:17	216 [INFO] Epoch[2] Validation-cross-entropy=0.589016
2019-09-01 13:15:17	220 [INFO] Epoch[2] Validation-Suprapolity_relations-accuracy=0.760417
2019-09-01 13:15:17	481 [INFO] Epoch[3] Batch [0-28] Speed: 1812.55 samples/sec cross-entropy=0.381503 Suprapolity_relations-accuracy=0.864224
2019-09-01 13:15:17	730 [INFO] Epoch[3] Train-cross-entropy=0.397235
2019-09-01 13:15:17	731 [INFO] Epoch[3] Train-Suprapolity_relations-accuracy=0.836538
2019-09-01 13:15:17	733 [INFO] Epoch[3] Time cost=0.511
2019-09-01 13:15:17	743 [INFO] Saved checkpoint to "model/Suprapolity_relations_imputer/model-0003.params"
2019-09-01 13:15:17	783 [INFO] Epoch[3] Validation-cross-entropy=0.548514
2019-09-01 13:15:17	785 [INFO] Epoch[3] Validation-Suprapolity_relations-accuracy=0.802083
2019-09-01 13:15:18	048 [INFO] Epoch[4] Batch [0-28] Speed: 1786.91 samples/sec cross-entropy=0.300895 Suprapolity_relations-accuracy=0.898707
2019-09-01 13:15:18	258 [INFO] Epoch[4] Train-cross-entropy=0.313706
2019-09-01 13:15:18	259 [INFO] Epoch[4] Train-Suprapolity_relations-accuracy=0.891827
2019-09-01 13:15:18	261 [INFO] Epoch[4] Time cost=0.474
2019-09-01 13:15:18	267 [INFO] Saved checkpoint to "model/Suprapolity_relations_imputer/model-0004.params"
2019-09-01 13:15:18	303 [INFO] Epoch[4] Validation-cross-entropy=0.496466
2019-09-01 13:15:18	305 [INFO] Epoch[4] Validation-Suprapolity_relations-accuracy=0.854167
2019-09-01 13:15:18	501 [INFO] Epoch[5] Batch [0-28] Speed: 2407.53 samples/sec cross-entropy=0.247892 Suprapolity_relations-accuracy=0.915948
2019-09-01 13:15:18	672 [INFO] Epoch[5] Train-cross-entropy=0.259960
2019-09-01 13:15:18	674 [INFO] Epoch[5] Train-Suprapolity_relations-accuracy=0.918269
2019-09-01 13:15:18	676 [INFO] Epoch[5] Time cost=0.369
2019-09-01 13:15:18	682 [INFO] Saved checkpoint to "model/Suprapolity_relations_imputer/model-0005.params"
2019-09-01 13:15:18	714 [INFO] Epoch[5] Validation-cross-entropy=0.434850
2019-09-01 13:15:18	716 [INFO] Epoch[5] Validation-Suprapolity_relations-accuracy=0.864583
2019-09-01 13:15:18	924 [INFO] Epoch[6] Batch [0-28] Speed: 2248.67 samples/sec cross-entropy=0.208060 Suprapolity_relations-accuracy=0.935345
2019-09-01 13:15:19	148 [INFO] Epoch[6] Train-cross-entropy=0.218024
2019-09-01 13:15:19	150 [INFO] Epoch[6] Train-Suprapolity_relations-accuracy=0.932692
2019-09-01 13:15:19	152 [INFO] Epoch[6] Time cost=0.434
2019-09-01 13:15:19	158 [INFO] Saved checkpoint to "model/Suprapolity_relations_imputer/model-0006.params"
2019-09-01 13:15:19	195 [INFO] Epoch[6] Validation-cross-entropy=0.387900
2019-09-01 13:15:19	197 [INFO] Epoch[6] Validation-Suprapolity_relations-accuracy=0.875000
2019-09-01 13:15:19	400 [INFO] Epoch[7] Batch [0-28] Speed: 2342.46 samples/sec cross-entropy=0.170483 Suprapolity_relations-accuracy=0.954741
2019-09-01 13:15:19	572 [INFO] Epoch[7] Train-cross-entropy=0.185284
2019-09-01 13:15:19	575 [INFO] Epoch[7] Train-Suprapolity_relations-accuracy=0.935096
2019-09-01 13:15:19	577 [INFO] Epoch[7] Time cost=0.377
2019-09-01 13:15:19	582 [INFO] Saved checkpoint to "model/Suprapolity_relations_imputer/model-0007.params"
2019-09-01 13:15:19	616 [INFO] Epoch[7] Validation-cross-entropy=0.356128
2019-09-01 13:15:19	618 [INFO] Epoch[7] Validation-Suprapolity_relations-accuracy=0.895833
2019-09-01 13:15:19	817 [INFO] Epoch[8] Batch [0-28] Speed: 2354.29 samples/sec cross-entropy=0.151789 Suprapolity_relations-accuracy=0.956897
2019-09-01 13:15:20	022 [INFO] Epoch[8] Train-cross-entropy=0.162300
2019-09-01 13:15:20	025 [INFO] Epoch[8] Train-Suprapolity_relations-accuracy=0.942308
2019-09-01 13:15:20	026 [INFO] Epoch[8] Time cost=0.406
2019-09-01 13:15:20	032 [INFO] Saved checkpoint to "model/Suprapolity_relations_imputer/model-0008.params"
2019-09-01 13:15:20	068 [INFO] Epoch[8] Validation-cross-entropy=0.331949
2019-09-01 13:15:20	071 [INFO] Epoch[8] Validation-Suprapolity_relations-accuracy=0.895833
2019-09-01 13:15:20	277 [INFO] Epoch[9] Batch [0-28] Speed: 2289.68 samples/sec cross-entropy=0.137624 Suprapolity_relations-accuracy=0.956897
2019-09-01 13:15:20	449 [INFO] Epoch[9] Train-cross-entropy=0.141708
2019-09-01 13:15:20	451 [INFO] Epoch[9] Train-Suprapolity_relations-accuracy=0.956731
2019-09-01 13:15:20	452 [INFO] Epoch[9] Time cost=0.380
2019-09-01 13:15:20	458 [INFO] Saved checkpoint to "model/Suprapolity_relations_imputer/model-0009.params"
2019-09-01 13:15:20	488 [INFO] Epoch[9] Validation-cross-entropy=0.318573
2019-09-01 13:15:20	490 [INFO] Epoch[9] Validation-Suprapolity_relations-accuracy=0.927083
2019-09-01 13:15:20	684 [INFO] Epoch[10] Batch [0-28] Speed: 2415.69 samples/sec cross-entropy=0.106365 Suprapolity_relations-accuracy=0.971983
2019-09-01 13:15:20	857 [INFO] Epoch[10] Train-cross-entropy=0.119812
2019-09-01 13:15:20	860 [INFO] Epoch[10] Train-Suprapolity_relations-accuracy=0.963942
2019-09-01 13:15:20	862 [INFO] Epoch[10] Time cost=0.370
2019-09-01 13:15:20	868 [INFO] Saved checkpoint to "model/Suprapolity_relations_imputer/model-0010.params"
2019-09-01 13:15:20	898 [INFO] Epoch[10] Validation-cross-entropy=0.319692
2019-09-01 13:15:20	901 [INFO] Epoch[10] Validation-Suprapolity_relations-accuracy=0.927083
2019-09-01 13:15:21	095 [INFO] Epoch[11] Batch [0-28] Speed: 2420.79 samples/sec cross-entropy=0.089926 Suprapolity_relations-accuracy=0.984914
2019-09-01 13:15:21	269 [INFO] Epoch[11] Train-cross-entropy=0.102864
2019-09-01 13:15:21	270 [INFO] Epoch[11] Train-Suprapolity_relations-accuracy=0.968750
2019-09-01 13:15:21	272 [INFO] Epoch[11] Time cost=0.369
2019-09-01 13:15:21	278 [INFO] Saved checkpoint to "model/Suprapolity_relations_imputer/model-0011.params"
2019-09-01 13:15:21	314 [INFO] Epoch[11] Validation-cross-entropy=0.306405
2019-09-01 13:15:21	316 [INFO] Epoch[11] Validation-Suprapolity_relations-accuracy=0.937500
2019-09-01 13:15:21	529 [INFO] Epoch[12] Batch [0-28] Speed: 2219.70 samples/sec cross-entropy=0.076449 Suprapolity_relations-accuracy=0.989224
2019-09-01 13:15:21	748 [INFO] Epoch[12] Train-cross-entropy=0.094023
2019-09-01 13:15:21	750 [INFO] Epoch[12] Train-Suprapolity_relations-accuracy=0.971154
2019-09-01 13:15:21	753 [INFO] Epoch[12] Time cost=0.434
2019-09-01 13:15:21	758 [INFO] Saved checkpoint to "model/Suprapolity_relations_imputer/model-0012.params"
2019-09-01 13:15:21	801 [INFO] Epoch[12] Validation-cross-entropy=0.289407
2019-09-01 13:15:21	804 [INFO] Epoch[12] Validation-Suprapolity_relations-accuracy=0.937500
2019-09-01 13:15:22	009 [INFO] Epoch[13] Batch [0-28] Speed: 2315.58 samples/sec cross-entropy=0.064523 Suprapolity_relations-accuracy=0.991379
2019-09-01 13:15:22	180 [INFO] Epoch[13] Train-cross-entropy=0.088093
2019-09-01 13:15:22	181 [INFO] Epoch[13] Train-Suprapolity_relations-accuracy=0.971154
2019-09-01 13:15:22	183 [INFO] Epoch[13] Time cost=0.378
2019-09-01 13:15:22	189 [INFO] Saved checkpoint to "model/Suprapolity_relations_imputer/model-0013.params"
2019-09-01 13:15:22	218 [INFO] Epoch[13] Validation-cross-entropy=0.274232
2019-09-01 13:15:22	220 [INFO] Epoch[13] Validation-Suprapolity_relations-accuracy=0.947917
2019-09-01 13:15:22	413 [INFO] Epoch[14] Batch [0-28] Speed: 2423.58 samples/sec cross-entropy=0.056067 Suprapolity_relations-accuracy=0.993534
2019-09-01 13:15:22	582 [INFO] Epoch[14] Train-cross-entropy=0.084192
2019-09-01 13:15:22	584 [INFO] Epoch[14] Train-Suprapolity_relations-accuracy=0.973558
2019-09-01 13:15:22	586 [INFO] Epoch[14] Time cost=0.364
2019-09-01 13:15:22	591 [INFO] Saved checkpoint to "model/Suprapolity_relations_imputer/model-0014.params"
2019-09-01 13:15:22	621 [INFO] Epoch[14] Validation-cross-entropy=0.261584
2019-09-01 13:15:22	623 [INFO] Epoch[14] Validation-Suprapolity_relations-accuracy=0.937500
2019-09-01 13:15:22	843 [INFO] Epoch[15] Batch [0-28] Speed: 2108.66 samples/sec cross-entropy=0.053031 Suprapolity_relations-accuracy=0.991379
2019-09-01 13:15:23	017 [INFO] Epoch[15] Train-cross-entropy=0.079792
2019-09-01 13:15:23	019 [INFO] Epoch[15] Train-Suprapolity_relations-accuracy=0.973558
2019-09-01 13:15:23	021 [INFO] Epoch[15] Time cost=0.396
2019-09-01 13:15:23	027 [INFO] Saved checkpoint to "model/Suprapolity_relations_imputer/model-0015.params"
2019-09-01 13:15:23	058 [INFO] Epoch[15] Validation-cross-entropy=0.273439
2019-09-01 13:15:23	060 [INFO] Epoch[15] Validation-Suprapolity_relations-accuracy=0.947917
2019-09-01 13:15:23	255 [INFO] Epoch[16] Batch [0-28] Speed: 2415.28 samples/sec cross-entropy=0.043985 Suprapolity_relations-accuracy=0.993534
2019-09-01 13:15:23	429 [INFO] Epoch[16] Train-cross-entropy=0.079752
2019-09-01 13:15:23	431 [INFO] Epoch[16] Train-Suprapolity_relations-accuracy=0.975962
2019-09-01 13:15:23	433 [INFO] Epoch[16] Time cost=0.371
2019-09-01 13:15:23	439 [INFO] Saved checkpoint to "model/Suprapolity_relations_imputer/model-0016.params"
2019-09-01 13:15:23	473 [INFO] Epoch[16] Validation-cross-entropy=0.269004
2019-09-01 13:15:23	475 [INFO] Epoch[16] Validation-Suprapolity_relations-accuracy=0.968750
2019-09-01 13:15:23	676 [INFO] Epoch[17] Batch [0-28] Speed: 2339.32 samples/sec cross-entropy=0.038914 Suprapolity_relations-accuracy=0.997845
2019-09-01 13:15:23	871 [INFO] Epoch[17] Train-cross-entropy=0.074247
2019-09-01 13:15:23	873 [INFO] Epoch[17] Train-Suprapolity_relations-accuracy=0.978365
2019-09-01 13:15:23	874 [INFO] Epoch[17] Time cost=0.398
2019-09-01 13:15:23	880 [INFO] Saved checkpoint to "model/Suprapolity_relations_imputer/model-0017.params"
2019-09-01 13:15:23	913 [INFO] Epoch[17] Validation-cross-entropy=0.262711
2019-09-01 13:15:23	915 [INFO] Epoch[17] Validation-Suprapolity_relations-accuracy=0.958333
2019-09-01 13:15:24	118 [INFO] Epoch[18] Batch [0-28] Speed: 2330.49 samples/sec cross-entropy=0.036751 Suprapolity_relations-accuracy=0.997845
2019-09-01 13:15:24	287 [INFO] Epoch[18] Train-cross-entropy=0.071074
2019-09-01 13:15:24	289 [INFO] Epoch[18] Train-Suprapolity_relations-accuracy=0.980769
2019-09-01 13:15:24	291 [INFO] Epoch[18] Time cost=0.374
2019-09-01 13:15:24	296 [INFO] Saved checkpoint to "model/Suprapolity_relations_imputer/model-0018.params"
2019-09-01 13:15:24	326 [INFO] Epoch[18] Validation-cross-entropy=0.279835
2019-09-01 13:15:24	327 [INFO] Epoch[18] Validation-Suprapolity_relations-accuracy=0.947917
2019-09-01 13:15:24	520 [INFO] Epoch[19] Batch [0-28] Speed: 2441.46 samples/sec cross-entropy=0.034535 Suprapolity_relations-accuracy=0.997845
2019-09-01 13:15:24	689 [INFO] Epoch[19] Train-cross-entropy=0.068223
2019-09-01 13:15:24	691 [INFO] Epoch[19] Train-Suprapolity_relations-accuracy=0.978365
2019-09-01 13:15:24	693 [INFO] Epoch[19] Time cost=0.364
2019-09-01 13:15:24	698 [INFO] Saved checkpoint to "model/Suprapolity_relations_imputer/model-0019.params"
2019-09-01 13:15:24	728 [INFO] No improvement detected for 5 epochs compared to 0.26158371816078824 last error obtained: 0.3060538476953904	stopping here
2019-09-01 13:15:24	730 [INFO]
========== done (8.913797616958618 s) fit model
2019-09-01 13:15:26	695 [INFO] CategoricalEncoder for column High_gods_(creator_gods) found only 91 occurrences of value 0
2019-09-01 13:15:26	697 [INFO] CategoricalEncoder for column High_gods_(creator_gods) found only 72 occurrences of value active
2019-09-01 13:15:28	201 [INFO]
========== start: fit model
2019-09-01 13:15:28	202 [WARNING] Already bound	ignoring bind()
2019-09-01 13:15:28	330 [INFO] Epoch[0] Batch [0-18] Speed: 2482.13 samples/sec cross-entropy=1.015183 High_gods_(creator_gods)-accuracy=0.618421
2019-09-01 13:15:28	431 [INFO] Epoch[0] Train-cross-entropy=0.714250
2019-09-01 13:15:28	433 [INFO] Epoch[0] Train-High_gods_(creator_gods)-accuracy=0.703125
2019-09-01 13:15:28	434 [INFO] Epoch[0] Time cost=0.230
2019-09-01 13:15:28	439 [INFO] Saved checkpoint to "model/High_gods_(creator_gods)_imputer/model-0000.params"
2019-09-01 13:15:28	464 [INFO] Epoch[0] Validation-cross-entropy=0.571754
2019-09-01 13:15:28	466 [INFO] Epoch[0] Validation-High_gods_(creator_gods)-accuracy=0.796875
2019-09-01 13:15:28	583 [INFO] Epoch[1] Batch [0-18] Speed: 2697.30 samples/sec cross-entropy=0.484872 High_gods_(creator_gods)-accuracy=0.819079
2019-09-01 13:15:28	682 [INFO] Epoch[1] Train-cross-entropy=0.356932
2019-09-01 13:15:28	684 [INFO] Epoch[1] Train-High_gods_(creator_gods)-accuracy=0.898438
2019-09-01 13:15:28	686 [INFO] Epoch[1] Time cost=0.217
2019-09-01 13:15:28	691 [INFO] Saved checkpoint to "model/High_gods_(creator_gods)_imputer/model-0001.params"
2019-09-01 13:15:28	711 [INFO] Epoch[1] Validation-cross-entropy=0.264232
2019-09-01 13:15:28	715 [INFO] Epoch[1] Validation-High_gods_(creator_gods)-accuracy=0.953125
2019-09-01 13:15:28	837 [INFO] Epoch[2] Batch [0-18] Speed: 2658.17 samples/sec cross-entropy=0.249781 High_gods_(creator_gods)-accuracy=0.927632
2019-09-01 13:15:28	947 [INFO] Epoch[2] Train-cross-entropy=0.201409
2019-09-01 13:15:28	949 [INFO] Epoch[2] Train-High_gods_(creator_gods)-accuracy=0.937500
2019-09-01 13:15:28	951 [INFO] Epoch[2] Time cost=0.234
2019-09-01 13:15:28	956 [INFO] Saved checkpoint to "model/High_gods_(creator_gods)_imputer/model-0002.params"
2019-09-01 13:15:28	976 [INFO] Epoch[2] Validation-cross-entropy=0.141105
2019-09-01 13:15:28	979 [INFO] Epoch[2] Validation-High_gods_(creator_gods)-accuracy=0.968750
2019-09-01 13:15:29	099 [INFO] Epoch[3] Batch [0-18] Speed: 2616.98 samples/sec cross-entropy=0.142431 High_gods_(creator_gods)-accuracy=0.967105
2019-09-01 13:15:29	196 [INFO] Epoch[3] Train-cross-entropy=0.119140
2019-09-01 13:15:29	198 [INFO] Epoch[3] Train-High_gods_(creator_gods)-accuracy=0.964844
2019-09-01 13:15:29	199 [INFO] Epoch[3] Time cost=0.217
2019-09-01 13:15:29	204 [INFO] Saved checkpoint to "model/High_gods_(creator_gods)_imputer/model-0003.params"
2019-09-01 13:15:29	223 [INFO] Epoch[3] Validation-cross-entropy=0.084893
2019-09-01 13:15:29	226 [INFO] Epoch[3] Validation-High_gods_(creator_gods)-accuracy=0.968750
2019-09-01 13:15:29	346 [INFO] Epoch[4] Batch [0-18] Speed: 2643.94 samples/sec cross-entropy=0.084455 High_gods_(creator_gods)-accuracy=0.980263
2019-09-01 13:15:29	445 [INFO] Epoch[4] Train-cross-entropy=0.070716
2019-09-01 13:15:29	447 [INFO] Epoch[4] Train-High_gods_(creator_gods)-accuracy=0.980469
2019-09-01 13:15:29	449 [INFO] Epoch[4] Time cost=0.219
2019-09-01 13:15:29	454 [INFO] Saved checkpoint to "model/High_gods_(creator_gods)_imputer/model-0004.params"
2019-09-01 13:15:29	474 [INFO] Epoch[4] Validation-cross-entropy=0.064322
2019-09-01 13:15:29	476 [INFO] Epoch[4] Validation-High_gods_(creator_gods)-accuracy=0.968750
2019-09-01 13:15:29	614 [INFO] Epoch[5] Batch [0-18] Speed: 2338.13 samples/sec cross-entropy=0.047893 High_gods_(creator_gods)-accuracy=0.986842
2019-09-01 13:15:29	714 [INFO] Epoch[5] Train-cross-entropy=0.042735
2019-09-01 13:15:29	716 [INFO] Epoch[5] Train-High_gods_(creator_gods)-accuracy=0.988281
2019-09-01 13:15:29	718 [INFO] Epoch[5] Time cost=0.238
2019-09-01 13:15:29	722 [INFO] Saved checkpoint to "model/High_gods_(creator_gods)_imputer/model-0005.params"
2019-09-01 13:15:29	747 [INFO] Epoch[5] Validation-cross-entropy=0.047747
2019-09-01 13:15:29	750 [INFO] Epoch[5] Validation-High_gods_(creator_gods)-accuracy=0.984375
2019-09-01 13:15:29	911 [INFO] Epoch[6] Batch [0-18] Speed: 1901.45 samples/sec cross-entropy=0.031439 High_gods_(creator_gods)-accuracy=0.993421
2019-09-01 13:15:30	034 [INFO] Epoch[6] Train-cross-entropy=0.029512
2019-09-01 13:15:30	037 [INFO] Epoch[6] Train-High_gods_(creator_gods)-accuracy=0.996094
2019-09-01 13:15:30	039 [INFO] Epoch[6] Time cost=0.287
2019-09-01 13:15:30	045 [INFO] Saved checkpoint to "model/High_gods_(creator_gods)_imputer/model-0006.params"
2019-09-01 13:15:30	070 [INFO] Epoch[6] Validation-cross-entropy=0.035901
2019-09-01 13:15:30	072 [INFO] Epoch[6] Validation-High_gods_(creator_gods)-accuracy=0.984375
2019-09-01 13:15:30	207 [INFO] Epoch[7] Batch [0-18] Speed: 2273.27 samples/sec cross-entropy=0.021350 High_gods_(creator_gods)-accuracy=1.000000
2019-09-01 13:15:30	318 [INFO] Epoch[7] Train-cross-entropy=0.022047
2019-09-01 13:15:30	321 [INFO] Epoch[7] Train-High_gods_(creator_gods)-accuracy=1.000000
2019-09-01 13:15:30	323 [INFO] Epoch[7] Time cost=0.249
2019-09-01 13:15:30	328 [INFO] Saved checkpoint to "model/High_gods_(creator_gods)_imputer/model-0007.params"
2019-09-01 13:15:30	348 [INFO] Epoch[7] Validation-cross-entropy=0.031703
2019-09-01 13:15:30	350 [INFO] Epoch[7] Validation-High_gods_(creator_gods)-accuracy=0.984375
2019-09-01 13:15:30	467 [INFO] Epoch[8] Batch [0-18] Speed: 2682.76 samples/sec cross-entropy=0.015251 High_gods_(creator_gods)-accuracy=1.000000
2019-09-01 13:15:30	563 [INFO] Epoch[8] Train-cross-entropy=0.016820
2019-09-01 13:15:30	565 [INFO] Epoch[8] Train-High_gods_(creator_gods)-accuracy=1.000000
2019-09-01 13:15:30	567 [INFO] Epoch[8] Time cost=0.214
2019-09-01 13:15:30	572 [INFO] Saved checkpoint to "model/High_gods_(creator_gods)_imputer/model-0008.params"
2019-09-01 13:15:30	592 [INFO] Epoch[8] Validation-cross-entropy=0.028074
2019-09-01 13:15:30	595 [INFO] Epoch[8] Validation-High_gods_(creator_gods)-accuracy=0.984375
2019-09-01 13:15:30	734 [INFO] Epoch[9] Batch [0-18] Speed: 2228.88 samples/sec cross-entropy=0.011521 High_gods_(creator_gods)-accuracy=1.000000
2019-09-01 13:15:30	855 [INFO] Epoch[9] Train-cross-entropy=0.013232
2019-09-01 13:15:30	857 [INFO] Epoch[9] Train-High_gods_(creator_gods)-accuracy=1.000000
2019-09-01 13:15:30	858 [INFO] Epoch[9] Time cost=0.261
2019-09-01 13:15:30	863 [INFO] Saved checkpoint to "model/High_gods_(creator_gods)_imputer/model-0009.params"
2019-09-01 13:15:30	887 [INFO] Epoch[9] Validation-cross-entropy=0.025662
2019-09-01 13:15:30	889 [INFO] Epoch[9] Validation-High_gods_(creator_gods)-accuracy=0.984375
2019-09-01 13:15:31	018 [INFO] Epoch[10] Batch [0-18] Speed: 2397.61 samples/sec cross-entropy=0.009102 High_gods_(creator_gods)-accuracy=1.000000
2019-09-01 13:15:31	114 [INFO] Epoch[10] Train-cross-entropy=0.010602
2019-09-01 13:15:31	116 [INFO] Epoch[10] Train-High_gods_(creator_gods)-accuracy=1.000000
2019-09-01 13:15:31	118 [INFO] Epoch[10] Time cost=0.227
2019-09-01 13:15:31	123 [INFO] Saved checkpoint to "model/High_gods_(creator_gods)_imputer/model-0010.params"
2019-09-01 13:15:31	164 [INFO] Epoch[10] Validation-cross-entropy=0.024261
2019-09-01 13:15:31	168 [INFO] Epoch[10] Validation-High_gods_(creator_gods)-accuracy=0.984375
2019-09-01 13:15:31	333 [INFO] Epoch[11] Batch [0-18] Speed: 1931.63 samples/sec cross-entropy=0.007441 High_gods_(creator_gods)-accuracy=1.000000
2019-09-01 13:15:31	479 [INFO] Epoch[11] Train-cross-entropy=0.008672
2019-09-01 13:15:31	482 [INFO] Epoch[11] Train-High_gods_(creator_gods)-accuracy=1.000000
2019-09-01 13:15:31	485 [INFO] Epoch[11] Time cost=0.312
2019-09-01 13:15:31	491 [INFO] Saved checkpoint to "model/High_gods_(creator_gods)_imputer/model-0011.params"
2019-09-01 13:15:31	518 [INFO] Epoch[11] Validation-cross-entropy=0.023098
2019-09-01 13:15:31	521 [INFO] Epoch[11] Validation-High_gods_(creator_gods)-accuracy=0.984375
2019-09-01 13:15:31	751 [INFO] Epoch[12] Batch [0-18] Speed: 1338.89 samples/sec cross-entropy=0.006164 High_gods_(creator_gods)-accuracy=1.000000
2019-09-01 13:15:31	886 [INFO] Epoch[12] Train-cross-entropy=0.007221
2019-09-01 13:15:31	888 [INFO] Epoch[12] Train-High_gods_(creator_gods)-accuracy=1.000000
2019-09-01 13:15:31	890 [INFO] Epoch[12] Time cost=0.367
2019-09-01 13:15:31	898 [INFO] Saved checkpoint to "model/High_gods_(creator_gods)_imputer/model-0012.params"
2019-09-01 13:15:31	921 [INFO] Epoch[12] Validation-cross-entropy=0.022885
2019-09-01 13:15:31	924 [INFO] Epoch[12] Validation-High_gods_(creator_gods)-accuracy=0.984375
2019-09-01 13:15:32	053 [INFO] Epoch[13] Batch [0-18] Speed: 2389.30 samples/sec cross-entropy=0.005183 High_gods_(creator_gods)-accuracy=1.000000
2019-09-01 13:15:32	165 [INFO] Epoch[13] Train-cross-entropy=0.006089
2019-09-01 13:15:32	167 [INFO] Epoch[13] Train-High_gods_(creator_gods)-accuracy=1.000000
2019-09-01 13:15:32	169 [INFO] Epoch[13] Time cost=0.243
2019-09-01 13:15:32	173 [INFO] Saved checkpoint to "model/High_gods_(creator_gods)_imputer/model-0013.params"
2019-09-01 13:15:32	197 [INFO] Epoch[13] Validation-cross-entropy=0.022051
2019-09-01 13:15:32	199 [INFO] Epoch[13] Validation-High_gods_(creator_gods)-accuracy=0.984375
2019-09-01 13:15:32	318 [INFO] Epoch[14] Batch [0-18] Speed: 2623.73 samples/sec cross-entropy=0.004425 High_gods_(creator_gods)-accuracy=1.000000
2019-09-01 13:15:32	413 [INFO] Epoch[14] Train-cross-entropy=0.005200
2019-09-01 13:15:32	415 [INFO] Epoch[14] Train-High_gods_(creator_gods)-accuracy=1.000000
2019-09-01 13:15:32	417 [INFO] Epoch[14] Time cost=0.217
2019-09-01 13:15:32	422 [INFO] Saved checkpoint to "model/High_gods_(creator_gods)_imputer/model-0014.params"
2019-09-01 13:15:32	443 [INFO] Epoch[14] Validation-cross-entropy=0.021682
2019-09-01 13:15:32	446 [INFO] Epoch[14] Validation-High_gods_(creator_gods)-accuracy=0.984375
2019-09-01 13:15:32	577 [INFO] Epoch[15] Batch [0-18] Speed: 2354.98 samples/sec cross-entropy=0.003797 High_gods_(creator_gods)-accuracy=1.000000
2019-09-01 13:15:32	689 [INFO] Epoch[15] Train-cross-entropy=0.004484
2019-09-01 13:15:32	692 [INFO] Epoch[15] Train-High_gods_(creator_gods)-accuracy=1.000000
2019-09-01 13:15:32	694 [INFO] Epoch[15] Time cost=0.246
2019-09-01 13:15:32	698 [INFO] Saved checkpoint to "model/High_gods_(creator_gods)_imputer/model-0015.params"
2019-09-01 13:15:32	722 [INFO] Epoch[15] Validation-cross-entropy=0.021657
2019-09-01 13:15:32	724 [INFO] Epoch[15] Validation-High_gods_(creator_gods)-accuracy=0.984375
2019-09-01 13:15:32	855 [INFO] Epoch[16] Batch [0-18] Speed: 2348.51 samples/sec cross-entropy=0.003314 High_gods_(creator_gods)-accuracy=1.000000
2019-09-01 13:15:32	955 [INFO] Epoch[16] Train-cross-entropy=0.003915
2019-09-01 13:15:32	957 [INFO] Epoch[16] Train-High_gods_(creator_gods)-accuracy=1.000000
2019-09-01 13:15:32	959 [INFO] Epoch[16] Time cost=0.233
2019-09-01 13:15:32	964 [INFO] Saved checkpoint to "model/High_gods_(creator_gods)_imputer/model-0016.params"
2019-09-01 13:15:32	984 [INFO] Epoch[16] Validation-cross-entropy=0.021376
2019-09-01 13:15:32	987 [INFO] Epoch[16] Validation-High_gods_(creator_gods)-accuracy=0.984375
2019-09-01 13:15:33	119 [INFO] Epoch[17] Batch [0-18] Speed: 2328.82 samples/sec cross-entropy=0.002896 High_gods_(creator_gods)-accuracy=1.000000
2019-09-01 13:15:33	218 [INFO] Epoch[17] Train-cross-entropy=0.003439
2019-09-01 13:15:33	219 [INFO] Epoch[17] Train-High_gods_(creator_gods)-accuracy=1.000000
2019-09-01 13:15:33	221 [INFO] Epoch[17] Time cost=0.232
2019-09-01 13:15:33	226 [INFO] Saved checkpoint to "model/High_gods_(creator_gods)_imputer/model-0017.params"
2019-09-01 13:15:33	250 [INFO] Epoch[17] Validation-cross-entropy=0.021284
2019-09-01 13:15:33	252 [INFO] Epoch[17] Validation-High_gods_(creator_gods)-accuracy=0.984375
2019-09-01 13:15:33	379 [INFO] Epoch[18] Batch [0-18] Speed: 2448.97 samples/sec cross-entropy=0.002564 High_gods_(creator_gods)-accuracy=1.000000
2019-09-01 13:15:33	475 [INFO] Epoch[18] Train-cross-entropy=0.003058
2019-09-01 13:15:33	477 [INFO] Epoch[18] Train-High_gods_(creator_gods)-accuracy=1.000000
2019-09-01 13:15:33	478 [INFO] Epoch[18] Time cost=0.225
2019-09-01 13:15:33	483 [INFO] Saved checkpoint to "model/High_gods_(creator_gods)_imputer/model-0018.params"
2019-09-01 13:15:33	502 [INFO] Epoch[18] Validation-cross-entropy=0.020839
2019-09-01 13:15:33	504 [INFO] Epoch[18] Validation-High_gods_(creator_gods)-accuracy=0.984375
2019-09-01 13:15:33	618 [INFO] Epoch[19] Batch [0-18] Speed: 2754.87 samples/sec cross-entropy=0.002294 High_gods_(creator_gods)-accuracy=1.000000
2019-09-01 13:15:33	714 [INFO] Epoch[19] Train-cross-entropy=0.002724
2019-09-01 13:15:33	716 [INFO] Epoch[19] Train-High_gods_(creator_gods)-accuracy=1.000000
2019-09-01 13:15:33	717 [INFO] Epoch[19] Time cost=0.210
2019-09-01 13:15:33	722 [INFO] Saved checkpoint to "model/High_gods_(creator_gods)_imputer/model-0019.params"
2019-09-01 13:15:33	741 [INFO] Epoch[19] Validation-cross-entropy=0.020951
2019-09-01 13:15:33	743 [INFO] Epoch[19] Validation-High_gods_(creator_gods)-accuracy=0.984375
2019-09-01 13:15:33	859 [INFO] Epoch[20] Batch [0-18] Speed: 2689.39 samples/sec cross-entropy=0.002054 High_gods_(creator_gods)-accuracy=1.000000
2019-09-01 13:15:33	968 [INFO] Epoch[20] Train-cross-entropy=0.002442
2019-09-01 13:15:33	970 [INFO] Epoch[20] Train-High_gods_(creator_gods)-accuracy=1.000000
2019-09-01 13:15:33	972 [INFO] Epoch[20] Time cost=0.226
2019-09-01 13:15:33	977 [INFO] Saved checkpoint to "model/High_gods_(creator_gods)_imputer/model-0020.params"
2019-09-01 13:15:33	997 [INFO] Epoch[20] Validation-cross-entropy=0.020476
2019-09-01 13:15:34	000 [INFO] Epoch[20] Validation-High_gods_(creator_gods)-accuracy=0.984375
2019-09-01 13:15:34	121 [INFO] Epoch[21] Batch [0-18] Speed: 2600.40 samples/sec cross-entropy=0.001855 High_gods_(creator_gods)-accuracy=1.000000
2019-09-01 13:15:34	260 [INFO] Epoch[21] Train-cross-entropy=0.002209
2019-09-01 13:15:34	263 [INFO] Epoch[21] Train-High_gods_(creator_gods)-accuracy=1.000000
2019-09-01 13:15:34	266 [INFO] Epoch[21] Time cost=0.263
2019-09-01 13:15:34	273 [INFO] Saved checkpoint to "model/High_gods_(creator_gods)_imputer/model-0021.params"
2019-09-01 13:15:34	303 [INFO] Epoch[21] Validation-cross-entropy=0.020691
2019-09-01 13:15:34	306 [INFO] Epoch[21] Validation-High_gods_(creator_gods)-accuracy=0.984375
2019-09-01 13:15:34	456 [INFO] Epoch[22] Batch [0-18] Speed: 2054.25 samples/sec cross-entropy=0.001679 High_gods_(creator_gods)-accuracy=1.000000
2019-09-01 13:15:34	576 [INFO] Epoch[22] Train-cross-entropy=0.002002
2019-09-01 13:15:34	578 [INFO] Epoch[22] Train-High_gods_(creator_gods)-accuracy=1.000000
2019-09-01 13:15:34	579 [INFO] Epoch[22] Time cost=0.271
2019-09-01 13:15:34	586 [INFO] Saved checkpoint to "model/High_gods_(creator_gods)_imputer/model-0022.params"
2019-09-01 13:15:34	606 [INFO] Epoch[22] Validation-cross-entropy=0.020658
2019-09-01 13:15:34	608 [INFO] Epoch[22] Validation-High_gods_(creator_gods)-accuracy=0.984375
2019-09-01 13:15:34	727 [INFO] Epoch[23] Batch [0-18] Speed: 2621.39 samples/sec cross-entropy=0.001530 High_gods_(creator_gods)-accuracy=1.000000
2019-09-01 13:15:34	831 [INFO] Epoch[23] Train-cross-entropy=0.001818
2019-09-01 13:15:34	833 [INFO] Epoch[23] Train-High_gods_(creator_gods)-accuracy=1.000000
2019-09-01 13:15:34	835 [INFO] Epoch[23] Time cost=0.226
2019-09-01 13:15:34	841 [INFO] Saved checkpoint to "model/High_gods_(creator_gods)_imputer/model-0023.params"
2019-09-01 13:15:34	860 [INFO] Epoch[23] Validation-cross-entropy=0.020585
2019-09-01 13:15:34	863 [INFO] Epoch[23] Validation-High_gods_(creator_gods)-accuracy=0.984375
2019-09-01 13:15:34	981 [INFO] Epoch[24] Batch [0-18] Speed: 2642.84 samples/sec cross-entropy=0.001399 High_gods_(creator_gods)-accuracy=1.000000
2019-09-01 13:15:35	081 [INFO] Epoch[24] Train-cross-entropy=0.001665
2019-09-01 13:15:35	084 [INFO] Epoch[24] Train-High_gods_(creator_gods)-accuracy=1.000000
2019-09-01 13:15:35	086 [INFO] Epoch[24] Time cost=0.221
2019-09-01 13:15:35	092 [INFO] Saved checkpoint to "model/High_gods_(creator_gods)_imputer/model-0024.params"
2019-09-01 13:15:35	118 [INFO] Epoch[24] Validation-cross-entropy=0.020690
2019-09-01 13:15:35	120 [INFO] Epoch[24] Validation-High_gods_(creator_gods)-accuracy=0.984375
2019-09-01 13:15:35	268 [INFO] Epoch[25] Batch [0-18] Speed: 2084.49 samples/sec cross-entropy=0.001282 High_gods_(creator_gods)-accuracy=1.000000
2019-09-01 13:15:35	388 [INFO] Epoch[25] Train-cross-entropy=0.001527
2019-09-01 13:15:35	390 [INFO] Epoch[25] Train-High_gods_(creator_gods)-accuracy=1.000000
2019-09-01 13:15:35	391 [INFO] Epoch[25] Time cost=0.269
2019-09-01 13:15:35	396 [INFO] Saved checkpoint to "model/High_gods_(creator_gods)_imputer/model-0025.params"
2019-09-01 13:15:35	422 [INFO] No improvement detected for 5 epochs compared to 0.0204756903112866 last error obtained: 0.020482349151279777	stopping here
2019-09-01 13:15:35	424 [INFO]
========== done (7.22340989112854 s) fit model
2019-09-01 13:15:40	209 [INFO]
========== start: fit model
2019-09-01 13:15:40	211 [WARNING] Already bound	ignoring bind()
2019-09-01 13:15:40	293 [INFO] Epoch[0] Batch [0-15] Speed: 3235.04 samples/sec cross-entropy=14.072037 Supernatural_enforcement_of_fairness-accuracy=0.000000
2019-09-01 13:15:40	363 [INFO] Epoch[0] Train-cross-entropy=8.607778
2019-09-01 13:15:40	365 [INFO] Epoch[0] Train-Supernatural_enforcement_of_fairness-accuracy=0.000000
2019-09-01 13:15:40	366 [INFO] Epoch[0] Time cost=0.153
2019-09-01 13:15:40	370 [INFO] Saved checkpoint to "model/Supernatural_enforcement_of_fairness_imputer/model-0000.params"
2019-09-01 13:15:40	390 [INFO] Epoch[0] Validation-cross-entropy=6.623124
2019-09-01 13:15:40	395 [INFO] Epoch[0] Validation-Supernatural_enforcement_of_fairness-accuracy=0.000000
2019-09-01 13:15:40	484 [INFO] Epoch[1] Batch [0-15] Speed: 2947.90 samples/sec cross-entropy=6.416653 Supernatural_enforcement_of_fairness-accuracy=0.000000
2019-09-01 13:15:40	552 [INFO] Epoch[1] Train-cross-entropy=4.421199
2019-09-01 13:15:40	553 [INFO] Epoch[1] Train-Supernatural_enforcement_of_fairness-accuracy=0.000000
2019-09-01 13:15:40	555 [INFO] Epoch[1] Time cost=0.158
2019-09-01 13:15:40	559 [INFO] Saved checkpoint to "model/Supernatural_enforcement_of_fairness_imputer/model-0001.params"
2019-09-01 13:15:40	576 [INFO] Epoch[1] Validation-cross-entropy=4.557128
2019-09-01 13:15:40	578 [INFO] Epoch[1] Validation-Supernatural_enforcement_of_fairness-accuracy=0.000000
2019-09-01 13:15:40	662 [INFO] Epoch[2] Batch [0-15] Speed: 3105.43 samples/sec cross-entropy=3.248348 Supernatural_enforcement_of_fairness-accuracy=0.000000
2019-09-01 13:15:40	736 [INFO] Epoch[2] Train-cross-entropy=2.450907
2019-09-01 13:15:40	738 [INFO] Epoch[2] Train-Supernatural_enforcement_of_fairness-accuracy=0.000000
2019-09-01 13:15:40	740 [INFO] Epoch[2] Time cost=0.161
2019-09-01 13:15:40	743 [INFO] Saved checkpoint to "model/Supernatural_enforcement_of_fairness_imputer/model-0002.params"
2019-09-01 13:15:40	761 [INFO] Epoch[2] Validation-cross-entropy=3.892226
2019-09-01 13:15:40	763 [INFO] Epoch[2] Validation-Supernatural_enforcement_of_fairness-accuracy=0.000000
2019-09-01 13:15:40	848 [INFO] Epoch[3] Batch [0-15] Speed: 3233.60 samples/sec cross-entropy=2.056909 Supernatural_enforcement_of_fairness-accuracy=0.000000
2019-09-01 13:15:40	915 [INFO] Epoch[3] Train-cross-entropy=1.522224
2019-09-01 13:15:40	917 [INFO] Epoch[3] Train-Supernatural_enforcement_of_fairness-accuracy=0.000000
2019-09-01 13:15:40	919 [INFO] Epoch[3] Time cost=0.153
2019-09-01 13:15:40	923 [INFO] Saved checkpoint to "model/Supernatural_enforcement_of_fairness_imputer/model-0003.params"
2019-09-01 13:15:40	942 [INFO] Epoch[3] Validation-cross-entropy=3.328647
2019-09-01 13:15:40	945 [INFO] Epoch[3] Validation-Supernatural_enforcement_of_fairness-accuracy=0.000000
2019-09-01 13:15:41	032 [INFO] Epoch[4] Batch [0-15] Speed: 3119.02 samples/sec cross-entropy=1.159318 Supernatural_enforcement_of_fairness-accuracy=0.000000
2019-09-01 13:15:41	115 [INFO] Epoch[4] Train-cross-entropy=0.994838
2019-09-01 13:15:41	117 [INFO] Epoch[4] Train-Supernatural_enforcement_of_fairness-accuracy=0.000000
2019-09-01 13:15:41	119 [INFO] Epoch[4] Time cost=0.170
2019-09-01 13:15:41	123 [INFO] Saved checkpoint to "model/Supernatural_enforcement_of_fairness_imputer/model-0004.params"
2019-09-01 13:15:41	142 [INFO] Epoch[4] Validation-cross-entropy=3.039318
2019-09-01 13:15:41	144 [INFO] Epoch[4] Validation-Supernatural_enforcement_of_fairness-accuracy=0.000000
2019-09-01 13:15:41	238 [INFO] Epoch[5] Batch [0-15] Speed: 2854.15 samples/sec cross-entropy=0.845160 Supernatural_enforcement_of_fairness-accuracy=0.000000
2019-09-01 13:15:41	306 [INFO] Epoch[5] Train-cross-entropy=0.995984
2019-09-01 13:15:41	308 [INFO] Epoch[5] Train-Supernatural_enforcement_of_fairness-accuracy=0.000000
2019-09-01 13:15:41	310 [INFO] Epoch[5] Time cost=0.161
2019-09-01 13:15:41	313 [INFO] Saved checkpoint to "model/Supernatural_enforcement_of_fairness_imputer/model-0005.params"
2019-09-01 13:15:41	330 [INFO] Epoch[5] Validation-cross-entropy=3.045913
2019-09-01 13:15:41	333 [INFO] Epoch[5] Validation-Supernatural_enforcement_of_fairness-accuracy=0.000000
2019-09-01 13:15:41	420 [INFO] Epoch[6] Batch [0-15] Speed: 3111.38 samples/sec cross-entropy=0.654777 Supernatural_enforcement_of_fairness-accuracy=0.000000
2019-09-01 13:15:41	488 [INFO] Epoch[6] Train-cross-entropy=0.659469
2019-09-01 13:15:41	490 [INFO] Epoch[6] Train-Supernatural_enforcement_of_fairness-accuracy=0.000000
2019-09-01 13:15:41	492 [INFO] Epoch[6] Time cost=0.156
2019-09-01 13:15:41	496 [INFO] Saved checkpoint to "model/Supernatural_enforcement_of_fairness_imputer/model-0006.params"
2019-09-01 13:15:41	515 [INFO] Epoch[6] Validation-cross-entropy=3.322185
2019-09-01 13:15:41	519 [INFO] Epoch[6] Validation-Supernatural_enforcement_of_fairness-accuracy=0.000000
2019-09-01 13:15:41	677 [INFO] Epoch[7] Batch [0-15] Speed: 1644.24 samples/sec cross-entropy=0.547985 Supernatural_enforcement_of_fairness-accuracy=0.000000
2019-09-01 13:15:41	828 [INFO] Epoch[7] Train-cross-entropy=0.436224
2019-09-01 13:15:41	832 [INFO] Epoch[7] Train-Supernatural_enforcement_of_fairness-accuracy=0.000000
2019-09-01 13:15:41	835 [INFO] Epoch[7] Time cost=0.313
2019-09-01 13:15:41	844 [INFO] Saved checkpoint to "model/Supernatural_enforcement_of_fairness_imputer/model-0007.params"
2019-09-01 13:15:41	880 [INFO] Epoch[7] Validation-cross-entropy=3.040692
2019-09-01 13:15:41	885 [INFO] Epoch[7] Validation-Supernatural_enforcement_of_fairness-accuracy=0.000000
2019-09-01 13:15:42	007 [INFO] Epoch[8] Batch [0-15] Speed: 2267.89 samples/sec cross-entropy=0.479142 Supernatural_enforcement_of_fairness-accuracy=0.000000
2019-09-01 13:15:42	097 [INFO] Epoch[8] Train-cross-entropy=0.356044
2019-09-01 13:15:42	099 [INFO] Epoch[8] Train-Supernatural_enforcement_of_fairness-accuracy=0.000000
2019-09-01 13:15:42	101 [INFO] Epoch[8] Time cost=0.213
2019-09-01 13:15:42	105 [INFO] Saved checkpoint to "model/Supernatural_enforcement_of_fairness_imputer/model-0008.params"
2019-09-01 13:15:42	127 [INFO] Epoch[8] Validation-cross-entropy=3.712231
2019-09-01 13:15:42	130 [INFO] Epoch[8] Validation-Supernatural_enforcement_of_fairness-accuracy=0.000000
2019-09-01 13:15:42	230 [INFO] Epoch[9] Batch [0-15] Speed: 2593.22 samples/sec cross-entropy=0.388861 Supernatural_enforcement_of_fairness-accuracy=0.000000
2019-09-01 13:15:42	313 [INFO] Epoch[9] Train-cross-entropy=0.381348
2019-09-01 13:15:42	315 [INFO] Epoch[9] Train-Supernatural_enforcement_of_fairness-accuracy=0.000000
2019-09-01 13:15:42	317 [INFO] Epoch[9] Time cost=0.185
2019-09-01 13:15:42	321 [INFO] Saved checkpoint to "model/Supernatural_enforcement_of_fairness_imputer/model-0009.params"
2019-09-01 13:15:42	340 [INFO] No improvement detected for 5 epochs compared to 3.0393176525831223 last error obtained: 3.2380738519132137	stopping here
2019-09-01 13:15:42	342 [INFO]
========== done (2.1329329013824463 s) fit model
2019-09-01 13:15:48	396 [INFO]
========== start: fit model
2019-09-01 13:15:48	399 [WARNING] Already bound	ignoring bind()
2019-09-01 13:15:48	542 [INFO] Epoch[0] Batch [0-15] Speed: 1904.98 samples/sec cross-entropy=12.494025 Supernatural_enforcement_of_human_reciprocity-accuracy=0.000000
2019-09-01 13:15:48	622 [INFO] Epoch[0] Train-cross-entropy=8.853847
2019-09-01 13:15:48	624 [INFO] Epoch[0] Train-Supernatural_enforcement_of_human_reciprocity-accuracy=0.000000
2019-09-01 13:15:48	626 [INFO] Epoch[0] Time cost=0.224
2019-09-01 13:15:48	631 [INFO] Saved checkpoint to "model/Supernatural_enforcement_of_human_reciprocity_imputer/model-0000.params"
2019-09-01 13:15:48	658 [INFO] Epoch[0] Validation-cross-entropy=4.374308
2019-09-01 13:15:48	661 [INFO] Epoch[0] Validation-Supernatural_enforcement_of_human_reciprocity-accuracy=0.000000
2019-09-01 13:15:48	750 [INFO] Epoch[1] Batch [0-15] Speed: 2964.38 samples/sec cross-entropy=5.207904 Supernatural_enforcement_of_human_reciprocity-accuracy=0.000000
2019-09-01 13:15:48	833 [INFO] Epoch[1] Train-cross-entropy=4.104868
2019-09-01 13:15:48	836 [INFO] Epoch[1] Train-Supernatural_enforcement_of_human_reciprocity-accuracy=0.000000
2019-09-01 13:15:48	838 [INFO] Epoch[1] Time cost=0.176
2019-09-01 13:15:48	844 [INFO] Saved checkpoint to "model/Supernatural_enforcement_of_human_reciprocity_imputer/model-0001.params"
2019-09-01 13:15:48	897 [INFO] Epoch[1] Validation-cross-entropy=2.590076
2019-09-01 13:15:48	901 [INFO] Epoch[1] Validation-Supernatural_enforcement_of_human_reciprocity-accuracy=0.000000
2019-09-01 13:15:49	026 [INFO] Epoch[2] Batch [0-15] Speed: 2236.52 samples/sec cross-entropy=2.395844 Supernatural_enforcement_of_human_reciprocity-accuracy=0.000000
2019-09-01 13:15:49	138 [INFO] Epoch[2] Train-cross-entropy=2.898474
2019-09-01 13:15:49	144 [INFO] Epoch[2] Train-Supernatural_enforcement_of_human_reciprocity-accuracy=0.000000
2019-09-01 13:15:49	147 [INFO] Epoch[2] Time cost=0.241
2019-09-01 13:15:49	154 [INFO] Saved checkpoint to "model/Supernatural_enforcement_of_human_reciprocity_imputer/model-0002.params"
2019-09-01 13:15:49	184 [INFO] Epoch[2] Validation-cross-entropy=1.224346
2019-09-01 13:15:49	193 [INFO] Epoch[2] Validation-Supernatural_enforcement_of_human_reciprocity-accuracy=0.000000
2019-09-01 13:15:49	336 [INFO] Epoch[3] Batch [0-15] Speed: 1762.99 samples/sec cross-entropy=1.264168 Supernatural_enforcement_of_human_reciprocity-accuracy=0.000000
2019-09-01 13:15:49	477 [INFO] Epoch[3] Train-cross-entropy=1.867518
2019-09-01 13:15:49	479 [INFO] Epoch[3] Train-Supernatural_enforcement_of_human_reciprocity-accuracy=0.000000
2019-09-01 13:15:49	481 [INFO] Epoch[3] Time cost=0.286
2019-09-01 13:15:49	486 [INFO] Saved checkpoint to "model/Supernatural_enforcement_of_human_reciprocity_imputer/model-0003.params"
2019-09-01 13:15:49	521 [INFO] Epoch[3] Validation-cross-entropy=1.444725
2019-09-01 13:15:49	524 [INFO] Epoch[3] Validation-Supernatural_enforcement_of_human_reciprocity-accuracy=0.000000
2019-09-01 13:15:49	694 [INFO] Epoch[4] Batch [0-15] Speed: 1553.34 samples/sec cross-entropy=1.102971 Supernatural_enforcement_of_human_reciprocity-accuracy=0.000000
2019-09-01 13:15:49	788 [INFO] Epoch[4] Train-cross-entropy=0.942042
2019-09-01 13:15:49	790 [INFO] Epoch[4] Train-Supernatural_enforcement_of_human_reciprocity-accuracy=0.000000
2019-09-01 13:15:49	792 [INFO] Epoch[4] Time cost=0.264
2019-09-01 13:15:49	798 [INFO] Saved checkpoint to "model/Supernatural_enforcement_of_human_reciprocity_imputer/model-0004.params"
2019-09-01 13:15:49	820 [INFO] Epoch[4] Validation-cross-entropy=0.692633
2019-09-01 13:15:49	823 [INFO] Epoch[4] Validation-Supernatural_enforcement_of_human_reciprocity-accuracy=0.000000
2019-09-01 13:15:49	932 [INFO] Epoch[5] Batch [0-15] Speed: 2401.83 samples/sec cross-entropy=0.624856 Supernatural_enforcement_of_human_reciprocity-accuracy=0.000000
2019-09-01 13:15:50	029 [INFO] Epoch[5] Train-cross-entropy=0.608918
2019-09-01 13:15:50	033 [INFO] Epoch[5] Train-Supernatural_enforcement_of_human_reciprocity-accuracy=0.000000
2019-09-01 13:15:50	036 [INFO] Epoch[5] Time cost=0.211
2019-09-01 13:15:50	040 [INFO] Saved checkpoint to "model/Supernatural_enforcement_of_human_reciprocity_imputer/model-0005.params"
2019-09-01 13:15:50	062 [INFO] Epoch[5] Validation-cross-entropy=0.457296
2019-09-01 13:15:50	064 [INFO] Epoch[5] Validation-Supernatural_enforcement_of_human_reciprocity-accuracy=0.000000
2019-09-01 13:15:50	174 [INFO] Epoch[6] Batch [0-15] Speed: 2386.03 samples/sec cross-entropy=0.400234 Supernatural_enforcement_of_human_reciprocity-accuracy=0.000000
2019-09-01 13:15:50	308 [INFO] Epoch[6] Train-cross-entropy=0.614832
2019-09-01 13:15:50	312 [INFO] Epoch[6] Train-Supernatural_enforcement_of_human_reciprocity-accuracy=0.000000
2019-09-01 13:15:50	315 [INFO] Epoch[6] Time cost=0.248
2019-09-01 13:15:50	322 [INFO] Saved checkpoint to "model/Supernatural_enforcement_of_human_reciprocity_imputer/model-0006.params"
2019-09-01 13:15:50	361 [INFO] Epoch[6] Validation-cross-entropy=0.398461
2019-09-01 13:15:50	363 [INFO] Epoch[6] Validation-Supernatural_enforcement_of_human_reciprocity-accuracy=0.000000
2019-09-01 13:15:50	487 [INFO] Epoch[7] Batch [0-15] Speed: 2246.63 samples/sec cross-entropy=0.324582 Supernatural_enforcement_of_human_reciprocity-accuracy=0.000000
2019-09-01 13:15:50	601 [INFO] Epoch[7] Train-cross-entropy=0.575063
2019-09-01 13:15:50	604 [INFO] Epoch[7] Train-Supernatural_enforcement_of_human_reciprocity-accuracy=0.000000
2019-09-01 13:15:50	605 [INFO] Epoch[7] Time cost=0.240
2019-09-01 13:15:50	610 [INFO] Saved checkpoint to "model/Supernatural_enforcement_of_human_reciprocity_imputer/model-0007.params"
2019-09-01 13:15:50	641 [INFO] Epoch[7] Validation-cross-entropy=0.568325
2019-09-01 13:15:50	644 [INFO] Epoch[7] Validation-Supernatural_enforcement_of_human_reciprocity-accuracy=0.000000
2019-09-01 13:15:50	747 [INFO] Epoch[8] Batch [0-15] Speed: 2591.89 samples/sec cross-entropy=0.407087 Supernatural_enforcement_of_human_reciprocity-accuracy=0.000000
2019-09-01 13:15:50	845 [INFO] Epoch[8] Train-cross-entropy=0.405480
2019-09-01 13:15:50	847 [INFO] Epoch[8] Train-Supernatural_enforcement_of_human_reciprocity-accuracy=0.000000
2019-09-01 13:15:50	849 [INFO] Epoch[8] Time cost=0.201
2019-09-01 13:15:50	852 [INFO] Saved checkpoint to "model/Supernatural_enforcement_of_human_reciprocity_imputer/model-0008.params"
2019-09-01 13:15:50	876 [INFO] Epoch[8] Validation-cross-entropy=0.455730
2019-09-01 13:15:50	878 [INFO] Epoch[8] Validation-Supernatural_enforcement_of_human_reciprocity-accuracy=0.000000
2019-09-01 13:15:50	982 [INFO] Epoch[9] Batch [0-15] Speed: 2497.58 samples/sec cross-entropy=0.321276 Supernatural_enforcement_of_human_reciprocity-accuracy=0.000000
2019-09-01 13:15:51	053 [INFO] Epoch[9] Train-cross-entropy=0.238787
2019-09-01 13:15:51	055 [INFO] Epoch[9] Train-Supernatural_enforcement_of_human_reciprocity-accuracy=0.000000
2019-09-01 13:15:51	057 [INFO] Epoch[9] Time cost=0.177
2019-09-01 13:15:51	061 [INFO] Saved checkpoint to "model/Supernatural_enforcement_of_human_reciprocity_imputer/model-0009.params"
2019-09-01 13:15:51	087 [INFO] Epoch[9] Validation-cross-entropy=0.432111
2019-09-01 13:15:51	089 [INFO] Epoch[9] Validation-Supernatural_enforcement_of_human_reciprocity-accuracy=0.000000
2019-09-01 13:15:51	197 [INFO] Epoch[10] Batch [0-15] Speed: 2428.07 samples/sec cross-entropy=0.281664 Supernatural_enforcement_of_human_reciprocity-accuracy=0.000000
2019-09-01 13:15:51	267 [INFO] Epoch[10] Train-cross-entropy=0.172340
2019-09-01 13:15:51	270 [INFO] Epoch[10] Train-Supernatural_enforcement_of_human_reciprocity-accuracy=0.000000
2019-09-01 13:15:51	272 [INFO] Epoch[10] Time cost=0.180
2019-09-01 13:15:51	276 [INFO] Saved checkpoint to "model/Supernatural_enforcement_of_human_reciprocity_imputer/model-0010.params"
2019-09-01 13:15:51	294 [INFO] Epoch[10] Validation-cross-entropy=0.264254
2019-09-01 13:15:51	296 [INFO] Epoch[10] Validation-Supernatural_enforcement_of_human_reciprocity-accuracy=0.000000
2019-09-01 13:15:51	390 [INFO] Epoch[11] Batch [0-15] Speed: 2956.93 samples/sec cross-entropy=0.166439 Supernatural_enforcement_of_human_reciprocity-accuracy=0.000000
2019-09-01 13:15:51	511 [INFO] Epoch[11] Train-cross-entropy=0.101162
2019-09-01 13:15:51	513 [INFO] Epoch[11] Train-Supernatural_enforcement_of_human_reciprocity-accuracy=0.000000
2019-09-01 13:15:51	520 [INFO] Epoch[11] Time cost=0.221
2019-09-01 13:15:51	526 [INFO] Saved checkpoint to "model/Supernatural_enforcement_of_human_reciprocity_imputer/model-0011.params"
2019-09-01 13:15:51	567 [INFO] Epoch[11] Validation-cross-entropy=0.250918
2019-09-01 13:15:51	571 [INFO] Epoch[11] Validation-Supernatural_enforcement_of_human_reciprocity-accuracy=0.000000
2019-09-01 13:15:51	714 [INFO] Epoch[12] Batch [0-15] Speed: 1869.91 samples/sec cross-entropy=0.150279 Supernatural_enforcement_of_human_reciprocity-accuracy=0.000000
2019-09-01 13:15:51	794 [INFO] Epoch[12] Train-cross-entropy=0.086124
2019-09-01 13:15:51	796 [INFO] Epoch[12] Train-Supernatural_enforcement_of_human_reciprocity-accuracy=0.000000
2019-09-01 13:15:51	797 [INFO] Epoch[12] Time cost=0.224
2019-09-01 13:15:51	801 [INFO] Saved checkpoint to "model/Supernatural_enforcement_of_human_reciprocity_imputer/model-0012.params"
2019-09-01 13:15:51	821 [INFO] Epoch[12] Validation-cross-entropy=0.200808
2019-09-01 13:15:51	824 [INFO] Epoch[12] Validation-Supernatural_enforcement_of_human_reciprocity-accuracy=0.000000
2019-09-01 13:15:51	908 [INFO] Epoch[13] Batch [0-15] Speed: 3161.87 samples/sec cross-entropy=0.105069 Supernatural_enforcement_of_human_reciprocity-accuracy=0.000000
2019-09-01 13:15:51	978 [INFO] Epoch[13] Train-cross-entropy=0.070811
2019-09-01 13:15:51	980 [INFO] Epoch[13] Train-Supernatural_enforcement_of_human_reciprocity-accuracy=0.000000
2019-09-01 13:15:51	982 [INFO] Epoch[13] Time cost=0.155
2019-09-01 13:15:51	985 [INFO] Saved checkpoint to "model/Supernatural_enforcement_of_human_reciprocity_imputer/model-0013.params"
2019-09-01 13:15:52	003 [INFO] Epoch[13] Validation-cross-entropy=0.275238
2019-09-01 13:15:52	004 [INFO] Epoch[13] Validation-Supernatural_enforcement_of_human_reciprocity-accuracy=0.000000
2019-09-01 13:15:52	094 [INFO] Epoch[14] Batch [0-15] Speed: 3025.93 samples/sec cross-entropy=0.149368 Supernatural_enforcement_of_human_reciprocity-accuracy=0.000000
2019-09-01 13:15:52	164 [INFO] Epoch[14] Train-cross-entropy=0.072909
2019-09-01 13:15:52	165 [INFO] Epoch[14] Train-Supernatural_enforcement_of_human_reciprocity-accuracy=0.000000
2019-09-01 13:15:52	167 [INFO] Epoch[14] Time cost=0.161
2019-09-01 13:15:52	171 [INFO] Saved checkpoint to "model/Supernatural_enforcement_of_human_reciprocity_imputer/model-0014.params"
2019-09-01 13:15:52	188 [INFO] Epoch[14] Validation-cross-entropy=0.229542
2019-09-01 13:15:52	191 [INFO] Epoch[14] Validation-Supernatural_enforcement_of_human_reciprocity-accuracy=0.000000
2019-09-01 13:15:52	274 [INFO] Epoch[15] Batch [0-15] Speed: 3204.75 samples/sec cross-entropy=0.117161 Supernatural_enforcement_of_human_reciprocity-accuracy=0.000000
2019-09-01 13:15:52	344 [INFO] Epoch[15] Train-cross-entropy=0.075305
2019-09-01 13:15:52	346 [INFO] Epoch[15] Train-Supernatural_enforcement_of_human_reciprocity-accuracy=0.000000
2019-09-01 13:15:52	348 [INFO] Epoch[15] Time cost=0.154
2019-09-01 13:15:52	351 [INFO] Saved checkpoint to "model/Supernatural_enforcement_of_human_reciprocity_imputer/model-0015.params"
2019-09-01 13:15:52	369 [INFO] Epoch[15] Validation-cross-entropy=0.294739
2019-09-01 13:15:52	371 [INFO] Epoch[15] Validation-Supernatural_enforcement_of_human_reciprocity-accuracy=0.000000
2019-09-01 13:15:52	453 [INFO] Epoch[16] Batch [0-15] Speed: 3279.04 samples/sec cross-entropy=0.143574 Supernatural_enforcement_of_human_reciprocity-accuracy=0.000000
2019-09-01 13:15:52	523 [INFO] Epoch[16] Train-cross-entropy=0.071918
2019-09-01 13:15:52	525 [INFO] Epoch[16] Train-Supernatural_enforcement_of_human_reciprocity-accuracy=0.000000
2019-09-01 13:15:52	527 [INFO] Epoch[16] Time cost=0.154
2019-09-01 13:15:52	531 [INFO] Saved checkpoint to "model/Supernatural_enforcement_of_human_reciprocity_imputer/model-0016.params"
2019-09-01 13:15:52	551 [INFO] Epoch[16] Validation-cross-entropy=0.228305
2019-09-01 13:15:52	554 [INFO] Epoch[16] Validation-Supernatural_enforcement_of_human_reciprocity-accuracy=0.000000
2019-09-01 13:15:52	639 [INFO] Epoch[17] Batch [0-15] Speed: 3097.77 samples/sec cross-entropy=0.106110 Supernatural_enforcement_of_human_reciprocity-accuracy=0.000000
2019-09-01 13:15:52	729 [INFO] Epoch[17] Train-cross-entropy=0.079413
2019-09-01 13:15:52	731 [INFO] Epoch[17] Train-Supernatural_enforcement_of_human_reciprocity-accuracy=0.000000
2019-09-01 13:15:52	733 [INFO] Epoch[17] Time cost=0.177
2019-09-01 13:15:52	736 [INFO] Saved checkpoint to "model/Supernatural_enforcement_of_human_reciprocity_imputer/model-0017.params"
2019-09-01 13:15:52	755 [INFO] No improvement detected for 5 epochs compared to 0.2008077388163656 last error obtained: 0.38818269595503807	stopping here
2019-09-01 13:15:52	757 [INFO]
========== done (4.3606116771698 s) fit model
2019-09-01 13:15:57	193 [INFO]
========== start: fit model
2019-09-01 13:15:57	195 [WARNING] Already bound	ignoring bind()
2019-09-01 13:15:57	258 [INFO] Epoch[0] Batch [0-11] Speed: 3191.98 samples/sec cross-entropy=13.826732 Supernatural_enforcement_of_ingroup_loyalty-accuracy=0.000000
2019-09-01 13:15:57	311 [INFO] Epoch[0] Train-cross-entropy=10.099517
2019-09-01 13:15:57	313 [INFO] Epoch[0] Train-Supernatural_enforcement_of_ingroup_loyalty-accuracy=0.000000
2019-09-01 13:15:57	315 [INFO] Epoch[0] Time cost=0.117
2019-09-01 13:15:57	319 [INFO] Saved checkpoint to "model/Supernatural_enforcement_of_ingroup_loyalty_imputer/model-0000.params"
2019-09-01 13:15:57	333 [INFO] Epoch[0] Validation-cross-entropy=10.963243
2019-09-01 13:15:57	336 [INFO] Epoch[0] Validation-Supernatural_enforcement_of_ingroup_loyalty-accuracy=0.000000
2019-09-01 13:15:57	401 [INFO] Epoch[1] Batch [0-11] Speed: 3119.17 samples/sec cross-entropy=5.442913 Supernatural_enforcement_of_ingroup_loyalty-accuracy=0.000000
2019-09-01 13:15:57	453 [INFO] Epoch[1] Train-cross-entropy=3.483315
2019-09-01 13:15:57	455 [INFO] Epoch[1] Train-Supernatural_enforcement_of_ingroup_loyalty-accuracy=0.000000
2019-09-01 13:15:57	457 [INFO] Epoch[1] Time cost=0.119
2019-09-01 13:15:57	461 [INFO] Saved checkpoint to "model/Supernatural_enforcement_of_ingroup_loyalty_imputer/model-0001.params"
2019-09-01 13:15:57	476 [INFO] Epoch[1] Validation-cross-entropy=4.610772
2019-09-01 13:15:57	478 [INFO] Epoch[1] Validation-Supernatural_enforcement_of_ingroup_loyalty-accuracy=0.000000
2019-09-01 13:15:57	549 [INFO] Epoch[2] Batch [0-11] Speed: 2812.97 samples/sec cross-entropy=2.139572 Supernatural_enforcement_of_ingroup_loyalty-accuracy=0.000000
2019-09-01 13:15:57	601 [INFO] Epoch[2] Train-cross-entropy=1.761539
2019-09-01 13:15:57	603 [INFO] Epoch[2] Train-Supernatural_enforcement_of_ingroup_loyalty-accuracy=0.000000
2019-09-01 13:15:57	606 [INFO] Epoch[2] Time cost=0.125
2019-09-01 13:15:57	610 [INFO] Saved checkpoint to "model/Supernatural_enforcement_of_ingroup_loyalty_imputer/model-0002.params"
2019-09-01 13:15:57	624 [INFO] Epoch[2] Validation-cross-entropy=2.291775
2019-09-01 13:15:57	627 [INFO] Epoch[2] Validation-Supernatural_enforcement_of_ingroup_loyalty-accuracy=0.000000
2019-09-01 13:15:57	689 [INFO] Epoch[3] Batch [0-11] Speed: 3220.86 samples/sec cross-entropy=1.093012 Supernatural_enforcement_of_ingroup_loyalty-accuracy=0.000000
2019-09-01 13:15:57	741 [INFO] Epoch[3] Train-cross-entropy=1.164504
2019-09-01 13:15:57	743 [INFO] Epoch[3] Train-Supernatural_enforcement_of_ingroup_loyalty-accuracy=0.000000
2019-09-01 13:15:57	745 [INFO] Epoch[3] Time cost=0.116
2019-09-01 13:15:57	748 [INFO] Saved checkpoint to "model/Supernatural_enforcement_of_ingroup_loyalty_imputer/model-0003.params"
2019-09-01 13:15:57	762 [INFO] Epoch[3] Validation-cross-entropy=1.739777
2019-09-01 13:15:57	765 [INFO] Epoch[3] Validation-Supernatural_enforcement_of_ingroup_loyalty-accuracy=0.000000
2019-09-01 13:15:57	844 [INFO] Epoch[4] Batch [0-11] Speed: 2496.29 samples/sec cross-entropy=0.845881 Supernatural_enforcement_of_ingroup_loyalty-accuracy=0.000000
2019-09-01 13:15:57	895 [INFO] Epoch[4] Train-cross-entropy=0.924712
2019-09-01 13:15:57	898 [INFO] Epoch[4] Train-Supernatural_enforcement_of_ingroup_loyalty-accuracy=0.000000
2019-09-01 13:15:57	900 [INFO] Epoch[4] Time cost=0.133
2019-09-01 13:15:57	904 [INFO] Saved checkpoint to "model/Supernatural_enforcement_of_ingroup_loyalty_imputer/model-0004.params"
2019-09-01 13:15:57	918 [INFO] Epoch[4] Validation-cross-entropy=1.219751
2019-09-01 13:15:57	921 [INFO] Epoch[4] Validation-Supernatural_enforcement_of_ingroup_loyalty-accuracy=0.000000
2019-09-01 13:15:57	997 [INFO] Epoch[5] Batch [0-11] Speed: 2625.51 samples/sec cross-entropy=0.676142 Supernatural_enforcement_of_ingroup_loyalty-accuracy=0.000000
2019-09-01 13:15:58	047 [INFO] Epoch[5] Train-cross-entropy=0.838952
2019-09-01 13:15:58	049 [INFO] Epoch[5] Train-Supernatural_enforcement_of_ingroup_loyalty-accuracy=0.000000
2019-09-01 13:15:58	051 [INFO] Epoch[5] Time cost=0.129
2019-09-01 13:15:58	055 [INFO] Saved checkpoint to "model/Supernatural_enforcement_of_ingroup_loyalty_imputer/model-0005.params"
2019-09-01 13:15:58	069 [INFO] Epoch[5] Validation-cross-entropy=1.436227
2019-09-01 13:15:58	071 [INFO] Epoch[5] Validation-Supernatural_enforcement_of_ingroup_loyalty-accuracy=0.000000
2019-09-01 13:15:58	134 [INFO] Epoch[6] Batch [0-11] Speed: 3232.24 samples/sec cross-entropy=0.724429 Supernatural_enforcement_of_ingroup_loyalty-accuracy=0.000000
2019-09-01 13:15:58	186 [INFO] Epoch[6] Train-cross-entropy=0.689776
2019-09-01 13:15:58	188 [INFO] Epoch[6] Train-Supernatural_enforcement_of_ingroup_loyalty-accuracy=0.000000
2019-09-01 13:15:58	190 [INFO] Epoch[6] Time cost=0.116
2019-09-01 13:15:58	193 [INFO] Saved checkpoint to "model/Supernatural_enforcement_of_ingroup_loyalty_imputer/model-0006.params"
2019-09-01 13:15:58	208 [INFO] Epoch[6] Validation-cross-entropy=1.054361
2019-09-01 13:15:58	210 [INFO] Epoch[6] Validation-Supernatural_enforcement_of_ingroup_loyalty-accuracy=0.000000
2019-09-01 13:15:58	272 [INFO] Epoch[7] Batch [0-11] Speed: 3257.78 samples/sec cross-entropy=0.509795 Supernatural_enforcement_of_ingroup_loyalty-accuracy=0.000000
2019-09-01 13:15:58	324 [INFO] Epoch[7] Train-cross-entropy=0.577464
2019-09-01 13:15:58	326 [INFO] Epoch[7] Train-Supernatural_enforcement_of_ingroup_loyalty-accuracy=0.000000
2019-09-01 13:15:58	328 [INFO] Epoch[7] Time cost=0.116
2019-09-01 13:15:58	332 [INFO] Saved checkpoint to "model/Supernatural_enforcement_of_ingroup_loyalty_imputer/model-0007.params"
2019-09-01 13:15:58	346 [INFO] Epoch[7] Validation-cross-entropy=1.057501
2019-09-01 13:15:58	349 [INFO] Epoch[7] Validation-Supernatural_enforcement_of_ingroup_loyalty-accuracy=0.000000
2019-09-01 13:15:58	427 [INFO] Epoch[8] Batch [0-11] Speed: 2538.71 samples/sec cross-entropy=0.466584 Supernatural_enforcement_of_ingroup_loyalty-accuracy=0.000000
2019-09-01 13:15:58	477 [INFO] Epoch[8] Train-cross-entropy=0.486683
2019-09-01 13:15:58	479 [INFO] Epoch[8] Train-Supernatural_enforcement_of_ingroup_loyalty-accuracy=0.000000
2019-09-01 13:15:58	481 [INFO] Epoch[8] Time cost=0.130
2019-09-01 13:15:58	485 [INFO] Saved checkpoint to "model/Supernatural_enforcement_of_ingroup_loyalty_imputer/model-0008.params"
2019-09-01 13:15:58	498 [INFO] Epoch[8] Validation-cross-entropy=0.744180
2019-09-01 13:15:58	501 [INFO] Epoch[8] Validation-Supernatural_enforcement_of_ingroup_loyalty-accuracy=0.000000
2019-09-01 13:15:58	564 [INFO] Epoch[9] Batch [0-11] Speed: 3260.30 samples/sec cross-entropy=0.366112 Supernatural_enforcement_of_ingroup_loyalty-accuracy=0.000000
2019-09-01 13:15:58	627 [INFO] Epoch[9] Train-cross-entropy=0.430102
2019-09-01 13:15:58	629 [INFO] Epoch[9] Train-Supernatural_enforcement_of_ingroup_loyalty-accuracy=0.000000
2019-09-01 13:15:58	630 [INFO] Epoch[9] Time cost=0.127
2019-09-01 13:15:58	634 [INFO] Saved checkpoint to "model/Supernatural_enforcement_of_ingroup_loyalty_imputer/model-0009.params"
2019-09-01 13:15:58	652 [INFO] Epoch[9] Validation-cross-entropy=0.767655
2019-09-01 13:15:58	654 [INFO] Epoch[9] Validation-Supernatural_enforcement_of_ingroup_loyalty-accuracy=0.000000
2019-09-01 13:15:58	717 [INFO] Epoch[10] Batch [0-11] Speed: 3307.75 samples/sec cross-entropy=0.310748 Supernatural_enforcement_of_ingroup_loyalty-accuracy=0.000000
2019-09-01 13:15:58	769 [INFO] Epoch[10] Train-cross-entropy=0.398018
2019-09-01 13:15:58	771 [INFO] Epoch[10] Train-Supernatural_enforcement_of_ingroup_loyalty-accuracy=0.000000
2019-09-01 13:15:58	773 [INFO] Epoch[10] Time cost=0.116
2019-09-01 13:15:58	777 [INFO] Saved checkpoint to "model/Supernatural_enforcement_of_ingroup_loyalty_imputer/model-0010.params"
2019-09-01 13:15:58	791 [INFO] Epoch[10] Validation-cross-entropy=0.535245
2019-09-01 13:15:58	794 [INFO] Epoch[10] Validation-Supernatural_enforcement_of_ingroup_loyalty-accuracy=0.000000
2019-09-01 13:15:58	857 [INFO] Epoch[11] Batch [0-11] Speed: 3236.88 samples/sec cross-entropy=0.282544 Supernatural_enforcement_of_ingroup_loyalty-accuracy=0.000000
2019-09-01 13:15:58	914 [INFO] Epoch[11] Train-cross-entropy=0.512875
2019-09-01 13:15:58	916 [INFO] Epoch[11] Train-Supernatural_enforcement_of_ingroup_loyalty-accuracy=0.000000
2019-09-01 13:15:58	918 [INFO] Epoch[11] Time cost=0.122
2019-09-01 13:15:58	921 [INFO] Saved checkpoint to "model/Supernatural_enforcement_of_ingroup_loyalty_imputer/model-0011.params"
2019-09-01 13:15:58	935 [INFO] Epoch[11] Validation-cross-entropy=0.638978
2019-09-01 13:15:58	938 [INFO] Epoch[11] Validation-Supernatural_enforcement_of_ingroup_loyalty-accuracy=0.000000
2019-09-01 13:15:59	000 [INFO] Epoch[12] Batch [0-11] Speed: 3269.25 samples/sec cross-entropy=0.321941 Supernatural_enforcement_of_ingroup_loyalty-accuracy=0.000000
2019-09-01 13:15:59	054 [INFO] Epoch[12] Train-cross-entropy=0.467233
2019-09-01 13:15:59	056 [INFO] Epoch[12] Train-Supernatural_enforcement_of_ingroup_loyalty-accuracy=0.000000
2019-09-01 13:15:59	058 [INFO] Epoch[12] Time cost=0.118
2019-09-01 13:15:59	062 [INFO] Saved checkpoint to "model/Supernatural_enforcement_of_ingroup_loyalty_imputer/model-0012.params"
2019-09-01 13:15:59	077 [INFO] Epoch[12] Validation-cross-entropy=0.508927
2019-09-01 13:15:59	080 [INFO] Epoch[12] Validation-Supernatural_enforcement_of_ingroup_loyalty-accuracy=0.000000
2019-09-01 13:15:59	142 [INFO] Epoch[13] Batch [0-11] Speed: 3224.99 samples/sec cross-entropy=0.260100 Supernatural_enforcement_of_ingroup_loyalty-accuracy=0.000000
2019-09-01 13:15:59	207 [INFO] Epoch[13] Train-cross-entropy=0.306469
2019-09-01 13:15:59	209 [INFO] Epoch[13] Train-Supernatural_enforcement_of_ingroup_loyalty-accuracy=0.000000
2019-09-01 13:15:59	211 [INFO] Epoch[13] Time cost=0.129
2019-09-01 13:15:59	214 [INFO] Saved checkpoint to "model/Supernatural_enforcement_of_ingroup_loyalty_imputer/model-0013.params"
2019-09-01 13:15:59	228 [INFO] Epoch[13] Validation-cross-entropy=0.582529
2019-09-01 13:15:59	231 [INFO] Epoch[13] Validation-Supernatural_enforcement_of_ingroup_loyalty-accuracy=0.000000
2019-09-01 13:15:59	293 [INFO] Epoch[14] Batch [0-11] Speed: 3246.37 samples/sec cross-entropy=0.237322 Supernatural_enforcement_of_ingroup_loyalty-accuracy=0.000000
2019-09-01 13:15:59	352 [INFO] Epoch[14] Train-cross-entropy=0.301858
2019-09-01 13:15:59	354 [INFO] Epoch[14] Train-Supernatural_enforcement_of_ingroup_loyalty-accuracy=0.000000
2019-09-01 13:15:59	355 [INFO] Epoch[14] Time cost=0.122
2019-09-01 13:15:59	359 [INFO] Saved checkpoint to "model/Supernatural_enforcement_of_ingroup_loyalty_imputer/model-0014.params"
2019-09-01 13:15:59	373 [INFO] Epoch[14] Validation-cross-entropy=0.527936
2019-09-01 13:15:59	375 [INFO] Epoch[14] Validation-Supernatural_enforcement_of_ingroup_loyalty-accuracy=0.000000
2019-09-01 13:15:59	439 [INFO] Epoch[15] Batch [0-11] Speed: 3221.12 samples/sec cross-entropy=0.207556 Supernatural_enforcement_of_ingroup_loyalty-accuracy=0.000000
2019-09-01 13:15:59	495 [INFO] Epoch[15] Train-cross-entropy=0.257985
2019-09-01 13:15:59	497 [INFO] Epoch[15] Train-Supernatural_enforcement_of_ingroup_loyalty-accuracy=0.000000
2019-09-01 13:15:59	499 [INFO] Epoch[15] Time cost=0.122
2019-09-01 13:15:59	503 [INFO] Saved checkpoint to "model/Supernatural_enforcement_of_ingroup_loyalty_imputer/model-0015.params"
2019-09-01 13:15:59	517 [INFO] Epoch[15] Validation-cross-entropy=0.462303
2019-09-01 13:15:59	519 [INFO] Epoch[15] Validation-Supernatural_enforcement_of_ingroup_loyalty-accuracy=0.000000
2019-09-01 13:15:59	581 [INFO] Epoch[16] Batch [0-11] Speed: 3285.27 samples/sec cross-entropy=0.236566 Supernatural_enforcement_of_ingroup_loyalty-accuracy=0.000000
2019-09-01 13:15:59	644 [INFO] Epoch[16] Train-cross-entropy=0.300343
2019-09-01 13:15:59	646 [INFO] Epoch[16] Train-Supernatural_enforcement_of_ingroup_loyalty-accuracy=0.000000
2019-09-01 13:15:59	647 [INFO] Epoch[16] Time cost=0.126
2019-09-01 13:15:59	651 [INFO] Saved checkpoint to "model/Supernatural_enforcement_of_ingroup_loyalty_imputer/model-0016.params"
2019-09-01 13:15:59	669 [INFO] Epoch[16] Validation-cross-entropy=0.434481
2019-09-01 13:15:59	671 [INFO] Epoch[16] Validation-Supernatural_enforcement_of_ingroup_loyalty-accuracy=0.000000
2019-09-01 13:15:59	734 [INFO] Epoch[17] Batch [0-11] Speed: 3337.24 samples/sec cross-entropy=0.137592 Supernatural_enforcement_of_ingroup_loyalty-accuracy=0.000000
2019-09-01 13:15:59	792 [INFO] Epoch[17] Train-cross-entropy=0.140552
2019-09-01 13:15:59	794 [INFO] Epoch[17] Train-Supernatural_enforcement_of_ingroup_loyalty-accuracy=0.000000
2019-09-01 13:15:59	796 [INFO] Epoch[17] Time cost=0.121
2019-09-01 13:15:59	799 [INFO] Saved checkpoint to "model/Supernatural_enforcement_of_ingroup_loyalty_imputer/model-0017.params"
2019-09-01 13:15:59	813 [INFO] Epoch[17] Validation-cross-entropy=0.393723
2019-09-01 13:15:59	815 [INFO] Epoch[17] Validation-Supernatural_enforcement_of_ingroup_loyalty-accuracy=0.000000
2019-09-01 13:15:59	879 [INFO] Epoch[18] Batch [0-11] Speed: 3217.11 samples/sec cross-entropy=0.087094 Supernatural_enforcement_of_ingroup_loyalty-accuracy=0.000000
2019-09-01 13:15:59	930 [INFO] Epoch[18] Train-cross-entropy=0.142923
2019-09-01 13:15:59	932 [INFO] Epoch[18] Train-Supernatural_enforcement_of_ingroup_loyalty-accuracy=0.000000
2019-09-01 13:15:59	934 [INFO] Epoch[18] Time cost=0.117
2019-09-01 13:15:59	938 [INFO] Saved checkpoint to "model/Supernatural_enforcement_of_ingroup_loyalty_imputer/model-0018.params"
2019-09-01 13:15:59	951 [INFO] Epoch[18] Validation-cross-entropy=0.364495
2019-09-01 13:15:59	954 [INFO] Epoch[18] Validation-Supernatural_enforcement_of_ingroup_loyalty-accuracy=0.000000
2019-09-01 13:16:00	018 [INFO] Epoch[19] Batch [0-11] Speed: 3147.39 samples/sec cross-entropy=0.080607 Supernatural_enforcement_of_ingroup_loyalty-accuracy=0.000000
2019-09-01 13:16:00	070 [INFO] Epoch[19] Train-cross-entropy=0.105328
2019-09-01 13:16:00	072 [INFO] Epoch[19] Train-Supernatural_enforcement_of_ingroup_loyalty-accuracy=0.000000
2019-09-01 13:16:00	074 [INFO] Epoch[19] Time cost=0.119
2019-09-01 13:16:00	078 [INFO] Saved checkpoint to "model/Supernatural_enforcement_of_ingroup_loyalty_imputer/model-0019.params"
2019-09-01 13:16:00	093 [INFO] Epoch[19] Validation-cross-entropy=0.353952
2019-09-01 13:16:00	095 [INFO] Epoch[19] Validation-Supernatural_enforcement_of_ingroup_loyalty-accuracy=0.000000
2019-09-01 13:16:00	157 [INFO] Epoch[20] Batch [0-11] Speed: 3253.49 samples/sec cross-entropy=0.070533 Supernatural_enforcement_of_ingroup_loyalty-accuracy=0.000000
2019-09-01 13:16:00	217 [INFO] Epoch[20] Train-cross-entropy=0.110962
2019-09-01 13:16:00	219 [INFO] Epoch[20] Train-Supernatural_enforcement_of_ingroup_loyalty-accuracy=0.000000
2019-09-01 13:16:00	221 [INFO] Epoch[20] Time cost=0.124
2019-09-01 13:16:00	225 [INFO] Saved checkpoint to "model/Supernatural_enforcement_of_ingroup_loyalty_imputer/model-0020.params"
2019-09-01 13:16:00	237 [INFO] Epoch[20] Validation-cross-entropy=0.352800
2019-09-01 13:16:00	239 [INFO] Epoch[20] Validation-Supernatural_enforcement_of_ingroup_loyalty-accuracy=0.000000
2019-09-01 13:16:00	314 [INFO] Epoch[21] Batch [0-11] Speed: 2620.33 samples/sec cross-entropy=0.083118 Supernatural_enforcement_of_ingroup_loyalty-accuracy=0.000000
2019-09-01 13:16:00	367 [INFO] Epoch[21] Train-cross-entropy=0.100315
2019-09-01 13:16:00	370 [INFO] Epoch[21] Train-Supernatural_enforcement_of_ingroup_loyalty-accuracy=0.000000
2019-09-01 13:16:00	372 [INFO] Epoch[21] Time cost=0.131
2019-09-01 13:16:00	376 [INFO] Saved checkpoint to "model/Supernatural_enforcement_of_ingroup_loyalty_imputer/model-0021.params"
2019-09-01 13:16:00	390 [INFO] Epoch[21] Validation-cross-entropy=0.321222
2019-09-01 13:16:00	393 [INFO] Epoch[21] Validation-Supernatural_enforcement_of_ingroup_loyalty-accuracy=0.000000
2019-09-01 13:16:00	456 [INFO] Epoch[22] Batch [0-11] Speed: 3199.25 samples/sec cross-entropy=0.073566 Supernatural_enforcement_of_ingroup_loyalty-accuracy=0.000000
2019-09-01 13:16:00	507 [INFO] Epoch[22] Train-cross-entropy=0.106388
2019-09-01 13:16:00	509 [INFO] Epoch[22] Train-Supernatural_enforcement_of_ingroup_loyalty-accuracy=0.000000
2019-09-01 13:16:00	511 [INFO] Epoch[22] Time cost=0.116
2019-09-01 13:16:00	514 [INFO] Saved checkpoint to "model/Supernatural_enforcement_of_ingroup_loyalty_imputer/model-0022.params"
2019-09-01 13:16:00	528 [INFO] Epoch[22] Validation-cross-entropy=0.318392
2019-09-01 13:16:00	531 [INFO] Epoch[22] Validation-Supernatural_enforcement_of_ingroup_loyalty-accuracy=0.000000
2019-09-01 13:16:00	593 [INFO] Epoch[23] Batch [0-11] Speed: 3268.94 samples/sec cross-entropy=0.091524 Supernatural_enforcement_of_ingroup_loyalty-accuracy=0.000000
2019-09-01 13:16:00	645 [INFO] Epoch[23] Train-cross-entropy=0.088301
2019-09-01 13:16:00	648 [INFO] Epoch[23] Train-Supernatural_enforcement_of_ingroup_loyalty-accuracy=0.000000
2019-09-01 13:16:00	650 [INFO] Epoch[23] Time cost=0.116
2019-09-01 13:16:00	654 [INFO] Saved checkpoint to "model/Supernatural_enforcement_of_ingroup_loyalty_imputer/model-0023.params"
2019-09-01 13:16:00	668 [INFO] Epoch[23] Validation-cross-entropy=0.333684
2019-09-01 13:16:00	670 [INFO] Epoch[23] Validation-Supernatural_enforcement_of_ingroup_loyalty-accuracy=0.000000
2019-09-01 13:16:00	743 [INFO] Epoch[24] Batch [0-11] Speed: 2723.08 samples/sec cross-entropy=0.093861 Supernatural_enforcement_of_ingroup_loyalty-accuracy=0.000000
2019-09-01 13:16:00	794 [INFO] Epoch[24] Train-cross-entropy=0.106944
2019-09-01 13:16:00	796 [INFO] Epoch[24] Train-Supernatural_enforcement_of_ingroup_loyalty-accuracy=0.000000
2019-09-01 13:16:00	798 [INFO] Epoch[24] Time cost=0.126
2019-09-01 13:16:00	802 [INFO] Saved checkpoint to "model/Supernatural_enforcement_of_ingroup_loyalty_imputer/model-0024.params"
2019-09-01 13:16:00	815 [INFO] Epoch[24] Validation-cross-entropy=0.293541
2019-09-01 13:16:00	818 [INFO] Epoch[24] Validation-Supernatural_enforcement_of_ingroup_loyalty-accuracy=0.000000
2019-09-01 13:16:00	879 [INFO] Epoch[25] Batch [0-11] Speed: 3335.60 samples/sec cross-entropy=0.114141 Supernatural_enforcement_of_ingroup_loyalty-accuracy=0.000000
2019-09-01 13:16:00	931 [INFO] Epoch[25] Train-cross-entropy=0.090169
2019-09-01 13:16:00	933 [INFO] Epoch[25] Train-Supernatural_enforcement_of_ingroup_loyalty-accuracy=0.000000
2019-09-01 13:16:00	935 [INFO] Epoch[25] Time cost=0.116
2019-09-01 13:16:00	939 [INFO] Saved checkpoint to "model/Supernatural_enforcement_of_ingroup_loyalty_imputer/model-0025.params"
2019-09-01 13:16:00	953 [INFO] Epoch[25] Validation-cross-entropy=0.346502
2019-09-01 13:16:00	956 [INFO] Epoch[25] Validation-Supernatural_enforcement_of_ingroup_loyalty-accuracy=0.000000
2019-09-01 13:16:01	018 [INFO] Epoch[26] Batch [0-11] Speed: 3271.33 samples/sec cross-entropy=0.118467 Supernatural_enforcement_of_ingroup_loyalty-accuracy=0.000000
2019-09-01 13:16:01	070 [INFO] Epoch[26] Train-cross-entropy=0.127845
2019-09-01 13:16:01	072 [INFO] Epoch[26] Train-Supernatural_enforcement_of_ingroup_loyalty-accuracy=0.000000
2019-09-01 13:16:01	074 [INFO] Epoch[26] Time cost=0.116
2019-09-01 13:16:01	077 [INFO] Saved checkpoint to "model/Supernatural_enforcement_of_ingroup_loyalty_imputer/model-0026.params"
2019-09-01 13:16:01	095 [INFO] Epoch[26] Validation-cross-entropy=0.301364
2019-09-01 13:16:01	097 [INFO] Epoch[26] Validation-Supernatural_enforcement_of_ingroup_loyalty-accuracy=0.000000
2019-09-01 13:16:01	177 [INFO] Epoch[27] Batch [0-11] Speed: 2516.81 samples/sec cross-entropy=0.110764 Supernatural_enforcement_of_ingroup_loyalty-accuracy=0.000000
2019-09-01 13:16:01	229 [INFO] Epoch[27] Train-cross-entropy=0.128448
2019-09-01 13:16:01	230 [INFO] Epoch[27] Train-Supernatural_enforcement_of_ingroup_loyalty-accuracy=0.000000
2019-09-01 13:16:01	232 [INFO] Epoch[27] Time cost=0.132
2019-09-01 13:16:01	236 [INFO] Saved checkpoint to "model/Supernatural_enforcement_of_ingroup_loyalty_imputer/model-0027.params"
2019-09-01 13:16:01	250 [INFO] Epoch[27] Validation-cross-entropy=0.359866
2019-09-01 13:16:01	253 [INFO] Epoch[27] Validation-Supernatural_enforcement_of_ingroup_loyalty-accuracy=0.000000
2019-09-01 13:16:01	315 [INFO] Epoch[28] Batch [0-11] Speed: 3274.27 samples/sec cross-entropy=0.078004 Supernatural_enforcement_of_ingroup_loyalty-accuracy=0.000000
2019-09-01 13:16:01	366 [INFO] Epoch[28] Train-cross-entropy=0.154417
2019-09-01 13:16:01	368 [INFO] Epoch[28] Train-Supernatural_enforcement_of_ingroup_loyalty-accuracy=0.000000
2019-09-01 13:16:01	371 [INFO] Epoch[28] Time cost=0.116
2019-09-01 13:16:01	375 [INFO] Saved checkpoint to "model/Supernatural_enforcement_of_ingroup_loyalty_imputer/model-0028.params"
2019-09-01 13:16:01	390 [INFO] Epoch[28] Validation-cross-entropy=0.332542
2019-09-01 13:16:01	392 [INFO] Epoch[28] Validation-Supernatural_enforcement_of_ingroup_loyalty-accuracy=0.000000
2019-09-01 13:16:01	454 [INFO] Epoch[29] Batch [0-11] Speed: 3260.69 samples/sec cross-entropy=0.136012 Supernatural_enforcement_of_ingroup_loyalty-accuracy=0.000000
2019-09-01 13:16:01	506 [INFO] Epoch[29] Train-cross-entropy=0.200089
2019-09-01 13:16:01	508 [INFO] Epoch[29] Train-Supernatural_enforcement_of_ingroup_loyalty-accuracy=0.000000
2019-09-01 13:16:01	510 [INFO] Epoch[29] Time cost=0.116
2019-09-01 13:16:01	514 [INFO] Saved checkpoint to "model/Supernatural_enforcement_of_ingroup_loyalty_imputer/model-0029.params"
2019-09-01 13:16:01	535 [INFO] No improvement detected for 5 epochs compared to 0.29354097197453183 last error obtained: 0.32991544902324677	stopping here
2019-09-01 13:16:01	539 [INFO]
========== done (4.346600532531738 s) fit model
2019-09-01 13:16:05	055 [INFO] CategoricalEncoder for column Largest_scale_collective_ritual_of_the_official_cult_frequency_for_the_audience found only 59 occurrences of value once per generation
2019-09-01 13:16:05	058 [INFO] CategoricalEncoder for column Largest_scale_collective_ritual_of_the_official_cult_frequency_for_the_audience found only 23 occurrences of value daily
2019-09-01 13:16:05	060 [INFO] CategoricalEncoder for column Largest_scale_collective_ritual_of_the_official_cult_frequency_for_the_audience found only 21 occurrences of value seasonally
2019-09-01 13:16:05	063 [INFO] CategoricalEncoder for column Largest_scale_collective_ritual_of_the_official_cult_frequency_for_the_audience found only 18 occurrences of value once in a lifetime
2019-09-01 13:16:05	066 [INFO] CategoricalEncoder for column Largest_scale_collective_ritual_of_the_official_cult_frequency_for_the_audience found only 6 occurrences of value weekly
2019-09-01 13:16:05	068 [INFO] CategoricalEncoder for column Largest_scale_collective_ritual_of_the_official_cult_frequency_for_the_audience found only 3 occurrences of value once in a generation
2019-09-01 13:16:05	069 [INFO] CategoricalEncoder for column Largest_scale_collective_ritual_of_the_official_cult_frequency_for_the_audience found only 2 occurrences of value monthly
2019-09-01 13:16:06	926 [WARNING] Test set does not contain any ocurrences of values [weekly	once in a generation	monthly] in column [Largest_scale_collective_ritual_of_the_official_cult_frequency_for_the_audience]	consider using a more representative test set.
2019-09-01 13:16:06	930 [INFO]
========== start: fit model
2019-09-01 13:16:06	932 [WARNING] Already bound	ignoring bind()
2019-09-01 13:16:07	104 [INFO] Epoch[0] Batch [0-23] Speed: 2291.00 samples/sec cross-entropy=1.240589 Largest_scale_collective_ritual_of_the_official_cult_frequency_for_the_audience-accuracy=0.578125
2019-09-01 13:16:07	253 [INFO] Epoch[0] Train-cross-entropy=0.925961
2019-09-01 13:16:07	255 [INFO] Epoch[0] Train-Largest_scale_collective_ritual_of_the_official_cult_frequency_for_the_audience-accuracy=0.660714
2019-09-01 13:16:07	257 [INFO] Epoch[0] Time cost=0.322
2019-09-01 13:16:07	263 [INFO] Saved checkpoint to "model/Largest_scale_collective_ritual_of_the_official_cult_frequency_for_the_audience_imputer/model-0000.params"
2019-09-01 13:16:07	289 [INFO] Epoch[0] Validation-cross-entropy=0.832997
2019-09-01 13:16:07	291 [INFO] Epoch[0] Validation-Largest_scale_collective_ritual_of_the_official_cult_frequency_for_the_audience-accuracy=0.712500
2019-09-01 13:16:07	463 [INFO] Epoch[1] Batch [0-23] Speed: 2265.94 samples/sec cross-entropy=0.656527 Largest_scale_collective_ritual_of_the_official_cult_frequency_for_the_audience-accuracy=0.731771
2019-09-01 13:16:07	614 [INFO] Epoch[1] Train-cross-entropy=0.567079
2019-09-01 13:16:07	617 [INFO] Epoch[1] Train-Largest_scale_collective_ritual_of_the_official_cult_frequency_for_the_audience-accuracy=0.794643
2019-09-01 13:16:07	619 [INFO] Epoch[1] Time cost=0.325
2019-09-01 13:16:07	626 [INFO] Saved checkpoint to "model/Largest_scale_collective_ritual_of_the_official_cult_frequency_for_the_audience_imputer/model-0001.params"
2019-09-01 13:16:07	656 [INFO] Epoch[1] Validation-cross-entropy=0.508848
2019-09-01 13:16:07	659 [INFO] Epoch[1] Validation-Largest_scale_collective_ritual_of_the_official_cult_frequency_for_the_audience-accuracy=0.775000
2019-09-01 13:16:07	830 [INFO] Epoch[2] Batch [0-23] Speed: 2272.60 samples/sec cross-entropy=0.379997 Largest_scale_collective_ritual_of_the_official_cult_frequency_for_the_audience-accuracy=0.846354
2019-09-01 13:16:07	980 [INFO] Epoch[2] Train-cross-entropy=0.337351
2019-09-01 13:16:07	982 [INFO] Epoch[2] Train-Largest_scale_collective_ritual_of_the_official_cult_frequency_for_the_audience-accuracy=0.892857
2019-09-01 13:16:07	984 [INFO] Epoch[2] Time cost=0.323
2019-09-01 13:16:07	990 [INFO] Saved checkpoint to "model/Largest_scale_collective_ritual_of_the_official_cult_frequency_for_the_audience_imputer/model-0002.params"
2019-09-01 13:16:08	016 [INFO] Epoch[2] Validation-cross-entropy=0.300551
2019-09-01 13:16:08	018 [INFO] Epoch[2] Validation-Largest_scale_collective_ritual_of_the_official_cult_frequency_for_the_audience-accuracy=0.850000
2019-09-01 13:16:08	200 [INFO] Epoch[3] Batch [0-23] Speed: 2141.08 samples/sec cross-entropy=0.225753 Largest_scale_collective_ritual_of_the_official_cult_frequency_for_the_audience-accuracy=0.929688
2019-09-01 13:16:08	362 [INFO] Epoch[3] Train-cross-entropy=0.208237
2019-09-01 13:16:08	364 [INFO] Epoch[3] Train-Largest_scale_collective_ritual_of_the_official_cult_frequency_for_the_audience-accuracy=0.940476
2019-09-01 13:16:08	365 [INFO] Epoch[3] Time cost=0.345
2019-09-01 13:16:08	372 [INFO] Saved checkpoint to "model/Largest_scale_collective_ritual_of_the_official_cult_frequency_for_the_audience_imputer/model-0003.params"
2019-09-01 13:16:08	402 [INFO] Epoch[3] Validation-cross-entropy=0.175609
2019-09-01 13:16:08	404 [INFO] Epoch[3] Validation-Largest_scale_collective_ritual_of_the_official_cult_frequency_for_the_audience-accuracy=0.937500
2019-09-01 13:16:08	583 [INFO] Epoch[4] Batch [0-23] Speed: 2196.89 samples/sec cross-entropy=0.142015 Largest_scale_collective_ritual_of_the_official_cult_frequency_for_the_audience-accuracy=0.966146
2019-09-01 13:16:08	761 [INFO] Epoch[4] Train-cross-entropy=0.134159
2019-09-01 13:16:08	763 [INFO] Epoch[4] Train-Largest_scale_collective_ritual_of_the_official_cult_frequency_for_the_audience-accuracy=0.964286
2019-09-01 13:16:08	765 [INFO] Epoch[4] Time cost=0.358
2019-09-01 13:16:08	771 [INFO] Saved checkpoint to "model/Largest_scale_collective_ritual_of_the_official_cult_frequency_for_the_audience_imputer/model-0004.params"
2019-09-01 13:16:08	802 [INFO] Epoch[4] Validation-cross-entropy=0.116815
2019-09-01 13:16:08	804 [INFO] Epoch[4] Validation-Largest_scale_collective_ritual_of_the_official_cult_frequency_for_the_audience-accuracy=0.975000
2019-09-01 13:16:09	006 [INFO] Epoch[5] Batch [0-23] Speed: 1936.05 samples/sec cross-entropy=0.097015 Largest_scale_collective_ritual_of_the_official_cult_frequency_for_the_audience-accuracy=0.976562
2019-09-01 13:16:09	159 [INFO] Epoch[5] Train-cross-entropy=0.092984
2019-09-01 13:16:09	161 [INFO] Epoch[5] Train-Largest_scale_collective_ritual_of_the_official_cult_frequency_for_the_audience-accuracy=0.979167
2019-09-01 13:16:09	163 [INFO] Epoch[5] Time cost=0.358
2019-09-01 13:16:09	171 [INFO] Saved checkpoint to "model/Largest_scale_collective_ritual_of_the_official_cult_frequency_for_the_audience_imputer/model-0005.params"
2019-09-01 13:16:09	201 [INFO] Epoch[5] Validation-cross-entropy=0.079903
2019-09-01 13:16:09	204 [INFO] Epoch[5] Validation-Largest_scale_collective_ritual_of_the_official_cult_frequency_for_the_audience-accuracy=0.987500
2019-09-01 13:16:09	375 [INFO] Epoch[6] Batch [0-23] Speed: 2287.46 samples/sec cross-entropy=0.068897 Largest_scale_collective_ritual_of_the_official_cult_frequency_for_the_audience-accuracy=0.981771
2019-09-01 13:16:09	523 [INFO] Epoch[6] Train-cross-entropy=0.068584
2019-09-01 13:16:09	525 [INFO] Epoch[6] Train-Largest_scale_collective_ritual_of_the_official_cult_frequency_for_the_audience-accuracy=0.988095
2019-09-01 13:16:09	527 [INFO] Epoch[6] Time cost=0.321
2019-09-01 13:16:09	534 [INFO] Saved checkpoint to "model/Largest_scale_collective_ritual_of_the_official_cult_frequency_for_the_audience_imputer/model-0006.params"
2019-09-01 13:16:09	564 [INFO] Epoch[6] Validation-cross-entropy=0.058206
2019-09-01 13:16:09	566 [INFO] Epoch[6] Validation-Largest_scale_collective_ritual_of_the_official_cult_frequency_for_the_audience-accuracy=0.987500
2019-09-01 13:16:09	748 [INFO] Epoch[7] Batch [0-23] Speed: 2127.12 samples/sec cross-entropy=0.049602 Largest_scale_collective_ritual_of_the_official_cult_frequency_for_the_audience-accuracy=0.992188
2019-09-01 13:16:09	899 [INFO] Epoch[7] Train-cross-entropy=0.052876
2019-09-01 13:16:09	902 [INFO] Epoch[7] Train-Largest_scale_collective_ritual_of_the_official_cult_frequency_for_the_audience-accuracy=0.991071
2019-09-01 13:16:09	904 [INFO] Epoch[7] Time cost=0.336
2019-09-01 13:16:09	912 [INFO] Saved checkpoint to "model/Largest_scale_collective_ritual_of_the_official_cult_frequency_for_the_audience_imputer/model-0007.params"
2019-09-01 13:16:09	941 [INFO] Epoch[7] Validation-cross-entropy=0.048169
2019-09-01 13:16:09	944 [INFO] Epoch[7] Validation-Largest_scale_collective_ritual_of_the_official_cult_frequency_for_the_audience-accuracy=0.987500
2019-09-01 13:16:10	118 [INFO] Epoch[8] Batch [0-23] Speed: 2245.01 samples/sec cross-entropy=0.037818 Largest_scale_collective_ritual_of_the_official_cult_frequency_for_the_audience-accuracy=0.997396
2019-09-01 13:16:10	271 [INFO] Epoch[8] Train-cross-entropy=0.042564
2019-09-01 13:16:10	273 [INFO] Epoch[8] Train-Largest_scale_collective_ritual_of_the_official_cult_frequency_for_the_audience-accuracy=0.991071
2019-09-01 13:16:10	275 [INFO] Epoch[8] Time cost=0.329
2019-09-01 13:16:10	283 [INFO] Saved checkpoint to "model/Largest_scale_collective_ritual_of_the_official_cult_frequency_for_the_audience_imputer/model-0008.params"
2019-09-01 13:16:10	312 [INFO] Epoch[8] Validation-cross-entropy=0.045055
2019-09-01 13:16:10	314 [INFO] Epoch[8] Validation-Largest_scale_collective_ritual_of_the_official_cult_frequency_for_the_audience-accuracy=0.987500
2019-09-01 13:16:10	485 [INFO] Epoch[9] Batch [0-23] Speed: 2288.50 samples/sec cross-entropy=0.029719 Largest_scale_collective_ritual_of_the_official_cult_frequency_for_the_audience-accuracy=0.997396
2019-09-01 13:16:10	634 [INFO] Epoch[9] Train-cross-entropy=0.035854
2019-09-01 13:16:10	636 [INFO] Epoch[9] Train-Largest_scale_collective_ritual_of_the_official_cult_frequency_for_the_audience-accuracy=0.988095
2019-09-01 13:16:10	637 [INFO] Epoch[9] Time cost=0.321
2019-09-01 13:16:10	644 [INFO] Saved checkpoint to "model/Largest_scale_collective_ritual_of_the_official_cult_frequency_for_the_audience_imputer/model-0009.params"
2019-09-01 13:16:10	675 [INFO] Epoch[9] Validation-cross-entropy=0.042859
2019-09-01 13:16:10	677 [INFO] Epoch[9] Validation-Largest_scale_collective_ritual_of_the_official_cult_frequency_for_the_audience-accuracy=0.987500
2019-09-01 13:16:10	849 [INFO] Epoch[10] Batch [0-23] Speed: 2302.31 samples/sec cross-entropy=0.024299 Largest_scale_collective_ritual_of_the_official_cult_frequency_for_the_audience-accuracy=0.997396
2019-09-01 13:16:10	998 [INFO] Epoch[10] Train-cross-entropy=0.032085
2019-09-01 13:16:11	000 [INFO] Epoch[10] Train-Largest_scale_collective_ritual_of_the_official_cult_frequency_for_the_audience-accuracy=0.994048
2019-09-01 13:16:11	002 [INFO] Epoch[10] Time cost=0.323
2019-09-01 13:16:11	008 [INFO] Saved checkpoint to "model/Largest_scale_collective_ritual_of_the_official_cult_frequency_for_the_audience_imputer/model-0010.params"
2019-09-01 13:16:11	034 [INFO] Epoch[10] Validation-cross-entropy=0.041537
2019-09-01 13:16:11	037 [INFO] Epoch[10] Validation-Largest_scale_collective_ritual_of_the_official_cult_frequency_for_the_audience-accuracy=0.987500
2019-09-01 13:16:11	216 [INFO] Epoch[11] Batch [0-23] Speed: 2175.77 samples/sec cross-entropy=0.020653 Largest_scale_collective_ritual_of_the_official_cult_frequency_for_the_audience-accuracy=0.997396
2019-09-01 13:16:11	369 [INFO] Epoch[11] Train-cross-entropy=0.029566
2019-09-01 13:16:11	371 [INFO] Epoch[11] Train-Largest_scale_collective_ritual_of_the_official_cult_frequency_for_the_audience-accuracy=0.991071
2019-09-01 13:16:11	373 [INFO] Epoch[11] Time cost=0.334
2019-09-01 13:16:11	381 [INFO] Saved checkpoint to "model/Largest_scale_collective_ritual_of_the_official_cult_frequency_for_the_audience_imputer/model-0011.params"
2019-09-01 13:16:11	411 [INFO] Epoch[11] Validation-cross-entropy=0.040860
2019-09-01 13:16:11	413 [INFO] Epoch[11] Validation-Largest_scale_collective_ritual_of_the_official_cult_frequency_for_the_audience-accuracy=0.987500
2019-09-01 13:16:11	636 [INFO] Epoch[12] Batch [0-23] Speed: 1720.00 samples/sec cross-entropy=0.017782 Largest_scale_collective_ritual_of_the_official_cult_frequency_for_the_audience-accuracy=0.997396
2019-09-01 13:16:11	790 [INFO] Epoch[12] Train-cross-entropy=0.027389
2019-09-01 13:16:11	792 [INFO] Epoch[12] Train-Largest_scale_collective_ritual_of_the_official_cult_frequency_for_the_audience-accuracy=0.991071
2019-09-01 13:16:11	794 [INFO] Epoch[12] Time cost=0.380
2019-09-01 13:16:11	802 [INFO] Saved checkpoint to "model/Largest_scale_collective_ritual_of_the_official_cult_frequency_for_the_audience_imputer/model-0012.params"
2019-09-01 13:16:11	831 [INFO] Epoch[12] Validation-cross-entropy=0.041423
2019-09-01 13:16:11	834 [INFO] Epoch[12] Validation-Largest_scale_collective_ritual_of_the_official_cult_frequency_for_the_audience-accuracy=0.987500
2019-09-01 13:16:12	006 [INFO] Epoch[13] Batch [0-23] Speed: 2260.24 samples/sec cross-entropy=0.015873 Largest_scale_collective_ritual_of_the_official_cult_frequency_for_the_audience-accuracy=0.997396
2019-09-01 13:16:12	156 [INFO] Epoch[13] Train-cross-entropy=0.024497
2019-09-01 13:16:12	158 [INFO] Epoch[13] Train-Largest_scale_collective_ritual_of_the_official_cult_frequency_for_the_audience-accuracy=0.991071
2019-09-01 13:16:12	159 [INFO] Epoch[13] Time cost=0.324
2019-09-01 13:16:12	166 [INFO] Saved checkpoint to "model/Largest_scale_collective_ritual_of_the_official_cult_frequency_for_the_audience_imputer/model-0013.params"
2019-09-01 13:16:12	197 [INFO] Epoch[13] Validation-cross-entropy=0.042653
2019-09-01 13:16:12	199 [INFO] Epoch[13] Validation-Largest_scale_collective_ritual_of_the_official_cult_frequency_for_the_audience-accuracy=0.987500
2019-09-01 13:16:12	379 [INFO] Epoch[14] Batch [0-23] Speed: 2202.65 samples/sec cross-entropy=0.013649 Largest_scale_collective_ritual_of_the_official_cult_frequency_for_the_audience-accuracy=0.997396
2019-09-01 13:16:12	528 [INFO] Epoch[14] Train-cross-entropy=0.022512
2019-09-01 13:16:12	530 [INFO] Epoch[14] Train-Largest_scale_collective_ritual_of_the_official_cult_frequency_for_the_audience-accuracy=0.991071
2019-09-01 13:16:12	532 [INFO] Epoch[14] Time cost=0.331
2019-09-01 13:16:12	539 [INFO] Saved checkpoint to "model/Largest_scale_collective_ritual_of_the_official_cult_frequency_for_the_audience_imputer/model-0014.params"
2019-09-01 13:16:12	565 [INFO] Epoch[14] Validation-cross-entropy=0.042207
2019-09-01 13:16:12	568 [INFO] Epoch[14] Validation-Largest_scale_collective_ritual_of_the_official_cult_frequency_for_the_audience-accuracy=0.987500
2019-09-01 13:16:12	743 [INFO] Epoch[15] Batch [0-23] Speed: 2231.99 samples/sec cross-entropy=0.012214 Largest_scale_collective_ritual_of_the_official_cult_frequency_for_the_audience-accuracy=0.997396
2019-09-01 13:16:12	894 [INFO] Epoch[15] Train-cross-entropy=0.020546
2019-09-01 13:16:12	896 [INFO] Epoch[15] Train-Largest_scale_collective_ritual_of_the_official_cult_frequency_for_the_audience-accuracy=0.991071
2019-09-01 13:16:12	898 [INFO] Epoch[15] Time cost=0.327
2019-09-01 13:16:12	905 [INFO] Saved checkpoint to "model/Largest_scale_collective_ritual_of_the_official_cult_frequency_for_the_audience_imputer/model-0015.params"
2019-09-01 13:16:12	930 [INFO] Epoch[15] Validation-cross-entropy=0.043369
2019-09-01 13:16:12	933 [INFO] Epoch[15] Validation-Largest_scale_collective_ritual_of_the_official_cult_frequency_for_the_audience-accuracy=0.987500
2019-09-01 13:16:13	103 [INFO] Epoch[16] Batch [0-23] Speed: 2295.40 samples/sec cross-entropy=0.010744 Largest_scale_collective_ritual_of_the_official_cult_frequency_for_the_audience-accuracy=0.997396
2019-09-01 13:16:13	253 [INFO] Epoch[16] Train-cross-entropy=0.018308
2019-09-01 13:16:13	255 [INFO] Epoch[16] Train-Largest_scale_collective_ritual_of_the_official_cult_frequency_for_the_audience-accuracy=0.994048
2019-09-01 13:16:13	256 [INFO] Epoch[16] Time cost=0.321
2019-09-01 13:16:13	263 [INFO] Saved checkpoint to "model/Largest_scale_collective_ritual_of_the_official_cult_frequency_for_the_audience_imputer/model-0016.params"
2019-09-01 13:16:13	292 [INFO] No improvement detected for 5 epochs compared to 0.040859890077263115 last error obtained: 0.0440983640961349	stopping here
2019-09-01 13:16:13	294 [INFO]
========== done (6.363764047622681 s) fit model
2019-09-01 13:16:15	586 [INFO] CategoricalEncoder for column Largest_scale_ritual_frequency_for_ritual_specialist found only 72 occurrences of value once per generation
2019-09-01 13:16:15	588 [INFO] CategoricalEncoder for column Largest_scale_ritual_frequency_for_ritual_specialist found only 41 occurrences of value seasonally
2019-09-01 13:16:15	591 [INFO] CategoricalEncoder for column Largest_scale_ritual_frequency_for_ritual_specialist found only 32 occurrences of value not applicable
2019-09-01 13:16:15	593 [INFO] CategoricalEncoder for column Largest_scale_ritual_frequency_for_ritual_specialist found only 27 occurrences of value daily
2019-09-01 13:16:15	594 [INFO] CategoricalEncoder for column Largest_scale_ritual_frequency_for_ritual_specialist found only 20 occurrences of value once in a lifetime
2019-09-01 13:16:15	598 [INFO] CategoricalEncoder for column Largest_scale_ritual_frequency_for_ritual_specialist found only 11 occurrences of value monthly
2019-09-01 13:16:17	391 [WARNING] Test set does not contain any ocurrences of values [daily] in column [Largest_scale_ritual_frequency_for_ritual_specialist]	consider using a more representative test set.
2019-09-01 13:16:17	396 [INFO]
========== start: fit model
2019-09-01 13:16:17	398 [WARNING] Already bound	ignoring bind()
2019-09-01 13:16:17	568 [INFO] Epoch[0] Batch [0-22] Speed: 2200.49 samples/sec cross-entropy=1.041817 Largest_scale_ritual_frequency_for_ritual_specialist-accuracy=0.698370
2019-09-01 13:16:17	697 [INFO] Epoch[0] Train-cross-entropy=0.781947
2019-09-01 13:16:17	699 [INFO] Epoch[0] Train-Largest_scale_ritual_frequency_for_ritual_specialist-accuracy=0.725000
2019-09-01 13:16:17	701 [INFO] Epoch[0] Time cost=0.301
2019-09-01 13:16:17	707 [INFO] Saved checkpoint to "model/Largest_scale_ritual_frequency_for_ritual_specialist_imputer/model-0000.params"
2019-09-01 13:16:17	733 [INFO] Epoch[0] Validation-cross-entropy=0.621789
2019-09-01 13:16:17	736 [INFO] Epoch[0] Validation-Largest_scale_ritual_frequency_for_ritual_specialist-accuracy=0.800000
2019-09-01 13:16:17	897 [INFO] Epoch[1] Batch [0-22] Speed: 2309.47 samples/sec cross-entropy=0.491102 Largest_scale_ritual_frequency_for_ritual_specialist-accuracy=0.815217
2019-09-01 13:16:18	026 [INFO] Epoch[1] Train-cross-entropy=0.447518
2019-09-01 13:16:18	028 [INFO] Epoch[1] Train-Largest_scale_ritual_frequency_for_ritual_specialist-accuracy=0.812500
2019-09-01 13:16:18	030 [INFO] Epoch[1] Time cost=0.292
2019-09-01 13:16:18	036 [INFO] Saved checkpoint to "model/Largest_scale_ritual_frequency_for_ritual_specialist_imputer/model-0001.params"
2019-09-01 13:16:18	063 [INFO] Epoch[1] Validation-cross-entropy=0.370165
2019-09-01 13:16:18	065 [INFO] Epoch[1] Validation-Largest_scale_ritual_frequency_for_ritual_specialist-accuracy=0.850000
2019-09-01 13:16:18	218 [INFO] Epoch[2] Batch [0-22] Speed: 2446.41 samples/sec cross-entropy=0.278238 Largest_scale_ritual_frequency_for_ritual_specialist-accuracy=0.904891
2019-09-01 13:16:18	347 [INFO] Epoch[2] Train-cross-entropy=0.255829
2019-09-01 13:16:18	349 [INFO] Epoch[2] Train-Largest_scale_ritual_frequency_for_ritual_specialist-accuracy=0.890625
2019-09-01 13:16:18	351 [INFO] Epoch[2] Time cost=0.283
2019-09-01 13:16:18	357 [INFO] Saved checkpoint to "model/Largest_scale_ritual_frequency_for_ritual_specialist_imputer/model-0002.params"
2019-09-01 13:16:18	381 [INFO] Epoch[2] Validation-cross-entropy=0.242250
2019-09-01 13:16:18	385 [INFO] Epoch[2] Validation-Largest_scale_ritual_frequency_for_ritual_specialist-accuracy=0.900000
2019-09-01 13:16:18	539 [INFO] Epoch[3] Batch [0-22] Speed: 2446.09 samples/sec cross-entropy=0.164431 Largest_scale_ritual_frequency_for_ritual_specialist-accuracy=0.951087
2019-09-01 13:16:18	668 [INFO] Epoch[3] Train-cross-entropy=0.155951
2019-09-01 13:16:18	670 [INFO] Epoch[3] Train-Largest_scale_ritual_frequency_for_ritual_specialist-accuracy=0.940625
2019-09-01 13:16:18	672 [INFO] Epoch[3] Time cost=0.284
2019-09-01 13:16:18	678 [INFO] Saved checkpoint to "model/Largest_scale_ritual_frequency_for_ritual_specialist_imputer/model-0003.params"
2019-09-01 13:16:18	702 [INFO] Epoch[3] Validation-cross-entropy=0.165950
2019-09-01 13:16:18	704 [INFO] Epoch[3] Validation-Largest_scale_ritual_frequency_for_ritual_specialist-accuracy=0.987500
2019-09-01 13:16:18	854 [INFO] Epoch[4] Batch [0-22] Speed: 2502.24 samples/sec cross-entropy=0.101198 Largest_scale_ritual_frequency_for_ritual_specialist-accuracy=0.975543
2019-09-01 13:16:18	985 [INFO] Epoch[4] Train-cross-entropy=0.099255
2019-09-01 13:16:18	987 [INFO] Epoch[4] Train-Largest_scale_ritual_frequency_for_ritual_specialist-accuracy=0.971875
2019-09-01 13:16:18	988 [INFO] Epoch[4] Time cost=0.281
2019-09-01 13:16:18	994 [INFO] Saved checkpoint to "model/Largest_scale_ritual_frequency_for_ritual_specialist_imputer/model-0004.params"
2019-09-01 13:16:19	023 [INFO] Epoch[4] Validation-cross-entropy=0.111775
2019-09-01 13:16:19	025 [INFO] Epoch[4] Validation-Largest_scale_ritual_frequency_for_ritual_specialist-accuracy=0.987500
2019-09-01 13:16:19	189 [INFO] Epoch[5] Batch [0-22] Speed: 2304.34 samples/sec cross-entropy=0.066608 Largest_scale_ritual_frequency_for_ritual_specialist-accuracy=0.991848
2019-09-01 13:16:19	331 [INFO] Epoch[5] Train-cross-entropy=0.065234
2019-09-01 13:16:19	333 [INFO] Epoch[5] Train-Largest_scale_ritual_frequency_for_ritual_specialist-accuracy=0.987500
2019-09-01 13:16:19	336 [INFO] Epoch[5] Time cost=0.308
2019-09-01 13:16:19	343 [INFO] Saved checkpoint to "model/Largest_scale_ritual_frequency_for_ritual_specialist_imputer/model-0005.params"
2019-09-01 13:16:19	369 [INFO] Epoch[5] Validation-cross-entropy=0.078140
2019-09-01 13:16:19	372 [INFO] Epoch[5] Validation-Largest_scale_ritual_frequency_for_ritual_specialist-accuracy=0.987500
2019-09-01 13:16:19	525 [INFO] Epoch[6] Batch [0-22] Speed: 2441.37 samples/sec cross-entropy=0.045464 Largest_scale_ritual_frequency_for_ritual_specialist-accuracy=0.989130
2019-09-01 13:16:19	656 [INFO] Epoch[6] Train-cross-entropy=0.045866
2019-09-01 13:16:19	658 [INFO] Epoch[6] Train-Largest_scale_ritual_frequency_for_ritual_specialist-accuracy=0.993750
2019-09-01 13:16:19	660 [INFO] Epoch[6] Time cost=0.285
2019-09-01 13:16:19	666 [INFO] Saved checkpoint to "model/Largest_scale_ritual_frequency_for_ritual_specialist_imputer/model-0006.params"
2019-09-01 13:16:19	690 [INFO] Epoch[6] Validation-cross-entropy=0.047898
2019-09-01 13:16:19	693 [INFO] Epoch[6] Validation-Largest_scale_ritual_frequency_for_ritual_specialist-accuracy=0.987500
2019-09-01 13:16:19	848 [INFO] Epoch[7] Batch [0-22] Speed: 2409.37 samples/sec cross-entropy=0.032084 Largest_scale_ritual_frequency_for_ritual_specialist-accuracy=0.991848
2019-09-01 13:16:19	981 [INFO] Epoch[7] Train-cross-entropy=0.034656
2019-09-01 13:16:19	983 [INFO] Epoch[7] Train-Largest_scale_ritual_frequency_for_ritual_specialist-accuracy=0.996875
2019-09-01 13:16:19	985 [INFO] Epoch[7] Time cost=0.290
2019-09-01 13:16:19	991 [INFO] Saved checkpoint to "model/Largest_scale_ritual_frequency_for_ritual_specialist_imputer/model-0007.params"
2019-09-01 13:16:20	021 [INFO] Epoch[7] Validation-cross-entropy=0.031341
2019-09-01 13:16:20	023 [INFO] Epoch[7] Validation-Largest_scale_ritual_frequency_for_ritual_specialist-accuracy=1.000000
2019-09-01 13:16:20	175 [INFO] Epoch[8] Batch [0-22] Speed: 2488.28 samples/sec cross-entropy=0.023027 Largest_scale_ritual_frequency_for_ritual_specialist-accuracy=0.994565
2019-09-01 13:16:20	310 [INFO] Epoch[8] Train-cross-entropy=0.028507
2019-09-01 13:16:20	312 [INFO] Epoch[8] Train-Largest_scale_ritual_frequency_for_ritual_specialist-accuracy=0.996875
2019-09-01 13:16:20	314 [INFO] Epoch[8] Time cost=0.289
2019-09-01 13:16:20	320 [INFO] Saved checkpoint to "model/Largest_scale_ritual_frequency_for_ritual_specialist_imputer/model-0008.params"
2019-09-01 13:16:20	351 [INFO] Epoch[8] Validation-cross-entropy=0.022327
2019-09-01 13:16:20	353 [INFO] Epoch[8] Validation-Largest_scale_ritual_frequency_for_ritual_specialist-accuracy=1.000000
2019-09-01 13:16:20	514 [INFO] Epoch[9] Batch [0-22] Speed: 2352.84 samples/sec cross-entropy=0.017937 Largest_scale_ritual_frequency_for_ritual_specialist-accuracy=0.997283
2019-09-01 13:16:20	645 [INFO] Epoch[9] Train-cross-entropy=0.023868
2019-09-01 13:16:20	647 [INFO] Epoch[9] Train-Largest_scale_ritual_frequency_for_ritual_specialist-accuracy=0.996875
2019-09-01 13:16:20	648 [INFO] Epoch[9] Time cost=0.293
2019-09-01 13:16:20	654 [INFO] Saved checkpoint to "model/Largest_scale_ritual_frequency_for_ritual_specialist_imputer/model-0009.params"
2019-09-01 13:16:20	679 [INFO] Epoch[9] Validation-cross-entropy=0.019909
2019-09-01 13:16:20	683 [INFO] Epoch[9] Validation-Largest_scale_ritual_frequency_for_ritual_specialist-accuracy=1.000000
2019-09-01 13:16:20	840 [INFO] Epoch[10] Batch [0-22] Speed: 2382.51 samples/sec cross-entropy=0.013970 Largest_scale_ritual_frequency_for_ritual_specialist-accuracy=0.997283
2019-09-01 13:16:20	981 [INFO] Epoch[10] Train-cross-entropy=0.020826
2019-09-01 13:16:20	984 [INFO] Epoch[10] Train-Largest_scale_ritual_frequency_for_ritual_specialist-accuracy=0.996875
2019-09-01 13:16:20	986 [INFO] Epoch[10] Time cost=0.300
2019-09-01 13:16:20	993 [INFO] Saved checkpoint to "model/Largest_scale_ritual_frequency_for_ritual_specialist_imputer/model-0010.params"
2019-09-01 13:16:21	022 [INFO] Epoch[10] Validation-cross-entropy=0.018759
2019-09-01 13:16:21	024 [INFO] Epoch[10] Validation-Largest_scale_ritual_frequency_for_ritual_specialist-accuracy=1.000000
2019-09-01 13:16:21	181 [INFO] Epoch[11] Batch [0-22] Speed: 2377.46 samples/sec cross-entropy=0.011840 Largest_scale_ritual_frequency_for_ritual_specialist-accuracy=0.997283
2019-09-01 13:16:21	317 [INFO] Epoch[11] Train-cross-entropy=0.019260
2019-09-01 13:16:21	319 [INFO] Epoch[11] Train-Largest_scale_ritual_frequency_for_ritual_specialist-accuracy=0.996875
2019-09-01 13:16:21	321 [INFO] Epoch[11] Time cost=0.295
2019-09-01 13:16:21	328 [INFO] Saved checkpoint to "model/Largest_scale_ritual_frequency_for_ritual_specialist_imputer/model-0011.params"
2019-09-01 13:16:21	357 [INFO] Epoch[11] Validation-cross-entropy=0.016587
2019-09-01 13:16:21	359 [INFO] Epoch[11] Validation-Largest_scale_ritual_frequency_for_ritual_specialist-accuracy=1.000000
2019-09-01 13:16:21	524 [INFO] Epoch[12] Batch [0-22] Speed: 2290.56 samples/sec cross-entropy=0.010267 Largest_scale_ritual_frequency_for_ritual_specialist-accuracy=0.997283
2019-09-01 13:16:21	673 [INFO] Epoch[12] Train-cross-entropy=0.017722
2019-09-01 13:16:21	675 [INFO] Epoch[12] Train-Largest_scale_ritual_frequency_for_ritual_specialist-accuracy=0.996875
2019-09-01 13:16:21	677 [INFO] Epoch[12] Time cost=0.316
2019-09-01 13:16:21	689 [INFO] Saved checkpoint to "model/Largest_scale_ritual_frequency_for_ritual_specialist_imputer/model-0012.params"
2019-09-01 13:16:21	725 [INFO] Epoch[12] Validation-cross-entropy=0.017174
2019-09-01 13:16:21	727 [INFO] Epoch[12] Validation-Largest_scale_ritual_frequency_for_ritual_specialist-accuracy=1.000000
2019-09-01 13:16:21	894 [INFO] Epoch[13] Batch [0-22] Speed: 2278.72 samples/sec cross-entropy=0.009224 Largest_scale_ritual_frequency_for_ritual_specialist-accuracy=0.997283
2019-09-01 13:16:22	044 [INFO] Epoch[13] Train-cross-entropy=0.017162
2019-09-01 13:16:22	046 [INFO] Epoch[13] Train-Largest_scale_ritual_frequency_for_ritual_specialist-accuracy=0.996875
2019-09-01 13:16:22	049 [INFO] Epoch[13] Time cost=0.320
2019-09-01 13:16:22	056 [INFO] Saved checkpoint to "model/Largest_scale_ritual_frequency_for_ritual_specialist_imputer/model-0013.params"
2019-09-01 13:16:22	083 [INFO] Epoch[13] Validation-cross-entropy=0.016525
2019-09-01 13:16:22	086 [INFO] Epoch[13] Validation-Largest_scale_ritual_frequency_for_ritual_specialist-accuracy=1.000000
2019-09-01 13:16:22	239 [INFO] Epoch[14] Batch [0-22] Speed: 2450.84 samples/sec cross-entropy=0.008234 Largest_scale_ritual_frequency_for_ritual_specialist-accuracy=0.997283
2019-09-01 13:16:22	370 [INFO] Epoch[14] Train-cross-entropy=0.015737
2019-09-01 13:16:22	372 [INFO] Epoch[14] Train-Largest_scale_ritual_frequency_for_ritual_specialist-accuracy=0.996875
2019-09-01 13:16:22	374 [INFO] Epoch[14] Time cost=0.286
2019-09-01 13:16:22	380 [INFO] Saved checkpoint to "model/Largest_scale_ritual_frequency_for_ritual_specialist_imputer/model-0014.params"
2019-09-01 13:16:22	407 [INFO] Epoch[14] Validation-cross-entropy=0.019800
2019-09-01 13:16:22	410 [INFO] Epoch[14] Validation-Largest_scale_ritual_frequency_for_ritual_specialist-accuracy=1.000000
2019-09-01 13:16:22	561 [INFO] Epoch[15] Batch [0-22] Speed: 2458.78 samples/sec cross-entropy=0.007925 Largest_scale_ritual_frequency_for_ritual_specialist-accuracy=0.997283
2019-09-01 13:16:22	708 [INFO] Epoch[15] Train-cross-entropy=0.016116
2019-09-01 13:16:22	709 [INFO] Epoch[15] Train-Largest_scale_ritual_frequency_for_ritual_specialist-accuracy=0.996875
2019-09-01 13:16:22	711 [INFO] Epoch[15] Time cost=0.300
2019-09-01 13:16:22	717 [INFO] Saved checkpoint to "model/Largest_scale_ritual_frequency_for_ritual_specialist_imputer/model-0015.params"
2019-09-01 13:16:22	746 [INFO] Epoch[15] Validation-cross-entropy=0.020248
2019-09-01 13:16:22	748 [INFO] Epoch[15] Validation-Largest_scale_ritual_frequency_for_ritual_specialist-accuracy=1.000000
2019-09-01 13:16:22	899 [INFO] Epoch[16] Batch [0-22] Speed: 2467.06 samples/sec cross-entropy=0.007338 Largest_scale_ritual_frequency_for_ritual_specialist-accuracy=0.997283
2019-09-01 13:16:23	031 [INFO] Epoch[16] Train-cross-entropy=0.015404
2019-09-01 13:16:23	033 [INFO] Epoch[16] Train-Largest_scale_ritual_frequency_for_ritual_specialist-accuracy=0.996875
2019-09-01 13:16:23	034 [INFO] Epoch[16] Time cost=0.285
2019-09-01 13:16:23	041 [INFO] Saved checkpoint to "model/Largest_scale_ritual_frequency_for_ritual_specialist_imputer/model-0016.params"
2019-09-01 13:16:23	065 [INFO] Epoch[16] Validation-cross-entropy=0.021897
2019-09-01 13:16:23	068 [INFO] Epoch[16] Validation-Largest_scale_ritual_frequency_for_ritual_specialist-accuracy=0.975000
2019-09-01 13:16:23	230 [INFO] Epoch[17] Batch [0-22] Speed: 2308.21 samples/sec cross-entropy=0.006677 Largest_scale_ritual_frequency_for_ritual_specialist-accuracy=0.997283
2019-09-01 13:16:23	368 [INFO] Epoch[17] Train-cross-entropy=0.014112
2019-09-01 13:16:23	370 [INFO] Epoch[17] Train-Largest_scale_ritual_frequency_for_ritual_specialist-accuracy=0.996875
2019-09-01 13:16:23	372 [INFO] Epoch[17] Time cost=0.302
2019-09-01 13:16:23	378 [INFO] Saved checkpoint to "model/Largest_scale_ritual_frequency_for_ritual_specialist_imputer/model-0017.params"
2019-09-01 13:16:23	414 [INFO] No improvement detected for 5 epochs compared to 0.017173508275300266 last error obtained: 0.02088190200738609	stopping here
2019-09-01 13:16:23	416 [INFO]
========== done (6.019901990890503 s) fit model
2019-09-01 13:16:25	843 [INFO] CategoricalEncoder for column Largest_scale_ritual_frequency_per_participant found only 68 occurrences of value once per generation
2019-09-01 13:16:25	846 [INFO] CategoricalEncoder for column Largest_scale_ritual_frequency_per_participant found only 68 occurrences of value seasonally
2019-09-01 13:16:25	849 [INFO] CategoricalEncoder for column Largest_scale_ritual_frequency_per_participant found only 7 occurrences of value monthly/seasonal
2019-09-01 13:16:25	850 [INFO] CategoricalEncoder for column Largest_scale_ritual_frequency_per_participant found only 5 occurrences of value weekly
2019-09-01 13:16:25	852 [INFO] CategoricalEncoder for column Largest_scale_ritual_frequency_per_participant found only 2 occurrences of value monthly
2019-09-01 13:16:27	631 [WARNING] Test set does not contain any ocurrences of values [monthly] in column [Largest_scale_ritual_frequency_per_participant]	consider using a more representative test set.
2019-09-01 13:16:27	636 [INFO]
[truncated: 11,935 more rows]
