# Supplementary material for: The two types of society: Computationally revealing recurrent social formations and their evolutionary trajectories
Source: PLoS One. 2020 May 13;15(5):e0232609. doi: 10.1371/journal.pone.0232609 (PMC7219743; doi:10.1371/journal.pone.0232609)
Supplement: S2 File — We include our Python 3 program that begins with the original, untampered Seshat database and performs the entire process of turning it into Shiny Seshat (including all error correction, Complexity Characteristic creation, imputation of missing values, etc.). (ZIP) [file pone.0232609.s004.zip › model/Scale_of_supracultural_interaction_imputer/fit-test-metrics.json]

{"Scale_of_supracultural_interaction": {"class_counts": [["1000000", 6], ["4000000", 4], ["3000000", 3], ["3500000", 3], ["5500000", 2], ["17000000", 2], ["5600000", 2], ["4500000", 2], ["125000-150000", 2], ["1500000", 2], ["2175000", 2], ["2200000", 1], ["3425804", 1], ["5112903", 1], ["13100000", 1], ["15000000", 1], ["25000", 1], ["1700000", 1], ["2400000", 1], ["125000", 1], ["not applicable", 1], ["720000", 1], ["100", 1], ["4771577", 1], ["90000", 1], ["9000000", 1], ["750000", 1], ["8500000", 1], ["50000", 1], ["5400000", 1], ["11839074", 1]], "avg_precision": 0.9569892473118279, "avg_recall": 0.967741935483871, "avg_f1": 0.9612903225806452, "avg_accuracy": 0.98, "weighted_precision": 0.9666666666666666, "weighted_recall": 0.98, "weighted_f1": 0.972, "weighted_accuracy": 0.98, "class_precision": [1.0, 1.0, 1.0, 1.0, 1.0, 1.0, 1.0, 1.0, 0.6666666666666666, 1.0, 1.0, 1.0, 1.0, 1.0, 1.0, 1.0, 1.0, 1.0, 1.0, 0.0, 1.0, 1.0, 1.0, 1.0, 1.0, 1.0, 1.0, 1.0, 1.0, 1.0, 1.0], "class_recall": [1.0, 1.0, 1.0, 1.0, 1.0, 1.0, 1.0, 1.0, 1.0, 1.0, 1.0, 1.0, 1.0, 1.0, 1.0, 1.0, 1.0, 1.0, 1.0, 0.0, 1.0, 1.0, 1.0, 1.0, 1.0, 1.0, 1.0, 1.0, 1.0, 1.0, 1.0], "class_f1": [1.0, 1.0, 1.0, 1.0, 1.0, 1.0, 1.0, 1.0, 0.8, 1.0, 1.0, 1.0, 1.0, 1.0, 1.0, 1.0, 1.0, 1.0, 1.0, 0.0, 1.0, 1.0, 1.0, 1.0, 1.0, 1.0, 1.0, 1.0, 1.0, 1.0, 1.0], "class_accuracy": 0.98, "num_classes": 31, "num_applicable_rows": 50, "confusion_matrix": [["1000000", [["1000000", 6]]], ["4000000", [["4000000", 4]]], ["3000000", [["3000000", 3]]], ["3500000", [["3500000", 3]]], ["5500000", [["5500000", 2]]], ["17000000", [["17000000", 2]]], ["5600000", [["5600000", 2]]], ["4500000", [["4500000", 2]]], ["125000-150000", [["125000-150000", 2]]], ["1500000", [["1500000", 2]]], ["2175000", [["2175000", 2]]], ["2200000", [["2200000", 1]]], ["3425804", [["3425804", 1]]], ["5112903", [["5112903", 1]]], ["13100000", [["13100000", 1]]], ["15000000", [["15000000", 1]]], ["25000", [["25000", 1]]], ["1700000", [["1700000", 1]]], ["2400000", [["2400000", 1]]], ["125000", [["125000-150000", 1]]], ["not applicable", [["not applicable", 1]]], ["720000", [["720000", 1]]], ["100", [["100", 1]]], ["4771577", [["4771577", 1]]], ["90000", [["90000", 1]]], ["9000000", [["9000000", 1]]], ["750000", [["750000", 1]]], ["8500000", [["8500000", 1]]], ["50000", [["50000", 1]]], ["5400000", [["5400000", 1]]], ["11839074", [["11839074", 1]]]], "precision_recall_curves": {"1000000": {"precision": [1.0, 1.0], "recall": [1.0, 0.0], "thresholds": [1.0]}, "3000000": {"precision": [1.0, 1.0], "recall": [1.0, 0.0], "thresholds": [1.0]}, "17000000": {"precision": [1.0, 1.0], "recall": [1.0, 0.0], "thresholds": [1.0]}, "4500000": {"precision": [1.0, 1.0], "recall": [1.0, 0.0], "thresholds": [1.0]}, "2175000": {"precision": [1.0, 1.0], "recall": [1.0, 0.0], "thresholds": [1.0]}, "9000000": {"precision": [1.0, 1.0], "recall": [1.0, 0.0], "thresholds": [1.0]}, "750000": {"precision": [1.0, 1.0], "recall": [1.0, 0.0], "thresholds": [1.0]}, "13100000": {"precision": [1.0, 1.0], "recall": [1.0, 0.0], "thresholds": [1.0]}, "5112903": {"precision": [1.0, 1.0], "recall": [1.0, 0.0], "thresholds": [1.0]}, "3500000": {"precision": [1.0, 1.0], "recall": [1.0, 0.0], "thresholds": [1.0]}, "5500000": {"precision": [1.0, 1.0], "recall": [1.0, 0.0], "thresholds": [1.0]}, "4000000": {"precision": [1.0, 1.0], "recall": [1.0, 0.0], "thresholds": [1.0]}, "25000": {"precision": [1.0, 1.0], "recall": [1.0, 0.0], "thresholds": [1.0]}, "not applicable": {"precision": [1.0, 1.0], "recall": [1.0, 0.0], "thresholds": [1.0]}, "1700000": {"precision": [1.0, 1.0], "recall": [1.0, 0.0], "thresholds": [1.0]}, "4771577": {"precision": [1.0, 1.0], "recall": [1.0, 0.0], "thresholds": [1.0]}, "2200000": {"precision": [1.0, 1.0], "recall": [1.0, 0.0], "thresholds": [1.0]}, "1500000": {"precision": [1.0, 1.0], "recall": [1.0, 0.0], "thresholds": [1.0]}, "3425804": {"precision": [1.0, 1.0], "recall": [1.0, 0.0], "thresholds": [1.0]}, "90000": {"precision": [1.0, 1.0], "recall": [1.0, 0.0], "thresholds": [1.0]}, "15000000": {"precision": [1.0, 1.0], "recall": [1.0, 0.0], "thresholds": [1.0]}, "5400000": {"precision": [1.0, 1.0], "recall": [1.0, 0.0], "thresholds": [1.0]}, "720000": {"precision": [1.0, 1.0], "recall": [1.0, 0.0], "thresholds": [1.0]}, "11839074": {"precision": [1.0, 1.0], "recall": [1.0, 0.0], "thresholds": [1.0]}, "125000-150000": {"precision": [1.0, 1.0, 1.0], "recall": [1.0, 0.5, 0.0], "thresholds": [0.9902875423431396, 0.9903138279914856]}, "5600000": {"precision": [1.0, 1.0], "recall": [1.0, 0.0], "thresholds": [1.0]}, "50000": {"precision": [1.0, 1.0], "recall": [1.0, 0.0], "thresholds": [1.0]}, "100": {"precision": [1.0, 1.0], "recall": [1.0, 0.0], "thresholds": [1.0]}, "2400000": {"precision": [1.0, 1.0], "recall": [1.0, 0.0], "thresholds": [1.0]}, "8500000": {"precision": [1.0, 1.0], "recall": [1.0, 0.0], "thresholds": [1.0]}, "125000": {"precision": [1.0, 1.0], "recall": [1.0, 0.0], "thresholds": [0.40980976819992065]}}}}
