# Supplementary material for: The two types of society: Computationally revealing recurrent social formations and their evolutionary trajectories
Source: PLoS One. 2020 May 13;15(5):e0232609. doi: 10.1371/journal.pone.0232609 (PMC7219743; doi:10.1371/journal.pone.0232609)
Supplement: S2 File — We include our Python 3 program that begins with the original, untampered Seshat database and performs the entire process of turning it into Shiny Seshat (including all error correction, Complexity Characteristic creation, imputation of missing values, etc.). (ZIP) [file pone.0232609.s004.zip › model/High_gods_(creator_gods)_imputer/imputer.log]

2019-09-01 13:15:26,695 [INFO]  CategoricalEncoder for column High_gods_(creator_gods)                                found only 91 occurrences of value 0
2019-09-01 13:15:26,697 [INFO]  CategoricalEncoder for column High_gods_(creator_gods)                                found only 72 occurrences of value active
2019-09-01 13:15:28,201 [INFO]  
========== start: fit model
2019-09-01 13:15:28,202 [WARNING]  Already bound, ignoring bind()
2019-09-01 13:15:28,330 [INFO]  Epoch[0] Batch [0-18]	Speed: 2482.13 samples/sec	cross-entropy=1.015183	High_gods_(creator_gods)-accuracy=0.618421
2019-09-01 13:15:28,431 [INFO]  Epoch[0] Train-cross-entropy=0.714250
2019-09-01 13:15:28,433 [INFO]  Epoch[0] Train-High_gods_(creator_gods)-accuracy=0.703125
2019-09-01 13:15:28,434 [INFO]  Epoch[0] Time cost=0.230
2019-09-01 13:15:28,439 [INFO]  Saved checkpoint to "model/High_gods_(creator_gods)_imputer/model-0000.params"
2019-09-01 13:15:28,464 [INFO]  Epoch[0] Validation-cross-entropy=0.571754
2019-09-01 13:15:28,466 [INFO]  Epoch[0] Validation-High_gods_(creator_gods)-accuracy=0.796875
2019-09-01 13:15:28,583 [INFO]  Epoch[1] Batch [0-18]	Speed: 2697.30 samples/sec	cross-entropy=0.484872	High_gods_(creator_gods)-accuracy=0.819079
2019-09-01 13:15:28,682 [INFO]  Epoch[1] Train-cross-entropy=0.356932
2019-09-01 13:15:28,684 [INFO]  Epoch[1] Train-High_gods_(creator_gods)-accuracy=0.898438
2019-09-01 13:15:28,686 [INFO]  Epoch[1] Time cost=0.217
2019-09-01 13:15:28,691 [INFO]  Saved checkpoint to "model/High_gods_(creator_gods)_imputer/model-0001.params"
2019-09-01 13:15:28,711 [INFO]  Epoch[1] Validation-cross-entropy=0.264232
2019-09-01 13:15:28,715 [INFO]  Epoch[1] Validation-High_gods_(creator_gods)-accuracy=0.953125
2019-09-01 13:15:28,837 [INFO]  Epoch[2] Batch [0-18]	Speed: 2658.17 samples/sec	cross-entropy=0.249781	High_gods_(creator_gods)-accuracy=0.927632
2019-09-01 13:15:28,947 [INFO]  Epoch[2] Train-cross-entropy=0.201409
2019-09-01 13:15:28,949 [INFO]  Epoch[2] Train-High_gods_(creator_gods)-accuracy=0.937500
2019-09-01 13:15:28,951 [INFO]  Epoch[2] Time cost=0.234
2019-09-01 13:15:28,956 [INFO]  Saved checkpoint to "model/High_gods_(creator_gods)_imputer/model-0002.params"
2019-09-01 13:15:28,976 [INFO]  Epoch[2] Validation-cross-entropy=0.141105
2019-09-01 13:15:28,979 [INFO]  Epoch[2] Validation-High_gods_(creator_gods)-accuracy=0.968750
2019-09-01 13:15:29,099 [INFO]  Epoch[3] Batch [0-18]	Speed: 2616.98 samples/sec	cross-entropy=0.142431	High_gods_(creator_gods)-accuracy=0.967105
2019-09-01 13:15:29,196 [INFO]  Epoch[3] Train-cross-entropy=0.119140
2019-09-01 13:15:29,198 [INFO]  Epoch[3] Train-High_gods_(creator_gods)-accuracy=0.964844
2019-09-01 13:15:29,199 [INFO]  Epoch[3] Time cost=0.217
2019-09-01 13:15:29,204 [INFO]  Saved checkpoint to "model/High_gods_(creator_gods)_imputer/model-0003.params"
2019-09-01 13:15:29,223 [INFO]  Epoch[3] Validation-cross-entropy=0.084893
2019-09-01 13:15:29,226 [INFO]  Epoch[3] Validation-High_gods_(creator_gods)-accuracy=0.968750
2019-09-01 13:15:29,346 [INFO]  Epoch[4] Batch [0-18]	Speed: 2643.94 samples/sec	cross-entropy=0.084455	High_gods_(creator_gods)-accuracy=0.980263
2019-09-01 13:15:29,445 [INFO]  Epoch[4] Train-cross-entropy=0.070716
2019-09-01 13:15:29,447 [INFO]  Epoch[4] Train-High_gods_(creator_gods)-accuracy=0.980469
2019-09-01 13:15:29,449 [INFO]  Epoch[4] Time cost=0.219
2019-09-01 13:15:29,454 [INFO]  Saved checkpoint to "model/High_gods_(creator_gods)_imputer/model-0004.params"
2019-09-01 13:15:29,474 [INFO]  Epoch[4] Validation-cross-entropy=0.064322
2019-09-01 13:15:29,476 [INFO]  Epoch[4] Validation-High_gods_(creator_gods)-accuracy=0.968750
2019-09-01 13:15:29,614 [INFO]  Epoch[5] Batch [0-18]	Speed: 2338.13 samples/sec	cross-entropy=0.047893	High_gods_(creator_gods)-accuracy=0.986842
2019-09-01 13:15:29,714 [INFO]  Epoch[5] Train-cross-entropy=0.042735
2019-09-01 13:15:29,716 [INFO]  Epoch[5] Train-High_gods_(creator_gods)-accuracy=0.988281
2019-09-01 13:15:29,718 [INFO]  Epoch[5] Time cost=0.238
2019-09-01 13:15:29,722 [INFO]  Saved checkpoint to "model/High_gods_(creator_gods)_imputer/model-0005.params"
2019-09-01 13:15:29,747 [INFO]  Epoch[5] Validation-cross-entropy=0.047747
2019-09-01 13:15:29,750 [INFO]  Epoch[5] Validation-High_gods_(creator_gods)-accuracy=0.984375
2019-09-01 13:15:29,911 [INFO]  Epoch[6] Batch [0-18]	Speed: 1901.45 samples/sec	cross-entropy=0.031439	High_gods_(creator_gods)-accuracy=0.993421
2019-09-01 13:15:30,034 [INFO]  Epoch[6] Train-cross-entropy=0.029512
2019-09-01 13:15:30,037 [INFO]  Epoch[6] Train-High_gods_(creator_gods)-accuracy=0.996094
2019-09-01 13:15:30,039 [INFO]  Epoch[6] Time cost=0.287
2019-09-01 13:15:30,045 [INFO]  Saved checkpoint to "model/High_gods_(creator_gods)_imputer/model-0006.params"
2019-09-01 13:15:30,070 [INFO]  Epoch[6] Validation-cross-entropy=0.035901
2019-09-01 13:15:30,072 [INFO]  Epoch[6] Validation-High_gods_(creator_gods)-accuracy=0.984375
2019-09-01 13:15:30,207 [INFO]  Epoch[7] Batch [0-18]	Speed: 2273.27 samples/sec	cross-entropy=0.021350	High_gods_(creator_gods)-accuracy=1.000000
2019-09-01 13:15:30,318 [INFO]  Epoch[7] Train-cross-entropy=0.022047
2019-09-01 13:15:30,321 [INFO]  Epoch[7] Train-High_gods_(creator_gods)-accuracy=1.000000
2019-09-01 13:15:30,323 [INFO]  Epoch[7] Time cost=0.249
2019-09-01 13:15:30,328 [INFO]  Saved checkpoint to "model/High_gods_(creator_gods)_imputer/model-0007.params"
2019-09-01 13:15:30,348 [INFO]  Epoch[7] Validation-cross-entropy=0.031703
2019-09-01 13:15:30,350 [INFO]  Epoch[7] Validation-High_gods_(creator_gods)-accuracy=0.984375
2019-09-01 13:15:30,467 [INFO]  Epoch[8] Batch [0-18]	Speed: 2682.76 samples/sec	cross-entropy=0.015251	High_gods_(creator_gods)-accuracy=1.000000
2019-09-01 13:15:30,563 [INFO]  Epoch[8] Train-cross-entropy=0.016820
2019-09-01 13:15:30,565 [INFO]  Epoch[8] Train-High_gods_(creator_gods)-accuracy=1.000000
2019-09-01 13:15:30,567 [INFO]  Epoch[8] Time cost=0.214
2019-09-01 13:15:30,572 [INFO]  Saved checkpoint to "model/High_gods_(creator_gods)_imputer/model-0008.params"
2019-09-01 13:15:30,592 [INFO]  Epoch[8] Validation-cross-entropy=0.028074
2019-09-01 13:15:30,595 [INFO]  Epoch[8] Validation-High_gods_(creator_gods)-accuracy=0.984375
2019-09-01 13:15:30,734 [INFO]  Epoch[9] Batch [0-18]	Speed: 2228.88 samples/sec	cross-entropy=0.011521	High_gods_(creator_gods)-accuracy=1.000000
2019-09-01 13:15:30,855 [INFO]  Epoch[9] Train-cross-entropy=0.013232
2019-09-01 13:15:30,857 [INFO]  Epoch[9] Train-High_gods_(creator_gods)-accuracy=1.000000
2019-09-01 13:15:30,858 [INFO]  Epoch[9] Time cost=0.261
2019-09-01 13:15:30,863 [INFO]  Saved checkpoint to "model/High_gods_(creator_gods)_imputer/model-0009.params"
2019-09-01 13:15:30,887 [INFO]  Epoch[9] Validation-cross-entropy=0.025662
2019-09-01 13:15:30,889 [INFO]  Epoch[9] Validation-High_gods_(creator_gods)-accuracy=0.984375
2019-09-01 13:15:31,018 [INFO]  Epoch[10] Batch [0-18]	Speed: 2397.61 samples/sec	cross-entropy=0.009102	High_gods_(creator_gods)-accuracy=1.000000
2019-09-01 13:15:31,114 [INFO]  Epoch[10] Train-cross-entropy=0.010602
2019-09-01 13:15:31,116 [INFO]  Epoch[10] Train-High_gods_(creator_gods)-accuracy=1.000000
2019-09-01 13:15:31,118 [INFO]  Epoch[10] Time cost=0.227
2019-09-01 13:15:31,123 [INFO]  Saved checkpoint to "model/High_gods_(creator_gods)_imputer/model-0010.params"
2019-09-01 13:15:31,164 [INFO]  Epoch[10] Validation-cross-entropy=0.024261
2019-09-01 13:15:31,168 [INFO]  Epoch[10] Validation-High_gods_(creator_gods)-accuracy=0.984375
2019-09-01 13:15:31,333 [INFO]  Epoch[11] Batch [0-18]	Speed: 1931.63 samples/sec	cross-entropy=0.007441	High_gods_(creator_gods)-accuracy=1.000000
2019-09-01 13:15:31,479 [INFO]  Epoch[11] Train-cross-entropy=0.008672
2019-09-01 13:15:31,482 [INFO]  Epoch[11] Train-High_gods_(creator_gods)-accuracy=1.000000
2019-09-01 13:15:31,485 [INFO]  Epoch[11] Time cost=0.312
2019-09-01 13:15:31,491 [INFO]  Saved checkpoint to "model/High_gods_(creator_gods)_imputer/model-0011.params"
2019-09-01 13:15:31,518 [INFO]  Epoch[11] Validation-cross-entropy=0.023098
2019-09-01 13:15:31,521 [INFO]  Epoch[11] Validation-High_gods_(creator_gods)-accuracy=0.984375
2019-09-01 13:15:31,751 [INFO]  Epoch[12] Batch [0-18]	Speed: 1338.89 samples/sec	cross-entropy=0.006164	High_gods_(creator_gods)-accuracy=1.000000
2019-09-01 13:15:31,886 [INFO]  Epoch[12] Train-cross-entropy=0.007221
2019-09-01 13:15:31,888 [INFO]  Epoch[12] Train-High_gods_(creator_gods)-accuracy=1.000000
2019-09-01 13:15:31,890 [INFO]  Epoch[12] Time cost=0.367
2019-09-01 13:15:31,898 [INFO]  Saved checkpoint to "model/High_gods_(creator_gods)_imputer/model-0012.params"
2019-09-01 13:15:31,921 [INFO]  Epoch[12] Validation-cross-entropy=0.022885
2019-09-01 13:15:31,924 [INFO]  Epoch[12] Validation-High_gods_(creator_gods)-accuracy=0.984375
2019-09-01 13:15:32,053 [INFO]  Epoch[13] Batch [0-18]	Speed: 2389.30 samples/sec	cross-entropy=0.005183	High_gods_(creator_gods)-accuracy=1.000000
2019-09-01 13:15:32,165 [INFO]  Epoch[13] Train-cross-entropy=0.006089
2019-09-01 13:15:32,167 [INFO]  Epoch[13] Train-High_gods_(creator_gods)-accuracy=1.000000
2019-09-01 13:15:32,169 [INFO]  Epoch[13] Time cost=0.243
2019-09-01 13:15:32,173 [INFO]  Saved checkpoint to "model/High_gods_(creator_gods)_imputer/model-0013.params"
2019-09-01 13:15:32,197 [INFO]  Epoch[13] Validation-cross-entropy=0.022051
2019-09-01 13:15:32,199 [INFO]  Epoch[13] Validation-High_gods_(creator_gods)-accuracy=0.984375
2019-09-01 13:15:32,318 [INFO]  Epoch[14] Batch [0-18]	Speed: 2623.73 samples/sec	cross-entropy=0.004425	High_gods_(creator_gods)-accuracy=1.000000
2019-09-01 13:15:32,413 [INFO]  Epoch[14] Train-cross-entropy=0.005200
2019-09-01 13:15:32,415 [INFO]  Epoch[14] Train-High_gods_(creator_gods)-accuracy=1.000000
2019-09-01 13:15:32,417 [INFO]  Epoch[14] Time cost=0.217
2019-09-01 13:15:32,422 [INFO]  Saved checkpoint to "model/High_gods_(creator_gods)_imputer/model-0014.params"
2019-09-01 13:15:32,443 [INFO]  Epoch[14] Validation-cross-entropy=0.021682
2019-09-01 13:15:32,446 [INFO]  Epoch[14] Validation-High_gods_(creator_gods)-accuracy=0.984375
2019-09-01 13:15:32,577 [INFO]  Epoch[15] Batch [0-18]	Speed: 2354.98 samples/sec	cross-entropy=0.003797	High_gods_(creator_gods)-accuracy=1.000000
2019-09-01 13:15:32,689 [INFO]  Epoch[15] Train-cross-entropy=0.004484
2019-09-01 13:15:32,692 [INFO]  Epoch[15] Train-High_gods_(creator_gods)-accuracy=1.000000
2019-09-01 13:15:32,694 [INFO]  Epoch[15] Time cost=0.246
2019-09-01 13:15:32,698 [INFO]  Saved checkpoint to "model/High_gods_(creator_gods)_imputer/model-0015.params"
2019-09-01 13:15:32,722 [INFO]  Epoch[15] Validation-cross-entropy=0.021657
2019-09-01 13:15:32,724 [INFO]  Epoch[15] Validation-High_gods_(creator_gods)-accuracy=0.984375
2019-09-01 13:15:32,855 [INFO]  Epoch[16] Batch [0-18]	Speed: 2348.51 samples/sec	cross-entropy=0.003314	High_gods_(creator_gods)-accuracy=1.000000
2019-09-01 13:15:32,955 [INFO]  Epoch[16] Train-cross-entropy=0.003915
2019-09-01 13:15:32,957 [INFO]  Epoch[16] Train-High_gods_(creator_gods)-accuracy=1.000000
2019-09-01 13:15:32,959 [INFO]  Epoch[16] Time cost=0.233
2019-09-01 13:15:32,964 [INFO]  Saved checkpoint to "model/High_gods_(creator_gods)_imputer/model-0016.params"
2019-09-01 13:15:32,984 [INFO]  Epoch[16] Validation-cross-entropy=0.021376
2019-09-01 13:15:32,987 [INFO]  Epoch[16] Validation-High_gods_(creator_gods)-accuracy=0.984375
2019-09-01 13:15:33,119 [INFO]  Epoch[17] Batch [0-18]	Speed: 2328.82 samples/sec	cross-entropy=0.002896	High_gods_(creator_gods)-accuracy=1.000000
2019-09-01 13:15:33,218 [INFO]  Epoch[17] Train-cross-entropy=0.003439
2019-09-01 13:15:33,219 [INFO]  Epoch[17] Train-High_gods_(creator_gods)-accuracy=1.000000
2019-09-01 13:15:33,221 [INFO]  Epoch[17] Time cost=0.232
2019-09-01 13:15:33,226 [INFO]  Saved checkpoint to "model/High_gods_(creator_gods)_imputer/model-0017.params"
2019-09-01 13:15:33,250 [INFO]  Epoch[17] Validation-cross-entropy=0.021284
2019-09-01 13:15:33,252 [INFO]  Epoch[17] Validation-High_gods_(creator_gods)-accuracy=0.984375
2019-09-01 13:15:33,379 [INFO]  Epoch[18] Batch [0-18]	Speed: 2448.97 samples/sec	cross-entropy=0.002564	High_gods_(creator_gods)-accuracy=1.000000
2019-09-01 13:15:33,475 [INFO]  Epoch[18] Train-cross-entropy=0.003058
2019-09-01 13:15:33,477 [INFO]  Epoch[18] Train-High_gods_(creator_gods)-accuracy=1.000000
2019-09-01 13:15:33,478 [INFO]  Epoch[18] Time cost=0.225
2019-09-01 13:15:33,483 [INFO]  Saved checkpoint to "model/High_gods_(creator_gods)_imputer/model-0018.params"
2019-09-01 13:15:33,502 [INFO]  Epoch[18] Validation-cross-entropy=0.020839
2019-09-01 13:15:33,504 [INFO]  Epoch[18] Validation-High_gods_(creator_gods)-accuracy=0.984375
2019-09-01 13:15:33,618 [INFO]  Epoch[19] Batch [0-18]	Speed: 2754.87 samples/sec	cross-entropy=0.002294	High_gods_(creator_gods)-accuracy=1.000000
2019-09-01 13:15:33,714 [INFO]  Epoch[19] Train-cross-entropy=0.002724
2019-09-01 13:15:33,716 [INFO]  Epoch[19] Train-High_gods_(creator_gods)-accuracy=1.000000
2019-09-01 13:15:33,717 [INFO]  Epoch[19] Time cost=0.210
2019-09-01 13:15:33,722 [INFO]  Saved checkpoint to "model/High_gods_(creator_gods)_imputer/model-0019.params"
2019-09-01 13:15:33,741 [INFO]  Epoch[19] Validation-cross-entropy=0.020951
2019-09-01 13:15:33,743 [INFO]  Epoch[19] Validation-High_gods_(creator_gods)-accuracy=0.984375
2019-09-01 13:15:33,859 [INFO]  Epoch[20] Batch [0-18]	Speed: 2689.39 samples/sec	cross-entropy=0.002054	High_gods_(creator_gods)-accuracy=1.000000
2019-09-01 13:15:33,968 [INFO]  Epoch[20] Train-cross-entropy=0.002442
2019-09-01 13:15:33,970 [INFO]  Epoch[20] Train-High_gods_(creator_gods)-accuracy=1.000000
2019-09-01 13:15:33,972 [INFO]  Epoch[20] Time cost=0.226
2019-09-01 13:15:33,977 [INFO]  Saved checkpoint to "model/High_gods_(creator_gods)_imputer/model-0020.params"
2019-09-01 13:15:33,997 [INFO]  Epoch[20] Validation-cross-entropy=0.020476
2019-09-01 13:15:34,000 [INFO]  Epoch[20] Validation-High_gods_(creator_gods)-accuracy=0.984375
2019-09-01 13:15:34,121 [INFO]  Epoch[21] Batch [0-18]	Speed: 2600.40 samples/sec	cross-entropy=0.001855	High_gods_(creator_gods)-accuracy=1.000000
2019-09-01 13:15:34,260 [INFO]  Epoch[21] Train-cross-entropy=0.002209
2019-09-01 13:15:34,263 [INFO]  Epoch[21] Train-High_gods_(creator_gods)-accuracy=1.000000
2019-09-01 13:15:34,266 [INFO]  Epoch[21] Time cost=0.263
2019-09-01 13:15:34,273 [INFO]  Saved checkpoint to "model/High_gods_(creator_gods)_imputer/model-0021.params"
2019-09-01 13:15:34,303 [INFO]  Epoch[21] Validation-cross-entropy=0.020691
2019-09-01 13:15:34,306 [INFO]  Epoch[21] Validation-High_gods_(creator_gods)-accuracy=0.984375
2019-09-01 13:15:34,456 [INFO]  Epoch[22] Batch [0-18]	Speed: 2054.25 samples/sec	cross-entropy=0.001679	High_gods_(creator_gods)-accuracy=1.000000
2019-09-01 13:15:34,576 [INFO]  Epoch[22] Train-cross-entropy=0.002002
2019-09-01 13:15:34,578 [INFO]  Epoch[22] Train-High_gods_(creator_gods)-accuracy=1.000000
2019-09-01 13:15:34,579 [INFO]  Epoch[22] Time cost=0.271
2019-09-01 13:15:34,586 [INFO]  Saved checkpoint to "model/High_gods_(creator_gods)_imputer/model-0022.params"
2019-09-01 13:15:34,606 [INFO]  Epoch[22] Validation-cross-entropy=0.020658
2019-09-01 13:15:34,608 [INFO]  Epoch[22] Validation-High_gods_(creator_gods)-accuracy=0.984375
2019-09-01 13:15:34,727 [INFO]  Epoch[23] Batch [0-18]	Speed: 2621.39 samples/sec	cross-entropy=0.001530	High_gods_(creator_gods)-accuracy=1.000000
2019-09-01 13:15:34,831 [INFO]  Epoch[23] Train-cross-entropy=0.001818
2019-09-01 13:15:34,833 [INFO]  Epoch[23] Train-High_gods_(creator_gods)-accuracy=1.000000
2019-09-01 13:15:34,835 [INFO]  Epoch[23] Time cost=0.226
2019-09-01 13:15:34,841 [INFO]  Saved checkpoint to "model/High_gods_(creator_gods)_imputer/model-0023.params"
2019-09-01 13:15:34,860 [INFO]  Epoch[23] Validation-cross-entropy=0.020585
2019-09-01 13:15:34,863 [INFO]  Epoch[23] Validation-High_gods_(creator_gods)-accuracy=0.984375
2019-09-01 13:15:34,981 [INFO]  Epoch[24] Batch [0-18]	Speed: 2642.84 samples/sec	cross-entropy=0.001399	High_gods_(creator_gods)-accuracy=1.000000
2019-09-01 13:15:35,081 [INFO]  Epoch[24] Train-cross-entropy=0.001665
2019-09-01 13:15:35,084 [INFO]  Epoch[24] Train-High_gods_(creator_gods)-accuracy=1.000000
2019-09-01 13:15:35,086 [INFO]  Epoch[24] Time cost=0.221
2019-09-01 13:15:35,092 [INFO]  Saved checkpoint to "model/High_gods_(creator_gods)_imputer/model-0024.params"
2019-09-01 13:15:35,118 [INFO]  Epoch[24] Validation-cross-entropy=0.020690
2019-09-01 13:15:35,120 [INFO]  Epoch[24] Validation-High_gods_(creator_gods)-accuracy=0.984375
2019-09-01 13:15:35,268 [INFO]  Epoch[25] Batch [0-18]	Speed: 2084.49 samples/sec	cross-entropy=0.001282	High_gods_(creator_gods)-accuracy=1.000000
2019-09-01 13:15:35,388 [INFO]  Epoch[25] Train-cross-entropy=0.001527
2019-09-01 13:15:35,390 [INFO]  Epoch[25] Train-High_gods_(creator_gods)-accuracy=1.000000
2019-09-01 13:15:35,391 [INFO]  Epoch[25] Time cost=0.269
2019-09-01 13:15:35,396 [INFO]  Saved checkpoint to "model/High_gods_(creator_gods)_imputer/model-0025.params"
2019-09-01 13:15:35,422 [INFO]  No improvement detected for 5 epochs compared to 0.0204756903112866 last error obtained: 0.020482349151279777, stopping here
2019-09-01 13:15:35,424 [INFO]  
========== done (7.22340989112854 s) fit model
2019-09-01 13:15:40,209 [INFO]  
========== start: fit model
2019-09-01 13:15:40,211 [WARNING]  Already bound, ignoring bind()
2019-09-01 13:15:40,293 [INFO]  Epoch[0] Batch [0-15]	Speed: 3235.04 samples/sec	cross-entropy=14.072037	Supernatural_enforcement_of_fairness-accuracy=0.000000
2019-09-01 13:15:40,363 [INFO]  Epoch[0] Train-cross-entropy=8.607778
2019-09-01 13:15:40,365 [INFO]  Epoch[0] Train-Supernatural_enforcement_of_fairness-accuracy=0.000000
2019-09-01 13:15:40,366 [INFO]  Epoch[0] Time cost=0.153
2019-09-01 13:15:40,370 [INFO]  Saved checkpoint to "model/Supernatural_enforcement_of_fairness_imputer/model-0000.params"
2019-09-01 13:15:40,390 [INFO]  Epoch[0] Validation-cross-entropy=6.623124
2019-09-01 13:15:40,395 [INFO]  Epoch[0] Validation-Supernatural_enforcement_of_fairness-accuracy=0.000000
2019-09-01 13:15:40,484 [INFO]  Epoch[1] Batch [0-15]	Speed: 2947.90 samples/sec	cross-entropy=6.416653	Supernatural_enforcement_of_fairness-accuracy=0.000000
2019-09-01 13:15:40,552 [INFO]  Epoch[1] Train-cross-entropy=4.421199
2019-09-01 13:15:40,553 [INFO]  Epoch[1] Train-Supernatural_enforcement_of_fairness-accuracy=0.000000
2019-09-01 13:15:40,555 [INFO]  Epoch[1] Time cost=0.158
2019-09-01 13:15:40,559 [INFO]  Saved checkpoint to "model/Supernatural_enforcement_of_fairness_imputer/model-0001.params"
2019-09-01 13:15:40,576 [INFO]  Epoch[1] Validation-cross-entropy=4.557128
2019-09-01 13:15:40,578 [INFO]  Epoch[1] Validation-Supernatural_enforcement_of_fairness-accuracy=0.000000
2019-09-01 13:15:40,662 [INFO]  Epoch[2] Batch [0-15]	Speed: 3105.43 samples/sec	cross-entropy=3.248348	Supernatural_enforcement_of_fairness-accuracy=0.000000
2019-09-01 13:15:40,736 [INFO]  Epoch[2] Train-cross-entropy=2.450907
2019-09-01 13:15:40,738 [INFO]  Epoch[2] Train-Supernatural_enforcement_of_fairness-accuracy=0.000000
2019-09-01 13:15:40,740 [INFO]  Epoch[2] Time cost=0.161
2019-09-01 13:15:40,743 [INFO]  Saved checkpoint to "model/Supernatural_enforcement_of_fairness_imputer/model-0002.params"
2019-09-01 13:15:40,761 [INFO]  Epoch[2] Validation-cross-entropy=3.892226
2019-09-01 13:15:40,763 [INFO]  Epoch[2] Validation-Supernatural_enforcement_of_fairness-accuracy=0.000000
2019-09-01 13:15:40,848 [INFO]  Epoch[3] Batch [0-15]	Speed: 3233.60 samples/sec	cross-entropy=2.056909	Supernatural_enforcement_of_fairness-accuracy=0.000000
2019-09-01 13:15:40,915 [INFO]  Epoch[3] Train-cross-entropy=1.522224
2019-09-01 13:15:40,917 [INFO]  Epoch[3] Train-Supernatural_enforcement_of_fairness-accuracy=0.000000
2019-09-01 13:15:40,919 [INFO]  Epoch[3] Time cost=0.153
2019-09-01 13:15:40,923 [INFO]  Saved checkpoint to "model/Supernatural_enforcement_of_fairness_imputer/model-0003.params"
2019-09-01 13:15:40,942 [INFO]  Epoch[3] Validation-cross-entropy=3.328647
2019-09-01 13:15:40,945 [INFO]  Epoch[3] Validation-Supernatural_enforcement_of_fairness-accuracy=0.000000
2019-09-01 13:15:41,032 [INFO]  Epoch[4] Batch [0-15]	Speed: 3119.02 samples/sec	cross-entropy=1.159318	Supernatural_enforcement_of_fairness-accuracy=0.000000
2019-09-01 13:15:41,115 [INFO]  Epoch[4] Train-cross-entropy=0.994838
2019-09-01 13:15:41,117 [INFO]  Epoch[4] Train-Supernatural_enforcement_of_fairness-accuracy=0.000000
2019-09-01 13:15:41,119 [INFO]  Epoch[4] Time cost=0.170
2019-09-01 13:15:41,123 [INFO]  Saved checkpoint to "model/Supernatural_enforcement_of_fairness_imputer/model-0004.params"
2019-09-01 13:15:41,142 [INFO]  Epoch[4] Validation-cross-entropy=3.039318
2019-09-01 13:15:41,144 [INFO]  Epoch[4] Validation-Supernatural_enforcement_of_fairness-accuracy=0.000000
2019-09-01 13:15:41,238 [INFO]  Epoch[5] Batch [0-15]	Speed: 2854.15 samples/sec	cross-entropy=0.845160	Supernatural_enforcement_of_fairness-accuracy=0.000000
2019-09-01 13:15:41,306 [INFO]  Epoch[5] Train-cross-entropy=0.995984
2019-09-01 13:15:41,308 [INFO]  Epoch[5] Train-Supernatural_enforcement_of_fairness-accuracy=0.000000
2019-09-01 13:15:41,310 [INFO]  Epoch[5] Time cost=0.161
2019-09-01 13:15:41,313 [INFO]  Saved checkpoint to "model/Supernatural_enforcement_of_fairness_imputer/model-0005.params"
2019-09-01 13:15:41,330 [INFO]  Epoch[5] Validation-cross-entropy=3.045913
2019-09-01 13:15:41,333 [INFO]  Epoch[5] Validation-Supernatural_enforcement_of_fairness-accuracy=0.000000
2019-09-01 13:15:41,420 [INFO]  Epoch[6] Batch [0-15]	Speed: 3111.38 samples/sec	cross-entropy=0.654777	Supernatural_enforcement_of_fairness-accuracy=0.000000
2019-09-01 13:15:41,488 [INFO]  Epoch[6] Train-cross-entropy=0.659469
2019-09-01 13:15:41,490 [INFO]  Epoch[6] Train-Supernatural_enforcement_of_fairness-accuracy=0.000000
2019-09-01 13:15:41,492 [INFO]  Epoch[6] Time cost=0.156
2019-09-01 13:15:41,496 [INFO]  Saved checkpoint to "model/Supernatural_enforcement_of_fairness_imputer/model-0006.params"
2019-09-01 13:15:41,515 [INFO]  Epoch[6] Validation-cross-entropy=3.322185
2019-09-01 13:15:41,519 [INFO]  Epoch[6] Validation-Supernatural_enforcement_of_fairness-accuracy=0.000000
2019-09-01 13:15:41,677 [INFO]  Epoch[7] Batch [0-15]	Speed: 1644.24 samples/sec	cross-entropy=0.547985	Supernatural_enforcement_of_fairness-accuracy=0.000000
2019-09-01 13:15:41,828 [INFO]  Epoch[7] Train-cross-entropy=0.436224
2019-09-01 13:15:41,832 [INFO]  Epoch[7] Train-Supernatural_enforcement_of_fairness-accuracy=0.000000
2019-09-01 13:15:41,835 [INFO]  Epoch[7] Time cost=0.313
2019-09-01 13:15:41,844 [INFO]  Saved checkpoint to "model/Supernatural_enforcement_of_fairness_imputer/model-0007.params"
2019-09-01 13:15:41,880 [INFO]  Epoch[7] Validation-cross-entropy=3.040692
2019-09-01 13:15:41,885 [INFO]  Epoch[7] Validation-Supernatural_enforcement_of_fairness-accuracy=0.000000
2019-09-01 13:15:42,007 [INFO]  Epoch[8] Batch [0-15]	Speed: 2267.89 samples/sec	cross-entropy=0.479142	Supernatural_enforcement_of_fairness-accuracy=0.000000
2019-09-01 13:15:42,097 [INFO]  Epoch[8] Train-cross-entropy=0.356044
2019-09-01 13:15:42,099 [INFO]  Epoch[8] Train-Supernatural_enforcement_of_fairness-accuracy=0.000000
2019-09-01 13:15:42,101 [INFO]  Epoch[8] Time cost=0.213
2019-09-01 13:15:42,105 [INFO]  Saved checkpoint to "model/Supernatural_enforcement_of_fairness_imputer/model-0008.params"
2019-09-01 13:15:42,127 [INFO]  Epoch[8] Validation-cross-entropy=3.712231
2019-09-01 13:15:42,130 [INFO]  Epoch[8] Validation-Supernatural_enforcement_of_fairness-accuracy=0.000000
2019-09-01 13:15:42,230 [INFO]  Epoch[9] Batch [0-15]	Speed: 2593.22 samples/sec	cross-entropy=0.388861	Supernatural_enforcement_of_fairness-accuracy=0.000000
2019-09-01 13:15:42,313 [INFO]  Epoch[9] Train-cross-entropy=0.381348
2019-09-01 13:15:42,315 [INFO]  Epoch[9] Train-Supernatural_enforcement_of_fairness-accuracy=0.000000
2019-09-01 13:15:42,317 [INFO]  Epoch[9] Time cost=0.185
2019-09-01 13:15:42,321 [INFO]  Saved checkpoint to "model/Supernatural_enforcement_of_fairness_imputer/model-0009.params"
2019-09-01 13:15:42,340 [INFO]  No improvement detected for 5 epochs compared to 3.0393176525831223 last error obtained: 3.2380738519132137, stopping here
2019-09-01 13:15:42,342 [INFO]  
========== done (2.1329329013824463 s) fit model
2019-09-01 13:15:48,396 [INFO]  
========== start: fit model
2019-09-01 13:15:48,399 [WARNING]  Already bound, ignoring bind()
2019-09-01 13:15:48,542 [INFO]  Epoch[0] Batch [0-15]	Speed: 1904.98 samples/sec	cross-entropy=12.494025	Supernatural_enforcement_of_human_reciprocity-accuracy=0.000000
2019-09-01 13:15:48,622 [INFO]  Epoch[0] Train-cross-entropy=8.853847
2019-09-01 13:15:48,624 [INFO]  Epoch[0] Train-Supernatural_enforcement_of_human_reciprocity-accuracy=0.000000
2019-09-01 13:15:48,626 [INFO]  Epoch[0] Time cost=0.224
2019-09-01 13:15:48,631 [INFO]  Saved checkpoint to "model/Supernatural_enforcement_of_human_reciprocity_imputer/model-0000.params"
2019-09-01 13:15:48,658 [INFO]  Epoch[0] Validation-cross-entropy=4.374308
2019-09-01 13:15:48,661 [INFO]  Epoch[0] Validation-Supernatural_enforcement_of_human_reciprocity-accuracy=0.000000
2019-09-01 13:15:48,750 [INFO]  Epoch[1] Batch [0-15]	Speed: 2964.38 samples/sec	cross-entropy=5.207904	Supernatural_enforcement_of_human_reciprocity-accuracy=0.000000
2019-09-01 13:15:48,833 [INFO]  Epoch[1] Train-cross-entropy=4.104868
2019-09-01 13:15:48,836 [INFO]  Epoch[1] Train-Supernatural_enforcement_of_human_reciprocity-accuracy=0.000000
2019-09-01 13:15:48,838 [INFO]  Epoch[1] Time cost=0.176
2019-09-01 13:15:48,844 [INFO]  Saved checkpoint to "model/Supernatural_enforcement_of_human_reciprocity_imputer/model-0001.params"
2019-09-01 13:15:48,897 [INFO]  Epoch[1] Validation-cross-entropy=2.590076
2019-09-01 13:15:48,901 [INFO]  Epoch[1] Validation-Supernatural_enforcement_of_human_reciprocity-accuracy=0.000000
2019-09-01 13:15:49,026 [INFO]  Epoch[2] Batch [0-15]	Speed: 2236.52 samples/sec	cross-entropy=2.395844	Supernatural_enforcement_of_human_reciprocity-accuracy=0.000000
2019-09-01 13:15:49,138 [INFO]  Epoch[2] Train-cross-entropy=2.898474
2019-09-01 13:15:49,144 [INFO]  Epoch[2] Train-Supernatural_enforcement_of_human_reciprocity-accuracy=0.000000
2019-09-01 13:15:49,147 [INFO]  Epoch[2] Time cost=0.241
2019-09-01 13:15:49,154 [INFO]  Saved checkpoint to "model/Supernatural_enforcement_of_human_reciprocity_imputer/model-0002.params"
2019-09-01 13:15:49,184 [INFO]  Epoch[2] Validation-cross-entropy=1.224346
2019-09-01 13:15:49,193 [INFO]  Epoch[2] Validation-Supernatural_enforcement_of_human_reciprocity-accuracy=0.000000
2019-09-01 13:15:49,336 [INFO]  Epoch[3] Batch [0-15]	Speed: 1762.99 samples/sec	cross-entropy=1.264168	Supernatural_enforcement_of_human_reciprocity-accuracy=0.000000
2019-09-01 13:15:49,477 [INFO]  Epoch[3] Train-cross-entropy=1.867518
2019-09-01 13:15:49,479 [INFO]  Epoch[3] Train-Supernatural_enforcement_of_human_reciprocity-accuracy=0.000000
2019-09-01 13:15:49,481 [INFO]  Epoch[3] Time cost=0.286
2019-09-01 13:15:49,486 [INFO]  Saved checkpoint to "model/Supernatural_enforcement_of_human_reciprocity_imputer/model-0003.params"
2019-09-01 13:15:49,521 [INFO]  Epoch[3] Validation-cross-entropy=1.444725
2019-09-01 13:15:49,524 [INFO]  Epoch[3] Validation-Supernatural_enforcement_of_human_reciprocity-accuracy=0.000000
2019-09-01 13:15:49,694 [INFO]  Epoch[4] Batch [0-15]	Speed: 1553.34 samples/sec	cross-entropy=1.102971	Supernatural_enforcement_of_human_reciprocity-accuracy=0.000000
2019-09-01 13:15:49,788 [INFO]  Epoch[4] Train-cross-entropy=0.942042
2019-09-01 13:15:49,790 [INFO]  Epoch[4] Train-Supernatural_enforcement_of_human_reciprocity-accuracy=0.000000
2019-09-01 13:15:49,792 [INFO]  Epoch[4] Time cost=0.264
2019-09-01 13:15:49,798 [INFO]  Saved checkpoint to "model/Supernatural_enforcement_of_human_reciprocity_imputer/model-0004.params"
2019-09-01 13:15:49,820 [INFO]  Epoch[4] Validation-cross-entropy=0.692633
2019-09-01 13:15:49,823 [INFO]  Epoch[4] Validation-Supernatural_enforcement_of_human_reciprocity-accuracy=0.000000
2019-09-01 13:15:49,932 [INFO]  Epoch[5] Batch [0-15]	Speed: 2401.83 samples/sec	cross-entropy=0.624856	Supernatural_enforcement_of_human_reciprocity-accuracy=0.000000
2019-09-01 13:15:50,029 [INFO]  Epoch[5] Train-cross-entropy=0.608918
2019-09-01 13:15:50,033 [INFO]  Epoch[5] Train-Supernatural_enforcement_of_human_reciprocity-accuracy=0.000000
2019-09-01 13:15:50,036 [INFO]  Epoch[5] Time cost=0.211
2019-09-01 13:15:50,040 [INFO]  Saved checkpoint to "model/Supernatural_enforcement_of_human_reciprocity_imputer/model-0005.params"
2019-09-01 13:15:50,062 [INFO]  Epoch[5] Validation-cross-entropy=0.457296
2019-09-01 13:15:50,064 [INFO]  Epoch[5] Validation-Supernatural_enforcement_of_human_reciprocity-accuracy=0.000000
2019-09-01 13:15:50,174 [INFO]  Epoch[6] Batch [0-15]	Speed: 2386.03 samples/sec	cross-entropy=0.400234	Supernatural_enforcement_of_human_reciprocity-accuracy=0.000000
2019-09-01 13:15:50,308 [INFO]  Epoch[6] Train-cross-entropy=0.614832
2019-09-01 13:15:50,312 [INFO]  Epoch[6] Train-Supernatural_enforcement_of_human_reciprocity-accuracy=0.000000
2019-09-01 13:15:50,315 [INFO]  Epoch[6] Time cost=0.248
2019-09-01 13:15:50,322 [INFO]  Saved checkpoint to "model/Supernatural_enforcement_of_human_reciprocity_imputer/model-0006.params"
2019-09-01 13:15:50,361 [INFO]  Epoch[6] Validation-cross-entropy=0.398461
2019-09-01 13:15:50,363 [INFO]  Epoch[6] Validation-Supernatural_enforcement_of_human_reciprocity-accuracy=0.000000
2019-09-01 13:15:50,487 [INFO]  Epoch[7] Batch [0-15]	Speed: 2246.63 samples/sec	cross-entropy=0.324582	Supernatural_enforcement_of_human_reciprocity-accuracy=0.000000
2019-09-01 13:15:50,601 [INFO]  Epoch[7] Train-cross-entropy=0.575063
2019-09-01 13:15:50,604 [INFO]  Epoch[7] Train-Supernatural_enforcement_of_human_reciprocity-accuracy=0.000000
2019-09-01 13:15:50,605 [INFO]  Epoch[7] Time cost=0.240
2019-09-01 13:15:50,610 [INFO]  Saved checkpoint to "model/Supernatural_enforcement_of_human_reciprocity_imputer/model-0007.params"
2019-09-01 13:15:50,641 [INFO]  Epoch[7] Validation-cross-entropy=0.568325
2019-09-01 13:15:50,644 [INFO]  Epoch[7] Validation-Supernatural_enforcement_of_human_reciprocity-accuracy=0.000000
2019-09-01 13:15:50,747 [INFO]  Epoch[8] Batch [0-15]	Speed: 2591.89 samples/sec	cross-entropy=0.407087	Supernatural_enforcement_of_human_reciprocity-accuracy=0.000000
2019-09-01 13:15:50,845 [INFO]  Epoch[8] Train-cross-entropy=0.405480
2019-09-01 13:15:50,847 [INFO]  Epoch[8] Train-Supernatural_enforcement_of_human_reciprocity-accuracy=0.000000
2019-09-01 13:15:50,849 [INFO]  Epoch[8] Time cost=0.201
2019-09-01 13:15:50,852 [INFO]  Saved checkpoint to "model/Supernatural_enforcement_of_human_reciprocity_imputer/model-0008.params"
2019-09-01 13:15:50,876 [INFO]  Epoch[8] Validation-cross-entropy=0.455730
2019-09-01 13:15:50,878 [INFO]  Epoch[8] Validation-Supernatural_enforcement_of_human_reciprocity-accuracy=0.000000
2019-09-01 13:15:50,982 [INFO]  Epoch[9] Batch [0-15]	Speed: 2497.58 samples/sec	cross-entropy=0.321276	Supernatural_enforcement_of_human_reciprocity-accuracy=0.000000
2019-09-01 13:15:51,053 [INFO]  Epoch[9] Train-cross-entropy=0.238787
2019-09-01 13:15:51,055 [INFO]  Epoch[9] Train-Supernatural_enforcement_of_human_reciprocity-accuracy=0.000000
2019-09-01 13:15:51,057 [INFO]  Epoch[9] Time cost=0.177
2019-09-01 13:15:51,061 [INFO]  Saved checkpoint to "model/Supernatural_enforcement_of_human_reciprocity_imputer/model-0009.params"
2019-09-01 13:15:51,087 [INFO]  Epoch[9] Validation-cross-entropy=0.432111
2019-09-01 13:15:51,089 [INFO]  Epoch[9] Validation-Supernatural_enforcement_of_human_reciprocity-accuracy=0.000000
2019-09-01 13:15:51,197 [INFO]  Epoch[10] Batch [0-15]	Speed: 2428.07 samples/sec	cross-entropy=0.281664	Supernatural_enforcement_of_human_reciprocity-accuracy=0.000000
2019-09-01 13:15:51,267 [INFO]  Epoch[10] Train-cross-entropy=0.172340
2019-09-01 13:15:51,270 [INFO]  Epoch[10] Train-Supernatural_enforcement_of_human_reciprocity-accuracy=0.000000
2019-09-01 13:15:51,272 [INFO]  Epoch[10] Time cost=0.180
2019-09-01 13:15:51,276 [INFO]  Saved checkpoint to "model/Supernatural_enforcement_of_human_reciprocity_imputer/model-0010.params"
2019-09-01 13:15:51,294 [INFO]  Epoch[10] Validation-cross-entropy=0.264254
2019-09-01 13:15:51,296 [INFO]  Epoch[10] Validation-Supernatural_enforcement_of_human_reciprocity-accuracy=0.000000
2019-09-01 13:15:51,390 [INFO]  Epoch[11] Batch [0-15]	Speed: 2956.93 samples/sec	cross-entropy=0.166439	Supernatural_enforcement_of_human_reciprocity-accuracy=0.000000
2019-09-01 13:15:51,511 [INFO]  Epoch[11] Train-cross-entropy=0.101162
2019-09-01 13:15:51,513 [INFO]  Epoch[11] Train-Supernatural_enforcement_of_human_reciprocity-accuracy=0.000000
2019-09-01 13:15:51,520 [INFO]  Epoch[11] Time cost=0.221
2019-09-01 13:15:51,526 [INFO]  Saved checkpoint to "model/Supernatural_enforcement_of_human_reciprocity_imputer/model-0011.params"
2019-09-01 13:15:51,567 [INFO]  Epoch[11] Validation-cross-entropy=0.250918
2019-09-01 13:15:51,571 [INFO]  Epoch[11] Validation-Supernatural_enforcement_of_human_reciprocity-accuracy=0.000000
2019-09-01 13:15:51,714 [INFO]  Epoch[12] Batch [0-15]	Speed: 1869.91 samples/sec	cross-entropy=0.150279	Supernatural_enforcement_of_human_reciprocity-accuracy=0.000000
2019-09-01 13:15:51,794 [INFO]  Epoch[12] Train-cross-entropy=0.086124
2019-09-01 13:15:51,796 [INFO]  Epoch[12] Train-Supernatural_enforcement_of_human_reciprocity-accuracy=0.000000
2019-09-01 13:15:51,797 [INFO]  Epoch[12] Time cost=0.224
2019-09-01 13:15:51,801 [INFO]  Saved checkpoint to "model/Supernatural_enforcement_of_human_reciprocity_imputer/model-0012.params"
2019-09-01 13:15:51,821 [INFO]  Epoch[12] Validation-cross-entropy=0.200808
2019-09-01 13:15:51,824 [INFO]  Epoch[12] Validation-Supernatural_enforcement_of_human_reciprocity-accuracy=0.000000
2019-09-01 13:15:51,908 [INFO]  Epoch[13] Batch [0-15]	Speed: 3161.87 samples/sec	cross-entropy=0.105069	Supernatural_enforcement_of_human_reciprocity-accuracy=0.000000
2019-09-01 13:15:51,978 [INFO]  Epoch[13] Train-cross-entropy=0.070811
2019-09-01 13:15:51,980 [INFO]  Epoch[13] Train-Supernatural_enforcement_of_human_reciprocity-accuracy=0.000000
2019-09-01 13:15:51,982 [INFO]  Epoch[13] Time cost=0.155
2019-09-01 13:15:51,985 [INFO]  Saved checkpoint to "model/Supernatural_enforcement_of_human_reciprocity_imputer/model-0013.params"
2019-09-01 13:15:52,003 [INFO]  Epoch[13] Validation-cross-entropy=0.275238
2019-09-01 13:15:52,004 [INFO]  Epoch[13] Validation-Supernatural_enforcement_of_human_reciprocity-accuracy=0.000000
2019-09-01 13:15:52,094 [INFO]  Epoch[14] Batch [0-15]	Speed: 3025.93 samples/sec	cross-entropy=0.149368	Supernatural_enforcement_of_human_reciprocity-accuracy=0.000000
2019-09-01 13:15:52,164 [INFO]  Epoch[14] Train-cross-entropy=0.072909
2019-09-01 13:15:52,165 [INFO]  Epoch[14] Train-Supernatural_enforcement_of_human_reciprocity-accuracy=0.000000
2019-09-01 13:15:52,167 [INFO]  Epoch[14] Time cost=0.161
2019-09-01 13:15:52,171 [INFO]  Saved checkpoint to "model/Supernatural_enforcement_of_human_reciprocity_imputer/model-0014.params"
2019-09-01 13:15:52,188 [INFO]  Epoch[14] Validation-cross-entropy=0.229542
2019-09-01 13:15:52,191 [INFO]  Epoch[14] Validation-Supernatural_enforcement_of_human_reciprocity-accuracy=0.000000
2019-09-01 13:15:52,274 [INFO]  Epoch[15] Batch [0-15]	Speed: 3204.75 samples/sec	cross-entropy=0.117161	Supernatural_enforcement_of_human_reciprocity-accuracy=0.000000
2019-09-01 13:15:52,344 [INFO]  Epoch[15] Train-cross-entropy=0.075305
2019-09-01 13:15:52,346 [INFO]  Epoch[15] Train-Supernatural_enforcement_of_human_reciprocity-accuracy=0.000000
2019-09-01 13:15:52,348 [INFO]  Epoch[15] Time cost=0.154
2019-09-01 13:15:52,351 [INFO]  Saved checkpoint to "model/Supernatural_enforcement_of_human_reciprocity_imputer/model-0015.params"
2019-09-01 13:15:52,369 [INFO]  Epoch[15] Validation-cross-entropy=0.294739
2019-09-01 13:15:52,371 [INFO]  Epoch[15] Validation-Supernatural_enforcement_of_human_reciprocity-accuracy=0.000000
2019-09-01 13:15:52,453 [INFO]  Epoch[16] Batch [0-15]	Speed: 3279.04 samples/sec	cross-entropy=0.143574	Supernatural_enforcement_of_human_reciprocity-accuracy=0.000000
2019-09-01 13:15:52,523 [INFO]  Epoch[16] Train-cross-entropy=0.071918
2019-09-01 13:15:52,525 [INFO]  Epoch[16] Train-Supernatural_enforcement_of_human_reciprocity-accuracy=0.000000
2019-09-01 13:15:52,527 [INFO]  Epoch[16] Time cost=0.154
2019-09-01 13:15:52,531 [INFO]  Saved checkpoint to "model/Supernatural_enforcement_of_human_reciprocity_imputer/model-0016.params"
2019-09-01 13:15:52,551 [INFO]  Epoch[16] Validation-cross-entropy=0.228305
2019-09-01 13:15:52,554 [INFO]  Epoch[16] Validation-Supernatural_enforcement_of_human_reciprocity-accuracy=0.000000
2019-09-01 13:15:52,639 [INFO]  Epoch[17] Batch [0-15]	Speed: 3097.77 samples/sec	cross-entropy=0.106110	Supernatural_enforcement_of_human_reciprocity-accuracy=0.000000
2019-09-01 13:15:52,729 [INFO]  Epoch[17] Train-cross-entropy=0.079413
2019-09-01 13:15:52,731 [INFO]  Epoch[17] Train-Supernatural_enforcement_of_human_reciprocity-accuracy=0.000000
2019-09-01 13:15:52,733 [INFO]  Epoch[17] Time cost=0.177
2019-09-01 13:15:52,736 [INFO]  Saved checkpoint to "model/Supernatural_enforcement_of_human_reciprocity_imputer/model-0017.params"
2019-09-01 13:15:52,755 [INFO]  No improvement detected for 5 epochs compared to 0.2008077388163656 last error obtained: 0.38818269595503807, stopping here
2019-09-01 13:15:52,757 [INFO]  
========== done (4.3606116771698 s) fit model
2019-09-01 13:15:57,193 [INFO]  
========== start: fit model
2019-09-01 13:15:57,195 [WARNING]  Already bound, ignoring bind()
2019-09-01 13:15:57,258 [INFO]  Epoch[0] Batch [0-11]	Speed: 3191.98 samples/sec	cross-entropy=13.826732	Supernatural_enforcement_of_ingroup_loyalty-accuracy=0.000000
2019-09-01 13:15:57,311 [INFO]  Epoch[0] Train-cross-entropy=10.099517
2019-09-01 13:15:57,313 [INFO]  Epoch[0] Train-Supernatural_enforcement_of_ingroup_loyalty-accuracy=0.000000
2019-09-01 13:15:57,315 [INFO]  Epoch[0] Time cost=0.117
2019-09-01 13:15:57,319 [INFO]  Saved checkpoint to "model/Supernatural_enforcement_of_ingroup_loyalty_imputer/model-0000.params"
2019-09-01 13:15:57,333 [INFO]  Epoch[0] Validation-cross-entropy=10.963243
2019-09-01 13:15:57,336 [INFO]  Epoch[0] Validation-Supernatural_enforcement_of_ingroup_loyalty-accuracy=0.000000
2019-09-01 13:15:57,401 [INFO]  Epoch[1] Batch [0-11]	Speed: 3119.17 samples/sec	cross-entropy=5.442913	Supernatural_enforcement_of_ingroup_loyalty-accuracy=0.000000
2019-09-01 13:15:57,453 [INFO]  Epoch[1] Train-cross-entropy=3.483315
2019-09-01 13:15:57,455 [INFO]  Epoch[1] Train-Supernatural_enforcement_of_ingroup_loyalty-accuracy=0.000000
2019-09-01 13:15:57,457 [INFO]  Epoch[1] Time cost=0.119
2019-09-01 13:15:57,461 [INFO]  Saved checkpoint to "model/Supernatural_enforcement_of_ingroup_loyalty_imputer/model-0001.params"
2019-09-01 13:15:57,476 [INFO]  Epoch[1] Validation-cross-entropy=4.610772
2019-09-01 13:15:57,478 [INFO]  Epoch[1] Validation-Supernatural_enforcement_of_ingroup_loyalty-accuracy=0.000000
2019-09-01 13:15:57,549 [INFO]  Epoch[2] Batch [0-11]	Speed: 2812.97 samples/sec	cross-entropy=2.139572	Supernatural_enforcement_of_ingroup_loyalty-accuracy=0.000000
2019-09-01 13:15:57,601 [INFO]  Epoch[2] Train-cross-entropy=1.761539
2019-09-01 13:15:57,603 [INFO]  Epoch[2] Train-Supernatural_enforcement_of_ingroup_loyalty-accuracy=0.000000
2019-09-01 13:15:57,606 [INFO]  Epoch[2] Time cost=0.125
2019-09-01 13:15:57,610 [INFO]  Saved checkpoint to "model/Supernatural_enforcement_of_ingroup_loyalty_imputer/model-0002.params"
2019-09-01 13:15:57,624 [INFO]  Epoch[2] Validation-cross-entropy=2.291775
2019-09-01 13:15:57,627 [INFO]  Epoch[2] Validation-Supernatural_enforcement_of_ingroup_loyalty-accuracy=0.000000
2019-09-01 13:15:57,689 [INFO]  Epoch[3] Batch [0-11]	Speed: 3220.86 samples/sec	cross-entropy=1.093012	Supernatural_enforcement_of_ingroup_loyalty-accuracy=0.000000
2019-09-01 13:15:57,741 [INFO]  Epoch[3] Train-cross-entropy=1.164504
2019-09-01 13:15:57,743 [INFO]  Epoch[3] Train-Supernatural_enforcement_of_ingroup_loyalty-accuracy=0.000000
2019-09-01 13:15:57,745 [INFO]  Epoch[3] Time cost=0.116
2019-09-01 13:15:57,748 [INFO]  Saved checkpoint to "model/Supernatural_enforcement_of_ingroup_loyalty_imputer/model-0003.params"
2019-09-01 13:15:57,762 [INFO]  Epoch[3] Validation-cross-entropy=1.739777
2019-09-01 13:15:57,765 [INFO]  Epoch[3] Validation-Supernatural_enforcement_of_ingroup_loyalty-accuracy=0.000000
2019-09-01 13:15:57,844 [INFO]  Epoch[4] Batch [0-11]	Speed: 2496.29 samples/sec	cross-entropy=0.845881	Supernatural_enforcement_of_ingroup_loyalty-accuracy=0.000000
2019-09-01 13:15:57,895 [INFO]  Epoch[4] Train-cross-entropy=0.924712
2019-09-01 13:15:57,898 [INFO]  Epoch[4] Train-Supernatural_enforcement_of_ingroup_loyalty-accuracy=0.000000
2019-09-01 13:15:57,900 [INFO]  Epoch[4] Time cost=0.133
2019-09-01 13:15:57,904 [INFO]  Saved checkpoint to "model/Supernatural_enforcement_of_ingroup_loyalty_imputer/model-0004.params"
2019-09-01 13:15:57,918 [INFO]  Epoch[4] Validation-cross-entropy=1.219751
2019-09-01 13:15:57,921 [INFO]  Epoch[4] Validation-Supernatural_enforcement_of_ingroup_loyalty-accuracy=0.000000
2019-09-01 13:15:57,997 [INFO]  Epoch[5] Batch [0-11]	Speed: 2625.51 samples/sec	cross-entropy=0.676142	Supernatural_enforcement_of_ingroup_loyalty-accuracy=0.000000
2019-09-01 13:15:58,047 [INFO]  Epoch[5] Train-cross-entropy=0.838952
2019-09-01 13:15:58,049 [INFO]  Epoch[5] Train-Supernatural_enforcement_of_ingroup_loyalty-accuracy=0.000000
2019-09-01 13:15:58,051 [INFO]  Epoch[5] Time cost=0.129
2019-09-01 13:15:58,055 [INFO]  Saved checkpoint to "model/Supernatural_enforcement_of_ingroup_loyalty_imputer/model-0005.params"
2019-09-01 13:15:58,069 [INFO]  Epoch[5] Validation-cross-entropy=1.436227
2019-09-01 13:15:58,071 [INFO]  Epoch[5] Validation-Supernatural_enforcement_of_ingroup_loyalty-accuracy=0.000000
2019-09-01 13:15:58,134 [INFO]  Epoch[6] Batch [0-11]	Speed: 3232.24 samples/sec	cross-entropy=0.724429	Supernatural_enforcement_of_ingroup_loyalty-accuracy=0.000000
2019-09-01 13:15:58,186 [INFO]  Epoch[6] Train-cross-entropy=0.689776
2019-09-01 13:15:58,188 [INFO]  Epoch[6] Train-Supernatural_enforcement_of_ingroup_loyalty-accuracy=0.000000
2019-09-01 13:15:58,190 [INFO]  Epoch[6] Time cost=0.116
2019-09-01 13:15:58,193 [INFO]  Saved checkpoint to "model/Supernatural_enforcement_of_ingroup_loyalty_imputer/model-0006.params"
2019-09-01 13:15:58,208 [INFO]  Epoch[6] Validation-cross-entropy=1.054361
2019-09-01 13:15:58,210 [INFO]  Epoch[6] Validation-Supernatural_enforcement_of_ingroup_loyalty-accuracy=0.000000
2019-09-01 13:15:58,272 [INFO]  Epoch[7] Batch [0-11]	Speed: 3257.78 samples/sec	cross-entropy=0.509795	Supernatural_enforcement_of_ingroup_loyalty-accuracy=0.000000
2019-09-01 13:15:58,324 [INFO]  Epoch[7] Train-cross-entropy=0.577464
2019-09-01 13:15:58,326 [INFO]  Epoch[7] Train-Supernatural_enforcement_of_ingroup_loyalty-accuracy=0.000000
2019-09-01 13:15:58,328 [INFO]  Epoch[7] Time cost=0.116
2019-09-01 13:15:58,332 [INFO]  Saved checkpoint to "model/Supernatural_enforcement_of_ingroup_loyalty_imputer/model-0007.params"
2019-09-01 13:15:58,346 [INFO]  Epoch[7] Validation-cross-entropy=1.057501
2019-09-01 13:15:58,349 [INFO]  Epoch[7] Validation-Supernatural_enforcement_of_ingroup_loyalty-accuracy=0.000000
2019-09-01 13:15:58,427 [INFO]  Epoch[8] Batch [0-11]	Speed: 2538.71 samples/sec	cross-entropy=0.466584	Supernatural_enforcement_of_ingroup_loyalty-accuracy=0.000000
2019-09-01 13:15:58,477 [INFO]  Epoch[8] Train-cross-entropy=0.486683
2019-09-01 13:15:58,479 [INFO]  Epoch[8] Train-Supernatural_enforcement_of_ingroup_loyalty-accuracy=0.000000
2019-09-01 13:15:58,481 [INFO]  Epoch[8] Time cost=0.130
2019-09-01 13:15:58,485 [INFO]  Saved checkpoint to "model/Supernatural_enforcement_of_ingroup_loyalty_imputer/model-0008.params"
2019-09-01 13:15:58,498 [INFO]  Epoch[8] Validation-cross-entropy=0.744180
2019-09-01 13:15:58,501 [INFO]  Epoch[8] Validation-Supernatural_enforcement_of_ingroup_loyalty-accuracy=0.000000
2019-09-01 13:15:58,564 [INFO]  Epoch[9] Batch [0-11]	Speed: 3260.30 samples/sec	cross-entropy=0.366112	Supernatural_enforcement_of_ingroup_loyalty-accuracy=0.000000
2019-09-01 13:15:58,627 [INFO]  Epoch[9] Train-cross-entropy=0.430102
2019-09-01 13:15:58,629 [INFO]  Epoch[9] Train-Supernatural_enforcement_of_ingroup_loyalty-accuracy=0.000000
2019-09-01 13:15:58,630 [INFO]  Epoch[9] Time cost=0.127
2019-09-01 13:15:58,634 [INFO]  Saved checkpoint to "model/Supernatural_enforcement_of_ingroup_loyalty_imputer/model-0009.params"
2019-09-01 13:15:58,652 [INFO]  Epoch[9] Validation-cross-entropy=0.767655
2019-09-01 13:15:58,654 [INFO]  Epoch[9] Validation-Supernatural_enforcement_of_ingroup_loyalty-accuracy=0.000000
2019-09-01 13:15:58,717 [INFO]  Epoch[10] Batch [0-11]	Speed: 3307.75 samples/sec	cross-entropy=0.310748	Supernatural_enforcement_of_ingroup_loyalty-accuracy=0.000000
2019-09-01 13:15:58,769 [INFO]  Epoch[10] Train-cross-entropy=0.398018
2019-09-01 13:15:58,771 [INFO]  Epoch[10] Train-Supernatural_enforcement_of_ingroup_loyalty-accuracy=0.000000
2019-09-01 13:15:58,773 [INFO]  Epoch[10] Time cost=0.116
2019-09-01 13:15:58,777 [INFO]  Saved checkpoint to "model/Supernatural_enforcement_of_ingroup_loyalty_imputer/model-0010.params"
2019-09-01 13:15:58,791 [INFO]  Epoch[10] Validation-cross-entropy=0.535245
2019-09-01 13:15:58,794 [INFO]  Epoch[10] Validation-Supernatural_enforcement_of_ingroup_loyalty-accuracy=0.000000
2019-09-01 13:15:58,857 [INFO]  Epoch[11] Batch [0-11]	Speed: 3236.88 samples/sec	cross-entropy=0.282544	Supernatural_enforcement_of_ingroup_loyalty-accuracy=0.000000
2019-09-01 13:15:58,914 [INFO]  Epoch[11] Train-cross-entropy=0.512875
2019-09-01 13:15:58,916 [INFO]  Epoch[11] Train-Supernatural_enforcement_of_ingroup_loyalty-accuracy=0.000000
2019-09-01 13:15:58,918 [INFO]  Epoch[11] Time cost=0.122
2019-09-01 13:15:58,921 [INFO]  Saved checkpoint to "model/Supernatural_enforcement_of_ingroup_loyalty_imputer/model-0011.params"
2019-09-01 13:15:58,935 [INFO]  Epoch[11] Validation-cross-entropy=0.638978
2019-09-01 13:15:58,938 [INFO]  Epoch[11] Validation-Supernatural_enforcement_of_ingroup_loyalty-accuracy=0.000000
2019-09-01 13:15:59,000 [INFO]  Epoch[12] Batch [0-11]	Speed: 3269.25 samples/sec	cross-entropy=0.321941	Supernatural_enforcement_of_ingroup_loyalty-accuracy=0.000000
2019-09-01 13:15:59,054 [INFO]  Epoch[12] Train-cross-entropy=0.467233
2019-09-01 13:15:59,056 [INFO]  Epoch[12] Train-Supernatural_enforcement_of_ingroup_loyalty-accuracy=0.000000
2019-09-01 13:15:59,058 [INFO]  Epoch[12] Time cost=0.118
2019-09-01 13:15:59,062 [INFO]  Saved checkpoint to "model/Supernatural_enforcement_of_ingroup_loyalty_imputer/model-0012.params"
2019-09-01 13:15:59,077 [INFO]  Epoch[12] Validation-cross-entropy=0.508927
2019-09-01 13:15:59,080 [INFO]  Epoch[12] Validation-Supernatural_enforcement_of_ingroup_loyalty-accuracy=0.000000
2019-09-01 13:15:59,142 [INFO]  Epoch[13] Batch [0-11]	Speed: 3224.99 samples/sec	cross-entropy=0.260100	Supernatural_enforcement_of_ingroup_loyalty-accuracy=0.000000
2019-09-01 13:15:59,207 [INFO]  Epoch[13] Train-cross-entropy=0.306469
2019-09-01 13:15:59,209 [INFO]  Epoch[13] Train-Supernatural_enforcement_of_ingroup_loyalty-accuracy=0.000000
2019-09-01 13:15:59,211 [INFO]  Epoch[13] Time cost=0.129
2019-09-01 13:15:59,214 [INFO]  Saved checkpoint to "model/Supernatural_enforcement_of_ingroup_loyalty_imputer/model-0013.params"
2019-09-01 13:15:59,228 [INFO]  Epoch[13] Validation-cross-entropy=0.582529
2019-09-01 13:15:59,231 [INFO]  Epoch[13] Validation-Supernatural_enforcement_of_ingroup_loyalty-accuracy=0.000000
2019-09-01 13:15:59,293 [INFO]  Epoch[14] Batch [0-11]	Speed: 3246.37 samples/sec	cross-entropy=0.237322	Supernatural_enforcement_of_ingroup_loyalty-accuracy=0.000000
2019-09-01 13:15:59,352 [INFO]  Epoch[14] Train-cross-entropy=0.301858
2019-09-01 13:15:59,354 [INFO]  Epoch[14] Train-Supernatural_enforcement_of_ingroup_loyalty-accuracy=0.000000
2019-09-01 13:15:59,355 [INFO]  Epoch[14] Time cost=0.122
2019-09-01 13:15:59,359 [INFO]  Saved checkpoint to "model/Supernatural_enforcement_of_ingroup_loyalty_imputer/model-0014.params"
2019-09-01 13:15:59,373 [INFO]  Epoch[14] Validation-cross-entropy=0.527936
2019-09-01 13:15:59,375 [INFO]  Epoch[14] Validation-Supernatural_enforcement_of_ingroup_loyalty-accuracy=0.000000
2019-09-01 13:15:59,439 [INFO]  Epoch[15] Batch [0-11]	Speed: 3221.12 samples/sec	cross-entropy=0.207556	Supernatural_enforcement_of_ingroup_loyalty-accuracy=0.000000
2019-09-01 13:15:59,495 [INFO]  Epoch[15] Train-cross-entropy=0.257985
2019-09-01 13:15:59,497 [INFO]  Epoch[15] Train-Supernatural_enforcement_of_ingroup_loyalty-accuracy=0.000000
2019-09-01 13:15:59,499 [INFO]  Epoch[15] Time cost=0.122
2019-09-01 13:15:59,503 [INFO]  Saved checkpoint to "model/Supernatural_enforcement_of_ingroup_loyalty_imputer/model-0015.params"
2019-09-01 13:15:59,517 [INFO]  Epoch[15] Validation-cross-entropy=0.462303
2019-09-01 13:15:59,519 [INFO]  Epoch[15] Validation-Supernatural_enforcement_of_ingroup_loyalty-accuracy=0.000000
2019-09-01 13:15:59,581 [INFO]  Epoch[16] Batch [0-11]	Speed: 3285.27 samples/sec	cross-entropy=0.236566	Supernatural_enforcement_of_ingroup_loyalty-accuracy=0.000000
2019-09-01 13:15:59,644 [INFO]  Epoch[16] Train-cross-entropy=0.300343
2019-09-01 13:15:59,646 [INFO]  Epoch[16] Train-Supernatural_enforcement_of_ingroup_loyalty-accuracy=0.000000
2019-09-01 13:15:59,647 [INFO]  Epoch[16] Time cost=0.126
2019-09-01 13:15:59,651 [INFO]  Saved checkpoint to "model/Supernatural_enforcement_of_ingroup_loyalty_imputer/model-0016.params"
2019-09-01 13:15:59,669 [INFO]  Epoch[16] Validation-cross-entropy=0.434481
2019-09-01 13:15:59,671 [INFO]  Epoch[16] Validation-Supernatural_enforcement_of_ingroup_loyalty-accuracy=0.000000
2019-09-01 13:15:59,734 [INFO]  Epoch[17] Batch [0-11]	Speed: 3337.24 samples/sec	cross-entropy=0.137592	Supernatural_enforcement_of_ingroup_loyalty-accuracy=0.000000
2019-09-01 13:15:59,792 [INFO]  Epoch[17] Train-cross-entropy=0.140552
2019-09-01 13:15:59,794 [INFO]  Epoch[17] Train-Supernatural_enforcement_of_ingroup_loyalty-accuracy=0.000000
2019-09-01 13:15:59,796 [INFO]  Epoch[17] Time cost=0.121
2019-09-01 13:15:59,799 [INFO]  Saved checkpoint to "model/Supernatural_enforcement_of_ingroup_loyalty_imputer/model-0017.params"
2019-09-01 13:15:59,813 [INFO]  Epoch[17] Validation-cross-entropy=0.393723
2019-09-01 13:15:59,815 [INFO]  Epoch[17] Validation-Supernatural_enforcement_of_ingroup_loyalty-accuracy=0.000000
2019-09-01 13:15:59,879 [INFO]  Epoch[18] Batch [0-11]	Speed: 3217.11 samples/sec	cross-entropy=0.087094	Supernatural_enforcement_of_ingroup_loyalty-accuracy=0.000000
2019-09-01 13:15:59,930 [INFO]  Epoch[18] Train-cross-entropy=0.142923
2019-09-01 13:15:59,932 [INFO]  Epoch[18] Train-Supernatural_enforcement_of_ingroup_loyalty-accuracy=0.000000
2019-09-01 13:15:59,934 [INFO]  Epoch[18] Time cost=0.117
2019-09-01 13:15:59,938 [INFO]  Saved checkpoint to "model/Supernatural_enforcement_of_ingroup_loyalty_imputer/model-0018.params"
2019-09-01 13:15:59,951 [INFO]  Epoch[18] Validation-cross-entropy=0.364495
2019-09-01 13:15:59,954 [INFO]  Epoch[18] Validation-Supernatural_enforcement_of_ingroup_loyalty-accuracy=0.000000
2019-09-01 13:16:00,018 [INFO]  Epoch[19] Batch [0-11]	Speed: 3147.39 samples/sec	cross-entropy=0.080607	Supernatural_enforcement_of_ingroup_loyalty-accuracy=0.000000
2019-09-01 13:16:00,070 [INFO]  Epoch[19] Train-cross-entropy=0.105328
2019-09-01 13:16:00,072 [INFO]  Epoch[19] Train-Supernatural_enforcement_of_ingroup_loyalty-accuracy=0.000000
2019-09-01 13:16:00,074 [INFO]  Epoch[19] Time cost=0.119
2019-09-01 13:16:00,078 [INFO]  Saved checkpoint to "model/Supernatural_enforcement_of_ingroup_loyalty_imputer/model-0019.params"
2019-09-01 13:16:00,093 [INFO]  Epoch[19] Validation-cross-entropy=0.353952
2019-09-01 13:16:00,095 [INFO]  Epoch[19] Validation-Supernatural_enforcement_of_ingroup_loyalty-accuracy=0.000000
2019-09-01 13:16:00,157 [INFO]  Epoch[20] Batch [0-11]	Speed: 3253.49 samples/sec	cross-entropy=0.070533	Supernatural_enforcement_of_ingroup_loyalty-accuracy=0.000000
2019-09-01 13:16:00,217 [INFO]  Epoch[20] Train-cross-entropy=0.110962
2019-09-01 13:16:00,219 [INFO]  Epoch[20] Train-Supernatural_enforcement_of_ingroup_loyalty-accuracy=0.000000
2019-09-01 13:16:00,221 [INFO]  Epoch[20] Time cost=0.124
2019-09-01 13:16:00,225 [INFO]  Saved checkpoint to "model/Supernatural_enforcement_of_ingroup_loyalty_imputer/model-0020.params"
2019-09-01 13:16:00,237 [INFO]  Epoch[20] Validation-cross-entropy=0.352800
2019-09-01 13:16:00,239 [INFO]  Epoch[20] Validation-Supernatural_enforcement_of_ingroup_loyalty-accuracy=0.000000
2019-09-01 13:16:00,314 [INFO]  Epoch[21] Batch [0-11]	Speed: 2620.33 samples/sec	cross-entropy=0.083118	Supernatural_enforcement_of_ingroup_loyalty-accuracy=0.000000
2019-09-01 13:16:00,367 [INFO]  Epoch[21] Train-cross-entropy=0.100315
2019-09-01 13:16:00,370 [INFO]  Epoch[21] Train-Supernatural_enforcement_of_ingroup_loyalty-accuracy=0.000000
2019-09-01 13:16:00,372 [INFO]  Epoch[21] Time cost=0.131
2019-09-01 13:16:00,376 [INFO]  Saved checkpoint to "model/Supernatural_enforcement_of_ingroup_loyalty_imputer/model-0021.params"
2019-09-01 13:16:00,390 [INFO]  Epoch[21] Validation-cross-entropy=0.321222
2019-09-01 13:16:00,393 [INFO]  Epoch[21] Validation-Supernatural_enforcement_of_ingroup_loyalty-accuracy=0.000000
2019-09-01 13:16:00,456 [INFO]  Epoch[22] Batch [0-11]	Speed: 3199.25 samples/sec	cross-entropy=0.073566	Supernatural_enforcement_of_ingroup_loyalty-accuracy=0.000000
2019-09-01 13:16:00,507 [INFO]  Epoch[22] Train-cross-entropy=0.106388
2019-09-01 13:16:00,509 [INFO]  Epoch[22] Train-Supernatural_enforcement_of_ingroup_loyalty-accuracy=0.000000
2019-09-01 13:16:00,511 [INFO]  Epoch[22] Time cost=0.116
2019-09-01 13:16:00,514 [INFO]  Saved checkpoint to "model/Supernatural_enforcement_of_ingroup_loyalty_imputer/model-0022.params"
2019-09-01 13:16:00,528 [INFO]  Epoch[22] Validation-cross-entropy=0.318392
2019-09-01 13:16:00,531 [INFO]  Epoch[22] Validation-Supernatural_enforcement_of_ingroup_loyalty-accuracy=0.000000
2019-09-01 13:16:00,593 [INFO]  Epoch[23] Batch [0-11]	Speed: 3268.94 samples/sec	cross-entropy=0.091524	Supernatural_enforcement_of_ingroup_loyalty-accuracy=0.000000
2019-09-01 13:16:00,645 [INFO]  Epoch[23] Train-cross-entropy=0.088301
2019-09-01 13:16:00,648 [INFO]  Epoch[23] Train-Supernatural_enforcement_of_ingroup_loyalty-accuracy=0.000000
2019-09-01 13:16:00,650 [INFO]  Epoch[23] Time cost=0.116
2019-09-01 13:16:00,654 [INFO]  Saved checkpoint to "model/Supernatural_enforcement_of_ingroup_loyalty_imputer/model-0023.params"
2019-09-01 13:16:00,668 [INFO]  Epoch[23] Validation-cross-entropy=0.333684
2019-09-01 13:16:00,670 [INFO]  Epoch[23] Validation-Supernatural_enforcement_of_ingroup_loyalty-accuracy=0.000000
2019-09-01 13:16:00,743 [INFO]  Epoch[24] Batch [0-11]	Speed: 2723.08 samples/sec	cross-entropy=0.093861	Supernatural_enforcement_of_ingroup_loyalty-accuracy=0.000000
2019-09-01 13:16:00,794 [INFO]  Epoch[24] Train-cross-entropy=0.106944
2019-09-01 13:16:00,796 [INFO]  Epoch[24] Train-Supernatural_enforcement_of_ingroup_loyalty-accuracy=0.000000
2019-09-01 13:16:00,798 [INFO]  Epoch[24] Time cost=0.126
2019-09-01 13:16:00,802 [INFO]  Saved checkpoint to "model/Supernatural_enforcement_of_ingroup_loyalty_imputer/model-0024.params"
2019-09-01 13:16:00,815 [INFO]  Epoch[24] Validation-cross-entropy=0.293541
2019-09-01 13:16:00,818 [INFO]  Epoch[24] Validation-Supernatural_enforcement_of_ingroup_loyalty-accuracy=0.000000
2019-09-01 13:16:00,879 [INFO]  Epoch[25] Batch [0-11]	Speed: 3335.60 samples/sec	cross-entropy=0.114141	Supernatural_enforcement_of_ingroup_loyalty-accuracy=0.000000
2019-09-01 13:16:00,931 [INFO]  Epoch[25] Train-cross-entropy=0.090169
2019-09-01 13:16:00,933 [INFO]  Epoch[25] Train-Supernatural_enforcement_of_ingroup_loyalty-accuracy=0.000000
2019-09-01 13:16:00,935 [INFO]  Epoch[25] Time cost=0.116
2019-09-01 13:16:00,939 [INFO]  Saved checkpoint to "model/Supernatural_enforcement_of_ingroup_loyalty_imputer/model-0025.params"
2019-09-01 13:16:00,953 [INFO]  Epoch[25] Validation-cross-entropy=0.346502
2019-09-01 13:16:00,956 [INFO]  Epoch[25] Validation-Supernatural_enforcement_of_ingroup_loyalty-accuracy=0.000000
2019-09-01 13:16:01,018 [INFO]  Epoch[26] Batch [0-11]	Speed: 3271.33 samples/sec	cross-entropy=0.118467	Supernatural_enforcement_of_ingroup_loyalty-accuracy=0.000000
2019-09-01 13:16:01,070 [INFO]  Epoch[26] Train-cross-entropy=0.127845
2019-09-01 13:16:01,072 [INFO]  Epoch[26] Train-Supernatural_enforcement_of_ingroup_loyalty-accuracy=0.000000
2019-09-01 13:16:01,074 [INFO]  Epoch[26] Time cost=0.116
2019-09-01 13:16:01,077 [INFO]  Saved checkpoint to "model/Supernatural_enforcement_of_ingroup_loyalty_imputer/model-0026.params"
2019-09-01 13:16:01,095 [INFO]  Epoch[26] Validation-cross-entropy=0.301364
2019-09-01 13:16:01,097 [INFO]  Epoch[26] Validation-Supernatural_enforcement_of_ingroup_loyalty-accuracy=0.000000
2019-09-01 13:16:01,177 [INFO]  Epoch[27] Batch [0-11]	Speed: 2516.81 samples/sec	cross-entropy=0.110764	Supernatural_enforcement_of_ingroup_loyalty-accuracy=0.000000
2019-09-01 13:16:01,229 [INFO]  Epoch[27] Train-cross-entropy=0.128448
2019-09-01 13:16:01,230 [INFO]  Epoch[27] Train-Supernatural_enforcement_of_ingroup_loyalty-accuracy=0.000000
2019-09-01 13:16:01,232 [INFO]  Epoch[27] Time cost=0.132
2019-09-01 13:16:01,236 [INFO]  Saved checkpoint to "model/Supernatural_enforcement_of_ingroup_loyalty_imputer/model-0027.params"
2019-09-01 13:16:01,250 [INFO]  Epoch[27] Validation-cross-entropy=0.359866
2019-09-01 13:16:01,253 [INFO]  Epoch[27] Validation-Supernatural_enforcement_of_ingroup_loyalty-accuracy=0.000000
2019-09-01 13:16:01,315 [INFO]  Epoch[28] Batch [0-11]	Speed: 3274.27 samples/sec	cross-entropy=0.078004	Supernatural_enforcement_of_ingroup_loyalty-accuracy=0.000000
2019-09-01 13:16:01,366 [INFO]  Epoch[28] Train-cross-entropy=0.154417
2019-09-01 13:16:01,368 [INFO]  Epoch[28] Train-Supernatural_enforcement_of_ingroup_loyalty-accuracy=0.000000
2019-09-01 13:16:01,371 [INFO]  Epoch[28] Time cost=0.116
2019-09-01 13:16:01,375 [INFO]  Saved checkpoint to "model/Supernatural_enforcement_of_ingroup_loyalty_imputer/model-0028.params"
2019-09-01 13:16:01,390 [INFO]  Epoch[28] Validation-cross-entropy=0.332542
2019-09-01 13:16:01,392 [INFO]  Epoch[28] Validation-Supernatural_enforcement_of_ingroup_loyalty-accuracy=0.000000
2019-09-01 13:16:01,454 [INFO]  Epoch[29] Batch [0-11]	Speed: 3260.69 samples/sec	cross-entropy=0.136012	Supernatural_enforcement_of_ingroup_loyalty-accuracy=0.000000
2019-09-01 13:16:01,506 [INFO]  Epoch[29] Train-cross-entropy=0.200089
2019-09-01 13:16:01,508 [INFO]  Epoch[29] Train-Supernatural_enforcement_of_ingroup_loyalty-accuracy=0.000000
2019-09-01 13:16:01,510 [INFO]  Epoch[29] Time cost=0.116
2019-09-01 13:16:01,514 [INFO]  Saved checkpoint to "model/Supernatural_enforcement_of_ingroup_loyalty_imputer/model-0029.params"
2019-09-01 13:16:01,535 [INFO]  No improvement detected for 5 epochs compared to 0.29354097197453183 last error obtained: 0.32991544902324677, stopping here
2019-09-01 13:16:01,539 [INFO]  
========== done (4.346600532531738 s) fit model
2019-09-01 13:16:05,055 [INFO]  CategoricalEncoder for column Largest_scale_collective_ritual_of_the_official_cult_frequency_for_the_audience                                found only 59 occurrences of value once per generation
2019-09-01 13:16:05,058 [INFO]  CategoricalEncoder for column Largest_scale_collective_ritual_of_the_official_cult_frequency_for_the_audience                                found only 23 occurrences of value daily
2019-09-01 13:16:05,060 [INFO]  CategoricalEncoder for column Largest_scale_collective_ritual_of_the_official_cult_frequency_for_the_audience                                found only 21 occurrences of value seasonally
2019-09-01 13:16:05,063 [INFO]  CategoricalEncoder for column Largest_scale_collective_ritual_of_the_official_cult_frequency_for_the_audience                                found only 18 occurrences of value once in a lifetime
2019-09-01 13:16:05,066 [INFO]  CategoricalEncoder for column Largest_scale_collective_ritual_of_the_official_cult_frequency_for_the_audience                                found only 6 occurrences of value weekly
2019-09-01 13:16:05,068 [INFO]  CategoricalEncoder for column Largest_scale_collective_ritual_of_the_official_cult_frequency_for_the_audience                                found only 3 occurrences of value once in a generation
2019-09-01 13:16:05,069 [INFO]  CategoricalEncoder for column Largest_scale_collective_ritual_of_the_official_cult_frequency_for_the_audience                                found only 2 occurrences of value monthly
2019-09-01 13:16:06,926 [WARNING]  Test set does not contain any ocurrences of values [weekly, once in a generation, monthly] in column [Largest_scale_collective_ritual_of_the_official_cult_frequency_for_the_audience], consider using a more representative test set.
2019-09-01 13:16:06,930 [INFO]  
========== start: fit model
2019-09-01 13:16:06,932 [WARNING]  Already bound, ignoring bind()
2019-09-01 13:16:07,104 [INFO]  Epoch[0] Batch [0-23]	Speed: 2291.00 samples/sec	cross-entropy=1.240589	Largest_scale_collective_ritual_of_the_official_cult_frequency_for_the_audience-accuracy=0.578125
2019-09-01 13:16:07,253 [INFO]  Epoch[0] Train-cross-entropy=0.925961
2019-09-01 13:16:07,255 [INFO]  Epoch[0] Train-Largest_scale_collective_ritual_of_the_official_cult_frequency_for_the_audience-accuracy=0.660714
2019-09-01 13:16:07,257 [INFO]  Epoch[0] Time cost=0.322
2019-09-01 13:16:07,263 [INFO]  Saved checkpoint to "model/Largest_scale_collective_ritual_of_the_official_cult_frequency_for_the_audience_imputer/model-0000.params"
2019-09-01 13:16:07,289 [INFO]  Epoch[0] Validation-cross-entropy=0.832997
2019-09-01 13:16:07,291 [INFO]  Epoch[0] Validation-Largest_scale_collective_ritual_of_the_official_cult_frequency_for_the_audience-accuracy=0.712500
2019-09-01 13:16:07,463 [INFO]  Epoch[1] Batch [0-23]	Speed: 2265.94 samples/sec	cross-entropy=0.656527	Largest_scale_collective_ritual_of_the_official_cult_frequency_for_the_audience-accuracy=0.731771
2019-09-01 13:16:07,614 [INFO]  Epoch[1] Train-cross-entropy=0.567079
2019-09-01 13:16:07,617 [INFO]  Epoch[1] Train-Largest_scale_collective_ritual_of_the_official_cult_frequency_for_the_audience-accuracy=0.794643
2019-09-01 13:16:07,619 [INFO]  Epoch[1] Time cost=0.325
2019-09-01 13:16:07,626 [INFO]  Saved checkpoint to "model/Largest_scale_collective_ritual_of_the_official_cult_frequency_for_the_audience_imputer/model-0001.params"
2019-09-01 13:16:07,656 [INFO]  Epoch[1] Validation-cross-entropy=0.508848
2019-09-01 13:16:07,659 [INFO]  Epoch[1] Validation-Largest_scale_collective_ritual_of_the_official_cult_frequency_for_the_audience-accuracy=0.775000
2019-09-01 13:16:07,830 [INFO]  Epoch[2] Batch [0-23]	Speed: 2272.60 samples/sec	cross-entropy=0.379997	Largest_scale_collective_ritual_of_the_official_cult_frequency_for_the_audience-accuracy=0.846354
2019-09-01 13:16:07,980 [INFO]  Epoch[2] Train-cross-entropy=0.337351
2019-09-01 13:16:07,982 [INFO]  Epoch[2] Train-Largest_scale_collective_ritual_of_the_official_cult_frequency_for_the_audience-accuracy=0.892857
2019-09-01 13:16:07,984 [INFO]  Epoch[2] Time cost=0.323
2019-09-01 13:16:07,990 [INFO]  Saved checkpoint to "model/Largest_scale_collective_ritual_of_the_official_cult_frequency_for_the_audience_imputer/model-0002.params"
2019-09-01 13:16:08,016 [INFO]  Epoch[2] Validation-cross-entropy=0.300551
2019-09-01 13:16:08,018 [INFO]  Epoch[2] Validation-Largest_scale_collective_ritual_of_the_official_cult_frequency_for_the_audience-accuracy=0.850000
2019-09-01 13:16:08,200 [INFO]  Epoch[3] Batch [0-23]	Speed: 2141.08 samples/sec	cross-entropy=0.225753	Largest_scale_collective_ritual_of_the_official_cult_frequency_for_the_audience-accuracy=0.929688
2019-09-01 13:16:08,362 [INFO]  Epoch[3] Train-cross-entropy=0.208237
2019-09-01 13:16:08,364 [INFO]  Epoch[3] Train-Largest_scale_collective_ritual_of_the_official_cult_frequency_for_the_audience-accuracy=0.940476
2019-09-01 13:16:08,365 [INFO]  Epoch[3] Time cost=0.345
2019-09-01 13:16:08,372 [INFO]  Saved checkpoint to "model/Largest_scale_collective_ritual_of_the_official_cult_frequency_for_the_audience_imputer/model-0003.params"
2019-09-01 13:16:08,402 [INFO]  Epoch[3] Validation-cross-entropy=0.175609
2019-09-01 13:16:08,404 [INFO]  Epoch[3] Validation-Largest_scale_collective_ritual_of_the_official_cult_frequency_for_the_audience-accuracy=0.937500
2019-09-01 13:16:08,583 [INFO]  Epoch[4] Batch [0-23]	Speed: 2196.89 samples/sec	cross-entropy=0.142015	Largest_scale_collective_ritual_of_the_official_cult_frequency_for_the_audience-accuracy=0.966146
2019-09-01 13:16:08,761 [INFO]  Epoch[4] Train-cross-entropy=0.134159
2019-09-01 13:16:08,763 [INFO]  Epoch[4] Train-Largest_scale_collective_ritual_of_the_official_cult_frequency_for_the_audience-accuracy=0.964286
2019-09-01 13:16:08,765 [INFO]  Epoch[4] Time cost=0.358
2019-09-01 13:16:08,771 [INFO]  Saved checkpoint to "model/Largest_scale_collective_ritual_of_the_official_cult_frequency_for_the_audience_imputer/model-0004.params"
2019-09-01 13:16:08,802 [INFO]  Epoch[4] Validation-cross-entropy=0.116815
2019-09-01 13:16:08,804 [INFO]  Epoch[4] Validation-Largest_scale_collective_ritual_of_the_official_cult_frequency_for_the_audience-accuracy=0.975000
2019-09-01 13:16:09,006 [INFO]  Epoch[5] Batch [0-23]	Speed: 1936.05 samples/sec	cross-entropy=0.097015	Largest_scale_collective_ritual_of_the_official_cult_frequency_for_the_audience-accuracy=0.976562
2019-09-01 13:16:09,159 [INFO]  Epoch[5] Train-cross-entropy=0.092984
2019-09-01 13:16:09,161 [INFO]  Epoch[5] Train-Largest_scale_collective_ritual_of_the_official_cult_frequency_for_the_audience-accuracy=0.979167
2019-09-01 13:16:09,163 [INFO]  Epoch[5] Time cost=0.358
2019-09-01 13:16:09,171 [INFO]  Saved checkpoint to "model/Largest_scale_collective_ritual_of_the_official_cult_frequency_for_the_audience_imputer/model-0005.params"
2019-09-01 13:16:09,201 [INFO]  Epoch[5] Validation-cross-entropy=0.079903
2019-09-01 13:16:09,204 [INFO]  Epoch[5] Validation-Largest_scale_collective_ritual_of_the_official_cult_frequency_for_the_audience-accuracy=0.987500
2019-09-01 13:16:09,375 [INFO]  Epoch[6] Batch [0-23]	Speed: 2287.46 samples/sec	cross-entropy=0.068897	Largest_scale_collective_ritual_of_the_official_cult_frequency_for_the_audience-accuracy=0.981771
2019-09-01 13:16:09,523 [INFO]  Epoch[6] Train-cross-entropy=0.068584
2019-09-01 13:16:09,525 [INFO]  Epoch[6] Train-Largest_scale_collective_ritual_of_the_official_cult_frequency_for_the_audience-accuracy=0.988095
2019-09-01 13:16:09,527 [INFO]  Epoch[6] Time cost=0.321
2019-09-01 13:16:09,534 [INFO]  Saved checkpoint to "model/Largest_scale_collective_ritual_of_the_official_cult_frequency_for_the_audience_imputer/model-0006.params"
2019-09-01 13:16:09,564 [INFO]  Epoch[6] Validation-cross-entropy=0.058206
2019-09-01 13:16:09,566 [INFO]  Epoch[6] Validation-Largest_scale_collective_ritual_of_the_official_cult_frequency_for_the_audience-accuracy=0.987500
2019-09-01 13:16:09,748 [INFO]  Epoch[7] Batch [0-23]	Speed: 2127.12 samples/sec	cross-entropy=0.049602	Largest_scale_collective_ritual_of_the_official_cult_frequency_for_the_audience-accuracy=0.992188
2019-09-01 13:16:09,899 [INFO]  Epoch[7] Train-cross-entropy=0.052876
2019-09-01 13:16:09,902 [INFO]  Epoch[7] Train-Largest_scale_collective_ritual_of_the_official_cult_frequency_for_the_audience-accuracy=0.991071
2019-09-01 13:16:09,904 [INFO]  Epoch[7] Time cost=0.336
2019-09-01 13:16:09,912 [INFO]  Saved checkpoint to "model/Largest_scale_collective_ritual_of_the_official_cult_frequency_for_the_audience_imputer/model-0007.params"
2019-09-01 13:16:09,941 [INFO]  Epoch[7] Validation-cross-entropy=0.048169
2019-09-01 13:16:09,944 [INFO]  Epoch[7] Validation-Largest_scale_collective_ritual_of_the_official_cult_frequency_for_the_audience-accuracy=0.987500
2019-09-01 13:16:10,118 [INFO]  Epoch[8] Batch [0-23]	Speed: 2245.01 samples/sec	cross-entropy=0.037818	Largest_scale_collective_ritual_of_the_official_cult_frequency_for_the_audience-accuracy=0.997396
2019-09-01 13:16:10,271 [INFO]  Epoch[8] Train-cross-entropy=0.042564
2019-09-01 13:16:10,273 [INFO]  Epoch[8] Train-Largest_scale_collective_ritual_of_the_official_cult_frequency_for_the_audience-accuracy=0.991071
2019-09-01 13:16:10,275 [INFO]  Epoch[8] Time cost=0.329
2019-09-01 13:16:10,283 [INFO]  Saved checkpoint to "model/Largest_scale_collective_ritual_of_the_official_cult_frequency_for_the_audience_imputer/model-0008.params"
2019-09-01 13:16:10,312 [INFO]  Epoch[8] Validation-cross-entropy=0.045055
2019-09-01 13:16:10,314 [INFO]  Epoch[8] Validation-Largest_scale_collective_ritual_of_the_official_cult_frequency_for_the_audience-accuracy=0.987500
2019-09-01 13:16:10,485 [INFO]  Epoch[9] Batch [0-23]	Speed: 2288.50 samples/sec	cross-entropy=0.029719	Largest_scale_collective_ritual_of_the_official_cult_frequency_for_the_audience-accuracy=0.997396
2019-09-01 13:16:10,634 [INFO]  Epoch[9] Train-cross-entropy=0.035854
2019-09-01 13:16:10,636 [INFO]  Epoch[9] Train-Largest_scale_collective_ritual_of_the_official_cult_frequency_for_the_audience-accuracy=0.988095
2019-09-01 13:16:10,637 [INFO]  Epoch[9] Time cost=0.321
2019-09-01 13:16:10,644 [INFO]  Saved checkpoint to "model/Largest_scale_collective_ritual_of_the_official_cult_frequency_for_the_audience_imputer/model-0009.params"
2019-09-01 13:16:10,675 [INFO]  Epoch[9] Validation-cross-entropy=0.042859
2019-09-01 13:16:10,677 [INFO]  Epoch[9] Validation-Largest_scale_collective_ritual_of_the_official_cult_frequency_for_the_audience-accuracy=0.987500
2019-09-01 13:16:10,849 [INFO]  Epoch[10] Batch [0-23]	Speed: 2302.31 samples/sec	cross-entropy=0.024299	Largest_scale_collective_ritual_of_the_official_cult_frequency_for_the_audience-accuracy=0.997396
2019-09-01 13:16:10,998 [INFO]  Epoch[10] Train-cross-entropy=0.032085
2019-09-01 13:16:11,000 [INFO]  Epoch[10] Train-Largest_scale_collective_ritual_of_the_official_cult_frequency_for_the_audience-accuracy=0.994048
2019-09-01 13:16:11,002 [INFO]  Epoch[10] Time cost=0.323
2019-09-01 13:16:11,008 [INFO]  Saved checkpoint to "model/Largest_scale_collective_ritual_of_the_official_cult_frequency_for_the_audience_imputer/model-0010.params"
2019-09-01 13:16:11,034 [INFO]  Epoch[10] Validation-cross-entropy=0.041537
2019-09-01 13:16:11,037 [INFO]  Epoch[10] Validation-Largest_scale_collective_ritual_of_the_official_cult_frequency_for_the_audience-accuracy=0.987500
2019-09-01 13:16:11,216 [INFO]  Epoch[11] Batch [0-23]	Speed: 2175.77 samples/sec	cross-entropy=0.020653	Largest_scale_collective_ritual_of_the_official_cult_frequency_for_the_audience-accuracy=0.997396
2019-09-01 13:16:11,369 [INFO]  Epoch[11] Train-cross-entropy=0.029566
2019-09-01 13:16:11,371 [INFO]  Epoch[11] Train-Largest_scale_collective_ritual_of_the_official_cult_frequency_for_the_audience-accuracy=0.991071
2019-09-01 13:16:11,373 [INFO]  Epoch[11] Time cost=0.334
2019-09-01 13:16:11,381 [INFO]  Saved checkpoint to "model/Largest_scale_collective_ritual_of_the_official_cult_frequency_for_the_audience_imputer/model-0011.params"
2019-09-01 13:16:11,411 [INFO]  Epoch[11] Validation-cross-entropy=0.040860
2019-09-01 13:16:11,413 [INFO]  Epoch[11] Validation-Largest_scale_collective_ritual_of_the_official_cult_frequency_for_the_audience-accuracy=0.987500
2019-09-01 13:16:11,636 [INFO]  Epoch[12] Batch [0-23]	Speed: 1720.00 samples/sec	cross-entropy=0.017782	Largest_scale_collective_ritual_of_the_official_cult_frequency_for_the_audience-accuracy=0.997396
2019-09-01 13:16:11,790 [INFO]  Epoch[12] Train-cross-entropy=0.027389
2019-09-01 13:16:11,792 [INFO]  Epoch[12] Train-Largest_scale_collective_ritual_of_the_official_cult_frequency_for_the_audience-accuracy=0.991071
2019-09-01 13:16:11,794 [INFO]  Epoch[12] Time cost=0.380
2019-09-01 13:16:11,802 [INFO]  Saved checkpoint to "model/Largest_scale_collective_ritual_of_the_official_cult_frequency_for_the_audience_imputer/model-0012.params"
2019-09-01 13:16:11,831 [INFO]  Epoch[12] Validation-cross-entropy=0.041423
2019-09-01 13:16:11,834 [INFO]  Epoch[12] Validation-Largest_scale_collective_ritual_of_the_official_cult_frequency_for_the_audience-accuracy=0.987500
2019-09-01 13:16:12,006 [INFO]  Epoch[13] Batch [0-23]	Speed: 2260.24 samples/sec	cross-entropy=0.015873	Largest_scale_collective_ritual_of_the_official_cult_frequency_for_the_audience-accuracy=0.997396
2019-09-01 13:16:12,156 [INFO]  Epoch[13] Train-cross-entropy=0.024497
2019-09-01 13:16:12,158 [INFO]  Epoch[13] Train-Largest_scale_collective_ritual_of_the_official_cult_frequency_for_the_audience-accuracy=0.991071
2019-09-01 13:16:12,159 [INFO]  Epoch[13] Time cost=0.324
2019-09-01 13:16:12,166 [INFO]  Saved checkpoint to "model/Largest_scale_collective_ritual_of_the_official_cult_frequency_for_the_audience_imputer/model-0013.params"
2019-09-01 13:16:12,197 [INFO]  Epoch[13] Validation-cross-entropy=0.042653
2019-09-01 13:16:12,199 [INFO]  Epoch[13] Validation-Largest_scale_collective_ritual_of_the_official_cult_frequency_for_the_audience-accuracy=0.987500
2019-09-01 13:16:12,379 [INFO]  Epoch[14] Batch [0-23]	Speed: 2202.65 samples/sec	cross-entropy=0.013649	Largest_scale_collective_ritual_of_the_official_cult_frequency_for_the_audience-accuracy=0.997396
2019-09-01 13:16:12,528 [INFO]  Epoch[14] Train-cross-entropy=0.022512
2019-09-01 13:16:12,530 [INFO]  Epoch[14] Train-Largest_scale_collective_ritual_of_the_official_cult_frequency_for_the_audience-accuracy=0.991071
2019-09-01 13:16:12,532 [INFO]  Epoch[14] Time cost=0.331
2019-09-01 13:16:12,539 [INFO]  Saved checkpoint to "model/Largest_scale_collective_ritual_of_the_official_cult_frequency_for_the_audience_imputer/model-0014.params"
2019-09-01 13:16:12,565 [INFO]  Epoch[14] Validation-cross-entropy=0.042207
2019-09-01 13:16:12,568 [INFO]  Epoch[14] Validation-Largest_scale_collective_ritual_of_the_official_cult_frequency_for_the_audience-accuracy=0.987500
2019-09-01 13:16:12,743 [INFO]  Epoch[15] Batch [0-23]	Speed: 2231.99 samples/sec	cross-entropy=0.012214	Largest_scale_collective_ritual_of_the_official_cult_frequency_for_the_audience-accuracy=0.997396
2019-09-01 13:16:12,894 [INFO]  Epoch[15] Train-cross-entropy=0.020546
2019-09-01 13:16:12,896 [INFO]  Epoch[15] Train-Largest_scale_collective_ritual_of_the_official_cult_frequency_for_the_audience-accuracy=0.991071
2019-09-01 13:16:12,898 [INFO]  Epoch[15] Time cost=0.327
2019-09-01 13:16:12,905 [INFO]  Saved checkpoint to "model/Largest_scale_collective_ritual_of_the_official_cult_frequency_for_the_audience_imputer/model-0015.params"
2019-09-01 13:16:12,930 [INFO]  Epoch[15] Validation-cross-entropy=0.043369
2019-09-01 13:16:12,933 [INFO]  Epoch[15] Validation-Largest_scale_collective_ritual_of_the_official_cult_frequency_for_the_audience-accuracy=0.987500
2019-09-01 13:16:13,103 [INFO]  Epoch[16] Batch [0-23]	Speed: 2295.40 samples/sec	cross-entropy=0.010744	Largest_scale_collective_ritual_of_the_official_cult_frequency_for_the_audience-accuracy=0.997396
2019-09-01 13:16:13,253 [INFO]  Epoch[16] Train-cross-entropy=0.018308
2019-09-01 13:16:13,255 [INFO]  Epoch[16] Train-Largest_scale_collective_ritual_of_the_official_cult_frequency_for_the_audience-accuracy=0.994048
2019-09-01 13:16:13,256 [INFO]  Epoch[16] Time cost=0.321
2019-09-01 13:16:13,263 [INFO]  Saved checkpoint to "model/Largest_scale_collective_ritual_of_the_official_cult_frequency_for_the_audience_imputer/model-0016.params"
2019-09-01 13:16:13,292 [INFO]  No improvement detected for 5 epochs compared to 0.040859890077263115 last error obtained: 0.0440983640961349, stopping here
2019-09-01 13:16:13,294 [INFO]  
========== done (6.363764047622681 s) fit model
2019-09-01 13:16:15,586 [INFO]  CategoricalEncoder for column Largest_scale_ritual_frequency_for_ritual_specialist                                found only 72 occurrences of value once per generation
2019-09-01 13:16:15,588 [INFO]  CategoricalEncoder for column Largest_scale_ritual_frequency_for_ritual_specialist                                found only 41 occurrences of value seasonally
2019-09-01 13:16:15,591 [INFO]  CategoricalEncoder for column Largest_scale_ritual_frequency_for_ritual_specialist                                found only 32 occurrences of value not applicable
2019-09-01 13:16:15,593 [INFO]  CategoricalEncoder for column Largest_scale_ritual_frequency_for_ritual_specialist                                found only 27 occurrences of value daily
2019-09-01 13:16:15,594 [INFO]  CategoricalEncoder for column Largest_scale_ritual_frequency_for_ritual_specialist                                found only 20 occurrences of value once in a lifetime
2019-09-01 13:16:15,598 [INFO]  CategoricalEncoder for column Largest_scale_ritual_frequency_for_ritual_specialist                                found only 11 occurrences of value monthly
2019-09-01 13:16:17,391 [WARNING]  Test set does not contain any ocurrences of values [daily] in column [Largest_scale_ritual_frequency_for_ritual_specialist], consider using a more representative test set.
2019-09-01 13:16:17,396 [INFO]  
========== start: fit model
2019-09-01 13:16:17,398 [WARNING]  Already bound, ignoring bind()
2019-09-01 13:16:17,568 [INFO]  Epoch[0] Batch [0-22]	Speed: 2200.49 samples/sec	cross-entropy=1.041817	Largest_scale_ritual_frequency_for_ritual_specialist-accuracy=0.698370
2019-09-01 13:16:17,697 [INFO]  Epoch[0] Train-cross-entropy=0.781947
2019-09-01 13:16:17,699 [INFO]  Epoch[0] Train-Largest_scale_ritual_frequency_for_ritual_specialist-accuracy=0.725000
2019-09-01 13:16:17,701 [INFO]  Epoch[0] Time cost=0.301
2019-09-01 13:16:17,707 [INFO]  Saved checkpoint to "model/Largest_scale_ritual_frequency_for_ritual_specialist_imputer/model-0000.params"
2019-09-01 13:16:17,733 [INFO]  Epoch[0] Validation-cross-entropy=0.621789
2019-09-01 13:16:17,736 [INFO]  Epoch[0] Validation-Largest_scale_ritual_frequency_for_ritual_specialist-accuracy=0.800000
2019-09-01 13:16:17,897 [INFO]  Epoch[1] Batch [0-22]	Speed: 2309.47 samples/sec	cross-entropy=0.491102	Largest_scale_ritual_frequency_for_ritual_specialist-accuracy=0.815217
2019-09-01 13:16:18,026 [INFO]  Epoch[1] Train-cross-entropy=0.447518
2019-09-01 13:16:18,028 [INFO]  Epoch[1] Train-Largest_scale_ritual_frequency_for_ritual_specialist-accuracy=0.812500
2019-09-01 13:16:18,030 [INFO]  Epoch[1] Time cost=0.292
2019-09-01 13:16:18,036 [INFO]  Saved checkpoint to "model/Largest_scale_ritual_frequency_for_ritual_specialist_imputer/model-0001.params"
2019-09-01 13:16:18,063 [INFO]  Epoch[1] Validation-cross-entropy=0.370165
2019-09-01 13:16:18,065 [INFO]  Epoch[1] Validation-Largest_scale_ritual_frequency_for_ritual_specialist-accuracy=0.850000
2019-09-01 13:16:18,218 [INFO]  Epoch[2] Batch [0-22]	Speed: 2446.41 samples/sec	cross-entropy=0.278238	Largest_scale_ritual_frequency_for_ritual_specialist-accuracy=0.904891
2019-09-01 13:16:18,347 [INFO]  Epoch[2] Train-cross-entropy=0.255829
2019-09-01 13:16:18,349 [INFO]  Epoch[2] Train-Largest_scale_ritual_frequency_for_ritual_specialist-accuracy=0.890625
2019-09-01 13:16:18,351 [INFO]  Epoch[2] Time cost=0.283
2019-09-01 13:16:18,357 [INFO]  Saved checkpoint to "model/Largest_scale_ritual_frequency_for_ritual_specialist_imputer/model-0002.params"
2019-09-01 13:16:18,381 [INFO]  Epoch[2] Validation-cross-entropy=0.242250
2019-09-01 13:16:18,385 [INFO]  Epoch[2] Validation-Largest_scale_ritual_frequency_for_ritual_specialist-accuracy=0.900000
2019-09-01 13:16:18,539 [INFO]  Epoch[3] Batch [0-22]	Speed: 2446.09 samples/sec	cross-entropy=0.164431	Largest_scale_ritual_frequency_for_ritual_specialist-accuracy=0.951087
2019-09-01 13:16:18,668 [INFO]  Epoch[3] Train-cross-entropy=0.155951
2019-09-01 13:16:18,670 [INFO]  Epoch[3] Train-Largest_scale_ritual_frequency_for_ritual_specialist-accuracy=0.940625
2019-09-01 13:16:18,672 [INFO]  Epoch[3] Time cost=0.284
2019-09-01 13:16:18,678 [INFO]  Saved checkpoint to "model/Largest_scale_ritual_frequency_for_ritual_specialist_imputer/model-0003.params"
2019-09-01 13:16:18,702 [INFO]  Epoch[3] Validation-cross-entropy=0.165950
2019-09-01 13:16:18,704 [INFO]  Epoch[3] Validation-Largest_scale_ritual_frequency_for_ritual_specialist-accuracy=0.987500
2019-09-01 13:16:18,854 [INFO]  Epoch[4] Batch [0-22]	Speed: 2502.24 samples/sec	cross-entropy=0.101198	Largest_scale_ritual_frequency_for_ritual_specialist-accuracy=0.975543
2019-09-01 13:16:18,985 [INFO]  Epoch[4] Train-cross-entropy=0.099255
2019-09-01 13:16:18,987 [INFO]  Epoch[4] Train-Largest_scale_ritual_frequency_for_ritual_specialist-accuracy=0.971875
2019-09-01 13:16:18,988 [INFO]  Epoch[4] Time cost=0.281
2019-09-01 13:16:18,994 [INFO]  Saved checkpoint to "model/Largest_scale_ritual_frequency_for_ritual_specialist_imputer/model-0004.params"
2019-09-01 13:16:19,023 [INFO]  Epoch[4] Validation-cross-entropy=0.111775
2019-09-01 13:16:19,025 [INFO]  Epoch[4] Validation-Largest_scale_ritual_frequency_for_ritual_specialist-accuracy=0.987500
2019-09-01 13:16:19,189 [INFO]  Epoch[5] Batch [0-22]	Speed: 2304.34 samples/sec	cross-entropy=0.066608	Largest_scale_ritual_frequency_for_ritual_specialist-accuracy=0.991848
2019-09-01 13:16:19,331 [INFO]  Epoch[5] Train-cross-entropy=0.065234
2019-09-01 13:16:19,333 [INFO]  Epoch[5] Train-Largest_scale_ritual_frequency_for_ritual_specialist-accuracy=0.987500
2019-09-01 13:16:19,336 [INFO]  Epoch[5] Time cost=0.308
2019-09-01 13:16:19,343 [INFO]  Saved checkpoint to "model/Largest_scale_ritual_frequency_for_ritual_specialist_imputer/model-0005.params"
2019-09-01 13:16:19,369 [INFO]  Epoch[5] Validation-cross-entropy=0.078140
2019-09-01 13:16:19,372 [INFO]  Epoch[5] Validation-Largest_scale_ritual_frequency_for_ritual_specialist-accuracy=0.987500
2019-09-01 13:16:19,525 [INFO]  Epoch[6] Batch [0-22]	Speed: 2441.37 samples/sec	cross-entropy=0.045464	Largest_scale_ritual_frequency_for_ritual_specialist-accuracy=0.989130
2019-09-01 13:16:19,656 [INFO]  Epoch[6] Train-cross-entropy=0.045866
2019-09-01 13:16:19,658 [INFO]  Epoch[6] Train-Largest_scale_ritual_frequency_for_ritual_specialist-accuracy=0.993750
2019-09-01 13:16:19,660 [INFO]  Epoch[6] Time cost=0.285
2019-09-01 13:16:19,666 [INFO]  Saved checkpoint to "model/Largest_scale_ritual_frequency_for_ritual_specialist_imputer/model-0006.params"
2019-09-01 13:16:19,690 [INFO]  Epoch[6] Validation-cross-entropy=0.047898
2019-09-01 13:16:19,693 [INFO]  Epoch[6] Validation-Largest_scale_ritual_frequency_for_ritual_specialist-accuracy=0.987500
2019-09-01 13:16:19,848 [INFO]  Epoch[7] Batch [0-22]	Speed: 2409.37 samples/sec	cross-entropy=0.032084	Largest_scale_ritual_frequency_for_ritual_specialist-accuracy=0.991848
2019-09-01 13:16:19,981 [INFO]  Epoch[7] Train-cross-entropy=0.034656
2019-09-01 13:16:19,983 [INFO]  Epoch[7] Train-Largest_scale_ritual_frequency_for_ritual_specialist-accuracy=0.996875
2019-09-01 13:16:19,985 [INFO]  Epoch[7] Time cost=0.290
2019-09-01 13:16:19,991 [INFO]  Saved checkpoint to "model/Largest_scale_ritual_frequency_for_ritual_specialist_imputer/model-0007.params"
2019-09-01 13:16:20,021 [INFO]  Epoch[7] Validation-cross-entropy=0.031341
2019-09-01 13:16:20,023 [INFO]  Epoch[7] Validation-Largest_scale_ritual_frequency_for_ritual_specialist-accuracy=1.000000
2019-09-01 13:16:20,175 [INFO]  Epoch[8] Batch [0-22]	Speed: 2488.28 samples/sec	cross-entropy=0.023027	Largest_scale_ritual_frequency_for_ritual_specialist-accuracy=0.994565
2019-09-01 13:16:20,310 [INFO]  Epoch[8] Train-cross-entropy=0.028507
2019-09-01 13:16:20,312 [INFO]  Epoch[8] Train-Largest_scale_ritual_frequency_for_ritual_specialist-accuracy=0.996875
2019-09-01 13:16:20,314 [INFO]  Epoch[8] Time cost=0.289
2019-09-01 13:16:20,320 [INFO]  Saved checkpoint to "model/Largest_scale_ritual_frequency_for_ritual_specialist_imputer/model-0008.params"
2019-09-01 13:16:20,351 [INFO]  Epoch[8] Validation-cross-entropy=0.022327
2019-09-01 13:16:20,353 [INFO]  Epoch[8] Validation-Largest_scale_ritual_frequency_for_ritual_specialist-accuracy=1.000000
2019-09-01 13:16:20,514 [INFO]  Epoch[9] Batch [0-22]	Speed: 2352.84 samples/sec	cross-entropy=0.017937	Largest_scale_ritual_frequency_for_ritual_specialist-accuracy=0.997283
2019-09-01 13:16:20,645 [INFO]  Epoch[9] Train-cross-entropy=0.023868
2019-09-01 13:16:20,647 [INFO]  Epoch[9] Train-Largest_scale_ritual_frequency_for_ritual_specialist-accuracy=0.996875
2019-09-01 13:16:20,648 [INFO]  Epoch[9] Time cost=0.293
2019-09-01 13:16:20,654 [INFO]  Saved checkpoint to "model/Largest_scale_ritual_frequency_for_ritual_specialist_imputer/model-0009.params"
2019-09-01 13:16:20,679 [INFO]  Epoch[9] Validation-cross-entropy=0.019909
2019-09-01 13:16:20,683 [INFO]  Epoch[9] Validation-Largest_scale_ritual_frequency_for_ritual_specialist-accuracy=1.000000
2019-09-01 13:16:20,840 [INFO]  Epoch[10] Batch [0-22]	Speed: 2382.51 samples/sec	cross-entropy=0.013970	Largest_scale_ritual_frequency_for_ritual_specialist-accuracy=0.997283
2019-09-01 13:16:20,981 [INFO]  Epoch[10] Train-cross-entropy=0.020826
2019-09-01 13:16:20,984 [INFO]  Epoch[10] Train-Largest_scale_ritual_frequency_for_ritual_specialist-accuracy=0.996875
2019-09-01 13:16:20,986 [INFO]  Epoch[10] Time cost=0.300
2019-09-01 13:16:20,993 [INFO]  Saved checkpoint to "model/Largest_scale_ritual_frequency_for_ritual_specialist_imputer/model-0010.params"
2019-09-01 13:16:21,022 [INFO]  Epoch[10] Validation-cross-entropy=0.018759
2019-09-01 13:16:21,024 [INFO]  Epoch[10] Validation-Largest_scale_ritual_frequency_for_ritual_specialist-accuracy=1.000000
2019-09-01 13:16:21,181 [INFO]  Epoch[11] Batch [0-22]	Speed: 2377.46 samples/sec	cross-entropy=0.011840	Largest_scale_ritual_frequency_for_ritual_specialist-accuracy=0.997283
2019-09-01 13:16:21,317 [INFO]  Epoch[11] Train-cross-entropy=0.019260
2019-09-01 13:16:21,319 [INFO]  Epoch[11] Train-Largest_scale_ritual_frequency_for_ritual_specialist-accuracy=0.996875
2019-09-01 13:16:21,321 [INFO]  Epoch[11] Time cost=0.295
2019-09-01 13:16:21,328 [INFO]  Saved checkpoint to "model/Largest_scale_ritual_frequency_for_ritual_specialist_imputer/model-0011.params"
2019-09-01 13:16:21,357 [INFO]  Epoch[11] Validation-cross-entropy=0.016587
2019-09-01 13:16:21,359 [INFO]  Epoch[11] Validation-Largest_scale_ritual_frequency_for_ritual_specialist-accuracy=1.000000
2019-09-01 13:16:21,524 [INFO]  Epoch[12] Batch [0-22]	Speed: 2290.56 samples/sec	cross-entropy=0.010267	Largest_scale_ritual_frequency_for_ritual_specialist-accuracy=0.997283
2019-09-01 13:16:21,673 [INFO]  Epoch[12] Train-cross-entropy=0.017722
2019-09-01 13:16:21,675 [INFO]  Epoch[12] Train-Largest_scale_ritual_frequency_for_ritual_specialist-accuracy=0.996875
2019-09-01 13:16:21,677 [INFO]  Epoch[12] Time cost=0.316
2019-09-01 13:16:21,689 [INFO]  Saved checkpoint to "model/Largest_scale_ritual_frequency_for_ritual_specialist_imputer/model-0012.params"
2019-09-01 13:16:21,725 [INFO]  Epoch[12] Validation-cross-entropy=0.017174
2019-09-01 13:16:21,727 [INFO]  Epoch[12] Validation-Largest_scale_ritual_frequency_for_ritual_specialist-accuracy=1.000000
2019-09-01 13:16:21,894 [INFO]  Epoch[13] Batch [0-22]	Speed: 2278.72 samples/sec	cross-entropy=0.009224	Largest_scale_ritual_frequency_for_ritual_specialist-accuracy=0.997283
2019-09-01 13:16:22,044 [INFO]  Epoch[13] Train-cross-entropy=0.017162
2019-09-01 13:16:22,046 [INFO]  Epoch[13] Train-Largest_scale_ritual_frequency_for_ritual_specialist-accuracy=0.996875
2019-09-01 13:16:22,049 [INFO]  Epoch[13] Time cost=0.320
2019-09-01 13:16:22,056 [INFO]  Saved checkpoint to "model/Largest_scale_ritual_frequency_for_ritual_specialist_imputer/model-0013.params"
2019-09-01 13:16:22,083 [INFO]  Epoch[13] Validation-cross-entropy=0.016525
2019-09-01 13:16:22,086 [INFO]  Epoch[13] Validation-Largest_scale_ritual_frequency_for_ritual_specialist-accuracy=1.000000
2019-09-01 13:16:22,239 [INFO]  Epoch[14] Batch [0-22]	Speed: 2450.84 samples/sec	cross-entropy=0.008234	Largest_scale_ritual_frequency_for_ritual_specialist-accuracy=0.997283
2019-09-01 13:16:22,370 [INFO]  Epoch[14] Train-cross-entropy=0.015737
2019-09-01 13:16:22,372 [INFO]  Epoch[14] Train-Largest_scale_ritual_frequency_for_ritual_specialist-accuracy=0.996875
2019-09-01 13:16:22,374 [INFO]  Epoch[14] Time cost=0.286
2019-09-01 13:16:22,380 [INFO]  Saved checkpoint to "model/Largest_scale_ritual_frequency_for_ritual_specialist_imputer/model-0014.params"
2019-09-01 13:16:22,407 [INFO]  Epoch[14] Validation-cross-entropy=0.019800
2019-09-01 13:16:22,410 [INFO]  Epoch[14] Validation-Largest_scale_ritual_frequency_for_ritual_specialist-accuracy=1.000000
2019-09-01 13:16:22,561 [INFO]  Epoch[15] Batch [0-22]	Speed: 2458.78 samples/sec	cross-entropy=0.007925	Largest_scale_ritual_frequency_for_ritual_specialist-accuracy=0.997283
2019-09-01 13:16:22,708 [INFO]  Epoch[15] Train-cross-entropy=0.016116
2019-09-01 13:16:22,709 [INFO]  Epoch[15] Train-Largest_scale_ritual_frequency_for_ritual_specialist-accuracy=0.996875
2019-09-01 13:16:22,711 [INFO]  Epoch[15] Time cost=0.300
2019-09-01 13:16:22,717 [INFO]  Saved checkpoint to "model/Largest_scale_ritual_frequency_for_ritual_specialist_imputer/model-0015.params"
2019-09-01 13:16:22,746 [INFO]  Epoch[15] Validation-cross-entropy=0.020248
2019-09-01 13:16:22,748 [INFO]  Epoch[15] Validation-Largest_scale_ritual_frequency_for_ritual_specialist-accuracy=1.000000
2019-09-01 13:16:22,899 [INFO]  Epoch[16] Batch [0-22]	Speed: 2467.06 samples/sec	cross-entropy=0.007338	Largest_scale_ritual_frequency_for_ritual_specialist-accuracy=0.997283
2019-09-01 13:16:23,031 [INFO]  Epoch[16] Train-cross-entropy=0.015404
2019-09-01 13:16:23,033 [INFO]  Epoch[16] Train-Largest_scale_ritual_frequency_for_ritual_specialist-accuracy=0.996875
2019-09-01 13:16:23,034 [INFO]  Epoch[16] Time cost=0.285
2019-09-01 13:16:23,041 [INFO]  Saved checkpoint to "model/Largest_scale_ritual_frequency_for_ritual_specialist_imputer/model-0016.params"
2019-09-01 13:16:23,065 [INFO]  Epoch[16] Validation-cross-entropy=0.021897
2019-09-01 13:16:23,068 [INFO]  Epoch[16] Validation-Largest_scale_ritual_frequency_for_ritual_specialist-accuracy=0.975000
2019-09-01 13:16:23,230 [INFO]  Epoch[17] Batch [0-22]	Speed: 2308.21 samples/sec	cross-entropy=0.006677	Largest_scale_ritual_frequency_for_ritual_specialist-accuracy=0.997283
2019-09-01 13:16:23,368 [INFO]  Epoch[17] Train-cross-entropy=0.014112
2019-09-01 13:16:23,370 [INFO]  Epoch[17] Train-Largest_scale_ritual_frequency_for_ritual_specialist-accuracy=0.996875
2019-09-01 13:16:23,372 [INFO]  Epoch[17] Time cost=0.302
2019-09-01 13:16:23,378 [INFO]  Saved checkpoint to "model/Largest_scale_ritual_frequency_for_ritual_specialist_imputer/model-0017.params"
2019-09-01 13:16:23,414 [INFO]  No improvement detected for 5 epochs compared to 0.017173508275300266 last error obtained: 0.02088190200738609, stopping here
2019-09-01 13:16:23,416 [INFO]  
========== done (6.019901990890503 s) fit model
2019-09-01 13:16:25,843 [INFO]  CategoricalEncoder for column Largest_scale_ritual_frequency_per_participant                                found only 68 occurrences of value once per generation
2019-09-01 13:16:25,846 [INFO]  CategoricalEncoder for column Largest_scale_ritual_frequency_per_participant                                found only 68 occurrences of value seasonally
2019-09-01 13:16:25,849 [INFO]  CategoricalEncoder for column Largest_scale_ritual_frequency_per_participant                                found only 7 occurrences of value monthly/seasonal
2019-09-01 13:16:25,850 [INFO]  CategoricalEncoder for column Largest_scale_ritual_frequency_per_participant                                found only 5 occurrences of value weekly
2019-09-01 13:16:25,852 [INFO]  CategoricalEncoder for column Largest_scale_ritual_frequency_per_participant                                found only 2 occurrences of value monthly
2019-09-01 13:16:27,631 [WARNING]  Test set does not contain any ocurrences of values [monthly] in column [Largest_scale_ritual_frequency_per_participant], consider using a more representative test set.
2019-09-01 13:16:27,636 [INFO]  
========== start: fit model
2019-09-01 13:16:27,638 [WARNING]  Already bound, ignoring bind()
2019-09-01 13:16:27,804 [INFO]  Epoch[0] Batch [0-22]	Speed: 2260.01 samples/sec	cross-entropy=1.085716	Largest_scale_ritual_frequency_per_participant-accuracy=0.608696
2019-09-01 13:16:27,940 [INFO]  Epoch[0] Train-cross-entropy=0.761444
2019-09-01 13:16:27,943 [INFO]  Epoch[0] Train-Largest_scale_ritual_frequency_per_participant-accuracy=0.711310
2019-09-01 13:16:27,945 [INFO]  Epoch[0] Time cost=0.304
2019-09-01 13:16:27,952 [INFO]  Saved checkpoint to "model/Largest_scale_ritual_frequency_per_participant_imputer/model-0000.params"
2019-09-01 13:16:27,977 [INFO]  Epoch[0] Validation-cross-entropy=0.688923
2019-09-01 13:16:27,980 [INFO]  Epoch[0] Validation-Largest_scale_ritual_frequency_per_participant-accuracy=0.725000
2019-09-01 13:16:28,134 [INFO]  Epoch[1] Batch [0-22]	Speed: 2452.37 samples/sec	cross-entropy=0.501985	Largest_scale_ritual_frequency_per_participant-accuracy=0.815217
2019-09-01 13:16:28,271 [INFO]  Epoch[1] Train-cross-entropy=0.447866
2019-09-01 13:16:28,273 [INFO]  Epoch[1] Train-Largest_scale_ritual_frequency_per_participant-accuracy=0.806548
2019-09-01 13:16:28,275 [INFO]  Epoch[1] Time cost=0.292
2019-09-01 13:16:28,282 [INFO]  Saved checkpoint to "model/Largest_scale_ritual_frequency_per_participant_imputer/model-0001.params"
2019-09-01 13:16:28,312 [INFO]  Epoch[1] Validation-cross-entropy=0.516159
2019-09-01 13:16:28,314 [INFO]  Epoch[1] Validation-Largest_scale_ritual_frequency_per_participant-accuracy=0.812500
2019-09-01 13:16:28,465 [INFO]  Epoch[2] Batch [0-22]	Speed: 2512.39 samples/sec	cross-entropy=0.300062	Largest_scale_ritual_frequency_per_participant-accuracy=0.883152
2019-09-01 13:16:28,601 [INFO]  Epoch[2] Train-cross-entropy=0.281745
2019-09-01 13:16:28,603 [INFO]  Epoch[2] Train-Largest_scale_ritual_frequency_per_participant-accuracy=0.913690
2019-09-01 13:16:28,605 [INFO]  Epoch[2] Time cost=0.288
2019-09-01 13:16:28,611 [INFO]  Saved checkpoint to "model/Largest_scale_ritual_frequency_per_participant_imputer/model-0002.params"
2019-09-01 13:16:28,635 [INFO]  Epoch[2] Validation-cross-entropy=0.380620
2019-09-01 13:16:28,638 [INFO]  Epoch[2] Validation-Largest_scale_ritual_frequency_per_participant-accuracy=0.875000
2019-09-01 13:16:28,786 [INFO]  Epoch[3] Batch [0-22]	Speed: 2521.11 samples/sec	cross-entropy=0.184617	Largest_scale_ritual_frequency_per_participant-accuracy=0.948370
2019-09-01 13:16:28,921 [INFO]  Epoch[3] Train-cross-entropy=0.178894
2019-09-01 13:16:28,923 [INFO]  Epoch[3] Train-Largest_scale_ritual_frequency_per_participant-accuracy=0.946429
2019-09-01 13:16:28,925 [INFO]  Epoch[3] Time cost=0.285
2019-09-01 13:16:28,931 [INFO]  Saved checkpoint to "model/Largest_scale_ritual_frequency_per_participant_imputer/model-0003.params"
2019-09-01 13:16:28,956 [INFO]  Epoch[3] Validation-cross-entropy=0.282694
2019-09-01 13:16:28,959 [INFO]  Epoch[3] Validation-Largest_scale_ritual_frequency_per_participant-accuracy=0.937500
2019-09-01 13:16:29,107 [INFO]  Epoch[4] Batch [0-22]	Speed: 2522.77 samples/sec	cross-entropy=0.118565	Largest_scale_ritual_frequency_per_participant-accuracy=0.986413
2019-09-01 13:16:29,268 [INFO]  Epoch[4] Train-cross-entropy=0.118541
2019-09-01 13:16:29,270 [INFO]  Epoch[4] Train-Largest_scale_ritual_frequency_per_participant-accuracy=0.973214
2019-09-01 13:16:29,272 [INFO]  Epoch[4] Time cost=0.311
2019-09-01 13:16:29,278 [INFO]  Saved checkpoint to "model/Largest_scale_ritual_frequency_per_participant_imputer/model-0004.params"
2019-09-01 13:16:29,304 [INFO]  Epoch[4] Validation-cross-entropy=0.215571
2019-09-01 13:16:29,307 [INFO]  Epoch[4] Validation-Largest_scale_ritual_frequency_per_participant-accuracy=0.950000
2019-09-01 13:16:29,457 [INFO]  Epoch[5] Batch [0-22]	Speed: 2493.17 samples/sec	cross-entropy=0.084186	Largest_scale_ritual_frequency_per_participant-accuracy=0.991848
2019-09-01 13:16:29,596 [INFO]  Epoch[5] Train-cross-entropy=0.086870
2019-09-01 13:16:29,598 [INFO]  Epoch[5] Train-Largest_scale_ritual_frequency_per_participant-accuracy=0.985119
2019-09-01 13:16:29,600 [INFO]  Epoch[5] Time cost=0.291
2019-09-01 13:16:29,606 [INFO]  Saved checkpoint to "model/Largest_scale_ritual_frequency_per_participant_imputer/model-0005.params"
2019-09-01 13:16:29,635 [INFO]  Epoch[5] Validation-cross-entropy=0.169973
2019-09-01 13:16:29,637 [INFO]  Epoch[5] Validation-Largest_scale_ritual_frequency_per_participant-accuracy=0.962500
2019-09-01 13:16:29,788 [INFO]  Epoch[6] Batch [0-22]	Speed: 2471.63 samples/sec	cross-entropy=0.062569	Largest_scale_ritual_frequency_per_participant-accuracy=0.991848
2019-09-01 13:16:29,926 [INFO]  Epoch[6] Train-cross-entropy=0.067358
2019-09-01 13:16:29,928 [INFO]  Epoch[6] Train-Largest_scale_ritual_frequency_per_participant-accuracy=0.991071
2019-09-01 13:16:29,930 [INFO]  Epoch[6] Time cost=0.291
2019-09-01 13:16:29,936 [INFO]  Saved checkpoint to "model/Largest_scale_ritual_frequency_per_participant_imputer/model-0006.params"
2019-09-01 13:16:29,962 [INFO]  Epoch[6] Validation-cross-entropy=0.132689
2019-09-01 13:16:29,964 [INFO]  Epoch[6] Validation-Largest_scale_ritual_frequency_per_participant-accuracy=0.975000
2019-09-01 13:16:30,116 [INFO]  Epoch[7] Batch [0-22]	Speed: 2462.11 samples/sec	cross-entropy=0.049285	Largest_scale_ritual_frequency_per_participant-accuracy=0.994565
2019-09-01 13:16:30,287 [INFO]  Epoch[7] Train-cross-entropy=0.053759
2019-09-01 13:16:30,289 [INFO]  Epoch[7] Train-Largest_scale_ritual_frequency_per_participant-accuracy=0.994048
2019-09-01 13:16:30,291 [INFO]  Epoch[7] Time cost=0.324
2019-09-01 13:16:30,296 [INFO]  Saved checkpoint to "model/Largest_scale_ritual_frequency_per_participant_imputer/model-0007.params"
2019-09-01 13:16:30,321 [INFO]  Epoch[7] Validation-cross-entropy=0.104659
2019-09-01 13:16:30,325 [INFO]  Epoch[7] Validation-Largest_scale_ritual_frequency_per_participant-accuracy=0.975000
2019-09-01 13:16:30,482 [INFO]  Epoch[8] Batch [0-22]	Speed: 2390.61 samples/sec	cross-entropy=0.037773	Largest_scale_ritual_frequency_per_participant-accuracy=0.997283
2019-09-01 13:16:30,629 [INFO]  Epoch[8] Train-cross-entropy=0.043871
2019-09-01 13:16:30,631 [INFO]  Epoch[8] Train-Largest_scale_ritual_frequency_per_participant-accuracy=0.994048
2019-09-01 13:16:30,633 [INFO]  Epoch[8] Time cost=0.306
2019-09-01 13:16:30,640 [INFO]  Saved checkpoint to "model/Largest_scale_ritual_frequency_per_participant_imputer/model-0008.params"
2019-09-01 13:16:30,667 [INFO]  Epoch[8] Validation-cross-entropy=0.081095
2019-09-01 13:16:30,670 [INFO]  Epoch[8] Validation-Largest_scale_ritual_frequency_per_participant-accuracy=0.987500
2019-09-01 13:16:30,827 [INFO]  Epoch[9] Batch [0-22]	Speed: 2380.56 samples/sec	cross-entropy=0.029127	Largest_scale_ritual_frequency_per_participant-accuracy=1.000000
2019-09-01 13:16:30,967 [INFO]  Epoch[9] Train-cross-entropy=0.035663
2019-09-01 13:16:30,970 [INFO]  Epoch[9] Train-Largest_scale_ritual_frequency_per_participant-accuracy=0.994048
2019-09-01 13:16:30,972 [INFO]  Epoch[9] Time cost=0.300
2019-09-01 13:16:30,978 [INFO]  Saved checkpoint to "model/Largest_scale_ritual_frequency_per_participant_imputer/model-0009.params"
2019-09-01 13:16:31,013 [INFO]  Epoch[9] Validation-cross-entropy=0.066941
2019-09-01 13:16:31,016 [INFO]  Epoch[9] Validation-Largest_scale_ritual_frequency_per_participant-accuracy=1.000000
2019-09-01 13:16:31,171 [INFO]  Epoch[10] Batch [0-22]	Speed: 2442.17 samples/sec	cross-entropy=0.023639	Largest_scale_ritual_frequency_per_participant-accuracy=1.000000
2019-09-01 13:16:31,311 [INFO]  Epoch[10] Train-cross-entropy=0.029262
2019-09-01 13:16:31,314 [INFO]  Epoch[10] Train-Largest_scale_ritual_frequency_per_participant-accuracy=0.994048
2019-09-01 13:16:31,316 [INFO]  Epoch[10] Time cost=0.298
2019-09-01 13:16:31,323 [INFO]  Saved checkpoint to "model/Largest_scale_ritual_frequency_per_participant_imputer/model-0010.params"
2019-09-01 13:16:31,351 [INFO]  Epoch[10] Validation-cross-entropy=0.055615
2019-09-01 13:16:31,354 [INFO]  Epoch[10] Validation-Largest_scale_ritual_frequency_per_participant-accuracy=1.000000
2019-09-01 13:16:31,510 [INFO]  Epoch[11] Batch [0-22]	Speed: 2406.86 samples/sec	cross-entropy=0.019624	Largest_scale_ritual_frequency_per_participant-accuracy=1.000000
2019-09-01 13:16:31,676 [INFO]  Epoch[11] Train-cross-entropy=0.024561
2019-09-01 13:16:31,678 [INFO]  Epoch[11] Train-Largest_scale_ritual_frequency_per_participant-accuracy=0.994048
2019-09-01 13:16:31,680 [INFO]  Epoch[11] Time cost=0.324
2019-09-01 13:16:31,688 [INFO]  Saved checkpoint to "model/Largest_scale_ritual_frequency_per_participant_imputer/model-0011.params"
2019-09-01 13:16:31,715 [INFO]  Epoch[11] Validation-cross-entropy=0.053201
2019-09-01 13:16:31,718 [INFO]  Epoch[11] Validation-Largest_scale_ritual_frequency_per_participant-accuracy=1.000000
2019-09-01 13:16:31,874 [INFO]  Epoch[12] Batch [0-22]	Speed: 2395.80 samples/sec	cross-entropy=0.016536	Largest_scale_ritual_frequency_per_participant-accuracy=1.000000
2019-09-01 13:16:32,016 [INFO]  Epoch[12] Train-cross-entropy=0.020150
2019-09-01 13:16:32,018 [INFO]  Epoch[12] Train-Largest_scale_ritual_frequency_per_participant-accuracy=0.994048
2019-09-01 13:16:32,021 [INFO]  Epoch[12] Time cost=0.300
2019-09-01 13:16:32,028 [INFO]  Saved checkpoint to "model/Largest_scale_ritual_frequency_per_participant_imputer/model-0012.params"
2019-09-01 13:16:32,055 [INFO]  Epoch[12] Validation-cross-entropy=0.048107
2019-09-01 13:16:32,059 [INFO]  Epoch[12] Validation-Largest_scale_ritual_frequency_per_participant-accuracy=1.000000
2019-09-01 13:16:32,215 [INFO]  Epoch[13] Batch [0-22]	Speed: 2394.34 samples/sec	cross-entropy=0.014710	Largest_scale_ritual_frequency_per_participant-accuracy=1.000000
2019-09-01 13:16:32,361 [INFO]  Epoch[13] Train-cross-entropy=0.017499
2019-09-01 13:16:32,363 [INFO]  Epoch[13] Train-Largest_scale_ritual_frequency_per_participant-accuracy=1.000000
2019-09-01 13:16:32,365 [INFO]  Epoch[13] Time cost=0.304
2019-09-01 13:16:32,372 [INFO]  Saved checkpoint to "model/Largest_scale_ritual_frequency_per_participant_imputer/model-0013.params"
2019-09-01 13:16:32,399 [INFO]  Epoch[13] Validation-cross-entropy=0.048149
2019-09-01 13:16:32,402 [INFO]  Epoch[13] Validation-Largest_scale_ritual_frequency_per_participant-accuracy=0.975000
2019-09-01 13:16:32,558 [INFO]  Epoch[14] Batch [0-22]	Speed: 2398.41 samples/sec	cross-entropy=0.013163	Largest_scale_ritual_frequency_per_participant-accuracy=1.000000
2019-09-01 13:16:32,700 [INFO]  Epoch[14] Train-cross-entropy=0.015419
2019-09-01 13:16:32,702 [INFO]  Epoch[14] Train-Largest_scale_ritual_frequency_per_participant-accuracy=1.000000
2019-09-01 13:16:32,705 [INFO]  Epoch[14] Time cost=0.300
2019-09-01 13:16:32,712 [INFO]  Saved checkpoint to "model/Largest_scale_ritual_frequency_per_participant_imputer/model-0014.params"
2019-09-01 13:16:32,740 [INFO]  Epoch[14] Validation-cross-entropy=0.049098
2019-09-01 13:16:32,743 [INFO]  Epoch[14] Validation-Largest_scale_ritual_frequency_per_participant-accuracy=0.975000
2019-09-01 13:16:32,899 [INFO]  Epoch[15] Batch [0-22]	Speed: 2405.79 samples/sec	cross-entropy=0.012206	Largest_scale_ritual_frequency_per_participant-accuracy=1.000000
2019-09-01 13:16:33,039 [INFO]  Epoch[15] Train-cross-entropy=0.013930
2019-09-01 13:16:33,042 [INFO]  Epoch[15] Train-Largest_scale_ritual_frequency_per_participant-accuracy=1.000000
2019-09-01 13:16:33,044 [INFO]  Epoch[15] Time cost=0.299
2019-09-01 13:16:33,051 [INFO]  Saved checkpoint to "model/Largest_scale_ritual_frequency_per_participant_imputer/model-0015.params"
2019-09-01 13:16:33,079 [INFO]  Epoch[15] Validation-cross-entropy=0.049051
2019-09-01 13:16:33,082 [INFO]  Epoch[15] Validation-Largest_scale_ritual_frequency_per_participant-accuracy=0.975000
2019-09-01 13:16:33,239 [INFO]  Epoch[16] Batch [0-22]	Speed: 2373.22 samples/sec	cross-entropy=0.011292	Largest_scale_ritual_frequency_per_participant-accuracy=1.000000
2019-09-01 13:16:33,381 [INFO]  Epoch[16] Train-cross-entropy=0.012650
2019-09-01 13:16:33,384 [INFO]  Epoch[16] Train-Largest_scale_ritual_frequency_per_participant-accuracy=1.000000
2019-09-01 13:16:33,386 [INFO]  Epoch[16] Time cost=0.302
2019-09-01 13:16:33,392 [INFO]  Saved checkpoint to "model/Largest_scale_ritual_frequency_per_participant_imputer/model-0016.params"
2019-09-01 13:16:33,419 [INFO]  Epoch[16] Validation-cross-entropy=0.050682
2019-09-01 13:16:33,422 [INFO]  Epoch[16] Validation-Largest_scale_ritual_frequency_per_participant-accuracy=0.975000
2019-09-01 13:16:33,574 [INFO]  Epoch[17] Batch [0-22]	Speed: 2468.18 samples/sec	cross-entropy=0.009932	Largest_scale_ritual_frequency_per_participant-accuracy=1.000000
2019-09-01 13:16:33,710 [INFO]  Epoch[17] Train-cross-entropy=0.011165
2019-09-01 13:16:33,712 [INFO]  Epoch[17] Train-Largest_scale_ritual_frequency_per_participant-accuracy=1.000000
2019-09-01 13:16:33,714 [INFO]  Epoch[17] Time cost=0.289
2019-09-01 13:16:33,720 [INFO]  Saved checkpoint to "model/Largest_scale_ritual_frequency_per_participant_imputer/model-0017.params"
2019-09-01 13:16:33,744 [INFO]  No improvement detected for 5 epochs compared to 0.048107436299324034 last error obtained: 0.05177397467195988, stopping here
2019-09-01 13:16:33,747 [INFO]  
========== done (6.110450267791748 s) fit model
2019-09-01 13:16:36,144 [INFO]  CategoricalEncoder for column Most_dysphoric_ritual_frequency_for_audience                                found only 36 occurrences of value once per generation
2019-09-01 13:16:36,145 [INFO]  CategoricalEncoder for column Most_dysphoric_ritual_frequency_for_audience                                found only 21 occurrences of value monthly
2019-09-01 13:16:36,147 [INFO]  CategoricalEncoder for column Most_dysphoric_ritual_frequency_for_audience                                found only 10 occurrences of value seasonally
2019-09-01 13:16:36,149 [INFO]  CategoricalEncoder for column Most_dysphoric_ritual_frequency_for_audience                                found only 4 occurrences of value seasonal
2019-09-01 13:16:36,151 [INFO]  CategoricalEncoder for column Most_dysphoric_ritual_frequency_for_audience                                found only 4 occurrences of value weekly
2019-09-01 13:16:36,152 [INFO]  CategoricalEncoder for column Most_dysphoric_ritual_frequency_for_audience                                found only 3 occurrences of value once in a lifetime
2019-09-01 13:16:37,911 [WARNING]  Test set does not contain any ocurrences of values [weekly, seasonal, monthly, once in a lifetime] in column [Most_dysphoric_ritual_frequency_for_audience], consider using a more representative test set.
2019-09-01 13:16:37,916 [INFO]  
========== start: fit model
2019-09-01 13:16:37,918 [WARNING]  Already bound, ignoring bind()
2019-09-01 13:16:38,041 [INFO]  Epoch[0] Batch [0-16]	Speed: 2336.54 samples/sec	cross-entropy=1.209350	Most_dysphoric_ritual_frequency_for_audience-accuracy=0.580882
2019-09-01 13:16:38,141 [INFO]  Epoch[0] Train-cross-entropy=0.821939
2019-09-01 13:16:38,143 [INFO]  Epoch[0] Train-Most_dysphoric_ritual_frequency_for_audience-accuracy=0.687500
2019-09-01 13:16:38,144 [INFO]  Epoch[0] Time cost=0.224
2019-09-01 13:16:38,151 [INFO]  Saved checkpoint to "model/Most_dysphoric_ritual_frequency_for_audience_imputer/model-0000.params"
2019-09-01 13:16:38,172 [INFO]  Epoch[0] Validation-cross-entropy=0.646409
2019-09-01 13:16:38,176 [INFO]  Epoch[0] Validation-Most_dysphoric_ritual_frequency_for_audience-accuracy=0.750000
2019-09-01 13:16:38,318 [INFO]  Epoch[1] Batch [0-16]	Speed: 1977.26 samples/sec	cross-entropy=0.586410	Most_dysphoric_ritual_frequency_for_audience-accuracy=0.797794
2019-09-01 13:16:38,419 [INFO]  Epoch[1] Train-cross-entropy=0.470589
2019-09-01 13:16:38,422 [INFO]  Epoch[1] Train-Most_dysphoric_ritual_frequency_for_audience-accuracy=0.825893
2019-09-01 13:16:38,424 [INFO]  Epoch[1] Time cost=0.245
2019-09-01 13:16:38,431 [INFO]  Saved checkpoint to "model/Most_dysphoric_ritual_frequency_for_audience_imputer/model-0001.params"
2019-09-01 13:16:38,453 [INFO]  Epoch[1] Validation-cross-entropy=0.375606
2019-09-01 13:16:38,457 [INFO]  Epoch[1] Validation-Most_dysphoric_ritual_frequency_for_audience-accuracy=0.859375
2019-09-01 13:16:38,581 [INFO]  Epoch[2] Batch [0-16]	Speed: 2267.70 samples/sec	cross-entropy=0.357697	Most_dysphoric_ritual_frequency_for_audience-accuracy=0.863971
2019-09-01 13:16:38,682 [INFO]  Epoch[2] Train-cross-entropy=0.322056
2019-09-01 13:16:38,684 [INFO]  Epoch[2] Train-Most_dysphoric_ritual_frequency_for_audience-accuracy=0.892857
2019-09-01 13:16:38,686 [INFO]  Epoch[2] Time cost=0.226
2019-09-01 13:16:38,693 [INFO]  Saved checkpoint to "model/Most_dysphoric_ritual_frequency_for_audience_imputer/model-0002.params"
2019-09-01 13:16:38,714 [INFO]  Epoch[2] Validation-cross-entropy=0.249504
2019-09-01 13:16:38,719 [INFO]  Epoch[2] Validation-Most_dysphoric_ritual_frequency_for_audience-accuracy=0.921875
2019-09-01 13:16:38,843 [INFO]  Epoch[3] Batch [0-16]	Speed: 2264.67 samples/sec	cross-entropy=0.221466	Most_dysphoric_ritual_frequency_for_audience-accuracy=0.952206
2019-09-01 13:16:38,944 [INFO]  Epoch[3] Train-cross-entropy=0.239533
2019-09-01 13:16:38,946 [INFO]  Epoch[3] Train-Most_dysphoric_ritual_frequency_for_audience-accuracy=0.928571
2019-09-01 13:16:38,949 [INFO]  Epoch[3] Time cost=0.226
2019-09-01 13:16:38,956 [INFO]  Saved checkpoint to "model/Most_dysphoric_ritual_frequency_for_audience_imputer/model-0003.params"
2019-09-01 13:16:38,976 [INFO]  Epoch[3] Validation-cross-entropy=0.188563
2019-09-01 13:16:38,981 [INFO]  Epoch[3] Validation-Most_dysphoric_ritual_frequency_for_audience-accuracy=0.921875
2019-09-01 13:16:39,105 [INFO]  Epoch[4] Batch [0-16]	Speed: 2266.88 samples/sec	cross-entropy=0.148651	Most_dysphoric_ritual_frequency_for_audience-accuracy=0.944853
2019-09-01 13:16:39,206 [INFO]  Epoch[4] Train-cross-entropy=0.192441
2019-09-01 13:16:39,209 [INFO]  Epoch[4] Train-Most_dysphoric_ritual_frequency_for_audience-accuracy=0.928571
2019-09-01 13:16:39,211 [INFO]  Epoch[4] Time cost=0.227
2019-09-01 13:16:39,218 [INFO]  Saved checkpoint to "model/Most_dysphoric_ritual_frequency_for_audience_imputer/model-0004.params"
2019-09-01 13:16:39,238 [INFO]  Epoch[4] Validation-cross-entropy=0.156523
2019-09-01 13:16:39,242 [INFO]  Epoch[4] Validation-Most_dysphoric_ritual_frequency_for_audience-accuracy=0.921875
2019-09-01 13:16:39,368 [INFO]  Epoch[5] Batch [0-16]	Speed: 2255.52 samples/sec	cross-entropy=0.106086	Most_dysphoric_ritual_frequency_for_audience-accuracy=0.963235
2019-09-01 13:16:39,470 [INFO]  Epoch[5] Train-cross-entropy=0.157220
2019-09-01 13:16:39,472 [INFO]  Epoch[5] Train-Most_dysphoric_ritual_frequency_for_audience-accuracy=0.946429
2019-09-01 13:16:39,474 [INFO]  Epoch[5] Time cost=0.229
2019-09-01 13:16:39,481 [INFO]  Saved checkpoint to "model/Most_dysphoric_ritual_frequency_for_audience_imputer/model-0005.params"
2019-09-01 13:16:39,502 [INFO]  Epoch[5] Validation-cross-entropy=0.132624
2019-09-01 13:16:39,507 [INFO]  Epoch[5] Validation-Most_dysphoric_ritual_frequency_for_audience-accuracy=0.953125
2019-09-01 13:16:39,631 [INFO]  Epoch[6] Batch [0-16]	Speed: 2262.54 samples/sec	cross-entropy=0.081084	Most_dysphoric_ritual_frequency_for_audience-accuracy=0.974265
2019-09-01 13:16:39,732 [INFO]  Epoch[6] Train-cross-entropy=0.133756
2019-09-01 13:16:39,735 [INFO]  Epoch[6] Train-Most_dysphoric_ritual_frequency_for_audience-accuracy=0.959821
2019-09-01 13:16:39,740 [INFO]  Epoch[6] Time cost=0.229
2019-09-01 13:16:39,746 [INFO]  Saved checkpoint to "model/Most_dysphoric_ritual_frequency_for_audience_imputer/model-0006.params"
2019-09-01 13:16:39,770 [INFO]  Epoch[6] Validation-cross-entropy=0.120883
2019-09-01 13:16:39,773 [INFO]  Epoch[6] Validation-Most_dysphoric_ritual_frequency_for_audience-accuracy=0.953125
2019-09-01 13:16:39,896 [INFO]  Epoch[7] Batch [0-16]	Speed: 2266.43 samples/sec	cross-entropy=0.064023	Most_dysphoric_ritual_frequency_for_audience-accuracy=0.981618
2019-09-01 13:16:39,998 [INFO]  Epoch[7] Train-cross-entropy=0.117532
2019-09-01 13:16:40,000 [INFO]  Epoch[7] Train-Most_dysphoric_ritual_frequency_for_audience-accuracy=0.964286
2019-09-01 13:16:40,003 [INFO]  Epoch[7] Time cost=0.227
2019-09-01 13:16:40,010 [INFO]  Saved checkpoint to "model/Most_dysphoric_ritual_frequency_for_audience_imputer/model-0007.params"
2019-09-01 13:16:40,031 [INFO]  Epoch[7] Validation-cross-entropy=0.105248
2019-09-01 13:16:40,036 [INFO]  Epoch[7] Validation-Most_dysphoric_ritual_frequency_for_audience-accuracy=0.968750
2019-09-01 13:16:40,161 [INFO]  Epoch[8] Batch [0-16]	Speed: 2249.86 samples/sec	cross-entropy=0.052741	Most_dysphoric_ritual_frequency_for_audience-accuracy=0.992647
2019-09-01 13:16:40,262 [INFO]  Epoch[8] Train-cross-entropy=0.099867
2019-09-01 13:16:40,264 [INFO]  Epoch[8] Train-Most_dysphoric_ritual_frequency_for_audience-accuracy=0.973214
2019-09-01 13:16:40,267 [INFO]  Epoch[8] Time cost=0.227
2019-09-01 13:16:40,273 [INFO]  Saved checkpoint to "model/Most_dysphoric_ritual_frequency_for_audience_imputer/model-0008.params"
2019-09-01 13:16:40,302 [INFO]  Epoch[8] Validation-cross-entropy=0.089128
2019-09-01 13:16:40,304 [INFO]  Epoch[8] Validation-Most_dysphoric_ritual_frequency_for_audience-accuracy=0.968750
2019-09-01 13:16:40,439 [INFO]  Epoch[9] Batch [0-16]	Speed: 2090.07 samples/sec	cross-entropy=0.043350	Most_dysphoric_ritual_frequency_for_audience-accuracy=0.996324
2019-09-01 13:16:40,539 [INFO]  Epoch[9] Train-cross-entropy=0.085399
2019-09-01 13:16:40,541 [INFO]  Epoch[9] Train-Most_dysphoric_ritual_frequency_for_audience-accuracy=0.977679
2019-09-01 13:16:40,543 [INFO]  Epoch[9] Time cost=0.237
2019-09-01 13:16:40,549 [INFO]  Saved checkpoint to "model/Most_dysphoric_ritual_frequency_for_audience_imputer/model-0009.params"
2019-09-01 13:16:40,569 [INFO]  Epoch[9] Validation-cross-entropy=0.076529
2019-09-01 13:16:40,572 [INFO]  Epoch[9] Validation-Most_dysphoric_ritual_frequency_for_audience-accuracy=0.984375
2019-09-01 13:16:40,704 [INFO]  Epoch[10] Batch [0-16]	Speed: 2119.29 samples/sec	cross-entropy=0.036958	Most_dysphoric_ritual_frequency_for_audience-accuracy=1.000000
2019-09-01 13:16:40,805 [INFO]  Epoch[10] Train-cross-entropy=0.075825
2019-09-01 13:16:40,807 [INFO]  Epoch[10] Train-Most_dysphoric_ritual_frequency_for_audience-accuracy=0.977679
2019-09-01 13:16:40,809 [INFO]  Epoch[10] Time cost=0.234
2019-09-01 13:16:40,816 [INFO]  Saved checkpoint to "model/Most_dysphoric_ritual_frequency_for_audience_imputer/model-0010.params"
2019-09-01 13:16:40,840 [INFO]  Epoch[10] Validation-cross-entropy=0.068627
2019-09-01 13:16:40,843 [INFO]  Epoch[10] Validation-Most_dysphoric_ritual_frequency_for_audience-accuracy=0.984375
2019-09-01 13:16:40,981 [INFO]  Epoch[11] Batch [0-16]	Speed: 1989.90 samples/sec	cross-entropy=0.031570	Most_dysphoric_ritual_frequency_for_audience-accuracy=1.000000
2019-09-01 13:16:41,083 [INFO]  Epoch[11] Train-cross-entropy=0.063654
2019-09-01 13:16:41,085 [INFO]  Epoch[11] Train-Most_dysphoric_ritual_frequency_for_audience-accuracy=0.982143
2019-09-01 13:16:41,087 [INFO]  Epoch[11] Time cost=0.242
2019-09-01 13:16:41,094 [INFO]  Saved checkpoint to "model/Most_dysphoric_ritual_frequency_for_audience_imputer/model-0011.params"
2019-09-01 13:16:41,119 [INFO]  Epoch[11] Validation-cross-entropy=0.056220
2019-09-01 13:16:41,122 [INFO]  Epoch[11] Validation-Most_dysphoric_ritual_frequency_for_audience-accuracy=0.984375
2019-09-01 13:16:41,252 [INFO]  Epoch[12] Batch [0-16]	Speed: 2174.83 samples/sec	cross-entropy=0.026467	Most_dysphoric_ritual_frequency_for_audience-accuracy=1.000000
2019-09-01 13:16:41,352 [INFO]  Epoch[12] Train-cross-entropy=0.052281
2019-09-01 13:16:41,354 [INFO]  Epoch[12] Train-Most_dysphoric_ritual_frequency_for_audience-accuracy=0.982143
2019-09-01 13:16:41,355 [INFO]  Epoch[12] Time cost=0.231
2019-09-01 13:16:41,362 [INFO]  Saved checkpoint to "model/Most_dysphoric_ritual_frequency_for_audience_imputer/model-0012.params"
2019-09-01 13:16:41,381 [INFO]  Epoch[12] Validation-cross-entropy=0.047649
2019-09-01 13:16:41,384 [INFO]  Epoch[12] Validation-Most_dysphoric_ritual_frequency_for_audience-accuracy=0.984375
2019-09-01 13:16:41,526 [INFO]  Epoch[13] Batch [0-16]	Speed: 1946.73 samples/sec	cross-entropy=0.022361	Most_dysphoric_ritual_frequency_for_audience-accuracy=1.000000
2019-09-01 13:16:41,645 [INFO]  Epoch[13] Train-cross-entropy=0.044263
2019-09-01 13:16:41,648 [INFO]  Epoch[13] Train-Most_dysphoric_ritual_frequency_for_audience-accuracy=0.986607
2019-09-01 13:16:41,650 [INFO]  Epoch[13] Time cost=0.262
2019-09-01 13:16:41,657 [INFO]  Saved checkpoint to "model/Most_dysphoric_ritual_frequency_for_audience_imputer/model-0013.params"
2019-09-01 13:16:41,678 [INFO]  Epoch[13] Validation-cross-entropy=0.041016
2019-09-01 13:16:41,683 [INFO]  Epoch[13] Validation-Most_dysphoric_ritual_frequency_for_audience-accuracy=0.984375
2019-09-01 13:16:41,808 [INFO]  Epoch[14] Batch [0-16]	Speed: 2252.30 samples/sec	cross-entropy=0.019444	Most_dysphoric_ritual_frequency_for_audience-accuracy=0.996324
2019-09-01 13:16:41,908 [INFO]  Epoch[14] Train-cross-entropy=0.037696
2019-09-01 13:16:41,911 [INFO]  Epoch[14] Train-Most_dysphoric_ritual_frequency_for_audience-accuracy=0.986607
2019-09-01 13:16:41,913 [INFO]  Epoch[14] Time cost=0.227
2019-09-01 13:16:41,920 [INFO]  Saved checkpoint to "model/Most_dysphoric_ritual_frequency_for_audience_imputer/model-0014.params"
2019-09-01 13:16:41,942 [INFO]  Epoch[14] Validation-cross-entropy=0.036802
2019-09-01 13:16:41,946 [INFO]  Epoch[14] Validation-Most_dysphoric_ritual_frequency_for_audience-accuracy=0.984375
2019-09-01 13:16:42,090 [INFO]  Epoch[15] Batch [0-16]	Speed: 1966.37 samples/sec	cross-entropy=0.015856	Most_dysphoric_ritual_frequency_for_audience-accuracy=1.000000
2019-09-01 13:16:42,196 [INFO]  Epoch[15] Train-cross-entropy=0.029983
2019-09-01 13:16:42,198 [INFO]  Epoch[15] Train-Most_dysphoric_ritual_frequency_for_audience-accuracy=0.991071
2019-09-01 13:16:42,200 [INFO]  Epoch[15] Time cost=0.252
2019-09-01 13:16:42,208 [INFO]  Saved checkpoint to "model/Most_dysphoric_ritual_frequency_for_audience_imputer/model-0015.params"
2019-09-01 13:16:42,230 [INFO]  Epoch[15] Validation-cross-entropy=0.031089
2019-09-01 13:16:42,234 [INFO]  Epoch[15] Validation-Most_dysphoric_ritual_frequency_for_audience-accuracy=0.984375
2019-09-01 13:16:42,362 [INFO]  Epoch[16] Batch [0-16]	Speed: 2178.60 samples/sec	cross-entropy=0.013892	Most_dysphoric_ritual_frequency_for_audience-accuracy=0.996324
2019-09-01 13:16:42,463 [INFO]  Epoch[16] Train-cross-entropy=0.025885
2019-09-01 13:16:42,465 [INFO]  Epoch[16] Train-Most_dysphoric_ritual_frequency_for_audience-accuracy=0.991071
2019-09-01 13:16:42,467 [INFO]  Epoch[16] Time cost=0.231
2019-09-01 13:16:42,473 [INFO]  Saved checkpoint to "model/Most_dysphoric_ritual_frequency_for_audience_imputer/model-0016.params"
2019-09-01 13:16:42,499 [INFO]  Epoch[16] Validation-cross-entropy=0.028239
2019-09-01 13:16:42,502 [INFO]  Epoch[16] Validation-Most_dysphoric_ritual_frequency_for_audience-accuracy=0.984375
2019-09-01 13:16:42,626 [INFO]  Epoch[17] Batch [0-16]	Speed: 2256.94 samples/sec	cross-entropy=0.011535	Most_dysphoric_ritual_frequency_for_audience-accuracy=1.000000
2019-09-01 13:16:42,727 [INFO]  Epoch[17] Train-cross-entropy=0.022093
2019-09-01 13:16:42,730 [INFO]  Epoch[17] Train-Most_dysphoric_ritual_frequency_for_audience-accuracy=0.991071
2019-09-01 13:16:42,732 [INFO]  Epoch[17] Time cost=0.227
2019-09-01 13:16:42,738 [INFO]  Saved checkpoint to "model/Most_dysphoric_ritual_frequency_for_audience_imputer/model-0017.params"
2019-09-01 13:16:42,763 [INFO]  Epoch[17] Validation-cross-entropy=0.025244
2019-09-01 13:16:42,765 [INFO]  Epoch[17] Validation-Most_dysphoric_ritual_frequency_for_audience-accuracy=0.984375
2019-09-01 13:16:42,889 [INFO]  Epoch[18] Batch [0-16]	Speed: 2257.02 samples/sec	cross-entropy=0.010789	Most_dysphoric_ritual_frequency_for_audience-accuracy=1.000000
2019-09-01 13:16:42,991 [INFO]  Epoch[18] Train-cross-entropy=0.018809
2019-09-01 13:16:42,993 [INFO]  Epoch[18] Train-Most_dysphoric_ritual_frequency_for_audience-accuracy=0.991071
2019-09-01 13:16:42,995 [INFO]  Epoch[18] Time cost=0.227
2019-09-01 13:16:43,002 [INFO]  Saved checkpoint to "model/Most_dysphoric_ritual_frequency_for_audience_imputer/model-0018.params"
2019-09-01 13:16:43,024 [INFO]  Epoch[18] Validation-cross-entropy=0.022173
2019-09-01 13:16:43,028 [INFO]  Epoch[18] Validation-Most_dysphoric_ritual_frequency_for_audience-accuracy=0.984375
2019-09-01 13:16:43,150 [INFO]  Epoch[19] Batch [0-16]	Speed: 2300.43 samples/sec	cross-entropy=0.009306	Most_dysphoric_ritual_frequency_for_audience-accuracy=1.000000
2019-09-01 13:16:43,250 [INFO]  Epoch[19] Train-cross-entropy=0.016746
2019-09-01 13:16:43,252 [INFO]  Epoch[19] Train-Most_dysphoric_ritual_frequency_for_audience-accuracy=0.995536
2019-09-01 13:16:43,254 [INFO]  Epoch[19] Time cost=0.223
2019-09-01 13:16:43,260 [INFO]  Saved checkpoint to "model/Most_dysphoric_ritual_frequency_for_audience_imputer/model-0019.params"
2019-09-01 13:16:43,279 [INFO]  Epoch[19] Validation-cross-entropy=0.020290
2019-09-01 13:16:43,282 [INFO]  Epoch[19] Validation-Most_dysphoric_ritual_frequency_for_audience-accuracy=0.984375
2019-09-01 13:16:43,417 [INFO]  Epoch[20] Batch [0-16]	Speed: 2078.14 samples/sec	cross-entropy=0.008523	Most_dysphoric_ritual_frequency_for_audience-accuracy=1.000000
2019-09-01 13:16:43,526 [INFO]  Epoch[20] Train-cross-entropy=0.014448
2019-09-01 13:16:43,528 [INFO]  Epoch[20] Train-Most_dysphoric_ritual_frequency_for_audience-accuracy=0.995536
2019-09-01 13:16:43,530 [INFO]  Epoch[20] Time cost=0.244
2019-09-01 13:16:43,536 [INFO]  Saved checkpoint to "model/Most_dysphoric_ritual_frequency_for_audience_imputer/model-0020.params"
2019-09-01 13:16:43,555 [INFO]  Epoch[20] Validation-cross-entropy=0.018085
2019-09-01 13:16:43,558 [INFO]  Epoch[20] Validation-Most_dysphoric_ritual_frequency_for_audience-accuracy=1.000000
2019-09-01 13:16:43,685 [INFO]  Epoch[21] Batch [0-16]	Speed: 2217.26 samples/sec	cross-entropy=0.008156	Most_dysphoric_ritual_frequency_for_audience-accuracy=0.996324
2019-09-01 13:16:43,784 [INFO]  Epoch[21] Train-cross-entropy=0.013257
2019-09-01 13:16:43,786 [INFO]  Epoch[21] Train-Most_dysphoric_ritual_frequency_for_audience-accuracy=0.995536
2019-09-01 13:16:43,788 [INFO]  Epoch[21] Time cost=0.226
2019-09-01 13:16:43,794 [INFO]  Saved checkpoint to "model/Most_dysphoric_ritual_frequency_for_audience_imputer/model-0021.params"
2019-09-01 13:16:43,813 [INFO]  Epoch[21] Validation-cross-entropy=0.016847
2019-09-01 13:16:43,817 [INFO]  Epoch[21] Validation-Most_dysphoric_ritual_frequency_for_audience-accuracy=1.000000
2019-09-01 13:16:43,950 [INFO]  Epoch[22] Batch [0-16]	Speed: 2083.62 samples/sec	cross-entropy=0.008334	Most_dysphoric_ritual_frequency_for_audience-accuracy=0.996324
2019-09-01 13:16:44,052 [INFO]  Epoch[22] Train-cross-entropy=0.012378
2019-09-01 13:16:44,054 [INFO]  Epoch[22] Train-Most_dysphoric_ritual_frequency_for_audience-accuracy=0.995536
2019-09-01 13:16:44,056 [INFO]  Epoch[22] Time cost=0.237
2019-09-01 13:16:44,063 [INFO]  Saved checkpoint to "model/Most_dysphoric_ritual_frequency_for_audience_imputer/model-0022.params"
2019-09-01 13:16:44,084 [INFO]  Epoch[22] Validation-cross-entropy=0.015893
2019-09-01 13:16:44,088 [INFO]  Epoch[22] Validation-Most_dysphoric_ritual_frequency_for_audience-accuracy=1.000000
2019-09-01 13:16:44,209 [INFO]  Epoch[23] Batch [0-16]	Speed: 2312.13 samples/sec	cross-entropy=0.006828	Most_dysphoric_ritual_frequency_for_audience-accuracy=0.996324
2019-09-01 13:16:44,309 [INFO]  Epoch[23] Train-cross-entropy=0.011157
2019-09-01 13:16:44,311 [INFO]  Epoch[23] Train-Most_dysphoric_ritual_frequency_for_audience-accuracy=0.995536
2019-09-01 13:16:44,312 [INFO]  Epoch[23] Time cost=0.221
2019-09-01 13:16:44,319 [INFO]  Saved checkpoint to "model/Most_dysphoric_ritual_frequency_for_audience_imputer/model-0023.params"
2019-09-01 13:16:44,338 [INFO]  Epoch[23] Validation-cross-entropy=0.015150
2019-09-01 13:16:44,340 [INFO]  Epoch[23] Validation-Most_dysphoric_ritual_frequency_for_audience-accuracy=1.000000
2019-09-01 13:16:44,463 [INFO]  Epoch[24] Batch [0-16]	Speed: 2287.18 samples/sec	cross-entropy=0.008599	Most_dysphoric_ritual_frequency_for_audience-accuracy=0.996324
2019-09-01 13:16:44,563 [INFO]  Epoch[24] Train-cross-entropy=0.010710
2019-09-01 13:16:44,565 [INFO]  Epoch[24] Train-Most_dysphoric_ritual_frequency_for_audience-accuracy=0.995536
2019-09-01 13:16:44,567 [INFO]  Epoch[24] Time cost=0.223
2019-09-01 13:16:44,573 [INFO]  Saved checkpoint to "model/Most_dysphoric_ritual_frequency_for_audience_imputer/model-0024.params"
2019-09-01 13:16:44,593 [INFO]  Epoch[24] Validation-cross-entropy=0.014288
2019-09-01 13:16:44,597 [INFO]  Epoch[24] Validation-Most_dysphoric_ritual_frequency_for_audience-accuracy=1.000000
2019-09-01 13:16:44,731 [INFO]  Epoch[25] Batch [0-16]	Speed: 2084.23 samples/sec	cross-entropy=0.006746	Most_dysphoric_ritual_frequency_for_audience-accuracy=0.996324
2019-09-01 13:16:44,830 [INFO]  Epoch[25] Train-cross-entropy=0.009891
2019-09-01 13:16:44,836 [INFO]  Epoch[25] Train-Most_dysphoric_ritual_frequency_for_audience-accuracy=0.995536
2019-09-01 13:16:44,837 [INFO]  Epoch[25] Time cost=0.237
2019-09-01 13:16:44,843 [INFO]  Saved checkpoint to "model/Most_dysphoric_ritual_frequency_for_audience_imputer/model-0025.params"
2019-09-01 13:16:44,867 [INFO]  Epoch[25] Validation-cross-entropy=0.014140
2019-09-01 13:16:44,871 [INFO]  Epoch[25] Validation-Most_dysphoric_ritual_frequency_for_audience-accuracy=1.000000
2019-09-01 13:16:44,993 [INFO]  Epoch[26] Batch [0-16]	Speed: 2279.97 samples/sec	cross-entropy=0.008278	Most_dysphoric_ritual_frequency_for_audience-accuracy=0.996324
2019-09-01 13:16:45,092 [INFO]  Epoch[26] Train-cross-entropy=0.009928
2019-09-01 13:16:45,094 [INFO]  Epoch[26] Train-Most_dysphoric_ritual_frequency_for_audience-accuracy=1.000000
2019-09-01 13:16:45,096 [INFO]  Epoch[26] Time cost=0.223
2019-09-01 13:16:45,102 [INFO]  Saved checkpoint to "model/Most_dysphoric_ritual_frequency_for_audience_imputer/model-0026.params"
2019-09-01 13:16:45,122 [INFO]  Epoch[26] Validation-cross-entropy=0.013375
2019-09-01 13:16:45,124 [INFO]  Epoch[26] Validation-Most_dysphoric_ritual_frequency_for_audience-accuracy=1.000000
2019-09-01 13:16:45,247 [INFO]  Epoch[27] Batch [0-16]	Speed: 2292.30 samples/sec	cross-entropy=0.006473	Most_dysphoric_ritual_frequency_for_audience-accuracy=0.996324
2019-09-01 13:16:45,347 [INFO]  Epoch[27] Train-cross-entropy=0.009167
2019-09-01 13:16:45,349 [INFO]  Epoch[27] Train-Most_dysphoric_ritual_frequency_for_audience-accuracy=0.995536
2019-09-01 13:16:45,350 [INFO]  Epoch[27] Time cost=0.223
2019-09-01 13:16:45,357 [INFO]  Saved checkpoint to "model/Most_dysphoric_ritual_frequency_for_audience_imputer/model-0027.params"
2019-09-01 13:16:45,376 [INFO]  Epoch[27] Validation-cross-entropy=0.013411
2019-09-01 13:16:45,379 [INFO]  Epoch[27] Validation-Most_dysphoric_ritual_frequency_for_audience-accuracy=1.000000
2019-09-01 13:16:45,505 [INFO]  Epoch[28] Batch [0-16]	Speed: 2221.17 samples/sec	cross-entropy=0.007390	Most_dysphoric_ritual_frequency_for_audience-accuracy=0.996324
2019-09-01 13:16:45,607 [INFO]  Epoch[28] Train-cross-entropy=0.009162
2019-09-01 13:16:45,609 [INFO]  Epoch[28] Train-Most_dysphoric_ritual_frequency_for_audience-accuracy=1.000000
2019-09-01 13:16:45,611 [INFO]  Epoch[28] Time cost=0.229
2019-09-01 13:16:45,617 [INFO]  Saved checkpoint to "model/Most_dysphoric_ritual_frequency_for_audience_imputer/model-0028.params"
2019-09-01 13:16:45,643 [INFO]  Epoch[28] Validation-cross-entropy=0.011905
2019-09-01 13:16:45,645 [INFO]  Epoch[28] Validation-Most_dysphoric_ritual_frequency_for_audience-accuracy=1.000000
2019-09-01 13:16:45,767 [INFO]  Epoch[29] Batch [0-16]	Speed: 2319.54 samples/sec	cross-entropy=0.005645	Most_dysphoric_ritual_frequency_for_audience-accuracy=0.996324
2019-09-01 13:16:45,885 [INFO]  Epoch[29] Train-cross-entropy=0.008579
2019-09-01 13:16:45,887 [INFO]  Epoch[29] Train-Most_dysphoric_ritual_frequency_for_audience-accuracy=0.995536
2019-09-01 13:16:45,889 [INFO]  Epoch[29] Time cost=0.242
2019-09-01 13:16:45,895 [INFO]  Saved checkpoint to "model/Most_dysphoric_ritual_frequency_for_audience_imputer/model-0029.params"
2019-09-01 13:16:45,916 [INFO]  Epoch[29] Validation-cross-entropy=0.012392
2019-09-01 13:16:45,920 [INFO]  Epoch[29] Validation-Most_dysphoric_ritual_frequency_for_audience-accuracy=1.000000
2019-09-01 13:16:46,070 [INFO]  Epoch[30] Batch [0-16]	Speed: 1866.14 samples/sec	cross-entropy=0.006015	Most_dysphoric_ritual_frequency_for_audience-accuracy=0.996324
2019-09-01 13:16:46,173 [INFO]  Epoch[30] Train-cross-entropy=0.008367
2019-09-01 13:16:46,175 [INFO]  Epoch[30] Train-Most_dysphoric_ritual_frequency_for_audience-accuracy=1.000000
2019-09-01 13:16:46,177 [INFO]  Epoch[30] Time cost=0.254
2019-09-01 13:16:46,184 [INFO]  Saved checkpoint to "model/Most_dysphoric_ritual_frequency_for_audience_imputer/model-0030.params"
2019-09-01 13:16:46,208 [INFO]  Epoch[30] Validation-cross-entropy=0.009941
2019-09-01 13:16:46,211 [INFO]  Epoch[30] Validation-Most_dysphoric_ritual_frequency_for_audience-accuracy=1.000000
2019-09-01 13:16:46,335 [INFO]  Epoch[31] Batch [0-16]	Speed: 2264.35 samples/sec	cross-entropy=0.003065	Most_dysphoric_ritual_frequency_for_audience-accuracy=1.000000
2019-09-01 13:16:46,436 [INFO]  Epoch[31] Train-cross-entropy=0.006605
2019-09-01 13:16:46,439 [INFO]  Epoch[31] Train-Most_dysphoric_ritual_frequency_for_audience-accuracy=0.995536
2019-09-01 13:16:46,441 [INFO]  Epoch[31] Time cost=0.227
2019-09-01 13:16:46,448 [INFO]  Saved checkpoint to "model/Most_dysphoric_ritual_frequency_for_audience_imputer/model-0031.params"
2019-09-01 13:16:46,469 [INFO]  Epoch[31] Validation-cross-entropy=0.009727
2019-09-01 13:16:46,474 [INFO]  Epoch[31] Validation-Most_dysphoric_ritual_frequency_for_audience-accuracy=1.000000
2019-09-01 13:16:46,598 [INFO]  Epoch[32] Batch [0-16]	Speed: 2255.24 samples/sec	cross-entropy=0.002400	Most_dysphoric_ritual_frequency_for_audience-accuracy=1.000000
2019-09-01 13:16:46,700 [INFO]  Epoch[32] Train-cross-entropy=0.006404
2019-09-01 13:16:46,702 [INFO]  Epoch[32] Train-Most_dysphoric_ritual_frequency_for_audience-accuracy=1.000000
2019-09-01 13:16:46,704 [INFO]  Epoch[32] Time cost=0.227
2019-09-01 13:16:46,711 [INFO]  Saved checkpoint to "model/Most_dysphoric_ritual_frequency_for_audience_imputer/model-0032.params"
2019-09-01 13:16:46,732 [INFO]  Epoch[32] Validation-cross-entropy=0.011674
2019-09-01 13:16:46,736 [INFO]  Epoch[32] Validation-Most_dysphoric_ritual_frequency_for_audience-accuracy=1.000000
2019-09-01 13:16:46,857 [INFO]  Epoch[33] Batch [0-16]	Speed: 2301.73 samples/sec	cross-entropy=0.001299	Most_dysphoric_ritual_frequency_for_audience-accuracy=1.000000
2019-09-01 13:16:46,957 [INFO]  Epoch[33] Train-cross-entropy=0.005950
2019-09-01 13:16:46,959 [INFO]  Epoch[33] Train-Most_dysphoric_ritual_frequency_for_audience-accuracy=0.995536
2019-09-01 13:16:46,960 [INFO]  Epoch[33] Time cost=0.222
2019-09-01 13:16:46,967 [INFO]  Saved checkpoint to "model/Most_dysphoric_ritual_frequency_for_audience_imputer/model-0033.params"
2019-09-01 13:16:46,986 [INFO]  Epoch[33] Validation-cross-entropy=0.008760
2019-09-01 13:16:46,988 [INFO]  Epoch[33] Validation-Most_dysphoric_ritual_frequency_for_audience-accuracy=1.000000
2019-09-01 13:16:47,109 [INFO]  Epoch[34] Batch [0-16]	Speed: 2324.06 samples/sec	cross-entropy=0.002029	Most_dysphoric_ritual_frequency_for_audience-accuracy=1.000000
2019-09-01 13:16:47,216 [INFO]  Epoch[34] Train-cross-entropy=0.006482
2019-09-01 13:16:47,218 [INFO]  Epoch[34] Train-Most_dysphoric_ritual_frequency_for_audience-accuracy=1.000000
2019-09-01 13:16:47,220 [INFO]  Epoch[34] Time cost=0.227
2019-09-01 13:16:47,226 [INFO]  Saved checkpoint to "model/Most_dysphoric_ritual_frequency_for_audience_imputer/model-0034.params"
2019-09-01 13:16:47,245 [INFO]  Epoch[34] Validation-cross-entropy=0.013717
2019-09-01 13:16:47,248 [INFO]  Epoch[34] Validation-Most_dysphoric_ritual_frequency_for_audience-accuracy=0.984375
2019-09-01 13:16:47,378 [INFO]  Epoch[35] Batch [0-16]	Speed: 2154.09 samples/sec	cross-entropy=0.001144	Most_dysphoric_ritual_frequency_for_audience-accuracy=1.000000
2019-09-01 13:16:47,491 [INFO]  Epoch[35] Train-cross-entropy=0.007247
2019-09-01 13:16:47,493 [INFO]  Epoch[35] Train-Most_dysphoric_ritual_frequency_for_audience-accuracy=0.995536
2019-09-01 13:16:47,494 [INFO]  Epoch[35] Time cost=0.243
2019-09-01 13:16:47,500 [INFO]  Saved checkpoint to "model/Most_dysphoric_ritual_frequency_for_audience_imputer/model-0035.params"
2019-09-01 13:16:47,523 [INFO]  Epoch[35] Validation-cross-entropy=0.008234
2019-09-01 13:16:47,526 [INFO]  Epoch[35] Validation-Most_dysphoric_ritual_frequency_for_audience-accuracy=1.000000
2019-09-01 13:16:47,647 [INFO]  Epoch[36] Batch [0-16]	Speed: 2313.44 samples/sec	cross-entropy=0.002534	Most_dysphoric_ritual_frequency_for_audience-accuracy=1.000000
2019-09-01 13:16:47,746 [INFO]  Epoch[36] Train-cross-entropy=0.007014
2019-09-01 13:16:47,748 [INFO]  Epoch[36] Train-Most_dysphoric_ritual_frequency_for_audience-accuracy=1.000000
2019-09-01 13:16:47,750 [INFO]  Epoch[36] Time cost=0.221
2019-09-01 13:16:47,756 [INFO]  Saved checkpoint to "model/Most_dysphoric_ritual_frequency_for_audience_imputer/model-0036.params"
2019-09-01 13:16:47,775 [INFO]  Epoch[36] Validation-cross-entropy=0.015929
2019-09-01 13:16:47,778 [INFO]  Epoch[36] Validation-Most_dysphoric_ritual_frequency_for_audience-accuracy=0.984375
2019-09-01 13:16:47,904 [INFO]  Epoch[37] Batch [0-16]	Speed: 2221.08 samples/sec	cross-entropy=0.001042	Most_dysphoric_ritual_frequency_for_audience-accuracy=1.000000
2019-09-01 13:16:48,005 [INFO]  Epoch[37] Train-cross-entropy=0.009689
2019-09-01 13:16:48,008 [INFO]  Epoch[37] Train-Most_dysphoric_ritual_frequency_for_audience-accuracy=0.995536
2019-09-01 13:16:48,010 [INFO]  Epoch[37] Time cost=0.228
2019-09-01 13:16:48,016 [INFO]  Saved checkpoint to "model/Most_dysphoric_ritual_frequency_for_audience_imputer/model-0037.params"
2019-09-01 13:16:48,037 [INFO]  Epoch[37] Validation-cross-entropy=0.007248
2019-09-01 13:16:48,041 [INFO]  Epoch[37] Validation-Most_dysphoric_ritual_frequency_for_audience-accuracy=1.000000
2019-09-01 13:16:48,170 [INFO]  Epoch[38] Batch [0-16]	Speed: 2167.20 samples/sec	cross-entropy=0.002877	Most_dysphoric_ritual_frequency_for_audience-accuracy=1.000000
2019-09-01 13:16:48,270 [INFO]  Epoch[38] Train-cross-entropy=0.007678
2019-09-01 13:16:48,272 [INFO]  Epoch[38] Train-Most_dysphoric_ritual_frequency_for_audience-accuracy=0.995536
2019-09-01 13:16:48,274 [INFO]  Epoch[38] Time cost=0.229
2019-09-01 13:16:48,280 [INFO]  Saved checkpoint to "model/Most_dysphoric_ritual_frequency_for_audience_imputer/model-0038.params"
2019-09-01 13:16:48,299 [INFO]  Epoch[38] Validation-cross-entropy=0.018312
2019-09-01 13:16:48,302 [INFO]  Epoch[38] Validation-Most_dysphoric_ritual_frequency_for_audience-accuracy=0.984375
2019-09-01 13:16:48,431 [INFO]  Epoch[39] Batch [0-16]	Speed: 2154.30 samples/sec	cross-entropy=0.001020	Most_dysphoric_ritual_frequency_for_audience-accuracy=1.000000
2019-09-01 13:16:48,531 [INFO]  Epoch[39] Train-cross-entropy=0.011953
2019-09-01 13:16:48,533 [INFO]  Epoch[39] Train-Most_dysphoric_ritual_frequency_for_audience-accuracy=0.995536
2019-09-01 13:16:48,535 [INFO]  Epoch[39] Time cost=0.230
2019-09-01 13:16:48,541 [INFO]  Saved checkpoint to "model/Most_dysphoric_ritual_frequency_for_audience_imputer/model-0039.params"
2019-09-01 13:16:48,562 [INFO]  Epoch[39] Validation-cross-entropy=0.006717
2019-09-01 13:16:48,566 [INFO]  Epoch[39] Validation-Most_dysphoric_ritual_frequency_for_audience-accuracy=1.000000
2019-09-01 13:16:48,694 [INFO]  Epoch[40] Batch [0-16]	Speed: 2216.35 samples/sec	cross-entropy=0.002539	Most_dysphoric_ritual_frequency_for_audience-accuracy=1.000000
2019-09-01 13:16:48,795 [INFO]  Epoch[40] Train-cross-entropy=0.006608
2019-09-01 13:16:48,797 [INFO]  Epoch[40] Train-Most_dysphoric_ritual_frequency_for_audience-accuracy=1.000000
2019-09-01 13:16:48,799 [INFO]  Epoch[40] Time cost=0.231
2019-09-01 13:16:48,806 [INFO]  Saved checkpoint to "model/Most_dysphoric_ritual_frequency_for_audience_imputer/model-0040.params"
2019-09-01 13:16:48,827 [INFO]  Epoch[40] Validation-cross-entropy=0.016895
2019-09-01 13:16:48,831 [INFO]  Epoch[40] Validation-Most_dysphoric_ritual_frequency_for_audience-accuracy=0.984375
2019-09-01 13:16:48,960 [INFO]  Epoch[41] Batch [0-16]	Speed: 2159.95 samples/sec	cross-entropy=0.000902	Most_dysphoric_ritual_frequency_for_audience-accuracy=1.000000
2019-09-01 13:16:49,060 [INFO]  Epoch[41] Train-cross-entropy=0.011203
2019-09-01 13:16:49,062 [INFO]  Epoch[41] Train-Most_dysphoric_ritual_frequency_for_audience-accuracy=0.995536
2019-09-01 13:16:49,063 [INFO]  Epoch[41] Time cost=0.230
2019-09-01 13:16:49,069 [INFO]  Saved checkpoint to "model/Most_dysphoric_ritual_frequency_for_audience_imputer/model-0041.params"
2019-09-01 13:16:49,094 [INFO]  Epoch[41] Validation-cross-entropy=0.005959
2019-09-01 13:16:49,097 [INFO]  Epoch[41] Validation-Most_dysphoric_ritual_frequency_for_audience-accuracy=1.000000
2019-09-01 13:16:49,229 [INFO]  Epoch[42] Batch [0-16]	Speed: 2070.58 samples/sec	cross-entropy=0.002321	Most_dysphoric_ritual_frequency_for_audience-accuracy=1.000000
2019-09-01 13:16:49,332 [INFO]  Epoch[42] Train-cross-entropy=0.006090
2019-09-01 13:16:49,334 [INFO]  Epoch[42] Train-Most_dysphoric_ritual_frequency_for_audience-accuracy=1.000000
2019-09-01 13:16:49,336 [INFO]  Epoch[42] Time cost=0.237
2019-09-01 13:16:49,342 [INFO]  Saved checkpoint to "model/Most_dysphoric_ritual_frequency_for_audience_imputer/model-0042.params"
2019-09-01 13:16:49,364 [INFO]  Epoch[42] Validation-cross-entropy=0.016032
2019-09-01 13:16:49,368 [INFO]  Epoch[42] Validation-Most_dysphoric_ritual_frequency_for_audience-accuracy=0.984375
2019-09-01 13:16:49,524 [INFO]  Epoch[43] Batch [0-16]	Speed: 1804.30 samples/sec	cross-entropy=0.000893	Most_dysphoric_ritual_frequency_for_audience-accuracy=1.000000
2019-09-01 13:16:49,623 [INFO]  Epoch[43] Train-cross-entropy=0.010558
2019-09-01 13:16:49,625 [INFO]  Epoch[43] Train-Most_dysphoric_ritual_frequency_for_audience-accuracy=0.995536
2019-09-01 13:16:49,627 [INFO]  Epoch[43] Time cost=0.255
2019-09-01 13:16:49,633 [INFO]  Saved checkpoint to "model/Most_dysphoric_ritual_frequency_for_audience_imputer/model-0043.params"
2019-09-01 13:16:49,652 [INFO]  Epoch[43] Validation-cross-entropy=0.005271
2019-09-01 13:16:49,655 [INFO]  Epoch[43] Validation-Most_dysphoric_ritual_frequency_for_audience-accuracy=1.000000
2019-09-01 13:16:49,792 [INFO]  Epoch[44] Batch [0-16]	Speed: 2034.60 samples/sec	cross-entropy=0.002414	Most_dysphoric_ritual_frequency_for_audience-accuracy=1.000000
2019-09-01 13:16:49,891 [INFO]  Epoch[44] Train-cross-entropy=0.005929
2019-09-01 13:16:49,896 [INFO]  Epoch[44] Train-Most_dysphoric_ritual_frequency_for_audience-accuracy=1.000000
2019-09-01 13:16:49,898 [INFO]  Epoch[44] Time cost=0.240
2019-09-01 13:16:49,904 [INFO]  Saved checkpoint to "model/Most_dysphoric_ritual_frequency_for_audience_imputer/model-0044.params"
2019-09-01 13:16:49,928 [INFO]  Epoch[44] Validation-cross-entropy=0.014119
2019-09-01 13:16:49,930 [INFO]  Epoch[44] Validation-Most_dysphoric_ritual_frequency_for_audience-accuracy=0.984375
2019-09-01 13:16:50,080 [INFO]  Epoch[45] Batch [0-16]	Speed: 1861.14 samples/sec	cross-entropy=0.000744	Most_dysphoric_ritual_frequency_for_audience-accuracy=1.000000
2019-09-01 13:16:50,181 [INFO]  Epoch[45] Train-cross-entropy=0.010442
2019-09-01 13:16:50,184 [INFO]  Epoch[45] Train-Most_dysphoric_ritual_frequency_for_audience-accuracy=0.995536
2019-09-01 13:16:50,186 [INFO]  Epoch[45] Time cost=0.253
2019-09-01 13:16:50,193 [INFO]  Saved checkpoint to "model/Most_dysphoric_ritual_frequency_for_audience_imputer/model-0045.params"
2019-09-01 13:16:50,213 [INFO]  Epoch[45] Validation-cross-entropy=0.004697
2019-09-01 13:16:50,216 [INFO]  Epoch[45] Validation-Most_dysphoric_ritual_frequency_for_audience-accuracy=1.000000
2019-09-01 13:16:50,340 [INFO]  Epoch[46] Batch [0-16]	Speed: 2297.80 samples/sec	cross-entropy=0.002286	Most_dysphoric_ritual_frequency_for_audience-accuracy=1.000000
2019-09-01 13:16:50,440 [INFO]  Epoch[46] Train-cross-entropy=0.005357
2019-09-01 13:16:50,442 [INFO]  Epoch[46] Train-Most_dysphoric_ritual_frequency_for_audience-accuracy=1.000000
2019-09-01 13:16:50,444 [INFO]  Epoch[46] Time cost=0.224
2019-09-01 13:16:50,450 [INFO]  Saved checkpoint to "model/Most_dysphoric_ritual_frequency_for_audience_imputer/model-0046.params"
2019-09-01 13:16:50,470 [INFO]  Epoch[46] Validation-cross-entropy=0.011979
2019-09-01 13:16:50,473 [INFO]  Epoch[46] Validation-Most_dysphoric_ritual_frequency_for_audience-accuracy=1.000000
2019-09-01 13:16:50,598 [INFO]  Epoch[47] Batch [0-16]	Speed: 2290.96 samples/sec	cross-entropy=0.000723	Most_dysphoric_ritual_frequency_for_audience-accuracy=1.000000
2019-09-01 13:16:50,699 [INFO]  Epoch[47] Train-cross-entropy=0.009051
2019-09-01 13:16:50,702 [INFO]  Epoch[47] Train-Most_dysphoric_ritual_frequency_for_audience-accuracy=0.995536
2019-09-01 13:16:50,704 [INFO]  Epoch[47] Time cost=0.227
2019-09-01 13:16:50,711 [INFO]  Saved checkpoint to "model/Most_dysphoric_ritual_frequency_for_audience_imputer/model-0047.params"
2019-09-01 13:16:50,734 [INFO]  Epoch[47] Validation-cross-entropy=0.004125
2019-09-01 13:16:50,738 [INFO]  Epoch[47] Validation-Most_dysphoric_ritual_frequency_for_audience-accuracy=1.000000
2019-09-01 13:16:50,861 [INFO]  Epoch[48] Batch [0-16]	Speed: 2258.32 samples/sec	cross-entropy=0.002006	Most_dysphoric_ritual_frequency_for_audience-accuracy=1.000000
2019-09-01 13:16:50,974 [INFO]  Epoch[48] Train-cross-entropy=0.004675
2019-09-01 13:16:50,976 [INFO]  Epoch[48] Train-Most_dysphoric_ritual_frequency_for_audience-accuracy=1.000000
2019-09-01 13:16:50,978 [INFO]  Epoch[48] Time cost=0.238
2019-09-01 13:16:50,985 [INFO]  Saved checkpoint to "model/Most_dysphoric_ritual_frequency_for_audience_imputer/model-0048.params"
2019-09-01 13:16:51,006 [INFO]  Epoch[48] Validation-cross-entropy=0.012323
2019-09-01 13:16:51,010 [INFO]  Epoch[48] Validation-Most_dysphoric_ritual_frequency_for_audience-accuracy=1.000000
2019-09-01 13:16:51,139 [INFO]  Epoch[49] Batch [0-16]	Speed: 2181.59 samples/sec	cross-entropy=0.000850	Most_dysphoric_ritual_frequency_for_audience-accuracy=1.000000
2019-09-01 13:16:51,238 [INFO]  Epoch[49] Train-cross-entropy=0.007749
2019-09-01 13:16:51,240 [INFO]  Epoch[49] Train-Most_dysphoric_ritual_frequency_for_audience-accuracy=0.995536
2019-09-01 13:16:51,242 [INFO]  Epoch[49] Time cost=0.228
2019-09-01 13:16:51,248 [INFO]  Saved checkpoint to "model/Most_dysphoric_ritual_frequency_for_audience_imputer/model-0049.params"
2019-09-01 13:16:51,267 [INFO]  Epoch[49] Validation-cross-entropy=0.003652
2019-09-01 13:16:51,270 [INFO]  Epoch[49] Validation-Most_dysphoric_ritual_frequency_for_audience-accuracy=1.000000
2019-09-01 13:16:51,424 [INFO]  Epoch[50] Batch [0-16]	Speed: 1781.99 samples/sec	cross-entropy=0.001898	Most_dysphoric_ritual_frequency_for_audience-accuracy=1.000000
2019-09-01 13:16:51,527 [INFO]  Epoch[50] Train-cross-entropy=0.003960
2019-09-01 13:16:51,529 [INFO]  Epoch[50] Train-Most_dysphoric_ritual_frequency_for_audience-accuracy=1.000000
2019-09-01 13:16:51,531 [INFO]  Epoch[50] Time cost=0.258
2019-09-01 13:16:51,543 [INFO]  Saved checkpoint to "model/Most_dysphoric_ritual_frequency_for_audience_imputer/model-0050.params"
2019-09-01 13:16:51,575 [INFO]  Epoch[50] Validation-cross-entropy=0.010085
2019-09-01 13:16:51,578 [INFO]  Epoch[50] Validation-Most_dysphoric_ritual_frequency_for_audience-accuracy=1.000000
2019-09-01 13:16:51,724 [INFO]  Epoch[51] Batch [0-16]	Speed: 1929.21 samples/sec	cross-entropy=0.000810	Most_dysphoric_ritual_frequency_for_audience-accuracy=1.000000
2019-09-01 13:16:51,824 [INFO]  Epoch[51] Train-cross-entropy=0.005507
2019-09-01 13:16:51,826 [INFO]  Epoch[51] Train-Most_dysphoric_ritual_frequency_for_audience-accuracy=0.995536
2019-09-01 13:16:51,828 [INFO]  Epoch[51] Time cost=0.247
2019-09-01 13:16:51,834 [INFO]  Saved checkpoint to "model/Most_dysphoric_ritual_frequency_for_audience_imputer/model-0051.params"
2019-09-01 13:16:51,853 [INFO]  Epoch[51] Validation-cross-entropy=0.003206
2019-09-01 13:16:51,856 [INFO]  Epoch[51] Validation-Most_dysphoric_ritual_frequency_for_audience-accuracy=1.000000
2019-09-01 13:16:51,989 [INFO]  Epoch[52] Batch [0-16]	Speed: 2097.75 samples/sec	cross-entropy=0.001415	Most_dysphoric_ritual_frequency_for_audience-accuracy=1.000000
2019-09-01 13:16:52,090 [INFO]  Epoch[52] Train-cross-entropy=0.003213
2019-09-01 13:16:52,093 [INFO]  Epoch[52] Train-Most_dysphoric_ritual_frequency_for_audience-accuracy=1.000000
2019-09-01 13:16:52,095 [INFO]  Epoch[52] Time cost=0.236
2019-09-01 13:16:52,102 [INFO]  Saved checkpoint to "model/Most_dysphoric_ritual_frequency_for_audience_imputer/model-0052.params"
2019-09-01 13:16:52,123 [INFO]  Epoch[52] Validation-cross-entropy=0.008294
2019-09-01 13:16:52,127 [INFO]  Epoch[52] Validation-Most_dysphoric_ritual_frequency_for_audience-accuracy=1.000000
2019-09-01 13:16:52,249 [INFO]  Epoch[53] Batch [0-16]	Speed: 2309.07 samples/sec	cross-entropy=0.000811	Most_dysphoric_ritual_frequency_for_audience-accuracy=1.000000
2019-09-01 13:16:52,348 [INFO]  Epoch[53] Train-cross-entropy=0.004733
2019-09-01 13:16:52,350 [INFO]  Epoch[53] Train-Most_dysphoric_ritual_frequency_for_audience-accuracy=0.995536
2019-09-01 13:16:52,352 [INFO]  Epoch[53] Time cost=0.223
2019-09-01 13:16:52,358 [INFO]  Saved checkpoint to "model/Most_dysphoric_ritual_frequency_for_audience_imputer/model-0053.params"
2019-09-01 13:16:52,378 [INFO]  Epoch[53] Validation-cross-entropy=0.002844
2019-09-01 13:16:52,380 [INFO]  Epoch[53] Validation-Most_dysphoric_ritual_frequency_for_audience-accuracy=1.000000
2019-09-01 13:16:52,519 [INFO]  Epoch[54] Batch [0-16]	Speed: 2010.49 samples/sec	cross-entropy=0.001272	Most_dysphoric_ritual_frequency_for_audience-accuracy=1.000000
2019-09-01 13:16:52,618 [INFO]  Epoch[54] Train-cross-entropy=0.002685
2019-09-01 13:16:52,620 [INFO]  Epoch[54] Train-Most_dysphoric_ritual_frequency_for_audience-accuracy=1.000000
2019-09-01 13:16:52,622 [INFO]  Epoch[54] Time cost=0.238
2019-09-01 13:16:52,628 [INFO]  Saved checkpoint to "model/Most_dysphoric_ritual_frequency_for_audience_imputer/model-0054.params"
2019-09-01 13:16:52,650 [INFO]  Epoch[54] Validation-cross-entropy=0.007762
2019-09-01 13:16:52,654 [INFO]  Epoch[54] Validation-Most_dysphoric_ritual_frequency_for_audience-accuracy=1.000000
2019-09-01 13:16:52,787 [INFO]  Epoch[55] Batch [0-16]	Speed: 2123.76 samples/sec	cross-entropy=0.000687	Most_dysphoric_ritual_frequency_for_audience-accuracy=1.000000
2019-09-01 13:16:52,892 [INFO]  Epoch[55] Train-cross-entropy=0.003595
2019-09-01 13:16:52,894 [INFO]  Epoch[55] Train-Most_dysphoric_ritual_frequency_for_audience-accuracy=0.995536
2019-09-01 13:16:52,896 [INFO]  Epoch[55] Time cost=0.240
2019-09-01 13:16:52,903 [INFO]  Saved checkpoint to "model/Most_dysphoric_ritual_frequency_for_audience_imputer/model-0055.params"
2019-09-01 13:16:52,927 [INFO]  Epoch[55] Validation-cross-entropy=0.002550
2019-09-01 13:16:52,930 [INFO]  Epoch[55] Validation-Most_dysphoric_ritual_frequency_for_audience-accuracy=1.000000
2019-09-01 13:16:53,086 [INFO]  Epoch[56] Batch [0-16]	Speed: 1798.85 samples/sec	cross-entropy=0.000895	Most_dysphoric_ritual_frequency_for_audience-accuracy=1.000000
2019-09-01 13:16:53,187 [INFO]  Epoch[56] Train-cross-entropy=0.002150
2019-09-01 13:16:53,190 [INFO]  Epoch[56] Train-Most_dysphoric_ritual_frequency_for_audience-accuracy=1.000000
2019-09-01 13:16:53,192 [INFO]  Epoch[56] Time cost=0.259
2019-09-01 13:16:53,199 [INFO]  Saved checkpoint to "model/Most_dysphoric_ritual_frequency_for_audience_imputer/model-0056.params"
2019-09-01 13:16:53,223 [INFO]  Epoch[56] Validation-cross-entropy=0.005527
2019-09-01 13:16:53,226 [INFO]  Epoch[56] Validation-Most_dysphoric_ritual_frequency_for_audience-accuracy=1.000000
2019-09-01 13:16:53,350 [INFO]  Epoch[57] Batch [0-16]	Speed: 2232.67 samples/sec	cross-entropy=0.000529	Most_dysphoric_ritual_frequency_for_audience-accuracy=1.000000
2019-09-01 13:16:53,451 [INFO]  Epoch[57] Train-cross-entropy=0.002594
2019-09-01 13:16:53,454 [INFO]  Epoch[57] Train-Most_dysphoric_ritual_frequency_for_audience-accuracy=1.000000
2019-09-01 13:16:53,456 [INFO]  Epoch[57] Time cost=0.228
2019-09-01 13:16:53,463 [INFO]  Saved checkpoint to "model/Most_dysphoric_ritual_frequency_for_audience_imputer/model-0057.params"
2019-09-01 13:16:53,484 [INFO]  Epoch[57] Validation-cross-entropy=0.002336
2019-09-01 13:16:53,488 [INFO]  Epoch[57] Validation-Most_dysphoric_ritual_frequency_for_audience-accuracy=1.000000
2019-09-01 13:16:53,609 [INFO]  Epoch[58] Batch [0-16]	Speed: 2315.49 samples/sec	cross-entropy=0.000588	Most_dysphoric_ritual_frequency_for_audience-accuracy=1.000000
2019-09-01 13:16:53,709 [INFO]  Epoch[58] Train-cross-entropy=0.001618
2019-09-01 13:16:53,711 [INFO]  Epoch[58] Train-Most_dysphoric_ritual_frequency_for_audience-accuracy=1.000000
2019-09-01 13:16:53,712 [INFO]  Epoch[58] Time cost=0.221
2019-09-01 13:16:53,719 [INFO]  Saved checkpoint to "model/Most_dysphoric_ritual_frequency_for_audience_imputer/model-0058.params"
2019-09-01 13:16:53,740 [INFO]  Epoch[58] Validation-cross-entropy=0.003769
2019-09-01 13:16:53,744 [INFO]  Epoch[58] Validation-Most_dysphoric_ritual_frequency_for_audience-accuracy=1.000000
2019-09-01 13:16:53,872 [INFO]  Epoch[59] Batch [0-16]	Speed: 2215.52 samples/sec	cross-entropy=0.000378	Most_dysphoric_ritual_frequency_for_audience-accuracy=1.000000
2019-09-01 13:16:53,972 [INFO]  Epoch[59] Train-cross-entropy=0.001763
2019-09-01 13:16:53,974 [INFO]  Epoch[59] Train-Most_dysphoric_ritual_frequency_for_audience-accuracy=1.000000
2019-09-01 13:16:53,975 [INFO]  Epoch[59] Time cost=0.229
2019-09-01 13:16:53,982 [INFO]  Saved checkpoint to "model/Most_dysphoric_ritual_frequency_for_audience_imputer/model-0059.params"
2019-09-01 13:16:54,001 [INFO]  Epoch[59] Validation-cross-entropy=0.002331
2019-09-01 13:16:54,004 [INFO]  Epoch[59] Validation-Most_dysphoric_ritual_frequency_for_audience-accuracy=1.000000
2019-09-01 13:16:54,141 [INFO]  Epoch[60] Batch [0-16]	Speed: 2035.22 samples/sec	cross-entropy=0.000381	Most_dysphoric_ritual_frequency_for_audience-accuracy=1.000000
2019-09-01 13:16:54,240 [INFO]  Epoch[60] Train-cross-entropy=0.001145
2019-09-01 13:16:54,242 [INFO]  Epoch[60] Train-Most_dysphoric_ritual_frequency_for_audience-accuracy=1.000000
2019-09-01 13:16:54,244 [INFO]  Epoch[60] Time cost=0.237
2019-09-01 13:16:54,250 [INFO]  Saved checkpoint to "model/Most_dysphoric_ritual_frequency_for_audience_imputer/model-0060.params"
2019-09-01 13:16:54,270 [INFO]  Epoch[60] Validation-cross-entropy=0.002834
2019-09-01 13:16:54,273 [INFO]  Epoch[60] Validation-Most_dysphoric_ritual_frequency_for_audience-accuracy=1.000000
2019-09-01 13:16:54,395 [INFO]  Epoch[61] Batch [0-16]	Speed: 2297.77 samples/sec	cross-entropy=0.000290	Most_dysphoric_ritual_frequency_for_audience-accuracy=1.000000
2019-09-01 13:16:54,508 [INFO]  Epoch[61] Train-cross-entropy=0.001135
2019-09-01 13:16:54,510 [INFO]  Epoch[61] Train-Most_dysphoric_ritual_frequency_for_audience-accuracy=1.000000
2019-09-01 13:16:54,512 [INFO]  Epoch[61] Time cost=0.236
2019-09-01 13:16:54,518 [INFO]  Saved checkpoint to "model/Most_dysphoric_ritual_frequency_for_audience_imputer/model-0061.params"
2019-09-01 13:16:54,542 [INFO]  Epoch[61] Validation-cross-entropy=0.002382
2019-09-01 13:16:54,544 [INFO]  Epoch[61] Validation-Most_dysphoric_ritual_frequency_for_audience-accuracy=1.000000
2019-09-01 13:16:54,665 [INFO]  Epoch[62] Batch [0-16]	Speed: 2309.44 samples/sec	cross-entropy=0.000283	Most_dysphoric_ritual_frequency_for_audience-accuracy=1.000000
2019-09-01 13:16:54,764 [INFO]  Epoch[62] Train-cross-entropy=0.000861
2019-09-01 13:16:54,767 [INFO]  Epoch[62] Train-Most_dysphoric_ritual_frequency_for_audience-accuracy=1.000000
2019-09-01 13:16:54,768 [INFO]  Epoch[62] Time cost=0.221
2019-09-01 13:16:54,775 [INFO]  Saved checkpoint to "model/Most_dysphoric_ritual_frequency_for_audience_imputer/model-0062.params"
2019-09-01 13:16:54,795 [INFO]  Epoch[62] Validation-cross-entropy=0.002411
2019-09-01 13:16:54,799 [INFO]  Epoch[62] Validation-Most_dysphoric_ritual_frequency_for_audience-accuracy=1.000000
2019-09-01 13:16:54,932 [INFO]  Epoch[63] Batch [0-16]	Speed: 2105.62 samples/sec	cross-entropy=0.000251	Most_dysphoric_ritual_frequency_for_audience-accuracy=1.000000
2019-09-01 13:16:55,037 [INFO]  Epoch[63] Train-cross-entropy=0.000850
2019-09-01 13:16:55,039 [INFO]  Epoch[63] Train-Most_dysphoric_ritual_frequency_for_audience-accuracy=1.000000
2019-09-01 13:16:55,041 [INFO]  Epoch[63] Time cost=0.238
2019-09-01 13:16:55,047 [INFO]  Saved checkpoint to "model/Most_dysphoric_ritual_frequency_for_audience_imputer/model-0063.params"
2019-09-01 13:16:55,066 [INFO]  Epoch[63] Validation-cross-entropy=0.002293
2019-09-01 13:16:55,069 [INFO]  Epoch[63] Validation-Most_dysphoric_ritual_frequency_for_audience-accuracy=1.000000
2019-09-01 13:16:55,204 [INFO]  Epoch[64] Batch [0-16]	Speed: 2057.13 samples/sec	cross-entropy=0.000245	Most_dysphoric_ritual_frequency_for_audience-accuracy=1.000000
2019-09-01 13:16:55,304 [INFO]  Epoch[64] Train-cross-entropy=0.000770
2019-09-01 13:16:55,306 [INFO]  Epoch[64] Train-Most_dysphoric_ritual_frequency_for_audience-accuracy=1.000000
2019-09-01 13:16:55,308 [INFO]  Epoch[64] Time cost=0.235
2019-09-01 13:16:55,314 [INFO]  Saved checkpoint to "model/Most_dysphoric_ritual_frequency_for_audience_imputer/model-0064.params"
2019-09-01 13:16:55,334 [INFO]  Epoch[64] Validation-cross-entropy=0.002259
2019-09-01 13:16:55,336 [INFO]  Epoch[64] Validation-Most_dysphoric_ritual_frequency_for_audience-accuracy=1.000000
2019-09-01 13:16:55,457 [INFO]  Epoch[65] Batch [0-16]	Speed: 2324.95 samples/sec	cross-entropy=0.000232	Most_dysphoric_ritual_frequency_for_audience-accuracy=1.000000
2019-09-01 13:16:55,559 [INFO]  Epoch[65] Train-cross-entropy=0.000760
2019-09-01 13:16:55,561 [INFO]  Epoch[65] Train-Most_dysphoric_ritual_frequency_for_audience-accuracy=1.000000
2019-09-01 13:16:55,563 [INFO]  Epoch[65] Time cost=0.223
2019-09-01 13:16:55,570 [INFO]  Saved checkpoint to "model/Most_dysphoric_ritual_frequency_for_audience_imputer/model-0065.params"
2019-09-01 13:16:55,591 [INFO]  Epoch[65] Validation-cross-entropy=0.002191
2019-09-01 13:16:55,595 [INFO]  Epoch[65] Validation-Most_dysphoric_ritual_frequency_for_audience-accuracy=1.000000
2019-09-01 13:16:55,731 [INFO]  Epoch[66] Batch [0-16]	Speed: 2038.51 samples/sec	cross-entropy=0.000226	Most_dysphoric_ritual_frequency_for_audience-accuracy=1.000000
2019-09-01 13:16:55,833 [INFO]  Epoch[66] Train-cross-entropy=0.000728
2019-09-01 13:16:55,835 [INFO]  Epoch[66] Train-Most_dysphoric_ritual_frequency_for_audience-accuracy=1.000000
2019-09-01 13:16:55,837 [INFO]  Epoch[66] Time cost=0.240
2019-09-01 13:16:55,844 [INFO]  Saved checkpoint to "model/Most_dysphoric_ritual_frequency_for_audience_imputer/model-0066.params"
2019-09-01 13:16:55,868 [INFO]  Epoch[66] Validation-cross-entropy=0.002149
2019-09-01 13:16:55,870 [INFO]  Epoch[66] Validation-Most_dysphoric_ritual_frequency_for_audience-accuracy=1.000000
2019-09-01 13:16:56,001 [INFO]  Epoch[67] Batch [0-16]	Speed: 2110.78 samples/sec	cross-entropy=0.000217	Most_dysphoric_ritual_frequency_for_audience-accuracy=1.000000
2019-09-01 13:16:56,104 [INFO]  Epoch[67] Train-cross-entropy=0.000711
2019-09-01 13:16:56,106 [INFO]  Epoch[67] Train-Most_dysphoric_ritual_frequency_for_audience-accuracy=1.000000
2019-09-01 13:16:56,108 [INFO]  Epoch[67] Time cost=0.235
2019-09-01 13:16:56,114 [INFO]  Saved checkpoint to "model/Most_dysphoric_ritual_frequency_for_audience_imputer/model-0067.params"
2019-09-01 13:16:56,139 [INFO]  Epoch[67] Validation-cross-entropy=0.002109
2019-09-01 13:16:56,141 [INFO]  Epoch[67] Validation-Most_dysphoric_ritual_frequency_for_audience-accuracy=1.000000
2019-09-01 13:16:56,262 [INFO]  Epoch[68] Batch [0-16]	Speed: 2341.34 samples/sec	cross-entropy=0.000211	Most_dysphoric_ritual_frequency_for_audience-accuracy=1.000000
2019-09-01 13:16:56,361 [INFO]  Epoch[68] Train-cross-entropy=0.000688
2019-09-01 13:16:56,363 [INFO]  Epoch[68] Train-Most_dysphoric_ritual_frequency_for_audience-accuracy=1.000000
2019-09-01 13:16:56,365 [INFO]  Epoch[68] Time cost=0.221
2019-09-01 13:16:56,371 [INFO]  Saved checkpoint to "model/Most_dysphoric_ritual_frequency_for_audience_imputer/model-0068.params"
2019-09-01 13:16:56,390 [INFO]  Epoch[68] Validation-cross-entropy=0.002070
2019-09-01 13:16:56,393 [INFO]  Epoch[68] Validation-Most_dysphoric_ritual_frequency_for_audience-accuracy=1.000000
2019-09-01 13:16:56,536 [INFO]  Epoch[69] Batch [0-16]	Speed: 1931.10 samples/sec	cross-entropy=0.000204	Most_dysphoric_ritual_frequency_for_audience-accuracy=1.000000
2019-09-01 13:16:56,640 [INFO]  Epoch[69] Train-cross-entropy=0.000670
2019-09-01 13:16:56,642 [INFO]  Epoch[69] Train-Most_dysphoric_ritual_frequency_for_audience-accuracy=1.000000
2019-09-01 13:16:56,644 [INFO]  Epoch[69] Time cost=0.247
2019-09-01 13:16:56,650 [INFO]  Saved checkpoint to "model/Most_dysphoric_ritual_frequency_for_audience_imputer/model-0069.params"
2019-09-01 13:16:56,670 [INFO]  Epoch[69] Validation-cross-entropy=0.002022
2019-09-01 13:16:56,672 [INFO]  Epoch[69] Validation-Most_dysphoric_ritual_frequency_for_audience-accuracy=1.000000
2019-09-01 13:16:56,792 [INFO]  Epoch[70] Batch [0-16]	Speed: 2346.18 samples/sec	cross-entropy=0.000197	Most_dysphoric_ritual_frequency_for_audience-accuracy=1.000000
2019-09-01 13:16:56,892 [INFO]  Epoch[70] Train-cross-entropy=0.000651
2019-09-01 13:16:56,894 [INFO]  Epoch[70] Train-Most_dysphoric_ritual_frequency_for_audience-accuracy=1.000000
2019-09-01 13:16:56,895 [INFO]  Epoch[70] Time cost=0.220
2019-09-01 13:16:56,902 [INFO]  Saved checkpoint to "model/Most_dysphoric_ritual_frequency_for_audience_imputer/model-0070.params"
2019-09-01 13:16:56,921 [INFO]  Epoch[70] Validation-cross-entropy=0.001994
2019-09-01 13:16:56,924 [INFO]  Epoch[70] Validation-Most_dysphoric_ritual_frequency_for_audience-accuracy=1.000000
2019-09-01 13:16:57,047 [INFO]  Epoch[71] Batch [0-16]	Speed: 2277.31 samples/sec	cross-entropy=0.000191	Most_dysphoric_ritual_frequency_for_audience-accuracy=1.000000
2019-09-01 13:16:57,153 [INFO]  Epoch[71] Train-cross-entropy=0.000633
2019-09-01 13:16:57,155 [INFO]  Epoch[71] Train-Most_dysphoric_ritual_frequency_for_audience-accuracy=1.000000
2019-09-01 13:16:57,157 [INFO]  Epoch[71] Time cost=0.230
2019-09-01 13:16:57,163 [INFO]  Saved checkpoint to "model/Most_dysphoric_ritual_frequency_for_audience_imputer/model-0071.params"
2019-09-01 13:16:57,183 [INFO]  Epoch[71] Validation-cross-entropy=0.001947
2019-09-01 13:16:57,186 [INFO]  Epoch[71] Validation-Most_dysphoric_ritual_frequency_for_audience-accuracy=1.000000
2019-09-01 13:16:57,325 [INFO]  Epoch[72] Batch [0-16]	Speed: 1997.70 samples/sec	cross-entropy=0.000185	Most_dysphoric_ritual_frequency_for_audience-accuracy=1.000000
2019-09-01 13:16:57,444 [INFO]  Epoch[72] Train-cross-entropy=0.000616
2019-09-01 13:16:57,446 [INFO]  Epoch[72] Train-Most_dysphoric_ritual_frequency_for_audience-accuracy=1.000000
2019-09-01 13:16:57,448 [INFO]  Epoch[72] Time cost=0.259
2019-09-01 13:16:57,455 [INFO]  Saved checkpoint to "model/Most_dysphoric_ritual_frequency_for_audience_imputer/model-0072.params"
2019-09-01 13:16:57,476 [INFO]  Epoch[72] Validation-cross-entropy=0.001924
2019-09-01 13:16:57,480 [INFO]  Epoch[72] Validation-Most_dysphoric_ritual_frequency_for_audience-accuracy=1.000000
2019-09-01 13:16:57,603 [INFO]  Epoch[73] Batch [0-16]	Speed: 2292.03 samples/sec	cross-entropy=0.000180	Most_dysphoric_ritual_frequency_for_audience-accuracy=1.000000
2019-09-01 13:16:57,703 [INFO]  Epoch[73] Train-cross-entropy=0.000599
2019-09-01 13:16:57,705 [INFO]  Epoch[73] Train-Most_dysphoric_ritual_frequency_for_audience-accuracy=1.000000
2019-09-01 13:16:57,707 [INFO]  Epoch[73] Time cost=0.223
2019-09-01 13:16:57,713 [INFO]  Saved checkpoint to "model/Most_dysphoric_ritual_frequency_for_audience_imputer/model-0073.params"
2019-09-01 13:16:57,733 [INFO]  Epoch[73] Validation-cross-entropy=0.001894
2019-09-01 13:16:57,736 [INFO]  Epoch[73] Validation-Most_dysphoric_ritual_frequency_for_audience-accuracy=1.000000
2019-09-01 13:16:57,871 [INFO]  Epoch[74] Batch [0-16]	Speed: 2055.32 samples/sec	cross-entropy=0.000174	Most_dysphoric_ritual_frequency_for_audience-accuracy=1.000000
2019-09-01 13:16:57,972 [INFO]  Epoch[74] Train-cross-entropy=0.000583
2019-09-01 13:16:57,974 [INFO]  Epoch[74] Train-Most_dysphoric_ritual_frequency_for_audience-accuracy=1.000000
2019-09-01 13:16:57,976 [INFO]  Epoch[74] Time cost=0.238
2019-09-01 13:16:57,983 [INFO]  Saved checkpoint to "model/Most_dysphoric_ritual_frequency_for_audience_imputer/model-0074.params"
2019-09-01 13:16:58,009 [INFO]  Epoch[74] Validation-cross-entropy=0.001860
2019-09-01 13:16:58,012 [INFO]  Epoch[74] Validation-Most_dysphoric_ritual_frequency_for_audience-accuracy=1.000000
2019-09-01 13:16:58,133 [INFO]  Epoch[75] Batch [0-16]	Speed: 2291.29 samples/sec	cross-entropy=0.000169	Most_dysphoric_ritual_frequency_for_audience-accuracy=1.000000
2019-09-01 13:16:58,241 [INFO]  Epoch[75] Train-cross-entropy=0.000570
2019-09-01 13:16:58,243 [INFO]  Epoch[75] Train-Most_dysphoric_ritual_frequency_for_audience-accuracy=1.000000
2019-09-01 13:16:58,245 [INFO]  Epoch[75] Time cost=0.231
2019-09-01 13:16:58,251 [INFO]  Saved checkpoint to "model/Most_dysphoric_ritual_frequency_for_audience_imputer/model-0075.params"
2019-09-01 13:16:58,276 [INFO]  Epoch[75] Validation-cross-entropy=0.001847
2019-09-01 13:16:58,279 [INFO]  Epoch[75] Validation-Most_dysphoric_ritual_frequency_for_audience-accuracy=1.000000
2019-09-01 13:16:58,410 [INFO]  Epoch[76] Batch [0-16]	Speed: 2129.47 samples/sec	cross-entropy=0.000164	Most_dysphoric_ritual_frequency_for_audience-accuracy=1.000000
2019-09-01 13:16:58,509 [INFO]  Epoch[76] Train-cross-entropy=0.000556
2019-09-01 13:16:58,511 [INFO]  Epoch[76] Train-Most_dysphoric_ritual_frequency_for_audience-accuracy=1.000000
2019-09-01 13:16:58,513 [INFO]  Epoch[76] Time cost=0.232
2019-09-01 13:16:58,519 [INFO]  Saved checkpoint to "model/Most_dysphoric_ritual_frequency_for_audience_imputer/model-0076.params"
2019-09-01 13:16:58,540 [INFO]  Epoch[76] Validation-cross-entropy=0.001816
2019-09-01 13:16:58,544 [INFO]  Epoch[76] Validation-Most_dysphoric_ritual_frequency_for_audience-accuracy=1.000000
2019-09-01 13:16:58,678 [INFO]  Epoch[77] Batch [0-16]	Speed: 2107.88 samples/sec	cross-entropy=0.000160	Most_dysphoric_ritual_frequency_for_audience-accuracy=1.000000
2019-09-01 13:16:58,782 [INFO]  Epoch[77] Train-cross-entropy=0.000539
2019-09-01 13:16:58,784 [INFO]  Epoch[77] Train-Most_dysphoric_ritual_frequency_for_audience-accuracy=1.000000
2019-09-01 13:16:58,786 [INFO]  Epoch[77] Time cost=0.239
2019-09-01 13:16:58,792 [INFO]  Saved checkpoint to "model/Most_dysphoric_ritual_frequency_for_audience_imputer/model-0077.params"
2019-09-01 13:16:58,815 [INFO]  Epoch[77] Validation-cross-entropy=0.001785
2019-09-01 13:16:58,818 [INFO]  Epoch[77] Validation-Most_dysphoric_ritual_frequency_for_audience-accuracy=1.000000
2019-09-01 13:16:58,947 [INFO]  Epoch[78] Batch [0-16]	Speed: 2195.43 samples/sec	cross-entropy=0.000155	Most_dysphoric_ritual_frequency_for_audience-accuracy=1.000000
2019-09-01 13:16:59,049 [INFO]  Epoch[78] Train-cross-entropy=0.000526
2019-09-01 13:16:59,051 [INFO]  Epoch[78] Train-Most_dysphoric_ritual_frequency_for_audience-accuracy=1.000000
2019-09-01 13:16:59,053 [INFO]  Epoch[78] Time cost=0.232
2019-09-01 13:16:59,060 [INFO]  Saved checkpoint to "model/Most_dysphoric_ritual_frequency_for_audience_imputer/model-0078.params"
2019-09-01 13:16:59,082 [INFO]  Epoch[78] Validation-cross-entropy=0.001750
2019-09-01 13:16:59,086 [INFO]  Epoch[78] Validation-Most_dysphoric_ritual_frequency_for_audience-accuracy=1.000000
2019-09-01 13:16:59,207 [INFO]  Epoch[79] Batch [0-16]	Speed: 2311.33 samples/sec	cross-entropy=0.000151	Most_dysphoric_ritual_frequency_for_audience-accuracy=1.000000
2019-09-01 13:16:59,306 [INFO]  Epoch[79] Train-cross-entropy=0.000511
2019-09-01 13:16:59,308 [INFO]  Epoch[79] Train-Most_dysphoric_ritual_frequency_for_audience-accuracy=1.000000
2019-09-01 13:16:59,310 [INFO]  Epoch[79] Time cost=0.222
2019-09-01 13:16:59,316 [INFO]  Saved checkpoint to "model/Most_dysphoric_ritual_frequency_for_audience_imputer/model-0079.params"
2019-09-01 13:16:59,336 [INFO]  Epoch[79] Validation-cross-entropy=0.001729
2019-09-01 13:16:59,339 [INFO]  Epoch[79] Validation-Most_dysphoric_ritual_frequency_for_audience-accuracy=1.000000
2019-09-01 13:16:59,464 [INFO]  Epoch[80] Batch [0-16]	Speed: 2288.44 samples/sec	cross-entropy=0.000146	Most_dysphoric_ritual_frequency_for_audience-accuracy=1.000000
2019-09-01 13:16:59,566 [INFO]  Epoch[80] Train-cross-entropy=0.000498
2019-09-01 13:16:59,568 [INFO]  Epoch[80] Train-Most_dysphoric_ritual_frequency_for_audience-accuracy=1.000000
2019-09-01 13:16:59,569 [INFO]  Epoch[80] Time cost=0.227
2019-09-01 13:16:59,576 [INFO]  Saved checkpoint to "model/Most_dysphoric_ritual_frequency_for_audience_imputer/model-0080.params"
2019-09-01 13:16:59,595 [INFO]  Epoch[80] Validation-cross-entropy=0.001695
2019-09-01 13:16:59,597 [INFO]  Epoch[80] Validation-Most_dysphoric_ritual_frequency_for_audience-accuracy=1.000000
2019-09-01 13:16:59,735 [INFO]  Epoch[81] Batch [0-16]	Speed: 2025.68 samples/sec	cross-entropy=0.000142	Most_dysphoric_ritual_frequency_for_audience-accuracy=1.000000
2019-09-01 13:16:59,837 [INFO]  Epoch[81] Train-cross-entropy=0.000486
2019-09-01 13:16:59,839 [INFO]  Epoch[81] Train-Most_dysphoric_ritual_frequency_for_audience-accuracy=1.000000
2019-09-01 13:16:59,841 [INFO]  Epoch[81] Time cost=0.240
2019-09-01 13:16:59,847 [INFO]  Saved checkpoint to "model/Most_dysphoric_ritual_frequency_for_audience_imputer/model-0081.params"
2019-09-01 13:16:59,867 [INFO]  Epoch[81] Validation-cross-entropy=0.001647
2019-09-01 13:16:59,869 [INFO]  Epoch[81] Validation-Most_dysphoric_ritual_frequency_for_audience-accuracy=1.000000
2019-09-01 13:17:00,007 [INFO]  Epoch[82] Batch [0-16]	Speed: 2018.79 samples/sec	cross-entropy=0.000139	Most_dysphoric_ritual_frequency_for_audience-accuracy=1.000000
2019-09-01 13:17:00,114 [INFO]  Epoch[82] Train-cross-entropy=0.000471
2019-09-01 13:17:00,117 [INFO]  Epoch[82] Train-Most_dysphoric_ritual_frequency_for_audience-accuracy=1.000000
2019-09-01 13:17:00,119 [INFO]  Epoch[82] Time cost=0.246
2019-09-01 13:17:00,125 [INFO]  Saved checkpoint to "model/Most_dysphoric_ritual_frequency_for_audience_imputer/model-0082.params"
2019-09-01 13:17:00,149 [INFO]  Epoch[82] Validation-cross-entropy=0.001634
2019-09-01 13:17:00,152 [INFO]  Epoch[82] Validation-Most_dysphoric_ritual_frequency_for_audience-accuracy=1.000000
2019-09-01 13:17:00,275 [INFO]  Epoch[83] Batch [0-16]	Speed: 2268.48 samples/sec	cross-entropy=0.000134	Most_dysphoric_ritual_frequency_for_audience-accuracy=1.000000
2019-09-01 13:17:00,376 [INFO]  Epoch[83] Train-cross-entropy=0.000460
2019-09-01 13:17:00,378 [INFO]  Epoch[83] Train-Most_dysphoric_ritual_frequency_for_audience-accuracy=1.000000
2019-09-01 13:17:00,380 [INFO]  Epoch[83] Time cost=0.225
2019-09-01 13:17:00,387 [INFO]  Saved checkpoint to "model/Most_dysphoric_ritual_frequency_for_audience_imputer/model-0083.params"
2019-09-01 13:17:00,412 [INFO]  Epoch[83] Validation-cross-entropy=0.001610
2019-09-01 13:17:00,414 [INFO]  Epoch[83] Validation-Most_dysphoric_ritual_frequency_for_audience-accuracy=1.000000
2019-09-01 13:17:00,558 [INFO]  Epoch[84] Batch [0-16]	Speed: 1961.71 samples/sec	cross-entropy=0.000131	Most_dysphoric_ritual_frequency_for_audience-accuracy=1.000000
2019-09-01 13:17:00,660 [INFO]  Epoch[84] Train-cross-entropy=0.000447
2019-09-01 13:17:00,662 [INFO]  Epoch[84] Train-Most_dysphoric_ritual_frequency_for_audience-accuracy=1.000000
2019-09-01 13:17:00,664 [INFO]  Epoch[84] Time cost=0.247
2019-09-01 13:17:00,670 [INFO]  Saved checkpoint to "model/Most_dysphoric_ritual_frequency_for_audience_imputer/model-0084.params"
2019-09-01 13:17:00,694 [INFO]  Epoch[84] Validation-cross-entropy=0.001593
2019-09-01 13:17:00,696 [INFO]  Epoch[84] Validation-Most_dysphoric_ritual_frequency_for_audience-accuracy=1.000000
2019-09-01 13:17:00,818 [INFO]  Epoch[85] Batch [0-16]	Speed: 2293.95 samples/sec	cross-entropy=0.000127	Most_dysphoric_ritual_frequency_for_audience-accuracy=1.000000
2019-09-01 13:17:00,917 [INFO]  Epoch[85] Train-cross-entropy=0.000436
2019-09-01 13:17:00,919 [INFO]  Epoch[85] Train-Most_dysphoric_ritual_frequency_for_audience-accuracy=1.000000
2019-09-01 13:17:00,921 [INFO]  Epoch[85] Time cost=0.222
2019-09-01 13:17:00,927 [INFO]  Saved checkpoint to "model/Most_dysphoric_ritual_frequency_for_audience_imputer/model-0085.params"
2019-09-01 13:17:00,947 [INFO]  Epoch[85] Validation-cross-entropy=0.001559
2019-09-01 13:17:00,949 [INFO]  Epoch[85] Validation-Most_dysphoric_ritual_frequency_for_audience-accuracy=1.000000
2019-09-01 13:17:01,075 [INFO]  Epoch[86] Batch [0-16]	Speed: 2235.27 samples/sec	cross-entropy=0.000124	Most_dysphoric_ritual_frequency_for_audience-accuracy=1.000000
2019-09-01 13:17:01,181 [INFO]  Epoch[86] Train-cross-entropy=0.000425
2019-09-01 13:17:01,183 [INFO]  Epoch[86] Train-Most_dysphoric_ritual_frequency_for_audience-accuracy=1.000000
2019-09-01 13:17:01,185 [INFO]  Epoch[86] Time cost=0.232
2019-09-01 13:17:01,192 [INFO]  Saved checkpoint to "model/Most_dysphoric_ritual_frequency_for_audience_imputer/model-0086.params"
2019-09-01 13:17:01,213 [INFO]  Epoch[86] Validation-cross-entropy=0.001553
2019-09-01 13:17:01,217 [INFO]  Epoch[86] Validation-Most_dysphoric_ritual_frequency_for_audience-accuracy=1.000000
2019-09-01 13:17:01,354 [INFO]  Epoch[87] Batch [0-16]	Speed: 2023.30 samples/sec	cross-entropy=0.000120	Most_dysphoric_ritual_frequency_for_audience-accuracy=1.000000
2019-09-01 13:17:01,454 [INFO]  Epoch[87] Train-cross-entropy=0.000414
2019-09-01 13:17:01,456 [INFO]  Epoch[87] Train-Most_dysphoric_ritual_frequency_for_audience-accuracy=1.000000
2019-09-01 13:17:01,458 [INFO]  Epoch[87] Time cost=0.238
2019-09-01 13:17:01,464 [INFO]  Saved checkpoint to "model/Most_dysphoric_ritual_frequency_for_audience_imputer/model-0087.params"
2019-09-01 13:17:01,484 [INFO]  Epoch[87] Validation-cross-entropy=0.001525
2019-09-01 13:17:01,486 [INFO]  Epoch[87] Validation-Most_dysphoric_ritual_frequency_for_audience-accuracy=1.000000
2019-09-01 13:17:01,654 [INFO]  Epoch[88] Batch [0-16]	Speed: 1635.19 samples/sec	cross-entropy=0.000118	Most_dysphoric_ritual_frequency_for_audience-accuracy=1.000000
2019-09-01 13:17:01,754 [INFO]  Epoch[88] Train-cross-entropy=0.000403
2019-09-01 13:17:01,756 [INFO]  Epoch[88] Train-Most_dysphoric_ritual_frequency_for_audience-accuracy=1.000000
2019-09-01 13:17:01,758 [INFO]  Epoch[88] Time cost=0.268
2019-09-01 13:17:01,764 [INFO]  Saved checkpoint to "model/Most_dysphoric_ritual_frequency_for_audience_imputer/model-0088.params"
2019-09-01 13:17:01,788 [INFO]  Epoch[88] Validation-cross-entropy=0.001518
2019-09-01 13:17:01,790 [INFO]  Epoch[88] Validation-Most_dysphoric_ritual_frequency_for_audience-accuracy=1.000000
2019-09-01 13:17:01,911 [INFO]  Epoch[89] Batch [0-16]	Speed: 2301.44 samples/sec	cross-entropy=0.000114	Most_dysphoric_ritual_frequency_for_audience-accuracy=1.000000
2019-09-01 13:17:02,024 [INFO]  Epoch[89] Train-cross-entropy=0.000393
2019-09-01 13:17:02,026 [INFO]  Epoch[89] Train-Most_dysphoric_ritual_frequency_for_audience-accuracy=1.000000
2019-09-01 13:17:02,027 [INFO]  Epoch[89] Time cost=0.235
2019-09-01 13:17:02,033 [INFO]  Saved checkpoint to "model/Most_dysphoric_ritual_frequency_for_audience_imputer/model-0089.params"
2019-09-01 13:17:02,059 [INFO]  Epoch[89] Validation-cross-entropy=0.001491
2019-09-01 13:17:02,061 [INFO]  Epoch[89] Validation-Most_dysphoric_ritual_frequency_for_audience-accuracy=1.000000
2019-09-01 13:17:02,200 [INFO]  Epoch[90] Batch [0-16]	Speed: 2013.62 samples/sec	cross-entropy=0.000111	Most_dysphoric_ritual_frequency_for_audience-accuracy=1.000000
2019-09-01 13:17:02,300 [INFO]  Epoch[90] Train-cross-entropy=0.000383
2019-09-01 13:17:02,302 [INFO]  Epoch[90] Train-Most_dysphoric_ritual_frequency_for_audience-accuracy=1.000000
2019-09-01 13:17:02,304 [INFO]  Epoch[90] Time cost=0.240
2019-09-01 13:17:02,310 [INFO]  Saved checkpoint to "model/Most_dysphoric_ritual_frequency_for_audience_imputer/model-0090.params"
2019-09-01 13:17:02,333 [INFO]  Epoch[90] Validation-cross-entropy=0.001468
2019-09-01 13:17:02,336 [INFO]  Epoch[90] Validation-Most_dysphoric_ritual_frequency_for_audience-accuracy=1.000000
2019-09-01 13:17:02,475 [INFO]  Epoch[91] Batch [0-16]	Speed: 2030.31 samples/sec	cross-entropy=0.000108	Most_dysphoric_ritual_frequency_for_audience-accuracy=1.000000
2019-09-01 13:17:02,576 [INFO]  Epoch[91] Train-cross-entropy=0.000373
2019-09-01 13:17:02,578 [INFO]  Epoch[91] Train-Most_dysphoric_ritual_frequency_for_audience-accuracy=1.000000
2019-09-01 13:17:02,580 [INFO]  Epoch[91] Time cost=0.242
2019-09-01 13:17:02,587 [INFO]  Saved checkpoint to "model/Most_dysphoric_ritual_frequency_for_audience_imputer/model-0091.params"
2019-09-01 13:17:02,607 [INFO]  Epoch[91] Validation-cross-entropy=0.001459
2019-09-01 13:17:02,610 [INFO]  Epoch[91] Validation-Most_dysphoric_ritual_frequency_for_audience-accuracy=1.000000
2019-09-01 13:17:02,737 [INFO]  Epoch[92] Batch [0-16]	Speed: 2251.91 samples/sec	cross-entropy=0.000106	Most_dysphoric_ritual_frequency_for_audience-accuracy=1.000000
2019-09-01 13:17:02,838 [INFO]  Epoch[92] Train-cross-entropy=0.000364
2019-09-01 13:17:02,841 [INFO]  Epoch[92] Train-Most_dysphoric_ritual_frequency_for_audience-accuracy=1.000000
2019-09-01 13:17:02,842 [INFO]  Epoch[92] Time cost=0.228
2019-09-01 13:17:02,848 [INFO]  Saved checkpoint to "model/Most_dysphoric_ritual_frequency_for_audience_imputer/model-0092.params"
2019-09-01 13:17:02,872 [INFO]  Epoch[92] Validation-cross-entropy=0.001439
2019-09-01 13:17:02,874 [INFO]  Epoch[92] Validation-Most_dysphoric_ritual_frequency_for_audience-accuracy=1.000000
2019-09-01 13:17:02,999 [INFO]  Epoch[93] Batch [0-16]	Speed: 2224.57 samples/sec	cross-entropy=0.000103	Most_dysphoric_ritual_frequency_for_audience-accuracy=1.000000
2019-09-01 13:17:03,099 [INFO]  Epoch[93] Train-cross-entropy=0.000354
2019-09-01 13:17:03,101 [INFO]  Epoch[93] Train-Most_dysphoric_ritual_frequency_for_audience-accuracy=1.000000
2019-09-01 13:17:03,102 [INFO]  Epoch[93] Time cost=0.225
2019-09-01 13:17:03,109 [INFO]  Saved checkpoint to "model/Most_dysphoric_ritual_frequency_for_audience_imputer/model-0093.params"
2019-09-01 13:17:03,128 [INFO]  Epoch[93] Validation-cross-entropy=0.001422
2019-09-01 13:17:03,131 [INFO]  Epoch[93] Validation-Most_dysphoric_ritual_frequency_for_audience-accuracy=1.000000
2019-09-01 13:17:03,281 [INFO]  Epoch[94] Batch [0-16]	Speed: 1842.31 samples/sec	cross-entropy=0.000100	Most_dysphoric_ritual_frequency_for_audience-accuracy=1.000000
2019-09-01 13:17:03,380 [INFO]  Epoch[94] Train-cross-entropy=0.000347
2019-09-01 13:17:03,382 [INFO]  Epoch[94] Train-Most_dysphoric_ritual_frequency_for_audience-accuracy=1.000000
2019-09-01 13:17:03,384 [INFO]  Epoch[94] Time cost=0.249
2019-09-01 13:17:03,390 [INFO]  Saved checkpoint to "model/Most_dysphoric_ritual_frequency_for_audience_imputer/model-0094.params"
2019-09-01 13:17:03,409 [INFO]  Epoch[94] Validation-cross-entropy=0.001423
2019-09-01 13:17:03,412 [INFO]  Epoch[94] Validation-Most_dysphoric_ritual_frequency_for_audience-accuracy=1.000000
2019-09-01 13:17:03,535 [INFO]  Epoch[95] Batch [0-16]	Speed: 2347.29 samples/sec	cross-entropy=0.000097	Most_dysphoric_ritual_frequency_for_audience-accuracy=1.000000
2019-09-01 13:17:03,647 [INFO]  Epoch[95] Train-cross-entropy=0.000340
2019-09-01 13:17:03,650 [INFO]  Epoch[95] Train-Most_dysphoric_ritual_frequency_for_audience-accuracy=1.000000
2019-09-01 13:17:03,651 [INFO]  Epoch[95] Time cost=0.236
2019-09-01 13:17:03,658 [INFO]  Saved checkpoint to "model/Most_dysphoric_ritual_frequency_for_audience_imputer/model-0095.params"
2019-09-01 13:17:03,677 [INFO]  Epoch[95] Validation-cross-entropy=0.001380
2019-09-01 13:17:03,680 [INFO]  Epoch[95] Validation-Most_dysphoric_ritual_frequency_for_audience-accuracy=1.000000
2019-09-01 13:17:03,803 [INFO]  Epoch[96] Batch [0-16]	Speed: 2282.30 samples/sec	cross-entropy=0.000096	Most_dysphoric_ritual_frequency_for_audience-accuracy=1.000000
2019-09-01 13:17:03,902 [INFO]  Epoch[96] Train-cross-entropy=0.000329
2019-09-01 13:17:03,904 [INFO]  Epoch[96] Train-Most_dysphoric_ritual_frequency_for_audience-accuracy=1.000000
2019-09-01 13:17:03,906 [INFO]  Epoch[96] Time cost=0.223
2019-09-01 13:17:03,912 [INFO]  Saved checkpoint to "model/Most_dysphoric_ritual_frequency_for_audience_imputer/model-0096.params"
2019-09-01 13:17:03,932 [INFO]  Epoch[96] Validation-cross-entropy=0.001383
2019-09-01 13:17:03,935 [INFO]  Epoch[96] Validation-Most_dysphoric_ritual_frequency_for_audience-accuracy=1.000000
2019-09-01 13:17:04,063 [INFO]  Epoch[97] Batch [0-16]	Speed: 2187.77 samples/sec	cross-entropy=0.000093	Most_dysphoric_ritual_frequency_for_audience-accuracy=1.000000
2019-09-01 13:17:04,162 [INFO]  Epoch[97] Train-cross-entropy=0.000324
2019-09-01 13:17:04,164 [INFO]  Epoch[97] Train-Most_dysphoric_ritual_frequency_for_audience-accuracy=1.000000
2019-09-01 13:17:04,166 [INFO]  Epoch[97] Time cost=0.228
2019-09-01 13:17:04,172 [INFO]  Saved checkpoint to "model/Most_dysphoric_ritual_frequency_for_audience_imputer/model-0097.params"
2019-09-01 13:17:04,192 [INFO]  Epoch[97] Validation-cross-entropy=0.001349
2019-09-01 13:17:04,194 [INFO]  Epoch[97] Validation-Most_dysphoric_ritual_frequency_for_audience-accuracy=1.000000
2019-09-01 13:17:04,317 [INFO]  Epoch[98] Batch [0-16]	Speed: 2297.85 samples/sec	cross-entropy=0.000092	Most_dysphoric_ritual_frequency_for_audience-accuracy=1.000000
2019-09-01 13:17:04,416 [INFO]  Epoch[98] Train-cross-entropy=0.000310
2019-09-01 13:17:04,418 [INFO]  Epoch[98] Train-Most_dysphoric_ritual_frequency_for_audience-accuracy=1.000000
2019-09-01 13:17:04,420 [INFO]  Epoch[98] Time cost=0.222
2019-09-01 13:17:04,426 [INFO]  Saved checkpoint to "model/Most_dysphoric_ritual_frequency_for_audience_imputer/model-0098.params"
2019-09-01 13:17:04,446 [INFO]  Epoch[98] Validation-cross-entropy=0.001376
2019-09-01 13:17:04,451 [INFO]  Epoch[98] Validation-Most_dysphoric_ritual_frequency_for_audience-accuracy=1.000000
2019-09-01 13:17:04,573 [INFO]  Epoch[99] Batch [0-16]	Speed: 2295.62 samples/sec	cross-entropy=0.000089	Most_dysphoric_ritual_frequency_for_audience-accuracy=1.000000
2019-09-01 13:17:04,682 [INFO]  Epoch[99] Train-cross-entropy=0.000304
2019-09-01 13:17:04,684 [INFO]  Epoch[99] Train-Most_dysphoric_ritual_frequency_for_audience-accuracy=1.000000
2019-09-01 13:17:04,686 [INFO]  Epoch[99] Time cost=0.232
2019-09-01 13:17:04,693 [INFO]  Saved checkpoint to "model/Most_dysphoric_ritual_frequency_for_audience_imputer/model-0099.params"
2019-09-01 13:17:04,715 [INFO]  Epoch[99] Validation-cross-entropy=0.001328
2019-09-01 13:17:04,719 [INFO]  Epoch[99] Validation-Most_dysphoric_ritual_frequency_for_audience-accuracy=1.000000
2019-09-01 13:17:04,841 [INFO]  Epoch[100] Batch [0-16]	Speed: 2299.19 samples/sec	cross-entropy=0.000087	Most_dysphoric_ritual_frequency_for_audience-accuracy=1.000000
2019-09-01 13:17:04,940 [INFO]  Epoch[100] Train-cross-entropy=0.000294
2019-09-01 13:17:04,942 [INFO]  Epoch[100] Train-Most_dysphoric_ritual_frequency_for_audience-accuracy=1.000000
2019-09-01 13:17:04,944 [INFO]  Epoch[100] Time cost=0.223
2019-09-01 13:17:04,950 [INFO]  Saved checkpoint to "model/Most_dysphoric_ritual_frequency_for_audience_imputer/model-0100.params"
2019-09-01 13:17:04,970 [INFO]  Epoch[100] Validation-cross-entropy=0.001333
2019-09-01 13:17:04,973 [INFO]  Epoch[100] Validation-Most_dysphoric_ritual_frequency_for_audience-accuracy=1.000000
2019-09-01 13:17:05,094 [INFO]  Epoch[101] Batch [0-16]	Speed: 2326.10 samples/sec	cross-entropy=0.000084	Most_dysphoric_ritual_frequency_for_audience-accuracy=1.000000
2019-09-01 13:17:05,215 [INFO]  Epoch[101] Train-cross-entropy=0.000287
2019-09-01 13:17:05,217 [INFO]  Epoch[101] Train-Most_dysphoric_ritual_frequency_for_audience-accuracy=1.000000
2019-09-01 13:17:05,219 [INFO]  Epoch[101] Time cost=0.243
2019-09-01 13:17:05,226 [INFO]  Saved checkpoint to "model/Most_dysphoric_ritual_frequency_for_audience_imputer/model-0101.params"
2019-09-01 13:17:05,247 [INFO]  Epoch[101] Validation-cross-entropy=0.001302
2019-09-01 13:17:05,251 [INFO]  Epoch[101] Validation-Most_dysphoric_ritual_frequency_for_audience-accuracy=1.000000
2019-09-01 13:17:05,379 [INFO]  Epoch[102] Batch [0-16]	Speed: 2200.75 samples/sec	cross-entropy=0.000082	Most_dysphoric_ritual_frequency_for_audience-accuracy=1.000000
2019-09-01 13:17:05,482 [INFO]  Epoch[102] Train-cross-entropy=0.000279
2019-09-01 13:17:05,484 [INFO]  Epoch[102] Train-Most_dysphoric_ritual_frequency_for_audience-accuracy=1.000000
2019-09-01 13:17:05,486 [INFO]  Epoch[102] Time cost=0.232
2019-09-01 13:17:05,492 [INFO]  Saved checkpoint to "model/Most_dysphoric_ritual_frequency_for_audience_imputer/model-0102.params"
2019-09-01 13:17:05,516 [INFO]  Epoch[102] Validation-cross-entropy=0.001302
2019-09-01 13:17:05,518 [INFO]  Epoch[102] Validation-Most_dysphoric_ritual_frequency_for_audience-accuracy=1.000000
2019-09-01 13:17:05,639 [INFO]  Epoch[103] Batch [0-16]	Speed: 2302.83 samples/sec	cross-entropy=0.000080	Most_dysphoric_ritual_frequency_for_audience-accuracy=1.000000
2019-09-01 13:17:05,739 [INFO]  Epoch[103] Train-cross-entropy=0.000271
2019-09-01 13:17:05,741 [INFO]  Epoch[103] Train-Most_dysphoric_ritual_frequency_for_audience-accuracy=1.000000
2019-09-01 13:17:05,743 [INFO]  Epoch[103] Time cost=0.221
2019-09-01 13:17:05,749 [INFO]  Saved checkpoint to "model/Most_dysphoric_ritual_frequency_for_audience_imputer/model-0103.params"
2019-09-01 13:17:05,770 [INFO]  Epoch[103] Validation-cross-entropy=0.001289
2019-09-01 13:17:05,774 [INFO]  Epoch[103] Validation-Most_dysphoric_ritual_frequency_for_audience-accuracy=1.000000
2019-09-01 13:17:05,906 [INFO]  Epoch[104] Batch [0-16]	Speed: 2156.81 samples/sec	cross-entropy=0.000078	Most_dysphoric_ritual_frequency_for_audience-accuracy=1.000000
2019-09-01 13:17:06,006 [INFO]  Epoch[104] Train-cross-entropy=0.000264
2019-09-01 13:17:06,008 [INFO]  Epoch[104] Train-Most_dysphoric_ritual_frequency_for_audience-accuracy=1.000000
2019-09-01 13:17:06,010 [INFO]  Epoch[104] Time cost=0.233
2019-09-01 13:17:06,016 [INFO]  Saved checkpoint to "model/Most_dysphoric_ritual_frequency_for_audience_imputer/model-0104.params"
2019-09-01 13:17:06,037 [INFO]  Epoch[104] Validation-cross-entropy=0.001278
2019-09-01 13:17:06,041 [INFO]  Epoch[104] Validation-Most_dysphoric_ritual_frequency_for_audience-accuracy=1.000000
2019-09-01 13:17:06,172 [INFO]  Epoch[105] Batch [0-16]	Speed: 2161.78 samples/sec	cross-entropy=0.000076	Most_dysphoric_ritual_frequency_for_audience-accuracy=1.000000
2019-09-01 13:17:06,272 [INFO]  Epoch[105] Train-cross-entropy=0.000258
2019-09-01 13:17:06,274 [INFO]  Epoch[105] Train-Most_dysphoric_ritual_frequency_for_audience-accuracy=1.000000
2019-09-01 13:17:06,276 [INFO]  Epoch[105] Time cost=0.232
2019-09-01 13:17:06,282 [INFO]  Saved checkpoint to "model/Most_dysphoric_ritual_frequency_for_audience_imputer/model-0105.params"
2019-09-01 13:17:06,303 [INFO]  Epoch[105] Validation-cross-entropy=0.001258
2019-09-01 13:17:06,307 [INFO]  Epoch[105] Validation-Most_dysphoric_ritual_frequency_for_audience-accuracy=1.000000
2019-09-01 13:17:06,444 [INFO]  Epoch[106] Batch [0-16]	Speed: 2070.64 samples/sec	cross-entropy=0.000074	Most_dysphoric_ritual_frequency_for_audience-accuracy=1.000000
2019-09-01 13:17:06,545 [INFO]  Epoch[106] Train-cross-entropy=0.000252
2019-09-01 13:17:06,548 [INFO]  Epoch[106] Train-Most_dysphoric_ritual_frequency_for_audience-accuracy=1.000000
2019-09-01 13:17:06,550 [INFO]  Epoch[106] Time cost=0.240
2019-09-01 13:17:06,557 [INFO]  Saved checkpoint to "model/Most_dysphoric_ritual_frequency_for_audience_imputer/model-0106.params"
2019-09-01 13:17:06,582 [INFO]  Epoch[106] Validation-cross-entropy=0.001251
2019-09-01 13:17:06,585 [INFO]  Epoch[106] Validation-Most_dysphoric_ritual_frequency_for_audience-accuracy=1.000000
2019-09-01 13:17:06,709 [INFO]  Epoch[107] Batch [0-16]	Speed: 2317.63 samples/sec	cross-entropy=0.000072	Most_dysphoric_ritual_frequency_for_audience-accuracy=1.000000
2019-09-01 13:17:06,812 [INFO]  Epoch[107] Train-cross-entropy=0.000246
2019-09-01 13:17:06,814 [INFO]  Epoch[107] Train-Most_dysphoric_ritual_frequency_for_audience-accuracy=1.000000
2019-09-01 13:17:06,816 [INFO]  Epoch[107] Time cost=0.229
2019-09-01 13:17:06,822 [INFO]  Saved checkpoint to "model/Most_dysphoric_ritual_frequency_for_audience_imputer/model-0107.params"
2019-09-01 13:17:06,844 [INFO]  Epoch[107] Validation-cross-entropy=0.001227
2019-09-01 13:17:06,848 [INFO]  Epoch[107] Validation-Most_dysphoric_ritual_frequency_for_audience-accuracy=1.000000
2019-09-01 13:17:06,985 [INFO]  Epoch[108] Batch [0-16]	Speed: 2054.17 samples/sec	cross-entropy=0.000071	Most_dysphoric_ritual_frequency_for_audience-accuracy=1.000000
2019-09-01 13:17:07,087 [INFO]  Epoch[108] Train-cross-entropy=0.000238
2019-09-01 13:17:07,089 [INFO]  Epoch[108] Train-Most_dysphoric_ritual_frequency_for_audience-accuracy=1.000000
2019-09-01 13:17:07,091 [INFO]  Epoch[108] Time cost=0.241
2019-09-01 13:17:07,098 [INFO]  Saved checkpoint to "model/Most_dysphoric_ritual_frequency_for_audience_imputer/model-0108.params"
2019-09-01 13:17:07,119 [INFO]  Epoch[108] Validation-cross-entropy=0.001234
2019-09-01 13:17:07,124 [INFO]  Epoch[108] Validation-Most_dysphoric_ritual_frequency_for_audience-accuracy=1.000000
2019-09-01 13:17:07,248 [INFO]  Epoch[109] Batch [0-16]	Speed: 2262.84 samples/sec	cross-entropy=0.000069	Most_dysphoric_ritual_frequency_for_audience-accuracy=1.000000
2019-09-01 13:17:07,348 [INFO]  Epoch[109] Train-cross-entropy=0.000234
2019-09-01 13:17:07,350 [INFO]  Epoch[109] Train-Most_dysphoric_ritual_frequency_for_audience-accuracy=1.000000
2019-09-01 13:17:07,352 [INFO]  Epoch[109] Time cost=0.225
2019-09-01 13:17:07,358 [INFO]  Saved checkpoint to "model/Most_dysphoric_ritual_frequency_for_audience_imputer/model-0109.params"
2019-09-01 13:17:07,378 [INFO]  Epoch[109] Validation-cross-entropy=0.001220
2019-09-01 13:17:07,380 [INFO]  Epoch[109] Validation-Most_dysphoric_ritual_frequency_for_audience-accuracy=1.000000
2019-09-01 13:17:07,504 [INFO]  Epoch[110] Batch [0-16]	Speed: 2273.92 samples/sec	cross-entropy=0.000067	Most_dysphoric_ritual_frequency_for_audience-accuracy=1.000000
2019-09-01 13:17:07,607 [INFO]  Epoch[110] Train-cross-entropy=0.000226
2019-09-01 13:17:07,609 [INFO]  Epoch[110] Train-Most_dysphoric_ritual_frequency_for_audience-accuracy=1.000000
2019-09-01 13:17:07,611 [INFO]  Epoch[110] Time cost=0.227
2019-09-01 13:17:07,617 [INFO]  Saved checkpoint to "model/Most_dysphoric_ritual_frequency_for_audience_imputer/model-0110.params"
2019-09-01 13:17:07,642 [INFO]  Epoch[110] Validation-cross-entropy=0.001224
2019-09-01 13:17:07,644 [INFO]  Epoch[110] Validation-Most_dysphoric_ritual_frequency_for_audience-accuracy=1.000000
2019-09-01 13:17:07,767 [INFO]  Epoch[111] Batch [0-16]	Speed: 2295.34 samples/sec	cross-entropy=0.000065	Most_dysphoric_ritual_frequency_for_audience-accuracy=1.000000
2019-09-01 13:17:07,872 [INFO]  Epoch[111] Train-cross-entropy=0.000221
2019-09-01 13:17:07,874 [INFO]  Epoch[111] Train-Most_dysphoric_ritual_frequency_for_audience-accuracy=1.000000
2019-09-01 13:17:07,876 [INFO]  Epoch[111] Time cost=0.230
2019-09-01 13:17:07,883 [INFO]  Saved checkpoint to "model/Most_dysphoric_ritual_frequency_for_audience_imputer/model-0111.params"
2019-09-01 13:17:07,904 [INFO]  Epoch[111] Validation-cross-entropy=0.001214
2019-09-01 13:17:07,908 [INFO]  Epoch[111] Validation-Most_dysphoric_ritual_frequency_for_audience-accuracy=1.000000
2019-09-01 13:17:08,101 [INFO]  Epoch[112] Batch [0-16]	Speed: 1416.09 samples/sec	cross-entropy=0.000064	Most_dysphoric_ritual_frequency_for_audience-accuracy=1.000000
2019-09-01 13:17:08,240 [INFO]  Epoch[112] Train-cross-entropy=0.000215
2019-09-01 13:17:08,244 [INFO]  Epoch[112] Train-Most_dysphoric_ritual_frequency_for_audience-accuracy=1.000000
2019-09-01 13:17:08,247 [INFO]  Epoch[112] Time cost=0.335
2019-09-01 13:17:08,257 [INFO]  Saved checkpoint to "model/Most_dysphoric_ritual_frequency_for_audience_imputer/model-0112.params"
2019-09-01 13:17:08,288 [INFO]  Epoch[112] Validation-cross-entropy=0.001196
2019-09-01 13:17:08,291 [INFO]  Epoch[112] Validation-Most_dysphoric_ritual_frequency_for_audience-accuracy=1.000000
2019-09-01 13:17:08,450 [INFO]  Epoch[113] Batch [0-16]	Speed: 1810.00 samples/sec	cross-entropy=0.000062	Most_dysphoric_ritual_frequency_for_audience-accuracy=1.000000
2019-09-01 13:17:08,553 [INFO]  Epoch[113] Train-cross-entropy=0.000210
2019-09-01 13:17:08,555 [INFO]  Epoch[113] Train-Most_dysphoric_ritual_frequency_for_audience-accuracy=1.000000
2019-09-01 13:17:08,557 [INFO]  Epoch[113] Time cost=0.263
2019-09-01 13:17:08,564 [INFO]  Saved checkpoint to "model/Most_dysphoric_ritual_frequency_for_audience_imputer/model-0113.params"
2019-09-01 13:17:08,587 [INFO]  Epoch[113] Validation-cross-entropy=0.001203
2019-09-01 13:17:08,591 [INFO]  Epoch[113] Validation-Most_dysphoric_ritual_frequency_for_audience-accuracy=1.000000
2019-09-01 13:17:08,717 [INFO]  Epoch[114] Batch [0-16]	Speed: 2239.88 samples/sec	cross-entropy=0.000061	Most_dysphoric_ritual_frequency_for_audience-accuracy=1.000000
2019-09-01 13:17:08,819 [INFO]  Epoch[114] Train-cross-entropy=0.000205
2019-09-01 13:17:08,821 [INFO]  Epoch[114] Train-Most_dysphoric_ritual_frequency_for_audience-accuracy=1.000000
2019-09-01 13:17:08,823 [INFO]  Epoch[114] Time cost=0.229
2019-09-01 13:17:08,830 [INFO]  Saved checkpoint to "model/Most_dysphoric_ritual_frequency_for_audience_imputer/model-0114.params"
2019-09-01 13:17:08,855 [INFO]  Epoch[114] Validation-cross-entropy=0.001189
2019-09-01 13:17:08,858 [INFO]  Epoch[114] Validation-Most_dysphoric_ritual_frequency_for_audience-accuracy=1.000000
2019-09-01 13:17:08,997 [INFO]  Epoch[115] Batch [0-16]	Speed: 2042.59 samples/sec	cross-entropy=0.000059	Most_dysphoric_ritual_frequency_for_audience-accuracy=1.000000
2019-09-01 13:17:09,100 [INFO]  Epoch[115] Train-cross-entropy=0.000199
2019-09-01 13:17:09,102 [INFO]  Epoch[115] Train-Most_dysphoric_ritual_frequency_for_audience-accuracy=1.000000
2019-09-01 13:17:09,104 [INFO]  Epoch[115] Time cost=0.244
2019-09-01 13:17:09,110 [INFO]  Saved checkpoint to "model/Most_dysphoric_ritual_frequency_for_audience_imputer/model-0115.params"
2019-09-01 13:17:09,134 [INFO]  Epoch[115] Validation-cross-entropy=0.001202
2019-09-01 13:17:09,138 [INFO]  Epoch[115] Validation-Most_dysphoric_ritual_frequency_for_audience-accuracy=1.000000
2019-09-01 13:17:09,262 [INFO]  Epoch[116] Batch [0-16]	Speed: 2235.46 samples/sec	cross-entropy=0.000058	Most_dysphoric_ritual_frequency_for_audience-accuracy=1.000000
2019-09-01 13:17:09,364 [INFO]  Epoch[116] Train-cross-entropy=0.000194
2019-09-01 13:17:09,367 [INFO]  Epoch[116] Train-Most_dysphoric_ritual_frequency_for_audience-accuracy=1.000000
2019-09-01 13:17:09,369 [INFO]  Epoch[116] Time cost=0.228
2019-09-01 13:17:09,376 [INFO]  Saved checkpoint to "model/Most_dysphoric_ritual_frequency_for_audience_imputer/model-0116.params"
2019-09-01 13:17:09,397 [INFO]  Epoch[116] Validation-cross-entropy=0.001189
2019-09-01 13:17:09,402 [INFO]  Epoch[116] Validation-Most_dysphoric_ritual_frequency_for_audience-accuracy=1.000000
2019-09-01 13:17:09,528 [INFO]  Epoch[117] Batch [0-16]	Speed: 2218.47 samples/sec	cross-entropy=0.000056	Most_dysphoric_ritual_frequency_for_audience-accuracy=1.000000
2019-09-01 13:17:09,629 [INFO]  Epoch[117] Train-cross-entropy=0.000190
2019-09-01 13:17:09,631 [INFO]  Epoch[117] Train-Most_dysphoric_ritual_frequency_for_audience-accuracy=1.000000
2019-09-01 13:17:09,633 [INFO]  Epoch[117] Time cost=0.229
2019-09-01 13:17:09,641 [INFO]  Saved checkpoint to "model/Most_dysphoric_ritual_frequency_for_audience_imputer/model-0117.params"
2019-09-01 13:17:09,666 [INFO]  Epoch[117] Validation-cross-entropy=0.001179
2019-09-01 13:17:09,670 [INFO]  Epoch[117] Validation-Most_dysphoric_ritual_frequency_for_audience-accuracy=1.000000
2019-09-01 13:17:09,794 [INFO]  Epoch[118] Batch [0-16]	Speed: 2248.07 samples/sec	cross-entropy=0.000055	Most_dysphoric_ritual_frequency_for_audience-accuracy=1.000000
2019-09-01 13:17:09,896 [INFO]  Epoch[118] Train-cross-entropy=0.000184
2019-09-01 13:17:09,898 [INFO]  Epoch[118] Train-Most_dysphoric_ritual_frequency_for_audience-accuracy=1.000000
2019-09-01 13:17:09,899 [INFO]  Epoch[118] Time cost=0.227
2019-09-01 13:17:09,906 [INFO]  Saved checkpoint to "model/Most_dysphoric_ritual_frequency_for_audience_imputer/model-0118.params"
2019-09-01 13:17:09,930 [INFO]  Epoch[118] Validation-cross-entropy=0.001190
2019-09-01 13:17:09,933 [INFO]  Epoch[118] Validation-Most_dysphoric_ritual_frequency_for_audience-accuracy=1.000000
2019-09-01 13:17:10,059 [INFO]  Epoch[119] Batch [0-16]	Speed: 2217.14 samples/sec	cross-entropy=0.000054	Most_dysphoric_ritual_frequency_for_audience-accuracy=1.000000
2019-09-01 13:17:10,161 [INFO]  Epoch[119] Train-cross-entropy=0.000181
2019-09-01 13:17:10,166 [INFO]  Epoch[119] Train-Most_dysphoric_ritual_frequency_for_audience-accuracy=1.000000
2019-09-01 13:17:10,168 [INFO]  Epoch[119] Time cost=0.232
2019-09-01 13:17:10,174 [INFO]  Saved checkpoint to "model/Most_dysphoric_ritual_frequency_for_audience_imputer/model-0119.params"
2019-09-01 13:17:10,193 [INFO]  Epoch[119] Validation-cross-entropy=0.001176
2019-09-01 13:17:10,196 [INFO]  Epoch[119] Validation-Most_dysphoric_ritual_frequency_for_audience-accuracy=1.000000
2019-09-01 13:17:10,321 [INFO]  Epoch[120] Batch [0-16]	Speed: 2236.67 samples/sec	cross-entropy=0.000053	Most_dysphoric_ritual_frequency_for_audience-accuracy=1.000000
2019-09-01 13:17:10,422 [INFO]  Epoch[120] Train-cross-entropy=0.000176
2019-09-01 13:17:10,424 [INFO]  Epoch[120] Train-Most_dysphoric_ritual_frequency_for_audience-accuracy=1.000000
2019-09-01 13:17:10,426 [INFO]  Epoch[120] Time cost=0.226
2019-09-01 13:17:10,432 [INFO]  Saved checkpoint to "model/Most_dysphoric_ritual_frequency_for_audience_imputer/model-0120.params"
2019-09-01 13:17:10,451 [INFO]  Epoch[120] Validation-cross-entropy=0.001171
2019-09-01 13:17:10,454 [INFO]  Epoch[120] Validation-Most_dysphoric_ritual_frequency_for_audience-accuracy=1.000000
2019-09-01 13:17:10,577 [INFO]  Epoch[121] Batch [0-16]	Speed: 2295.40 samples/sec	cross-entropy=0.000051	Most_dysphoric_ritual_frequency_for_audience-accuracy=1.000000
2019-09-01 13:17:10,677 [INFO]  Epoch[121] Train-cross-entropy=0.000171
2019-09-01 13:17:10,679 [INFO]  Epoch[121] Train-Most_dysphoric_ritual_frequency_for_audience-accuracy=1.000000
2019-09-01 13:17:10,680 [INFO]  Epoch[121] Time cost=0.223
2019-09-01 13:17:10,687 [INFO]  Saved checkpoint to "model/Most_dysphoric_ritual_frequency_for_audience_imputer/model-0121.params"
2019-09-01 13:17:10,706 [INFO]  Epoch[121] Validation-cross-entropy=0.001145
2019-09-01 13:17:10,709 [INFO]  Epoch[121] Validation-Most_dysphoric_ritual_frequency_for_audience-accuracy=1.000000
2019-09-01 13:17:10,829 [INFO]  Epoch[122] Batch [0-16]	Speed: 2332.49 samples/sec	cross-entropy=0.000050	Most_dysphoric_ritual_frequency_for_audience-accuracy=1.000000
2019-09-01 13:17:10,929 [INFO]  Epoch[122] Train-cross-entropy=0.000167
2019-09-01 13:17:10,931 [INFO]  Epoch[122] Train-Most_dysphoric_ritual_frequency_for_audience-accuracy=1.000000
2019-09-01 13:17:10,933 [INFO]  Epoch[122] Time cost=0.220
2019-09-01 13:17:10,939 [INFO]  Saved checkpoint to "model/Most_dysphoric_ritual_frequency_for_audience_imputer/model-0122.params"
2019-09-01 13:17:10,958 [INFO]  Epoch[122] Validation-cross-entropy=0.001141
2019-09-01 13:17:10,962 [INFO]  Epoch[122] Validation-Most_dysphoric_ritual_frequency_for_audience-accuracy=1.000000
2019-09-01 13:17:11,116 [INFO]  Epoch[123] Batch [0-16]	Speed: 1823.05 samples/sec	cross-entropy=0.000049	Most_dysphoric_ritual_frequency_for_audience-accuracy=1.000000
2019-09-01 13:17:11,241 [INFO]  Epoch[123] Train-cross-entropy=0.000163
2019-09-01 13:17:11,245 [INFO]  Epoch[123] Train-Most_dysphoric_ritual_frequency_for_audience-accuracy=1.000000
2019-09-01 13:17:11,248 [INFO]  Epoch[123] Time cost=0.282
2019-09-01 13:17:11,255 [INFO]  Saved checkpoint to "model/Most_dysphoric_ritual_frequency_for_audience_imputer/model-0123.params"
2019-09-01 13:17:11,281 [INFO]  Epoch[123] Validation-cross-entropy=0.001134
2019-09-01 13:17:11,284 [INFO]  Epoch[123] Validation-Most_dysphoric_ritual_frequency_for_audience-accuracy=1.000000
2019-09-01 13:17:11,439 [INFO]  Epoch[124] Batch [0-16]	Speed: 1823.90 samples/sec	cross-entropy=0.000048	Most_dysphoric_ritual_frequency_for_audience-accuracy=1.000000
2019-09-01 13:17:11,595 [INFO]  Epoch[124] Train-cross-entropy=0.000159
2019-09-01 13:17:11,597 [INFO]  Epoch[124] Train-Most_dysphoric_ritual_frequency_for_audience-accuracy=1.000000
2019-09-01 13:17:11,602 [INFO]  Epoch[124] Time cost=0.315
2019-09-01 13:17:11,610 [INFO]  Saved checkpoint to "model/Most_dysphoric_ritual_frequency_for_audience_imputer/model-0124.params"
2019-09-01 13:17:11,642 [INFO]  Epoch[124] Validation-cross-entropy=0.001133
2019-09-01 13:17:11,644 [INFO]  Epoch[124] Validation-Most_dysphoric_ritual_frequency_for_audience-accuracy=1.000000
2019-09-01 13:17:11,799 [INFO]  Epoch[125] Batch [0-16]	Speed: 1820.27 samples/sec	cross-entropy=0.000047	Most_dysphoric_ritual_frequency_for_audience-accuracy=1.000000
2019-09-01 13:17:11,927 [INFO]  Epoch[125] Train-cross-entropy=0.000155
2019-09-01 13:17:11,930 [INFO]  Epoch[125] Train-Most_dysphoric_ritual_frequency_for_audience-accuracy=1.000000
2019-09-01 13:17:11,932 [INFO]  Epoch[125] Time cost=0.286
2019-09-01 13:17:11,942 [INFO]  Saved checkpoint to "model/Most_dysphoric_ritual_frequency_for_audience_imputer/model-0125.params"
2019-09-01 13:17:11,970 [INFO]  Epoch[125] Validation-cross-entropy=0.001137
2019-09-01 13:17:11,975 [INFO]  Epoch[125] Validation-Most_dysphoric_ritual_frequency_for_audience-accuracy=1.000000
2019-09-01 13:17:12,131 [INFO]  Epoch[126] Batch [0-16]	Speed: 1799.12 samples/sec	cross-entropy=0.000045	Most_dysphoric_ritual_frequency_for_audience-accuracy=1.000000
2019-09-01 13:17:12,263 [INFO]  Epoch[126] Train-cross-entropy=0.000152
2019-09-01 13:17:12,266 [INFO]  Epoch[126] Train-Most_dysphoric_ritual_frequency_for_audience-accuracy=1.000000
2019-09-01 13:17:12,269 [INFO]  Epoch[126] Time cost=0.291
2019-09-01 13:17:12,279 [INFO]  Saved checkpoint to "model/Most_dysphoric_ritual_frequency_for_audience_imputer/model-0126.params"
2019-09-01 13:17:12,306 [INFO]  Epoch[126] Validation-cross-entropy=0.001128
2019-09-01 13:17:12,308 [INFO]  Epoch[126] Validation-Most_dysphoric_ritual_frequency_for_audience-accuracy=1.000000
2019-09-01 13:17:12,501 [INFO]  Epoch[127] Batch [0-16]	Speed: 1422.69 samples/sec	cross-entropy=0.000044	Most_dysphoric_ritual_frequency_for_audience-accuracy=1.000000
2019-09-01 13:17:12,661 [INFO]  Epoch[127] Train-cross-entropy=0.000148
2019-09-01 13:17:12,665 [INFO]  Epoch[127] Train-Most_dysphoric_ritual_frequency_for_audience-accuracy=1.000000
2019-09-01 13:17:12,668 [INFO]  Epoch[127] Time cost=0.356
2019-09-01 13:17:12,675 [INFO]  Saved checkpoint to "model/Most_dysphoric_ritual_frequency_for_audience_imputer/model-0127.params"
2019-09-01 13:17:12,710 [INFO]  Epoch[127] Validation-cross-entropy=0.001117
2019-09-01 13:17:12,714 [INFO]  Epoch[127] Validation-Most_dysphoric_ritual_frequency_for_audience-accuracy=1.000000
2019-09-01 13:17:12,878 [INFO]  Epoch[128] Batch [0-16]	Speed: 1727.10 samples/sec	cross-entropy=0.000043	Most_dysphoric_ritual_frequency_for_audience-accuracy=1.000000
2019-09-01 13:17:13,046 [INFO]  Epoch[128] Train-cross-entropy=0.000145
2019-09-01 13:17:13,049 [INFO]  Epoch[128] Train-Most_dysphoric_ritual_frequency_for_audience-accuracy=1.000000
2019-09-01 13:17:13,052 [INFO]  Epoch[128] Time cost=0.334
2019-09-01 13:17:13,062 [INFO]  Saved checkpoint to "model/Most_dysphoric_ritual_frequency_for_audience_imputer/model-0128.params"
2019-09-01 13:17:13,090 [INFO]  Epoch[128] Validation-cross-entropy=0.001126
2019-09-01 13:17:13,093 [INFO]  Epoch[128] Validation-Most_dysphoric_ritual_frequency_for_audience-accuracy=1.000000
2019-09-01 13:17:13,246 [INFO]  Epoch[129] Batch [0-16]	Speed: 1818.51 samples/sec	cross-entropy=0.000042	Most_dysphoric_ritual_frequency_for_audience-accuracy=1.000000
2019-09-01 13:17:13,402 [INFO]  Epoch[129] Train-cross-entropy=0.000141
2019-09-01 13:17:13,405 [INFO]  Epoch[129] Train-Most_dysphoric_ritual_frequency_for_audience-accuracy=1.000000
2019-09-01 13:17:13,408 [INFO]  Epoch[129] Time cost=0.313
2019-09-01 13:17:13,416 [INFO]  Saved checkpoint to "model/Most_dysphoric_ritual_frequency_for_audience_imputer/model-0129.params"
2019-09-01 13:17:13,447 [INFO]  Epoch[129] Validation-cross-entropy=0.001128
2019-09-01 13:17:13,450 [INFO]  Epoch[129] Validation-Most_dysphoric_ritual_frequency_for_audience-accuracy=1.000000
2019-09-01 13:17:13,644 [INFO]  Epoch[130] Batch [0-16]	Speed: 1425.77 samples/sec	cross-entropy=0.000041	Most_dysphoric_ritual_frequency_for_audience-accuracy=1.000000
2019-09-01 13:17:13,769 [INFO]  Epoch[130] Train-cross-entropy=0.000137
2019-09-01 13:17:13,774 [INFO]  Epoch[130] Train-Most_dysphoric_ritual_frequency_for_audience-accuracy=1.000000
2019-09-01 13:17:13,777 [INFO]  Epoch[130] Time cost=0.325
2019-09-01 13:17:13,785 [INFO]  Saved checkpoint to "model/Most_dysphoric_ritual_frequency_for_audience_imputer/model-0130.params"
2019-09-01 13:17:13,812 [INFO]  Epoch[130] Validation-cross-entropy=0.001128
2019-09-01 13:17:13,814 [INFO]  Epoch[130] Validation-Most_dysphoric_ritual_frequency_for_audience-accuracy=1.000000
2019-09-01 13:17:14,012 [INFO]  Epoch[131] Batch [0-16]	Speed: 1391.44 samples/sec	cross-entropy=0.000040	Most_dysphoric_ritual_frequency_for_audience-accuracy=1.000000
2019-09-01 13:17:14,138 [INFO]  Epoch[131] Train-cross-entropy=0.000134
2019-09-01 13:17:14,142 [INFO]  Epoch[131] Train-Most_dysphoric_ritual_frequency_for_audience-accuracy=1.000000
2019-09-01 13:17:14,145 [INFO]  Epoch[131] Time cost=0.329
2019-09-01 13:17:14,152 [INFO]  Saved checkpoint to "model/Most_dysphoric_ritual_frequency_for_audience_imputer/model-0131.params"
2019-09-01 13:17:14,179 [INFO]  Epoch[131] Validation-cross-entropy=0.001122
2019-09-01 13:17:14,181 [INFO]  Epoch[131] Validation-Most_dysphoric_ritual_frequency_for_audience-accuracy=1.000000
2019-09-01 13:17:14,354 [INFO]  Epoch[132] Batch [0-16]	Speed: 1612.75 samples/sec	cross-entropy=0.000039	Most_dysphoric_ritual_frequency_for_audience-accuracy=1.000000
2019-09-01 13:17:14,526 [INFO]  Epoch[132] Train-cross-entropy=0.000132
2019-09-01 13:17:14,532 [INFO]  Epoch[132] Train-Most_dysphoric_ritual_frequency_for_audience-accuracy=1.000000
2019-09-01 13:17:14,535 [INFO]  Epoch[132] Time cost=0.351
2019-09-01 13:17:14,542 [INFO]  Saved checkpoint to "model/Most_dysphoric_ritual_frequency_for_audience_imputer/model-0132.params"
2019-09-01 13:17:14,571 [INFO]  No improvement detected for 5 epochs compared to 0.0011174580763508857 last error obtained: 0.0011206501430933713, stopping here
2019-09-01 13:17:14,574 [INFO]  
========== done (36.658174991607666 s) fit model
2019-09-01 13:17:18,060 [INFO]  CategoricalEncoder for column Most_dysphoric_ritual_frequency_for_ritual_specialist                                found only 66 occurrences of value not applicable
2019-09-01 13:17:18,063 [INFO]  CategoricalEncoder for column Most_dysphoric_ritual_frequency_for_ritual_specialist                                found only 37 occurrences of value seasonally
2019-09-01 13:17:18,066 [INFO]  CategoricalEncoder for column Most_dysphoric_ritual_frequency_for_ritual_specialist                                found only 25 occurrences of value weekly
2019-09-01 13:17:18,069 [INFO]  CategoricalEncoder for column Most_dysphoric_ritual_frequency_for_ritual_specialist                                found only 18 occurrences of value monthly
2019-09-01 13:17:18,071 [INFO]  CategoricalEncoder for column Most_dysphoric_ritual_frequency_for_ritual_specialist                                found only 11 occurrences of value once per generation
2019-09-01 13:17:18,073 [INFO]  CategoricalEncoder for column Most_dysphoric_ritual_frequency_for_ritual_specialist                                found only 10 occurrences of value once in a lifetime
2019-09-01 13:17:18,075 [INFO]  CategoricalEncoder for column Most_dysphoric_ritual_frequency_for_ritual_specialist                                found only 4 occurrences of value seasonal
2019-09-01 13:17:18,077 [INFO]  CategoricalEncoder for column Most_dysphoric_ritual_frequency_for_ritual_specialist                                found only 3 occurrences of value annually
2019-09-01 13:17:20,267 [WARNING]  Test set does not contain any ocurrences of values [seasonal] in column [Most_dysphoric_ritual_frequency_for_ritual_specialist], consider using a more representative test set.
2019-09-01 13:17:20,272 [INFO]  
========== start: fit model
2019-09-01 13:17:20,274 [WARNING]  Already bound, ignoring bind()
2019-09-01 13:17:20,395 [INFO]  Epoch[0] Batch [0-15]	Speed: 2179.64 samples/sec	cross-entropy=1.463269	Most_dysphoric_ritual_frequency_for_ritual_specialist-accuracy=0.589844
2019-09-01 13:17:20,517 [INFO]  Epoch[0] Train-cross-entropy=0.855571
2019-09-01 13:17:20,522 [INFO]  Epoch[0] Train-Most_dysphoric_ritual_frequency_for_ritual_specialist-accuracy=0.725962
2019-09-01 13:17:20,525 [INFO]  Epoch[0] Time cost=0.249
2019-09-01 13:17:20,533 [INFO]  Saved checkpoint to "model/Most_dysphoric_ritual_frequency_for_ritual_specialist_imputer/model-0000.params"
2019-09-01 13:17:20,561 [INFO]  Epoch[0] Validation-cross-entropy=0.589467
2019-09-01 13:17:20,565 [INFO]  Epoch[0] Validation-Most_dysphoric_ritual_frequency_for_ritual_specialist-accuracy=0.765625
2019-09-01 13:17:20,774 [INFO]  Epoch[1] Batch [0-15]	Speed: 1229.23 samples/sec	cross-entropy=0.749258	Most_dysphoric_ritual_frequency_for_ritual_specialist-accuracy=0.687500
2019-09-01 13:17:20,930 [INFO]  Epoch[1] Train-cross-entropy=0.458577
2019-09-01 13:17:20,933 [INFO]  Epoch[1] Train-Most_dysphoric_ritual_frequency_for_ritual_specialist-accuracy=0.894231
2019-09-01 13:17:20,936 [INFO]  Epoch[1] Time cost=0.369
2019-09-01 13:17:20,944 [INFO]  Saved checkpoint to "model/Most_dysphoric_ritual_frequency_for_ritual_specialist_imputer/model-0001.params"
2019-09-01 13:17:20,971 [INFO]  Epoch[1] Validation-cross-entropy=0.358454
2019-09-01 13:17:20,974 [INFO]  Epoch[1] Validation-Most_dysphoric_ritual_frequency_for_ritual_specialist-accuracy=0.890625
2019-09-01 13:17:21,108 [INFO]  Epoch[2] Batch [0-15]	Speed: 1927.44 samples/sec	cross-entropy=0.441120	Most_dysphoric_ritual_frequency_for_ritual_specialist-accuracy=0.847656
2019-09-01 13:17:21,211 [INFO]  Epoch[2] Train-cross-entropy=0.240192
2019-09-01 13:17:21,213 [INFO]  Epoch[2] Train-Most_dysphoric_ritual_frequency_for_ritual_specialist-accuracy=0.947115
2019-09-01 13:17:21,215 [INFO]  Epoch[2] Time cost=0.240
2019-09-01 13:17:21,224 [INFO]  Saved checkpoint to "model/Most_dysphoric_ritual_frequency_for_ritual_specialist_imputer/model-0002.params"
2019-09-01 13:17:21,248 [INFO]  Epoch[2] Validation-cross-entropy=0.200790
2019-09-01 13:17:21,251 [INFO]  Epoch[2] Validation-Most_dysphoric_ritual_frequency_for_ritual_specialist-accuracy=0.921875
2019-09-01 13:17:21,367 [INFO]  Epoch[3] Batch [0-15]	Speed: 2268.13 samples/sec	cross-entropy=0.265589	Most_dysphoric_ritual_frequency_for_ritual_specialist-accuracy=0.917969
2019-09-01 13:17:21,460 [INFO]  Epoch[3] Train-cross-entropy=0.142848
2019-09-01 13:17:21,463 [INFO]  Epoch[3] Train-Most_dysphoric_ritual_frequency_for_ritual_specialist-accuracy=0.971154
2019-09-01 13:17:21,465 [INFO]  Epoch[3] Time cost=0.211
2019-09-01 13:17:21,472 [INFO]  Saved checkpoint to "model/Most_dysphoric_ritual_frequency_for_ritual_specialist_imputer/model-0003.params"
2019-09-01 13:17:21,496 [INFO]  Epoch[3] Validation-cross-entropy=0.122384
2019-09-01 13:17:21,498 [INFO]  Epoch[3] Validation-Most_dysphoric_ritual_frequency_for_ritual_specialist-accuracy=0.968750
2019-09-01 13:17:21,678 [INFO]  Epoch[4] Batch [0-15]	Speed: 1403.54 samples/sec	cross-entropy=0.168365	Most_dysphoric_ritual_frequency_for_ritual_specialist-accuracy=0.957031
2019-09-01 13:17:21,824 [INFO]  Epoch[4] Train-cross-entropy=0.088453
2019-09-01 13:17:21,827 [INFO]  Epoch[4] Train-Most_dysphoric_ritual_frequency_for_ritual_specialist-accuracy=0.985577
2019-09-01 13:17:21,829 [INFO]  Epoch[4] Time cost=0.329
2019-09-01 13:17:21,844 [INFO]  Saved checkpoint to "model/Most_dysphoric_ritual_frequency_for_ritual_specialist_imputer/model-0004.params"
2019-09-01 13:17:21,872 [INFO]  Epoch[4] Validation-cross-entropy=0.077109
2019-09-01 13:17:21,874 [INFO]  Epoch[4] Validation-Most_dysphoric_ritual_frequency_for_ritual_specialist-accuracy=0.968750
2019-09-01 13:17:21,993 [INFO]  Epoch[5] Batch [0-15]	Speed: 2219.33 samples/sec	cross-entropy=0.106479	Most_dysphoric_ritual_frequency_for_ritual_specialist-accuracy=0.976562
2019-09-01 13:17:22,087 [INFO]  Epoch[5] Train-cross-entropy=0.056392
2019-09-01 13:17:22,090 [INFO]  Epoch[5] Train-Most_dysphoric_ritual_frequency_for_ritual_specialist-accuracy=0.990385
2019-09-01 13:17:22,092 [INFO]  Epoch[5] Time cost=0.215
2019-09-01 13:17:22,099 [INFO]  Saved checkpoint to "model/Most_dysphoric_ritual_frequency_for_ritual_specialist_imputer/model-0005.params"
2019-09-01 13:17:22,123 [INFO]  Epoch[5] Validation-cross-entropy=0.049247
2019-09-01 13:17:22,126 [INFO]  Epoch[5] Validation-Most_dysphoric_ritual_frequency_for_ritual_specialist-accuracy=1.000000
2019-09-01 13:17:22,246 [INFO]  Epoch[6] Batch [0-15]	Speed: 2234.03 samples/sec	cross-entropy=0.068000	Most_dysphoric_ritual_frequency_for_ritual_specialist-accuracy=0.992188
2019-09-01 13:17:22,345 [INFO]  Epoch[6] Train-cross-entropy=0.035370
2019-09-01 13:17:22,347 [INFO]  Epoch[6] Train-Most_dysphoric_ritual_frequency_for_ritual_specialist-accuracy=1.000000
2019-09-01 13:17:22,349 [INFO]  Epoch[6] Time cost=0.221
2019-09-01 13:17:22,356 [INFO]  Saved checkpoint to "model/Most_dysphoric_ritual_frequency_for_ritual_specialist_imputer/model-0006.params"
2019-09-01 13:17:22,377 [INFO]  Epoch[6] Validation-cross-entropy=0.032079
2019-09-01 13:17:22,381 [INFO]  Epoch[6] Validation-Most_dysphoric_ritual_frequency_for_ritual_specialist-accuracy=1.000000
2019-09-01 13:17:22,518 [INFO]  Epoch[7] Batch [0-15]	Speed: 1884.04 samples/sec	cross-entropy=0.043642	Most_dysphoric_ritual_frequency_for_ritual_specialist-accuracy=0.996094
2019-09-01 13:17:22,639 [INFO]  Epoch[7] Train-cross-entropy=0.023047
2019-09-01 13:17:22,641 [INFO]  Epoch[7] Train-Most_dysphoric_ritual_frequency_for_ritual_specialist-accuracy=1.000000
2019-09-01 13:17:22,643 [INFO]  Epoch[7] Time cost=0.260
2019-09-01 13:17:22,650 [INFO]  Saved checkpoint to "model/Most_dysphoric_ritual_frequency_for_ritual_specialist_imputer/model-0007.params"
2019-09-01 13:17:22,675 [INFO]  Epoch[7] Validation-cross-entropy=0.024050
2019-09-01 13:17:22,677 [INFO]  Epoch[7] Validation-Most_dysphoric_ritual_frequency_for_ritual_specialist-accuracy=1.000000
2019-09-01 13:17:22,798 [INFO]  Epoch[8] Batch [0-15]	Speed: 2159.13 samples/sec	cross-entropy=0.030575	Most_dysphoric_ritual_frequency_for_ritual_specialist-accuracy=1.000000
2019-09-01 13:17:22,903 [INFO]  Epoch[8] Train-cross-entropy=0.016050
2019-09-01 13:17:22,905 [INFO]  Epoch[8] Train-Most_dysphoric_ritual_frequency_for_ritual_specialist-accuracy=1.000000
2019-09-01 13:17:22,907 [INFO]  Epoch[8] Time cost=0.228
2019-09-01 13:17:22,914 [INFO]  Saved checkpoint to "model/Most_dysphoric_ritual_frequency_for_ritual_specialist_imputer/model-0008.params"
2019-09-01 13:17:22,939 [INFO]  Epoch[8] Validation-cross-entropy=0.017307
2019-09-01 13:17:22,941 [INFO]  Epoch[8] Validation-Most_dysphoric_ritual_frequency_for_ritual_specialist-accuracy=1.000000
2019-09-01 13:17:23,063 [INFO]  Epoch[9] Batch [0-15]	Speed: 2148.29 samples/sec	cross-entropy=0.022167	Most_dysphoric_ritual_frequency_for_ritual_specialist-accuracy=1.000000
2019-09-01 13:17:23,164 [INFO]  Epoch[9] Train-cross-entropy=0.012295
2019-09-01 13:17:23,166 [INFO]  Epoch[9] Train-Most_dysphoric_ritual_frequency_for_ritual_specialist-accuracy=1.000000
2019-09-01 13:17:23,168 [INFO]  Epoch[9] Time cost=0.225
2019-09-01 13:17:23,175 [INFO]  Saved checkpoint to "model/Most_dysphoric_ritual_frequency_for_ritual_specialist_imputer/model-0009.params"
2019-09-01 13:17:23,199 [INFO]  Epoch[9] Validation-cross-entropy=0.011961
2019-09-01 13:17:23,201 [INFO]  Epoch[9] Validation-Most_dysphoric_ritual_frequency_for_ritual_specialist-accuracy=1.000000
2019-09-01 13:17:23,321 [INFO]  Epoch[10] Batch [0-15]	Speed: 2169.17 samples/sec	cross-entropy=0.015299	Most_dysphoric_ritual_frequency_for_ritual_specialist-accuracy=1.000000
2019-09-01 13:17:23,417 [INFO]  Epoch[10] Train-cross-entropy=0.009945
2019-09-01 13:17:23,419 [INFO]  Epoch[10] Train-Most_dysphoric_ritual_frequency_for_ritual_specialist-accuracy=1.000000
2019-09-01 13:17:23,420 [INFO]  Epoch[10] Time cost=0.217
2019-09-01 13:17:23,428 [INFO]  Saved checkpoint to "model/Most_dysphoric_ritual_frequency_for_ritual_specialist_imputer/model-0010.params"
2019-09-01 13:17:23,448 [INFO]  Epoch[10] Validation-cross-entropy=0.009021
2019-09-01 13:17:23,452 [INFO]  Epoch[10] Validation-Most_dysphoric_ritual_frequency_for_ritual_specialist-accuracy=1.000000
2019-09-01 13:17:23,570 [INFO]  Epoch[11] Batch [0-15]	Speed: 2226.50 samples/sec	cross-entropy=0.011374	Most_dysphoric_ritual_frequency_for_ritual_specialist-accuracy=1.000000
2019-09-01 13:17:23,672 [INFO]  Epoch[11] Train-cross-entropy=0.007923
2019-09-01 13:17:23,675 [INFO]  Epoch[11] Train-Most_dysphoric_ritual_frequency_for_ritual_specialist-accuracy=1.000000
2019-09-01 13:17:23,677 [INFO]  Epoch[11] Time cost=0.222
2019-09-01 13:17:23,685 [INFO]  Saved checkpoint to "model/Most_dysphoric_ritual_frequency_for_ritual_specialist_imputer/model-0011.params"
2019-09-01 13:17:23,708 [INFO]  Epoch[11] Validation-cross-entropy=0.007537
2019-09-01 13:17:23,712 [INFO]  Epoch[11] Validation-Most_dysphoric_ritual_frequency_for_ritual_specialist-accuracy=1.000000
2019-09-01 13:17:23,831 [INFO]  Epoch[12] Batch [0-15]	Speed: 2201.51 samples/sec	cross-entropy=0.008998	Most_dysphoric_ritual_frequency_for_ritual_specialist-accuracy=1.000000
2019-09-01 13:17:23,926 [INFO]  Epoch[12] Train-cross-entropy=0.006519
2019-09-01 13:17:23,929 [INFO]  Epoch[12] Train-Most_dysphoric_ritual_frequency_for_ritual_specialist-accuracy=1.000000
2019-09-01 13:17:23,931 [INFO]  Epoch[12] Time cost=0.217
2019-09-01 13:17:23,939 [INFO]  Saved checkpoint to "model/Most_dysphoric_ritual_frequency_for_ritual_specialist_imputer/model-0012.params"
2019-09-01 13:17:23,962 [INFO]  Epoch[12] Validation-cross-entropy=0.006354
2019-09-01 13:17:23,966 [INFO]  Epoch[12] Validation-Most_dysphoric_ritual_frequency_for_ritual_specialist-accuracy=1.000000
2019-09-01 13:17:24,086 [INFO]  Epoch[13] Batch [0-15]	Speed: 2179.00 samples/sec	cross-entropy=0.007505	Most_dysphoric_ritual_frequency_for_ritual_specialist-accuracy=1.000000
2019-09-01 13:17:24,183 [INFO]  Epoch[13] Train-cross-entropy=0.005438
2019-09-01 13:17:24,185 [INFO]  Epoch[13] Train-Most_dysphoric_ritual_frequency_for_ritual_specialist-accuracy=1.000000
2019-09-01 13:17:24,187 [INFO]  Epoch[13] Time cost=0.219
2019-09-01 13:17:24,195 [INFO]  Saved checkpoint to "model/Most_dysphoric_ritual_frequency_for_ritual_specialist_imputer/model-0013.params"
2019-09-01 13:17:24,218 [INFO]  Epoch[13] Validation-cross-entropy=0.005333
2019-09-01 13:17:24,222 [INFO]  Epoch[13] Validation-Most_dysphoric_ritual_frequency_for_ritual_specialist-accuracy=1.000000
2019-09-01 13:17:24,356 [INFO]  Epoch[14] Batch [0-15]	Speed: 1931.36 samples/sec	cross-entropy=0.006303	Most_dysphoric_ritual_frequency_for_ritual_specialist-accuracy=1.000000
2019-09-01 13:17:24,470 [INFO]  Epoch[14] Train-cross-entropy=0.004670
2019-09-01 13:17:24,473 [INFO]  Epoch[14] Train-Most_dysphoric_ritual_frequency_for_ritual_specialist-accuracy=1.000000
2019-09-01 13:17:24,474 [INFO]  Epoch[14] Time cost=0.250
2019-09-01 13:17:24,481 [INFO]  Saved checkpoint to "model/Most_dysphoric_ritual_frequency_for_ritual_specialist_imputer/model-0014.params"
2019-09-01 13:17:24,503 [INFO]  Epoch[14] Validation-cross-entropy=0.004649
2019-09-01 13:17:24,507 [INFO]  Epoch[14] Validation-Most_dysphoric_ritual_frequency_for_ritual_specialist-accuracy=1.000000
2019-09-01 13:17:24,627 [INFO]  Epoch[15] Batch [0-15]	Speed: 2173.91 samples/sec	cross-entropy=0.005389	Most_dysphoric_ritual_frequency_for_ritual_specialist-accuracy=1.000000
2019-09-01 13:17:24,724 [INFO]  Epoch[15] Train-cross-entropy=0.004004
2019-09-01 13:17:24,726 [INFO]  Epoch[15] Train-Most_dysphoric_ritual_frequency_for_ritual_specialist-accuracy=1.000000
2019-09-01 13:17:24,728 [INFO]  Epoch[15] Time cost=0.218
2019-09-01 13:17:24,735 [INFO]  Saved checkpoint to "model/Most_dysphoric_ritual_frequency_for_ritual_specialist_imputer/model-0015.params"
2019-09-01 13:17:24,756 [INFO]  Epoch[15] Validation-cross-entropy=0.004037
2019-09-01 13:17:24,760 [INFO]  Epoch[15] Validation-Most_dysphoric_ritual_frequency_for_ritual_specialist-accuracy=1.000000
2019-09-01 13:17:24,879 [INFO]  Epoch[16] Batch [0-15]	Speed: 2215.78 samples/sec	cross-entropy=0.004697	Most_dysphoric_ritual_frequency_for_ritual_specialist-accuracy=1.000000
2019-09-01 13:17:24,975 [INFO]  Epoch[16] Train-cross-entropy=0.003514
2019-09-01 13:17:24,978 [INFO]  Epoch[16] Train-Most_dysphoric_ritual_frequency_for_ritual_specialist-accuracy=1.000000
2019-09-01 13:17:24,980 [INFO]  Epoch[16] Time cost=0.217
2019-09-01 13:17:24,988 [INFO]  Saved checkpoint to "model/Most_dysphoric_ritual_frequency_for_ritual_specialist_imputer/model-0016.params"
2019-09-01 13:17:25,010 [INFO]  Epoch[16] Validation-cross-entropy=0.003598
2019-09-01 13:17:25,015 [INFO]  Epoch[16] Validation-Most_dysphoric_ritual_frequency_for_ritual_specialist-accuracy=1.000000
2019-09-01 13:17:25,138 [INFO]  Epoch[17] Batch [0-15]	Speed: 2120.28 samples/sec	cross-entropy=0.004131	Most_dysphoric_ritual_frequency_for_ritual_specialist-accuracy=1.000000
2019-09-01 13:17:25,234 [INFO]  Epoch[17] Train-cross-entropy=0.003066
2019-09-01 13:17:25,237 [INFO]  Epoch[17] Train-Most_dysphoric_ritual_frequency_for_ritual_specialist-accuracy=1.000000
2019-09-01 13:17:25,239 [INFO]  Epoch[17] Time cost=0.221
2019-09-01 13:17:25,246 [INFO]  Saved checkpoint to "model/Most_dysphoric_ritual_frequency_for_ritual_specialist_imputer/model-0017.params"
2019-09-01 13:17:25,270 [INFO]  Epoch[17] Validation-cross-entropy=0.003198
2019-09-01 13:17:25,273 [INFO]  Epoch[17] Validation-Most_dysphoric_ritual_frequency_for_ritual_specialist-accuracy=1.000000
2019-09-01 13:17:25,392 [INFO]  Epoch[18] Batch [0-15]	Speed: 2198.47 samples/sec	cross-entropy=0.003673	Most_dysphoric_ritual_frequency_for_ritual_specialist-accuracy=1.000000
2019-09-01 13:17:25,489 [INFO]  Epoch[18] Train-cross-entropy=0.002738
2019-09-01 13:17:25,491 [INFO]  Epoch[18] Train-Most_dysphoric_ritual_frequency_for_ritual_specialist-accuracy=1.000000
2019-09-01 13:17:25,494 [INFO]  Epoch[18] Time cost=0.218
2019-09-01 13:17:25,501 [INFO]  Saved checkpoint to "model/Most_dysphoric_ritual_frequency_for_ritual_specialist_imputer/model-0018.params"
2019-09-01 13:17:25,526 [INFO]  Epoch[18] Validation-cross-entropy=0.002876
2019-09-01 13:17:25,529 [INFO]  Epoch[18] Validation-Most_dysphoric_ritual_frequency_for_ritual_specialist-accuracy=1.000000
2019-09-01 13:17:25,662 [INFO]  Epoch[19] Batch [0-15]	Speed: 1961.55 samples/sec	cross-entropy=0.003295	Most_dysphoric_ritual_frequency_for_ritual_specialist-accuracy=1.000000
2019-09-01 13:17:25,777 [INFO]  Epoch[19] Train-cross-entropy=0.002461
2019-09-01 13:17:25,781 [INFO]  Epoch[19] Train-Most_dysphoric_ritual_frequency_for_ritual_specialist-accuracy=1.000000
2019-09-01 13:17:25,783 [INFO]  Epoch[19] Time cost=0.251
2019-09-01 13:17:25,789 [INFO]  Saved checkpoint to "model/Most_dysphoric_ritual_frequency_for_ritual_specialist_imputer/model-0019.params"
2019-09-01 13:17:25,818 [INFO]  Epoch[19] Validation-cross-entropy=0.002600
2019-09-01 13:17:25,820 [INFO]  Epoch[19] Validation-Most_dysphoric_ritual_frequency_for_ritual_specialist-accuracy=1.000000
2019-09-01 13:17:25,960 [INFO]  Epoch[20] Batch [0-15]	Speed: 1888.79 samples/sec	cross-entropy=0.002963	Most_dysphoric_ritual_frequency_for_ritual_specialist-accuracy=1.000000
2019-09-01 13:17:26,060 [INFO]  Epoch[20] Train-cross-entropy=0.002211
2019-09-01 13:17:26,063 [INFO]  Epoch[20] Train-Most_dysphoric_ritual_frequency_for_ritual_specialist-accuracy=1.000000
2019-09-01 13:17:26,065 [INFO]  Epoch[20] Time cost=0.243
2019-09-01 13:17:26,072 [INFO]  Saved checkpoint to "model/Most_dysphoric_ritual_frequency_for_ritual_specialist_imputer/model-0020.params"
2019-09-01 13:17:26,096 [INFO]  Epoch[20] Validation-cross-entropy=0.002360
2019-09-01 13:17:26,099 [INFO]  Epoch[20] Validation-Most_dysphoric_ritual_frequency_for_ritual_specialist-accuracy=1.000000
2019-09-01 13:17:26,240 [INFO]  Epoch[21] Batch [0-15]	Speed: 1828.20 samples/sec	cross-entropy=0.002694	Most_dysphoric_ritual_frequency_for_ritual_specialist-accuracy=1.000000
2019-09-01 13:17:26,341 [INFO]  Epoch[21] Train-cross-entropy=0.002013
2019-09-01 13:17:26,343 [INFO]  Epoch[21] Train-Most_dysphoric_ritual_frequency_for_ritual_specialist-accuracy=1.000000
2019-09-01 13:17:26,346 [INFO]  Epoch[21] Time cost=0.244
2019-09-01 13:17:26,353 [INFO]  Saved checkpoint to "model/Most_dysphoric_ritual_frequency_for_ritual_specialist_imputer/model-0021.params"
2019-09-01 13:17:26,378 [INFO]  Epoch[21] Validation-cross-entropy=0.002160
2019-09-01 13:17:26,381 [INFO]  Epoch[21] Validation-Most_dysphoric_ritual_frequency_for_ritual_specialist-accuracy=1.000000
2019-09-01 13:17:26,505 [INFO]  Epoch[22] Batch [0-15]	Speed: 2103.92 samples/sec	cross-entropy=0.002454	Most_dysphoric_ritual_frequency_for_ritual_specialist-accuracy=1.000000
2019-09-01 13:17:26,603 [INFO]  Epoch[22] Train-cross-entropy=0.001820
2019-09-01 13:17:26,605 [INFO]  Epoch[22] Train-Most_dysphoric_ritual_frequency_for_ritual_specialist-accuracy=1.000000
2019-09-01 13:17:26,607 [INFO]  Epoch[22] Time cost=0.224
2019-09-01 13:17:26,615 [INFO]  Saved checkpoint to "model/Most_dysphoric_ritual_frequency_for_ritual_specialist_imputer/model-0022.params"
2019-09-01 13:17:26,643 [INFO]  Epoch[22] Validation-cross-entropy=0.001969
2019-09-01 13:17:26,646 [INFO]  Epoch[22] Validation-Most_dysphoric_ritual_frequency_for_ritual_specialist-accuracy=1.000000
2019-09-01 13:17:26,766 [INFO]  Epoch[23] Batch [0-15]	Speed: 2172.23 samples/sec	cross-entropy=0.002246	Most_dysphoric_ritual_frequency_for_ritual_specialist-accuracy=1.000000
2019-09-01 13:17:26,864 [INFO]  Epoch[23] Train-cross-entropy=0.001672
2019-09-01 13:17:26,866 [INFO]  Epoch[23] Train-Most_dysphoric_ritual_frequency_for_ritual_specialist-accuracy=1.000000
2019-09-01 13:17:26,868 [INFO]  Epoch[23] Time cost=0.220
2019-09-01 13:17:26,876 [INFO]  Saved checkpoint to "model/Most_dysphoric_ritual_frequency_for_ritual_specialist_imputer/model-0023.params"
2019-09-01 13:17:26,901 [INFO]  Epoch[23] Validation-cross-entropy=0.001815
2019-09-01 13:17:26,904 [INFO]  Epoch[23] Validation-Most_dysphoric_ritual_frequency_for_ritual_specialist-accuracy=1.000000
2019-09-01 13:17:27,026 [INFO]  Epoch[24] Batch [0-15]	Speed: 2152.08 samples/sec	cross-entropy=0.002060	Most_dysphoric_ritual_frequency_for_ritual_specialist-accuracy=1.000000
2019-09-01 13:17:27,124 [INFO]  Epoch[24] Train-cross-entropy=0.001534
2019-09-01 13:17:27,126 [INFO]  Epoch[24] Train-Most_dysphoric_ritual_frequency_for_ritual_specialist-accuracy=1.000000
2019-09-01 13:17:27,128 [INFO]  Epoch[24] Time cost=0.222
2019-09-01 13:17:27,136 [INFO]  Saved checkpoint to "model/Most_dysphoric_ritual_frequency_for_ritual_specialist_imputer/model-0024.params"
2019-09-01 13:17:27,160 [INFO]  Epoch[24] Validation-cross-entropy=0.001673
2019-09-01 13:17:27,164 [INFO]  Epoch[24] Validation-Most_dysphoric_ritual_frequency_for_ritual_specialist-accuracy=1.000000
2019-09-01 13:17:27,293 [INFO]  Epoch[25] Batch [0-15]	Speed: 2017.48 samples/sec	cross-entropy=0.001897	Most_dysphoric_ritual_frequency_for_ritual_specialist-accuracy=1.000000
2019-09-01 13:17:27,396 [INFO]  Epoch[25] Train-cross-entropy=0.001413
2019-09-01 13:17:27,398 [INFO]  Epoch[25] Train-Most_dysphoric_ritual_frequency_for_ritual_specialist-accuracy=1.000000
2019-09-01 13:17:27,400 [INFO]  Epoch[25] Time cost=0.234
2019-09-01 13:17:27,407 [INFO]  Saved checkpoint to "model/Most_dysphoric_ritual_frequency_for_ritual_specialist_imputer/model-0025.params"
2019-09-01 13:17:27,434 [INFO]  Epoch[25] Validation-cross-entropy=0.001550
2019-09-01 13:17:27,436 [INFO]  Epoch[25] Validation-Most_dysphoric_ritual_frequency_for_ritual_specialist-accuracy=1.000000
2019-09-01 13:17:27,589 [INFO]  Epoch[26] Batch [0-15]	Speed: 1724.85 samples/sec	cross-entropy=0.001754	Most_dysphoric_ritual_frequency_for_ritual_specialist-accuracy=1.000000
2019-09-01 13:17:27,715 [INFO]  Epoch[26] Train-cross-entropy=0.001303
2019-09-01 13:17:27,717 [INFO]  Epoch[26] Train-Most_dysphoric_ritual_frequency_for_ritual_specialist-accuracy=1.000000
2019-09-01 13:17:27,719 [INFO]  Epoch[26] Time cost=0.280
2019-09-01 13:17:27,729 [INFO]  Saved checkpoint to "model/Most_dysphoric_ritual_frequency_for_ritual_specialist_imputer/model-0026.params"
2019-09-01 13:17:27,758 [INFO]  Epoch[26] Validation-cross-entropy=0.001441
2019-09-01 13:17:27,760 [INFO]  Epoch[26] Validation-Most_dysphoric_ritual_frequency_for_ritual_specialist-accuracy=1.000000
2019-09-01 13:17:27,902 [INFO]  Epoch[27] Batch [0-15]	Speed: 1855.35 samples/sec	cross-entropy=0.001622	Most_dysphoric_ritual_frequency_for_ritual_specialist-accuracy=1.000000
2019-09-01 13:17:28,020 [INFO]  Epoch[27] Train-cross-entropy=0.001204
2019-09-01 13:17:28,024 [INFO]  Epoch[27] Train-Most_dysphoric_ritual_frequency_for_ritual_specialist-accuracy=1.000000
2019-09-01 13:17:28,027 [INFO]  Epoch[27] Time cost=0.264
2019-09-01 13:17:28,034 [INFO]  Saved checkpoint to "model/Most_dysphoric_ritual_frequency_for_ritual_specialist_imputer/model-0027.params"
2019-09-01 13:17:28,062 [INFO]  Epoch[27] Validation-cross-entropy=0.001336
2019-09-01 13:17:28,064 [INFO]  Epoch[27] Validation-Most_dysphoric_ritual_frequency_for_ritual_specialist-accuracy=1.000000
2019-09-01 13:17:28,219 [INFO]  Epoch[28] Batch [0-15]	Speed: 1689.67 samples/sec	cross-entropy=0.001512	Most_dysphoric_ritual_frequency_for_ritual_specialist-accuracy=1.000000
2019-09-01 13:17:28,360 [INFO]  Epoch[28] Train-cross-entropy=0.001119
2019-09-01 13:17:28,362 [INFO]  Epoch[28] Train-Most_dysphoric_ritual_frequency_for_ritual_specialist-accuracy=1.000000
2019-09-01 13:17:28,365 [INFO]  Epoch[28] Time cost=0.298
2019-09-01 13:17:28,376 [INFO]  Saved checkpoint to "model/Most_dysphoric_ritual_frequency_for_ritual_specialist_imputer/model-0028.params"
2019-09-01 13:17:28,409 [INFO]  Epoch[28] Validation-cross-entropy=0.001246
2019-09-01 13:17:28,412 [INFO]  Epoch[28] Validation-Most_dysphoric_ritual_frequency_for_ritual_specialist-accuracy=1.000000
2019-09-01 13:17:28,558 [INFO]  Epoch[29] Batch [0-15]	Speed: 1809.64 samples/sec	cross-entropy=0.001409	Most_dysphoric_ritual_frequency_for_ritual_specialist-accuracy=1.000000
2019-09-01 13:17:28,680 [INFO]  Epoch[29] Train-cross-entropy=0.001041
2019-09-01 13:17:28,682 [INFO]  Epoch[29] Train-Most_dysphoric_ritual_frequency_for_ritual_specialist-accuracy=1.000000
2019-09-01 13:17:28,685 [INFO]  Epoch[29] Time cost=0.271
2019-09-01 13:17:28,695 [INFO]  Saved checkpoint to "model/Most_dysphoric_ritual_frequency_for_ritual_specialist_imputer/model-0029.params"
2019-09-01 13:17:28,724 [INFO]  Epoch[29] Validation-cross-entropy=0.001166
2019-09-01 13:17:28,726 [INFO]  Epoch[29] Validation-Most_dysphoric_ritual_frequency_for_ritual_specialist-accuracy=1.000000
2019-09-01 13:17:28,877 [INFO]  Epoch[30] Batch [0-15]	Speed: 1748.99 samples/sec	cross-entropy=0.001318	Most_dysphoric_ritual_frequency_for_ritual_specialist-accuracy=1.000000
2019-09-01 13:17:28,993 [INFO]  Epoch[30] Train-cross-entropy=0.000974
2019-09-01 13:17:28,995 [INFO]  Epoch[30] Train-Most_dysphoric_ritual_frequency_for_ritual_specialist-accuracy=1.000000
2019-09-01 13:17:28,998 [INFO]  Epoch[30] Time cost=0.269
2019-09-01 13:17:29,009 [INFO]  Saved checkpoint to "model/Most_dysphoric_ritual_frequency_for_ritual_specialist_imputer/model-0030.params"
2019-09-01 13:17:29,038 [INFO]  Epoch[30] Validation-cross-entropy=0.001090
2019-09-01 13:17:29,042 [INFO]  Epoch[30] Validation-Most_dysphoric_ritual_frequency_for_ritual_specialist-accuracy=1.000000
2019-09-01 13:17:29,195 [INFO]  Epoch[31] Batch [0-15]	Speed: 1684.90 samples/sec	cross-entropy=0.001230	Most_dysphoric_ritual_frequency_for_ritual_specialist-accuracy=1.000000
2019-09-01 13:17:29,317 [INFO]  Epoch[31] Train-cross-entropy=0.000908
2019-09-01 13:17:29,320 [INFO]  Epoch[31] Train-Most_dysphoric_ritual_frequency_for_ritual_specialist-accuracy=1.000000
2019-09-01 13:17:29,323 [INFO]  Epoch[31] Time cost=0.279
2019-09-01 13:17:29,331 [INFO]  Saved checkpoint to "model/Most_dysphoric_ritual_frequency_for_ritual_specialist_imputer/model-0031.params"
2019-09-01 13:17:29,362 [INFO]  Epoch[31] Validation-cross-entropy=0.001024
2019-09-01 13:17:29,364 [INFO]  Epoch[31] Validation-Most_dysphoric_ritual_frequency_for_ritual_specialist-accuracy=1.000000
2019-09-01 13:17:29,525 [INFO]  Epoch[32] Batch [0-15]	Speed: 1626.05 samples/sec	cross-entropy=0.001156	Most_dysphoric_ritual_frequency_for_ritual_specialist-accuracy=1.000000
2019-09-01 13:17:29,660 [INFO]  Epoch[32] Train-cross-entropy=0.000853
2019-09-01 13:17:29,663 [INFO]  Epoch[32] Train-Most_dysphoric_ritual_frequency_for_ritual_specialist-accuracy=1.000000
2019-09-01 13:17:29,665 [INFO]  Epoch[32] Time cost=0.299
2019-09-01 13:17:29,677 [INFO]  Saved checkpoint to "model/Most_dysphoric_ritual_frequency_for_ritual_specialist_imputer/model-0032.params"
2019-09-01 13:17:29,704 [INFO]  Epoch[32] Validation-cross-entropy=0.000961
2019-09-01 13:17:29,707 [INFO]  Epoch[32] Validation-Most_dysphoric_ritual_frequency_for_ritual_specialist-accuracy=1.000000
2019-09-01 13:17:29,850 [INFO]  Epoch[33] Batch [0-15]	Speed: 1852.06 samples/sec	cross-entropy=0.001086	Most_dysphoric_ritual_frequency_for_ritual_specialist-accuracy=1.000000
2019-09-01 13:17:29,967 [INFO]  Epoch[33] Train-cross-entropy=0.000800
2019-09-01 13:17:29,971 [INFO]  Epoch[33] Train-Most_dysphoric_ritual_frequency_for_ritual_specialist-accuracy=1.000000
2019-09-01 13:17:29,974 [INFO]  Epoch[33] Time cost=0.264
2019-09-01 13:17:29,981 [INFO]  Saved checkpoint to "model/Most_dysphoric_ritual_frequency_for_ritual_specialist_imputer/model-0033.params"
2019-09-01 13:17:30,010 [INFO]  Epoch[33] Validation-cross-entropy=0.000906
2019-09-01 13:17:30,012 [INFO]  Epoch[33] Validation-Most_dysphoric_ritual_frequency_for_ritual_specialist-accuracy=1.000000
2019-09-01 13:17:30,159 [INFO]  Epoch[34] Batch [0-15]	Speed: 1809.25 samples/sec	cross-entropy=0.001022	Most_dysphoric_ritual_frequency_for_ritual_specialist-accuracy=1.000000
2019-09-01 13:17:30,279 [INFO]  Epoch[34] Train-cross-entropy=0.000752
2019-09-01 13:17:30,281 [INFO]  Epoch[34] Train-Most_dysphoric_ritual_frequency_for_ritual_specialist-accuracy=1.000000
2019-09-01 13:17:30,285 [INFO]  Epoch[34] Time cost=0.270
2019-09-01 13:17:30,294 [INFO]  Saved checkpoint to "model/Most_dysphoric_ritual_frequency_for_ritual_specialist_imputer/model-0034.params"
2019-09-01 13:17:30,322 [INFO]  Epoch[34] Validation-cross-entropy=0.000855
2019-09-01 13:17:30,324 [INFO]  Epoch[34] Validation-Most_dysphoric_ritual_frequency_for_ritual_specialist-accuracy=1.000000
2019-09-01 13:17:30,491 [INFO]  Epoch[35] Batch [0-15]	Speed: 1547.96 samples/sec	cross-entropy=0.000964	Most_dysphoric_ritual_frequency_for_ritual_specialist-accuracy=1.000000
2019-09-01 13:17:30,621 [INFO]  Epoch[35] Train-cross-entropy=0.000708
2019-09-01 13:17:30,623 [INFO]  Epoch[35] Train-Most_dysphoric_ritual_frequency_for_ritual_specialist-accuracy=1.000000
2019-09-01 13:17:30,627 [INFO]  Epoch[35] Time cost=0.300
2019-09-01 13:17:30,636 [INFO]  Saved checkpoint to "model/Most_dysphoric_ritual_frequency_for_ritual_specialist_imputer/model-0035.params"
2019-09-01 13:17:30,664 [INFO]  Epoch[35] Validation-cross-entropy=0.000810
2019-09-01 13:17:30,666 [INFO]  Epoch[35] Validation-Most_dysphoric_ritual_frequency_for_ritual_specialist-accuracy=1.000000
2019-09-01 13:17:30,813 [INFO]  Epoch[36] Batch [0-15]	Speed: 1771.37 samples/sec	cross-entropy=0.000912	Most_dysphoric_ritual_frequency_for_ritual_specialist-accuracy=1.000000
2019-09-01 13:17:30,939 [INFO]  Epoch[36] Train-cross-entropy=0.000669
2019-09-01 13:17:30,944 [INFO]  Epoch[36] Train-Most_dysphoric_ritual_frequency_for_ritual_specialist-accuracy=1.000000
2019-09-01 13:17:30,946 [INFO]  Epoch[36] Time cost=0.277
2019-09-01 13:17:30,954 [INFO]  Saved checkpoint to "model/Most_dysphoric_ritual_frequency_for_ritual_specialist_imputer/model-0036.params"
2019-09-01 13:17:30,983 [INFO]  Epoch[36] Validation-cross-entropy=0.000764
2019-09-01 13:17:30,985 [INFO]  Epoch[36] Validation-Most_dysphoric_ritual_frequency_for_ritual_specialist-accuracy=1.000000
2019-09-01 13:17:31,126 [INFO]  Epoch[37] Batch [0-15]	Speed: 1882.01 samples/sec	cross-entropy=0.000863	Most_dysphoric_ritual_frequency_for_ritual_specialist-accuracy=1.000000
2019-09-01 13:17:31,265 [INFO]  Epoch[37] Train-cross-entropy=0.000632
2019-09-01 13:17:31,268 [INFO]  Epoch[37] Train-Most_dysphoric_ritual_frequency_for_ritual_specialist-accuracy=1.000000
2019-09-01 13:17:31,272 [INFO]  Epoch[37] Time cost=0.284
2019-09-01 13:17:31,279 [INFO]  Saved checkpoint to "model/Most_dysphoric_ritual_frequency_for_ritual_specialist_imputer/model-0037.params"
2019-09-01 13:17:31,310 [INFO]  Epoch[37] Validation-cross-entropy=0.000725
2019-09-01 13:17:31,312 [INFO]  Epoch[37] Validation-Most_dysphoric_ritual_frequency_for_ritual_specialist-accuracy=1.000000
2019-09-01 13:17:31,457 [INFO]  Epoch[38] Batch [0-15]	Speed: 1832.24 samples/sec	cross-entropy=0.000817	Most_dysphoric_ritual_frequency_for_ritual_specialist-accuracy=1.000000
2019-09-01 13:17:31,609 [INFO]  Epoch[38] Train-cross-entropy=0.000598
2019-09-01 13:17:31,613 [INFO]  Epoch[38] Train-Most_dysphoric_ritual_frequency_for_ritual_specialist-accuracy=1.000000
2019-09-01 13:17:31,617 [INFO]  Epoch[38] Time cost=0.303
2019-09-01 13:17:31,625 [INFO]  Saved checkpoint to "model/Most_dysphoric_ritual_frequency_for_ritual_specialist_imputer/model-0038.params"
2019-09-01 13:17:31,654 [INFO]  Epoch[38] Validation-cross-entropy=0.000683
2019-09-01 13:17:31,657 [INFO]  Epoch[38] Validation-Most_dysphoric_ritual_frequency_for_ritual_specialist-accuracy=1.000000
2019-09-01 13:17:31,846 [INFO]  Epoch[39] Batch [0-15]	Speed: 1375.86 samples/sec	cross-entropy=0.000772	Most_dysphoric_ritual_frequency_for_ritual_specialist-accuracy=1.000000
2019-09-01 13:17:31,964 [INFO]  Epoch[39] Train-cross-entropy=0.000567
2019-09-01 13:17:31,968 [INFO]  Epoch[39] Train-Most_dysphoric_ritual_frequency_for_ritual_specialist-accuracy=1.000000
2019-09-01 13:17:31,970 [INFO]  Epoch[39] Time cost=0.311
2019-09-01 13:17:31,979 [INFO]  Saved checkpoint to "model/Most_dysphoric_ritual_frequency_for_ritual_specialist_imputer/model-0039.params"
2019-09-01 13:17:32,008 [INFO]  Epoch[39] Validation-cross-entropy=0.000652
2019-09-01 13:17:32,011 [INFO]  Epoch[39] Validation-Most_dysphoric_ritual_frequency_for_ritual_specialist-accuracy=1.000000
2019-09-01 13:17:32,138 [INFO]  Epoch[40] Batch [0-15]	Speed: 2099.66 samples/sec	cross-entropy=0.000733	Most_dysphoric_ritual_frequency_for_ritual_specialist-accuracy=1.000000
2019-09-01 13:17:32,246 [INFO]  Epoch[40] Train-cross-entropy=0.000539
2019-09-01 13:17:32,248 [INFO]  Epoch[40] Train-Most_dysphoric_ritual_frequency_for_ritual_specialist-accuracy=1.000000
2019-09-01 13:17:32,250 [INFO]  Epoch[40] Time cost=0.235
2019-09-01 13:17:32,257 [INFO]  Saved checkpoint to "model/Most_dysphoric_ritual_frequency_for_ritual_specialist_imputer/model-0040.params"
2019-09-01 13:17:32,284 [INFO]  Epoch[40] Validation-cross-entropy=0.000621
2019-09-01 13:17:32,286 [INFO]  Epoch[40] Validation-Most_dysphoric_ritual_frequency_for_ritual_specialist-accuracy=1.000000
2019-09-01 13:17:32,415 [INFO]  Epoch[41] Batch [0-15]	Speed: 2018.68 samples/sec	cross-entropy=0.000696	Most_dysphoric_ritual_frequency_for_ritual_specialist-accuracy=1.000000
2019-09-01 13:17:32,526 [INFO]  Epoch[41] Train-cross-entropy=0.000512
2019-09-01 13:17:32,528 [INFO]  Epoch[41] Train-Most_dysphoric_ritual_frequency_for_ritual_specialist-accuracy=1.000000
2019-09-01 13:17:32,530 [INFO]  Epoch[41] Time cost=0.242
2019-09-01 13:17:32,540 [INFO]  Saved checkpoint to "model/Most_dysphoric_ritual_frequency_for_ritual_specialist_imputer/model-0041.params"
2019-09-01 13:17:32,566 [INFO]  Epoch[41] Validation-cross-entropy=0.000588
2019-09-01 13:17:32,569 [INFO]  Epoch[41] Validation-Most_dysphoric_ritual_frequency_for_ritual_specialist-accuracy=1.000000
2019-09-01 13:17:32,723 [INFO]  Epoch[42] Batch [0-15]	Speed: 1703.53 samples/sec	cross-entropy=0.000662	Most_dysphoric_ritual_frequency_for_ritual_specialist-accuracy=1.000000
2019-09-01 13:17:32,827 [INFO]  Epoch[42] Train-cross-entropy=0.000485
2019-09-01 13:17:32,830 [INFO]  Epoch[42] Train-Most_dysphoric_ritual_frequency_for_ritual_specialist-accuracy=1.000000
2019-09-01 13:17:32,832 [INFO]  Epoch[42] Time cost=0.259
2019-09-01 13:17:32,839 [INFO]  Saved checkpoint to "model/Most_dysphoric_ritual_frequency_for_ritual_specialist_imputer/model-0042.params"
2019-09-01 13:17:32,863 [INFO]  Epoch[42] Validation-cross-entropy=0.000562
2019-09-01 13:17:32,866 [INFO]  Epoch[42] Validation-Most_dysphoric_ritual_frequency_for_ritual_specialist-accuracy=1.000000
2019-09-01 13:17:32,987 [INFO]  Epoch[43] Batch [0-15]	Speed: 2154.26 samples/sec	cross-entropy=0.000631	Most_dysphoric_ritual_frequency_for_ritual_specialist-accuracy=1.000000
2019-09-01 13:17:33,094 [INFO]  Epoch[43] Train-cross-entropy=0.000462
2019-09-01 13:17:33,097 [INFO]  Epoch[43] Train-Most_dysphoric_ritual_frequency_for_ritual_specialist-accuracy=1.000000
2019-09-01 13:17:33,099 [INFO]  Epoch[43] Time cost=0.231
2019-09-01 13:17:33,107 [INFO]  Saved checkpoint to "model/Most_dysphoric_ritual_frequency_for_ritual_specialist_imputer/model-0043.params"
2019-09-01 13:17:33,129 [INFO]  Epoch[43] Validation-cross-entropy=0.000534
2019-09-01 13:17:33,133 [INFO]  Epoch[43] Validation-Most_dysphoric_ritual_frequency_for_ritual_specialist-accuracy=1.000000
2019-09-01 13:17:33,266 [INFO]  Epoch[44] Batch [0-15]	Speed: 1958.09 samples/sec	cross-entropy=0.000601	Most_dysphoric_ritual_frequency_for_ritual_specialist-accuracy=1.000000
2019-09-01 13:17:33,363 [INFO]  Epoch[44] Train-cross-entropy=0.000441
2019-09-01 13:17:33,365 [INFO]  Epoch[44] Train-Most_dysphoric_ritual_frequency_for_ritual_specialist-accuracy=1.000000
2019-09-01 13:17:33,367 [INFO]  Epoch[44] Time cost=0.232
2019-09-01 13:17:33,375 [INFO]  Saved checkpoint to "model/Most_dysphoric_ritual_frequency_for_ritual_specialist_imputer/model-0044.params"
2019-09-01 13:17:33,397 [INFO]  Epoch[44] Validation-cross-entropy=0.000509
2019-09-01 13:17:33,401 [INFO]  Epoch[44] Validation-Most_dysphoric_ritual_frequency_for_ritual_specialist-accuracy=1.000000
2019-09-01 13:17:33,535 [INFO]  Epoch[45] Batch [0-15]	Speed: 1976.69 samples/sec	cross-entropy=0.000573	Most_dysphoric_ritual_frequency_for_ritual_specialist-accuracy=1.000000
2019-09-01 13:17:33,642 [INFO]  Epoch[45] Train-cross-entropy=0.000419
2019-09-01 13:17:33,644 [INFO]  Epoch[45] Train-Most_dysphoric_ritual_frequency_for_ritual_specialist-accuracy=1.000000
2019-09-01 13:17:33,646 [INFO]  Epoch[45] Time cost=0.243
2019-09-01 13:17:33,653 [INFO]  Saved checkpoint to "model/Most_dysphoric_ritual_frequency_for_ritual_specialist_imputer/model-0045.params"
2019-09-01 13:17:33,681 [INFO]  Epoch[45] Validation-cross-entropy=0.000492
2019-09-01 13:17:33,683 [INFO]  Epoch[45] Validation-Most_dysphoric_ritual_frequency_for_ritual_specialist-accuracy=1.000000
2019-09-01 13:17:33,819 [INFO]  Epoch[46] Batch [0-15]	Speed: 1926.64 samples/sec	cross-entropy=0.000548	Most_dysphoric_ritual_frequency_for_ritual_specialist-accuracy=1.000000
2019-09-01 13:17:33,917 [INFO]  Epoch[46] Train-cross-entropy=0.000402
2019-09-01 13:17:33,919 [INFO]  Epoch[46] Train-Most_dysphoric_ritual_frequency_for_ritual_specialist-accuracy=1.000000
2019-09-01 13:17:33,921 [INFO]  Epoch[46] Time cost=0.236
2019-09-01 13:17:33,928 [INFO]  Saved checkpoint to "model/Most_dysphoric_ritual_frequency_for_ritual_specialist_imputer/model-0046.params"
2019-09-01 13:17:33,950 [INFO]  Epoch[46] Validation-cross-entropy=0.000466
2019-09-01 13:17:33,954 [INFO]  Epoch[46] Validation-Most_dysphoric_ritual_frequency_for_ritual_specialist-accuracy=1.000000
2019-09-01 13:17:34,071 [INFO]  Epoch[47] Batch [0-15]	Speed: 2227.33 samples/sec	cross-entropy=0.000523	Most_dysphoric_ritual_frequency_for_ritual_specialist-accuracy=1.000000
2019-09-01 13:17:34,166 [INFO]  Epoch[47] Train-cross-entropy=0.000382
2019-09-01 13:17:34,169 [INFO]  Epoch[47] Train-Most_dysphoric_ritual_frequency_for_ritual_specialist-accuracy=1.000000
2019-09-01 13:17:34,171 [INFO]  Epoch[47] Time cost=0.215
2019-09-01 13:17:34,178 [INFO]  Saved checkpoint to "model/Most_dysphoric_ritual_frequency_for_ritual_specialist_imputer/model-0047.params"
2019-09-01 13:17:34,201 [INFO]  Epoch[47] Validation-cross-entropy=0.000448
2019-09-01 13:17:34,205 [INFO]  Epoch[47] Validation-Most_dysphoric_ritual_frequency_for_ritual_specialist-accuracy=1.000000
2019-09-01 13:17:34,324 [INFO]  Epoch[48] Batch [0-15]	Speed: 2207.79 samples/sec	cross-entropy=0.000501	Most_dysphoric_ritual_frequency_for_ritual_specialist-accuracy=1.000000
2019-09-01 13:17:34,419 [INFO]  Epoch[48] Train-cross-entropy=0.000367
2019-09-01 13:17:34,422 [INFO]  Epoch[48] Train-Most_dysphoric_ritual_frequency_for_ritual_specialist-accuracy=1.000000
2019-09-01 13:17:34,424 [INFO]  Epoch[48] Time cost=0.217
2019-09-01 13:17:34,431 [INFO]  Saved checkpoint to "model/Most_dysphoric_ritual_frequency_for_ritual_specialist_imputer/model-0048.params"
2019-09-01 13:17:34,454 [INFO]  Epoch[48] Validation-cross-entropy=0.000430
2019-09-01 13:17:34,458 [INFO]  Epoch[48] Validation-Most_dysphoric_ritual_frequency_for_ritual_specialist-accuracy=1.000000
2019-09-01 13:17:34,584 [INFO]  Epoch[49] Batch [0-15]	Speed: 2084.69 samples/sec	cross-entropy=0.000479	Most_dysphoric_ritual_frequency_for_ritual_specialist-accuracy=1.000000
2019-09-01 13:17:34,697 [INFO]  Epoch[49] Train-cross-entropy=0.000350
2019-09-01 13:17:34,700 [INFO]  Epoch[49] Train-Most_dysphoric_ritual_frequency_for_ritual_specialist-accuracy=1.000000
2019-09-01 13:17:34,703 [INFO]  Epoch[49] Time cost=0.242
2019-09-01 13:17:34,713 [INFO]  Saved checkpoint to "model/Most_dysphoric_ritual_frequency_for_ritual_specialist_imputer/model-0049.params"
2019-09-01 13:17:34,741 [INFO]  Epoch[49] Validation-cross-entropy=0.000410
2019-09-01 13:17:34,745 [INFO]  Epoch[49] Validation-Most_dysphoric_ritual_frequency_for_ritual_specialist-accuracy=1.000000
2019-09-01 13:17:34,900 [INFO]  Epoch[50] Batch [0-15]	Speed: 1665.58 samples/sec	cross-entropy=0.000460	Most_dysphoric_ritual_frequency_for_ritual_specialist-accuracy=1.000000
2019-09-01 13:17:35,017 [INFO]  Epoch[50] Train-cross-entropy=0.000336
2019-09-01 13:17:35,019 [INFO]  Epoch[50] Train-Most_dysphoric_ritual_frequency_for_ritual_specialist-accuracy=1.000000
2019-09-01 13:17:35,021 [INFO]  Epoch[50] Time cost=0.273
2019-09-01 13:17:35,030 [INFO]  Saved checkpoint to "model/Most_dysphoric_ritual_frequency_for_ritual_specialist_imputer/model-0050.params"
2019-09-01 13:17:35,058 [INFO]  Epoch[50] Validation-cross-entropy=0.000395
2019-09-01 13:17:35,061 [INFO]  Epoch[50] Validation-Most_dysphoric_ritual_frequency_for_ritual_specialist-accuracy=1.000000
2019-09-01 13:17:35,233 [INFO]  Epoch[51] Batch [0-15]	Speed: 1516.68 samples/sec	cross-entropy=0.000441	Most_dysphoric_ritual_frequency_for_ritual_specialist-accuracy=1.000000
2019-09-01 13:17:35,360 [INFO]  Epoch[51] Train-cross-entropy=0.000322
2019-09-01 13:17:35,362 [INFO]  Epoch[51] Train-Most_dysphoric_ritual_frequency_for_ritual_specialist-accuracy=1.000000
2019-09-01 13:17:35,366 [INFO]  Epoch[51] Time cost=0.302
2019-09-01 13:17:35,375 [INFO]  Saved checkpoint to "model/Most_dysphoric_ritual_frequency_for_ritual_specialist_imputer/model-0051.params"
2019-09-01 13:17:35,402 [INFO]  Epoch[51] Validation-cross-entropy=0.000380
2019-09-01 13:17:35,405 [INFO]  Epoch[51] Validation-Most_dysphoric_ritual_frequency_for_ritual_specialist-accuracy=1.000000
2019-09-01 13:17:35,556 [INFO]  Epoch[52] Batch [0-15]	Speed: 1721.20 samples/sec	cross-entropy=0.000423	Most_dysphoric_ritual_frequency_for_ritual_specialist-accuracy=1.000000
2019-09-01 13:17:35,682 [INFO]  Epoch[52] Train-cross-entropy=0.000309
2019-09-01 13:17:35,684 [INFO]  Epoch[52] Train-Most_dysphoric_ritual_frequency_for_ritual_specialist-accuracy=1.000000
2019-09-01 13:17:35,686 [INFO]  Epoch[52] Time cost=0.280
2019-09-01 13:17:35,696 [INFO]  Saved checkpoint to "model/Most_dysphoric_ritual_frequency_for_ritual_specialist_imputer/model-0052.params"
2019-09-01 13:17:35,722 [INFO]  Epoch[52] Validation-cross-entropy=0.000365
2019-09-01 13:17:35,725 [INFO]  Epoch[52] Validation-Most_dysphoric_ritual_frequency_for_ritual_specialist-accuracy=1.000000
2019-09-01 13:17:35,882 [INFO]  Epoch[53] Batch [0-15]	Speed: 1675.03 samples/sec	cross-entropy=0.000407	Most_dysphoric_ritual_frequency_for_ritual_specialist-accuracy=1.000000
2019-09-01 13:17:36,000 [INFO]  Epoch[53] Train-cross-entropy=0.000297
2019-09-01 13:17:36,002 [INFO]  Epoch[53] Train-Most_dysphoric_ritual_frequency_for_ritual_specialist-accuracy=1.000000
2019-09-01 13:17:36,004 [INFO]  Epoch[53] Time cost=0.275
2019-09-01 13:17:36,015 [INFO]  Saved checkpoint to "model/Most_dysphoric_ritual_frequency_for_ritual_specialist_imputer/model-0053.params"
2019-09-01 13:17:36,046 [INFO]  Epoch[53] Validation-cross-entropy=0.000351
2019-09-01 13:17:36,049 [INFO]  Epoch[53] Validation-Most_dysphoric_ritual_frequency_for_ritual_specialist-accuracy=1.000000
2019-09-01 13:17:36,201 [INFO]  Epoch[54] Batch [0-15]	Speed: 1756.18 samples/sec	cross-entropy=0.000390	Most_dysphoric_ritual_frequency_for_ritual_specialist-accuracy=1.000000
2019-09-01 13:17:36,337 [INFO]  Epoch[54] Train-cross-entropy=0.000285
2019-09-01 13:17:36,339 [INFO]  Epoch[54] Train-Most_dysphoric_ritual_frequency_for_ritual_specialist-accuracy=1.000000
2019-09-01 13:17:36,341 [INFO]  Epoch[54] Time cost=0.290
2019-09-01 13:17:36,351 [INFO]  Saved checkpoint to "model/Most_dysphoric_ritual_frequency_for_ritual_specialist_imputer/model-0054.params"
2019-09-01 13:17:36,382 [INFO]  Epoch[54] Validation-cross-entropy=0.000338
2019-09-01 13:17:36,385 [INFO]  Epoch[54] Validation-Most_dysphoric_ritual_frequency_for_ritual_specialist-accuracy=1.000000
2019-09-01 13:17:36,534 [INFO]  Epoch[55] Batch [0-15]	Speed: 1802.70 samples/sec	cross-entropy=0.000376	Most_dysphoric_ritual_frequency_for_ritual_specialist-accuracy=1.000000
2019-09-01 13:17:36,666 [INFO]  Epoch[55] Train-cross-entropy=0.000274
2019-09-01 13:17:36,671 [INFO]  Epoch[55] Train-Most_dysphoric_ritual_frequency_for_ritual_specialist-accuracy=1.000000
2019-09-01 13:17:36,673 [INFO]  Epoch[55] Time cost=0.287
2019-09-01 13:17:36,681 [INFO]  Saved checkpoint to "model/Most_dysphoric_ritual_frequency_for_ritual_specialist_imputer/model-0055.params"
2019-09-01 13:17:36,710 [INFO]  Epoch[55] Validation-cross-entropy=0.000326
2019-09-01 13:17:36,713 [INFO]  Epoch[55] Validation-Most_dysphoric_ritual_frequency_for_ritual_specialist-accuracy=1.000000
2019-09-01 13:17:36,876 [INFO]  Epoch[56] Batch [0-15]	Speed: 1602.08 samples/sec	cross-entropy=0.000361	Most_dysphoric_ritual_frequency_for_ritual_specialist-accuracy=1.000000
2019-09-01 13:17:37,034 [INFO]  Epoch[56] Train-cross-entropy=0.000263
2019-09-01 13:17:37,036 [INFO]  Epoch[56] Train-Most_dysphoric_ritual_frequency_for_ritual_specialist-accuracy=1.000000
2019-09-01 13:17:37,040 [INFO]  Epoch[56] Time cost=0.325
2019-09-01 13:17:37,050 [INFO]  Saved checkpoint to "model/Most_dysphoric_ritual_frequency_for_ritual_specialist_imputer/model-0056.params"
2019-09-01 13:17:37,080 [INFO]  Epoch[56] Validation-cross-entropy=0.000312
2019-09-01 13:17:37,083 [INFO]  Epoch[56] Validation-Most_dysphoric_ritual_frequency_for_ritual_specialist-accuracy=1.000000
2019-09-01 13:17:37,253 [INFO]  Epoch[57] Batch [0-15]	Speed: 1530.83 samples/sec	cross-entropy=0.000348	Most_dysphoric_ritual_frequency_for_ritual_specialist-accuracy=1.000000
2019-09-01 13:17:37,404 [INFO]  Epoch[57] Train-cross-entropy=0.000253
2019-09-01 13:17:37,407 [INFO]  Epoch[57] Train-Most_dysphoric_ritual_frequency_for_ritual_specialist-accuracy=1.000000
2019-09-01 13:17:37,409 [INFO]  Epoch[57] Time cost=0.325
2019-09-01 13:17:37,420 [INFO]  Saved checkpoint to "model/Most_dysphoric_ritual_frequency_for_ritual_specialist_imputer/model-0057.params"
2019-09-01 13:17:37,453 [INFO]  Epoch[57] Validation-cross-entropy=0.000302
2019-09-01 13:17:37,456 [INFO]  Epoch[57] Validation-Most_dysphoric_ritual_frequency_for_ritual_specialist-accuracy=1.000000
2019-09-01 13:17:37,636 [INFO]  Epoch[58] Batch [0-15]	Speed: 1458.00 samples/sec	cross-entropy=0.000335	Most_dysphoric_ritual_frequency_for_ritual_specialist-accuracy=1.000000
2019-09-01 13:17:37,767 [INFO]  Epoch[58] Train-cross-entropy=0.000244
2019-09-01 13:17:37,773 [INFO]  Epoch[58] Train-Most_dysphoric_ritual_frequency_for_ritual_specialist-accuracy=1.000000
2019-09-01 13:17:37,775 [INFO]  Epoch[58] Time cost=0.318
2019-09-01 13:17:37,786 [INFO]  Saved checkpoint to "model/Most_dysphoric_ritual_frequency_for_ritual_specialist_imputer/model-0058.params"
2019-09-01 13:17:37,815 [INFO]  Epoch[58] Validation-cross-entropy=0.000291
2019-09-01 13:17:37,820 [INFO]  Epoch[58] Validation-Most_dysphoric_ritual_frequency_for_ritual_specialist-accuracy=1.000000
2019-09-01 13:17:37,967 [INFO]  Epoch[59] Batch [0-15]	Speed: 1767.54 samples/sec	cross-entropy=0.000323	Most_dysphoric_ritual_frequency_for_ritual_specialist-accuracy=1.000000
2019-09-01 13:17:38,091 [INFO]  Epoch[59] Train-cross-entropy=0.000235
2019-09-01 13:17:38,093 [INFO]  Epoch[59] Train-Most_dysphoric_ritual_frequency_for_ritual_specialist-accuracy=1.000000
2019-09-01 13:17:38,095 [INFO]  Epoch[59] Time cost=0.272
2019-09-01 13:17:38,104 [INFO]  Saved checkpoint to "model/Most_dysphoric_ritual_frequency_for_ritual_specialist_imputer/model-0059.params"
2019-09-01 13:17:38,137 [INFO]  Epoch[59] Validation-cross-entropy=0.000280
2019-09-01 13:17:38,140 [INFO]  Epoch[59] Validation-Most_dysphoric_ritual_frequency_for_ritual_specialist-accuracy=1.000000
2019-09-01 13:17:38,311 [INFO]  Epoch[60] Batch [0-15]	Speed: 1531.31 samples/sec	cross-entropy=0.000311	Most_dysphoric_ritual_frequency_for_ritual_specialist-accuracy=1.000000
2019-09-01 13:17:38,436 [INFO]  Epoch[60] Train-cross-entropy=0.000227
2019-09-01 13:17:38,440 [INFO]  Epoch[60] Train-Most_dysphoric_ritual_frequency_for_ritual_specialist-accuracy=1.000000
2019-09-01 13:17:38,444 [INFO]  Epoch[60] Time cost=0.301
2019-09-01 13:17:38,453 [INFO]  Saved checkpoint to "model/Most_dysphoric_ritual_frequency_for_ritual_specialist_imputer/model-0060.params"
2019-09-01 13:17:38,481 [INFO]  Epoch[60] Validation-cross-entropy=0.000270
2019-09-01 13:17:38,483 [INFO]  Epoch[60] Validation-Most_dysphoric_ritual_frequency_for_ritual_specialist-accuracy=1.000000
2019-09-01 13:17:38,649 [INFO]  Epoch[61] Batch [0-15]	Speed: 1591.14 samples/sec	cross-entropy=0.000301	Most_dysphoric_ritual_frequency_for_ritual_specialist-accuracy=1.000000
2019-09-01 13:17:38,782 [INFO]  Epoch[61] Train-cross-entropy=0.000219
2019-09-01 13:17:38,784 [INFO]  Epoch[61] Train-Most_dysphoric_ritual_frequency_for_ritual_specialist-accuracy=1.000000
2019-09-01 13:17:38,786 [INFO]  Epoch[61] Time cost=0.301
2019-09-01 13:17:38,799 [INFO]  Saved checkpoint to "model/Most_dysphoric_ritual_frequency_for_ritual_specialist_imputer/model-0061.params"
2019-09-01 13:17:38,832 [INFO]  Epoch[61] Validation-cross-entropy=0.000260
2019-09-01 13:17:38,835 [INFO]  Epoch[61] Validation-Most_dysphoric_ritual_frequency_for_ritual_specialist-accuracy=1.000000
2019-09-01 13:17:38,988 [INFO]  Epoch[62] Batch [0-15]	Speed: 1749.15 samples/sec	cross-entropy=0.000290	Most_dysphoric_ritual_frequency_for_ritual_specialist-accuracy=1.000000
2019-09-01 13:17:39,104 [INFO]  Epoch[62] Train-cross-entropy=0.000211
2019-09-01 13:17:39,106 [INFO]  Epoch[62] Train-Most_dysphoric_ritual_frequency_for_ritual_specialist-accuracy=1.000000
2019-09-01 13:17:39,108 [INFO]  Epoch[62] Time cost=0.271
2019-09-01 13:17:39,122 [INFO]  Saved checkpoint to "model/Most_dysphoric_ritual_frequency_for_ritual_specialist_imputer/model-0062.params"
2019-09-01 13:17:39,150 [INFO]  Epoch[62] Validation-cross-entropy=0.000252
2019-09-01 13:17:39,153 [INFO]  Epoch[62] Validation-Most_dysphoric_ritual_frequency_for_ritual_specialist-accuracy=1.000000
2019-09-01 13:17:39,323 [INFO]  Epoch[63] Batch [0-15]	Speed: 1514.30 samples/sec	cross-entropy=0.000280	Most_dysphoric_ritual_frequency_for_ritual_specialist-accuracy=1.000000
2019-09-01 13:17:39,453 [INFO]  Epoch[63] Train-cross-entropy=0.000203
2019-09-01 13:17:39,455 [INFO]  Epoch[63] Train-Most_dysphoric_ritual_frequency_for_ritual_specialist-accuracy=1.000000
2019-09-01 13:17:39,457 [INFO]  Epoch[63] Time cost=0.302
2019-09-01 13:17:39,465 [INFO]  Saved checkpoint to "model/Most_dysphoric_ritual_frequency_for_ritual_specialist_imputer/model-0063.params"
2019-09-01 13:17:39,490 [INFO]  Epoch[63] Validation-cross-entropy=0.000244
2019-09-01 13:17:39,493 [INFO]  Epoch[63] Validation-Most_dysphoric_ritual_frequency_for_ritual_specialist-accuracy=1.000000
2019-09-01 13:17:39,650 [INFO]  Epoch[64] Batch [0-15]	Speed: 1676.96 samples/sec	cross-entropy=0.000271	Most_dysphoric_ritual_frequency_for_ritual_specialist-accuracy=1.000000
2019-09-01 13:17:39,751 [INFO]  Epoch[64] Train-cross-entropy=0.000197
2019-09-01 13:17:39,753 [INFO]  Epoch[64] Train-Most_dysphoric_ritual_frequency_for_ritual_specialist-accuracy=1.000000
2019-09-01 13:17:39,755 [INFO]  Epoch[64] Time cost=0.260
2019-09-01 13:17:39,763 [INFO]  Saved checkpoint to "model/Most_dysphoric_ritual_frequency_for_ritual_specialist_imputer/model-0064.params"
2019-09-01 13:17:39,788 [INFO]  Epoch[64] Validation-cross-entropy=0.000236
2019-09-01 13:17:39,790 [INFO]  Epoch[64] Validation-Most_dysphoric_ritual_frequency_for_ritual_specialist-accuracy=1.000000
2019-09-01 13:17:39,925 [INFO]  Epoch[65] Batch [0-15]	Speed: 1936.38 samples/sec	cross-entropy=0.000262	Most_dysphoric_ritual_frequency_for_ritual_specialist-accuracy=1.000000
2019-09-01 13:17:40,032 [INFO]  Epoch[65] Train-cross-entropy=0.000190
2019-09-01 13:17:40,034 [INFO]  Epoch[65] Train-Most_dysphoric_ritual_frequency_for_ritual_specialist-accuracy=1.000000
2019-09-01 13:17:40,036 [INFO]  Epoch[65] Time cost=0.243
2019-09-01 13:17:40,042 [INFO]  Saved checkpoint to "model/Most_dysphoric_ritual_frequency_for_ritual_specialist_imputer/model-0065.params"
2019-09-01 13:17:40,072 [INFO]  Epoch[65] Validation-cross-entropy=0.000229
2019-09-01 13:17:40,074 [INFO]  Epoch[65] Validation-Most_dysphoric_ritual_frequency_for_ritual_specialist-accuracy=1.000000
2019-09-01 13:17:40,198 [INFO]  Epoch[66] Batch [0-15]	Speed: 2110.07 samples/sec	cross-entropy=0.000253	Most_dysphoric_ritual_frequency_for_ritual_specialist-accuracy=1.000000
2019-09-01 13:17:40,293 [INFO]  Epoch[66] Train-cross-entropy=0.000183
2019-09-01 13:17:40,295 [INFO]  Epoch[66] Train-Most_dysphoric_ritual_frequency_for_ritual_specialist-accuracy=1.000000
2019-09-01 13:17:40,297 [INFO]  Epoch[66] Time cost=0.221
2019-09-01 13:17:40,303 [INFO]  Saved checkpoint to "model/Most_dysphoric_ritual_frequency_for_ritual_specialist_imputer/model-0066.params"
2019-09-01 13:17:40,327 [INFO]  Epoch[66] Validation-cross-entropy=0.000221
2019-09-01 13:17:40,330 [INFO]  Epoch[66] Validation-Most_dysphoric_ritual_frequency_for_ritual_specialist-accuracy=1.000000
2019-09-01 13:17:40,450 [INFO]  Epoch[67] Batch [0-15]	Speed: 2174.39 samples/sec	cross-entropy=0.000245	Most_dysphoric_ritual_frequency_for_ritual_specialist-accuracy=1.000000
2019-09-01 13:17:40,557 [INFO]  Epoch[67] Train-cross-entropy=0.000177
2019-09-01 13:17:40,559 [INFO]  Epoch[67] Train-Most_dysphoric_ritual_frequency_for_ritual_specialist-accuracy=1.000000
2019-09-01 13:17:40,561 [INFO]  Epoch[67] Time cost=0.229
2019-09-01 13:17:40,569 [INFO]  Saved checkpoint to "model/Most_dysphoric_ritual_frequency_for_ritual_specialist_imputer/model-0067.params"
2019-09-01 13:17:40,591 [INFO]  Epoch[67] Validation-cross-entropy=0.000214
2019-09-01 13:17:40,595 [INFO]  Epoch[67] Validation-Most_dysphoric_ritual_frequency_for_ritual_specialist-accuracy=1.000000
2019-09-01 13:17:40,712 [INFO]  Epoch[68] Batch [0-15]	Speed: 2237.80 samples/sec	cross-entropy=0.000237	Most_dysphoric_ritual_frequency_for_ritual_specialist-accuracy=1.000000
2019-09-01 13:17:40,807 [INFO]  Epoch[68] Train-cross-entropy=0.000172
2019-09-01 13:17:40,809 [INFO]  Epoch[68] Train-Most_dysphoric_ritual_frequency_for_ritual_specialist-accuracy=1.000000
2019-09-01 13:17:40,811 [INFO]  Epoch[68] Time cost=0.214
2019-09-01 13:17:40,818 [INFO]  Saved checkpoint to "model/Most_dysphoric_ritual_frequency_for_ritual_specialist_imputer/model-0068.params"
2019-09-01 13:17:40,841 [INFO]  Epoch[68] Validation-cross-entropy=0.000207
2019-09-01 13:17:40,844 [INFO]  Epoch[68] Validation-Most_dysphoric_ritual_frequency_for_ritual_specialist-accuracy=1.000000
2019-09-01 13:17:40,977 [INFO]  Epoch[69] Batch [0-15]	Speed: 2004.30 samples/sec	cross-entropy=0.000229	Most_dysphoric_ritual_frequency_for_ritual_specialist-accuracy=1.000000
2019-09-01 13:17:41,098 [INFO]  Epoch[69] Train-cross-entropy=0.000166
2019-09-01 13:17:41,100 [INFO]  Epoch[69] Train-Most_dysphoric_ritual_frequency_for_ritual_specialist-accuracy=1.000000
2019-09-01 13:17:41,102 [INFO]  Epoch[69] Time cost=0.255
2019-09-01 13:17:41,108 [INFO]  Saved checkpoint to "model/Most_dysphoric_ritual_frequency_for_ritual_specialist_imputer/model-0069.params"
2019-09-01 13:17:41,134 [INFO]  Epoch[69] Validation-cross-entropy=0.000201
2019-09-01 13:17:41,137 [INFO]  Epoch[69] Validation-Most_dysphoric_ritual_frequency_for_ritual_specialist-accuracy=1.000000
2019-09-01 13:17:41,252 [INFO]  Epoch[70] Batch [0-15]	Speed: 2245.87 samples/sec	cross-entropy=0.000222	Most_dysphoric_ritual_frequency_for_ritual_specialist-accuracy=1.000000
2019-09-01 13:17:41,347 [INFO]  Epoch[70] Train-cross-entropy=0.000161
2019-09-01 13:17:41,349 [INFO]  Epoch[70] Train-Most_dysphoric_ritual_frequency_for_ritual_specialist-accuracy=1.000000
2019-09-01 13:17:41,351 [INFO]  Epoch[70] Time cost=0.212
2019-09-01 13:17:41,357 [INFO]  Saved checkpoint to "model/Most_dysphoric_ritual_frequency_for_ritual_specialist_imputer/model-0070.params"
2019-09-01 13:17:41,381 [INFO]  Epoch[70] Validation-cross-entropy=0.000195
2019-09-01 13:17:41,384 [INFO]  Epoch[70] Validation-Most_dysphoric_ritual_frequency_for_ritual_specialist-accuracy=1.000000
2019-09-01 13:17:41,525 [INFO]  Epoch[71] Batch [0-15]	Speed: 1866.38 samples/sec	cross-entropy=0.000215	Most_dysphoric_ritual_frequency_for_ritual_specialist-accuracy=1.000000
2019-09-01 13:17:41,649 [INFO]  Epoch[71] Train-cross-entropy=0.000156
2019-09-01 13:17:41,651 [INFO]  Epoch[71] Train-Most_dysphoric_ritual_frequency_for_ritual_specialist-accuracy=1.000000
2019-09-01 13:17:41,653 [INFO]  Epoch[71] Time cost=0.267
2019-09-01 13:17:41,659 [INFO]  Saved checkpoint to "model/Most_dysphoric_ritual_frequency_for_ritual_specialist_imputer/model-0071.params"
2019-09-01 13:17:41,680 [INFO]  Epoch[71] Validation-cross-entropy=0.000189
2019-09-01 13:17:41,683 [INFO]  Epoch[71] Validation-Most_dysphoric_ritual_frequency_for_ritual_specialist-accuracy=1.000000
2019-09-01 13:17:41,816 [INFO]  Epoch[72] Batch [0-15]	Speed: 2004.72 samples/sec	cross-entropy=0.000209	Most_dysphoric_ritual_frequency_for_ritual_specialist-accuracy=1.000000
2019-09-01 13:17:41,912 [INFO]  Epoch[72] Train-cross-entropy=0.000151
2019-09-01 13:17:41,914 [INFO]  Epoch[72] Train-Most_dysphoric_ritual_frequency_for_ritual_specialist-accuracy=1.000000
2019-09-01 13:17:41,916 [INFO]  Epoch[72] Time cost=0.230
2019-09-01 13:17:41,924 [INFO]  Saved checkpoint to "model/Most_dysphoric_ritual_frequency_for_ritual_specialist_imputer/model-0072.params"
2019-09-01 13:17:41,946 [INFO]  Epoch[72] Validation-cross-entropy=0.000183
2019-09-01 13:17:41,950 [INFO]  Epoch[72] Validation-Most_dysphoric_ritual_frequency_for_ritual_specialist-accuracy=1.000000
2019-09-01 13:17:42,075 [INFO]  Epoch[73] Batch [0-15]	Speed: 2105.50 samples/sec	cross-entropy=0.000202	Most_dysphoric_ritual_frequency_for_ritual_specialist-accuracy=1.000000
2019-09-01 13:17:42,171 [INFO]  Epoch[73] Train-cross-entropy=0.000146
2019-09-01 13:17:42,174 [INFO]  Epoch[73] Train-Most_dysphoric_ritual_frequency_for_ritual_specialist-accuracy=1.000000
2019-09-01 13:17:42,176 [INFO]  Epoch[73] Time cost=0.222
2019-09-01 13:17:42,182 [INFO]  Saved checkpoint to "model/Most_dysphoric_ritual_frequency_for_ritual_specialist_imputer/model-0073.params"
2019-09-01 13:17:42,211 [INFO]  Epoch[73] Validation-cross-entropy=0.000178
2019-09-01 13:17:42,213 [INFO]  Epoch[73] Validation-Most_dysphoric_ritual_frequency_for_ritual_specialist-accuracy=1.000000
2019-09-01 13:17:42,331 [INFO]  Epoch[74] Batch [0-15]	Speed: 2297.36 samples/sec	cross-entropy=0.000196	Most_dysphoric_ritual_frequency_for_ritual_specialist-accuracy=1.000000
2019-09-01 13:17:42,435 [INFO]  Epoch[74] Train-cross-entropy=0.000142
2019-09-01 13:17:42,438 [INFO]  Epoch[74] Train-Most_dysphoric_ritual_frequency_for_ritual_specialist-accuracy=1.000000
2019-09-01 13:17:42,440 [INFO]  Epoch[74] Time cost=0.225
2019-09-01 13:17:42,448 [INFO]  Saved checkpoint to "model/Most_dysphoric_ritual_frequency_for_ritual_specialist_imputer/model-0074.params"
2019-09-01 13:17:42,470 [INFO]  Epoch[74] Validation-cross-entropy=0.000172
2019-09-01 13:17:42,474 [INFO]  Epoch[74] Validation-Most_dysphoric_ritual_frequency_for_ritual_specialist-accuracy=1.000000
2019-09-01 13:17:42,604 [INFO]  Epoch[75] Batch [0-15]	Speed: 2013.80 samples/sec	cross-entropy=0.000190	Most_dysphoric_ritual_frequency_for_ritual_specialist-accuracy=1.000000
2019-09-01 13:17:42,703 [INFO]  Epoch[75] Train-cross-entropy=0.000137
2019-09-01 13:17:42,705 [INFO]  Epoch[75] Train-Most_dysphoric_ritual_frequency_for_ritual_specialist-accuracy=1.000000
2019-09-01 13:17:42,706 [INFO]  Epoch[75] Time cost=0.230
2019-09-01 13:17:42,713 [INFO]  Saved checkpoint to "model/Most_dysphoric_ritual_frequency_for_ritual_specialist_imputer/model-0075.params"
2019-09-01 13:17:42,733 [INFO]  Epoch[75] Validation-cross-entropy=0.000168
2019-09-01 13:17:42,736 [INFO]  Epoch[75] Validation-Most_dysphoric_ritual_frequency_for_ritual_specialist-accuracy=1.000000
2019-09-01 13:17:42,853 [INFO]  Epoch[76] Batch [0-15]	Speed: 2263.59 samples/sec	cross-entropy=0.000185	Most_dysphoric_ritual_frequency_for_ritual_specialist-accuracy=1.000000
2019-09-01 13:17:42,948 [INFO]  Epoch[76] Train-cross-entropy=0.000133
2019-09-01 13:17:42,950 [INFO]  Epoch[76] Train-Most_dysphoric_ritual_frequency_for_ritual_specialist-accuracy=1.000000
2019-09-01 13:17:42,952 [INFO]  Epoch[76] Time cost=0.213
2019-09-01 13:17:42,958 [INFO]  Saved checkpoint to "model/Most_dysphoric_ritual_frequency_for_ritual_specialist_imputer/model-0076.params"
2019-09-01 13:17:42,982 [INFO]  Epoch[76] Validation-cross-entropy=0.000163
2019-09-01 13:17:42,984 [INFO]  Epoch[76] Validation-Most_dysphoric_ritual_frequency_for_ritual_specialist-accuracy=1.000000
2019-09-01 13:17:43,121 [INFO]  Epoch[77] Batch [0-15]	Speed: 1947.51 samples/sec	cross-entropy=0.000179	Most_dysphoric_ritual_frequency_for_ritual_specialist-accuracy=1.000000
2019-09-01 13:17:43,217 [INFO]  Epoch[77] Train-cross-entropy=0.000129
2019-09-01 13:17:43,219 [INFO]  Epoch[77] Train-Most_dysphoric_ritual_frequency_for_ritual_specialist-accuracy=1.000000
2019-09-01 13:17:43,221 [INFO]  Epoch[77] Time cost=0.234
2019-09-01 13:17:43,228 [INFO]  Saved checkpoint to "model/Most_dysphoric_ritual_frequency_for_ritual_specialist_imputer/model-0077.params"
2019-09-01 13:17:43,252 [INFO]  Epoch[77] Validation-cross-entropy=0.000158
2019-09-01 13:17:43,255 [INFO]  Epoch[77] Validation-Most_dysphoric_ritual_frequency_for_ritual_specialist-accuracy=1.000000
2019-09-01 13:17:43,371 [INFO]  Epoch[78] Batch [0-15]	Speed: 2240.83 samples/sec	cross-entropy=0.000174	Most_dysphoric_ritual_frequency_for_ritual_specialist-accuracy=1.000000
2019-09-01 13:17:43,466 [INFO]  Epoch[78] Train-cross-entropy=0.000125
2019-09-01 13:17:43,468 [INFO]  Epoch[78] Train-Most_dysphoric_ritual_frequency_for_ritual_specialist-accuracy=1.000000
2019-09-01 13:17:43,470 [INFO]  Epoch[78] Time cost=0.213
2019-09-01 13:17:43,476 [INFO]  Saved checkpoint to "model/Most_dysphoric_ritual_frequency_for_ritual_specialist_imputer/model-0078.params"
2019-09-01 13:17:43,500 [INFO]  Epoch[78] Validation-cross-entropy=0.000154
2019-09-01 13:17:43,503 [INFO]  Epoch[78] Validation-Most_dysphoric_ritual_frequency_for_ritual_specialist-accuracy=1.000000
2019-09-01 13:17:43,648 [INFO]  Epoch[79] Batch [0-15]	Speed: 1814.00 samples/sec	cross-entropy=0.000169	Most_dysphoric_ritual_frequency_for_ritual_specialist-accuracy=1.000000
2019-09-01 13:17:43,744 [INFO]  Epoch[79] Train-cross-entropy=0.000122
2019-09-01 13:17:43,746 [INFO]  Epoch[79] Train-Most_dysphoric_ritual_frequency_for_ritual_specialist-accuracy=1.000000
2019-09-01 13:17:43,748 [INFO]  Epoch[79] Time cost=0.243
2019-09-01 13:17:43,755 [INFO]  Saved checkpoint to "model/Most_dysphoric_ritual_frequency_for_ritual_specialist_imputer/model-0079.params"
2019-09-01 13:17:43,779 [INFO]  Epoch[79] Validation-cross-entropy=0.000150
2019-09-01 13:17:43,782 [INFO]  Epoch[79] Validation-Most_dysphoric_ritual_frequency_for_ritual_specialist-accuracy=1.000000
2019-09-01 13:17:43,907 [INFO]  Epoch[80] Batch [0-15]	Speed: 2079.91 samples/sec	cross-entropy=0.000164	Most_dysphoric_ritual_frequency_for_ritual_specialist-accuracy=1.000000
2019-09-01 13:17:44,002 [INFO]  Epoch[80] Train-cross-entropy=0.000118
2019-09-01 13:17:44,004 [INFO]  Epoch[80] Train-Most_dysphoric_ritual_frequency_for_ritual_specialist-accuracy=1.000000
2019-09-01 13:17:44,006 [INFO]  Epoch[80] Time cost=0.221
2019-09-01 13:17:44,012 [INFO]  Saved checkpoint to "model/Most_dysphoric_ritual_frequency_for_ritual_specialist_imputer/model-0080.params"
2019-09-01 13:17:44,036 [INFO]  Epoch[80] Validation-cross-entropy=0.000146
2019-09-01 13:17:44,038 [INFO]  Epoch[80] Validation-Most_dysphoric_ritual_frequency_for_ritual_specialist-accuracy=1.000000
2019-09-01 13:17:44,167 [INFO]  Epoch[81] Batch [0-15]	Speed: 2076.92 samples/sec	cross-entropy=0.000159	Most_dysphoric_ritual_frequency_for_ritual_specialist-accuracy=1.000000
2019-09-01 13:17:44,279 [INFO]  Epoch[81] Train-cross-entropy=0.000115
2019-09-01 13:17:44,281 [INFO]  Epoch[81] Train-Most_dysphoric_ritual_frequency_for_ritual_specialist-accuracy=1.000000
2019-09-01 13:17:44,283 [INFO]  Epoch[81] Time cost=0.242
2019-09-01 13:17:44,290 [INFO]  Saved checkpoint to "model/Most_dysphoric_ritual_frequency_for_ritual_specialist_imputer/model-0081.params"
2019-09-01 13:17:44,312 [INFO]  Epoch[81] Validation-cross-entropy=0.000142
2019-09-01 13:17:44,316 [INFO]  Epoch[81] Validation-Most_dysphoric_ritual_frequency_for_ritual_specialist-accuracy=1.000000
2019-09-01 13:17:44,437 [INFO]  Epoch[82] Batch [0-15]	Speed: 2182.83 samples/sec	cross-entropy=0.000155	Most_dysphoric_ritual_frequency_for_ritual_specialist-accuracy=1.000000
2019-09-01 13:17:44,533 [INFO]  Epoch[82] Train-cross-entropy=0.000112
2019-09-01 13:17:44,535 [INFO]  Epoch[82] Train-Most_dysphoric_ritual_frequency_for_ritual_specialist-accuracy=1.000000
2019-09-01 13:17:44,538 [INFO]  Epoch[82] Time cost=0.218
2019-09-01 13:17:44,544 [INFO]  Saved checkpoint to "model/Most_dysphoric_ritual_frequency_for_ritual_specialist_imputer/model-0082.params"
2019-09-01 13:17:44,568 [INFO]  Epoch[82] Validation-cross-entropy=0.000137
2019-09-01 13:17:44,571 [INFO]  Epoch[82] Validation-Most_dysphoric_ritual_frequency_for_ritual_specialist-accuracy=1.000000
2019-09-01 13:17:44,702 [INFO]  Epoch[83] Batch [0-15]	Speed: 1980.73 samples/sec	cross-entropy=0.000151	Most_dysphoric_ritual_frequency_for_ritual_specialist-accuracy=1.000000
2019-09-01 13:17:44,796 [INFO]  Epoch[83] Train-cross-entropy=0.000109
2019-09-01 13:17:44,798 [INFO]  Epoch[83] Train-Most_dysphoric_ritual_frequency_for_ritual_specialist-accuracy=1.000000
2019-09-01 13:17:44,800 [INFO]  Epoch[83] Time cost=0.227
2019-09-01 13:17:44,807 [INFO]  Saved checkpoint to "model/Most_dysphoric_ritual_frequency_for_ritual_specialist_imputer/model-0083.params"
2019-09-01 13:17:44,830 [INFO]  Epoch[83] Validation-cross-entropy=0.000134
2019-09-01 13:17:44,832 [INFO]  Epoch[83] Validation-Most_dysphoric_ritual_frequency_for_ritual_specialist-accuracy=1.000000
2019-09-01 13:17:44,964 [INFO]  Epoch[84] Batch [0-15]	Speed: 2031.84 samples/sec	cross-entropy=0.000146	Most_dysphoric_ritual_frequency_for_ritual_specialist-accuracy=1.000000
2019-09-01 13:17:45,058 [INFO]  Epoch[84] Train-cross-entropy=0.000105
2019-09-01 13:17:45,060 [INFO]  Epoch[84] Train-Most_dysphoric_ritual_frequency_for_ritual_specialist-accuracy=1.000000
2019-09-01 13:17:45,062 [INFO]  Epoch[84] Time cost=0.227
2019-09-01 13:17:45,069 [INFO]  Saved checkpoint to "model/Most_dysphoric_ritual_frequency_for_ritual_specialist_imputer/model-0084.params"
2019-09-01 13:17:45,088 [INFO]  Epoch[84] Validation-cross-entropy=0.000130
2019-09-01 13:17:45,091 [INFO]  Epoch[84] Validation-Most_dysphoric_ritual_frequency_for_ritual_specialist-accuracy=1.000000
2019-09-01 13:17:45,224 [INFO]  Epoch[85] Batch [0-15]	Speed: 1967.27 samples/sec	cross-entropy=0.000142	Most_dysphoric_ritual_frequency_for_ritual_specialist-accuracy=1.000000
2019-09-01 13:17:45,336 [INFO]  Epoch[85] Train-cross-entropy=0.000103
2019-09-01 13:17:45,338 [INFO]  Epoch[85] Train-Most_dysphoric_ritual_frequency_for_ritual_specialist-accuracy=1.000000
2019-09-01 13:17:45,340 [INFO]  Epoch[85] Time cost=0.245
2019-09-01 13:17:45,346 [INFO]  Saved checkpoint to "model/Most_dysphoric_ritual_frequency_for_ritual_specialist_imputer/model-0085.params"
2019-09-01 13:17:45,372 [INFO]  Epoch[85] Validation-cross-entropy=0.000127
2019-09-01 13:17:45,374 [INFO]  Epoch[85] Validation-Most_dysphoric_ritual_frequency_for_ritual_specialist-accuracy=1.000000
2019-09-01 13:17:45,492 [INFO]  Epoch[86] Batch [0-15]	Speed: 2218.93 samples/sec	cross-entropy=0.000139	Most_dysphoric_ritual_frequency_for_ritual_specialist-accuracy=1.000000
2019-09-01 13:17:45,587 [INFO]  Epoch[86] Train-cross-entropy=0.000100
2019-09-01 13:17:45,590 [INFO]  Epoch[86] Train-Most_dysphoric_ritual_frequency_for_ritual_specialist-accuracy=1.000000
2019-09-01 13:17:45,592 [INFO]  Epoch[86] Time cost=0.216
2019-09-01 13:17:45,599 [INFO]  Saved checkpoint to "model/Most_dysphoric_ritual_frequency_for_ritual_specialist_imputer/model-0086.params"
2019-09-01 13:17:45,621 [INFO]  Epoch[86] Validation-cross-entropy=0.000123
2019-09-01 13:17:45,625 [INFO]  Epoch[86] Validation-Most_dysphoric_ritual_frequency_for_ritual_specialist-accuracy=1.000000
2019-09-01 13:17:45,741 [INFO]  Epoch[87] Batch [0-15]	Speed: 2263.25 samples/sec	cross-entropy=0.000135	Most_dysphoric_ritual_frequency_for_ritual_specialist-accuracy=1.000000
2019-09-01 13:17:45,836 [INFO]  Epoch[87] Train-cross-entropy=0.000097
2019-09-01 13:17:45,838 [INFO]  Epoch[87] Train-Most_dysphoric_ritual_frequency_for_ritual_specialist-accuracy=1.000000
2019-09-01 13:17:45,840 [INFO]  Epoch[87] Time cost=0.212
2019-09-01 13:17:45,846 [INFO]  Saved checkpoint to "model/Most_dysphoric_ritual_frequency_for_ritual_specialist_imputer/model-0087.params"
2019-09-01 13:17:45,870 [INFO]  Epoch[87] Validation-cross-entropy=0.000120
2019-09-01 13:17:45,872 [INFO]  Epoch[87] Validation-Most_dysphoric_ritual_frequency_for_ritual_specialist-accuracy=1.000000
2019-09-01 13:17:46,004 [INFO]  Epoch[88] Batch [0-15]	Speed: 2029.07 samples/sec	cross-entropy=0.000131	Most_dysphoric_ritual_frequency_for_ritual_specialist-accuracy=1.000000
2019-09-01 13:17:46,110 [INFO]  Epoch[88] Train-cross-entropy=0.000095
2019-09-01 13:17:46,112 [INFO]  Epoch[88] Train-Most_dysphoric_ritual_frequency_for_ritual_specialist-accuracy=1.000000
2019-09-01 13:17:46,114 [INFO]  Epoch[88] Time cost=0.239
2019-09-01 13:17:46,121 [INFO]  Saved checkpoint to "model/Most_dysphoric_ritual_frequency_for_ritual_specialist_imputer/model-0088.params"
2019-09-01 13:17:46,143 [INFO]  Epoch[88] Validation-cross-entropy=0.000117
2019-09-01 13:17:46,147 [INFO]  Epoch[88] Validation-Most_dysphoric_ritual_frequency_for_ritual_specialist-accuracy=1.000000
2019-09-01 13:17:46,267 [INFO]  Epoch[89] Batch [0-15]	Speed: 2221.03 samples/sec	cross-entropy=0.000128	Most_dysphoric_ritual_frequency_for_ritual_specialist-accuracy=1.000000
2019-09-01 13:17:46,371 [INFO]  Epoch[89] Train-cross-entropy=0.000092
2019-09-01 13:17:46,373 [INFO]  Epoch[89] Train-Most_dysphoric_ritual_frequency_for_ritual_specialist-accuracy=1.000000
2019-09-01 13:17:46,375 [INFO]  Epoch[89] Time cost=0.224
2019-09-01 13:17:46,381 [INFO]  Saved checkpoint to "model/Most_dysphoric_ritual_frequency_for_ritual_specialist_imputer/model-0089.params"
2019-09-01 13:17:46,401 [INFO]  Epoch[89] Validation-cross-entropy=0.000114
2019-09-01 13:17:46,404 [INFO]  Epoch[89] Validation-Most_dysphoric_ritual_frequency_for_ritual_specialist-accuracy=1.000000
2019-09-01 13:17:46,522 [INFO]  Epoch[90] Batch [0-15]	Speed: 2242.99 samples/sec	cross-entropy=0.000124	Most_dysphoric_ritual_frequency_for_ritual_specialist-accuracy=1.000000
2019-09-01 13:17:46,616 [INFO]  Epoch[90] Train-cross-entropy=0.000090
2019-09-01 13:17:46,618 [INFO]  Epoch[90] Train-Most_dysphoric_ritual_frequency_for_ritual_specialist-accuracy=1.000000
2019-09-01 13:17:46,620 [INFO]  Epoch[90] Time cost=0.213
2019-09-01 13:17:46,627 [INFO]  Saved checkpoint to "model/Most_dysphoric_ritual_frequency_for_ritual_specialist_imputer/model-0090.params"
2019-09-01 13:17:46,647 [INFO]  Epoch[90] Validation-cross-entropy=0.000111
2019-09-01 13:17:46,652 [INFO]  Epoch[90] Validation-Most_dysphoric_ritual_frequency_for_ritual_specialist-accuracy=1.000000
2019-09-01 13:17:46,772 [INFO]  Epoch[91] Batch [0-15]	Speed: 2201.42 samples/sec	cross-entropy=0.000121	Most_dysphoric_ritual_frequency_for_ritual_specialist-accuracy=1.000000
2019-09-01 13:17:46,868 [INFO]  Epoch[91] Train-cross-entropy=0.000087
2019-09-01 13:17:46,870 [INFO]  Epoch[91] Train-Most_dysphoric_ritual_frequency_for_ritual_specialist-accuracy=1.000000
2019-09-01 13:17:46,872 [INFO]  Epoch[91] Time cost=0.217
2019-09-01 13:17:46,879 [INFO]  Saved checkpoint to "model/Most_dysphoric_ritual_frequency_for_ritual_specialist_imputer/model-0091.params"
2019-09-01 13:17:46,901 [INFO]  Epoch[91] Validation-cross-entropy=0.000108
2019-09-01 13:17:46,904 [INFO]  Epoch[91] Validation-Most_dysphoric_ritual_frequency_for_ritual_specialist-accuracy=1.000000
2019-09-01 13:17:47,043 [INFO]  Epoch[92] Batch [0-15]	Speed: 1921.34 samples/sec	cross-entropy=0.000118	Most_dysphoric_ritual_frequency_for_ritual_specialist-accuracy=1.000000
2019-09-01 13:17:47,139 [INFO]  Epoch[92] Train-cross-entropy=0.000085
2019-09-01 13:17:47,141 [INFO]  Epoch[92] Train-Most_dysphoric_ritual_frequency_for_ritual_specialist-accuracy=1.000000
2019-09-01 13:17:47,142 [INFO]  Epoch[92] Time cost=0.235
2019-09-01 13:17:47,149 [INFO]  Saved checkpoint to "model/Most_dysphoric_ritual_frequency_for_ritual_specialist_imputer/model-0092.params"
2019-09-01 13:17:47,169 [INFO]  Epoch[92] Validation-cross-entropy=0.000105
2019-09-01 13:17:47,173 [INFO]  Epoch[92] Validation-Most_dysphoric_ritual_frequency_for_ritual_specialist-accuracy=1.000000
2019-09-01 13:17:47,291 [INFO]  Epoch[93] Batch [0-15]	Speed: 2245.47 samples/sec	cross-entropy=0.000115	Most_dysphoric_ritual_frequency_for_ritual_specialist-accuracy=1.000000
2019-09-01 13:17:47,385 [INFO]  Epoch[93] Train-cross-entropy=0.000083
2019-09-01 13:17:47,387 [INFO]  Epoch[93] Train-Most_dysphoric_ritual_frequency_for_ritual_specialist-accuracy=1.000000
2019-09-01 13:17:47,389 [INFO]  Epoch[93] Time cost=0.213
2019-09-01 13:17:47,396 [INFO]  Saved checkpoint to "model/Most_dysphoric_ritual_frequency_for_ritual_specialist_imputer/model-0093.params"
2019-09-01 13:17:47,419 [INFO]  Epoch[93] Validation-cross-entropy=0.000103
2019-09-01 13:17:47,422 [INFO]  Epoch[93] Validation-Most_dysphoric_ritual_frequency_for_ritual_specialist-accuracy=1.000000
2019-09-01 13:17:47,554 [INFO]  Epoch[94] Batch [0-15]	Speed: 2026.22 samples/sec	cross-entropy=0.000112	Most_dysphoric_ritual_frequency_for_ritual_specialist-accuracy=1.000000
2019-09-01 13:17:47,649 [INFO]  Epoch[94] Train-cross-entropy=0.000081
2019-09-01 13:17:47,651 [INFO]  Epoch[94] Train-Most_dysphoric_ritual_frequency_for_ritual_specialist-accuracy=1.000000
2019-09-01 13:17:47,653 [INFO]  Epoch[94] Time cost=0.228
2019-09-01 13:17:47,659 [INFO]  Saved checkpoint to "model/Most_dysphoric_ritual_frequency_for_ritual_specialist_imputer/model-0094.params"
2019-09-01 13:17:47,679 [INFO]  Epoch[94] Validation-cross-entropy=0.000100
2019-09-01 13:17:47,682 [INFO]  Epoch[94] Validation-Most_dysphoric_ritual_frequency_for_ritual_specialist-accuracy=1.000000
2019-09-01 13:17:47,809 [INFO]  Epoch[95] Batch [0-15]	Speed: 2066.86 samples/sec	cross-entropy=0.000109	Most_dysphoric_ritual_frequency_for_ritual_specialist-accuracy=1.000000
2019-09-01 13:17:47,903 [INFO]  Epoch[95] Train-cross-entropy=0.000079
2019-09-01 13:17:47,905 [INFO]  Epoch[95] Train-Most_dysphoric_ritual_frequency_for_ritual_specialist-accuracy=1.000000
2019-09-01 13:17:47,907 [INFO]  Epoch[95] Time cost=0.222
2019-09-01 13:17:47,914 [INFO]  Saved checkpoint to "model/Most_dysphoric_ritual_frequency_for_ritual_specialist_imputer/model-0095.params"
2019-09-01 13:17:47,937 [INFO]  Epoch[95] Validation-cross-entropy=0.000098
2019-09-01 13:17:47,939 [INFO]  Epoch[95] Validation-Most_dysphoric_ritual_frequency_for_ritual_specialist-accuracy=1.000000
2019-09-01 13:17:48,058 [INFO]  Epoch[96] Batch [0-15]	Speed: 2278.45 samples/sec	cross-entropy=0.000106	Most_dysphoric_ritual_frequency_for_ritual_specialist-accuracy=1.000000
2019-09-01 13:17:48,153 [INFO]  Epoch[96] Train-cross-entropy=0.000076
2019-09-01 13:17:48,155 [INFO]  Epoch[96] Train-Most_dysphoric_ritual_frequency_for_ritual_specialist-accuracy=1.000000
2019-09-01 13:17:48,157 [INFO]  Epoch[96] Time cost=0.215
2019-09-01 13:17:48,163 [INFO]  Saved checkpoint to "model/Most_dysphoric_ritual_frequency_for_ritual_specialist_imputer/model-0096.params"
2019-09-01 13:17:48,188 [INFO]  Epoch[96] Validation-cross-entropy=0.000095
2019-09-01 13:17:48,190 [INFO]  Epoch[96] Validation-Most_dysphoric_ritual_frequency_for_ritual_specialist-accuracy=1.000000
2019-09-01 13:17:48,318 [INFO]  Epoch[97] Batch [0-15]	Speed: 2034.56 samples/sec	cross-entropy=0.000103	Most_dysphoric_ritual_frequency_for_ritual_specialist-accuracy=1.000000
2019-09-01 13:17:48,424 [INFO]  Epoch[97] Train-cross-entropy=0.000075
2019-09-01 13:17:48,426 [INFO]  Epoch[97] Train-Most_dysphoric_ritual_frequency_for_ritual_specialist-accuracy=1.000000
2019-09-01 13:17:48,428 [INFO]  Epoch[97] Time cost=0.235
2019-09-01 13:17:48,434 [INFO]  Saved checkpoint to "model/Most_dysphoric_ritual_frequency_for_ritual_specialist_imputer/model-0097.params"
2019-09-01 13:17:48,455 [INFO]  Epoch[97] Validation-cross-entropy=0.000093
2019-09-01 13:17:48,458 [INFO]  Epoch[97] Validation-Most_dysphoric_ritual_frequency_for_ritual_specialist-accuracy=1.000000
2019-09-01 13:17:48,578 [INFO]  Epoch[98] Batch [0-15]	Speed: 2268.33 samples/sec	cross-entropy=0.000101	Most_dysphoric_ritual_frequency_for_ritual_specialist-accuracy=1.000000
2019-09-01 13:17:48,673 [INFO]  Epoch[98] Train-cross-entropy=0.000073
2019-09-01 13:17:48,675 [INFO]  Epoch[98] Train-Most_dysphoric_ritual_frequency_for_ritual_specialist-accuracy=1.000000
2019-09-01 13:17:48,677 [INFO]  Epoch[98] Time cost=0.215
2019-09-01 13:17:48,683 [INFO]  Saved checkpoint to "model/Most_dysphoric_ritual_frequency_for_ritual_specialist_imputer/model-0098.params"
2019-09-01 13:17:48,707 [INFO]  Epoch[98] Validation-cross-entropy=0.000091
2019-09-01 13:17:48,709 [INFO]  Epoch[98] Validation-Most_dysphoric_ritual_frequency_for_ritual_specialist-accuracy=1.000000
2019-09-01 13:17:48,838 [INFO]  Epoch[99] Batch [0-15]	Speed: 2103.01 samples/sec	cross-entropy=0.000098	Most_dysphoric_ritual_frequency_for_ritual_specialist-accuracy=1.000000
2019-09-01 13:17:48,943 [INFO]  Epoch[99] Train-cross-entropy=0.000071
2019-09-01 13:17:48,945 [INFO]  Epoch[99] Train-Most_dysphoric_ritual_frequency_for_ritual_specialist-accuracy=1.000000
2019-09-01 13:17:48,947 [INFO]  Epoch[99] Time cost=0.235
2019-09-01 13:17:48,953 [INFO]  Saved checkpoint to "model/Most_dysphoric_ritual_frequency_for_ritual_specialist_imputer/model-0099.params"
2019-09-01 13:17:48,977 [INFO]  Epoch[99] Validation-cross-entropy=0.000088
2019-09-01 13:17:48,980 [INFO]  Epoch[99] Validation-Most_dysphoric_ritual_frequency_for_ritual_specialist-accuracy=1.000000
2019-09-01 13:17:49,112 [INFO]  Epoch[100] Batch [0-15]	Speed: 1969.32 samples/sec	cross-entropy=0.000096	Most_dysphoric_ritual_frequency_for_ritual_specialist-accuracy=1.000000
2019-09-01 13:17:49,208 [INFO]  Epoch[100] Train-cross-entropy=0.000069
2019-09-01 13:17:49,210 [INFO]  Epoch[100] Train-Most_dysphoric_ritual_frequency_for_ritual_specialist-accuracy=1.000000
2019-09-01 13:17:49,212 [INFO]  Epoch[100] Time cost=0.230
2019-09-01 13:17:49,219 [INFO]  Saved checkpoint to "model/Most_dysphoric_ritual_frequency_for_ritual_specialist_imputer/model-0100.params"
2019-09-01 13:17:49,239 [INFO]  Epoch[100] Validation-cross-entropy=0.000086
2019-09-01 13:17:49,242 [INFO]  Epoch[100] Validation-Most_dysphoric_ritual_frequency_for_ritual_specialist-accuracy=1.000000
2019-09-01 13:17:49,360 [INFO]  Epoch[101] Batch [0-15]	Speed: 2306.09 samples/sec	cross-entropy=0.000094	Most_dysphoric_ritual_frequency_for_ritual_specialist-accuracy=1.000000
2019-09-01 13:17:49,455 [INFO]  Epoch[101] Train-cross-entropy=0.000067
2019-09-01 13:17:49,457 [INFO]  Epoch[101] Train-Most_dysphoric_ritual_frequency_for_ritual_specialist-accuracy=1.000000
2019-09-01 13:17:49,458 [INFO]  Epoch[101] Time cost=0.213
2019-09-01 13:17:49,465 [INFO]  Saved checkpoint to "model/Most_dysphoric_ritual_frequency_for_ritual_specialist_imputer/model-0101.params"
2019-09-01 13:17:49,488 [INFO]  Epoch[101] Validation-cross-entropy=0.000084
2019-09-01 13:17:49,491 [INFO]  Epoch[101] Validation-Most_dysphoric_ritual_frequency_for_ritual_specialist-accuracy=1.000000
2019-09-01 13:17:49,613 [INFO]  Epoch[102] Batch [0-15]	Speed: 2195.58 samples/sec	cross-entropy=0.000091	Most_dysphoric_ritual_frequency_for_ritual_specialist-accuracy=1.000000
2019-09-01 13:17:49,707 [INFO]  Epoch[102] Train-cross-entropy=0.000066
2019-09-01 13:17:49,710 [INFO]  Epoch[102] Train-Most_dysphoric_ritual_frequency_for_ritual_specialist-accuracy=1.000000
2019-09-01 13:17:49,711 [INFO]  Epoch[102] Time cost=0.218
2019-09-01 13:17:49,718 [INFO]  Saved checkpoint to "model/Most_dysphoric_ritual_frequency_for_ritual_specialist_imputer/model-0102.params"
2019-09-01 13:17:49,741 [INFO]  Epoch[102] Validation-cross-entropy=0.000082
2019-09-01 13:17:49,744 [INFO]  Epoch[102] Validation-Most_dysphoric_ritual_frequency_for_ritual_specialist-accuracy=1.000000
2019-09-01 13:17:49,874 [INFO]  Epoch[103] Batch [0-15]	Speed: 2052.53 samples/sec	cross-entropy=0.000089	Most_dysphoric_ritual_frequency_for_ritual_specialist-accuracy=1.000000
2019-09-01 13:17:49,969 [INFO]  Epoch[103] Train-cross-entropy=0.000064
2019-09-01 13:17:49,972 [INFO]  Epoch[103] Train-Most_dysphoric_ritual_frequency_for_ritual_specialist-accuracy=1.000000
2019-09-01 13:17:49,974 [INFO]  Epoch[103] Time cost=0.227
2019-09-01 13:17:49,981 [INFO]  Saved checkpoint to "model/Most_dysphoric_ritual_frequency_for_ritual_specialist_imputer/model-0103.params"
2019-09-01 13:17:50,005 [INFO]  Epoch[103] Validation-cross-entropy=0.000080
2019-09-01 13:17:50,008 [INFO]  Epoch[103] Validation-Most_dysphoric_ritual_frequency_for_ritual_specialist-accuracy=1.000000
2019-09-01 13:17:50,126 [INFO]  Epoch[104] Batch [0-15]	Speed: 2220.64 samples/sec	cross-entropy=0.000087	Most_dysphoric_ritual_frequency_for_ritual_specialist-accuracy=1.000000
2019-09-01 13:17:50,221 [INFO]  Epoch[104] Train-cross-entropy=0.000062
2019-09-01 13:17:50,224 [INFO]  Epoch[104] Train-Most_dysphoric_ritual_frequency_for_ritual_specialist-accuracy=1.000000
2019-09-01 13:17:50,226 [INFO]  Epoch[104] Time cost=0.216
2019-09-01 13:17:50,233 [INFO]  Saved checkpoint to "model/Most_dysphoric_ritual_frequency_for_ritual_specialist_imputer/model-0104.params"
2019-09-01 13:17:50,255 [INFO]  Epoch[104] Validation-cross-entropy=0.000078
2019-09-01 13:17:50,259 [INFO]  Epoch[104] Validation-Most_dysphoric_ritual_frequency_for_ritual_specialist-accuracy=1.000000
2019-09-01 13:17:50,381 [INFO]  Epoch[105] Batch [0-15]	Speed: 2141.16 samples/sec	cross-entropy=0.000085	Most_dysphoric_ritual_frequency_for_ritual_specialist-accuracy=1.000000
2019-09-01 13:17:50,477 [INFO]  Epoch[105] Train-cross-entropy=0.000061
2019-09-01 13:17:50,480 [INFO]  Epoch[105] Train-Most_dysphoric_ritual_frequency_for_ritual_specialist-accuracy=1.000000
2019-09-01 13:17:50,482 [INFO]  Epoch[105] Time cost=0.220
2019-09-01 13:17:50,488 [INFO]  Saved checkpoint to "model/Most_dysphoric_ritual_frequency_for_ritual_specialist_imputer/model-0105.params"
2019-09-01 13:17:50,513 [INFO]  Epoch[105] Validation-cross-entropy=0.000076
2019-09-01 13:17:50,515 [INFO]  Epoch[105] Validation-Most_dysphoric_ritual_frequency_for_ritual_specialist-accuracy=1.000000
2019-09-01 13:17:50,643 [INFO]  Epoch[106] Batch [0-15]	Speed: 2032.09 samples/sec	cross-entropy=0.000083	Most_dysphoric_ritual_frequency_for_ritual_specialist-accuracy=1.000000
2019-09-01 13:17:50,739 [INFO]  Epoch[106] Train-cross-entropy=0.000059
2019-09-01 13:17:50,741 [INFO]  Epoch[106] Train-Most_dysphoric_ritual_frequency_for_ritual_specialist-accuracy=1.000000
2019-09-01 13:17:50,743 [INFO]  Epoch[106] Time cost=0.226
2019-09-01 13:17:50,751 [INFO]  Saved checkpoint to "model/Most_dysphoric_ritual_frequency_for_ritual_specialist_imputer/model-0106.params"
2019-09-01 13:17:50,779 [INFO]  Epoch[106] Validation-cross-entropy=0.000075
2019-09-01 13:17:50,781 [INFO]  Epoch[106] Validation-Most_dysphoric_ritual_frequency_for_ritual_specialist-accuracy=1.000000
2019-09-01 13:17:50,920 [INFO]  Epoch[107] Batch [0-15]	Speed: 1920.63 samples/sec	cross-entropy=0.000081	Most_dysphoric_ritual_frequency_for_ritual_specialist-accuracy=1.000000
2019-09-01 13:17:51,014 [INFO]  Epoch[107] Train-cross-entropy=0.000058
2019-09-01 13:17:51,019 [INFO]  Epoch[107] Train-Most_dysphoric_ritual_frequency_for_ritual_specialist-accuracy=1.000000
2019-09-01 13:17:51,021 [INFO]  Epoch[107] Time cost=0.237
2019-09-01 13:17:51,027 [INFO]  Saved checkpoint to "model/Most_dysphoric_ritual_frequency_for_ritual_specialist_imputer/model-0107.params"
2019-09-01 13:17:51,052 [INFO]  Epoch[107] Validation-cross-entropy=0.000073
2019-09-01 13:17:51,055 [INFO]  Epoch[107] Validation-Most_dysphoric_ritual_frequency_for_ritual_specialist-accuracy=1.000000
2019-09-01 13:17:51,171 [INFO]  Epoch[108] Batch [0-15]	Speed: 2245.94 samples/sec	cross-entropy=0.000079	Most_dysphoric_ritual_frequency_for_ritual_specialist-accuracy=1.000000
2019-09-01 13:17:51,265 [INFO]  Epoch[108] Train-cross-entropy=0.000057
2019-09-01 13:17:51,267 [INFO]  Epoch[108] Train-Most_dysphoric_ritual_frequency_for_ritual_specialist-accuracy=1.000000
2019-09-01 13:17:51,269 [INFO]  Epoch[108] Time cost=0.212
2019-09-01 13:17:51,276 [INFO]  Saved checkpoint to "model/Most_dysphoric_ritual_frequency_for_ritual_specialist_imputer/model-0108.params"
2019-09-01 13:17:51,299 [INFO]  Epoch[108] Validation-cross-entropy=0.000071
2019-09-01 13:17:51,302 [INFO]  Epoch[108] Validation-Most_dysphoric_ritual_frequency_for_ritual_specialist-accuracy=1.000000
2019-09-01 13:17:51,439 [INFO]  Epoch[109] Batch [0-15]	Speed: 1926.42 samples/sec	cross-entropy=0.000077	Most_dysphoric_ritual_frequency_for_ritual_specialist-accuracy=1.000000
2019-09-01 13:17:51,554 [INFO]  Epoch[109] Train-cross-entropy=0.000055
2019-09-01 13:17:51,557 [INFO]  Epoch[109] Train-Most_dysphoric_ritual_frequency_for_ritual_specialist-accuracy=1.000000
2019-09-01 13:17:51,560 [INFO]  Epoch[109] Time cost=0.255
2019-09-01 13:17:51,568 [INFO]  Saved checkpoint to "model/Most_dysphoric_ritual_frequency_for_ritual_specialist_imputer/model-0109.params"
2019-09-01 13:17:51,599 [INFO]  Epoch[109] Validation-cross-entropy=0.000070
2019-09-01 13:17:51,601 [INFO]  Epoch[109] Validation-Most_dysphoric_ritual_frequency_for_ritual_specialist-accuracy=1.000000
2019-09-01 13:17:51,747 [INFO]  Epoch[110] Batch [0-15]	Speed: 1796.10 samples/sec	cross-entropy=0.000075	Most_dysphoric_ritual_frequency_for_ritual_specialist-accuracy=1.000000
2019-09-01 13:17:51,846 [INFO]  Epoch[110] Train-cross-entropy=0.000054
2019-09-01 13:17:51,848 [INFO]  Epoch[110] Train-Most_dysphoric_ritual_frequency_for_ritual_specialist-accuracy=1.000000
2019-09-01 13:17:51,850 [INFO]  Epoch[110] Time cost=0.248
2019-09-01 13:17:51,857 [INFO]  Saved checkpoint to "model/Most_dysphoric_ritual_frequency_for_ritual_specialist_imputer/model-0110.params"
2019-09-01 13:17:51,885 [INFO]  Epoch[110] Validation-cross-entropy=0.000068
2019-09-01 13:17:51,887 [INFO]  Epoch[110] Validation-Most_dysphoric_ritual_frequency_for_ritual_specialist-accuracy=1.000000
2019-09-01 13:17:52,004 [INFO]  Epoch[111] Batch [0-15]	Speed: 2260.80 samples/sec	cross-entropy=0.000073	Most_dysphoric_ritual_frequency_for_ritual_specialist-accuracy=1.000000
2019-09-01 13:17:52,100 [INFO]  Epoch[111] Train-cross-entropy=0.000053
2019-09-01 13:17:52,102 [INFO]  Epoch[111] Train-Most_dysphoric_ritual_frequency_for_ritual_specialist-accuracy=1.000000
2019-09-01 13:17:52,104 [INFO]  Epoch[111] Time cost=0.216
2019-09-01 13:17:52,112 [INFO]  Saved checkpoint to "model/Most_dysphoric_ritual_frequency_for_ritual_specialist_imputer/model-0111.params"
2019-09-01 13:17:52,134 [INFO]  Epoch[111] Validation-cross-entropy=0.000066
2019-09-01 13:17:52,138 [INFO]  Epoch[111] Validation-Most_dysphoric_ritual_frequency_for_ritual_specialist-accuracy=1.000000
2019-09-01 13:17:52,255 [INFO]  Epoch[112] Batch [0-15]	Speed: 2248.02 samples/sec	cross-entropy=0.000072	Most_dysphoric_ritual_frequency_for_ritual_specialist-accuracy=1.000000
2019-09-01 13:17:52,349 [INFO]  Epoch[112] Train-cross-entropy=0.000052
2019-09-01 13:17:52,351 [INFO]  Epoch[112] Train-Most_dysphoric_ritual_frequency_for_ritual_specialist-accuracy=1.000000
2019-09-01 13:17:52,353 [INFO]  Epoch[112] Time cost=0.213
2019-09-01 13:17:52,360 [INFO]  Saved checkpoint to "model/Most_dysphoric_ritual_frequency_for_ritual_specialist_imputer/model-0112.params"
2019-09-01 13:17:52,380 [INFO]  Epoch[112] Validation-cross-entropy=0.000065
2019-09-01 13:17:52,382 [INFO]  Epoch[112] Validation-Most_dysphoric_ritual_frequency_for_ritual_specialist-accuracy=1.000000
2019-09-01 13:17:52,508 [INFO]  Epoch[113] Batch [0-15]	Speed: 2098.46 samples/sec	cross-entropy=0.000070	Most_dysphoric_ritual_frequency_for_ritual_specialist-accuracy=1.000000
2019-09-01 13:17:52,603 [INFO]  Epoch[113] Train-cross-entropy=0.000050
2019-09-01 13:17:52,606 [INFO]  Epoch[113] Train-Most_dysphoric_ritual_frequency_for_ritual_specialist-accuracy=1.000000
2019-09-01 13:17:52,608 [INFO]  Epoch[113] Time cost=0.222
2019-09-01 13:17:52,615 [INFO]  Saved checkpoint to "model/Most_dysphoric_ritual_frequency_for_ritual_specialist_imputer/model-0113.params"
2019-09-01 13:17:52,636 [INFO]  Epoch[113] Validation-cross-entropy=0.000063
2019-09-01 13:17:52,640 [INFO]  Epoch[113] Validation-Most_dysphoric_ritual_frequency_for_ritual_specialist-accuracy=1.000000
2019-09-01 13:17:52,760 [INFO]  Epoch[114] Batch [0-15]	Speed: 2198.57 samples/sec	cross-entropy=0.000068	Most_dysphoric_ritual_frequency_for_ritual_specialist-accuracy=1.000000
2019-09-01 13:17:52,855 [INFO]  Epoch[114] Train-cross-entropy=0.000049
2019-09-01 13:17:52,858 [INFO]  Epoch[114] Train-Most_dysphoric_ritual_frequency_for_ritual_specialist-accuracy=1.000000
2019-09-01 13:17:52,860 [INFO]  Epoch[114] Time cost=0.218
2019-09-01 13:17:52,867 [INFO]  Saved checkpoint to "model/Most_dysphoric_ritual_frequency_for_ritual_specialist_imputer/model-0114.params"
2019-09-01 13:17:52,890 [INFO]  Epoch[114] Validation-cross-entropy=0.000062
2019-09-01 13:17:52,894 [INFO]  Epoch[114] Validation-Most_dysphoric_ritual_frequency_for_ritual_specialist-accuracy=1.000000
2019-09-01 13:17:53,017 [INFO]  Epoch[115] Batch [0-15]	Speed: 2141.12 samples/sec	cross-entropy=0.000067	Most_dysphoric_ritual_frequency_for_ritual_specialist-accuracy=1.000000
2019-09-01 13:17:53,124 [INFO]  Epoch[115] Train-cross-entropy=0.000048
2019-09-01 13:17:53,126 [INFO]  Epoch[115] Train-Most_dysphoric_ritual_frequency_for_ritual_specialist-accuracy=1.000000
2019-09-01 13:17:53,128 [INFO]  Epoch[115] Time cost=0.231
2019-09-01 13:17:53,136 [INFO]  Saved checkpoint to "model/Most_dysphoric_ritual_frequency_for_ritual_specialist_imputer/model-0115.params"
2019-09-01 13:17:53,157 [INFO]  Epoch[115] Validation-cross-entropy=0.000061
2019-09-01 13:17:53,161 [INFO]  Epoch[115] Validation-Most_dysphoric_ritual_frequency_for_ritual_specialist-accuracy=1.000000
2019-09-01 13:17:53,283 [INFO]  Epoch[116] Batch [0-15]	Speed: 2150.68 samples/sec	cross-entropy=0.000065	Most_dysphoric_ritual_frequency_for_ritual_specialist-accuracy=1.000000
2019-09-01 13:17:53,383 [INFO]  Epoch[116] Train-cross-entropy=0.000047
2019-09-01 13:17:53,385 [INFO]  Epoch[116] Train-Most_dysphoric_ritual_frequency_for_ritual_specialist-accuracy=1.000000
2019-09-01 13:17:53,387 [INFO]  Epoch[116] Time cost=0.224
2019-09-01 13:17:53,393 [INFO]  Saved checkpoint to "model/Most_dysphoric_ritual_frequency_for_ritual_specialist_imputer/model-0116.params"
2019-09-01 13:17:53,417 [INFO]  Epoch[116] Validation-cross-entropy=0.000059
2019-09-01 13:17:53,420 [INFO]  Epoch[116] Validation-Most_dysphoric_ritual_frequency_for_ritual_specialist-accuracy=1.000000
2019-09-01 13:17:53,537 [INFO]  Epoch[117] Batch [0-15]	Speed: 2232.08 samples/sec	cross-entropy=0.000064	Most_dysphoric_ritual_frequency_for_ritual_specialist-accuracy=1.000000
2019-09-01 13:17:53,632 [INFO]  Epoch[117] Train-cross-entropy=0.000046
2019-09-01 13:17:53,635 [INFO]  Epoch[117] Train-Most_dysphoric_ritual_frequency_for_ritual_specialist-accuracy=1.000000
2019-09-01 13:17:53,637 [INFO]  Epoch[117] Time cost=0.215
2019-09-01 13:17:53,644 [INFO]  Saved checkpoint to "model/Most_dysphoric_ritual_frequency_for_ritual_specialist_imputer/model-0117.params"
2019-09-01 13:17:53,666 [INFO]  Epoch[117] Validation-cross-entropy=0.000058
2019-09-01 13:17:53,670 [INFO]  Epoch[117] Validation-Most_dysphoric_ritual_frequency_for_ritual_specialist-accuracy=1.000000
2019-09-01 13:17:53,790 [INFO]  Epoch[118] Batch [0-15]	Speed: 2218.95 samples/sec	cross-entropy=0.000062	Most_dysphoric_ritual_frequency_for_ritual_specialist-accuracy=1.000000
2019-09-01 13:17:53,896 [INFO]  Epoch[118] Train-cross-entropy=0.000045
2019-09-01 13:17:53,898 [INFO]  Epoch[118] Train-Most_dysphoric_ritual_frequency_for_ritual_specialist-accuracy=1.000000
2019-09-01 13:17:53,900 [INFO]  Epoch[118] Time cost=0.226
2019-09-01 13:17:53,907 [INFO]  Saved checkpoint to "model/Most_dysphoric_ritual_frequency_for_ritual_specialist_imputer/model-0118.params"
2019-09-01 13:17:53,929 [INFO]  Epoch[118] Validation-cross-entropy=0.000056
2019-09-01 13:17:53,933 [INFO]  Epoch[118] Validation-Most_dysphoric_ritual_frequency_for_ritual_specialist-accuracy=1.000000
2019-09-01 13:17:54,050 [INFO]  Epoch[119] Batch [0-15]	Speed: 2253.25 samples/sec	cross-entropy=0.000061	Most_dysphoric_ritual_frequency_for_ritual_specialist-accuracy=1.000000
2019-09-01 13:17:54,144 [INFO]  Epoch[119] Train-cross-entropy=0.000044
2019-09-01 13:17:54,146 [INFO]  Epoch[119] Train-Most_dysphoric_ritual_frequency_for_ritual_specialist-accuracy=1.000000
2019-09-01 13:17:54,147 [INFO]  Epoch[119] Time cost=0.212
2019-09-01 13:17:54,154 [INFO]  Saved checkpoint to "model/Most_dysphoric_ritual_frequency_for_ritual_specialist_imputer/model-0119.params"
2019-09-01 13:17:54,174 [INFO]  Epoch[119] Validation-cross-entropy=0.000055
2019-09-01 13:17:54,177 [INFO]  Epoch[119] Validation-Most_dysphoric_ritual_frequency_for_ritual_specialist-accuracy=1.000000
2019-09-01 13:17:54,308 [INFO]  Epoch[120] Batch [0-15]	Speed: 1987.90 samples/sec	cross-entropy=0.000059	Most_dysphoric_ritual_frequency_for_ritual_specialist-accuracy=1.000000
2019-09-01 13:17:54,421 [INFO]  Epoch[120] Train-cross-entropy=0.000043
2019-09-01 13:17:54,423 [INFO]  Epoch[120] Train-Most_dysphoric_ritual_frequency_for_ritual_specialist-accuracy=1.000000
2019-09-01 13:17:54,425 [INFO]  Epoch[120] Time cost=0.245
2019-09-01 13:17:54,431 [INFO]  Saved checkpoint to "model/Most_dysphoric_ritual_frequency_for_ritual_specialist_imputer/model-0120.params"
2019-09-01 13:17:54,456 [INFO]  Epoch[120] Validation-cross-entropy=0.000054
2019-09-01 13:17:54,459 [INFO]  Epoch[120] Validation-Most_dysphoric_ritual_frequency_for_ritual_specialist-accuracy=1.000000
2019-09-01 13:17:54,575 [INFO]  Epoch[121] Batch [0-15]	Speed: 2241.81 samples/sec	cross-entropy=0.000058	Most_dysphoric_ritual_frequency_for_ritual_specialist-accuracy=1.000000
2019-09-01 13:17:54,679 [INFO]  Epoch[121] Train-cross-entropy=0.000042
2019-09-01 13:17:54,681 [INFO]  Epoch[121] Train-Most_dysphoric_ritual_frequency_for_ritual_specialist-accuracy=1.000000
2019-09-01 13:17:54,683 [INFO]  Epoch[121] Time cost=0.222
2019-09-01 13:17:54,690 [INFO]  Saved checkpoint to "model/Most_dysphoric_ritual_frequency_for_ritual_specialist_imputer/model-0121.params"
2019-09-01 13:17:54,710 [INFO]  Epoch[121] Validation-cross-entropy=0.000053
2019-09-01 13:17:54,713 [INFO]  Epoch[121] Validation-Most_dysphoric_ritual_frequency_for_ritual_specialist-accuracy=1.000000
2019-09-01 13:17:54,829 [INFO]  Epoch[122] Batch [0-15]	Speed: 2289.58 samples/sec	cross-entropy=0.000057	Most_dysphoric_ritual_frequency_for_ritual_specialist-accuracy=1.000000
2019-09-01 13:17:54,923 [INFO]  Epoch[122] Train-cross-entropy=0.000041
2019-09-01 13:17:54,925 [INFO]  Epoch[122] Train-Most_dysphoric_ritual_frequency_for_ritual_specialist-accuracy=1.000000
2019-09-01 13:17:54,927 [INFO]  Epoch[122] Time cost=0.211
2019-09-01 13:17:54,933 [INFO]  Saved checkpoint to "model/Most_dysphoric_ritual_frequency_for_ritual_specialist_imputer/model-0122.params"
2019-09-01 13:17:54,953 [INFO]  Epoch[122] Validation-cross-entropy=0.000052
2019-09-01 13:17:54,958 [INFO]  Epoch[122] Validation-Most_dysphoric_ritual_frequency_for_ritual_specialist-accuracy=1.000000
2019-09-01 13:17:55,075 [INFO]  Epoch[123] Batch [0-15]	Speed: 2252.70 samples/sec	cross-entropy=0.000056	Most_dysphoric_ritual_frequency_for_ritual_specialist-accuracy=1.000000
2019-09-01 13:17:55,170 [INFO]  Epoch[123] Train-cross-entropy=0.000040
2019-09-01 13:17:55,172 [INFO]  Epoch[123] Train-Most_dysphoric_ritual_frequency_for_ritual_specialist-accuracy=1.000000
2019-09-01 13:17:55,174 [INFO]  Epoch[123] Time cost=0.213
2019-09-01 13:17:55,180 [INFO]  Saved checkpoint to "model/Most_dysphoric_ritual_frequency_for_ritual_specialist_imputer/model-0123.params"
2019-09-01 13:17:55,200 [INFO]  Epoch[123] Validation-cross-entropy=0.000051
2019-09-01 13:17:55,203 [INFO]  Epoch[123] Validation-Most_dysphoric_ritual_frequency_for_ritual_specialist-accuracy=1.000000
2019-09-01 13:17:55,321 [INFO]  Epoch[124] Batch [0-15]	Speed: 2241.84 samples/sec	cross-entropy=0.000054	Most_dysphoric_ritual_frequency_for_ritual_specialist-accuracy=1.000000
2019-09-01 13:17:55,422 [INFO]  Epoch[124] Train-cross-entropy=0.000039
2019-09-01 13:17:55,425 [INFO]  Epoch[124] Train-Most_dysphoric_ritual_frequency_for_ritual_specialist-accuracy=1.000000
2019-09-01 13:17:55,427 [INFO]  Epoch[124] Time cost=0.221
2019-09-01 13:17:55,435 [INFO]  Saved checkpoint to "model/Most_dysphoric_ritual_frequency_for_ritual_specialist_imputer/model-0124.params"
2019-09-01 13:17:55,456 [INFO]  Epoch[124] Validation-cross-entropy=0.000050
2019-09-01 13:17:55,461 [INFO]  Epoch[124] Validation-Most_dysphoric_ritual_frequency_for_ritual_specialist-accuracy=1.000000
2019-09-01 13:17:55,593 [INFO]  Epoch[125] Batch [0-15]	Speed: 1972.53 samples/sec	cross-entropy=0.000053	Most_dysphoric_ritual_frequency_for_ritual_specialist-accuracy=1.000000
2019-09-01 13:17:55,688 [INFO]  Epoch[125] Train-cross-entropy=0.000038
2019-09-01 13:17:55,690 [INFO]  Epoch[125] Train-Most_dysphoric_ritual_frequency_for_ritual_specialist-accuracy=1.000000
2019-09-01 13:17:55,692 [INFO]  Epoch[125] Time cost=0.228
2019-09-01 13:17:55,698 [INFO]  Saved checkpoint to "model/Most_dysphoric_ritual_frequency_for_ritual_specialist_imputer/model-0125.params"
2019-09-01 13:17:55,720 [INFO]  Epoch[125] Validation-cross-entropy=0.000048
2019-09-01 13:17:55,722 [INFO]  Epoch[125] Validation-Most_dysphoric_ritual_frequency_for_ritual_specialist-accuracy=1.000000
2019-09-01 13:17:55,855 [INFO]  Epoch[126] Batch [0-15]	Speed: 2033.00 samples/sec	cross-entropy=0.000052	Most_dysphoric_ritual_frequency_for_ritual_specialist-accuracy=1.000000
2019-09-01 13:17:55,949 [INFO]  Epoch[126] Train-cross-entropy=0.000037
2019-09-01 13:17:55,951 [INFO]  Epoch[126] Train-Most_dysphoric_ritual_frequency_for_ritual_specialist-accuracy=1.000000
2019-09-01 13:17:55,953 [INFO]  Epoch[126] Time cost=0.229
2019-09-01 13:17:55,960 [INFO]  Saved checkpoint to "model/Most_dysphoric_ritual_frequency_for_ritual_specialist_imputer/model-0126.params"
2019-09-01 13:17:55,979 [INFO]  Epoch[126] Validation-cross-entropy=0.000047
2019-09-01 13:17:55,982 [INFO]  Epoch[126] Validation-Most_dysphoric_ritual_frequency_for_ritual_specialist-accuracy=1.000000
2019-09-01 13:17:56,099 [INFO]  Epoch[127] Batch [0-15]	Speed: 2265.06 samples/sec	cross-entropy=0.000051	Most_dysphoric_ritual_frequency_for_ritual_specialist-accuracy=1.000000
2019-09-01 13:17:56,199 [INFO]  Epoch[127] Train-cross-entropy=0.000037
2019-09-01 13:17:56,201 [INFO]  Epoch[127] Train-Most_dysphoric_ritual_frequency_for_ritual_specialist-accuracy=1.000000
2019-09-01 13:17:56,203 [INFO]  Epoch[127] Time cost=0.218
2019-09-01 13:17:56,211 [INFO]  Saved checkpoint to "model/Most_dysphoric_ritual_frequency_for_ritual_specialist_imputer/model-0127.params"
2019-09-01 13:17:56,235 [INFO]  Epoch[127] Validation-cross-entropy=0.000046
2019-09-01 13:17:56,237 [INFO]  Epoch[127] Validation-Most_dysphoric_ritual_frequency_for_ritual_specialist-accuracy=1.000000
2019-09-01 13:17:56,354 [INFO]  Epoch[128] Batch [0-15]	Speed: 2237.26 samples/sec	cross-entropy=0.000050	Most_dysphoric_ritual_frequency_for_ritual_specialist-accuracy=1.000000
2019-09-01 13:17:56,449 [INFO]  Epoch[128] Train-cross-entropy=0.000036
2019-09-01 13:17:56,451 [INFO]  Epoch[128] Train-Most_dysphoric_ritual_frequency_for_ritual_specialist-accuracy=1.000000
2019-09-01 13:17:56,452 [INFO]  Epoch[128] Time cost=0.213
2019-09-01 13:17:56,459 [INFO]  Saved checkpoint to "model/Most_dysphoric_ritual_frequency_for_ritual_specialist_imputer/model-0128.params"
2019-09-01 13:17:56,479 [INFO]  Epoch[128] Validation-cross-entropy=0.000045
2019-09-01 13:17:56,482 [INFO]  Epoch[128] Validation-Most_dysphoric_ritual_frequency_for_ritual_specialist-accuracy=1.000000
2019-09-01 13:17:56,601 [INFO]  Epoch[129] Batch [0-15]	Speed: 2250.24 samples/sec	cross-entropy=0.000049	Most_dysphoric_ritual_frequency_for_ritual_specialist-accuracy=1.000000
2019-09-01 13:17:56,696 [INFO]  Epoch[129] Train-cross-entropy=0.000035
2019-09-01 13:17:56,698 [INFO]  Epoch[129] Train-Most_dysphoric_ritual_frequency_for_ritual_specialist-accuracy=1.000000
2019-09-01 13:17:56,701 [INFO]  Epoch[129] Time cost=0.215
2019-09-01 13:17:56,708 [INFO]  Saved checkpoint to "model/Most_dysphoric_ritual_frequency_for_ritual_specialist_imputer/model-0129.params"
2019-09-01 13:17:56,732 [INFO]  Epoch[129] Validation-cross-entropy=0.000044
2019-09-01 13:17:56,735 [INFO]  Epoch[129] Validation-Most_dysphoric_ritual_frequency_for_ritual_specialist-accuracy=1.000000
2019-09-01 13:17:56,856 [INFO]  Epoch[130] Batch [0-15]	Speed: 2155.88 samples/sec	cross-entropy=0.000048	Most_dysphoric_ritual_frequency_for_ritual_specialist-accuracy=1.000000
2019-09-01 13:17:56,950 [INFO]  Epoch[130] Train-cross-entropy=0.000034
2019-09-01 13:17:56,952 [INFO]  Epoch[130] Train-Most_dysphoric_ritual_frequency_for_ritual_specialist-accuracy=1.000000
2019-09-01 13:17:56,954 [INFO]  Epoch[130] Time cost=0.217
2019-09-01 13:17:56,961 [INFO]  Saved checkpoint to "model/Most_dysphoric_ritual_frequency_for_ritual_specialist_imputer/model-0130.params"
2019-09-01 13:17:56,984 [INFO]  Epoch[130] Validation-cross-entropy=0.000043
2019-09-01 13:17:56,987 [INFO]  Epoch[130] Validation-Most_dysphoric_ritual_frequency_for_ritual_specialist-accuracy=1.000000
2019-09-01 13:17:57,117 [INFO]  Epoch[131] Batch [0-15]	Speed: 2052.97 samples/sec	cross-entropy=0.000047	Most_dysphoric_ritual_frequency_for_ritual_specialist-accuracy=1.000000
2019-09-01 13:17:57,218 [INFO]  Epoch[131] Train-cross-entropy=0.000033
2019-09-01 13:17:57,220 [INFO]  Epoch[131] Train-Most_dysphoric_ritual_frequency_for_ritual_specialist-accuracy=1.000000
2019-09-01 13:17:57,221 [INFO]  Epoch[131] Time cost=0.232
2019-09-01 13:17:57,228 [INFO]  Saved checkpoint to "model/Most_dysphoric_ritual_frequency_for_ritual_specialist_imputer/model-0131.params"
2019-09-01 13:17:57,252 [INFO]  Epoch[131] Validation-cross-entropy=0.000043
2019-09-01 13:17:57,254 [INFO]  Epoch[131] Validation-Most_dysphoric_ritual_frequency_for_ritual_specialist-accuracy=1.000000
2019-09-01 13:17:57,371 [INFO]  Epoch[132] Batch [0-15]	Speed: 2245.82 samples/sec	cross-entropy=0.000046	Most_dysphoric_ritual_frequency_for_ritual_specialist-accuracy=1.000000
2019-09-01 13:17:57,465 [INFO]  Epoch[132] Train-cross-entropy=0.000033
2019-09-01 13:17:57,467 [INFO]  Epoch[132] Train-Most_dysphoric_ritual_frequency_for_ritual_specialist-accuracy=1.000000
2019-09-01 13:17:57,469 [INFO]  Epoch[132] Time cost=0.212
2019-09-01 13:17:57,476 [INFO]  Saved checkpoint to "model/Most_dysphoric_ritual_frequency_for_ritual_specialist_imputer/model-0132.params"
2019-09-01 13:17:57,499 [INFO]  Epoch[132] Validation-cross-entropy=0.000041
2019-09-01 13:17:57,502 [INFO]  Epoch[132] Validation-Most_dysphoric_ritual_frequency_for_ritual_specialist-accuracy=1.000000
2019-09-01 13:17:57,631 [INFO]  Epoch[133] Batch [0-15]	Speed: 2060.38 samples/sec	cross-entropy=0.000045	Most_dysphoric_ritual_frequency_for_ritual_specialist-accuracy=1.000000
2019-09-01 13:17:57,725 [INFO]  Epoch[133] Train-cross-entropy=0.000032
2019-09-01 13:17:57,727 [INFO]  Epoch[133] Train-Most_dysphoric_ritual_frequency_for_ritual_specialist-accuracy=1.000000
2019-09-01 13:17:57,729 [INFO]  Epoch[133] Time cost=0.225
2019-09-01 13:17:57,736 [INFO]  Saved checkpoint to "model/Most_dysphoric_ritual_frequency_for_ritual_specialist_imputer/model-0133.params"
2019-09-01 13:17:57,761 [INFO]  Epoch[133] Validation-cross-entropy=0.000041
2019-09-01 13:17:57,764 [INFO]  Epoch[133] Validation-Most_dysphoric_ritual_frequency_for_ritual_specialist-accuracy=1.000000
2019-09-01 13:17:57,880 [INFO]  Epoch[134] Batch [0-15]	Speed: 2247.06 samples/sec	cross-entropy=0.000044	Most_dysphoric_ritual_frequency_for_ritual_specialist-accuracy=1.000000
2019-09-01 13:17:57,974 [INFO]  Epoch[134] Train-cross-entropy=0.000031
2019-09-01 13:17:57,976 [INFO]  Epoch[134] Train-Most_dysphoric_ritual_frequency_for_ritual_specialist-accuracy=1.000000
2019-09-01 13:17:57,978 [INFO]  Epoch[134] Time cost=0.212
2019-09-01 13:17:57,985 [INFO]  Saved checkpoint to "model/Most_dysphoric_ritual_frequency_for_ritual_specialist_imputer/model-0134.params"
2019-09-01 13:17:58,005 [INFO]  Epoch[134] Validation-cross-entropy=0.000040
2019-09-01 13:17:58,008 [INFO]  Epoch[134] Validation-Most_dysphoric_ritual_frequency_for_ritual_specialist-accuracy=1.000000
2019-09-01 13:17:58,126 [INFO]  Epoch[135] Batch [0-15]	Speed: 2246.81 samples/sec	cross-entropy=0.000043	Most_dysphoric_ritual_frequency_for_ritual_specialist-accuracy=1.000000
2019-09-01 13:17:58,222 [INFO]  Epoch[135] Train-cross-entropy=0.000031
2019-09-01 13:17:58,224 [INFO]  Epoch[135] Train-Most_dysphoric_ritual_frequency_for_ritual_specialist-accuracy=1.000000
2019-09-01 13:17:58,226 [INFO]  Epoch[135] Time cost=0.215
2019-09-01 13:17:58,232 [INFO]  Saved checkpoint to "model/Most_dysphoric_ritual_frequency_for_ritual_specialist_imputer/model-0135.params"
2019-09-01 13:17:58,256 [INFO]  Epoch[135] Validation-cross-entropy=0.000039
2019-09-01 13:17:58,258 [INFO]  Epoch[135] Validation-Most_dysphoric_ritual_frequency_for_ritual_specialist-accuracy=1.000000
2019-09-01 13:17:58,375 [INFO]  Epoch[136] Batch [0-15]	Speed: 2250.11 samples/sec	cross-entropy=0.000042	Most_dysphoric_ritual_frequency_for_ritual_specialist-accuracy=1.000000
2019-09-01 13:17:58,475 [INFO]  Epoch[136] Train-cross-entropy=0.000030
2019-09-01 13:17:58,477 [INFO]  Epoch[136] Train-Most_dysphoric_ritual_frequency_for_ritual_specialist-accuracy=1.000000
2019-09-01 13:17:58,479 [INFO]  Epoch[136] Time cost=0.218
2019-09-01 13:17:58,487 [INFO]  Saved checkpoint to "model/Most_dysphoric_ritual_frequency_for_ritual_specialist_imputer/model-0136.params"
2019-09-01 13:17:58,508 [INFO]  Epoch[136] Validation-cross-entropy=0.000038
2019-09-01 13:17:58,512 [INFO]  Epoch[136] Validation-Most_dysphoric_ritual_frequency_for_ritual_specialist-accuracy=1.000000
2019-09-01 13:17:58,630 [INFO]  Epoch[137] Batch [0-15]	Speed: 2243.14 samples/sec	cross-entropy=0.000041	Most_dysphoric_ritual_frequency_for_ritual_specialist-accuracy=1.000000
2019-09-01 13:17:58,725 [INFO]  Epoch[137] Train-cross-entropy=0.000029
2019-09-01 13:17:58,728 [INFO]  Epoch[137] Train-Most_dysphoric_ritual_frequency_for_ritual_specialist-accuracy=1.000000
2019-09-01 13:17:58,730 [INFO]  Epoch[137] Time cost=0.214
2019-09-01 13:17:58,737 [INFO]  Saved checkpoint to "model/Most_dysphoric_ritual_frequency_for_ritual_specialist_imputer/model-0137.params"
2019-09-01 13:17:58,761 [INFO]  Epoch[137] Validation-cross-entropy=0.000037
2019-09-01 13:17:58,764 [INFO]  Epoch[137] Validation-Most_dysphoric_ritual_frequency_for_ritual_specialist-accuracy=1.000000
2019-09-01 13:17:58,882 [INFO]  Epoch[138] Batch [0-15]	Speed: 2234.46 samples/sec	cross-entropy=0.000040	Most_dysphoric_ritual_frequency_for_ritual_specialist-accuracy=1.000000
2019-09-01 13:17:59,014 [INFO]  Epoch[138] Train-cross-entropy=0.000029
2019-09-01 13:17:59,016 [INFO]  Epoch[138] Train-Most_dysphoric_ritual_frequency_for_ritual_specialist-accuracy=1.000000
2019-09-01 13:17:59,018 [INFO]  Epoch[138] Time cost=0.251
2019-09-01 13:17:59,024 [INFO]  Saved checkpoint to "model/Most_dysphoric_ritual_frequency_for_ritual_specialist_imputer/model-0138.params"
2019-09-01 13:17:59,048 [INFO]  Epoch[138] Validation-cross-entropy=0.000036
2019-09-01 13:17:59,051 [INFO]  Epoch[138] Validation-Most_dysphoric_ritual_frequency_for_ritual_specialist-accuracy=1.000000
2019-09-01 13:17:59,167 [INFO]  Epoch[139] Batch [0-15]	Speed: 2239.18 samples/sec	cross-entropy=0.000039	Most_dysphoric_ritual_frequency_for_ritual_specialist-accuracy=1.000000
2019-09-01 13:17:59,262 [INFO]  Epoch[139] Train-cross-entropy=0.000028
2019-09-01 13:17:59,264 [INFO]  Epoch[139] Train-Most_dysphoric_ritual_frequency_for_ritual_specialist-accuracy=1.000000
2019-09-01 13:17:59,265 [INFO]  Epoch[139] Time cost=0.212
2019-09-01 13:17:59,272 [INFO]  Saved checkpoint to "model/Most_dysphoric_ritual_frequency_for_ritual_specialist_imputer/model-0139.params"
2019-09-01 13:17:59,292 [INFO]  Epoch[139] Validation-cross-entropy=0.000036
2019-09-01 13:17:59,296 [INFO]  Epoch[139] Validation-Most_dysphoric_ritual_frequency_for_ritual_specialist-accuracy=1.000000
2019-09-01 13:17:59,426 [INFO]  Epoch[140] Batch [0-15]	Speed: 2010.86 samples/sec	cross-entropy=0.000038	Most_dysphoric_ritual_frequency_for_ritual_specialist-accuracy=1.000000
2019-09-01 13:17:59,522 [INFO]  Epoch[140] Train-cross-entropy=0.000028
2019-09-01 13:17:59,524 [INFO]  Epoch[140] Train-Most_dysphoric_ritual_frequency_for_ritual_specialist-accuracy=1.000000
2019-09-01 13:17:59,526 [INFO]  Epoch[140] Time cost=0.228
2019-09-01 13:17:59,534 [INFO]  Saved checkpoint to "model/Most_dysphoric_ritual_frequency_for_ritual_specialist_imputer/model-0140.params"
2019-09-01 13:17:59,555 [INFO]  Epoch[140] Validation-cross-entropy=0.000035
2019-09-01 13:17:59,559 [INFO]  Epoch[140] Validation-Most_dysphoric_ritual_frequency_for_ritual_specialist-accuracy=1.000000
2019-09-01 13:17:59,677 [INFO]  Epoch[141] Batch [0-15]	Speed: 2253.20 samples/sec	cross-entropy=0.000037	Most_dysphoric_ritual_frequency_for_ritual_specialist-accuracy=1.000000
2019-09-01 13:17:59,771 [INFO]  Epoch[141] Train-cross-entropy=0.000027
2019-09-01 13:17:59,773 [INFO]  Epoch[141] Train-Most_dysphoric_ritual_frequency_for_ritual_specialist-accuracy=1.000000
2019-09-01 13:17:59,775 [INFO]  Epoch[141] Time cost=0.212
2019-09-01 13:17:59,781 [INFO]  Saved checkpoint to "model/Most_dysphoric_ritual_frequency_for_ritual_specialist_imputer/model-0141.params"
2019-09-01 13:17:59,801 [INFO]  Epoch[141] Validation-cross-entropy=0.000034
2019-09-01 13:17:59,804 [INFO]  Epoch[141] Validation-Most_dysphoric_ritual_frequency_for_ritual_specialist-accuracy=1.000000
2019-09-01 13:17:59,935 [INFO]  Epoch[142] Batch [0-15]	Speed: 1996.93 samples/sec	cross-entropy=0.000037	Most_dysphoric_ritual_frequency_for_ritual_specialist-accuracy=1.000000
2019-09-01 13:18:00,030 [INFO]  Epoch[142] Train-cross-entropy=0.000026
2019-09-01 13:18:00,032 [INFO]  Epoch[142] Train-Most_dysphoric_ritual_frequency_for_ritual_specialist-accuracy=1.000000
2019-09-01 13:18:00,034 [INFO]  Epoch[142] Time cost=0.227
2019-09-01 13:18:00,041 [INFO]  Saved checkpoint to "model/Most_dysphoric_ritual_frequency_for_ritual_specialist_imputer/model-0142.params"
2019-09-01 13:18:00,069 [INFO]  Epoch[142] Validation-cross-entropy=0.000033
2019-09-01 13:18:00,071 [INFO]  Epoch[142] Validation-Most_dysphoric_ritual_frequency_for_ritual_specialist-accuracy=1.000000
2019-09-01 13:18:00,193 [INFO]  Epoch[143] Batch [0-15]	Speed: 2170.32 samples/sec	cross-entropy=0.000036	Most_dysphoric_ritual_frequency_for_ritual_specialist-accuracy=1.000000
2019-09-01 13:18:00,294 [INFO]  Epoch[143] Train-cross-entropy=0.000026
2019-09-01 13:18:00,296 [INFO]  Epoch[143] Train-Most_dysphoric_ritual_frequency_for_ritual_specialist-accuracy=1.000000
2019-09-01 13:18:00,298 [INFO]  Epoch[143] Time cost=0.225
2019-09-01 13:18:00,305 [INFO]  Saved checkpoint to "model/Most_dysphoric_ritual_frequency_for_ritual_specialist_imputer/model-0143.params"
2019-09-01 13:18:00,326 [INFO]  Epoch[143] Validation-cross-entropy=0.000033
2019-09-01 13:18:00,329 [INFO]  Epoch[143] Validation-Most_dysphoric_ritual_frequency_for_ritual_specialist-accuracy=1.000000
2019-09-01 13:18:00,469 [INFO]  Epoch[144] Batch [0-15]	Speed: 1927.58 samples/sec	cross-entropy=0.000035	Most_dysphoric_ritual_frequency_for_ritual_specialist-accuracy=1.000000
2019-09-01 13:18:00,566 [INFO]  Epoch[144] Train-cross-entropy=0.000025
2019-09-01 13:18:00,568 [INFO]  Epoch[144] Train-Most_dysphoric_ritual_frequency_for_ritual_specialist-accuracy=1.000000
2019-09-01 13:18:00,570 [INFO]  Epoch[144] Time cost=0.237
2019-09-01 13:18:00,576 [INFO]  Saved checkpoint to "model/Most_dysphoric_ritual_frequency_for_ritual_specialist_imputer/model-0144.params"
2019-09-01 13:18:00,596 [INFO]  Epoch[144] Validation-cross-entropy=0.000032
2019-09-01 13:18:00,599 [INFO]  Epoch[144] Validation-Most_dysphoric_ritual_frequency_for_ritual_specialist-accuracy=1.000000
2019-09-01 13:18:00,717 [INFO]  Epoch[145] Batch [0-15]	Speed: 2240.27 samples/sec	cross-entropy=0.000034	Most_dysphoric_ritual_frequency_for_ritual_specialist-accuracy=1.000000
2019-09-01 13:18:00,819 [INFO]  Epoch[145] Train-cross-entropy=0.000025
2019-09-01 13:18:00,821 [INFO]  Epoch[145] Train-Most_dysphoric_ritual_frequency_for_ritual_specialist-accuracy=1.000000
2019-09-01 13:18:00,823 [INFO]  Epoch[145] Time cost=0.221
2019-09-01 13:18:00,829 [INFO]  Saved checkpoint to "model/Most_dysphoric_ritual_frequency_for_ritual_specialist_imputer/model-0145.params"
2019-09-01 13:18:00,849 [INFO]  Epoch[145] Validation-cross-entropy=0.000031
2019-09-01 13:18:00,852 [INFO]  Epoch[145] Validation-Most_dysphoric_ritual_frequency_for_ritual_specialist-accuracy=1.000000
2019-09-01 13:18:00,974 [INFO]  Epoch[146] Batch [0-15]	Speed: 2174.09 samples/sec	cross-entropy=0.000034	Most_dysphoric_ritual_frequency_for_ritual_specialist-accuracy=1.000000
2019-09-01 13:18:01,070 [INFO]  Epoch[146] Train-cross-entropy=0.000024
2019-09-01 13:18:01,072 [INFO]  Epoch[146] Train-Most_dysphoric_ritual_frequency_for_ritual_specialist-accuracy=1.000000
2019-09-01 13:18:01,074 [INFO]  Epoch[146] Time cost=0.219
2019-09-01 13:18:01,081 [INFO]  Saved checkpoint to "model/Most_dysphoric_ritual_frequency_for_ritual_specialist_imputer/model-0146.params"
2019-09-01 13:18:01,103 [INFO]  Epoch[146] Validation-cross-entropy=0.000031
2019-09-01 13:18:01,108 [INFO]  Epoch[146] Validation-Most_dysphoric_ritual_frequency_for_ritual_specialist-accuracy=1.000000
2019-09-01 13:18:01,225 [INFO]  Epoch[147] Batch [0-15]	Speed: 2251.65 samples/sec	cross-entropy=0.000033	Most_dysphoric_ritual_frequency_for_ritual_specialist-accuracy=1.000000
2019-09-01 13:18:01,319 [INFO]  Epoch[147] Train-cross-entropy=0.000024
2019-09-01 13:18:01,321 [INFO]  Epoch[147] Train-Most_dysphoric_ritual_frequency_for_ritual_specialist-accuracy=1.000000
2019-09-01 13:18:01,323 [INFO]  Epoch[147] Time cost=0.212
2019-09-01 13:18:01,330 [INFO]  Saved checkpoint to "model/Most_dysphoric_ritual_frequency_for_ritual_specialist_imputer/model-0147.params"
2019-09-01 13:18:01,350 [INFO]  Epoch[147] Validation-cross-entropy=0.000030
2019-09-01 13:18:01,353 [INFO]  Epoch[147] Validation-Most_dysphoric_ritual_frequency_for_ritual_specialist-accuracy=1.000000
2019-09-01 13:18:01,473 [INFO]  Epoch[148] Batch [0-15]	Speed: 2189.11 samples/sec	cross-entropy=0.000032	Most_dysphoric_ritual_frequency_for_ritual_specialist-accuracy=1.000000
2019-09-01 13:18:01,591 [INFO]  Epoch[148] Train-cross-entropy=0.000023
2019-09-01 13:18:01,594 [INFO]  Epoch[148] Train-Most_dysphoric_ritual_frequency_for_ritual_specialist-accuracy=1.000000
2019-09-01 13:18:01,596 [INFO]  Epoch[148] Time cost=0.240
2019-09-01 13:18:01,604 [INFO]  Saved checkpoint to "model/Most_dysphoric_ritual_frequency_for_ritual_specialist_imputer/model-0148.params"
2019-09-01 13:18:01,626 [INFO]  Epoch[148] Validation-cross-entropy=0.000029
2019-09-01 13:18:01,630 [INFO]  Epoch[148] Validation-Most_dysphoric_ritual_frequency_for_ritual_specialist-accuracy=1.000000
2019-09-01 13:18:01,747 [INFO]  Epoch[149] Batch [0-15]	Speed: 2244.75 samples/sec	cross-entropy=0.000031	Most_dysphoric_ritual_frequency_for_ritual_specialist-accuracy=1.000000
2019-09-01 13:18:01,841 [INFO]  Epoch[149] Train-cross-entropy=0.000023
2019-09-01 13:18:01,843 [INFO]  Epoch[149] Train-Most_dysphoric_ritual_frequency_for_ritual_specialist-accuracy=1.000000
2019-09-01 13:18:01,845 [INFO]  Epoch[149] Time cost=0.212
2019-09-01 13:18:01,852 [INFO]  Saved checkpoint to "model/Most_dysphoric_ritual_frequency_for_ritual_specialist_imputer/model-0149.params"
2019-09-01 13:18:01,871 [INFO]  Epoch[149] Validation-cross-entropy=0.000029
2019-09-01 13:18:01,874 [INFO]  Epoch[149] Validation-Most_dysphoric_ritual_frequency_for_ritual_specialist-accuracy=1.000000
2019-09-01 13:18:02,007 [INFO]  Epoch[150] Batch [0-15]	Speed: 1971.15 samples/sec	cross-entropy=0.000031	Most_dysphoric_ritual_frequency_for_ritual_specialist-accuracy=1.000000
2019-09-01 13:18:02,103 [INFO]  Epoch[150] Train-cross-entropy=0.000022
2019-09-01 13:18:02,105 [INFO]  Epoch[150] Train-Most_dysphoric_ritual_frequency_for_ritual_specialist-accuracy=1.000000
2019-09-01 13:18:02,107 [INFO]  Epoch[150] Time cost=0.229
2019-09-01 13:18:02,114 [INFO]  Saved checkpoint to "model/Most_dysphoric_ritual_frequency_for_ritual_specialist_imputer/model-0150.params"
2019-09-01 13:18:02,134 [INFO]  Epoch[150] Validation-cross-entropy=0.000028
2019-09-01 13:18:02,137 [INFO]  Epoch[150] Validation-Most_dysphoric_ritual_frequency_for_ritual_specialist-accuracy=1.000000
2019-09-01 13:18:02,257 [INFO]  Epoch[151] Batch [0-15]	Speed: 2185.45 samples/sec	cross-entropy=0.000030	Most_dysphoric_ritual_frequency_for_ritual_specialist-accuracy=1.000000
2019-09-01 13:18:02,354 [INFO]  Epoch[151] Train-cross-entropy=0.000022
2019-09-01 13:18:02,356 [INFO]  Epoch[151] Train-Most_dysphoric_ritual_frequency_for_ritual_specialist-accuracy=1.000000
2019-09-01 13:18:02,357 [INFO]  Epoch[151] Time cost=0.218
2019-09-01 13:18:02,364 [INFO]  Saved checkpoint to "model/Most_dysphoric_ritual_frequency_for_ritual_specialist_imputer/model-0151.params"
2019-09-01 13:18:02,388 [INFO]  Epoch[151] Validation-cross-entropy=0.000027
2019-09-01 13:18:02,390 [INFO]  Epoch[151] Validation-Most_dysphoric_ritual_frequency_for_ritual_specialist-accuracy=1.000000
2019-09-01 13:18:02,511 [INFO]  Epoch[152] Batch [0-15]	Speed: 2219.68 samples/sec	cross-entropy=0.000030	Most_dysphoric_ritual_frequency_for_ritual_specialist-accuracy=1.000000
2019-09-01 13:18:02,606 [INFO]  Epoch[152] Train-cross-entropy=0.000021
2019-09-01 13:18:02,609 [INFO]  Epoch[152] Train-Most_dysphoric_ritual_frequency_for_ritual_specialist-accuracy=1.000000
2019-09-01 13:18:02,611 [INFO]  Epoch[152] Time cost=0.218
2019-09-01 13:18:02,618 [INFO]  Saved checkpoint to "model/Most_dysphoric_ritual_frequency_for_ritual_specialist_imputer/model-0152.params"
2019-09-01 13:18:02,643 [INFO]  Epoch[152] Validation-cross-entropy=0.000027
2019-09-01 13:18:02,646 [INFO]  Epoch[152] Validation-Most_dysphoric_ritual_frequency_for_ritual_specialist-accuracy=1.000000
2019-09-01 13:18:02,764 [INFO]  Epoch[153] Batch [0-15]	Speed: 2245.52 samples/sec	cross-entropy=0.000029	Most_dysphoric_ritual_frequency_for_ritual_specialist-accuracy=1.000000
2019-09-01 13:18:02,858 [INFO]  Epoch[153] Train-cross-entropy=0.000021
2019-09-01 13:18:02,860 [INFO]  Epoch[153] Train-Most_dysphoric_ritual_frequency_for_ritual_specialist-accuracy=1.000000
2019-09-01 13:18:02,862 [INFO]  Epoch[153] Time cost=0.214
2019-09-01 13:18:02,869 [INFO]  Saved checkpoint to "model/Most_dysphoric_ritual_frequency_for_ritual_specialist_imputer/model-0153.params"
2019-09-01 13:18:02,892 [INFO]  Epoch[153] Validation-cross-entropy=0.000026
2019-09-01 13:18:02,895 [INFO]  Epoch[153] Validation-Most_dysphoric_ritual_frequency_for_ritual_specialist-accuracy=1.000000
2019-09-01 13:18:03,028 [INFO]  Epoch[154] Batch [0-15]	Speed: 1998.87 samples/sec	cross-entropy=0.000028	Most_dysphoric_ritual_frequency_for_ritual_specialist-accuracy=1.000000
2019-09-01 13:18:03,123 [INFO]  Epoch[154] Train-cross-entropy=0.000020
2019-09-01 13:18:03,125 [INFO]  Epoch[154] Train-Most_dysphoric_ritual_frequency_for_ritual_specialist-accuracy=1.000000
2019-09-01 13:18:03,128 [INFO]  Epoch[154] Time cost=0.230
2019-09-01 13:18:03,136 [INFO]  Saved checkpoint to "model/Most_dysphoric_ritual_frequency_for_ritual_specialist_imputer/model-0154.params"
2019-09-01 13:18:03,161 [INFO]  Epoch[154] Validation-cross-entropy=0.000026
2019-09-01 13:18:03,165 [INFO]  Epoch[154] Validation-Most_dysphoric_ritual_frequency_for_ritual_specialist-accuracy=1.000000
2019-09-01 13:18:03,285 [INFO]  Epoch[155] Batch [0-15]	Speed: 2182.99 samples/sec	cross-entropy=0.000028	Most_dysphoric_ritual_frequency_for_ritual_specialist-accuracy=1.000000
2019-09-01 13:18:03,384 [INFO]  Epoch[155] Train-cross-entropy=0.000020
2019-09-01 13:18:03,387 [INFO]  Epoch[155] Train-Most_dysphoric_ritual_frequency_for_ritual_specialist-accuracy=1.000000
2019-09-01 13:18:03,389 [INFO]  Epoch[155] Time cost=0.221
2019-09-01 13:18:03,397 [INFO]  Saved checkpoint to "model/Most_dysphoric_ritual_frequency_for_ritual_specialist_imputer/model-0155.params"
2019-09-01 13:18:03,419 [INFO]  Epoch[155] Validation-cross-entropy=0.000025
2019-09-01 13:18:03,423 [INFO]  Epoch[155] Validation-Most_dysphoric_ritual_frequency_for_ritual_specialist-accuracy=1.000000
2019-09-01 13:18:03,548 [INFO]  Epoch[156] Batch [0-15]	Speed: 2092.08 samples/sec	cross-entropy=0.000027	Most_dysphoric_ritual_frequency_for_ritual_specialist-accuracy=1.000000
2019-09-01 13:18:03,645 [INFO]  Epoch[156] Train-cross-entropy=0.000019
2019-09-01 13:18:03,650 [INFO]  Epoch[156] Train-Most_dysphoric_ritual_frequency_for_ritual_specialist-accuracy=1.000000
2019-09-01 13:18:03,654 [INFO]  Epoch[156] Time cost=0.228
2019-09-01 13:18:03,663 [INFO]  Saved checkpoint to "model/Most_dysphoric_ritual_frequency_for_ritual_specialist_imputer/model-0156.params"
2019-09-01 13:18:03,691 [INFO]  Epoch[156] Validation-cross-entropy=0.000025
2019-09-01 13:18:03,694 [INFO]  Epoch[156] Validation-Most_dysphoric_ritual_frequency_for_ritual_specialist-accuracy=1.000000
2019-09-01 13:18:03,849 [INFO]  Epoch[157] Batch [0-15]	Speed: 1683.87 samples/sec	cross-entropy=0.000027	Most_dysphoric_ritual_frequency_for_ritual_specialist-accuracy=1.000000
2019-09-01 13:18:03,990 [INFO]  Epoch[157] Train-cross-entropy=0.000019
2019-09-01 13:18:03,992 [INFO]  Epoch[157] Train-Most_dysphoric_ritual_frequency_for_ritual_specialist-accuracy=1.000000
2019-09-01 13:18:03,994 [INFO]  Epoch[157] Time cost=0.298
2019-09-01 13:18:04,002 [INFO]  Saved checkpoint to "model/Most_dysphoric_ritual_frequency_for_ritual_specialist_imputer/model-0157.params"
2019-09-01 13:18:04,032 [INFO]  Epoch[157] Validation-cross-entropy=0.000024
2019-09-01 13:18:04,035 [INFO]  Epoch[157] Validation-Most_dysphoric_ritual_frequency_for_ritual_specialist-accuracy=1.000000
2019-09-01 13:18:04,203 [INFO]  Epoch[158] Batch [0-15]	Speed: 1540.47 samples/sec	cross-entropy=0.000026	Most_dysphoric_ritual_frequency_for_ritual_specialist-accuracy=1.000000
2019-09-01 13:18:04,331 [INFO]  Epoch[158] Train-cross-entropy=0.000019
2019-09-01 13:18:04,335 [INFO]  Epoch[158] Train-Most_dysphoric_ritual_frequency_for_ritual_specialist-accuracy=1.000000
2019-09-01 13:18:04,339 [INFO]  Epoch[158] Time cost=0.302
2019-09-01 13:18:04,346 [INFO]  Saved checkpoint to "model/Most_dysphoric_ritual_frequency_for_ritual_specialist_imputer/model-0158.params"
2019-09-01 13:18:04,374 [INFO]  Epoch[158] Validation-cross-entropy=0.000024
2019-09-01 13:18:04,378 [INFO]  Epoch[158] Validation-Most_dysphoric_ritual_frequency_for_ritual_specialist-accuracy=1.000000
2019-09-01 13:18:04,516 [INFO]  Epoch[159] Batch [0-15]	Speed: 1923.49 samples/sec	cross-entropy=0.000025	Most_dysphoric_ritual_frequency_for_ritual_specialist-accuracy=1.000000
2019-09-01 13:18:04,664 [INFO]  Epoch[159] Train-cross-entropy=0.000018
2019-09-01 13:18:04,666 [INFO]  Epoch[159] Train-Most_dysphoric_ritual_frequency_for_ritual_specialist-accuracy=1.000000
2019-09-01 13:18:04,671 [INFO]  Epoch[159] Time cost=0.288
2019-09-01 13:18:04,680 [INFO]  Saved checkpoint to "model/Most_dysphoric_ritual_frequency_for_ritual_specialist_imputer/model-0159.params"
2019-09-01 13:18:04,705 [INFO]  Epoch[159] Validation-cross-entropy=0.000023
2019-09-01 13:18:04,708 [INFO]  Epoch[159] Validation-Most_dysphoric_ritual_frequency_for_ritual_specialist-accuracy=1.000000
2019-09-01 13:18:04,832 [INFO]  Epoch[160] Batch [0-15]	Speed: 2135.57 samples/sec	cross-entropy=0.000025	Most_dysphoric_ritual_frequency_for_ritual_specialist-accuracy=1.000000
2019-09-01 13:18:04,935 [INFO]  Epoch[160] Train-cross-entropy=0.000018
2019-09-01 13:18:04,937 [INFO]  Epoch[160] Train-Most_dysphoric_ritual_frequency_for_ritual_specialist-accuracy=1.000000
2019-09-01 13:18:04,939 [INFO]  Epoch[160] Time cost=0.229
2019-09-01 13:18:04,947 [INFO]  Saved checkpoint to "model/Most_dysphoric_ritual_frequency_for_ritual_specialist_imputer/model-0160.params"
2019-09-01 13:18:04,968 [INFO]  Epoch[160] Validation-cross-entropy=0.000023
2019-09-01 13:18:04,972 [INFO]  Epoch[160] Validation-Most_dysphoric_ritual_frequency_for_ritual_specialist-accuracy=1.000000
2019-09-01 13:18:05,101 [INFO]  Epoch[161] Batch [0-15]	Speed: 2043.76 samples/sec	cross-entropy=0.000024	Most_dysphoric_ritual_frequency_for_ritual_specialist-accuracy=1.000000
2019-09-01 13:18:05,201 [INFO]  Epoch[161] Train-cross-entropy=0.000017
2019-09-01 13:18:05,203 [INFO]  Epoch[161] Train-Most_dysphoric_ritual_frequency_for_ritual_specialist-accuracy=1.000000
2019-09-01 13:18:05,205 [INFO]  Epoch[161] Time cost=0.230
2019-09-01 13:18:05,213 [INFO]  Saved checkpoint to "model/Most_dysphoric_ritual_frequency_for_ritual_specialist_imputer/model-0161.params"
2019-09-01 13:18:05,235 [INFO]  Epoch[161] Validation-cross-entropy=0.000022
2019-09-01 13:18:05,239 [INFO]  Epoch[161] Validation-Most_dysphoric_ritual_frequency_for_ritual_specialist-accuracy=1.000000
2019-09-01 13:18:05,359 [INFO]  Epoch[162] Batch [0-15]	Speed: 2177.55 samples/sec	cross-entropy=0.000024	Most_dysphoric_ritual_frequency_for_ritual_specialist-accuracy=1.000000
2019-09-01 13:18:05,461 [INFO]  Epoch[162] Train-cross-entropy=0.000017
2019-09-01 13:18:05,465 [INFO]  Epoch[162] Train-Most_dysphoric_ritual_frequency_for_ritual_specialist-accuracy=1.000000
2019-09-01 13:18:05,468 [INFO]  Epoch[162] Time cost=0.227
2019-09-01 13:18:05,477 [INFO]  Saved checkpoint to "model/Most_dysphoric_ritual_frequency_for_ritual_specialist_imputer/model-0162.params"
2019-09-01 13:18:05,506 [INFO]  Epoch[162] Validation-cross-entropy=0.000022
2019-09-01 13:18:05,509 [INFO]  Epoch[162] Validation-Most_dysphoric_ritual_frequency_for_ritual_specialist-accuracy=1.000000
2019-09-01 13:18:05,656 [INFO]  Epoch[163] Batch [0-15]	Speed: 1873.76 samples/sec	cross-entropy=0.000023	Most_dysphoric_ritual_frequency_for_ritual_specialist-accuracy=1.000000
2019-09-01 13:18:05,760 [INFO]  Epoch[163] Train-cross-entropy=0.000017
2019-09-01 13:18:05,762 [INFO]  Epoch[163] Train-Most_dysphoric_ritual_frequency_for_ritual_specialist-accuracy=1.000000
2019-09-01 13:18:05,765 [INFO]  Epoch[163] Time cost=0.253
2019-09-01 13:18:05,772 [INFO]  Saved checkpoint to "model/Most_dysphoric_ritual_frequency_for_ritual_specialist_imputer/model-0163.params"
2019-09-01 13:18:05,795 [INFO]  Epoch[163] Validation-cross-entropy=0.000021
2019-09-01 13:18:05,799 [INFO]  Epoch[163] Validation-Most_dysphoric_ritual_frequency_for_ritual_specialist-accuracy=1.000000
2019-09-01 13:18:05,928 [INFO]  Epoch[164] Batch [0-15]	Speed: 2016.10 samples/sec	cross-entropy=0.000023	Most_dysphoric_ritual_frequency_for_ritual_specialist-accuracy=1.000000
2019-09-01 13:18:06,025 [INFO]  Epoch[164] Train-cross-entropy=0.000016
2019-09-01 13:18:06,027 [INFO]  Epoch[164] Train-Most_dysphoric_ritual_frequency_for_ritual_specialist-accuracy=1.000000
2019-09-01 13:18:06,029 [INFO]  Epoch[164] Time cost=0.228
2019-09-01 13:18:06,036 [INFO]  Saved checkpoint to "model/Most_dysphoric_ritual_frequency_for_ritual_specialist_imputer/model-0164.params"
2019-09-01 13:18:06,057 [INFO]  Epoch[164] Validation-cross-entropy=0.000021
2019-09-01 13:18:06,061 [INFO]  Epoch[164] Validation-Most_dysphoric_ritual_frequency_for_ritual_specialist-accuracy=1.000000
2019-09-01 13:18:06,182 [INFO]  Epoch[165] Batch [0-15]	Speed: 2176.77 samples/sec	cross-entropy=0.000023	Most_dysphoric_ritual_frequency_for_ritual_specialist-accuracy=1.000000
2019-09-01 13:18:06,294 [INFO]  Epoch[165] Train-cross-entropy=0.000016
2019-09-01 13:18:06,296 [INFO]  Epoch[165] Train-Most_dysphoric_ritual_frequency_for_ritual_specialist-accuracy=1.000000
2019-09-01 13:18:06,298 [INFO]  Epoch[165] Time cost=0.235
2019-09-01 13:18:06,306 [INFO]  Saved checkpoint to "model/Most_dysphoric_ritual_frequency_for_ritual_specialist_imputer/model-0165.params"
2019-09-01 13:18:06,330 [INFO]  Epoch[165] Validation-cross-entropy=0.000021
2019-09-01 13:18:06,333 [INFO]  Epoch[165] Validation-Most_dysphoric_ritual_frequency_for_ritual_specialist-accuracy=1.000000
2019-09-01 13:18:06,464 [INFO]  Epoch[166] Batch [0-15]	Speed: 2010.40 samples/sec	cross-entropy=0.000022	Most_dysphoric_ritual_frequency_for_ritual_specialist-accuracy=1.000000
2019-09-01 13:18:06,561 [INFO]  Epoch[166] Train-cross-entropy=0.000016
2019-09-01 13:18:06,563 [INFO]  Epoch[166] Train-Most_dysphoric_ritual_frequency_for_ritual_specialist-accuracy=1.000000
2019-09-01 13:18:06,565 [INFO]  Epoch[166] Time cost=0.229
2019-09-01 13:18:06,572 [INFO]  Saved checkpoint to "model/Most_dysphoric_ritual_frequency_for_ritual_specialist_imputer/model-0166.params"
2019-09-01 13:18:06,593 [INFO]  Epoch[166] Validation-cross-entropy=0.000020
2019-09-01 13:18:06,598 [INFO]  Epoch[166] Validation-Most_dysphoric_ritual_frequency_for_ritual_specialist-accuracy=1.000000
2019-09-01 13:18:06,723 [INFO]  Epoch[167] Batch [0-15]	Speed: 2168.71 samples/sec	cross-entropy=0.000022	Most_dysphoric_ritual_frequency_for_ritual_specialist-accuracy=1.000000
2019-09-01 13:18:06,821 [INFO]  Epoch[167] Train-cross-entropy=0.000015
2019-09-01 13:18:06,823 [INFO]  Epoch[167] Train-Most_dysphoric_ritual_frequency_for_ritual_specialist-accuracy=1.000000
2019-09-01 13:18:06,825 [INFO]  Epoch[167] Time cost=0.224
2019-09-01 13:18:06,832 [INFO]  Saved checkpoint to "model/Most_dysphoric_ritual_frequency_for_ritual_specialist_imputer/model-0167.params"
2019-09-01 13:18:06,856 [INFO]  Epoch[167] Validation-cross-entropy=0.000020
2019-09-01 13:18:06,858 [INFO]  Epoch[167] Validation-Most_dysphoric_ritual_frequency_for_ritual_specialist-accuracy=1.000000
2019-09-01 13:18:06,997 [INFO]  Epoch[168] Batch [0-15]	Speed: 1907.49 samples/sec	cross-entropy=0.000021	Most_dysphoric_ritual_frequency_for_ritual_specialist-accuracy=1.000000
2019-09-01 13:18:07,097 [INFO]  Epoch[168] Train-cross-entropy=0.000015
2019-09-01 13:18:07,099 [INFO]  Epoch[168] Train-Most_dysphoric_ritual_frequency_for_ritual_specialist-accuracy=1.000000
2019-09-01 13:18:07,102 [INFO]  Epoch[168] Time cost=0.241
2019-09-01 13:18:07,109 [INFO]  Saved checkpoint to "model/Most_dysphoric_ritual_frequency_for_ritual_specialist_imputer/model-0168.params"
2019-09-01 13:18:07,139 [INFO]  Epoch[168] Validation-cross-entropy=0.000019
2019-09-01 13:18:07,141 [INFO]  Epoch[168] Validation-Most_dysphoric_ritual_frequency_for_ritual_specialist-accuracy=1.000000
2019-09-01 13:18:07,278 [INFO]  Epoch[169] Batch [0-15]	Speed: 1924.85 samples/sec	cross-entropy=0.000021	Most_dysphoric_ritual_frequency_for_ritual_specialist-accuracy=1.000000
2019-09-01 13:18:07,378 [INFO]  Epoch[169] Train-cross-entropy=0.000015
2019-09-01 13:18:07,380 [INFO]  Epoch[169] Train-Most_dysphoric_ritual_frequency_for_ritual_specialist-accuracy=1.000000
2019-09-01 13:18:07,382 [INFO]  Epoch[169] Time cost=0.240
2019-09-01 13:18:07,390 [INFO]  Saved checkpoint to "model/Most_dysphoric_ritual_frequency_for_ritual_specialist_imputer/model-0169.params"
2019-09-01 13:18:07,413 [INFO]  Epoch[169] Validation-cross-entropy=0.000019
2019-09-01 13:18:07,417 [INFO]  Epoch[169] Validation-Most_dysphoric_ritual_frequency_for_ritual_specialist-accuracy=1.000000
2019-09-01 13:18:07,560 [INFO]  Epoch[170] Batch [0-15]	Speed: 1827.99 samples/sec	cross-entropy=0.000020	Most_dysphoric_ritual_frequency_for_ritual_specialist-accuracy=1.000000
2019-09-01 13:18:07,671 [INFO]  Epoch[170] Train-cross-entropy=0.000014
2019-09-01 13:18:07,673 [INFO]  Epoch[170] Train-Most_dysphoric_ritual_frequency_for_ritual_specialist-accuracy=1.000000
2019-09-01 13:18:07,675 [INFO]  Epoch[170] Time cost=0.254
2019-09-01 13:18:07,681 [INFO]  Saved checkpoint to "model/Most_dysphoric_ritual_frequency_for_ritual_specialist_imputer/model-0170.params"
2019-09-01 13:18:07,706 [INFO]  Epoch[170] Validation-cross-entropy=0.000019
2019-09-01 13:18:07,708 [INFO]  Epoch[170] Validation-Most_dysphoric_ritual_frequency_for_ritual_specialist-accuracy=1.000000
2019-09-01 13:18:07,844 [INFO]  Epoch[171] Batch [0-15]	Speed: 1956.52 samples/sec	cross-entropy=0.000020	Most_dysphoric_ritual_frequency_for_ritual_specialist-accuracy=1.000000
2019-09-01 13:18:07,944 [INFO]  Epoch[171] Train-cross-entropy=0.000014
2019-09-01 13:18:07,946 [INFO]  Epoch[171] Train-Most_dysphoric_ritual_frequency_for_ritual_specialist-accuracy=1.000000
2019-09-01 13:18:07,948 [INFO]  Epoch[171] Time cost=0.236
2019-09-01 13:18:07,954 [INFO]  Saved checkpoint to "model/Most_dysphoric_ritual_frequency_for_ritual_specialist_imputer/model-0171.params"
2019-09-01 13:18:07,978 [INFO]  Epoch[171] Validation-cross-entropy=0.000018
2019-09-01 13:18:07,981 [INFO]  Epoch[171] Validation-Most_dysphoric_ritual_frequency_for_ritual_specialist-accuracy=1.000000
2019-09-01 13:18:08,111 [INFO]  Epoch[172] Batch [0-15]	Speed: 1993.00 samples/sec	cross-entropy=0.000019	Most_dysphoric_ritual_frequency_for_ritual_specialist-accuracy=1.000000
2019-09-01 13:18:08,211 [INFO]  Epoch[172] Train-cross-entropy=0.000014
2019-09-01 13:18:08,214 [INFO]  Epoch[172] Train-Most_dysphoric_ritual_frequency_for_ritual_specialist-accuracy=1.000000
2019-09-01 13:18:08,216 [INFO]  Epoch[172] Time cost=0.233
2019-09-01 13:18:08,223 [INFO]  Saved checkpoint to "model/Most_dysphoric_ritual_frequency_for_ritual_specialist_imputer/model-0172.params"
2019-09-01 13:18:08,246 [INFO]  Epoch[172] Validation-cross-entropy=0.000018
2019-09-01 13:18:08,250 [INFO]  Epoch[172] Validation-Most_dysphoric_ritual_frequency_for_ritual_specialist-accuracy=1.000000
2019-09-01 13:18:08,393 [INFO]  Epoch[173] Batch [0-15]	Speed: 1871.93 samples/sec	cross-entropy=0.000019	Most_dysphoric_ritual_frequency_for_ritual_specialist-accuracy=1.000000
2019-09-01 13:18:08,492 [INFO]  Epoch[173] Train-cross-entropy=0.000013
2019-09-01 13:18:08,495 [INFO]  Epoch[173] Train-Most_dysphoric_ritual_frequency_for_ritual_specialist-accuracy=1.000000
2019-09-01 13:18:08,497 [INFO]  Epoch[173] Time cost=0.244
2019-09-01 13:18:08,504 [INFO]  Saved checkpoint to "model/Most_dysphoric_ritual_frequency_for_ritual_specialist_imputer/model-0173.params"
2019-09-01 13:18:08,526 [INFO]  Epoch[173] Validation-cross-entropy=0.000018
2019-09-01 13:18:08,530 [INFO]  Epoch[173] Validation-Most_dysphoric_ritual_frequency_for_ritual_specialist-accuracy=1.000000
2019-09-01 13:18:08,682 [INFO]  Epoch[174] Batch [0-15]	Speed: 1734.27 samples/sec	cross-entropy=0.000019	Most_dysphoric_ritual_frequency_for_ritual_specialist-accuracy=1.000000
2019-09-01 13:18:08,781 [INFO]  Epoch[174] Train-cross-entropy=0.000013
2019-09-01 13:18:08,783 [INFO]  Epoch[174] Train-Most_dysphoric_ritual_frequency_for_ritual_specialist-accuracy=1.000000
2019-09-01 13:18:08,785 [INFO]  Epoch[174] Time cost=0.252
2019-09-01 13:18:08,793 [INFO]  Saved checkpoint to "model/Most_dysphoric_ritual_frequency_for_ritual_specialist_imputer/model-0174.params"
2019-09-01 13:18:08,813 [INFO]  Epoch[174] Validation-cross-entropy=0.000017
2019-09-01 13:18:08,818 [INFO]  Epoch[174] Validation-Most_dysphoric_ritual_frequency_for_ritual_specialist-accuracy=1.000000
2019-09-01 13:18:08,937 [INFO]  Epoch[175] Batch [0-15]	Speed: 2207.34 samples/sec	cross-entropy=0.000018	Most_dysphoric_ritual_frequency_for_ritual_specialist-accuracy=1.000000
2019-09-01 13:18:09,033 [INFO]  Epoch[175] Train-cross-entropy=0.000013
2019-09-01 13:18:09,035 [INFO]  Epoch[175] Train-Most_dysphoric_ritual_frequency_for_ritual_specialist-accuracy=1.000000
2019-09-01 13:18:09,037 [INFO]  Epoch[175] Time cost=0.217
2019-09-01 13:18:09,045 [INFO]  Saved checkpoint to "model/Most_dysphoric_ritual_frequency_for_ritual_specialist_imputer/model-0175.params"
2019-09-01 13:18:09,068 [INFO]  Epoch[175] Validation-cross-entropy=0.000017
2019-09-01 13:18:09,070 [INFO]  Epoch[175] Validation-Most_dysphoric_ritual_frequency_for_ritual_specialist-accuracy=1.000000
2019-09-01 13:18:09,191 [INFO]  Epoch[176] Batch [0-15]	Speed: 2167.78 samples/sec	cross-entropy=0.000018	Most_dysphoric_ritual_frequency_for_ritual_specialist-accuracy=1.000000
2019-09-01 13:18:09,309 [INFO]  Epoch[176] Train-cross-entropy=0.000013
2019-09-01 13:18:09,311 [INFO]  Epoch[176] Train-Most_dysphoric_ritual_frequency_for_ritual_specialist-accuracy=1.000000
2019-09-01 13:18:09,313 [INFO]  Epoch[176] Time cost=0.240
2019-09-01 13:18:09,320 [INFO]  Saved checkpoint to "model/Most_dysphoric_ritual_frequency_for_ritual_specialist_imputer/model-0176.params"
2019-09-01 13:18:09,341 [INFO]  Epoch[176] Validation-cross-entropy=0.000017
2019-09-01 13:18:09,345 [INFO]  Epoch[176] Validation-Most_dysphoric_ritual_frequency_for_ritual_specialist-accuracy=1.000000
2019-09-01 13:18:09,468 [INFO]  Epoch[177] Batch [0-15]	Speed: 2192.20 samples/sec	cross-entropy=0.000018	Most_dysphoric_ritual_frequency_for_ritual_specialist-accuracy=1.000000
2019-09-01 13:18:09,567 [INFO]  Epoch[177] Train-cross-entropy=0.000012
2019-09-01 13:18:09,570 [INFO]  Epoch[177] Train-Most_dysphoric_ritual_frequency_for_ritual_specialist-accuracy=1.000000
2019-09-01 13:18:09,572 [INFO]  Epoch[177] Time cost=0.225
2019-09-01 13:18:09,579 [INFO]  Saved checkpoint to "model/Most_dysphoric_ritual_frequency_for_ritual_specialist_imputer/model-0177.params"
2019-09-01 13:18:09,602 [INFO]  Epoch[177] Validation-cross-entropy=0.000016
2019-09-01 13:18:09,605 [INFO]  Epoch[177] Validation-Most_dysphoric_ritual_frequency_for_ritual_specialist-accuracy=1.000000
2019-09-01 13:18:09,729 [INFO]  Epoch[178] Batch [0-15]	Speed: 2112.12 samples/sec	cross-entropy=0.000017	Most_dysphoric_ritual_frequency_for_ritual_specialist-accuracy=1.000000
2019-09-01 13:18:09,828 [INFO]  Epoch[178] Train-cross-entropy=0.000012
2019-09-01 13:18:09,830 [INFO]  Epoch[178] Train-Most_dysphoric_ritual_frequency_for_ritual_specialist-accuracy=1.000000
2019-09-01 13:18:09,832 [INFO]  Epoch[178] Time cost=0.223
2019-09-01 13:18:09,839 [INFO]  Saved checkpoint to "model/Most_dysphoric_ritual_frequency_for_ritual_specialist_imputer/model-0178.params"
2019-09-01 13:18:09,861 [INFO]  Epoch[178] Validation-cross-entropy=0.000016
2019-09-01 13:18:09,865 [INFO]  Epoch[178] Validation-Most_dysphoric_ritual_frequency_for_ritual_specialist-accuracy=1.000000
2019-09-01 13:18:10,009 [INFO]  Epoch[179] Batch [0-15]	Speed: 1840.75 samples/sec	cross-entropy=0.000017	Most_dysphoric_ritual_frequency_for_ritual_specialist-accuracy=1.000000
2019-09-01 13:18:10,113 [INFO]  Epoch[179] Train-cross-entropy=0.000012
2019-09-01 13:18:10,116 [INFO]  Epoch[179] Train-Most_dysphoric_ritual_frequency_for_ritual_specialist-accuracy=1.000000
2019-09-01 13:18:10,118 [INFO]  Epoch[179] Time cost=0.250
2019-09-01 13:18:10,125 [INFO]  Saved checkpoint to "model/Most_dysphoric_ritual_frequency_for_ritual_specialist_imputer/model-0179.params"
2019-09-01 13:18:10,155 [INFO]  Epoch[179] Validation-cross-entropy=0.000016
2019-09-01 13:18:10,158 [INFO]  Epoch[179] Validation-Most_dysphoric_ritual_frequency_for_ritual_specialist-accuracy=1.000000
2019-09-01 13:18:10,300 [INFO]  Epoch[180] Batch [0-15]	Speed: 1862.85 samples/sec	cross-entropy=0.000017	Most_dysphoric_ritual_frequency_for_ritual_specialist-accuracy=1.000000
2019-09-01 13:18:10,397 [INFO]  Epoch[180] Train-cross-entropy=0.000012
2019-09-01 13:18:10,399 [INFO]  Epoch[180] Train-Most_dysphoric_ritual_frequency_for_ritual_specialist-accuracy=1.000000
2019-09-01 13:18:10,401 [INFO]  Epoch[180] Time cost=0.241
2019-09-01 13:18:10,409 [INFO]  Saved checkpoint to "model/Most_dysphoric_ritual_frequency_for_ritual_specialist_imputer/model-0180.params"
2019-09-01 13:18:10,434 [INFO]  Epoch[180] Validation-cross-entropy=0.000015
2019-09-01 13:18:10,437 [INFO]  Epoch[180] Validation-Most_dysphoric_ritual_frequency_for_ritual_specialist-accuracy=1.000000
2019-09-01 13:18:10,556 [INFO]  Epoch[181] Batch [0-15]	Speed: 2188.58 samples/sec	cross-entropy=0.000016	Most_dysphoric_ritual_frequency_for_ritual_specialist-accuracy=1.000000
2019-09-01 13:18:10,656 [INFO]  Epoch[181] Train-cross-entropy=0.000011
2019-09-01 13:18:10,658 [INFO]  Epoch[181] Train-Most_dysphoric_ritual_frequency_for_ritual_specialist-accuracy=1.000000
2019-09-01 13:18:10,660 [INFO]  Epoch[181] Time cost=0.221
2019-09-01 13:18:10,667 [INFO]  Saved checkpoint to "model/Most_dysphoric_ritual_frequency_for_ritual_specialist_imputer/model-0181.params"
2019-09-01 13:18:10,693 [INFO]  Epoch[181] Validation-cross-entropy=0.000015
2019-09-01 13:18:10,696 [INFO]  Epoch[181] Validation-Most_dysphoric_ritual_frequency_for_ritual_specialist-accuracy=1.000000
2019-09-01 13:18:10,818 [INFO]  Epoch[182] Batch [0-15]	Speed: 2133.30 samples/sec	cross-entropy=0.000016	Most_dysphoric_ritual_frequency_for_ritual_specialist-accuracy=1.000000
2019-09-01 13:18:10,918 [INFO]  Epoch[182] Train-cross-entropy=0.000011
2019-09-01 13:18:10,920 [INFO]  Epoch[182] Train-Most_dysphoric_ritual_frequency_for_ritual_specialist-accuracy=1.000000
2019-09-01 13:18:10,921 [INFO]  Epoch[182] Time cost=0.223
2019-09-01 13:18:10,928 [INFO]  Saved checkpoint to "model/Most_dysphoric_ritual_frequency_for_ritual_specialist_imputer/model-0182.params"
2019-09-01 13:18:10,953 [INFO]  Epoch[182] Validation-cross-entropy=0.000015
2019-09-01 13:18:10,955 [INFO]  Epoch[182] Validation-Most_dysphoric_ritual_frequency_for_ritual_specialist-accuracy=1.000000
2019-09-01 13:18:11,085 [INFO]  Epoch[183] Batch [0-15]	Speed: 2041.26 samples/sec	cross-entropy=0.000015	Most_dysphoric_ritual_frequency_for_ritual_specialist-accuracy=1.000000
2019-09-01 13:18:11,201 [INFO]  Epoch[183] Train-cross-entropy=0.000011
2019-09-01 13:18:11,205 [INFO]  Epoch[183] Train-Most_dysphoric_ritual_frequency_for_ritual_specialist-accuracy=1.000000
2019-09-01 13:18:11,207 [INFO]  Epoch[183] Time cost=0.249
2019-09-01 13:18:11,213 [INFO]  Saved checkpoint to "model/Most_dysphoric_ritual_frequency_for_ritual_specialist_imputer/model-0183.params"
2019-09-01 13:18:11,242 [INFO]  Epoch[183] Validation-cross-entropy=0.000014
2019-09-01 13:18:11,244 [INFO]  Epoch[183] Validation-Most_dysphoric_ritual_frequency_for_ritual_specialist-accuracy=1.000000
2019-09-01 13:18:11,384 [INFO]  Epoch[184] Batch [0-15]	Speed: 1858.17 samples/sec	cross-entropy=0.000015	Most_dysphoric_ritual_frequency_for_ritual_specialist-accuracy=1.000000
2019-09-01 13:18:11,503 [INFO]  Epoch[184] Train-cross-entropy=0.000010
2019-09-01 13:18:11,505 [INFO]  Epoch[184] Train-Most_dysphoric_ritual_frequency_for_ritual_specialist-accuracy=1.000000
2019-09-01 13:18:11,507 [INFO]  Epoch[184] Time cost=0.261
2019-09-01 13:18:11,513 [INFO]  Saved checkpoint to "model/Most_dysphoric_ritual_frequency_for_ritual_specialist_imputer/model-0184.params"
2019-09-01 13:18:11,550 [INFO]  Epoch[184] Validation-cross-entropy=0.000014
2019-09-01 13:18:11,553 [INFO]  Epoch[184] Validation-Most_dysphoric_ritual_frequency_for_ritual_specialist-accuracy=1.000000
2019-09-01 13:18:11,682 [INFO]  Epoch[185] Batch [0-15]	Speed: 2105.86 samples/sec	cross-entropy=0.000015	Most_dysphoric_ritual_frequency_for_ritual_specialist-accuracy=1.000000
2019-09-01 13:18:11,778 [INFO]  Epoch[185] Train-cross-entropy=0.000010
2019-09-01 13:18:11,781 [INFO]  Epoch[185] Train-Most_dysphoric_ritual_frequency_for_ritual_specialist-accuracy=1.000000
2019-09-01 13:18:11,783 [INFO]  Epoch[185] Time cost=0.227
2019-09-01 13:18:11,789 [INFO]  Saved checkpoint to "model/Most_dysphoric_ritual_frequency_for_ritual_specialist_imputer/model-0185.params"
2019-09-01 13:18:11,811 [INFO]  Epoch[185] Validation-cross-entropy=0.000014
2019-09-01 13:18:11,815 [INFO]  Epoch[185] Validation-Most_dysphoric_ritual_frequency_for_ritual_specialist-accuracy=1.000000
2019-09-01 13:18:11,937 [INFO]  Epoch[186] Batch [0-15]	Speed: 2178.68 samples/sec	cross-entropy=0.000014	Most_dysphoric_ritual_frequency_for_ritual_specialist-accuracy=1.000000
2019-09-01 13:18:12,034 [INFO]  Epoch[186] Train-cross-entropy=0.000010
2019-09-01 13:18:12,036 [INFO]  Epoch[186] Train-Most_dysphoric_ritual_frequency_for_ritual_specialist-accuracy=1.000000
2019-09-01 13:18:12,038 [INFO]  Epoch[186] Time cost=0.219
2019-09-01 13:18:12,045 [INFO]  Saved checkpoint to "model/Most_dysphoric_ritual_frequency_for_ritual_specialist_imputer/model-0186.params"
2019-09-01 13:18:12,071 [INFO]  Epoch[186] Validation-cross-entropy=0.000013
2019-09-01 13:18:12,074 [INFO]  Epoch[186] Validation-Most_dysphoric_ritual_frequency_for_ritual_specialist-accuracy=1.000000
2019-09-01 13:18:12,192 [INFO]  Epoch[187] Batch [0-15]	Speed: 2195.26 samples/sec	cross-entropy=0.000014	Most_dysphoric_ritual_frequency_for_ritual_specialist-accuracy=1.000000
2019-09-01 13:18:12,288 [INFO]  Epoch[187] Train-cross-entropy=0.000010
2019-09-01 13:18:12,290 [INFO]  Epoch[187] Train-Most_dysphoric_ritual_frequency_for_ritual_specialist-accuracy=1.000000
2019-09-01 13:18:12,292 [INFO]  Epoch[187] Time cost=0.217
2019-09-01 13:18:12,299 [INFO]  Saved checkpoint to "model/Most_dysphoric_ritual_frequency_for_ritual_specialist_imputer/model-0187.params"
2019-09-01 13:18:12,324 [INFO]  Epoch[187] Validation-cross-entropy=0.000013
2019-09-01 13:18:12,326 [INFO]  Epoch[187] Validation-Most_dysphoric_ritual_frequency_for_ritual_specialist-accuracy=1.000000
2019-09-01 13:18:12,462 [INFO]  Epoch[188] Batch [0-15]	Speed: 1955.33 samples/sec	cross-entropy=0.000014	Most_dysphoric_ritual_frequency_for_ritual_specialist-accuracy=1.000000
2019-09-01 13:18:12,561 [INFO]  Epoch[188] Train-cross-entropy=0.000010
2019-09-01 13:18:12,564 [INFO]  Epoch[188] Train-Most_dysphoric_ritual_frequency_for_ritual_specialist-accuracy=1.000000
2019-09-01 13:18:12,566 [INFO]  Epoch[188] Time cost=0.237
2019-09-01 13:18:12,573 [INFO]  Saved checkpoint to "model/Most_dysphoric_ritual_frequency_for_ritual_specialist_imputer/model-0188.params"
2019-09-01 13:18:12,595 [INFO]  Epoch[188] Validation-cross-entropy=0.000013
2019-09-01 13:18:12,599 [INFO]  Epoch[188] Validation-Most_dysphoric_ritual_frequency_for_ritual_specialist-accuracy=1.000000
2019-09-01 13:18:12,724 [INFO]  Epoch[189] Batch [0-15]	Speed: 2111.66 samples/sec	cross-entropy=0.000014	Most_dysphoric_ritual_frequency_for_ritual_specialist-accuracy=1.000000
2019-09-01 13:18:12,831 [INFO]  Epoch[189] Train-cross-entropy=0.000009
2019-09-01 13:18:12,833 [INFO]  Epoch[189] Train-Most_dysphoric_ritual_frequency_for_ritual_specialist-accuracy=1.000000
2019-09-01 13:18:12,835 [INFO]  Epoch[189] Time cost=0.233
2019-09-01 13:18:12,842 [INFO]  Saved checkpoint to "model/Most_dysphoric_ritual_frequency_for_ritual_specialist_imputer/model-0189.params"
2019-09-01 13:18:12,864 [INFO]  Epoch[189] Validation-cross-entropy=0.000013
2019-09-01 13:18:12,868 [INFO]  Epoch[189] Validation-Most_dysphoric_ritual_frequency_for_ritual_specialist-accuracy=1.000000
2019-09-01 13:18:13,000 [INFO]  Epoch[190] Batch [0-15]	Speed: 1980.92 samples/sec	cross-entropy=0.000013	Most_dysphoric_ritual_frequency_for_ritual_specialist-accuracy=1.000000
2019-09-01 13:18:13,099 [INFO]  Epoch[190] Train-cross-entropy=0.000009
2019-09-01 13:18:13,102 [INFO]  Epoch[190] Train-Most_dysphoric_ritual_frequency_for_ritual_specialist-accuracy=1.000000
2019-09-01 13:18:13,104 [INFO]  Epoch[190] Time cost=0.232
2019-09-01 13:18:13,110 [INFO]  Saved checkpoint to "model/Most_dysphoric_ritual_frequency_for_ritual_specialist_imputer/model-0190.params"
2019-09-01 13:18:13,131 [INFO]  Epoch[190] Validation-cross-entropy=0.000012
2019-09-01 13:18:13,134 [INFO]  Epoch[190] Validation-Most_dysphoric_ritual_frequency_for_ritual_specialist-accuracy=1.000000
2019-09-01 13:18:13,256 [INFO]  Epoch[191] Batch [0-15]	Speed: 2216.50 samples/sec	cross-entropy=0.000013	Most_dysphoric_ritual_frequency_for_ritual_specialist-accuracy=1.000000
2019-09-01 13:18:13,355 [INFO]  Epoch[191] Train-cross-entropy=0.000009
2019-09-01 13:18:13,357 [INFO]  Epoch[191] Train-Most_dysphoric_ritual_frequency_for_ritual_specialist-accuracy=1.000000
2019-09-01 13:18:13,359 [INFO]  Epoch[191] Time cost=0.221
2019-09-01 13:18:13,366 [INFO]  Saved checkpoint to "model/Most_dysphoric_ritual_frequency_for_ritual_specialist_imputer/model-0191.params"
2019-09-01 13:18:13,390 [INFO]  Epoch[191] Validation-cross-entropy=0.000012
2019-09-01 13:18:13,392 [INFO]  Epoch[191] Validation-Most_dysphoric_ritual_frequency_for_ritual_specialist-accuracy=1.000000
2019-09-01 13:18:13,530 [INFO]  Epoch[192] Batch [0-15]	Speed: 1935.62 samples/sec	cross-entropy=0.000013	Most_dysphoric_ritual_frequency_for_ritual_specialist-accuracy=1.000000
2019-09-01 13:18:13,626 [INFO]  Epoch[192] Train-cross-entropy=0.000009
2019-09-01 13:18:13,628 [INFO]  Epoch[192] Train-Most_dysphoric_ritual_frequency_for_ritual_specialist-accuracy=1.000000
2019-09-01 13:18:13,630 [INFO]  Epoch[192] Time cost=0.235
2019-09-01 13:18:13,637 [INFO]  Saved checkpoint to "model/Most_dysphoric_ritual_frequency_for_ritual_specialist_imputer/model-0192.params"
2019-09-01 13:18:13,662 [INFO]  Epoch[192] Validation-cross-entropy=0.000012
2019-09-01 13:18:13,665 [INFO]  Epoch[192] Validation-Most_dysphoric_ritual_frequency_for_ritual_specialist-accuracy=1.000000
2019-09-01 13:18:13,799 [INFO]  Epoch[193] Batch [0-15]	Speed: 1973.60 samples/sec	cross-entropy=0.000012	Most_dysphoric_ritual_frequency_for_ritual_specialist-accuracy=1.000000
2019-09-01 13:18:13,898 [INFO]  Epoch[193] Train-cross-entropy=0.000009
2019-09-01 13:18:13,901 [INFO]  Epoch[193] Train-Most_dysphoric_ritual_frequency_for_ritual_specialist-accuracy=1.000000
2019-09-01 13:18:13,902 [INFO]  Epoch[193] Time cost=0.235
2019-09-01 13:18:13,909 [INFO]  Saved checkpoint to "model/Most_dysphoric_ritual_frequency_for_ritual_specialist_imputer/model-0193.params"
2019-09-01 13:18:13,938 [INFO]  Epoch[193] Validation-cross-entropy=0.000012
2019-09-01 13:18:13,941 [INFO]  Epoch[193] Validation-Most_dysphoric_ritual_frequency_for_ritual_specialist-accuracy=1.000000
2019-09-01 13:18:14,086 [INFO]  Epoch[194] Batch [0-15]	Speed: 1816.43 samples/sec	cross-entropy=0.000012	Most_dysphoric_ritual_frequency_for_ritual_specialist-accuracy=1.000000
2019-09-01 13:18:14,190 [INFO]  Epoch[194] Train-cross-entropy=0.000008
2019-09-01 13:18:14,192 [INFO]  Epoch[194] Train-Most_dysphoric_ritual_frequency_for_ritual_specialist-accuracy=1.000000
2019-09-01 13:18:14,194 [INFO]  Epoch[194] Time cost=0.251
2019-09-01 13:18:14,200 [INFO]  Saved checkpoint to "model/Most_dysphoric_ritual_frequency_for_ritual_specialist_imputer/model-0194.params"
2019-09-01 13:18:14,225 [INFO]  Epoch[194] Validation-cross-entropy=0.000011
2019-09-01 13:18:14,228 [INFO]  Epoch[194] Validation-Most_dysphoric_ritual_frequency_for_ritual_specialist-accuracy=1.000000
2019-09-01 13:18:14,362 [INFO]  Epoch[195] Batch [0-15]	Speed: 1931.88 samples/sec	cross-entropy=0.000012	Most_dysphoric_ritual_frequency_for_ritual_specialist-accuracy=1.000000
2019-09-01 13:18:14,462 [INFO]  Epoch[195] Train-cross-entropy=0.000008
2019-09-01 13:18:14,464 [INFO]  Epoch[195] Train-Most_dysphoric_ritual_frequency_for_ritual_specialist-accuracy=1.000000
2019-09-01 13:18:14,466 [INFO]  Epoch[195] Time cost=0.236
2019-09-01 13:18:14,474 [INFO]  Saved checkpoint to "model/Most_dysphoric_ritual_frequency_for_ritual_specialist_imputer/model-0195.params"
2019-09-01 13:18:14,497 [INFO]  Epoch[195] Validation-cross-entropy=0.000011
2019-09-01 13:18:14,501 [INFO]  Epoch[195] Validation-Most_dysphoric_ritual_frequency_for_ritual_specialist-accuracy=1.000000
2019-09-01 13:18:14,625 [INFO]  Epoch[196] Batch [0-15]	Speed: 2111.97 samples/sec	cross-entropy=0.000012	Most_dysphoric_ritual_frequency_for_ritual_specialist-accuracy=1.000000
2019-09-01 13:18:14,734 [INFO]  Epoch[196] Train-cross-entropy=0.000008
2019-09-01 13:18:14,737 [INFO]  Epoch[196] Train-Most_dysphoric_ritual_frequency_for_ritual_specialist-accuracy=1.000000
2019-09-01 13:18:14,739 [INFO]  Epoch[196] Time cost=0.236
2019-09-01 13:18:14,746 [INFO]  Saved checkpoint to "model/Most_dysphoric_ritual_frequency_for_ritual_specialist_imputer/model-0196.params"
2019-09-01 13:18:14,771 [INFO]  Epoch[196] Validation-cross-entropy=0.000011
2019-09-01 13:18:14,774 [INFO]  Epoch[196] Validation-Most_dysphoric_ritual_frequency_for_ritual_specialist-accuracy=1.000000
2019-09-01 13:18:14,902 [INFO]  Epoch[197] Batch [0-15]	Speed: 2091.73 samples/sec	cross-entropy=0.000011	Most_dysphoric_ritual_frequency_for_ritual_specialist-accuracy=1.000000
2019-09-01 13:18:15,001 [INFO]  Epoch[197] Train-cross-entropy=0.000008
2019-09-01 13:18:15,003 [INFO]  Epoch[197] Train-Most_dysphoric_ritual_frequency_for_ritual_specialist-accuracy=1.000000
2019-09-01 13:18:15,005 [INFO]  Epoch[197] Time cost=0.229
2019-09-01 13:18:15,012 [INFO]  Saved checkpoint to "model/Most_dysphoric_ritual_frequency_for_ritual_specialist_imputer/model-0197.params"
2019-09-01 13:18:15,037 [INFO]  Epoch[197] Validation-cross-entropy=0.000011
2019-09-01 13:18:15,040 [INFO]  Epoch[197] Validation-Most_dysphoric_ritual_frequency_for_ritual_specialist-accuracy=1.000000
2019-09-01 13:18:15,164 [INFO]  Epoch[198] Batch [0-15]	Speed: 2125.15 samples/sec	cross-entropy=0.000011	Most_dysphoric_ritual_frequency_for_ritual_specialist-accuracy=1.000000
2019-09-01 13:18:15,268 [INFO]  Epoch[198] Train-cross-entropy=0.000008
2019-09-01 13:18:15,270 [INFO]  Epoch[198] Train-Most_dysphoric_ritual_frequency_for_ritual_specialist-accuracy=1.000000
2019-09-01 13:18:15,272 [INFO]  Epoch[198] Time cost=0.230
2019-09-01 13:18:15,279 [INFO]  Saved checkpoint to "model/Most_dysphoric_ritual_frequency_for_ritual_specialist_imputer/model-0198.params"
2019-09-01 13:18:15,305 [INFO]  Epoch[198] Validation-cross-entropy=0.000011
2019-09-01 13:18:15,308 [INFO]  Epoch[198] Validation-Most_dysphoric_ritual_frequency_for_ritual_specialist-accuracy=1.000000
2019-09-01 13:18:15,428 [INFO]  Epoch[199] Batch [0-15]	Speed: 2194.26 samples/sec	cross-entropy=0.000011	Most_dysphoric_ritual_frequency_for_ritual_specialist-accuracy=1.000000
2019-09-01 13:18:15,524 [INFO]  Epoch[199] Train-cross-entropy=0.000007
2019-09-01 13:18:15,527 [INFO]  Epoch[199] Train-Most_dysphoric_ritual_frequency_for_ritual_specialist-accuracy=1.000000
2019-09-01 13:18:15,529 [INFO]  Epoch[199] Time cost=0.218
2019-09-01 13:18:15,535 [INFO]  Saved checkpoint to "model/Most_dysphoric_ritual_frequency_for_ritual_specialist_imputer/model-0199.params"
2019-09-01 13:18:15,556 [INFO]  Epoch[199] Validation-cross-entropy=0.000010
2019-09-01 13:18:15,561 [INFO]  Epoch[199] Validation-Most_dysphoric_ritual_frequency_for_ritual_specialist-accuracy=1.000000
2019-09-01 13:18:15,689 [INFO]  Epoch[200] Batch [0-15]	Speed: 2057.83 samples/sec	cross-entropy=0.000011	Most_dysphoric_ritual_frequency_for_ritual_specialist-accuracy=1.000000
2019-09-01 13:18:15,785 [INFO]  Epoch[200] Train-cross-entropy=0.000007
2019-09-01 13:18:15,788 [INFO]  Epoch[200] Train-Most_dysphoric_ritual_frequency_for_ritual_specialist-accuracy=1.000000
2019-09-01 13:18:15,790 [INFO]  Epoch[200] Time cost=0.226
2019-09-01 13:18:15,797 [INFO]  Saved checkpoint to "model/Most_dysphoric_ritual_frequency_for_ritual_specialist_imputer/model-0200.params"
2019-09-01 13:18:15,828 [INFO]  Epoch[200] Validation-cross-entropy=0.000010
2019-09-01 13:18:15,831 [INFO]  Epoch[200] Validation-Most_dysphoric_ritual_frequency_for_ritual_specialist-accuracy=1.000000
2019-09-01 13:18:15,950 [INFO]  Epoch[201] Batch [0-15]	Speed: 2195.87 samples/sec	cross-entropy=0.000011	Most_dysphoric_ritual_frequency_for_ritual_specialist-accuracy=1.000000
2019-09-01 13:18:16,046 [INFO]  Epoch[201] Train-cross-entropy=0.000007
2019-09-01 13:18:16,048 [INFO]  Epoch[201] Train-Most_dysphoric_ritual_frequency_for_ritual_specialist-accuracy=1.000000
2019-09-01 13:18:16,049 [INFO]  Epoch[201] Time cost=0.217
2019-09-01 13:18:16,057 [INFO]  Saved checkpoint to "model/Most_dysphoric_ritual_frequency_for_ritual_specialist_imputer/model-0201.params"
2019-09-01 13:18:16,081 [INFO]  Epoch[201] Validation-cross-entropy=0.000010
2019-09-01 13:18:16,084 [INFO]  Epoch[201] Validation-Most_dysphoric_ritual_frequency_for_ritual_specialist-accuracy=1.000000
2019-09-01 13:18:16,225 [INFO]  Epoch[202] Batch [0-15]	Speed: 1873.12 samples/sec	cross-entropy=0.000010	Most_dysphoric_ritual_frequency_for_ritual_specialist-accuracy=1.000000
2019-09-01 13:18:16,327 [INFO]  Epoch[202] Train-cross-entropy=0.000007
2019-09-01 13:18:16,330 [INFO]  Epoch[202] Train-Most_dysphoric_ritual_frequency_for_ritual_specialist-accuracy=1.000000
2019-09-01 13:18:16,332 [INFO]  Epoch[202] Time cost=0.246
2019-09-01 13:18:16,339 [INFO]  Saved checkpoint to "model/Most_dysphoric_ritual_frequency_for_ritual_specialist_imputer/model-0202.params"
2019-09-01 13:18:16,361 [INFO]  Epoch[202] Validation-cross-entropy=0.000010
2019-09-01 13:18:16,366 [INFO]  Epoch[202] Validation-Most_dysphoric_ritual_frequency_for_ritual_specialist-accuracy=1.000000
2019-09-01 13:18:16,502 [INFO]  Epoch[203] Batch [0-15]	Speed: 1914.72 samples/sec	cross-entropy=0.000010	Most_dysphoric_ritual_frequency_for_ritual_specialist-accuracy=1.000000
2019-09-01 13:18:16,601 [INFO]  Epoch[203] Train-cross-entropy=0.000007
2019-09-01 13:18:16,603 [INFO]  Epoch[203] Train-Most_dysphoric_ritual_frequency_for_ritual_specialist-accuracy=1.000000
2019-09-01 13:18:16,605 [INFO]  Epoch[203] Time cost=0.236
2019-09-01 13:18:16,612 [INFO]  Saved checkpoint to "model/Most_dysphoric_ritual_frequency_for_ritual_specialist_imputer/model-0203.params"
2019-09-01 13:18:16,637 [INFO]  Epoch[203] Validation-cross-entropy=0.000010
2019-09-01 13:18:16,639 [INFO]  Epoch[203] Validation-Most_dysphoric_ritual_frequency_for_ritual_specialist-accuracy=1.000000
2019-09-01 13:18:16,765 [INFO]  Epoch[204] Batch [0-15]	Speed: 2060.40 samples/sec	cross-entropy=0.000010	Most_dysphoric_ritual_frequency_for_ritual_specialist-accuracy=1.000000
2019-09-01 13:18:16,865 [INFO]  Epoch[204] Train-cross-entropy=0.000007
2019-09-01 13:18:16,868 [INFO]  Epoch[204] Train-Most_dysphoric_ritual_frequency_for_ritual_specialist-accuracy=1.000000
2019-09-01 13:18:16,870 [INFO]  Epoch[204] Time cost=0.229
2019-09-01 13:18:16,877 [INFO]  Saved checkpoint to "model/Most_dysphoric_ritual_frequency_for_ritual_specialist_imputer/model-0204.params"
2019-09-01 13:18:16,900 [INFO]  Epoch[204] Validation-cross-entropy=0.000009
2019-09-01 13:18:16,904 [INFO]  Epoch[204] Validation-Most_dysphoric_ritual_frequency_for_ritual_specialist-accuracy=1.000000
2019-09-01 13:18:17,025 [INFO]  Epoch[205] Batch [0-15]	Speed: 2184.25 samples/sec	cross-entropy=0.000010	Most_dysphoric_ritual_frequency_for_ritual_specialist-accuracy=1.000000
2019-09-01 13:18:17,122 [INFO]  Epoch[205] Train-cross-entropy=0.000007
2019-09-01 13:18:17,124 [INFO]  Epoch[205] Train-Most_dysphoric_ritual_frequency_for_ritual_specialist-accuracy=1.000000
2019-09-01 13:18:17,126 [INFO]  Epoch[205] Time cost=0.218
2019-09-01 13:18:17,133 [INFO]  Saved checkpoint to "model/Most_dysphoric_ritual_frequency_for_ritual_specialist_imputer/model-0205.params"
2019-09-01 13:18:17,155 [INFO]  Epoch[205] Validation-cross-entropy=0.000009
2019-09-01 13:18:17,160 [INFO]  Epoch[205] Validation-Most_dysphoric_ritual_frequency_for_ritual_specialist-accuracy=1.000000
2019-09-01 13:18:17,287 [INFO]  Epoch[206] Batch [0-15]	Speed: 2068.21 samples/sec	cross-entropy=0.000009	Most_dysphoric_ritual_frequency_for_ritual_specialist-accuracy=1.000000
2019-09-01 13:18:17,387 [INFO]  Epoch[206] Train-cross-entropy=0.000006
2019-09-01 13:18:17,389 [INFO]  Epoch[206] Train-Most_dysphoric_ritual_frequency_for_ritual_specialist-accuracy=1.000000
2019-09-01 13:18:17,391 [INFO]  Epoch[206] Time cost=0.228
2019-09-01 13:18:17,399 [INFO]  Saved checkpoint to "model/Most_dysphoric_ritual_frequency_for_ritual_specialist_imputer/model-0206.params"
2019-09-01 13:18:17,421 [INFO]  Epoch[206] Validation-cross-entropy=0.000009
2019-09-01 13:18:17,425 [INFO]  Epoch[206] Validation-Most_dysphoric_ritual_frequency_for_ritual_specialist-accuracy=1.000000
2019-09-01 13:18:17,574 [INFO]  Epoch[207] Batch [0-15]	Speed: 1749.65 samples/sec	cross-entropy=0.000009	Most_dysphoric_ritual_frequency_for_ritual_specialist-accuracy=1.000000
2019-09-01 13:18:17,673 [INFO]  Epoch[207] Train-cross-entropy=0.000006
2019-09-01 13:18:17,676 [INFO]  Epoch[207] Train-Most_dysphoric_ritual_frequency_for_ritual_specialist-accuracy=1.000000
2019-09-01 13:18:17,678 [INFO]  Epoch[207] Time cost=0.250
2019-09-01 13:18:17,685 [INFO]  Saved checkpoint to "model/Most_dysphoric_ritual_frequency_for_ritual_specialist_imputer/model-0207.params"
2019-09-01 13:18:17,708 [INFO]  Epoch[207] Validation-cross-entropy=0.000009
2019-09-01 13:18:17,712 [INFO]  Epoch[207] Validation-Most_dysphoric_ritual_frequency_for_ritual_specialist-accuracy=1.000000
2019-09-01 13:18:17,835 [INFO]  Epoch[208] Batch [0-15]	Speed: 2112.92 samples/sec	cross-entropy=0.000009	Most_dysphoric_ritual_frequency_for_ritual_specialist-accuracy=1.000000
2019-09-01 13:18:17,934 [INFO]  Epoch[208] Train-cross-entropy=0.000006
2019-09-01 13:18:17,936 [INFO]  Epoch[208] Train-Most_dysphoric_ritual_frequency_for_ritual_specialist-accuracy=1.000000
2019-09-01 13:18:17,938 [INFO]  Epoch[208] Time cost=0.224
2019-09-01 13:18:17,945 [INFO]  Saved checkpoint to "model/Most_dysphoric_ritual_frequency_for_ritual_specialist_imputer/model-0208.params"
2019-09-01 13:18:17,970 [INFO]  Epoch[208] Validation-cross-entropy=0.000009
2019-09-01 13:18:17,973 [INFO]  Epoch[208] Validation-Most_dysphoric_ritual_frequency_for_ritual_specialist-accuracy=1.000000
2019-09-01 13:18:18,097 [INFO]  Epoch[209] Batch [0-15]	Speed: 2106.38 samples/sec	cross-entropy=0.000009	Most_dysphoric_ritual_frequency_for_ritual_specialist-accuracy=1.000000
2019-09-01 13:18:18,201 [INFO]  Epoch[209] Train-cross-entropy=0.000006
2019-09-01 13:18:18,204 [INFO]  Epoch[209] Train-Most_dysphoric_ritual_frequency_for_ritual_specialist-accuracy=1.000000
2019-09-01 13:18:18,206 [INFO]  Epoch[209] Time cost=0.230
2019-09-01 13:18:18,213 [INFO]  Saved checkpoint to "model/Most_dysphoric_ritual_frequency_for_ritual_specialist_imputer/model-0209.params"
2019-09-01 13:18:18,236 [INFO]  Epoch[209] Validation-cross-entropy=0.000009
2019-09-01 13:18:18,239 [INFO]  Epoch[209] Validation-Most_dysphoric_ritual_frequency_for_ritual_specialist-accuracy=1.000000
2019-09-01 13:18:18,363 [INFO]  Epoch[210] Batch [0-15]	Speed: 2122.14 samples/sec	cross-entropy=0.000009	Most_dysphoric_ritual_frequency_for_ritual_specialist-accuracy=1.000000
2019-09-01 13:18:18,472 [INFO]  Epoch[210] Train-cross-entropy=0.000006
2019-09-01 13:18:18,474 [INFO]  Epoch[210] Train-Most_dysphoric_ritual_frequency_for_ritual_specialist-accuracy=1.000000
2019-09-01 13:18:18,476 [INFO]  Epoch[210] Time cost=0.234
2019-09-01 13:18:18,484 [INFO]  Saved checkpoint to "model/Most_dysphoric_ritual_frequency_for_ritual_specialist_imputer/model-0210.params"
2019-09-01 13:18:18,507 [INFO]  Epoch[210] Validation-cross-entropy=0.000008
2019-09-01 13:18:18,510 [INFO]  Epoch[210] Validation-Most_dysphoric_ritual_frequency_for_ritual_specialist-accuracy=1.000000
2019-09-01 13:18:18,647 [INFO]  Epoch[211] Batch [0-15]	Speed: 1947.42 samples/sec	cross-entropy=0.000009	Most_dysphoric_ritual_frequency_for_ritual_specialist-accuracy=1.000000
2019-09-01 13:18:18,757 [INFO]  Epoch[211] Train-cross-entropy=0.000006
2019-09-01 13:18:18,760 [INFO]  Epoch[211] Train-Most_dysphoric_ritual_frequency_for_ritual_specialist-accuracy=1.000000
2019-09-01 13:18:18,761 [INFO]  Epoch[211] Time cost=0.248
2019-09-01 13:18:18,768 [INFO]  Saved checkpoint to "model/Most_dysphoric_ritual_frequency_for_ritual_specialist_imputer/model-0211.params"
2019-09-01 13:18:18,796 [INFO]  Epoch[211] Validation-cross-entropy=0.000008
2019-09-01 13:18:18,798 [INFO]  Epoch[211] Validation-Most_dysphoric_ritual_frequency_for_ritual_specialist-accuracy=1.000000
2019-09-01 13:18:18,920 [INFO]  Epoch[212] Batch [0-15]	Speed: 2142.76 samples/sec	cross-entropy=0.000008	Most_dysphoric_ritual_frequency_for_ritual_specialist-accuracy=1.000000
2019-09-01 13:18:19,019 [INFO]  Epoch[212] Train-cross-entropy=0.000006
2019-09-01 13:18:19,021 [INFO]  Epoch[212] Train-Most_dysphoric_ritual_frequency_for_ritual_specialist-accuracy=1.000000
2019-09-01 13:18:19,023 [INFO]  Epoch[212] Time cost=0.223
2019-09-01 13:18:19,030 [INFO]  Saved checkpoint to "model/Most_dysphoric_ritual_frequency_for_ritual_specialist_imputer/model-0212.params"
2019-09-01 13:18:19,051 [INFO]  Epoch[212] Validation-cross-entropy=0.000008
2019-09-01 13:18:19,055 [INFO]  Epoch[212] Validation-Most_dysphoric_ritual_frequency_for_ritual_specialist-accuracy=1.000000
2019-09-01 13:18:19,182 [INFO]  Epoch[213] Batch [0-15]	Speed: 2073.25 samples/sec	cross-entropy=0.000008	Most_dysphoric_ritual_frequency_for_ritual_specialist-accuracy=1.000000
2019-09-01 13:18:19,294 [INFO]  Epoch[213] Train-cross-entropy=0.000006
2019-09-01 13:18:19,296 [INFO]  Epoch[213] Train-Most_dysphoric_ritual_frequency_for_ritual_specialist-accuracy=1.000000
2019-09-01 13:18:19,298 [INFO]  Epoch[213] Time cost=0.239
2019-09-01 13:18:19,304 [INFO]  Saved checkpoint to "model/Most_dysphoric_ritual_frequency_for_ritual_specialist_imputer/model-0213.params"
2019-09-01 13:18:19,333 [INFO]  Epoch[213] Validation-cross-entropy=0.000008
2019-09-01 13:18:19,336 [INFO]  Epoch[213] Validation-Most_dysphoric_ritual_frequency_for_ritual_specialist-accuracy=1.000000
2019-09-01 13:18:19,485 [INFO]  Epoch[214] Batch [0-15]	Speed: 1743.65 samples/sec	cross-entropy=0.000008	Most_dysphoric_ritual_frequency_for_ritual_specialist-accuracy=1.000000
2019-09-01 13:18:19,588 [INFO]  Epoch[214] Train-cross-entropy=0.000005
2019-09-01 13:18:19,590 [INFO]  Epoch[214] Train-Most_dysphoric_ritual_frequency_for_ritual_specialist-accuracy=1.000000
2019-09-01 13:18:19,592 [INFO]  Epoch[214] Time cost=0.254
2019-09-01 13:18:19,599 [INFO]  Saved checkpoint to "model/Most_dysphoric_ritual_frequency_for_ritual_specialist_imputer/model-0214.params"
2019-09-01 13:18:19,623 [INFO]  Epoch[214] Validation-cross-entropy=0.000008
2019-09-01 13:18:19,626 [INFO]  Epoch[214] Validation-Most_dysphoric_ritual_frequency_for_ritual_specialist-accuracy=1.000000
2019-09-01 13:18:19,772 [INFO]  Epoch[215] Batch [0-15]	Speed: 1806.04 samples/sec	cross-entropy=0.000008	Most_dysphoric_ritual_frequency_for_ritual_specialist-accuracy=1.000000
2019-09-01 13:18:19,872 [INFO]  Epoch[215] Train-cross-entropy=0.000005
2019-09-01 13:18:19,874 [INFO]  Epoch[215] Train-Most_dysphoric_ritual_frequency_for_ritual_specialist-accuracy=1.000000
2019-09-01 13:18:19,876 [INFO]  Epoch[215] Time cost=0.248
2019-09-01 13:18:19,884 [INFO]  Saved checkpoint to "model/Most_dysphoric_ritual_frequency_for_ritual_specialist_imputer/model-0215.params"
2019-09-01 13:18:19,906 [INFO]  Epoch[215] Validation-cross-entropy=0.000008
2019-09-01 13:18:19,911 [INFO]  Epoch[215] Validation-Most_dysphoric_ritual_frequency_for_ritual_specialist-accuracy=1.000000
2019-09-01 13:18:20,039 [INFO]  Epoch[216] Batch [0-15]	Speed: 2052.27 samples/sec	cross-entropy=0.000008	Most_dysphoric_ritual_frequency_for_ritual_specialist-accuracy=1.000000
2019-09-01 13:18:20,138 [INFO]  Epoch[216] Train-cross-entropy=0.000005
2019-09-01 13:18:20,141 [INFO]  Epoch[216] Train-Most_dysphoric_ritual_frequency_for_ritual_specialist-accuracy=1.000000
2019-09-01 13:18:20,142 [INFO]  Epoch[216] Time cost=0.228
2019-09-01 13:18:20,149 [INFO]  Saved checkpoint to "model/Most_dysphoric_ritual_frequency_for_ritual_specialist_imputer/model-0216.params"
2019-09-01 13:18:20,170 [INFO]  Epoch[216] Validation-cross-entropy=0.000007
2019-09-01 13:18:20,174 [INFO]  Epoch[216] Validation-Most_dysphoric_ritual_frequency_for_ritual_specialist-accuracy=1.000000
2019-09-01 13:18:20,303 [INFO]  Epoch[217] Batch [0-15]	Speed: 2040.77 samples/sec	cross-entropy=0.000008	Most_dysphoric_ritual_frequency_for_ritual_specialist-accuracy=1.000000
2019-09-01 13:18:20,429 [INFO]  Epoch[217] Train-cross-entropy=0.000005
2019-09-01 13:18:20,432 [INFO]  Epoch[217] Train-Most_dysphoric_ritual_frequency_for_ritual_specialist-accuracy=1.000000
2019-09-01 13:18:20,434 [INFO]  Epoch[217] Time cost=0.257
2019-09-01 13:18:20,446 [INFO]  Saved checkpoint to "model/Most_dysphoric_ritual_frequency_for_ritual_specialist_imputer/model-0217.params"
2019-09-01 13:18:20,476 [INFO]  Epoch[217] Validation-cross-entropy=0.000007
2019-09-01 13:18:20,479 [INFO]  Epoch[217] Validation-Most_dysphoric_ritual_frequency_for_ritual_specialist-accuracy=1.000000
2019-09-01 13:18:20,628 [INFO]  Epoch[218] Batch [0-15]	Speed: 1792.42 samples/sec	cross-entropy=0.000007	Most_dysphoric_ritual_frequency_for_ritual_specialist-accuracy=1.000000
2019-09-01 13:18:20,727 [INFO]  Epoch[218] Train-cross-entropy=0.000005
2019-09-01 13:18:20,730 [INFO]  Epoch[218] Train-Most_dysphoric_ritual_frequency_for_ritual_specialist-accuracy=1.000000
2019-09-01 13:18:20,731 [INFO]  Epoch[218] Time cost=0.251
2019-09-01 13:18:20,738 [INFO]  Saved checkpoint to "model/Most_dysphoric_ritual_frequency_for_ritual_specialist_imputer/model-0218.params"
2019-09-01 13:18:20,759 [INFO]  Epoch[218] Validation-cross-entropy=0.000007
2019-09-01 13:18:20,763 [INFO]  Epoch[218] Validation-Most_dysphoric_ritual_frequency_for_ritual_specialist-accuracy=1.000000
2019-09-01 13:18:20,901 [INFO]  Epoch[219] Batch [0-15]	Speed: 1899.44 samples/sec	cross-entropy=0.000007	Most_dysphoric_ritual_frequency_for_ritual_specialist-accuracy=1.000000
2019-09-01 13:18:21,000 [INFO]  Epoch[219] Train-cross-entropy=0.000005
2019-09-01 13:18:21,002 [INFO]  Epoch[219] Train-Most_dysphoric_ritual_frequency_for_ritual_specialist-accuracy=1.000000
2019-09-01 13:18:21,004 [INFO]  Epoch[219] Time cost=0.239
2019-09-01 13:18:21,011 [INFO]  Saved checkpoint to "model/Most_dysphoric_ritual_frequency_for_ritual_specialist_imputer/model-0219.params"
2019-09-01 13:18:21,034 [INFO]  Epoch[219] Validation-cross-entropy=0.000007
2019-09-01 13:18:21,037 [INFO]  Epoch[219] Validation-Most_dysphoric_ritual_frequency_for_ritual_specialist-accuracy=1.000000
2019-09-01 13:18:21,170 [INFO]  Epoch[220] Batch [0-15]	Speed: 1965.49 samples/sec	cross-entropy=0.000007	Most_dysphoric_ritual_frequency_for_ritual_specialist-accuracy=1.000000
2019-09-01 13:18:21,270 [INFO]  Epoch[220] Train-cross-entropy=0.000005
2019-09-01 13:18:21,272 [INFO]  Epoch[220] Train-Most_dysphoric_ritual_frequency_for_ritual_specialist-accuracy=1.000000
2019-09-01 13:18:21,274 [INFO]  Epoch[220] Time cost=0.233
2019-09-01 13:18:21,281 [INFO]  Saved checkpoint to "model/Most_dysphoric_ritual_frequency_for_ritual_specialist_imputer/model-0220.params"
2019-09-01 13:18:21,306 [INFO]  Epoch[220] Validation-cross-entropy=0.000007
2019-09-01 13:18:21,308 [INFO]  Epoch[220] Validation-Most_dysphoric_ritual_frequency_for_ritual_specialist-accuracy=1.000000
2019-09-01 13:18:21,427 [INFO]  Epoch[221] Batch [0-15]	Speed: 2200.56 samples/sec	cross-entropy=0.000007	Most_dysphoric_ritual_frequency_for_ritual_specialist-accuracy=1.000000
2019-09-01 13:18:21,527 [INFO]  Epoch[221] Train-cross-entropy=0.000005
2019-09-01 13:18:21,529 [INFO]  Epoch[221] Train-Most_dysphoric_ritual_frequency_for_ritual_specialist-accuracy=1.000000
2019-09-01 13:18:21,542 [INFO]  Epoch[221] Time cost=0.231
2019-09-01 13:18:21,555 [INFO]  Saved checkpoint to "model/Most_dysphoric_ritual_frequency_for_ritual_specialist_imputer/model-0221.params"
2019-09-01 13:18:21,593 [INFO]  Epoch[221] Validation-cross-entropy=0.000007
2019-09-01 13:18:21,596 [INFO]  Epoch[221] Validation-Most_dysphoric_ritual_frequency_for_ritual_specialist-accuracy=1.000000
2019-09-01 13:18:21,720 [INFO]  Epoch[222] Batch [0-15]	Speed: 2107.65 samples/sec	cross-entropy=0.000007	Most_dysphoric_ritual_frequency_for_ritual_specialist-accuracy=1.000000
2019-09-01 13:18:21,825 [INFO]  Epoch[222] Train-cross-entropy=0.000005
2019-09-01 13:18:21,827 [INFO]  Epoch[222] Train-Most_dysphoric_ritual_frequency_for_ritual_specialist-accuracy=1.000000
2019-09-01 13:18:21,829 [INFO]  Epoch[222] Time cost=0.230
2019-09-01 13:18:21,835 [INFO]  Saved checkpoint to "model/Most_dysphoric_ritual_frequency_for_ritual_specialist_imputer/model-0222.params"
2019-09-01 13:18:21,860 [INFO]  Epoch[222] Validation-cross-entropy=0.000006
2019-09-01 13:18:21,863 [INFO]  Epoch[222] Validation-Most_dysphoric_ritual_frequency_for_ritual_specialist-accuracy=1.000000
2019-09-01 13:18:21,988 [INFO]  Epoch[223] Batch [0-15]	Speed: 2074.59 samples/sec	cross-entropy=0.000007	Most_dysphoric_ritual_frequency_for_ritual_specialist-accuracy=1.000000
2019-09-01 13:18:22,088 [INFO]  Epoch[223] Train-cross-entropy=0.000004
2019-09-01 13:18:22,090 [INFO]  Epoch[223] Train-Most_dysphoric_ritual_frequency_for_ritual_specialist-accuracy=1.000000
2019-09-01 13:18:22,091 [INFO]  Epoch[223] Time cost=0.227
2019-09-01 13:18:22,098 [INFO]  Saved checkpoint to "model/Most_dysphoric_ritual_frequency_for_ritual_specialist_imputer/model-0223.params"
2019-09-01 13:18:22,126 [INFO]  Epoch[223] Validation-cross-entropy=0.000006
2019-09-01 13:18:22,128 [INFO]  Epoch[223] Validation-Most_dysphoric_ritual_frequency_for_ritual_specialist-accuracy=1.000000
2019-09-01 13:18:22,247 [INFO]  Epoch[224] Batch [0-15]	Speed: 2203.06 samples/sec	cross-entropy=0.000007	Most_dysphoric_ritual_frequency_for_ritual_specialist-accuracy=1.000000
2019-09-01 13:18:22,350 [INFO]  Epoch[224] Train-cross-entropy=0.000004
2019-09-01 13:18:22,352 [INFO]  Epoch[224] Train-Most_dysphoric_ritual_frequency_for_ritual_specialist-accuracy=1.000000
2019-09-01 13:18:22,354 [INFO]  Epoch[224] Time cost=0.224
2019-09-01 13:18:22,361 [INFO]  Saved checkpoint to "model/Most_dysphoric_ritual_frequency_for_ritual_specialist_imputer/model-0224.params"
2019-09-01 13:18:22,386 [INFO]  Epoch[224] Validation-cross-entropy=0.000006
2019-09-01 13:18:22,389 [INFO]  Epoch[224] Validation-Most_dysphoric_ritual_frequency_for_ritual_specialist-accuracy=1.000000
2019-09-01 13:18:22,541 [INFO]  Epoch[225] Batch [0-15]	Speed: 1729.20 samples/sec	cross-entropy=0.000006	Most_dysphoric_ritual_frequency_for_ritual_specialist-accuracy=1.000000
2019-09-01 13:18:22,645 [INFO]  Epoch[225] Train-cross-entropy=0.000004
2019-09-01 13:18:22,647 [INFO]  Epoch[225] Train-Most_dysphoric_ritual_frequency_for_ritual_specialist-accuracy=1.000000
2019-09-01 13:18:22,649 [INFO]  Epoch[225] Time cost=0.258
2019-09-01 13:18:22,657 [INFO]  Saved checkpoint to "model/Most_dysphoric_ritual_frequency_for_ritual_specialist_imputer/model-0225.params"
2019-09-01 13:18:22,681 [INFO]  Epoch[225] Validation-cross-entropy=0.000006
2019-09-01 13:18:22,685 [INFO]  Epoch[225] Validation-Most_dysphoric_ritual_frequency_for_ritual_specialist-accuracy=1.000000
2019-09-01 13:18:22,805 [INFO]  Epoch[226] Batch [0-15]	Speed: 2181.86 samples/sec	cross-entropy=0.000006	Most_dysphoric_ritual_frequency_for_ritual_specialist-accuracy=1.000000
2019-09-01 13:18:22,902 [INFO]  Epoch[226] Train-cross-entropy=0.000004
2019-09-01 13:18:22,904 [INFO]  Epoch[226] Train-Most_dysphoric_ritual_frequency_for_ritual_specialist-accuracy=1.000000
2019-09-01 13:18:22,906 [INFO]  Epoch[226] Time cost=0.218
2019-09-01 13:18:22,913 [INFO]  Saved checkpoint to "model/Most_dysphoric_ritual_frequency_for_ritual_specialist_imputer/model-0226.params"
2019-09-01 13:18:22,938 [INFO]  Epoch[226] Validation-cross-entropy=0.000006
2019-09-01 13:18:22,941 [INFO]  Epoch[226] Validation-Most_dysphoric_ritual_frequency_for_ritual_specialist-accuracy=1.000000
2019-09-01 13:18:23,078 [INFO]  Epoch[227] Batch [0-15]	Speed: 1884.79 samples/sec	cross-entropy=0.000006	Most_dysphoric_ritual_frequency_for_ritual_specialist-accuracy=1.000000
2019-09-01 13:18:23,183 [INFO]  Epoch[227] Train-cross-entropy=0.000004
2019-09-01 13:18:23,185 [INFO]  Epoch[227] Train-Most_dysphoric_ritual_frequency_for_ritual_specialist-accuracy=1.000000
2019-09-01 13:18:23,187 [INFO]  Epoch[227] Time cost=0.245
2019-09-01 13:18:23,195 [INFO]  Saved checkpoint to "model/Most_dysphoric_ritual_frequency_for_ritual_specialist_imputer/model-0227.params"
2019-09-01 13:18:23,220 [INFO]  Epoch[227] Validation-cross-entropy=0.000006
2019-09-01 13:18:23,223 [INFO]  Epoch[227] Validation-Most_dysphoric_ritual_frequency_for_ritual_specialist-accuracy=1.000000
2019-09-01 13:18:23,348 [INFO]  Epoch[228] Batch [0-15]	Speed: 2091.88 samples/sec	cross-entropy=0.000006	Most_dysphoric_ritual_frequency_for_ritual_specialist-accuracy=1.000000
2019-09-01 13:18:23,447 [INFO]  Epoch[228] Train-cross-entropy=0.000004
2019-09-01 13:18:23,449 [INFO]  Epoch[228] Train-Most_dysphoric_ritual_frequency_for_ritual_specialist-accuracy=1.000000
2019-09-01 13:18:23,452 [INFO]  Epoch[228] Time cost=0.226
2019-09-01 13:18:23,459 [INFO]  Saved checkpoint to "model/Most_dysphoric_ritual_frequency_for_ritual_specialist_imputer/model-0228.params"
2019-09-01 13:18:23,482 [INFO]  Epoch[228] Validation-cross-entropy=0.000006
2019-09-01 13:18:23,486 [INFO]  Epoch[228] Validation-Most_dysphoric_ritual_frequency_for_ritual_specialist-accuracy=1.000000
2019-09-01 13:18:23,612 [INFO]  Epoch[229] Batch [0-15]	Speed: 2090.87 samples/sec	cross-entropy=0.000006	Most_dysphoric_ritual_frequency_for_ritual_specialist-accuracy=1.000000
2019-09-01 13:18:23,709 [INFO]  Epoch[229] Train-cross-entropy=0.000004
2019-09-01 13:18:23,711 [INFO]  Epoch[229] Train-Most_dysphoric_ritual_frequency_for_ritual_specialist-accuracy=1.000000
2019-09-01 13:18:23,713 [INFO]  Epoch[229] Time cost=0.224
2019-09-01 13:18:23,720 [INFO]  Saved checkpoint to "model/Most_dysphoric_ritual_frequency_for_ritual_specialist_imputer/model-0229.params"
2019-09-01 13:18:23,743 [INFO]  Epoch[229] Validation-cross-entropy=0.000005
2019-09-01 13:18:23,747 [INFO]  Epoch[229] Validation-Most_dysphoric_ritual_frequency_for_ritual_specialist-accuracy=1.000000
2019-09-01 13:18:23,881 [INFO]  Epoch[230] Batch [0-15]	Speed: 1951.76 samples/sec	cross-entropy=0.000006	Most_dysphoric_ritual_frequency_for_ritual_specialist-accuracy=1.000000
2019-09-01 13:18:23,984 [INFO]  Epoch[230] Train-cross-entropy=0.000004
2019-09-01 13:18:23,986 [INFO]  Epoch[230] Train-Most_dysphoric_ritual_frequency_for_ritual_specialist-accuracy=1.000000
2019-09-01 13:18:23,988 [INFO]  Epoch[230] Time cost=0.238
2019-09-01 13:18:23,994 [INFO]  Saved checkpoint to "model/Most_dysphoric_ritual_frequency_for_ritual_specialist_imputer/model-0230.params"
2019-09-01 13:18:24,022 [INFO]  Epoch[230] Validation-cross-entropy=0.000005
2019-09-01 13:18:24,025 [INFO]  Epoch[230] Validation-Most_dysphoric_ritual_frequency_for_ritual_specialist-accuracy=1.000000
2019-09-01 13:18:24,146 [INFO]  Epoch[231] Batch [0-15]	Speed: 2149.17 samples/sec	cross-entropy=0.000006	Most_dysphoric_ritual_frequency_for_ritual_specialist-accuracy=1.000000
2019-09-01 13:18:24,245 [INFO]  Epoch[231] Train-cross-entropy=0.000004
2019-09-01 13:18:24,248 [INFO]  Epoch[231] Train-Most_dysphoric_ritual_frequency_for_ritual_specialist-accuracy=1.000000
2019-09-01 13:18:24,249 [INFO]  Epoch[231] Time cost=0.223
2019-09-01 13:18:24,256 [INFO]  Saved checkpoint to "model/Most_dysphoric_ritual_frequency_for_ritual_specialist_imputer/model-0231.params"
2019-09-01 13:18:24,280 [INFO]  Epoch[231] Validation-cross-entropy=0.000005
2019-09-01 13:18:24,283 [INFO]  Epoch[231] Validation-Most_dysphoric_ritual_frequency_for_ritual_specialist-accuracy=1.000000
2019-09-01 13:18:24,423 [INFO]  Epoch[232] Batch [0-15]	Speed: 1899.45 samples/sec	cross-entropy=0.000006	Most_dysphoric_ritual_frequency_for_ritual_specialist-accuracy=1.000000
2019-09-01 13:18:24,522 [INFO]  Epoch[232] Train-cross-entropy=0.000004
2019-09-01 13:18:24,524 [INFO]  Epoch[232] Train-Most_dysphoric_ritual_frequency_for_ritual_specialist-accuracy=1.000000
2019-09-01 13:18:24,526 [INFO]  Epoch[232] Time cost=0.240
2019-09-01 13:18:24,533 [INFO]  Saved checkpoint to "model/Most_dysphoric_ritual_frequency_for_ritual_specialist_imputer/model-0232.params"
2019-09-01 13:18:24,553 [INFO]  Epoch[232] Validation-cross-entropy=0.000005
2019-09-01 13:18:24,558 [INFO]  Epoch[232] Validation-Most_dysphoric_ritual_frequency_for_ritual_specialist-accuracy=1.000000
2019-09-01 13:18:24,693 [INFO]  Epoch[233] Batch [0-15]	Speed: 1998.80 samples/sec	cross-entropy=0.000005	Most_dysphoric_ritual_frequency_for_ritual_specialist-accuracy=1.000000
2019-09-01 13:18:24,789 [INFO]  Epoch[233] Train-cross-entropy=0.000004
2019-09-01 13:18:24,791 [INFO]  Epoch[233] Train-Most_dysphoric_ritual_frequency_for_ritual_specialist-accuracy=1.000000
2019-09-01 13:18:24,793 [INFO]  Epoch[233] Time cost=0.232
2019-09-01 13:18:24,800 [INFO]  Saved checkpoint to "model/Most_dysphoric_ritual_frequency_for_ritual_specialist_imputer/model-0233.params"
2019-09-01 13:18:24,825 [INFO]  Epoch[233] Validation-cross-entropy=0.000005
2019-09-01 13:18:24,828 [INFO]  Epoch[233] Validation-Most_dysphoric_ritual_frequency_for_ritual_specialist-accuracy=1.000000
2019-09-01 13:18:24,975 [INFO]  Epoch[234] Batch [0-15]	Speed: 1789.65 samples/sec	cross-entropy=0.000005	Most_dysphoric_ritual_frequency_for_ritual_specialist-accuracy=1.000000
2019-09-01 13:18:25,072 [INFO]  Epoch[234] Train-cross-entropy=0.000004
2019-09-01 13:18:25,075 [INFO]  Epoch[234] Train-Most_dysphoric_ritual_frequency_for_ritual_specialist-accuracy=1.000000
2019-09-01 13:18:25,077 [INFO]  Epoch[234] Time cost=0.247
2019-09-01 13:18:25,084 [INFO]  Saved checkpoint to "model/Most_dysphoric_ritual_frequency_for_ritual_specialist_imputer/model-0234.params"
2019-09-01 13:18:25,109 [INFO]  Epoch[234] Validation-cross-entropy=0.000005
2019-09-01 13:18:25,112 [INFO]  Epoch[234] Validation-Most_dysphoric_ritual_frequency_for_ritual_specialist-accuracy=1.000000
2019-09-01 13:18:25,231 [INFO]  Epoch[235] Batch [0-15]	Speed: 2203.24 samples/sec	cross-entropy=0.000005	Most_dysphoric_ritual_frequency_for_ritual_specialist-accuracy=1.000000
2019-09-01 13:18:25,327 [INFO]  Epoch[235] Train-cross-entropy=0.000004
2019-09-01 13:18:25,329 [INFO]  Epoch[235] Train-Most_dysphoric_ritual_frequency_for_ritual_specialist-accuracy=1.000000
2019-09-01 13:18:25,331 [INFO]  Epoch[235] Time cost=0.216
2019-09-01 13:18:25,338 [INFO]  Saved checkpoint to "model/Most_dysphoric_ritual_frequency_for_ritual_specialist_imputer/model-0235.params"
2019-09-01 13:18:25,359 [INFO]  Epoch[235] Validation-cross-entropy=0.000005
2019-09-01 13:18:25,363 [INFO]  Epoch[235] Validation-Most_dysphoric_ritual_frequency_for_ritual_specialist-accuracy=1.000000
2019-09-01 13:18:25,501 [INFO]  Epoch[236] Batch [0-15]	Speed: 1936.33 samples/sec	cross-entropy=0.000005	Most_dysphoric_ritual_frequency_for_ritual_specialist-accuracy=1.000000
2019-09-01 13:18:25,601 [INFO]  Epoch[236] Train-cross-entropy=0.000003
2019-09-01 13:18:25,604 [INFO]  Epoch[236] Train-Most_dysphoric_ritual_frequency_for_ritual_specialist-accuracy=1.000000
2019-09-01 13:18:25,606 [INFO]  Epoch[236] Time cost=0.240
2019-09-01 13:18:25,613 [INFO]  Saved checkpoint to "model/Most_dysphoric_ritual_frequency_for_ritual_specialist_imputer/model-0236.params"
2019-09-01 13:18:25,635 [INFO]  Epoch[236] Validation-cross-entropy=0.000005
2019-09-01 13:18:25,640 [INFO]  Epoch[236] Validation-Most_dysphoric_ritual_frequency_for_ritual_specialist-accuracy=1.000000
2019-09-01 13:18:25,781 [INFO]  Epoch[237] Batch [0-15]	Speed: 1834.00 samples/sec	cross-entropy=0.000005	Most_dysphoric_ritual_frequency_for_ritual_specialist-accuracy=1.000000
2019-09-01 13:18:25,879 [INFO]  Epoch[237] Train-cross-entropy=0.000003
2019-09-01 13:18:25,881 [INFO]  Epoch[237] Train-Most_dysphoric_ritual_frequency_for_ritual_specialist-accuracy=1.000000
2019-09-01 13:18:25,883 [INFO]  Epoch[237] Time cost=0.241
2019-09-01 13:18:25,891 [INFO]  Saved checkpoint to "model/Most_dysphoric_ritual_frequency_for_ritual_specialist_imputer/model-0237.params"
2019-09-01 13:18:25,914 [INFO]  Epoch[237] Validation-cross-entropy=0.000005
2019-09-01 13:18:25,918 [INFO]  Epoch[237] Validation-Most_dysphoric_ritual_frequency_for_ritual_specialist-accuracy=1.000000
2019-09-01 13:18:26,038 [INFO]  Epoch[238] Batch [0-15]	Speed: 2191.79 samples/sec	cross-entropy=0.000005	Most_dysphoric_ritual_frequency_for_ritual_specialist-accuracy=1.000000
2019-09-01 13:18:26,146 [INFO]  Epoch[238] Train-cross-entropy=0.000003
2019-09-01 13:18:26,148 [INFO]  Epoch[238] Train-Most_dysphoric_ritual_frequency_for_ritual_specialist-accuracy=1.000000
2019-09-01 13:18:26,150 [INFO]  Epoch[238] Time cost=0.229
2019-09-01 13:18:26,157 [INFO]  Saved checkpoint to "model/Most_dysphoric_ritual_frequency_for_ritual_specialist_imputer/model-0238.params"
2019-09-01 13:18:26,179 [INFO]  Epoch[238] Validation-cross-entropy=0.000004
2019-09-01 13:18:26,183 [INFO]  Epoch[238] Validation-Most_dysphoric_ritual_frequency_for_ritual_specialist-accuracy=1.000000
2019-09-01 13:18:26,312 [INFO]  Epoch[239] Batch [0-15]	Speed: 2081.28 samples/sec	cross-entropy=0.000005	Most_dysphoric_ritual_frequency_for_ritual_specialist-accuracy=1.000000
2019-09-01 13:18:26,412 [INFO]  Epoch[239] Train-cross-entropy=0.000003
2019-09-01 13:18:26,415 [INFO]  Epoch[239] Train-Most_dysphoric_ritual_frequency_for_ritual_specialist-accuracy=1.000000
2019-09-01 13:18:26,417 [INFO]  Epoch[239] Time cost=0.230
2019-09-01 13:18:26,424 [INFO]  Saved checkpoint to "model/Most_dysphoric_ritual_frequency_for_ritual_specialist_imputer/model-0239.params"
2019-09-01 13:18:26,448 [INFO]  Epoch[239] Validation-cross-entropy=0.000004
2019-09-01 13:18:26,452 [INFO]  Epoch[239] Validation-Most_dysphoric_ritual_frequency_for_ritual_specialist-accuracy=1.000000
2019-09-01 13:18:26,572 [INFO]  Epoch[240] Batch [0-15]	Speed: 2195.31 samples/sec	cross-entropy=0.000005	Most_dysphoric_ritual_frequency_for_ritual_specialist-accuracy=1.000000
2019-09-01 13:18:26,668 [INFO]  Epoch[240] Train-cross-entropy=0.000003
2019-09-01 13:18:26,671 [INFO]  Epoch[240] Train-Most_dysphoric_ritual_frequency_for_ritual_specialist-accuracy=1.000000
2019-09-01 13:18:26,673 [INFO]  Epoch[240] Time cost=0.218
2019-09-01 13:18:26,680 [INFO]  Saved checkpoint to "model/Most_dysphoric_ritual_frequency_for_ritual_specialist_imputer/model-0240.params"
2019-09-01 13:18:26,705 [INFO]  Epoch[240] Validation-cross-entropy=0.000004
2019-09-01 13:18:26,709 [INFO]  Epoch[240] Validation-Most_dysphoric_ritual_frequency_for_ritual_specialist-accuracy=1.000000
2019-09-01 13:18:26,828 [INFO]  Epoch[241] Batch [0-15]	Speed: 2186.67 samples/sec	cross-entropy=0.000005	Most_dysphoric_ritual_frequency_for_ritual_specialist-accuracy=1.000000
2019-09-01 13:18:26,941 [INFO]  Epoch[241] Train-cross-entropy=0.000003
2019-09-01 13:18:26,944 [INFO]  Epoch[241] Train-Most_dysphoric_ritual_frequency_for_ritual_specialist-accuracy=1.000000
2019-09-01 13:18:26,947 [INFO]  Epoch[241] Time cost=0.237
2019-09-01 13:18:26,958 [INFO]  Saved checkpoint to "model/Most_dysphoric_ritual_frequency_for_ritual_specialist_imputer/model-0241.params"
2019-09-01 13:18:26,989 [INFO]  Epoch[241] Validation-cross-entropy=0.000004
2019-09-01 13:18:26,992 [INFO]  Epoch[241] Validation-Most_dysphoric_ritual_frequency_for_ritual_specialist-accuracy=1.000000
2019-09-01 13:18:27,145 [INFO]  Epoch[242] Batch [0-15]	Speed: 1730.03 samples/sec	cross-entropy=0.000005	Most_dysphoric_ritual_frequency_for_ritual_specialist-accuracy=1.000000
2019-09-01 13:18:27,241 [INFO]  Epoch[242] Train-cross-entropy=0.000003
2019-09-01 13:18:27,243 [INFO]  Epoch[242] Train-Most_dysphoric_ritual_frequency_for_ritual_specialist-accuracy=1.000000
2019-09-01 13:18:27,246 [INFO]  Epoch[242] Time cost=0.251
2019-09-01 13:18:27,253 [INFO]  Saved checkpoint to "model/Most_dysphoric_ritual_frequency_for_ritual_specialist_imputer/model-0242.params"
2019-09-01 13:18:27,274 [INFO]  Epoch[242] Validation-cross-entropy=0.000004
2019-09-01 13:18:27,278 [INFO]  Epoch[242] Validation-Most_dysphoric_ritual_frequency_for_ritual_specialist-accuracy=1.000000
2019-09-01 13:18:27,404 [INFO]  Epoch[243] Batch [0-15]	Speed: 2070.70 samples/sec	cross-entropy=0.000004	Most_dysphoric_ritual_frequency_for_ritual_specialist-accuracy=1.000000
2019-09-01 13:18:27,517 [INFO]  Epoch[243] Train-cross-entropy=0.000003
2019-09-01 13:18:27,519 [INFO]  Epoch[243] Train-Most_dysphoric_ritual_frequency_for_ritual_specialist-accuracy=1.000000
2019-09-01 13:18:27,521 [INFO]  Epoch[243] Time cost=0.241
2019-09-01 13:18:27,528 [INFO]  Saved checkpoint to "model/Most_dysphoric_ritual_frequency_for_ritual_specialist_imputer/model-0243.params"
2019-09-01 13:18:27,556 [INFO]  Epoch[243] Validation-cross-entropy=0.000004
2019-09-01 13:18:27,558 [INFO]  Epoch[243] Validation-Most_dysphoric_ritual_frequency_for_ritual_specialist-accuracy=1.000000
2019-09-01 13:18:27,680 [INFO]  Epoch[244] Batch [0-15]	Speed: 2135.28 samples/sec	cross-entropy=0.000004	Most_dysphoric_ritual_frequency_for_ritual_specialist-accuracy=1.000000
2019-09-01 13:18:27,779 [INFO]  Epoch[244] Train-cross-entropy=0.000003
2019-09-01 13:18:27,781 [INFO]  Epoch[244] Train-Most_dysphoric_ritual_frequency_for_ritual_specialist-accuracy=1.000000
2019-09-01 13:18:27,783 [INFO]  Epoch[244] Time cost=0.223
2019-09-01 13:18:27,791 [INFO]  Saved checkpoint to "model/Most_dysphoric_ritual_frequency_for_ritual_specialist_imputer/model-0244.params"
2019-09-01 13:18:27,816 [INFO]  Epoch[244] Validation-cross-entropy=0.000004
2019-09-01 13:18:27,819 [INFO]  Epoch[244] Validation-Most_dysphoric_ritual_frequency_for_ritual_specialist-accuracy=1.000000
2019-09-01 13:18:27,959 [INFO]  Epoch[245] Batch [0-15]	Speed: 1902.80 samples/sec	cross-entropy=0.000004	Most_dysphoric_ritual_frequency_for_ritual_specialist-accuracy=1.000000
2019-09-01 13:18:28,058 [INFO]  Epoch[245] Train-cross-entropy=0.000003
2019-09-01 13:18:28,061 [INFO]  Epoch[245] Train-Most_dysphoric_ritual_frequency_for_ritual_specialist-accuracy=1.000000
2019-09-01 13:18:28,062 [INFO]  Epoch[245] Time cost=0.242
2019-09-01 13:18:28,070 [INFO]  Saved checkpoint to "model/Most_dysphoric_ritual_frequency_for_ritual_specialist_imputer/model-0245.params"
2019-09-01 13:18:28,094 [INFO]  Epoch[245] Validation-cross-entropy=0.000004
2019-09-01 13:18:28,097 [INFO]  Epoch[245] Validation-Most_dysphoric_ritual_frequency_for_ritual_specialist-accuracy=1.000000
2019-09-01 13:18:28,217 [INFO]  Epoch[246] Batch [0-15]	Speed: 2177.39 samples/sec	cross-entropy=0.000004	Most_dysphoric_ritual_frequency_for_ritual_specialist-accuracy=1.000000
2019-09-01 13:18:28,316 [INFO]  Epoch[246] Train-cross-entropy=0.000003
2019-09-01 13:18:28,318 [INFO]  Epoch[246] Train-Most_dysphoric_ritual_frequency_for_ritual_specialist-accuracy=1.000000
2019-09-01 13:18:28,320 [INFO]  Epoch[246] Time cost=0.221
2019-09-01 13:18:28,328 [INFO]  Saved checkpoint to "model/Most_dysphoric_ritual_frequency_for_ritual_specialist_imputer/model-0246.params"
2019-09-01 13:18:28,350 [INFO]  Epoch[246] Validation-cross-entropy=0.000004
2019-09-01 13:18:28,354 [INFO]  Epoch[246] Validation-Most_dysphoric_ritual_frequency_for_ritual_specialist-accuracy=1.000000
2019-09-01 13:18:28,481 [INFO]  Epoch[247] Batch [0-15]	Speed: 2109.35 samples/sec	cross-entropy=0.000004	Most_dysphoric_ritual_frequency_for_ritual_specialist-accuracy=1.000000
2019-09-01 13:18:28,581 [INFO]  Epoch[247] Train-cross-entropy=0.000003
2019-09-01 13:18:28,583 [INFO]  Epoch[247] Train-Most_dysphoric_ritual_frequency_for_ritual_specialist-accuracy=1.000000
2019-09-01 13:18:28,585 [INFO]  Epoch[247] Time cost=0.228
2019-09-01 13:18:28,592 [INFO]  Saved checkpoint to "model/Most_dysphoric_ritual_frequency_for_ritual_specialist_imputer/model-0247.params"
2019-09-01 13:18:28,617 [INFO]  Epoch[247] Validation-cross-entropy=0.000004
2019-09-01 13:18:28,619 [INFO]  Epoch[247] Validation-Most_dysphoric_ritual_frequency_for_ritual_specialist-accuracy=1.000000
2019-09-01 13:18:28,755 [INFO]  Epoch[248] Batch [0-15]	Speed: 1962.52 samples/sec	cross-entropy=0.000004	Most_dysphoric_ritual_frequency_for_ritual_specialist-accuracy=1.000000
2019-09-01 13:18:28,854 [INFO]  Epoch[248] Train-cross-entropy=0.000003
2019-09-01 13:18:28,856 [INFO]  Epoch[248] Train-Most_dysphoric_ritual_frequency_for_ritual_specialist-accuracy=1.000000
2019-09-01 13:18:28,858 [INFO]  Epoch[248] Time cost=0.236
2019-09-01 13:18:28,865 [INFO]  Saved checkpoint to "model/Most_dysphoric_ritual_frequency_for_ritual_specialist_imputer/model-0248.params"
2019-09-01 13:18:28,886 [INFO]  Epoch[248] Validation-cross-entropy=0.000004
2019-09-01 13:18:28,890 [INFO]  Epoch[248] Validation-Most_dysphoric_ritual_frequency_for_ritual_specialist-accuracy=1.000000
2019-09-01 13:18:29,014 [INFO]  Epoch[249] Batch [0-15]	Speed: 2123.31 samples/sec	cross-entropy=0.000004	Most_dysphoric_ritual_frequency_for_ritual_specialist-accuracy=1.000000
2019-09-01 13:18:29,112 [INFO]  Epoch[249] Train-cross-entropy=0.000003
2019-09-01 13:18:29,114 [INFO]  Epoch[249] Train-Most_dysphoric_ritual_frequency_for_ritual_specialist-accuracy=1.000000
2019-09-01 13:18:29,116 [INFO]  Epoch[249] Time cost=0.223
2019-09-01 13:18:29,123 [INFO]  Saved checkpoint to "model/Most_dysphoric_ritual_frequency_for_ritual_specialist_imputer/model-0249.params"
2019-09-01 13:18:29,148 [INFO]  Epoch[249] Validation-cross-entropy=0.000004
2019-09-01 13:18:29,151 [INFO]  Epoch[249] Validation-Most_dysphoric_ritual_frequency_for_ritual_specialist-accuracy=1.000000
2019-09-01 13:18:29,293 [INFO]  Epoch[250] Batch [0-15]	Speed: 1852.81 samples/sec	cross-entropy=0.000004	Most_dysphoric_ritual_frequency_for_ritual_specialist-accuracy=1.000000
2019-09-01 13:18:29,392 [INFO]  Epoch[250] Train-cross-entropy=0.000002
2019-09-01 13:18:29,394 [INFO]  Epoch[250] Train-Most_dysphoric_ritual_frequency_for_ritual_specialist-accuracy=1.000000
[truncated: 986,391 more chars]
