# Supplementary material for: The two types of society: Computationally revealing recurrent social formations and their evolutionary trajectories
Source: PLoS One. 2020 May 13;15(5):e0232609. doi: 10.1371/journal.pone.0232609 (PMC7219743; doi:10.1371/journal.pone.0232609)
Supplement: S2 File — We include our Python 3 program that begins with the original, untampered Seshat database and performs the entire process of turning it into Shiny Seshat (including all error correction, Complexity Characteristic creation, imputation of missing values, etc.). (ZIP) [file pone.0232609.s004.zip › model/High_gods_(creator_gods)_imputer/fit-test-metrics.json]

{"High_gods_(creator_gods)": {"class_counts": [["moralizing", 32], ["inactive", 12], ["active", 9], ["0", 8]], "avg_precision": 0.9722222222222222, "avg_recall": 0.9921875, "avg_f1": 0.9813258636788049, "avg_accuracy": 0.9836065573770492, "weighted_precision": 0.9854280510018215, "weighted_recall": 0.9836065573770492, "weighted_f1": 0.9839586107667111, "weighted_accuracy": 0.9836065573770492, "class_precision": [1.0, 1.0, 1.0, 0.8888888888888888], "class_recall": [0.96875, 1.0, 1.0, 1.0], "class_f1": [0.9841269841269841, 1.0, 1.0, 0.9411764705882353], "class_accuracy": 0.9836065573770492, "num_classes": 4, "num_applicable_rows": 61, "confusion_matrix": [["moralizing", [["moralizing", 31], ["0", 1]]], ["inactive", [["inactive", 12]]], ["active", [["active", 9]]], ["0", [["0", 8]]]], "precision_recall_curves": {"moralizing": {"precision": [1.0, 1.0, 1.0, 1.0], "recall": [1.0, 0.96875, 0.9375, 0.0], "thresholds": [0.2965942621231079, 0.9999958276748657, 1.0]}, "inactive": {"precision": [1.0, 1.0, 1.0], "recall": [1.0, 0.9166666666666666, 0.0], "thresholds": [0.9187704920768738, 1.0]}, "0": {"precision": [1.0, 1.0, 1.0], "recall": [1.0, 0.875, 0.0], "thresholds": [0.9999998807907104, 1.0]}, "active": {"precision": [1.0, 1.0], "recall": [1.0, 0.0], "thresholds": [1.0]}}}}
