# Supplementary material for: The two types of society: Computationally revealing recurrent social formations and their evolutionary trajectories
Source: PLoS One. 2020 May 13;15(5):e0232609. doi: 10.1371/journal.pone.0232609 (PMC7219743; doi:10.1371/journal.pone.0232609)
Supplement: S2 File — We include our Python 3 program that begins with the original, untampered Seshat database and performs the entire process of turning it into Shiny Seshat (including all error correction, Complexity Characteristic creation, imputation of missing values, etc.). (ZIP) [file pone.0232609.s004.zip › model/Most_frequent_ritual_frequency_per_participant_imputer/imputer.log]

2019-09-01 13:22:12,780 [INFO]  CategoricalEncoder for column Most_frequent_ritual_frequency_per_participant                                found only 83 occurrences of value seasonally
2019-09-01 13:22:12,784 [INFO]  CategoricalEncoder for column Most_frequent_ritual_frequency_per_participant                                found only 80 occurrences of value monthly
2019-09-01 13:22:12,787 [INFO]  CategoricalEncoder for column Most_frequent_ritual_frequency_per_participant                                found only 13 occurrences of value yearly
2019-09-01 13:22:12,789 [INFO]  CategoricalEncoder for column Most_frequent_ritual_frequency_per_participant                                found only 5 occurrences of value monthly/seasonal
2019-09-01 13:22:12,791 [INFO]  CategoricalEncoder for column Most_frequent_ritual_frequency_per_participant                                found only 3 occurrences of value once in a lifetime
2019-09-01 13:22:14,908 [INFO]  
========== start: fit model
2019-09-01 13:22:14,910 [WARNING]  Already bound, ignoring bind()
2019-09-01 13:22:15,070 [INFO]  Epoch[0] Batch [0-21]	Speed: 2246.72 samples/sec	cross-entropy=1.223355	Most_frequent_ritual_frequency_per_participant-accuracy=0.514205
2019-09-01 13:22:15,220 [INFO]  Epoch[0] Train-cross-entropy=0.770287
2019-09-01 13:22:15,223 [INFO]  Epoch[0] Train-Most_frequent_ritual_frequency_per_participant-accuracy=0.713816
2019-09-01 13:22:15,225 [INFO]  Epoch[0] Time cost=0.312
2019-09-01 13:22:15,231 [INFO]  Saved checkpoint to "model/Most_frequent_ritual_frequency_per_participant_imputer/model-0000.params"
2019-09-01 13:22:15,273 [INFO]  Epoch[0] Validation-cross-entropy=0.941636
2019-09-01 13:22:15,277 [INFO]  Epoch[0] Validation-Most_frequent_ritual_frequency_per_participant-accuracy=0.600000
2019-09-01 13:22:15,435 [INFO]  Epoch[1] Batch [0-21]	Speed: 2326.61 samples/sec	cross-entropy=0.527695	Most_frequent_ritual_frequency_per_participant-accuracy=0.786932
2019-09-01 13:22:15,588 [INFO]  Epoch[1] Train-cross-entropy=0.433710
2019-09-01 13:22:15,590 [INFO]  Epoch[1] Train-Most_frequent_ritual_frequency_per_participant-accuracy=0.845395
2019-09-01 13:22:15,592 [INFO]  Epoch[1] Time cost=0.311
2019-09-01 13:22:15,599 [INFO]  Saved checkpoint to "model/Most_frequent_ritual_frequency_per_participant_imputer/model-0001.params"
2019-09-01 13:22:15,623 [INFO]  Epoch[1] Validation-cross-entropy=0.552408
2019-09-01 13:22:15,626 [INFO]  Epoch[1] Validation-Most_frequent_ritual_frequency_per_participant-accuracy=0.725000
2019-09-01 13:22:15,788 [INFO]  Epoch[2] Batch [0-21]	Speed: 2194.92 samples/sec	cross-entropy=0.333685	Most_frequent_ritual_frequency_per_participant-accuracy=0.917614
2019-09-01 13:22:15,957 [INFO]  Epoch[2] Train-cross-entropy=0.269332
2019-09-01 13:22:15,959 [INFO]  Epoch[2] Train-Most_frequent_ritual_frequency_per_participant-accuracy=0.921053
2019-09-01 13:22:15,962 [INFO]  Epoch[2] Time cost=0.334
2019-09-01 13:22:15,969 [INFO]  Saved checkpoint to "model/Most_frequent_ritual_frequency_per_participant_imputer/model-0002.params"
2019-09-01 13:22:15,998 [INFO]  Epoch[2] Validation-cross-entropy=0.332568
2019-09-01 13:22:16,000 [INFO]  Epoch[2] Validation-Most_frequent_ritual_frequency_per_participant-accuracy=0.875000
2019-09-01 13:22:16,146 [INFO]  Epoch[3] Batch [0-21]	Speed: 2464.77 samples/sec	cross-entropy=0.216112	Most_frequent_ritual_frequency_per_participant-accuracy=0.948864
2019-09-01 13:22:16,275 [INFO]  Epoch[3] Train-cross-entropy=0.181979
2019-09-01 13:22:16,277 [INFO]  Epoch[3] Train-Most_frequent_ritual_frequency_per_participant-accuracy=0.953947
2019-09-01 13:22:16,279 [INFO]  Epoch[3] Time cost=0.277
2019-09-01 13:22:16,286 [INFO]  Saved checkpoint to "model/Most_frequent_ritual_frequency_per_participant_imputer/model-0003.params"
2019-09-01 13:22:16,314 [INFO]  Epoch[3] Validation-cross-entropy=0.242074
2019-09-01 13:22:16,318 [INFO]  Epoch[3] Validation-Most_frequent_ritual_frequency_per_participant-accuracy=0.912500
2019-09-01 13:22:16,490 [INFO]  Epoch[4] Batch [0-21]	Speed: 2062.07 samples/sec	cross-entropy=0.146694	Most_frequent_ritual_frequency_per_participant-accuracy=0.965909
2019-09-01 13:22:16,620 [INFO]  Epoch[4] Train-cross-entropy=0.133186
2019-09-01 13:22:16,623 [INFO]  Epoch[4] Train-Most_frequent_ritual_frequency_per_participant-accuracy=0.960526
2019-09-01 13:22:16,626 [INFO]  Epoch[4] Time cost=0.306
2019-09-01 13:22:16,633 [INFO]  Saved checkpoint to "model/Most_frequent_ritual_frequency_per_participant_imputer/model-0004.params"
2019-09-01 13:22:16,663 [INFO]  Epoch[4] Validation-cross-entropy=0.192306
2019-09-01 13:22:16,666 [INFO]  Epoch[4] Validation-Most_frequent_ritual_frequency_per_participant-accuracy=0.962500
2019-09-01 13:22:16,815 [INFO]  Epoch[5] Batch [0-21]	Speed: 2413.86 samples/sec	cross-entropy=0.102800	Most_frequent_ritual_frequency_per_participant-accuracy=0.974432
2019-09-01 13:22:16,947 [INFO]  Epoch[5] Train-cross-entropy=0.094265
2019-09-01 13:22:16,949 [INFO]  Epoch[5] Train-Most_frequent_ritual_frequency_per_participant-accuracy=0.973684
2019-09-01 13:22:16,952 [INFO]  Epoch[5] Time cost=0.283
2019-09-01 13:22:16,960 [INFO]  Saved checkpoint to "model/Most_frequent_ritual_frequency_per_participant_imputer/model-0005.params"
2019-09-01 13:22:16,987 [INFO]  Epoch[5] Validation-cross-entropy=0.177363
2019-09-01 13:22:16,991 [INFO]  Epoch[5] Validation-Most_frequent_ritual_frequency_per_participant-accuracy=0.962500
2019-09-01 13:22:17,133 [INFO]  Epoch[6] Batch [0-21]	Speed: 2514.46 samples/sec	cross-entropy=0.073159	Most_frequent_ritual_frequency_per_participant-accuracy=0.982955
2019-09-01 13:22:17,259 [INFO]  Epoch[6] Train-cross-entropy=0.067050
2019-09-01 13:22:17,262 [INFO]  Epoch[6] Train-Most_frequent_ritual_frequency_per_participant-accuracy=0.980263
2019-09-01 13:22:17,265 [INFO]  Epoch[6] Time cost=0.272
2019-09-01 13:22:17,272 [INFO]  Saved checkpoint to "model/Most_frequent_ritual_frequency_per_participant_imputer/model-0006.params"
2019-09-01 13:22:17,299 [INFO]  Epoch[6] Validation-cross-entropy=0.164689
2019-09-01 13:22:17,301 [INFO]  Epoch[6] Validation-Most_frequent_ritual_frequency_per_participant-accuracy=0.962500
2019-09-01 13:22:17,443 [INFO]  Epoch[7] Batch [0-21]	Speed: 2523.43 samples/sec	cross-entropy=0.053732	Most_frequent_ritual_frequency_per_participant-accuracy=0.985795
2019-09-01 13:22:17,565 [INFO]  Epoch[7] Train-cross-entropy=0.048995
2019-09-01 13:22:17,567 [INFO]  Epoch[7] Train-Most_frequent_ritual_frequency_per_participant-accuracy=0.986842
2019-09-01 13:22:17,569 [INFO]  Epoch[7] Time cost=0.266
2019-09-01 13:22:17,575 [INFO]  Saved checkpoint to "model/Most_frequent_ritual_frequency_per_participant_imputer/model-0007.params"
2019-09-01 13:22:17,601 [INFO]  Epoch[7] Validation-cross-entropy=0.157159
2019-09-01 13:22:17,603 [INFO]  Epoch[7] Validation-Most_frequent_ritual_frequency_per_participant-accuracy=0.950000
2019-09-01 13:22:17,762 [INFO]  Epoch[8] Batch [0-21]	Speed: 2248.73 samples/sec	cross-entropy=0.040064	Most_frequent_ritual_frequency_per_participant-accuracy=0.991477
2019-09-01 13:22:17,901 [INFO]  Epoch[8] Train-cross-entropy=0.036483
2019-09-01 13:22:17,904 [INFO]  Epoch[8] Train-Most_frequent_ritual_frequency_per_participant-accuracy=0.993421
2019-09-01 13:22:17,907 [INFO]  Epoch[8] Time cost=0.301
2019-09-01 13:22:17,914 [INFO]  Saved checkpoint to "model/Most_frequent_ritual_frequency_per_participant_imputer/model-0008.params"
2019-09-01 13:22:17,942 [INFO]  Epoch[8] Validation-cross-entropy=0.151384
2019-09-01 13:22:17,946 [INFO]  Epoch[8] Validation-Most_frequent_ritual_frequency_per_participant-accuracy=0.950000
2019-09-01 13:22:18,111 [INFO]  Epoch[9] Batch [0-21]	Speed: 2176.33 samples/sec	cross-entropy=0.030054	Most_frequent_ritual_frequency_per_participant-accuracy=0.994318
2019-09-01 13:22:18,246 [INFO]  Epoch[9] Train-cross-entropy=0.027951
2019-09-01 13:22:18,248 [INFO]  Epoch[9] Train-Most_frequent_ritual_frequency_per_participant-accuracy=0.996711
2019-09-01 13:22:18,250 [INFO]  Epoch[9] Time cost=0.302
2019-09-01 13:22:18,257 [INFO]  Saved checkpoint to "model/Most_frequent_ritual_frequency_per_participant_imputer/model-0009.params"
2019-09-01 13:22:18,292 [INFO]  Epoch[9] Validation-cross-entropy=0.150999
2019-09-01 13:22:18,294 [INFO]  Epoch[9] Validation-Most_frequent_ritual_frequency_per_participant-accuracy=0.962500
2019-09-01 13:22:18,463 [INFO]  Epoch[10] Batch [0-21]	Speed: 2160.85 samples/sec	cross-entropy=0.022938	Most_frequent_ritual_frequency_per_participant-accuracy=0.994318
2019-09-01 13:22:18,590 [INFO]  Epoch[10] Train-cross-entropy=0.021631
2019-09-01 13:22:18,593 [INFO]  Epoch[10] Train-Most_frequent_ritual_frequency_per_participant-accuracy=1.000000
2019-09-01 13:22:18,595 [INFO]  Epoch[10] Time cost=0.298
2019-09-01 13:22:18,601 [INFO]  Saved checkpoint to "model/Most_frequent_ritual_frequency_per_participant_imputer/model-0010.params"
2019-09-01 13:22:18,625 [INFO]  Epoch[10] Validation-cross-entropy=0.154155
2019-09-01 13:22:18,628 [INFO]  Epoch[10] Validation-Most_frequent_ritual_frequency_per_participant-accuracy=0.962500
2019-09-01 13:22:18,779 [INFO]  Epoch[11] Batch [0-21]	Speed: 2361.14 samples/sec	cross-entropy=0.018052	Most_frequent_ritual_frequency_per_participant-accuracy=0.997159
2019-09-01 13:22:18,923 [INFO]  Epoch[11] Train-cross-entropy=0.017281
2019-09-01 13:22:18,925 [INFO]  Epoch[11] Train-Most_frequent_ritual_frequency_per_participant-accuracy=1.000000
2019-09-01 13:22:18,928 [INFO]  Epoch[11] Time cost=0.298
2019-09-01 13:22:18,935 [INFO]  Saved checkpoint to "model/Most_frequent_ritual_frequency_per_participant_imputer/model-0011.params"
2019-09-01 13:22:18,969 [INFO]  Epoch[11] Validation-cross-entropy=0.157071
2019-09-01 13:22:18,972 [INFO]  Epoch[11] Validation-Most_frequent_ritual_frequency_per_participant-accuracy=0.962500
2019-09-01 13:22:19,131 [INFO]  Epoch[12] Batch [0-21]	Speed: 2273.58 samples/sec	cross-entropy=0.014167	Most_frequent_ritual_frequency_per_participant-accuracy=0.997159
2019-09-01 13:22:19,263 [INFO]  Epoch[12] Train-cross-entropy=0.013099
2019-09-01 13:22:19,266 [INFO]  Epoch[12] Train-Most_frequent_ritual_frequency_per_participant-accuracy=1.000000
2019-09-01 13:22:19,269 [INFO]  Epoch[12] Time cost=0.295
2019-09-01 13:22:19,278 [INFO]  Saved checkpoint to "model/Most_frequent_ritual_frequency_per_participant_imputer/model-0012.params"
2019-09-01 13:22:19,306 [INFO]  Epoch[12] Validation-cross-entropy=0.160280
2019-09-01 13:22:19,309 [INFO]  Epoch[12] Validation-Most_frequent_ritual_frequency_per_participant-accuracy=0.962500
2019-09-01 13:22:19,460 [INFO]  Epoch[13] Batch [0-21]	Speed: 2371.16 samples/sec	cross-entropy=0.011204	Most_frequent_ritual_frequency_per_participant-accuracy=1.000000
2019-09-01 13:22:19,594 [INFO]  Epoch[13] Train-cross-entropy=0.010543
2019-09-01 13:22:19,597 [INFO]  Epoch[13] Train-Most_frequent_ritual_frequency_per_participant-accuracy=1.000000
2019-09-01 13:22:19,599 [INFO]  Epoch[13] Time cost=0.288
2019-09-01 13:22:19,607 [INFO]  Saved checkpoint to "model/Most_frequent_ritual_frequency_per_participant_imputer/model-0013.params"
2019-09-01 13:22:19,636 [INFO]  No improvement detected for 5 epochs compared to 0.15138365142047405 last error obtained: 0.1616490541025996, stopping here
2019-09-01 13:22:19,638 [INFO]  
========== done (4.730856657028198 s) fit model
2019-09-01 13:22:22,368 [INFO]  CategoricalEncoder for column Most_widespread_ritual_frequency_for_audience                                found only 62 occurrences of value daily
2019-09-01 13:22:22,372 [INFO]  CategoricalEncoder for column Most_widespread_ritual_frequency_for_audience                                found only 51 occurrences of value yearly
2019-09-01 13:22:22,374 [INFO]  CategoricalEncoder for column Most_widespread_ritual_frequency_for_audience                                found only 38 occurrences of value monthly
2019-09-01 13:22:22,376 [INFO]  CategoricalEncoder for column Most_widespread_ritual_frequency_for_audience                                found only 19 occurrences of value weekly
2019-09-01 13:22:22,381 [INFO]  CategoricalEncoder for column Most_widespread_ritual_frequency_for_audience                                found only 19 occurrences of value seasonally
2019-09-01 13:22:22,384 [INFO]  CategoricalEncoder for column Most_widespread_ritual_frequency_for_audience                                found only 6 occurrences of value once per generation
2019-09-01 13:22:22,387 [INFO]  CategoricalEncoder for column Most_widespread_ritual_frequency_for_audience                                found only 3 occurrences of value not applicalbe
2019-09-01 13:22:22,389 [INFO]  CategoricalEncoder for column Most_widespread_ritual_frequency_for_audience                                found only 1 occurrences of value seasonal
2019-09-01 13:22:24,286 [WARNING]  Test set does not contain any ocurrences of values [not applicalbe] in column [Most_widespread_ritual_frequency_for_audience], consider using a more representative test set.
2019-09-01 13:22:24,291 [INFO]  
========== start: fit model
2019-09-01 13:22:24,293 [WARNING]  Already bound, ignoring bind()
2019-09-01 13:22:24,449 [INFO]  Epoch[0] Batch [0-21]	Speed: 2334.41 samples/sec	cross-entropy=1.160239	Most_widespread_ritual_frequency_for_audience-accuracy=0.701705
2019-09-01 13:22:24,589 [INFO]  Epoch[0] Train-cross-entropy=0.901063
2019-09-01 13:22:24,592 [INFO]  Epoch[0] Train-Most_widespread_ritual_frequency_for_audience-accuracy=0.684375
2019-09-01 13:22:24,594 [INFO]  Epoch[0] Time cost=0.298
2019-09-01 13:22:24,600 [INFO]  Saved checkpoint to "model/Most_widespread_ritual_frequency_for_audience_imputer/model-0000.params"
2019-09-01 13:22:24,625 [INFO]  Epoch[0] Validation-cross-entropy=0.852537
2019-09-01 13:22:24,627 [INFO]  Epoch[0] Validation-Most_widespread_ritual_frequency_for_audience-accuracy=0.662500
2019-09-01 13:22:24,780 [INFO]  Epoch[1] Batch [0-21]	Speed: 2339.81 samples/sec	cross-entropy=0.582584	Most_widespread_ritual_frequency_for_audience-accuracy=0.778409
2019-09-01 13:22:24,930 [INFO]  Epoch[1] Train-cross-entropy=0.546049
2019-09-01 13:22:24,932 [INFO]  Epoch[1] Train-Most_widespread_ritual_frequency_for_audience-accuracy=0.800000
2019-09-01 13:22:24,934 [INFO]  Epoch[1] Time cost=0.305
2019-09-01 13:22:24,941 [INFO]  Saved checkpoint to "model/Most_widespread_ritual_frequency_for_audience_imputer/model-0001.params"
2019-09-01 13:22:24,966 [INFO]  Epoch[1] Validation-cross-entropy=0.593873
2019-09-01 13:22:24,968 [INFO]  Epoch[1] Validation-Most_widespread_ritual_frequency_for_audience-accuracy=0.787500
2019-09-01 13:22:25,120 [INFO]  Epoch[2] Batch [0-21]	Speed: 2341.49 samples/sec	cross-entropy=0.327338	Most_widespread_ritual_frequency_for_audience-accuracy=0.903409
2019-09-01 13:22:25,266 [INFO]  Epoch[2] Train-cross-entropy=0.316463
2019-09-01 13:22:25,269 [INFO]  Epoch[2] Train-Most_widespread_ritual_frequency_for_audience-accuracy=0.906250
2019-09-01 13:22:25,271 [INFO]  Epoch[2] Time cost=0.301
2019-09-01 13:22:25,277 [INFO]  Saved checkpoint to "model/Most_widespread_ritual_frequency_for_audience_imputer/model-0002.params"
2019-09-01 13:22:25,302 [INFO]  Epoch[2] Validation-cross-entropy=0.428055
2019-09-01 13:22:25,304 [INFO]  Epoch[2] Validation-Most_widespread_ritual_frequency_for_audience-accuracy=0.850000
2019-09-01 13:22:25,457 [INFO]  Epoch[3] Batch [0-21]	Speed: 2331.51 samples/sec	cross-entropy=0.188427	Most_widespread_ritual_frequency_for_audience-accuracy=0.954545
2019-09-01 13:22:25,595 [INFO]  Epoch[3] Train-cross-entropy=0.184236
2019-09-01 13:22:25,597 [INFO]  Epoch[3] Train-Most_widespread_ritual_frequency_for_audience-accuracy=0.953125
2019-09-01 13:22:25,599 [INFO]  Epoch[3] Time cost=0.293
2019-09-01 13:22:25,606 [INFO]  Saved checkpoint to "model/Most_widespread_ritual_frequency_for_audience_imputer/model-0003.params"
2019-09-01 13:22:25,631 [INFO]  Epoch[3] Validation-cross-entropy=0.328996
2019-09-01 13:22:25,633 [INFO]  Epoch[3] Validation-Most_widespread_ritual_frequency_for_audience-accuracy=0.887500
2019-09-01 13:22:25,785 [INFO]  Epoch[4] Batch [0-21]	Speed: 2344.86 samples/sec	cross-entropy=0.110727	Most_widespread_ritual_frequency_for_audience-accuracy=0.971591
2019-09-01 13:22:25,925 [INFO]  Epoch[4] Train-cross-entropy=0.110736
2019-09-01 13:22:25,928 [INFO]  Epoch[4] Train-Most_widespread_ritual_frequency_for_audience-accuracy=0.968750
2019-09-01 13:22:25,930 [INFO]  Epoch[4] Time cost=0.295
2019-09-01 13:22:25,937 [INFO]  Saved checkpoint to "model/Most_widespread_ritual_frequency_for_audience_imputer/model-0004.params"
2019-09-01 13:22:25,961 [INFO]  Epoch[4] Validation-cross-entropy=0.267505
2019-09-01 13:22:25,964 [INFO]  Epoch[4] Validation-Most_widespread_ritual_frequency_for_audience-accuracy=0.900000
2019-09-01 13:22:26,124 [INFO]  Epoch[5] Batch [0-21]	Speed: 2228.04 samples/sec	cross-entropy=0.068505	Most_widespread_ritual_frequency_for_audience-accuracy=0.982955
2019-09-01 13:22:26,269 [INFO]  Epoch[5] Train-cross-entropy=0.067704
2019-09-01 13:22:26,272 [INFO]  Epoch[5] Train-Most_widespread_ritual_frequency_for_audience-accuracy=0.990625
2019-09-01 13:22:26,274 [INFO]  Epoch[5] Time cost=0.308
2019-09-01 13:22:26,282 [INFO]  Saved checkpoint to "model/Most_widespread_ritual_frequency_for_audience_imputer/model-0005.params"
2019-09-01 13:22:26,310 [INFO]  Epoch[5] Validation-cross-entropy=0.214749
2019-09-01 13:22:26,312 [INFO]  Epoch[5] Validation-Most_widespread_ritual_frequency_for_audience-accuracy=0.900000
2019-09-01 13:22:26,466 [INFO]  Epoch[6] Batch [0-21]	Speed: 2326.16 samples/sec	cross-entropy=0.046042	Most_widespread_ritual_frequency_for_audience-accuracy=0.988636
2019-09-01 13:22:26,604 [INFO]  Epoch[6] Train-cross-entropy=0.046474
2019-09-01 13:22:26,609 [INFO]  Epoch[6] Train-Most_widespread_ritual_frequency_for_audience-accuracy=0.990625
2019-09-01 13:22:26,611 [INFO]  Epoch[6] Time cost=0.297
2019-09-01 13:22:26,618 [INFO]  Saved checkpoint to "model/Most_widespread_ritual_frequency_for_audience_imputer/model-0006.params"
2019-09-01 13:22:26,648 [INFO]  Epoch[6] Validation-cross-entropy=0.187695
2019-09-01 13:22:26,650 [INFO]  Epoch[6] Validation-Most_widespread_ritual_frequency_for_audience-accuracy=0.937500
2019-09-01 13:22:26,816 [INFO]  Epoch[7] Batch [0-21]	Speed: 2158.53 samples/sec	cross-entropy=0.033671	Most_widespread_ritual_frequency_for_audience-accuracy=0.988636
2019-09-01 13:22:26,956 [INFO]  Epoch[7] Train-cross-entropy=0.034851
2019-09-01 13:22:26,958 [INFO]  Epoch[7] Train-Most_widespread_ritual_frequency_for_audience-accuracy=0.993750
2019-09-01 13:22:26,960 [INFO]  Epoch[7] Time cost=0.307
2019-09-01 13:22:26,967 [INFO]  Saved checkpoint to "model/Most_widespread_ritual_frequency_for_audience_imputer/model-0007.params"
2019-09-01 13:22:26,996 [INFO]  Epoch[7] Validation-cross-entropy=0.172992
2019-09-01 13:22:26,999 [INFO]  Epoch[7] Validation-Most_widespread_ritual_frequency_for_audience-accuracy=0.937500
2019-09-01 13:22:27,169 [INFO]  Epoch[8] Batch [0-21]	Speed: 2150.96 samples/sec	cross-entropy=0.025055	Most_widespread_ritual_frequency_for_audience-accuracy=0.991477
2019-09-01 13:22:27,353 [INFO]  Epoch[8] Train-cross-entropy=0.026950
2019-09-01 13:22:27,355 [INFO]  Epoch[8] Train-Most_widespread_ritual_frequency_for_audience-accuracy=0.993750
2019-09-01 13:22:27,358 [INFO]  Epoch[8] Time cost=0.357
2019-09-01 13:22:27,366 [INFO]  Saved checkpoint to "model/Most_widespread_ritual_frequency_for_audience_imputer/model-0008.params"
2019-09-01 13:22:27,399 [INFO]  Epoch[8] Validation-cross-entropy=0.161592
2019-09-01 13:22:27,403 [INFO]  Epoch[8] Validation-Most_widespread_ritual_frequency_for_audience-accuracy=0.937500
2019-09-01 13:22:27,588 [INFO]  Epoch[9] Batch [0-21]	Speed: 1922.91 samples/sec	cross-entropy=0.019794	Most_widespread_ritual_frequency_for_audience-accuracy=0.997159
2019-09-01 13:22:27,747 [INFO]  Epoch[9] Train-cross-entropy=0.021198
2019-09-01 13:22:27,750 [INFO]  Epoch[9] Train-Most_widespread_ritual_frequency_for_audience-accuracy=0.996875
2019-09-01 13:22:27,752 [INFO]  Epoch[9] Time cost=0.346
2019-09-01 13:22:27,759 [INFO]  Saved checkpoint to "model/Most_widespread_ritual_frequency_for_audience_imputer/model-0009.params"
2019-09-01 13:22:27,788 [INFO]  Epoch[9] Validation-cross-entropy=0.156649
2019-09-01 13:22:27,790 [INFO]  Epoch[9] Validation-Most_widespread_ritual_frequency_for_audience-accuracy=0.950000
2019-09-01 13:22:27,958 [INFO]  Epoch[10] Batch [0-21]	Speed: 2127.12 samples/sec	cross-entropy=0.014694	Most_widespread_ritual_frequency_for_audience-accuracy=1.000000
2019-09-01 13:22:28,212 [INFO]  Epoch[10] Train-cross-entropy=0.017550
2019-09-01 13:22:28,217 [INFO]  Epoch[10] Train-Most_widespread_ritual_frequency_for_audience-accuracy=0.996875
2019-09-01 13:22:28,222 [INFO]  Epoch[10] Time cost=0.429
2019-09-01 13:22:28,234 [INFO]  Saved checkpoint to "model/Most_widespread_ritual_frequency_for_audience_imputer/model-0010.params"
2019-09-01 13:22:28,303 [INFO]  Epoch[10] Validation-cross-entropy=0.150054
2019-09-01 13:22:28,309 [INFO]  Epoch[10] Validation-Most_widespread_ritual_frequency_for_audience-accuracy=0.950000
2019-09-01 13:22:28,569 [INFO]  Epoch[11] Batch [0-21]	Speed: 1416.03 samples/sec	cross-entropy=0.012591	Most_widespread_ritual_frequency_for_audience-accuracy=0.997159
2019-09-01 13:22:28,776 [INFO]  Epoch[11] Train-cross-entropy=0.015833
2019-09-01 13:22:28,779 [INFO]  Epoch[11] Train-Most_widespread_ritual_frequency_for_audience-accuracy=0.996875
2019-09-01 13:22:28,782 [INFO]  Epoch[11] Time cost=0.469
2019-09-01 13:22:28,792 [INFO]  Saved checkpoint to "model/Most_widespread_ritual_frequency_for_audience_imputer/model-0011.params"
2019-09-01 13:22:28,826 [INFO]  Epoch[11] Validation-cross-entropy=0.152666
2019-09-01 13:22:28,829 [INFO]  Epoch[11] Validation-Most_widespread_ritual_frequency_for_audience-accuracy=0.950000
2019-09-01 13:22:29,026 [INFO]  Epoch[12] Batch [0-21]	Speed: 1839.23 samples/sec	cross-entropy=0.011994	Most_widespread_ritual_frequency_for_audience-accuracy=0.997159
2019-09-01 13:22:29,194 [INFO]  Epoch[12] Train-cross-entropy=0.015246
2019-09-01 13:22:29,197 [INFO]  Epoch[12] Train-Most_widespread_ritual_frequency_for_audience-accuracy=0.996875
2019-09-01 13:22:29,199 [INFO]  Epoch[12] Time cost=0.367
2019-09-01 13:22:29,207 [INFO]  Saved checkpoint to "model/Most_widespread_ritual_frequency_for_audience_imputer/model-0012.params"
2019-09-01 13:22:29,234 [INFO]  Epoch[12] Validation-cross-entropy=0.154189
2019-09-01 13:22:29,237 [INFO]  Epoch[12] Validation-Most_widespread_ritual_frequency_for_audience-accuracy=0.950000
2019-09-01 13:22:29,391 [INFO]  Epoch[13] Batch [0-21]	Speed: 2323.53 samples/sec	cross-entropy=0.011688	Most_widespread_ritual_frequency_for_audience-accuracy=0.997159
2019-09-01 13:22:29,541 [INFO]  Epoch[13] Train-cross-entropy=0.013782
2019-09-01 13:22:29,544 [INFO]  Epoch[13] Train-Most_widespread_ritual_frequency_for_audience-accuracy=0.996875
2019-09-01 13:22:29,546 [INFO]  Epoch[13] Time cost=0.307
2019-09-01 13:22:29,554 [INFO]  Saved checkpoint to "model/Most_widespread_ritual_frequency_for_audience_imputer/model-0013.params"
2019-09-01 13:22:29,581 [INFO]  Epoch[13] Validation-cross-entropy=0.154568
2019-09-01 13:22:29,583 [INFO]  Epoch[13] Validation-Most_widespread_ritual_frequency_for_audience-accuracy=0.950000
2019-09-01 13:22:29,739 [INFO]  Epoch[14] Batch [0-21]	Speed: 2296.78 samples/sec	cross-entropy=0.010828	Most_widespread_ritual_frequency_for_audience-accuracy=0.997159
2019-09-01 13:22:29,878 [INFO]  Epoch[14] Train-cross-entropy=0.012388
2019-09-01 13:22:29,880 [INFO]  Epoch[14] Train-Most_widespread_ritual_frequency_for_audience-accuracy=0.996875
2019-09-01 13:22:29,882 [INFO]  Epoch[14] Time cost=0.297
2019-09-01 13:22:29,889 [INFO]  Saved checkpoint to "model/Most_widespread_ritual_frequency_for_audience_imputer/model-0014.params"
2019-09-01 13:22:29,918 [INFO]  Epoch[14] Validation-cross-entropy=0.155915
2019-09-01 13:22:29,921 [INFO]  Epoch[14] Validation-Most_widespread_ritual_frequency_for_audience-accuracy=0.950000
2019-09-01 13:22:30,106 [INFO]  Epoch[15] Batch [0-21]	Speed: 1953.74 samples/sec	cross-entropy=0.009581	Most_widespread_ritual_frequency_for_audience-accuracy=0.997159
2019-09-01 13:22:30,267 [INFO]  Epoch[15] Train-cross-entropy=0.011016
2019-09-01 13:22:30,269 [INFO]  Epoch[15] Train-Most_widespread_ritual_frequency_for_audience-accuracy=0.996875
2019-09-01 13:22:30,271 [INFO]  Epoch[15] Time cost=0.348
2019-09-01 13:22:30,279 [INFO]  Saved checkpoint to "model/Most_widespread_ritual_frequency_for_audience_imputer/model-0015.params"
2019-09-01 13:22:30,311 [INFO]  No improvement detected for 5 epochs compared to 0.15005404464900493 last error obtained: 0.1627498246729374, stopping here
2019-09-01 13:22:30,313 [INFO]  
========== done (6.022284984588623 s) fit model
2019-09-01 13:22:33,118 [INFO]  CategoricalEncoder for column Most_widespread_ritual_frequency_for_ritual_specialist                                found only 99 occurrences of value not applicable
2019-09-01 13:22:33,122 [INFO]  CategoricalEncoder for column Most_widespread_ritual_frequency_for_ritual_specialist                                found only 95 occurrences of value seasonally
2019-09-01 13:22:33,124 [INFO]  CategoricalEncoder for column Most_widespread_ritual_frequency_for_ritual_specialist                                found only 75 occurrences of value yearly
2019-09-01 13:22:33,126 [INFO]  CategoricalEncoder for column Most_widespread_ritual_frequency_for_ritual_specialist                                found only 71 occurrences of value monthly
2019-09-01 13:22:33,129 [INFO]  CategoricalEncoder for column Most_widespread_ritual_frequency_for_ritual_specialist                                found only 9 occurrences of value once per generation
2019-09-01 13:22:33,132 [INFO]  CategoricalEncoder for column Most_widespread_ritual_frequency_for_ritual_specialist                                found only 3 occurrences of value seasonal
2019-09-01 13:22:35,772 [WARNING]  Test set does not contain any ocurrences of values [once per generation, seasonal] in column [Most_widespread_ritual_frequency_for_ritual_specialist], consider using a more representative test set.
2019-09-01 13:22:35,779 [INFO]  
========== start: fit model
2019-09-01 13:22:35,782 [WARNING]  Already bound, ignoring bind()
2019-09-01 13:22:35,937 [INFO]  Epoch[0] Batch [0-21]	Speed: 2345.71 samples/sec	cross-entropy=1.400170	Most_widespread_ritual_frequency_for_ritual_specialist-accuracy=0.468750
2019-09-01 13:22:36,070 [INFO]  Epoch[0] Train-cross-entropy=1.004142
2019-09-01 13:22:36,072 [INFO]  Epoch[0] Train-Most_widespread_ritual_frequency_for_ritual_specialist-accuracy=0.625000
2019-09-01 13:22:36,074 [INFO]  Epoch[0] Time cost=0.289
2019-09-01 13:22:36,081 [INFO]  Saved checkpoint to "model/Most_widespread_ritual_frequency_for_ritual_specialist_imputer/model-0000.params"
2019-09-01 13:22:36,106 [INFO]  Epoch[0] Validation-cross-entropy=0.852666
2019-09-01 13:22:36,108 [INFO]  Epoch[0] Validation-Most_widespread_ritual_frequency_for_ritual_specialist-accuracy=0.637500
2019-09-01 13:22:36,260 [INFO]  Epoch[1] Batch [0-21]	Speed: 2344.62 samples/sec	cross-entropy=0.652990	Most_widespread_ritual_frequency_for_ritual_specialist-accuracy=0.775568
2019-09-01 13:22:36,393 [INFO]  Epoch[1] Train-cross-entropy=0.588772
2019-09-01 13:22:36,395 [INFO]  Epoch[1] Train-Most_widespread_ritual_frequency_for_ritual_specialist-accuracy=0.786184
2019-09-01 13:22:36,398 [INFO]  Epoch[1] Time cost=0.288
2019-09-01 13:22:36,406 [INFO]  Saved checkpoint to "model/Most_widespread_ritual_frequency_for_ritual_specialist_imputer/model-0001.params"
2019-09-01 13:22:36,434 [INFO]  Epoch[1] Validation-cross-entropy=0.499638
2019-09-01 13:22:36,438 [INFO]  Epoch[1] Validation-Most_widespread_ritual_frequency_for_ritual_specialist-accuracy=0.912500
2019-09-01 13:22:36,595 [INFO]  Epoch[2] Batch [0-21]	Speed: 2291.49 samples/sec	cross-entropy=0.395859	Most_widespread_ritual_frequency_for_ritual_specialist-accuracy=0.872159
2019-09-01 13:22:36,759 [INFO]  Epoch[2] Train-cross-entropy=0.367583
2019-09-01 13:22:36,763 [INFO]  Epoch[2] Train-Most_widespread_ritual_frequency_for_ritual_specialist-accuracy=0.878289
2019-09-01 13:22:36,765 [INFO]  Epoch[2] Time cost=0.325
2019-09-01 13:22:36,773 [INFO]  Saved checkpoint to "model/Most_widespread_ritual_frequency_for_ritual_specialist_imputer/model-0002.params"
2019-09-01 13:22:36,804 [INFO]  Epoch[2] Validation-cross-entropy=0.277180
2019-09-01 13:22:36,806 [INFO]  Epoch[2] Validation-Most_widespread_ritual_frequency_for_ritual_specialist-accuracy=0.975000
2019-09-01 13:22:36,981 [INFO]  Epoch[3] Batch [0-21]	Speed: 2086.66 samples/sec	cross-entropy=0.250751	Most_widespread_ritual_frequency_for_ritual_specialist-accuracy=0.931818
2019-09-01 13:22:37,112 [INFO]  Epoch[3] Train-cross-entropy=0.244808
2019-09-01 13:22:37,115 [INFO]  Epoch[3] Train-Most_widespread_ritual_frequency_for_ritual_specialist-accuracy=0.924342
2019-09-01 13:22:37,117 [INFO]  Epoch[3] Time cost=0.309
2019-09-01 13:22:37,125 [INFO]  Saved checkpoint to "model/Most_widespread_ritual_frequency_for_ritual_specialist_imputer/model-0003.params"
2019-09-01 13:22:37,153 [INFO]  Epoch[3] Validation-cross-entropy=0.158847
2019-09-01 13:22:37,156 [INFO]  Epoch[3] Validation-Most_widespread_ritual_frequency_for_ritual_specialist-accuracy=0.987500
2019-09-01 13:22:37,310 [INFO]  Epoch[4] Batch [0-21]	Speed: 2346.22 samples/sec	cross-entropy=0.166098	Most_widespread_ritual_frequency_for_ritual_specialist-accuracy=0.957386
2019-09-01 13:22:37,459 [INFO]  Epoch[4] Train-cross-entropy=0.172174
2019-09-01 13:22:37,462 [INFO]  Epoch[4] Train-Most_widespread_ritual_frequency_for_ritual_specialist-accuracy=0.953947
2019-09-01 13:22:37,463 [INFO]  Epoch[4] Time cost=0.304
2019-09-01 13:22:37,470 [INFO]  Saved checkpoint to "model/Most_widespread_ritual_frequency_for_ritual_specialist_imputer/model-0004.params"
2019-09-01 13:22:37,500 [INFO]  Epoch[4] Validation-cross-entropy=0.105923
2019-09-01 13:22:37,502 [INFO]  Epoch[4] Validation-Most_widespread_ritual_frequency_for_ritual_specialist-accuracy=1.000000
2019-09-01 13:22:37,659 [INFO]  Epoch[5] Batch [0-21]	Speed: 2308.07 samples/sec	cross-entropy=0.117630	Most_widespread_ritual_frequency_for_ritual_specialist-accuracy=0.971591
2019-09-01 13:22:37,798 [INFO]  Epoch[5] Train-cross-entropy=0.129496
2019-09-01 13:22:37,801 [INFO]  Epoch[5] Train-Most_widespread_ritual_frequency_for_ritual_specialist-accuracy=0.973684
2019-09-01 13:22:37,803 [INFO]  Epoch[5] Time cost=0.299
2019-09-01 13:22:37,811 [INFO]  Saved checkpoint to "model/Most_widespread_ritual_frequency_for_ritual_specialist_imputer/model-0005.params"
2019-09-01 13:22:37,840 [INFO]  Epoch[5] Validation-cross-entropy=0.075404
2019-09-01 13:22:37,843 [INFO]  Epoch[5] Validation-Most_widespread_ritual_frequency_for_ritual_specialist-accuracy=1.000000
2019-09-01 13:22:38,013 [INFO]  Epoch[6] Batch [0-21]	Speed: 2097.15 samples/sec	cross-entropy=0.088554	Most_widespread_ritual_frequency_for_ritual_specialist-accuracy=0.980114
2019-09-01 13:22:38,150 [INFO]  Epoch[6] Train-cross-entropy=0.100882
2019-09-01 13:22:38,153 [INFO]  Epoch[6] Train-Most_widespread_ritual_frequency_for_ritual_specialist-accuracy=0.976974
2019-09-01 13:22:38,156 [INFO]  Epoch[6] Time cost=0.310
2019-09-01 13:22:38,164 [INFO]  Saved checkpoint to "model/Most_widespread_ritual_frequency_for_ritual_specialist_imputer/model-0006.params"
2019-09-01 13:22:38,192 [INFO]  Epoch[6] Validation-cross-entropy=0.057003
2019-09-01 13:22:38,195 [INFO]  Epoch[6] Validation-Most_widespread_ritual_frequency_for_ritual_specialist-accuracy=1.000000
2019-09-01 13:22:38,359 [INFO]  Epoch[7] Batch [0-21]	Speed: 2203.19 samples/sec	cross-entropy=0.068647	Most_widespread_ritual_frequency_for_ritual_specialist-accuracy=0.980114
2019-09-01 13:22:38,491 [INFO]  Epoch[7] Train-cross-entropy=0.079276
2019-09-01 13:22:38,494 [INFO]  Epoch[7] Train-Most_widespread_ritual_frequency_for_ritual_specialist-accuracy=0.980263
2019-09-01 13:22:38,496 [INFO]  Epoch[7] Time cost=0.298
2019-09-01 13:22:38,502 [INFO]  Saved checkpoint to "model/Most_widespread_ritual_frequency_for_ritual_specialist_imputer/model-0007.params"
2019-09-01 13:22:38,531 [INFO]  Epoch[7] Validation-cross-entropy=0.045844
2019-09-01 13:22:38,533 [INFO]  Epoch[7] Validation-Most_widespread_ritual_frequency_for_ritual_specialist-accuracy=1.000000
2019-09-01 13:22:38,696 [INFO]  Epoch[8] Batch [0-21]	Speed: 2219.05 samples/sec	cross-entropy=0.054008	Most_widespread_ritual_frequency_for_ritual_specialist-accuracy=0.985795
2019-09-01 13:22:38,833 [INFO]  Epoch[8] Train-cross-entropy=0.063529
2019-09-01 13:22:38,835 [INFO]  Epoch[8] Train-Most_widespread_ritual_frequency_for_ritual_specialist-accuracy=0.986842
2019-09-01 13:22:38,838 [INFO]  Epoch[8] Time cost=0.302
2019-09-01 13:22:38,846 [INFO]  Saved checkpoint to "model/Most_widespread_ritual_frequency_for_ritual_specialist_imputer/model-0008.params"
2019-09-01 13:22:38,876 [INFO]  Epoch[8] Validation-cross-entropy=0.037664
2019-09-01 13:22:38,879 [INFO]  Epoch[8] Validation-Most_widespread_ritual_frequency_for_ritual_specialist-accuracy=1.000000
2019-09-01 13:22:39,038 [INFO]  Epoch[9] Batch [0-21]	Speed: 2258.91 samples/sec	cross-entropy=0.044026	Most_widespread_ritual_frequency_for_ritual_specialist-accuracy=0.991477
2019-09-01 13:22:39,174 [INFO]  Epoch[9] Train-cross-entropy=0.053480
2019-09-01 13:22:39,176 [INFO]  Epoch[9] Train-Most_widespread_ritual_frequency_for_ritual_specialist-accuracy=0.986842
2019-09-01 13:22:39,178 [INFO]  Epoch[9] Time cost=0.297
2019-09-01 13:22:39,185 [INFO]  Saved checkpoint to "model/Most_widespread_ritual_frequency_for_ritual_specialist_imputer/model-0009.params"
2019-09-01 13:22:39,216 [INFO]  Epoch[9] Validation-cross-entropy=0.031646
2019-09-01 13:22:39,218 [INFO]  Epoch[9] Validation-Most_widespread_ritual_frequency_for_ritual_specialist-accuracy=1.000000
2019-09-01 13:22:39,382 [INFO]  Epoch[10] Batch [0-21]	Speed: 2224.12 samples/sec	cross-entropy=0.036944	Most_widespread_ritual_frequency_for_ritual_specialist-accuracy=0.991477
2019-09-01 13:22:39,512 [INFO]  Epoch[10] Train-cross-entropy=0.044926
2019-09-01 13:22:39,515 [INFO]  Epoch[10] Train-Most_widespread_ritual_frequency_for_ritual_specialist-accuracy=0.993421
2019-09-01 13:22:39,516 [INFO]  Epoch[10] Time cost=0.296
2019-09-01 13:22:39,523 [INFO]  Saved checkpoint to "model/Most_widespread_ritual_frequency_for_ritual_specialist_imputer/model-0010.params"
2019-09-01 13:22:39,552 [INFO]  Epoch[10] Validation-cross-entropy=0.028000
2019-09-01 13:22:39,555 [INFO]  Epoch[10] Validation-Most_widespread_ritual_frequency_for_ritual_specialist-accuracy=1.000000
2019-09-01 13:22:39,713 [INFO]  Epoch[11] Batch [0-21]	Speed: 2289.84 samples/sec	cross-entropy=0.031508	Most_widespread_ritual_frequency_for_ritual_specialist-accuracy=0.991477
2019-09-01 13:22:39,846 [INFO]  Epoch[11] Train-cross-entropy=0.038936
2019-09-01 13:22:39,848 [INFO]  Epoch[11] Train-Most_widespread_ritual_frequency_for_ritual_specialist-accuracy=0.996711
2019-09-01 13:22:39,851 [INFO]  Epoch[11] Time cost=0.293
2019-09-01 13:22:39,858 [INFO]  Saved checkpoint to "model/Most_widespread_ritual_frequency_for_ritual_specialist_imputer/model-0011.params"
2019-09-01 13:22:39,886 [INFO]  Epoch[11] Validation-cross-entropy=0.023500
2019-09-01 13:22:39,889 [INFO]  Epoch[11] Validation-Most_widespread_ritual_frequency_for_ritual_specialist-accuracy=1.000000
2019-09-01 13:22:40,055 [INFO]  Epoch[12] Batch [0-21]	Speed: 2157.71 samples/sec	cross-entropy=0.027282	Most_widespread_ritual_frequency_for_ritual_specialist-accuracy=0.994318
2019-09-01 13:22:40,185 [INFO]  Epoch[12] Train-cross-entropy=0.034006
2019-09-01 13:22:40,187 [INFO]  Epoch[12] Train-Most_widespread_ritual_frequency_for_ritual_specialist-accuracy=0.996711
2019-09-01 13:22:40,189 [INFO]  Epoch[12] Time cost=0.297
2019-09-01 13:22:40,196 [INFO]  Saved checkpoint to "model/Most_widespread_ritual_frequency_for_ritual_specialist_imputer/model-0012.params"
2019-09-01 13:22:40,220 [INFO]  Epoch[12] Validation-cross-entropy=0.020002
2019-09-01 13:22:40,223 [INFO]  Epoch[12] Validation-Most_widespread_ritual_frequency_for_ritual_specialist-accuracy=1.000000
2019-09-01 13:22:40,377 [INFO]  Epoch[13] Batch [0-21]	Speed: 2328.11 samples/sec	cross-entropy=0.024127	Most_widespread_ritual_frequency_for_ritual_specialist-accuracy=0.994318
2019-09-01 13:22:40,511 [INFO]  Epoch[13] Train-cross-entropy=0.029876
2019-09-01 13:22:40,513 [INFO]  Epoch[13] Train-Most_widespread_ritual_frequency_for_ritual_specialist-accuracy=0.993421
2019-09-01 13:22:40,515 [INFO]  Epoch[13] Time cost=0.290
2019-09-01 13:22:40,523 [INFO]  Saved checkpoint to "model/Most_widespread_ritual_frequency_for_ritual_specialist_imputer/model-0013.params"
2019-09-01 13:22:40,558 [INFO]  Epoch[13] Validation-cross-entropy=0.018376
2019-09-01 13:22:40,560 [INFO]  Epoch[13] Validation-Most_widespread_ritual_frequency_for_ritual_specialist-accuracy=1.000000
2019-09-01 13:22:40,734 [INFO]  Epoch[14] Batch [0-21]	Speed: 2101.41 samples/sec	cross-entropy=0.021794	Most_widespread_ritual_frequency_for_ritual_specialist-accuracy=0.997159
2019-09-01 13:22:40,866 [INFO]  Epoch[14] Train-cross-entropy=0.026688
2019-09-01 13:22:40,869 [INFO]  Epoch[14] Train-Most_widespread_ritual_frequency_for_ritual_specialist-accuracy=0.996711
2019-09-01 13:22:40,871 [INFO]  Epoch[14] Time cost=0.308
2019-09-01 13:22:40,877 [INFO]  Saved checkpoint to "model/Most_widespread_ritual_frequency_for_ritual_specialist_imputer/model-0014.params"
2019-09-01 13:22:40,911 [INFO]  Epoch[14] Validation-cross-entropy=0.015815
2019-09-01 13:22:40,913 [INFO]  Epoch[14] Validation-Most_widespread_ritual_frequency_for_ritual_specialist-accuracy=1.000000
2019-09-01 13:22:41,094 [INFO]  Epoch[15] Batch [0-21]	Speed: 2017.00 samples/sec	cross-entropy=0.019792	Most_widespread_ritual_frequency_for_ritual_specialist-accuracy=0.997159
2019-09-01 13:22:41,226 [INFO]  Epoch[15] Train-cross-entropy=0.024486
2019-09-01 13:22:41,229 [INFO]  Epoch[15] Train-Most_widespread_ritual_frequency_for_ritual_specialist-accuracy=0.996711
2019-09-01 13:22:41,232 [INFO]  Epoch[15] Time cost=0.316
2019-09-01 13:22:41,239 [INFO]  Saved checkpoint to "model/Most_widespread_ritual_frequency_for_ritual_specialist_imputer/model-0015.params"
2019-09-01 13:22:41,267 [INFO]  Epoch[15] Validation-cross-entropy=0.014179
2019-09-01 13:22:41,270 [INFO]  Epoch[15] Validation-Most_widespread_ritual_frequency_for_ritual_specialist-accuracy=1.000000
2019-09-01 13:22:41,421 [INFO]  Epoch[16] Batch [0-21]	Speed: 2369.30 samples/sec	cross-entropy=0.018288	Most_widespread_ritual_frequency_for_ritual_specialist-accuracy=0.997159
2019-09-01 13:22:41,569 [INFO]  Epoch[16] Train-cross-entropy=0.022582
2019-09-01 13:22:41,572 [INFO]  Epoch[16] Train-Most_widespread_ritual_frequency_for_ritual_specialist-accuracy=0.996711
2019-09-01 13:22:41,574 [INFO]  Epoch[16] Time cost=0.302
2019-09-01 13:22:41,582 [INFO]  Saved checkpoint to "model/Most_widespread_ritual_frequency_for_ritual_specialist_imputer/model-0016.params"
2019-09-01 13:22:41,610 [INFO]  Epoch[16] Validation-cross-entropy=0.012110
2019-09-01 13:22:41,612 [INFO]  Epoch[16] Validation-Most_widespread_ritual_frequency_for_ritual_specialist-accuracy=1.000000
2019-09-01 13:22:41,764 [INFO]  Epoch[17] Batch [0-21]	Speed: 2362.63 samples/sec	cross-entropy=0.017529	Most_widespread_ritual_frequency_for_ritual_specialist-accuracy=0.997159
2019-09-01 13:22:41,897 [INFO]  Epoch[17] Train-cross-entropy=0.021420
2019-09-01 13:22:41,899 [INFO]  Epoch[17] Train-Most_widespread_ritual_frequency_for_ritual_specialist-accuracy=0.996711
2019-09-01 13:22:41,901 [INFO]  Epoch[17] Time cost=0.287
2019-09-01 13:22:41,908 [INFO]  Saved checkpoint to "model/Most_widespread_ritual_frequency_for_ritual_specialist_imputer/model-0017.params"
2019-09-01 13:22:41,933 [INFO]  Epoch[17] Validation-cross-entropy=0.011465
2019-09-01 13:22:41,935 [INFO]  Epoch[17] Validation-Most_widespread_ritual_frequency_for_ritual_specialist-accuracy=1.000000
2019-09-01 13:22:42,114 [INFO]  Epoch[18] Batch [0-21]	Speed: 1975.94 samples/sec	cross-entropy=0.016689	Most_widespread_ritual_frequency_for_ritual_specialist-accuracy=0.997159
2019-09-01 13:22:42,244 [INFO]  Epoch[18] Train-cross-entropy=0.019726
2019-09-01 13:22:42,247 [INFO]  Epoch[18] Train-Most_widespread_ritual_frequency_for_ritual_specialist-accuracy=0.996711
2019-09-01 13:22:42,248 [INFO]  Epoch[18] Time cost=0.311
2019-09-01 13:22:42,255 [INFO]  Saved checkpoint to "model/Most_widespread_ritual_frequency_for_ritual_specialist_imputer/model-0018.params"
2019-09-01 13:22:42,284 [INFO]  Epoch[18] Validation-cross-entropy=0.009592
2019-09-01 13:22:42,287 [INFO]  Epoch[18] Validation-Most_widespread_ritual_frequency_for_ritual_specialist-accuracy=1.000000
2019-09-01 13:22:42,457 [INFO]  Epoch[19] Batch [0-21]	Speed: 2150.25 samples/sec	cross-entropy=0.015510	Most_widespread_ritual_frequency_for_ritual_specialist-accuracy=0.997159
2019-09-01 13:22:42,588 [INFO]  Epoch[19] Train-cross-entropy=0.018467
2019-09-01 13:22:42,590 [INFO]  Epoch[19] Train-Most_widespread_ritual_frequency_for_ritual_specialist-accuracy=0.996711
2019-09-01 13:22:42,593 [INFO]  Epoch[19] Time cost=0.304
2019-09-01 13:22:42,602 [INFO]  Saved checkpoint to "model/Most_widespread_ritual_frequency_for_ritual_specialist_imputer/model-0019.params"
2019-09-01 13:22:42,630 [INFO]  Epoch[19] Validation-cross-entropy=0.009074
2019-09-01 13:22:42,634 [INFO]  Epoch[19] Validation-Most_widespread_ritual_frequency_for_ritual_specialist-accuracy=1.000000
2019-09-01 13:22:42,795 [INFO]  Epoch[20] Batch [0-21]	Speed: 2229.23 samples/sec	cross-entropy=0.014977	Most_widespread_ritual_frequency_for_ritual_specialist-accuracy=0.997159
2019-09-01 13:22:42,935 [INFO]  Epoch[20] Train-cross-entropy=0.017221
2019-09-01 13:22:42,938 [INFO]  Epoch[20] Train-Most_widespread_ritual_frequency_for_ritual_specialist-accuracy=0.996711
2019-09-01 13:22:42,941 [INFO]  Epoch[20] Time cost=0.304
2019-09-01 13:22:42,949 [INFO]  Saved checkpoint to "model/Most_widespread_ritual_frequency_for_ritual_specialist_imputer/model-0020.params"
2019-09-01 13:22:42,983 [INFO]  Epoch[20] Validation-cross-entropy=0.007944
2019-09-01 13:22:42,985 [INFO]  Epoch[20] Validation-Most_widespread_ritual_frequency_for_ritual_specialist-accuracy=1.000000
2019-09-01 13:22:43,170 [INFO]  Epoch[21] Batch [0-21]	Speed: 1959.81 samples/sec	cross-entropy=0.013830	Most_widespread_ritual_frequency_for_ritual_specialist-accuracy=0.997159
2019-09-01 13:22:43,321 [INFO]  Epoch[21] Train-cross-entropy=0.015730
2019-09-01 13:22:43,323 [INFO]  Epoch[21] Train-Most_widespread_ritual_frequency_for_ritual_specialist-accuracy=0.996711
2019-09-01 13:22:43,325 [INFO]  Epoch[21] Time cost=0.337
2019-09-01 13:22:43,332 [INFO]  Saved checkpoint to "model/Most_widespread_ritual_frequency_for_ritual_specialist_imputer/model-0021.params"
2019-09-01 13:22:43,359 [INFO]  Epoch[21] Validation-cross-entropy=0.007057
2019-09-01 13:22:43,362 [INFO]  Epoch[21] Validation-Most_widespread_ritual_frequency_for_ritual_specialist-accuracy=1.000000
2019-09-01 13:22:43,527 [INFO]  Epoch[22] Batch [0-21]	Speed: 2150.80 samples/sec	cross-entropy=0.012530	Most_widespread_ritual_frequency_for_ritual_specialist-accuracy=0.997159
2019-09-01 13:22:43,667 [INFO]  Epoch[22] Train-cross-entropy=0.014315
2019-09-01 13:22:43,670 [INFO]  Epoch[22] Train-Most_widespread_ritual_frequency_for_ritual_specialist-accuracy=0.996711
2019-09-01 13:22:43,672 [INFO]  Epoch[22] Time cost=0.309
2019-09-01 13:22:43,680 [INFO]  Saved checkpoint to "model/Most_widespread_ritual_frequency_for_ritual_specialist_imputer/model-0022.params"
2019-09-01 13:22:43,708 [INFO]  Epoch[22] Validation-cross-entropy=0.006528
2019-09-01 13:22:43,711 [INFO]  Epoch[22] Validation-Most_widespread_ritual_frequency_for_ritual_specialist-accuracy=1.000000
2019-09-01 13:22:43,869 [INFO]  Epoch[23] Batch [0-21]	Speed: 2272.03 samples/sec	cross-entropy=0.011384	Most_widespread_ritual_frequency_for_ritual_specialist-accuracy=0.997159
2019-09-01 13:22:44,009 [INFO]  Epoch[23] Train-cross-entropy=0.012843
2019-09-01 13:22:44,012 [INFO]  Epoch[23] Train-Most_widespread_ritual_frequency_for_ritual_specialist-accuracy=0.996711
2019-09-01 13:22:44,015 [INFO]  Epoch[23] Time cost=0.301
2019-09-01 13:22:44,022 [INFO]  Saved checkpoint to "model/Most_widespread_ritual_frequency_for_ritual_specialist_imputer/model-0023.params"
2019-09-01 13:22:44,051 [INFO]  Epoch[23] Validation-cross-entropy=0.005616
2019-09-01 13:22:44,054 [INFO]  Epoch[23] Validation-Most_widespread_ritual_frequency_for_ritual_specialist-accuracy=1.000000
2019-09-01 13:22:44,207 [INFO]  Epoch[24] Batch [0-21]	Speed: 2351.46 samples/sec	cross-entropy=0.010002	Most_widespread_ritual_frequency_for_ritual_specialist-accuracy=0.997159
2019-09-01 13:22:44,337 [INFO]  Epoch[24] Train-cross-entropy=0.011353
2019-09-01 13:22:44,339 [INFO]  Epoch[24] Train-Most_widespread_ritual_frequency_for_ritual_specialist-accuracy=0.996711
2019-09-01 13:22:44,341 [INFO]  Epoch[24] Time cost=0.285
2019-09-01 13:22:44,347 [INFO]  Saved checkpoint to "model/Most_widespread_ritual_frequency_for_ritual_specialist_imputer/model-0024.params"
2019-09-01 13:22:44,381 [INFO]  Epoch[24] Validation-cross-entropy=0.005128
2019-09-01 13:22:44,383 [INFO]  Epoch[24] Validation-Most_widespread_ritual_frequency_for_ritual_specialist-accuracy=1.000000
2019-09-01 13:22:44,535 [INFO]  Epoch[25] Batch [0-21]	Speed: 2359.90 samples/sec	cross-entropy=0.008688	Most_widespread_ritual_frequency_for_ritual_specialist-accuracy=0.997159
2019-09-01 13:22:44,664 [INFO]  Epoch[25] Train-cross-entropy=0.009735
2019-09-01 13:22:44,667 [INFO]  Epoch[25] Train-Most_widespread_ritual_frequency_for_ritual_specialist-accuracy=0.996711
2019-09-01 13:22:44,669 [INFO]  Epoch[25] Time cost=0.283
2019-09-01 13:22:44,675 [INFO]  Saved checkpoint to "model/Most_widespread_ritual_frequency_for_ritual_specialist_imputer/model-0025.params"
2019-09-01 13:22:44,701 [INFO]  Epoch[25] Validation-cross-entropy=0.004600
2019-09-01 13:22:44,704 [INFO]  Epoch[25] Validation-Most_widespread_ritual_frequency_for_ritual_specialist-accuracy=1.000000
2019-09-01 13:22:44,878 [INFO]  Epoch[26] Batch [0-21]	Speed: 2081.31 samples/sec	cross-entropy=0.007130	Most_widespread_ritual_frequency_for_ritual_specialist-accuracy=0.997159
2019-09-01 13:22:45,008 [INFO]  Epoch[26] Train-cross-entropy=0.007601
2019-09-01 13:22:45,010 [INFO]  Epoch[26] Train-Most_widespread_ritual_frequency_for_ritual_specialist-accuracy=1.000000
2019-09-01 13:22:45,012 [INFO]  Epoch[26] Time cost=0.306
2019-09-01 13:22:45,019 [INFO]  Saved checkpoint to "model/Most_widespread_ritual_frequency_for_ritual_specialist_imputer/model-0026.params"
2019-09-01 13:22:45,049 [INFO]  Epoch[26] Validation-cross-entropy=0.004333
2019-09-01 13:22:45,051 [INFO]  Epoch[26] Validation-Most_widespread_ritual_frequency_for_ritual_specialist-accuracy=1.000000
2019-09-01 13:22:45,206 [INFO]  Epoch[27] Batch [0-21]	Speed: 2375.84 samples/sec	cross-entropy=0.005444	Most_widespread_ritual_frequency_for_ritual_specialist-accuracy=1.000000
2019-09-01 13:22:45,336 [INFO]  Epoch[27] Train-cross-entropy=0.006103
2019-09-01 13:22:45,338 [INFO]  Epoch[27] Train-Most_widespread_ritual_frequency_for_ritual_specialist-accuracy=1.000000
2019-09-01 13:22:45,340 [INFO]  Epoch[27] Time cost=0.287
2019-09-01 13:22:45,347 [INFO]  Saved checkpoint to "model/Most_widespread_ritual_frequency_for_ritual_specialist_imputer/model-0027.params"
2019-09-01 13:22:45,382 [INFO]  Epoch[27] Validation-cross-entropy=0.003991
2019-09-01 13:22:45,384 [INFO]  Epoch[27] Validation-Most_widespread_ritual_frequency_for_ritual_specialist-accuracy=1.000000
2019-09-01 13:22:45,546 [INFO]  Epoch[28] Batch [0-21]	Speed: 2254.23 samples/sec	cross-entropy=0.004534	Most_widespread_ritual_frequency_for_ritual_specialist-accuracy=1.000000
2019-09-01 13:22:45,676 [INFO]  Epoch[28] Train-cross-entropy=0.005636
2019-09-01 13:22:45,679 [INFO]  Epoch[28] Train-Most_widespread_ritual_frequency_for_ritual_specialist-accuracy=1.000000
2019-09-01 13:22:45,681 [INFO]  Epoch[28] Time cost=0.295
2019-09-01 13:22:45,688 [INFO]  Saved checkpoint to "model/Most_widespread_ritual_frequency_for_ritual_specialist_imputer/model-0028.params"
2019-09-01 13:22:45,721 [INFO]  Epoch[28] Validation-cross-entropy=0.003616
2019-09-01 13:22:45,723 [INFO]  Epoch[28] Validation-Most_widespread_ritual_frequency_for_ritual_specialist-accuracy=1.000000
2019-09-01 13:22:45,901 [INFO]  Epoch[29] Batch [0-21]	Speed: 2039.70 samples/sec	cross-entropy=0.004015	Most_widespread_ritual_frequency_for_ritual_specialist-accuracy=1.000000
2019-09-01 13:22:46,031 [INFO]  Epoch[29] Train-cross-entropy=0.005207
2019-09-01 13:22:46,034 [INFO]  Epoch[29] Train-Most_widespread_ritual_frequency_for_ritual_specialist-accuracy=1.000000
2019-09-01 13:22:46,036 [INFO]  Epoch[29] Time cost=0.311
2019-09-01 13:22:46,044 [INFO]  Saved checkpoint to "model/Most_widespread_ritual_frequency_for_ritual_specialist_imputer/model-0029.params"
2019-09-01 13:22:46,072 [INFO]  Epoch[29] Validation-cross-entropy=0.003331
2019-09-01 13:22:46,075 [INFO]  Epoch[29] Validation-Most_widespread_ritual_frequency_for_ritual_specialist-accuracy=1.000000
2019-09-01 13:22:46,232 [INFO]  Epoch[30] Batch [0-21]	Speed: 2292.96 samples/sec	cross-entropy=0.003694	Most_widespread_ritual_frequency_for_ritual_specialist-accuracy=1.000000
2019-09-01 13:22:46,364 [INFO]  Epoch[30] Train-cross-entropy=0.004824
2019-09-01 13:22:46,366 [INFO]  Epoch[30] Train-Most_widespread_ritual_frequency_for_ritual_specialist-accuracy=1.000000
2019-09-01 13:22:46,368 [INFO]  Epoch[30] Time cost=0.290
2019-09-01 13:22:46,374 [INFO]  Saved checkpoint to "model/Most_widespread_ritual_frequency_for_ritual_specialist_imputer/model-0030.params"
2019-09-01 13:22:46,404 [INFO]  Epoch[30] Validation-cross-entropy=0.003190
2019-09-01 13:22:46,406 [INFO]  Epoch[30] Validation-Most_widespread_ritual_frequency_for_ritual_specialist-accuracy=1.000000
2019-09-01 13:22:46,571 [INFO]  Epoch[31] Batch [0-21]	Speed: 2208.14 samples/sec	cross-entropy=0.003412	Most_widespread_ritual_frequency_for_ritual_specialist-accuracy=1.000000
2019-09-01 13:22:46,702 [INFO]  Epoch[31] Train-cross-entropy=0.004450
2019-09-01 13:22:46,705 [INFO]  Epoch[31] Train-Most_widespread_ritual_frequency_for_ritual_specialist-accuracy=1.000000
2019-09-01 13:22:46,707 [INFO]  Epoch[31] Time cost=0.298
2019-09-01 13:22:46,713 [INFO]  Saved checkpoint to "model/Most_widespread_ritual_frequency_for_ritual_specialist_imputer/model-0031.params"
2019-09-01 13:22:46,748 [INFO]  Epoch[31] Validation-cross-entropy=0.003010
2019-09-01 13:22:46,750 [INFO]  Epoch[31] Validation-Most_widespread_ritual_frequency_for_ritual_specialist-accuracy=1.000000
2019-09-01 13:22:46,908 [INFO]  Epoch[32] Batch [0-21]	Speed: 2301.29 samples/sec	cross-entropy=0.003137	Most_widespread_ritual_frequency_for_ritual_specialist-accuracy=1.000000
2019-09-01 13:22:47,039 [INFO]  Epoch[32] Train-cross-entropy=0.004130
2019-09-01 13:22:47,042 [INFO]  Epoch[32] Train-Most_widespread_ritual_frequency_for_ritual_specialist-accuracy=1.000000
2019-09-01 13:22:47,044 [INFO]  Epoch[32] Time cost=0.292
2019-09-01 13:22:47,052 [INFO]  Saved checkpoint to "model/Most_widespread_ritual_frequency_for_ritual_specialist_imputer/model-0032.params"
2019-09-01 13:22:47,081 [INFO]  Epoch[32] Validation-cross-entropy=0.002901
2019-09-01 13:22:47,084 [INFO]  Epoch[32] Validation-Most_widespread_ritual_frequency_for_ritual_specialist-accuracy=1.000000
2019-09-01 13:22:47,240 [INFO]  Epoch[33] Batch [0-21]	Speed: 2299.87 samples/sec	cross-entropy=0.002891	Most_widespread_ritual_frequency_for_ritual_specialist-accuracy=1.000000
2019-09-01 13:22:47,372 [INFO]  Epoch[33] Train-cross-entropy=0.003823
2019-09-01 13:22:47,374 [INFO]  Epoch[33] Train-Most_widespread_ritual_frequency_for_ritual_specialist-accuracy=1.000000
2019-09-01 13:22:47,376 [INFO]  Epoch[33] Time cost=0.289
2019-09-01 13:22:47,383 [INFO]  Saved checkpoint to "model/Most_widespread_ritual_frequency_for_ritual_specialist_imputer/model-0033.params"
2019-09-01 13:22:47,408 [INFO]  Epoch[33] Validation-cross-entropy=0.002797
2019-09-01 13:22:47,411 [INFO]  Epoch[33] Validation-Most_widespread_ritual_frequency_for_ritual_specialist-accuracy=1.000000
2019-09-01 13:22:47,566 [INFO]  Epoch[34] Batch [0-21]	Speed: 2308.87 samples/sec	cross-entropy=0.002687	Most_widespread_ritual_frequency_for_ritual_specialist-accuracy=1.000000
2019-09-01 13:22:47,696 [INFO]  Epoch[34] Train-cross-entropy=0.003546
2019-09-01 13:22:47,698 [INFO]  Epoch[34] Train-Most_widespread_ritual_frequency_for_ritual_specialist-accuracy=1.000000
2019-09-01 13:22:47,700 [INFO]  Epoch[34] Time cost=0.287
2019-09-01 13:22:47,707 [INFO]  Saved checkpoint to "model/Most_widespread_ritual_frequency_for_ritual_specialist_imputer/model-0034.params"
2019-09-01 13:22:47,732 [INFO]  Epoch[34] Validation-cross-entropy=0.002678
2019-09-01 13:22:47,734 [INFO]  Epoch[34] Validation-Most_widespread_ritual_frequency_for_ritual_specialist-accuracy=1.000000
2019-09-01 13:22:47,885 [INFO]  Epoch[35] Batch [0-21]	Speed: 2368.46 samples/sec	cross-entropy=0.002477	Most_widespread_ritual_frequency_for_ritual_specialist-accuracy=1.000000
2019-09-01 13:22:48,022 [INFO]  Epoch[35] Train-cross-entropy=0.003300
2019-09-01 13:22:48,025 [INFO]  Epoch[35] Train-Most_widespread_ritual_frequency_for_ritual_specialist-accuracy=1.000000
2019-09-01 13:22:48,026 [INFO]  Epoch[35] Time cost=0.290
2019-09-01 13:22:48,033 [INFO]  Saved checkpoint to "model/Most_widespread_ritual_frequency_for_ritual_specialist_imputer/model-0035.params"
2019-09-01 13:22:48,061 [INFO]  Epoch[35] Validation-cross-entropy=0.002530
2019-09-01 13:22:48,063 [INFO]  Epoch[35] Validation-Most_widespread_ritual_frequency_for_ritual_specialist-accuracy=1.000000
2019-09-01 13:22:48,215 [INFO]  Epoch[36] Batch [0-21]	Speed: 2355.06 samples/sec	cross-entropy=0.002347	Most_widespread_ritual_frequency_for_ritual_specialist-accuracy=1.000000
2019-09-01 13:22:48,353 [INFO]  Epoch[36] Train-cross-entropy=0.003057
2019-09-01 13:22:48,356 [INFO]  Epoch[36] Train-Most_widespread_ritual_frequency_for_ritual_specialist-accuracy=1.000000
2019-09-01 13:22:48,357 [INFO]  Epoch[36] Time cost=0.292
2019-09-01 13:22:48,364 [INFO]  Saved checkpoint to "model/Most_widespread_ritual_frequency_for_ritual_specialist_imputer/model-0036.params"
2019-09-01 13:22:48,394 [INFO]  Epoch[36] Validation-cross-entropy=0.002394
2019-09-01 13:22:48,397 [INFO]  Epoch[36] Validation-Most_widespread_ritual_frequency_for_ritual_specialist-accuracy=1.000000
2019-09-01 13:22:48,574 [INFO]  Epoch[37] Batch [0-21]	Speed: 2054.19 samples/sec	cross-entropy=0.002168	Most_widespread_ritual_frequency_for_ritual_specialist-accuracy=1.000000
2019-09-01 13:22:48,703 [INFO]  Epoch[37] Train-cross-entropy=0.002849
2019-09-01 13:22:48,706 [INFO]  Epoch[37] Train-Most_widespread_ritual_frequency_for_ritual_specialist-accuracy=1.000000
2019-09-01 13:22:48,707 [INFO]  Epoch[37] Time cost=0.309
2019-09-01 13:22:48,714 [INFO]  Saved checkpoint to "model/Most_widespread_ritual_frequency_for_ritual_specialist_imputer/model-0037.params"
2019-09-01 13:22:48,744 [INFO]  Epoch[37] Validation-cross-entropy=0.002305
2019-09-01 13:22:48,746 [INFO]  Epoch[37] Validation-Most_widespread_ritual_frequency_for_ritual_specialist-accuracy=1.000000
2019-09-01 13:22:48,914 [INFO]  Epoch[38] Batch [0-21]	Speed: 2174.60 samples/sec	cross-entropy=0.002036	Most_widespread_ritual_frequency_for_ritual_specialist-accuracy=1.000000
2019-09-01 13:22:49,044 [INFO]  Epoch[38] Train-cross-entropy=0.002646
2019-09-01 13:22:49,046 [INFO]  Epoch[38] Train-Most_widespread_ritual_frequency_for_ritual_specialist-accuracy=1.000000
2019-09-01 13:22:49,048 [INFO]  Epoch[38] Time cost=0.300
2019-09-01 13:22:49,055 [INFO]  Saved checkpoint to "model/Most_widespread_ritual_frequency_for_ritual_specialist_imputer/model-0038.params"
2019-09-01 13:22:49,081 [INFO]  Epoch[38] Validation-cross-entropy=0.002217
2019-09-01 13:22:49,084 [INFO]  Epoch[38] Validation-Most_widespread_ritual_frequency_for_ritual_specialist-accuracy=1.000000
2019-09-01 13:22:49,241 [INFO]  Epoch[39] Batch [0-21]	Speed: 2282.49 samples/sec	cross-entropy=0.001898	Most_widespread_ritual_frequency_for_ritual_specialist-accuracy=1.000000
2019-09-01 13:22:49,414 [INFO]  Epoch[39] Train-cross-entropy=0.002459
2019-09-01 13:22:49,417 [INFO]  Epoch[39] Train-Most_widespread_ritual_frequency_for_ritual_specialist-accuracy=1.000000
2019-09-01 13:22:49,419 [INFO]  Epoch[39] Time cost=0.333
2019-09-01 13:22:49,427 [INFO]  Saved checkpoint to "model/Most_widespread_ritual_frequency_for_ritual_specialist_imputer/model-0039.params"
2019-09-01 13:22:49,456 [INFO]  Epoch[39] Validation-cross-entropy=0.002094
2019-09-01 13:22:49,459 [INFO]  Epoch[39] Validation-Most_widespread_ritual_frequency_for_ritual_specialist-accuracy=1.000000
2019-09-01 13:22:49,619 [INFO]  Epoch[40] Batch [0-21]	Speed: 2234.02 samples/sec	cross-entropy=0.001776	Most_widespread_ritual_frequency_for_ritual_specialist-accuracy=1.000000
2019-09-01 13:22:49,756 [INFO]  Epoch[40] Train-cross-entropy=0.002306
2019-09-01 13:22:49,758 [INFO]  Epoch[40] Train-Most_widespread_ritual_frequency_for_ritual_specialist-accuracy=1.000000
2019-09-01 13:22:49,760 [INFO]  Epoch[40] Time cost=0.299
2019-09-01 13:22:49,767 [INFO]  Saved checkpoint to "model/Most_widespread_ritual_frequency_for_ritual_specialist_imputer/model-0040.params"
2019-09-01 13:22:49,792 [INFO]  Epoch[40] Validation-cross-entropy=0.002008
2019-09-01 13:22:49,794 [INFO]  Epoch[40] Validation-Most_widespread_ritual_frequency_for_ritual_specialist-accuracy=1.000000
2019-09-01 13:22:49,953 [INFO]  Epoch[41] Batch [0-21]	Speed: 2245.83 samples/sec	cross-entropy=0.001664	Most_widespread_ritual_frequency_for_ritual_specialist-accuracy=1.000000
2019-09-01 13:22:50,083 [INFO]  Epoch[41] Train-cross-entropy=0.002160
2019-09-01 13:22:50,085 [INFO]  Epoch[41] Train-Most_widespread_ritual_frequency_for_ritual_specialist-accuracy=1.000000
2019-09-01 13:22:50,087 [INFO]  Epoch[41] Time cost=0.291
2019-09-01 13:22:50,094 [INFO]  Saved checkpoint to "model/Most_widespread_ritual_frequency_for_ritual_specialist_imputer/model-0041.params"
2019-09-01 13:22:50,124 [INFO]  Epoch[41] Validation-cross-entropy=0.001925
2019-09-01 13:22:50,126 [INFO]  Epoch[41] Validation-Most_widespread_ritual_frequency_for_ritual_specialist-accuracy=1.000000
2019-09-01 13:22:50,288 [INFO]  Epoch[42] Batch [0-21]	Speed: 2270.37 samples/sec	cross-entropy=0.001567	Most_widespread_ritual_frequency_for_ritual_specialist-accuracy=1.000000
2019-09-01 13:22:50,417 [INFO]  Epoch[42] Train-cross-entropy=0.002018
2019-09-01 13:22:50,419 [INFO]  Epoch[42] Train-Most_widespread_ritual_frequency_for_ritual_specialist-accuracy=1.000000
2019-09-01 13:22:50,421 [INFO]  Epoch[42] Time cost=0.293
2019-09-01 13:22:50,428 [INFO]  Saved checkpoint to "model/Most_widespread_ritual_frequency_for_ritual_specialist_imputer/model-0042.params"
2019-09-01 13:22:50,458 [INFO]  Epoch[42] Validation-cross-entropy=0.001844
2019-09-01 13:22:50,460 [INFO]  Epoch[42] Validation-Most_widespread_ritual_frequency_for_ritual_specialist-accuracy=1.000000
2019-09-01 13:22:50,631 [INFO]  Epoch[43] Batch [0-21]	Speed: 2127.30 samples/sec	cross-entropy=0.001467	Most_widespread_ritual_frequency_for_ritual_specialist-accuracy=1.000000
2019-09-01 13:22:50,765 [INFO]  Epoch[43] Train-cross-entropy=0.001896
2019-09-01 13:22:50,768 [INFO]  Epoch[43] Train-Most_widespread_ritual_frequency_for_ritual_specialist-accuracy=1.000000
2019-09-01 13:22:50,770 [INFO]  Epoch[43] Time cost=0.308
2019-09-01 13:22:50,778 [INFO]  Saved checkpoint to "model/Most_widespread_ritual_frequency_for_ritual_specialist_imputer/model-0043.params"
2019-09-01 13:22:50,815 [INFO]  Epoch[43] Validation-cross-entropy=0.001761
2019-09-01 13:22:50,817 [INFO]  Epoch[43] Validation-Most_widespread_ritual_frequency_for_ritual_specialist-accuracy=1.000000
2019-09-01 13:22:50,985 [INFO]  Epoch[44] Batch [0-21]	Speed: 2168.15 samples/sec	cross-entropy=0.001377	Most_widespread_ritual_frequency_for_ritual_specialist-accuracy=1.000000
2019-09-01 13:22:51,115 [INFO]  Epoch[44] Train-cross-entropy=0.001784
2019-09-01 13:22:51,117 [INFO]  Epoch[44] Train-Most_widespread_ritual_frequency_for_ritual_specialist-accuracy=1.000000
2019-09-01 13:22:51,119 [INFO]  Epoch[44] Time cost=0.300
2019-09-01 13:22:51,126 [INFO]  Saved checkpoint to "model/Most_widespread_ritual_frequency_for_ritual_specialist_imputer/model-0044.params"
2019-09-01 13:22:51,155 [INFO]  Epoch[44] Validation-cross-entropy=0.001663
2019-09-01 13:22:51,158 [INFO]  Epoch[44] Validation-Most_widespread_ritual_frequency_for_ritual_specialist-accuracy=1.000000
2019-09-01 13:22:51,314 [INFO]  Epoch[45] Batch [0-21]	Speed: 2305.45 samples/sec	cross-entropy=0.001295	Most_widespread_ritual_frequency_for_ritual_specialist-accuracy=1.000000
2019-09-01 13:22:51,457 [INFO]  Epoch[45] Train-cross-entropy=0.001679
2019-09-01 13:22:51,460 [INFO]  Epoch[45] Train-Most_widespread_ritual_frequency_for_ritual_specialist-accuracy=1.000000
2019-09-01 13:22:51,463 [INFO]  Epoch[45] Time cost=0.303
2019-09-01 13:22:51,471 [INFO]  Saved checkpoint to "model/Most_widespread_ritual_frequency_for_ritual_specialist_imputer/model-0045.params"
2019-09-01 13:22:51,499 [INFO]  Epoch[45] Validation-cross-entropy=0.001584
2019-09-01 13:22:51,501 [INFO]  Epoch[45] Validation-Most_widespread_ritual_frequency_for_ritual_specialist-accuracy=1.000000
2019-09-01 13:22:51,680 [INFO]  Epoch[46] Batch [0-21]	Speed: 1983.47 samples/sec	cross-entropy=0.001224	Most_widespread_ritual_frequency_for_ritual_specialist-accuracy=1.000000
2019-09-01 13:22:51,815 [INFO]  Epoch[46] Train-cross-entropy=0.001591
2019-09-01 13:22:51,818 [INFO]  Epoch[46] Train-Most_widespread_ritual_frequency_for_ritual_specialist-accuracy=1.000000
2019-09-01 13:22:51,821 [INFO]  Epoch[46] Time cost=0.317
2019-09-01 13:22:51,829 [INFO]  Saved checkpoint to "model/Most_widespread_ritual_frequency_for_ritual_specialist_imputer/model-0046.params"
2019-09-01 13:22:51,857 [INFO]  Epoch[46] Validation-cross-entropy=0.001507
2019-09-01 13:22:51,860 [INFO]  Epoch[46] Validation-Most_widespread_ritual_frequency_for_ritual_specialist-accuracy=1.000000
2019-09-01 13:22:52,018 [INFO]  Epoch[47] Batch [0-21]	Speed: 2278.36 samples/sec	cross-entropy=0.001155	Most_widespread_ritual_frequency_for_ritual_specialist-accuracy=1.000000
2019-09-01 13:22:52,152 [INFO]  Epoch[47] Train-cross-entropy=0.001509
2019-09-01 13:22:52,154 [INFO]  Epoch[47] Train-Most_widespread_ritual_frequency_for_ritual_specialist-accuracy=1.000000
2019-09-01 13:22:52,157 [INFO]  Epoch[47] Time cost=0.294
2019-09-01 13:22:52,165 [INFO]  Saved checkpoint to "model/Most_widespread_ritual_frequency_for_ritual_specialist_imputer/model-0047.params"
2019-09-01 13:22:52,193 [INFO]  Epoch[47] Validation-cross-entropy=0.001448
2019-09-01 13:22:52,196 [INFO]  Epoch[47] Validation-Most_widespread_ritual_frequency_for_ritual_specialist-accuracy=1.000000
2019-09-01 13:22:52,348 [INFO]  Epoch[48] Batch [0-21]	Speed: 2358.34 samples/sec	cross-entropy=0.001091	Most_widespread_ritual_frequency_for_ritual_specialist-accuracy=1.000000
2019-09-01 13:22:52,478 [INFO]  Epoch[48] Train-cross-entropy=0.001426
2019-09-01 13:22:52,480 [INFO]  Epoch[48] Train-Most_widespread_ritual_frequency_for_ritual_specialist-accuracy=1.000000
2019-09-01 13:22:52,482 [INFO]  Epoch[48] Time cost=0.284
2019-09-01 13:22:52,489 [INFO]  Saved checkpoint to "model/Most_widespread_ritual_frequency_for_ritual_specialist_imputer/model-0048.params"
2019-09-01 13:22:52,524 [INFO]  Epoch[48] Validation-cross-entropy=0.001365
2019-09-01 13:22:52,527 [INFO]  Epoch[48] Validation-Most_widespread_ritual_frequency_for_ritual_specialist-accuracy=1.000000
2019-09-01 13:22:52,684 [INFO]  Epoch[49] Batch [0-21]	Speed: 2324.12 samples/sec	cross-entropy=0.001030	Most_widespread_ritual_frequency_for_ritual_specialist-accuracy=1.000000
2019-09-01 13:22:52,814 [INFO]  Epoch[49] Train-cross-entropy=0.001352
2019-09-01 13:22:52,816 [INFO]  Epoch[49] Train-Most_widespread_ritual_frequency_for_ritual_specialist-accuracy=1.000000
2019-09-01 13:22:52,818 [INFO]  Epoch[49] Time cost=0.289
2019-09-01 13:22:52,824 [INFO]  Saved checkpoint to "model/Most_widespread_ritual_frequency_for_ritual_specialist_imputer/model-0049.params"
2019-09-01 13:22:52,854 [INFO]  Epoch[49] Validation-cross-entropy=0.001315
2019-09-01 13:22:52,856 [INFO]  Epoch[49] Validation-Most_widespread_ritual_frequency_for_ritual_specialist-accuracy=1.000000
2019-09-01 13:22:53,012 [INFO]  Epoch[50] Batch [0-21]	Speed: 2361.52 samples/sec	cross-entropy=0.000978	Most_widespread_ritual_frequency_for_ritual_specialist-accuracy=1.000000
2019-09-01 13:22:53,161 [INFO]  Epoch[50] Train-cross-entropy=0.001288
2019-09-01 13:22:53,163 [INFO]  Epoch[50] Train-Most_widespread_ritual_frequency_for_ritual_specialist-accuracy=1.000000
2019-09-01 13:22:53,165 [INFO]  Epoch[50] Time cost=0.306
2019-09-01 13:22:53,172 [INFO]  Saved checkpoint to "model/Most_widespread_ritual_frequency_for_ritual_specialist_imputer/model-0050.params"
2019-09-01 13:22:53,201 [INFO]  Epoch[50] Validation-cross-entropy=0.001255
2019-09-01 13:22:53,204 [INFO]  Epoch[50] Validation-Most_widespread_ritual_frequency_for_ritual_specialist-accuracy=1.000000
2019-09-01 13:22:53,384 [INFO]  Epoch[51] Batch [0-21]	Speed: 1998.41 samples/sec	cross-entropy=0.000925	Most_widespread_ritual_frequency_for_ritual_specialist-accuracy=1.000000
2019-09-01 13:22:53,514 [INFO]  Epoch[51] Train-cross-entropy=0.001223
2019-09-01 13:22:53,516 [INFO]  Epoch[51] Train-Most_widespread_ritual_frequency_for_ritual_specialist-accuracy=1.000000
2019-09-01 13:22:53,518 [INFO]  Epoch[51] Time cost=0.313
2019-09-01 13:22:53,525 [INFO]  Saved checkpoint to "model/Most_widespread_ritual_frequency_for_ritual_specialist_imputer/model-0051.params"
2019-09-01 13:22:53,551 [INFO]  Epoch[51] Validation-cross-entropy=0.001214
2019-09-01 13:22:53,553 [INFO]  Epoch[51] Validation-Most_widespread_ritual_frequency_for_ritual_specialist-accuracy=1.000000
2019-09-01 13:22:53,704 [INFO]  Epoch[52] Batch [0-21]	Speed: 2362.62 samples/sec	cross-entropy=0.000880	Most_widespread_ritual_frequency_for_ritual_specialist-accuracy=1.000000
2019-09-01 13:22:53,833 [INFO]  Epoch[52] Train-cross-entropy=0.001161
2019-09-01 13:22:53,836 [INFO]  Epoch[52] Train-Most_widespread_ritual_frequency_for_ritual_specialist-accuracy=1.000000
2019-09-01 13:22:53,838 [INFO]  Epoch[52] Time cost=0.283
2019-09-01 13:22:53,844 [INFO]  Saved checkpoint to "model/Most_widespread_ritual_frequency_for_ritual_specialist_imputer/model-0052.params"
2019-09-01 13:22:53,874 [INFO]  Epoch[52] Validation-cross-entropy=0.001157
2019-09-01 13:22:53,879 [INFO]  Epoch[52] Validation-Most_widespread_ritual_frequency_for_ritual_specialist-accuracy=1.000000
2019-09-01 13:22:54,035 [INFO]  Epoch[53] Batch [0-21]	Speed: 2303.89 samples/sec	cross-entropy=0.000838	Most_widespread_ritual_frequency_for_ritual_specialist-accuracy=1.000000
2019-09-01 13:22:54,169 [INFO]  Epoch[53] Train-cross-entropy=0.001104
2019-09-01 13:22:54,171 [INFO]  Epoch[53] Train-Most_widespread_ritual_frequency_for_ritual_specialist-accuracy=1.000000
2019-09-01 13:22:54,173 [INFO]  Epoch[53] Time cost=0.291
2019-09-01 13:22:54,180 [INFO]  Saved checkpoint to "model/Most_widespread_ritual_frequency_for_ritual_specialist_imputer/model-0053.params"
2019-09-01 13:22:54,205 [INFO]  Epoch[53] Validation-cross-entropy=0.001111
2019-09-01 13:22:54,208 [INFO]  Epoch[53] Validation-Most_widespread_ritual_frequency_for_ritual_specialist-accuracy=1.000000
2019-09-01 13:22:54,364 [INFO]  Epoch[54] Batch [0-21]	Speed: 2301.28 samples/sec	cross-entropy=0.000796	Most_widespread_ritual_frequency_for_ritual_specialist-accuracy=1.000000
2019-09-01 13:22:54,497 [INFO]  Epoch[54] Train-cross-entropy=0.001054
2019-09-01 13:22:54,500 [INFO]  Epoch[54] Train-Most_widespread_ritual_frequency_for_ritual_specialist-accuracy=1.000000
2019-09-01 13:22:54,502 [INFO]  Epoch[54] Time cost=0.291
2019-09-01 13:22:54,508 [INFO]  Saved checkpoint to "model/Most_widespread_ritual_frequency_for_ritual_specialist_imputer/model-0054.params"
2019-09-01 13:22:54,543 [INFO]  Epoch[54] Validation-cross-entropy=0.001061
2019-09-01 13:22:54,546 [INFO]  Epoch[54] Validation-Most_widespread_ritual_frequency_for_ritual_specialist-accuracy=1.000000
2019-09-01 13:22:54,708 [INFO]  Epoch[55] Batch [0-21]	Speed: 2261.16 samples/sec	cross-entropy=0.000759	Most_widespread_ritual_frequency_for_ritual_specialist-accuracy=1.000000
2019-09-01 13:22:54,841 [INFO]  Epoch[55] Train-cross-entropy=0.001005
2019-09-01 13:22:54,843 [INFO]  Epoch[55] Train-Most_widespread_ritual_frequency_for_ritual_specialist-accuracy=1.000000
2019-09-01 13:22:54,845 [INFO]  Epoch[55] Time cost=0.297
2019-09-01 13:22:54,852 [INFO]  Saved checkpoint to "model/Most_widespread_ritual_frequency_for_ritual_specialist_imputer/model-0055.params"
2019-09-01 13:22:54,877 [INFO]  Epoch[55] Validation-cross-entropy=0.001020
2019-09-01 13:22:54,880 [INFO]  Epoch[55] Validation-Most_widespread_ritual_frequency_for_ritual_specialist-accuracy=1.000000
2019-09-01 13:22:55,031 [INFO]  Epoch[56] Batch [0-21]	Speed: 2363.41 samples/sec	cross-entropy=0.000729	Most_widespread_ritual_frequency_for_ritual_specialist-accuracy=1.000000
2019-09-01 13:22:55,160 [INFO]  Epoch[56] Train-cross-entropy=0.000958
2019-09-01 13:22:55,163 [INFO]  Epoch[56] Train-Most_widespread_ritual_frequency_for_ritual_specialist-accuracy=1.000000
2019-09-01 13:22:55,164 [INFO]  Epoch[56] Time cost=0.283
2019-09-01 13:22:55,171 [INFO]  Saved checkpoint to "model/Most_widespread_ritual_frequency_for_ritual_specialist_imputer/model-0056.params"
2019-09-01 13:22:55,196 [INFO]  Epoch[56] Validation-cross-entropy=0.000978
2019-09-01 13:22:55,199 [INFO]  Epoch[56] Validation-Most_widespread_ritual_frequency_for_ritual_specialist-accuracy=1.000000
2019-09-01 13:22:55,350 [INFO]  Epoch[57] Batch [0-21]	Speed: 2360.98 samples/sec	cross-entropy=0.000693	Most_widespread_ritual_frequency_for_ritual_specialist-accuracy=1.000000
2019-09-01 13:22:55,494 [INFO]  Epoch[57] Train-cross-entropy=0.000916
2019-09-01 13:22:55,497 [INFO]  Epoch[57] Train-Most_widespread_ritual_frequency_for_ritual_specialist-accuracy=1.000000
2019-09-01 13:22:55,500 [INFO]  Epoch[57] Time cost=0.300
2019-09-01 13:22:55,508 [INFO]  Saved checkpoint to "model/Most_widespread_ritual_frequency_for_ritual_specialist_imputer/model-0057.params"
2019-09-01 13:22:55,539 [INFO]  Epoch[57] Validation-cross-entropy=0.000944
2019-09-01 13:22:55,541 [INFO]  Epoch[57] Validation-Most_widespread_ritual_frequency_for_ritual_specialist-accuracy=1.000000
2019-09-01 13:22:55,707 [INFO]  Epoch[58] Batch [0-21]	Speed: 2197.19 samples/sec	cross-entropy=0.000663	Most_widespread_ritual_frequency_for_ritual_specialist-accuracy=1.000000
2019-09-01 13:22:55,841 [INFO]  Epoch[58] Train-cross-entropy=0.000873
2019-09-01 13:22:55,844 [INFO]  Epoch[58] Train-Most_widespread_ritual_frequency_for_ritual_specialist-accuracy=1.000000
2019-09-01 13:22:55,846 [INFO]  Epoch[58] Time cost=0.303
2019-09-01 13:22:55,854 [INFO]  Saved checkpoint to "model/Most_widespread_ritual_frequency_for_ritual_specialist_imputer/model-0058.params"
2019-09-01 13:22:55,885 [INFO]  Epoch[58] Validation-cross-entropy=0.000901
2019-09-01 13:22:55,887 [INFO]  Epoch[58] Validation-Most_widespread_ritual_frequency_for_ritual_specialist-accuracy=1.000000
2019-09-01 13:22:56,055 [INFO]  Epoch[59] Batch [0-21]	Speed: 2161.75 samples/sec	cross-entropy=0.000637	Most_widespread_ritual_frequency_for_ritual_specialist-accuracy=1.000000
2019-09-01 13:22:56,189 [INFO]  Epoch[59] Train-cross-entropy=0.000836
2019-09-01 13:22:56,192 [INFO]  Epoch[59] Train-Most_widespread_ritual_frequency_for_ritual_specialist-accuracy=1.000000
2019-09-01 13:22:56,194 [INFO]  Epoch[59] Time cost=0.304
2019-09-01 13:22:56,200 [INFO]  Saved checkpoint to "model/Most_widespread_ritual_frequency_for_ritual_specialist_imputer/model-0059.params"
2019-09-01 13:22:56,226 [INFO]  Epoch[59] Validation-cross-entropy=0.000862
2019-09-01 13:22:56,228 [INFO]  Epoch[59] Validation-Most_widespread_ritual_frequency_for_ritual_specialist-accuracy=1.000000
2019-09-01 13:22:56,395 [INFO]  Epoch[60] Batch [0-21]	Speed: 2135.41 samples/sec	cross-entropy=0.000607	Most_widespread_ritual_frequency_for_ritual_specialist-accuracy=1.000000
2019-09-01 13:22:56,529 [INFO]  Epoch[60] Train-cross-entropy=0.000798
2019-09-01 13:22:56,531 [INFO]  Epoch[60] Train-Most_widespread_ritual_frequency_for_ritual_specialist-accuracy=1.000000
2019-09-01 13:22:56,533 [INFO]  Epoch[60] Time cost=0.303
2019-09-01 13:22:56,540 [INFO]  Saved checkpoint to "model/Most_widespread_ritual_frequency_for_ritual_specialist_imputer/model-0060.params"
2019-09-01 13:22:56,570 [INFO]  Epoch[60] Validation-cross-entropy=0.000837
2019-09-01 13:22:56,573 [INFO]  Epoch[60] Validation-Most_widespread_ritual_frequency_for_ritual_specialist-accuracy=1.000000
2019-09-01 13:22:56,730 [INFO]  Epoch[61] Batch [0-21]	Speed: 2319.46 samples/sec	cross-entropy=0.000581	Most_widespread_ritual_frequency_for_ritual_specialist-accuracy=1.000000
2019-09-01 13:22:56,860 [INFO]  Epoch[61] Train-cross-entropy=0.000765
2019-09-01 13:22:56,862 [INFO]  Epoch[61] Train-Most_widespread_ritual_frequency_for_ritual_specialist-accuracy=1.000000
2019-09-01 13:22:56,864 [INFO]  Epoch[61] Time cost=0.289
2019-09-01 13:22:56,871 [INFO]  Saved checkpoint to "model/Most_widespread_ritual_frequency_for_ritual_specialist_imputer/model-0061.params"
2019-09-01 13:22:56,896 [INFO]  Epoch[61] Validation-cross-entropy=0.000801
2019-09-01 13:22:56,899 [INFO]  Epoch[61] Validation-Most_widespread_ritual_frequency_for_ritual_specialist-accuracy=1.000000
2019-09-01 13:22:57,051 [INFO]  Epoch[62] Batch [0-21]	Speed: 2345.25 samples/sec	cross-entropy=0.000557	Most_widespread_ritual_frequency_for_ritual_specialist-accuracy=1.000000
2019-09-01 13:22:57,184 [INFO]  Epoch[62] Train-cross-entropy=0.000731
2019-09-01 13:22:57,186 [INFO]  Epoch[62] Train-Most_widespread_ritual_frequency_for_ritual_specialist-accuracy=1.000000
2019-09-01 13:22:57,188 [INFO]  Epoch[62] Time cost=0.288
2019-09-01 13:22:57,195 [INFO]  Saved checkpoint to "model/Most_widespread_ritual_frequency_for_ritual_specialist_imputer/model-0062.params"
2019-09-01 13:22:57,225 [INFO]  Epoch[62] Validation-cross-entropy=0.000772
2019-09-01 13:22:57,227 [INFO]  Epoch[62] Validation-Most_widespread_ritual_frequency_for_ritual_specialist-accuracy=1.000000
2019-09-01 13:22:57,390 [INFO]  Epoch[63] Batch [0-21]	Speed: 2244.13 samples/sec	cross-entropy=0.000532	Most_widespread_ritual_frequency_for_ritual_specialist-accuracy=1.000000
2019-09-01 13:22:57,520 [INFO]  Epoch[63] Train-cross-entropy=0.000700
2019-09-01 13:22:57,522 [INFO]  Epoch[63] Train-Most_widespread_ritual_frequency_for_ritual_specialist-accuracy=1.000000
2019-09-01 13:22:57,524 [INFO]  Epoch[63] Time cost=0.294
2019-09-01 13:22:57,531 [INFO]  Saved checkpoint to "model/Most_widespread_ritual_frequency_for_ritual_specialist_imputer/model-0063.params"
2019-09-01 13:22:57,560 [INFO]  Epoch[63] Validation-cross-entropy=0.000742
2019-09-01 13:22:57,563 [INFO]  Epoch[63] Validation-Most_widespread_ritual_frequency_for_ritual_specialist-accuracy=1.000000
2019-09-01 13:22:57,793 [INFO]  Epoch[64] Batch [0-21]	Speed: 1541.26 samples/sec	cross-entropy=0.000511	Most_widespread_ritual_frequency_for_ritual_specialist-accuracy=1.000000
2019-09-01 13:22:57,958 [INFO]  Epoch[64] Train-cross-entropy=0.000674
2019-09-01 13:22:57,961 [INFO]  Epoch[64] Train-Most_widespread_ritual_frequency_for_ritual_specialist-accuracy=1.000000
2019-09-01 13:22:57,963 [INFO]  Epoch[64] Time cost=0.398
2019-09-01 13:22:57,977 [INFO]  Saved checkpoint to "model/Most_widespread_ritual_frequency_for_ritual_specialist_imputer/model-0064.params"
2019-09-01 13:22:58,009 [INFO]  Epoch[64] Validation-cross-entropy=0.000714
2019-09-01 13:22:58,012 [INFO]  Epoch[64] Validation-Most_widespread_ritual_frequency_for_ritual_specialist-accuracy=1.000000
2019-09-01 13:22:58,209 [INFO]  Epoch[65] Batch [0-21]	Speed: 1846.95 samples/sec	cross-entropy=0.000487	Most_widespread_ritual_frequency_for_ritual_specialist-accuracy=1.000000
2019-09-01 13:22:58,347 [INFO]  Epoch[65] Train-cross-entropy=0.000646
2019-09-01 13:22:58,349 [INFO]  Epoch[65] Train-Most_widespread_ritual_frequency_for_ritual_specialist-accuracy=1.000000
2019-09-01 13:22:58,352 [INFO]  Epoch[65] Time cost=0.337
2019-09-01 13:22:58,359 [INFO]  Saved checkpoint to "model/Most_widespread_ritual_frequency_for_ritual_specialist_imputer/model-0065.params"
2019-09-01 13:22:58,388 [INFO]  Epoch[65] Validation-cross-entropy=0.000687
2019-09-01 13:22:58,391 [INFO]  Epoch[65] Validation-Most_widespread_ritual_frequency_for_ritual_specialist-accuracy=1.000000
2019-09-01 13:22:58,547 [INFO]  Epoch[66] Batch [0-21]	Speed: 2298.21 samples/sec	cross-entropy=0.000469	Most_widespread_ritual_frequency_for_ritual_specialist-accuracy=1.000000
2019-09-01 13:22:58,681 [INFO]  Epoch[66] Train-cross-entropy=0.000620
2019-09-01 13:22:58,684 [INFO]  Epoch[66] Train-Most_widespread_ritual_frequency_for_ritual_specialist-accuracy=1.000000
2019-09-01 13:22:58,686 [INFO]  Epoch[66] Time cost=0.293
2019-09-01 13:22:58,694 [INFO]  Saved checkpoint to "model/Most_widespread_ritual_frequency_for_ritual_specialist_imputer/model-0066.params"
2019-09-01 13:22:58,720 [INFO]  Epoch[66] Validation-cross-entropy=0.000667
2019-09-01 13:22:58,724 [INFO]  Epoch[66] Validation-Most_widespread_ritual_frequency_for_ritual_specialist-accuracy=1.000000
2019-09-01 13:22:58,880 [INFO]  Epoch[67] Batch [0-21]	Speed: 2302.41 samples/sec	cross-entropy=0.000449	Most_widespread_ritual_frequency_for_ritual_specialist-accuracy=1.000000
2019-09-01 13:22:59,028 [INFO]  Epoch[67] Train-cross-entropy=0.000596
2019-09-01 13:22:59,030 [INFO]  Epoch[67] Train-Most_widespread_ritual_frequency_for_ritual_specialist-accuracy=1.000000
2019-09-01 13:22:59,032 [INFO]  Epoch[67] Time cost=0.305
2019-09-01 13:22:59,039 [INFO]  Saved checkpoint to "model/Most_widespread_ritual_frequency_for_ritual_specialist_imputer/model-0067.params"
2019-09-01 13:22:59,064 [INFO]  Epoch[67] Validation-cross-entropy=0.000632
2019-09-01 13:22:59,068 [INFO]  Epoch[67] Validation-Most_widespread_ritual_frequency_for_ritual_specialist-accuracy=1.000000
2019-09-01 13:22:59,224 [INFO]  Epoch[68] Batch [0-21]	Speed: 2294.48 samples/sec	cross-entropy=0.000431	Most_widespread_ritual_frequency_for_ritual_specialist-accuracy=1.000000
2019-09-01 13:22:59,359 [INFO]  Epoch[68] Train-cross-entropy=0.000572
2019-09-01 13:22:59,362 [INFO]  Epoch[68] Train-Most_widespread_ritual_frequency_for_ritual_specialist-accuracy=1.000000
2019-09-01 13:22:59,364 [INFO]  Epoch[68] Time cost=0.293
2019-09-01 13:22:59,370 [INFO]  Saved checkpoint to "model/Most_widespread_ritual_frequency_for_ritual_specialist_imputer/model-0068.params"
2019-09-01 13:22:59,396 [INFO]  Epoch[68] Validation-cross-entropy=0.000613
2019-09-01 13:22:59,399 [INFO]  Epoch[68] Validation-Most_widespread_ritual_frequency_for_ritual_specialist-accuracy=1.000000
2019-09-01 13:22:59,560 [INFO]  Epoch[69] Batch [0-21]	Speed: 2208.70 samples/sec	cross-entropy=0.000415	Most_widespread_ritual_frequency_for_ritual_specialist-accuracy=1.000000
2019-09-01 13:22:59,698 [INFO]  Epoch[69] Train-cross-entropy=0.000551
2019-09-01 13:22:59,701 [INFO]  Epoch[69] Train-Most_widespread_ritual_frequency_for_ritual_specialist-accuracy=1.000000
2019-09-01 13:22:59,703 [INFO]  Epoch[69] Time cost=0.301
2019-09-01 13:22:59,709 [INFO]  Saved checkpoint to "model/Most_widespread_ritual_frequency_for_ritual_specialist_imputer/model-0069.params"
2019-09-01 13:22:59,735 [INFO]  Epoch[69] Validation-cross-entropy=0.000587
2019-09-01 13:22:59,738 [INFO]  Epoch[69] Validation-Most_widespread_ritual_frequency_for_ritual_specialist-accuracy=1.000000
2019-09-01 13:22:59,896 [INFO]  Epoch[70] Batch [0-21]	Speed: 2276.80 samples/sec	cross-entropy=0.000399	Most_widespread_ritual_frequency_for_ritual_specialist-accuracy=1.000000
2019-09-01 13:23:00,032 [INFO]  Epoch[70] Train-cross-entropy=0.000529
2019-09-01 13:23:00,035 [INFO]  Epoch[70] Train-Most_widespread_ritual_frequency_for_ritual_specialist-accuracy=1.000000
2019-09-01 13:23:00,037 [INFO]  Epoch[70] Time cost=0.296
2019-09-01 13:23:00,045 [INFO]  Saved checkpoint to "model/Most_widespread_ritual_frequency_for_ritual_specialist_imputer/model-0070.params"
2019-09-01 13:23:00,074 [INFO]  Epoch[70] Validation-cross-entropy=0.000563
2019-09-01 13:23:00,077 [INFO]  Epoch[70] Validation-Most_widespread_ritual_frequency_for_ritual_specialist-accuracy=1.000000
2019-09-01 13:23:00,237 [INFO]  Epoch[71] Batch [0-21]	Speed: 2239.46 samples/sec	cross-entropy=0.000385	Most_widespread_ritual_frequency_for_ritual_specialist-accuracy=1.000000
2019-09-01 13:23:00,370 [INFO]  Epoch[71] Train-cross-entropy=0.000508
2019-09-01 13:23:00,372 [INFO]  Epoch[71] Train-Most_widespread_ritual_frequency_for_ritual_specialist-accuracy=1.000000
2019-09-01 13:23:00,374 [INFO]  Epoch[71] Time cost=0.295
2019-09-01 13:23:00,381 [INFO]  Saved checkpoint to "model/Most_widespread_ritual_frequency_for_ritual_specialist_imputer/model-0071.params"
2019-09-01 13:23:00,412 [INFO]  Epoch[71] Validation-cross-entropy=0.000543
2019-09-01 13:23:00,414 [INFO]  Epoch[71] Validation-Most_widespread_ritual_frequency_for_ritual_specialist-accuracy=1.000000
2019-09-01 13:23:00,586 [INFO]  Epoch[72] Batch [0-21]	Speed: 2126.58 samples/sec	cross-entropy=0.000370	Most_widespread_ritual_frequency_for_ritual_specialist-accuracy=1.000000
2019-09-01 13:23:00,721 [INFO]  Epoch[72] Train-cross-entropy=0.000488
2019-09-01 13:23:00,723 [INFO]  Epoch[72] Train-Most_widespread_ritual_frequency_for_ritual_specialist-accuracy=1.000000
2019-09-01 13:23:00,725 [INFO]  Epoch[72] Time cost=0.309
2019-09-01 13:23:00,732 [INFO]  Saved checkpoint to "model/Most_widespread_ritual_frequency_for_ritual_specialist_imputer/model-0072.params"
2019-09-01 13:23:00,757 [INFO]  Epoch[72] Validation-cross-entropy=0.000522
2019-09-01 13:23:00,761 [INFO]  Epoch[72] Validation-Most_widespread_ritual_frequency_for_ritual_specialist-accuracy=1.000000
2019-09-01 13:23:00,917 [INFO]  Epoch[73] Batch [0-21]	Speed: 2305.78 samples/sec	cross-entropy=0.000356	Most_widespread_ritual_frequency_for_ritual_specialist-accuracy=1.000000
2019-09-01 13:23:01,051 [INFO]  Epoch[73] Train-cross-entropy=0.000470
2019-09-01 13:23:01,053 [INFO]  Epoch[73] Train-Most_widespread_ritual_frequency_for_ritual_specialist-accuracy=1.000000
2019-09-01 13:23:01,055 [INFO]  Epoch[73] Time cost=0.291
2019-09-01 13:23:01,062 [INFO]  Saved checkpoint to "model/Most_widespread_ritual_frequency_for_ritual_specialist_imputer/model-0073.params"
2019-09-01 13:23:01,087 [INFO]  Epoch[73] Validation-cross-entropy=0.000499
2019-09-01 13:23:01,090 [INFO]  Epoch[73] Validation-Most_widespread_ritual_frequency_for_ritual_specialist-accuracy=1.000000
2019-09-01 13:23:01,246 [INFO]  Epoch[74] Batch [0-21]	Speed: 2290.58 samples/sec	cross-entropy=0.000343	Most_widespread_ritual_frequency_for_ritual_specialist-accuracy=1.000000
2019-09-01 13:23:01,379 [INFO]  Epoch[74] Train-cross-entropy=0.000452
2019-09-01 13:23:01,381 [INFO]  Epoch[74] Train-Most_widespread_ritual_frequency_for_ritual_specialist-accuracy=1.000000
2019-09-01 13:23:01,383 [INFO]  Epoch[74] Time cost=0.291
2019-09-01 13:23:01,390 [INFO]  Saved checkpoint to "model/Most_widespread_ritual_frequency_for_ritual_specialist_imputer/model-0074.params"
2019-09-01 13:23:01,416 [INFO]  Epoch[74] Validation-cross-entropy=0.000485
2019-09-01 13:23:01,419 [INFO]  Epoch[74] Validation-Most_widespread_ritual_frequency_for_ritual_specialist-accuracy=1.000000
2019-09-01 13:23:01,600 [INFO]  Epoch[75] Batch [0-21]	Speed: 1954.61 samples/sec	cross-entropy=0.000331	Most_widespread_ritual_frequency_for_ritual_specialist-accuracy=1.000000
2019-09-01 13:23:01,739 [INFO]  Epoch[75] Train-cross-entropy=0.000436
2019-09-01 13:23:01,741 [INFO]  Epoch[75] Train-Most_widespread_ritual_frequency_for_ritual_specialist-accuracy=1.000000
2019-09-01 13:23:01,743 [INFO]  Epoch[75] Time cost=0.322
2019-09-01 13:23:01,750 [INFO]  Saved checkpoint to "model/Most_widespread_ritual_frequency_for_ritual_specialist_imputer/model-0075.params"
2019-09-01 13:23:01,776 [INFO]  Epoch[75] Validation-cross-entropy=0.000470
2019-09-01 13:23:01,779 [INFO]  Epoch[75] Validation-Most_widespread_ritual_frequency_for_ritual_specialist-accuracy=1.000000
2019-09-01 13:23:01,938 [INFO]  Epoch[76] Batch [0-21]	Speed: 2269.58 samples/sec	cross-entropy=0.000317	Most_widespread_ritual_frequency_for_ritual_specialist-accuracy=1.000000
2019-09-01 13:23:02,073 [INFO]  Epoch[76] Train-cross-entropy=0.000420
2019-09-01 13:23:02,076 [INFO]  Epoch[76] Train-Most_widespread_ritual_frequency_for_ritual_specialist-accuracy=1.000000
2019-09-01 13:23:02,078 [INFO]  Epoch[76] Time cost=0.296
2019-09-01 13:23:02,086 [INFO]  Saved checkpoint to "model/Most_widespread_ritual_frequency_for_ritual_specialist_imputer/model-0076.params"
2019-09-01 13:23:02,116 [INFO]  Epoch[76] Validation-cross-entropy=0.000450
2019-09-01 13:23:02,118 [INFO]  Epoch[76] Validation-Most_widespread_ritual_frequency_for_ritual_specialist-accuracy=1.000000
2019-09-01 13:23:02,289 [INFO]  Epoch[77] Batch [0-21]	Speed: 2121.98 samples/sec	cross-entropy=0.000305	Most_widespread_ritual_frequency_for_ritual_specialist-accuracy=1.000000
2019-09-01 13:23:02,422 [INFO]  Epoch[77] Train-cross-entropy=0.000405
2019-09-01 13:23:02,424 [INFO]  Epoch[77] Train-Most_widespread_ritual_frequency_for_ritual_specialist-accuracy=1.000000
2019-09-01 13:23:02,426 [INFO]  Epoch[77] Time cost=0.306
2019-09-01 13:23:02,433 [INFO]  Saved checkpoint to "model/Most_widespread_ritual_frequency_for_ritual_specialist_imputer/model-0077.params"
2019-09-01 13:23:02,459 [INFO]  Epoch[77] Validation-cross-entropy=0.000437
2019-09-01 13:23:02,462 [INFO]  Epoch[77] Validation-Most_widespread_ritual_frequency_for_ritual_specialist-accuracy=1.000000
2019-09-01 13:23:02,621 [INFO]  Epoch[78] Batch [0-21]	Speed: 2245.38 samples/sec	cross-entropy=0.000294	Most_widespread_ritual_frequency_for_ritual_specialist-accuracy=1.000000
2019-09-01 13:23:02,783 [INFO]  Epoch[78] Train-cross-entropy=0.000389
2019-09-01 13:23:02,785 [INFO]  Epoch[78] Train-Most_widespread_ritual_frequency_for_ritual_specialist-accuracy=1.000000
2019-09-01 13:23:02,787 [INFO]  Epoch[78] Time cost=0.323
2019-09-01 13:23:02,794 [INFO]  Saved checkpoint to "model/Most_widespread_ritual_frequency_for_ritual_specialist_imputer/model-0078.params"
2019-09-01 13:23:02,824 [INFO]  Epoch[78] Validation-cross-entropy=0.000421
2019-09-01 13:23:02,827 [INFO]  Epoch[78] Validation-Most_widespread_ritual_frequency_for_ritual_specialist-accuracy=1.000000
2019-09-01 13:23:02,982 [INFO]  Epoch[79] Batch [0-21]	Speed: 2342.86 samples/sec	cross-entropy=0.000283	Most_widespread_ritual_frequency_for_ritual_specialist-accuracy=1.000000
2019-09-01 13:23:03,115 [INFO]  Epoch[79] Train-cross-entropy=0.000377
2019-09-01 13:23:03,117 [INFO]  Epoch[79] Train-Most_widespread_ritual_frequency_for_ritual_specialist-accuracy=1.000000
2019-09-01 13:23:03,119 [INFO]  Epoch[79] Time cost=0.290
2019-09-01 13:23:03,126 [INFO]  Saved checkpoint to "model/Most_widespread_ritual_frequency_for_ritual_specialist_imputer/model-0079.params"
2019-09-01 13:23:03,152 [INFO]  Epoch[79] Validation-cross-entropy=0.000407
2019-09-01 13:23:03,154 [INFO]  Epoch[79] Validation-Most_widespread_ritual_frequency_for_ritual_specialist-accuracy=1.000000
2019-09-01 13:23:03,320 [INFO]  Epoch[80] Batch [0-21]	Speed: 2154.49 samples/sec	cross-entropy=0.000273	Most_widespread_ritual_frequency_for_ritual_specialist-accuracy=1.000000
2019-09-01 13:23:03,462 [INFO]  Epoch[80] Train-cross-entropy=0.000364
2019-09-01 13:23:03,464 [INFO]  Epoch[80] Train-Most_widespread_ritual_frequency_for_ritual_specialist-accuracy=1.000000
2019-09-01 13:23:03,466 [INFO]  Epoch[80] Time cost=0.309
2019-09-01 13:23:03,473 [INFO]  Saved checkpoint to "model/Most_widespread_ritual_frequency_for_ritual_specialist_imputer/model-0080.params"
2019-09-01 13:23:03,498 [INFO]  Epoch[80] Validation-cross-entropy=0.000396
2019-09-01 13:23:03,501 [INFO]  Epoch[80] Validation-Most_widespread_ritual_frequency_for_ritual_specialist-accuracy=1.000000
2019-09-01 13:23:03,679 [INFO]  Epoch[81] Batch [0-21]	Speed: 1992.63 samples/sec	cross-entropy=0.000263	Most_widespread_ritual_frequency_for_ritual_specialist-accuracy=1.000000
2019-09-01 13:23:03,813 [INFO]  Epoch[81] Train-cross-entropy=0.000353
2019-09-01 13:23:03,816 [INFO]  Epoch[81] Train-Most_widespread_ritual_frequency_for_ritual_specialist-accuracy=1.000000
2019-09-01 13:23:03,818 [INFO]  Epoch[81] Time cost=0.314
2019-09-01 13:23:03,824 [INFO]  Saved checkpoint to "model/Most_widespread_ritual_frequency_for_ritual_specialist_imputer/model-0081.params"
2019-09-01 13:23:03,850 [INFO]  Epoch[81] Validation-cross-entropy=0.000377
2019-09-01 13:23:03,853 [INFO]  Epoch[81] Validation-Most_widespread_ritual_frequency_for_ritual_specialist-accuracy=1.000000
2019-09-01 13:23:04,008 [INFO]  Epoch[82] Batch [0-21]	Speed: 2315.63 samples/sec	cross-entropy=0.000254	Most_widespread_ritual_frequency_for_ritual_specialist-accuracy=1.000000
2019-09-01 13:23:04,148 [INFO]  Epoch[82] Train-cross-entropy=0.000339
2019-09-01 13:23:04,150 [INFO]  Epoch[82] Train-Most_widespread_ritual_frequency_for_ritual_specialist-accuracy=1.000000
2019-09-01 13:23:04,152 [INFO]  Epoch[82] Time cost=0.297
2019-09-01 13:23:04,159 [INFO]  Saved checkpoint to "model/Most_widespread_ritual_frequency_for_ritual_specialist_imputer/model-0082.params"
2019-09-01 13:23:04,190 [INFO]  Epoch[82] Validation-cross-entropy=0.000366
2019-09-01 13:23:04,192 [INFO]  Epoch[82] Validation-Most_widespread_ritual_frequency_for_ritual_specialist-accuracy=1.000000
2019-09-01 13:23:04,361 [INFO]  Epoch[83] Batch [0-21]	Speed: 2171.32 samples/sec	cross-entropy=0.000245	Most_widespread_ritual_frequency_for_ritual_specialist-accuracy=1.000000
2019-09-01 13:23:04,494 [INFO]  Epoch[83] Train-cross-entropy=0.000327
2019-09-01 13:23:04,496 [INFO]  Epoch[83] Train-Most_widespread_ritual_frequency_for_ritual_specialist-accuracy=1.000000
2019-09-01 13:23:04,498 [INFO]  Epoch[83] Time cost=0.304
2019-09-01 13:23:04,505 [INFO]  Saved checkpoint to "model/Most_widespread_ritual_frequency_for_ritual_specialist_imputer/model-0083.params"
2019-09-01 13:23:04,536 [INFO]  Epoch[83] Validation-cross-entropy=0.000352
2019-09-01 13:23:04,538 [INFO]  Epoch[83] Validation-Most_widespread_ritual_frequency_for_ritual_specialist-accuracy=1.000000
2019-09-01 13:23:04,698 [INFO]  Epoch[84] Batch [0-21]	Speed: 2270.50 samples/sec	cross-entropy=0.000236	Most_widespread_ritual_frequency_for_ritual_specialist-accuracy=1.000000
2019-09-01 13:23:04,832 [INFO]  Epoch[84] Train-cross-entropy=0.000316
2019-09-01 13:23:04,834 [INFO]  Epoch[84] Train-Most_widespread_ritual_frequency_for_ritual_specialist-accuracy=1.000000
2019-09-01 13:23:04,836 [INFO]  Epoch[84] Time cost=0.295
2019-09-01 13:23:04,842 [INFO]  Saved checkpoint to "model/Most_widespread_ritual_frequency_for_ritual_specialist_imputer/model-0084.params"
2019-09-01 13:23:04,868 [INFO]  Epoch[84] Validation-cross-entropy=0.000343
2019-09-01 13:23:04,871 [INFO]  Epoch[84] Validation-Most_widespread_ritual_frequency_for_ritual_specialist-accuracy=1.000000
2019-09-01 13:23:05,031 [INFO]  Epoch[85] Batch [0-21]	Speed: 2253.66 samples/sec	cross-entropy=0.000226	Most_widespread_ritual_frequency_for_ritual_specialist-accuracy=1.000000
2019-09-01 13:23:05,169 [INFO]  Epoch[85] Train-cross-entropy=0.000305
2019-09-01 13:23:05,172 [INFO]  Epoch[85] Train-Most_widespread_ritual_frequency_for_ritual_specialist-accuracy=1.000000
2019-09-01 13:23:05,174 [INFO]  Epoch[85] Time cost=0.299
2019-09-01 13:23:05,180 [INFO]  Saved checkpoint to "model/Most_widespread_ritual_frequency_for_ritual_specialist_imputer/model-0085.params"
2019-09-01 13:23:05,211 [INFO]  Epoch[85] Validation-cross-entropy=0.000331
2019-09-01 13:23:05,213 [INFO]  Epoch[85] Validation-Most_widespread_ritual_frequency_for_ritual_specialist-accuracy=1.000000
2019-09-01 13:23:05,371 [INFO]  Epoch[86] Batch [0-21]	Speed: 2332.61 samples/sec	cross-entropy=0.000218	Most_widespread_ritual_frequency_for_ritual_specialist-accuracy=1.000000
2019-09-01 13:23:05,504 [INFO]  Epoch[86] Train-cross-entropy=0.000294
2019-09-01 13:23:05,506 [INFO]  Epoch[86] Train-Most_widespread_ritual_frequency_for_ritual_specialist-accuracy=1.000000
2019-09-01 13:23:05,508 [INFO]  Epoch[86] Time cost=0.293
2019-09-01 13:23:05,515 [INFO]  Saved checkpoint to "model/Most_widespread_ritual_frequency_for_ritual_specialist_imputer/model-0086.params"
2019-09-01 13:23:05,541 [INFO]  Epoch[86] Validation-cross-entropy=0.000321
2019-09-01 13:23:05,544 [INFO]  Epoch[86] Validation-Most_widespread_ritual_frequency_for_ritual_specialist-accuracy=1.000000
2019-09-01 13:23:05,698 [INFO]  Epoch[87] Batch [0-21]	Speed: 2323.61 samples/sec	cross-entropy=0.000211	Most_widespread_ritual_frequency_for_ritual_specialist-accuracy=1.000000
2019-09-01 13:23:05,831 [INFO]  Epoch[87] Train-cross-entropy=0.000284
2019-09-01 13:23:05,833 [INFO]  Epoch[87] Train-Most_widespread_ritual_frequency_for_ritual_specialist-accuracy=1.000000
2019-09-01 13:23:05,835 [INFO]  Epoch[87] Time cost=0.289
2019-09-01 13:23:05,842 [INFO]  Saved checkpoint to "model/Most_widespread_ritual_frequency_for_ritual_specialist_imputer/model-0087.params"
2019-09-01 13:23:05,873 [INFO]  Epoch[87] Validation-cross-entropy=0.000309
2019-09-01 13:23:05,875 [INFO]  Epoch[87] Validation-Most_widespread_ritual_frequency_for_ritual_specialist-accuracy=1.000000
2019-09-01 13:23:06,038 [INFO]  Epoch[88] Batch [0-21]	Speed: 2233.24 samples/sec	cross-entropy=0.000204	Most_widespread_ritual_frequency_for_ritual_specialist-accuracy=1.000000
2019-09-01 13:23:06,174 [INFO]  Epoch[88] Train-cross-entropy=0.000273
2019-09-01 13:23:06,177 [INFO]  Epoch[88] Train-Most_widespread_ritual_frequency_for_ritual_specialist-accuracy=1.000000
2019-09-01 13:23:06,179 [INFO]  Epoch[88] Time cost=0.302
2019-09-01 13:23:06,186 [INFO]  Saved checkpoint to "model/Most_widespread_ritual_frequency_for_ritual_specialist_imputer/model-0088.params"
2019-09-01 13:23:06,214 [INFO]  Epoch[88] Validation-cross-entropy=0.000300
2019-09-01 13:23:06,217 [INFO]  Epoch[88] Validation-Most_widespread_ritual_frequency_for_ritual_specialist-accuracy=1.000000
2019-09-01 13:23:06,378 [INFO]  Epoch[89] Batch [0-21]	Speed: 2238.54 samples/sec	cross-entropy=0.000197	Most_widespread_ritual_frequency_for_ritual_specialist-accuracy=1.000000
2019-09-01 13:23:06,534 [INFO]  Epoch[89] Train-cross-entropy=0.000264
2019-09-01 13:23:06,536 [INFO]  Epoch[89] Train-Most_widespread_ritual_frequency_for_ritual_specialist-accuracy=1.000000
2019-09-01 13:23:06,539 [INFO]  Epoch[89] Time cost=0.319
2019-09-01 13:23:06,547 [INFO]  Saved checkpoint to "model/Most_widespread_ritual_frequency_for_ritual_specialist_imputer/model-0089.params"
2019-09-01 13:23:06,584 [INFO]  Epoch[89] Validation-cross-entropy=0.000290
2019-09-01 13:23:06,587 [INFO]  Epoch[89] Validation-Most_widespread_ritual_frequency_for_ritual_specialist-accuracy=1.000000
2019-09-01 13:23:06,764 [INFO]  Epoch[90] Batch [0-21]	Speed: 2049.08 samples/sec	cross-entropy=0.000189	Most_widespread_ritual_frequency_for_ritual_specialist-accuracy=1.000000
2019-09-01 13:23:06,911 [INFO]  Epoch[90] Train-cross-entropy=0.000255
2019-09-01 13:23:06,914 [INFO]  Epoch[90] Train-Most_widespread_ritual_frequency_for_ritual_specialist-accuracy=1.000000
2019-09-01 13:23:06,916 [INFO]  Epoch[90] Time cost=0.327
2019-09-01 13:23:06,924 [INFO]  Saved checkpoint to "model/Most_widespread_ritual_frequency_for_ritual_specialist_imputer/model-0090.params"
2019-09-01 13:23:06,957 [INFO]  Epoch[90] Validation-cross-entropy=0.000282
2019-09-01 13:23:06,959 [INFO]  Epoch[90] Validation-Most_widespread_ritual_frequency_for_ritual_specialist-accuracy=1.000000
2019-09-01 13:23:07,131 [INFO]  Epoch[91] Batch [0-21]	Speed: 2073.01 samples/sec	cross-entropy=0.000183	Most_widespread_ritual_frequency_for_ritual_specialist-accuracy=1.000000
2019-09-01 13:23:07,265 [INFO]  Epoch[91] Train-cross-entropy=0.000247
2019-09-01 13:23:07,267 [INFO]  Epoch[91] Train-Most_widespread_ritual_frequency_for_ritual_specialist-accuracy=1.000000
2019-09-01 13:23:07,269 [INFO]  Epoch[91] Time cost=0.307
2019-09-01 13:23:07,276 [INFO]  Saved checkpoint to "model/Most_widespread_ritual_frequency_for_ritual_specialist_imputer/model-0091.params"
2019-09-01 13:23:07,306 [INFO]  Epoch[91] Validation-cross-entropy=0.000270
2019-09-01 13:23:07,308 [INFO]  Epoch[91] Validation-Most_widespread_ritual_frequency_for_ritual_specialist-accuracy=1.000000
2019-09-01 13:23:07,475 [INFO]  Epoch[92] Batch [0-21]	Speed: 2198.38 samples/sec	cross-entropy=0.000177	Most_widespread_ritual_frequency_for_ritual_specialist-accuracy=1.000000
2019-09-01 13:23:07,609 [INFO]  Epoch[92] Train-cross-entropy=0.000238
2019-09-01 13:23:07,611 [INFO]  Epoch[92] Train-Most_widespread_ritual_frequency_for_ritual_specialist-accuracy=1.000000
2019-09-01 13:23:07,614 [INFO]  Epoch[92] Time cost=0.304
2019-09-01 13:23:07,621 [INFO]  Saved checkpoint to "model/Most_widespread_ritual_frequency_for_ritual_specialist_imputer/model-0092.params"
2019-09-01 13:23:07,650 [INFO]  Epoch[92] Validation-cross-entropy=0.000262
2019-09-01 13:23:07,653 [INFO]  Epoch[92] Validation-Most_widespread_ritual_frequency_for_ritual_specialist-accuracy=1.000000
2019-09-01 13:23:07,814 [INFO]  Epoch[93] Batch [0-21]	Speed: 2231.26 samples/sec	cross-entropy=0.000171	Most_widespread_ritual_frequency_for_ritual_specialist-accuracy=1.000000
2019-09-01 13:23:07,949 [INFO]  Epoch[93] Train-cross-entropy=0.000230
2019-09-01 13:23:07,953 [INFO]  Epoch[93] Train-Most_widespread_ritual_frequency_for_ritual_specialist-accuracy=1.000000
2019-09-01 13:23:07,956 [INFO]  Epoch[93] Time cost=0.301
2019-09-01 13:23:07,964 [INFO]  Saved checkpoint to "model/Most_widespread_ritual_frequency_for_ritual_specialist_imputer/model-0093.params"
2019-09-01 13:23:07,993 [INFO]  Epoch[93] Validation-cross-entropy=0.000252
2019-09-01 13:23:07,996 [INFO]  Epoch[93] Validation-Most_widespread_ritual_frequency_for_ritual_specialist-accuracy=1.000000
2019-09-01 13:23:08,172 [INFO]  Epoch[94] Batch [0-21]	Speed: 2058.26 samples/sec	cross-entropy=0.000165	Most_widespread_ritual_frequency_for_ritual_specialist-accuracy=1.000000
2019-09-01 13:23:08,313 [INFO]  Epoch[94] Train-cross-entropy=0.000223
2019-09-01 13:23:08,315 [INFO]  Epoch[94] Train-Most_widespread_ritual_frequency_for_ritual_specialist-accuracy=1.000000
2019-09-01 13:23:08,317 [INFO]  Epoch[94] Time cost=0.319
2019-09-01 13:23:08,325 [INFO]  Saved checkpoint to "model/Most_widespread_ritual_frequency_for_ritual_specialist_imputer/model-0094.params"
2019-09-01 13:23:08,359 [INFO]  Epoch[94] Validation-cross-entropy=0.000246
2019-09-01 13:23:08,362 [INFO]  Epoch[94] Validation-Most_widespread_ritual_frequency_for_ritual_specialist-accuracy=1.000000
2019-09-01 13:23:08,529 [INFO]  Epoch[95] Batch [0-21]	Speed: 2174.13 samples/sec	cross-entropy=0.000160	Most_widespread_ritual_frequency_for_ritual_specialist-accuracy=1.000000
2019-09-01 13:23:08,662 [INFO]  Epoch[95] Train-cross-entropy=0.000216
2019-09-01 13:23:08,664 [INFO]  Epoch[95] Train-Most_widespread_ritual_frequency_for_ritual_specialist-accuracy=1.000000
2019-09-01 13:23:08,666 [INFO]  Epoch[95] Time cost=0.302
2019-09-01 13:23:08,673 [INFO]  Saved checkpoint to "model/Most_widespread_ritual_frequency_for_ritual_specialist_imputer/model-0095.params"
2019-09-01 13:23:08,698 [INFO]  Epoch[95] Validation-cross-entropy=0.000238
2019-09-01 13:23:08,702 [INFO]  Epoch[95] Validation-Most_widespread_ritual_frequency_for_ritual_specialist-accuracy=1.000000
2019-09-01 13:23:08,857 [INFO]  Epoch[96] Batch [0-21]	Speed: 2312.34 samples/sec	cross-entropy=0.000154	Most_widespread_ritual_frequency_for_ritual_specialist-accuracy=1.000000
2019-09-01 13:23:08,989 [INFO]  Epoch[96] Train-cross-entropy=0.000208
2019-09-01 13:23:08,991 [INFO]  Epoch[96] Train-Most_widespread_ritual_frequency_for_ritual_specialist-accuracy=1.000000
2019-09-01 13:23:08,993 [INFO]  Epoch[96] Time cost=0.289
2019-09-01 13:23:09,000 [INFO]  Saved checkpoint to "model/Most_widespread_ritual_frequency_for_ritual_specialist_imputer/model-0096.params"
2019-09-01 13:23:09,025 [INFO]  Epoch[96] Validation-cross-entropy=0.000231
2019-09-01 13:23:09,030 [INFO]  Epoch[96] Validation-Most_widespread_ritual_frequency_for_ritual_specialist-accuracy=1.000000
2019-09-01 13:23:09,185 [INFO]  Epoch[97] Batch [0-21]	Speed: 2313.19 samples/sec	cross-entropy=0.000149	Most_widespread_ritual_frequency_for_ritual_specialist-accuracy=1.000000
2019-09-01 13:23:09,320 [INFO]  Epoch[97] Train-cross-entropy=0.000202
2019-09-01 13:23:09,322 [INFO]  Epoch[97] Train-Most_widespread_ritual_frequency_for_ritual_specialist-accuracy=1.000000
2019-09-01 13:23:09,325 [INFO]  Epoch[97] Time cost=0.292
2019-09-01 13:23:09,332 [INFO]  Saved checkpoint to "model/Most_widespread_ritual_frequency_for_ritual_specialist_imputer/model-0097.params"
2019-09-01 13:23:09,359 [INFO]  Epoch[97] Validation-cross-entropy=0.000223
2019-09-01 13:23:09,362 [INFO]  Epoch[97] Validation-Most_widespread_ritual_frequency_for_ritual_specialist-accuracy=1.000000
2019-09-01 13:23:09,519 [INFO]  Epoch[98] Batch [0-21]	Speed: 2303.94 samples/sec	cross-entropy=0.000144	Most_widespread_ritual_frequency_for_ritual_specialist-accuracy=1.000000
2019-09-01 13:23:09,653 [INFO]  Epoch[98] Train-cross-entropy=0.000195
2019-09-01 13:23:09,656 [INFO]  Epoch[98] Train-Most_widespread_ritual_frequency_for_ritual_specialist-accuracy=1.000000
2019-09-01 13:23:09,658 [INFO]  Epoch[98] Time cost=0.293
2019-09-01 13:23:09,666 [INFO]  Saved checkpoint to "model/Most_widespread_ritual_frequency_for_ritual_specialist_imputer/model-0098.params"
2019-09-01 13:23:09,695 [INFO]  Epoch[98] Validation-cross-entropy=0.000215
2019-09-01 13:23:09,698 [INFO]  Epoch[98] Validation-Most_widespread_ritual_frequency_for_ritual_specialist-accuracy=1.000000
2019-09-01 13:23:09,856 [INFO]  Epoch[99] Batch [0-21]	Speed: 2292.80 samples/sec	cross-entropy=0.000139	Most_widespread_ritual_frequency_for_ritual_specialist-accuracy=1.000000
2019-09-01 13:23:09,988 [INFO]  Epoch[99] Train-cross-entropy=0.000188
2019-09-01 13:23:09,990 [INFO]  Epoch[99] Train-Most_widespread_ritual_frequency_for_ritual_specialist-accuracy=1.000000
2019-09-01 13:23:09,992 [INFO]  Epoch[99] Time cost=0.293
2019-09-01 13:23:09,999 [INFO]  Saved checkpoint to "model/Most_widespread_ritual_frequency_for_ritual_specialist_imputer/model-0099.params"
2019-09-01 13:23:10,024 [INFO]  Epoch[99] Validation-cross-entropy=0.000209
2019-09-01 13:23:10,027 [INFO]  Epoch[99] Validation-Most_widespread_ritual_frequency_for_ritual_specialist-accuracy=1.000000
2019-09-01 13:23:10,181 [INFO]  Epoch[100] Batch [0-21]	Speed: 2333.41 samples/sec	cross-entropy=0.000135	Most_widespread_ritual_frequency_for_ritual_specialist-accuracy=1.000000
2019-09-01 13:23:10,319 [INFO]  Epoch[100] Train-cross-entropy=0.000182
2019-09-01 13:23:10,321 [INFO]  Epoch[100] Train-Most_widespread_ritual_frequency_for_ritual_specialist-accuracy=1.000000
2019-09-01 13:23:10,323 [INFO]  Epoch[100] Time cost=0.293
2019-09-01 13:23:10,329 [INFO]  Saved checkpoint to "model/Most_widespread_ritual_frequency_for_ritual_specialist_imputer/model-0100.params"
2019-09-01 13:23:10,356 [INFO]  Epoch[100] Validation-cross-entropy=0.000202
2019-09-01 13:23:10,359 [INFO]  Epoch[100] Validation-Most_widespread_ritual_frequency_for_ritual_specialist-accuracy=1.000000
2019-09-01 13:23:10,517 [INFO]  Epoch[101] Batch [0-21]	Speed: 2265.70 samples/sec	cross-entropy=0.000131	Most_widespread_ritual_frequency_for_ritual_specialist-accuracy=1.000000
2019-09-01 13:23:10,655 [INFO]  Epoch[101] Train-cross-entropy=0.000176
2019-09-01 13:23:10,658 [INFO]  Epoch[101] Train-Most_widespread_ritual_frequency_for_ritual_specialist-accuracy=1.000000
2019-09-01 13:23:10,660 [INFO]  Epoch[101] Time cost=0.299
2019-09-01 13:23:10,668 [INFO]  Saved checkpoint to "model/Most_widespread_ritual_frequency_for_ritual_specialist_imputer/model-0101.params"
2019-09-01 13:23:10,694 [INFO]  Epoch[101] Validation-cross-entropy=0.000196
2019-09-01 13:23:10,697 [INFO]  Epoch[101] Validation-Most_widespread_ritual_frequency_for_ritual_specialist-accuracy=1.000000
2019-09-01 13:23:10,855 [INFO]  Epoch[102] Batch [0-21]	Speed: 2296.66 samples/sec	cross-entropy=0.000126	Most_widespread_ritual_frequency_for_ritual_specialist-accuracy=1.000000
2019-09-01 13:23:10,991 [INFO]  Epoch[102] Train-cross-entropy=0.000170
2019-09-01 13:23:10,993 [INFO]  Epoch[102] Train-Most_widespread_ritual_frequency_for_ritual_specialist-accuracy=1.000000
2019-09-01 13:23:10,996 [INFO]  Epoch[102] Time cost=0.296
2019-09-01 13:23:11,004 [INFO]  Saved checkpoint to "model/Most_widespread_ritual_frequency_for_ritual_specialist_imputer/model-0102.params"
2019-09-01 13:23:11,034 [INFO]  Epoch[102] Validation-cross-entropy=0.000190
2019-09-01 13:23:11,037 [INFO]  Epoch[102] Validation-Most_widespread_ritual_frequency_for_ritual_specialist-accuracy=1.000000
2019-09-01 13:23:11,191 [INFO]  Epoch[103] Batch [0-21]	Speed: 2323.62 samples/sec	cross-entropy=0.000122	Most_widespread_ritual_frequency_for_ritual_specialist-accuracy=1.000000
2019-09-01 13:23:11,329 [INFO]  Epoch[103] Train-cross-entropy=0.000165
2019-09-01 13:23:11,331 [INFO]  Epoch[103] Train-Most_widespread_ritual_frequency_for_ritual_specialist-accuracy=1.000000
2019-09-01 13:23:11,333 [INFO]  Epoch[103] Time cost=0.294
2019-09-01 13:23:11,340 [INFO]  Saved checkpoint to "model/Most_widespread_ritual_frequency_for_ritual_specialist_imputer/model-0103.params"
2019-09-01 13:23:11,369 [INFO]  Epoch[103] Validation-cross-entropy=0.000179
2019-09-01 13:23:11,371 [INFO]  Epoch[103] Validation-Most_widespread_ritual_frequency_for_ritual_specialist-accuracy=1.000000
2019-09-01 13:23:11,530 [INFO]  Epoch[104] Batch [0-21]	Speed: 2256.86 samples/sec	cross-entropy=0.000120	Most_widespread_ritual_frequency_for_ritual_specialist-accuracy=1.000000
2019-09-01 13:23:11,681 [INFO]  Epoch[104] Train-cross-entropy=0.000159
2019-09-01 13:23:11,684 [INFO]  Epoch[104] Train-Most_widespread_ritual_frequency_for_ritual_specialist-accuracy=1.000000
2019-09-01 13:23:11,686 [INFO]  Epoch[104] Time cost=0.313
2019-09-01 13:23:11,694 [INFO]  Saved checkpoint to "model/Most_widespread_ritual_frequency_for_ritual_specialist_imputer/model-0104.params"
2019-09-01 13:23:11,724 [INFO]  Epoch[104] Validation-cross-entropy=0.000175
2019-09-01 13:23:11,727 [INFO]  Epoch[104] Validation-Most_widespread_ritual_frequency_for_ritual_specialist-accuracy=1.000000
2019-09-01 13:23:11,885 [INFO]  Epoch[105] Batch [0-21]	Speed: 2267.16 samples/sec	cross-entropy=0.000115	Most_widespread_ritual_frequency_for_ritual_specialist-accuracy=1.000000
2019-09-01 13:23:12,019 [INFO]  Epoch[105] Train-cross-entropy=0.000155
2019-09-01 13:23:12,021 [INFO]  Epoch[105] Train-Most_widespread_ritual_frequency_for_ritual_specialist-accuracy=1.000000
2019-09-01 13:23:12,023 [INFO]  Epoch[105] Time cost=0.294
2019-09-01 13:23:12,030 [INFO]  Saved checkpoint to "model/Most_widespread_ritual_frequency_for_ritual_specialist_imputer/model-0105.params"
2019-09-01 13:23:12,062 [INFO]  Epoch[105] Validation-cross-entropy=0.000167
2019-09-01 13:23:12,064 [INFO]  Epoch[105] Validation-Most_widespread_ritual_frequency_for_ritual_specialist-accuracy=1.000000
2019-09-01 13:23:12,237 [INFO]  Epoch[106] Batch [0-21]	Speed: 2076.76 samples/sec	cross-entropy=0.000112	Most_widespread_ritual_frequency_for_ritual_specialist-accuracy=1.000000
2019-09-01 13:23:12,370 [INFO]  Epoch[106] Train-cross-entropy=0.000149
2019-09-01 13:23:12,372 [INFO]  Epoch[106] Train-Most_widespread_ritual_frequency_for_ritual_specialist-accuracy=1.000000
2019-09-01 13:23:12,374 [INFO]  Epoch[106] Time cost=0.308
2019-09-01 13:23:12,381 [INFO]  Saved checkpoint to "model/Most_widespread_ritual_frequency_for_ritual_specialist_imputer/model-0106.params"
2019-09-01 13:23:12,411 [INFO]  Epoch[106] Validation-cross-entropy=0.000163
2019-09-01 13:23:12,414 [INFO]  Epoch[106] Validation-Most_widespread_ritual_frequency_for_ritual_specialist-accuracy=1.000000
2019-09-01 13:23:12,589 [INFO]  Epoch[107] Batch [0-21]	Speed: 2072.96 samples/sec	cross-entropy=0.000108	Most_widespread_ritual_frequency_for_ritual_specialist-accuracy=1.000000
2019-09-01 13:23:12,722 [INFO]  Epoch[107] Train-cross-entropy=0.000145
2019-09-01 13:23:12,724 [INFO]  Epoch[107] Train-Most_widespread_ritual_frequency_for_ritual_specialist-accuracy=1.000000
2019-09-01 13:23:12,726 [INFO]  Epoch[107] Time cost=0.310
2019-09-01 13:23:12,733 [INFO]  Saved checkpoint to "model/Most_widespread_ritual_frequency_for_ritual_specialist_imputer/model-0107.params"
2019-09-01 13:23:12,758 [INFO]  Epoch[107] Validation-cross-entropy=0.000159
2019-09-01 13:23:12,762 [INFO]  Epoch[107] Validation-Most_widespread_ritual_frequency_for_ritual_specialist-accuracy=1.000000
2019-09-01 13:23:12,917 [INFO]  Epoch[108] Batch [0-21]	Speed: 2305.72 samples/sec	cross-entropy=0.000105	Most_widespread_ritual_frequency_for_ritual_specialist-accuracy=1.000000
2019-09-01 13:23:13,050 [INFO]  Epoch[108] Train-cross-entropy=0.000140
2019-09-01 13:23:13,052 [INFO]  Epoch[108] Train-Most_widespread_ritual_frequency_for_ritual_specialist-accuracy=1.000000
2019-09-01 13:23:13,054 [INFO]  Epoch[108] Time cost=0.290
2019-09-01 13:23:13,061 [INFO]  Saved checkpoint to "model/Most_widespread_ritual_frequency_for_ritual_specialist_imputer/model-0108.params"
2019-09-01 13:23:13,087 [INFO]  Epoch[108] Validation-cross-entropy=0.000152
2019-09-01 13:23:13,090 [INFO]  Epoch[108] Validation-Most_widespread_ritual_frequency_for_ritual_specialist-accuracy=1.000000
2019-09-01 13:23:13,251 [INFO]  Epoch[109] Batch [0-21]	Speed: 2231.34 samples/sec	cross-entropy=0.000101	Most_widespread_ritual_frequency_for_ritual_specialist-accuracy=1.000000
2019-09-01 13:23:13,393 [INFO]  Epoch[109] Train-cross-entropy=0.000136
2019-09-01 13:23:13,395 [INFO]  Epoch[109] Train-Most_widespread_ritual_frequency_for_ritual_specialist-accuracy=1.000000
2019-09-01 13:23:13,397 [INFO]  Epoch[109] Time cost=0.304
2019-09-01 13:23:13,404 [INFO]  Saved checkpoint to "model/Most_widespread_ritual_frequency_for_ritual_specialist_imputer/model-0109.params"
2019-09-01 13:23:13,435 [INFO]  Epoch[109] Validation-cross-entropy=0.000149
2019-09-01 13:23:13,437 [INFO]  Epoch[109] Validation-Most_widespread_ritual_frequency_for_ritual_specialist-accuracy=1.000000
2019-09-01 13:23:13,611 [INFO]  Epoch[110] Batch [0-21]	Speed: 2097.22 samples/sec	cross-entropy=0.000098	Most_widespread_ritual_frequency_for_ritual_specialist-accuracy=1.000000
2019-09-01 13:23:13,748 [INFO]  Epoch[110] Train-cross-entropy=0.000132
2019-09-01 13:23:13,750 [INFO]  Epoch[110] Train-Most_widespread_ritual_frequency_for_ritual_specialist-accuracy=1.000000
2019-09-01 13:23:13,753 [INFO]  Epoch[110] Time cost=0.314
2019-09-01 13:23:13,760 [INFO]  Saved checkpoint to "model/Most_widespread_ritual_frequency_for_ritual_specialist_imputer/model-0110.params"
2019-09-01 13:23:13,790 [INFO]  Epoch[110] Validation-cross-entropy=0.000143
2019-09-01 13:23:13,793 [INFO]  Epoch[110] Validation-Most_widespread_ritual_frequency_for_ritual_specialist-accuracy=1.000000
2019-09-01 13:23:13,953 [INFO]  Epoch[111] Batch [0-21]	Speed: 2246.53 samples/sec	cross-entropy=0.000095	Most_widespread_ritual_frequency_for_ritual_specialist-accuracy=1.000000
2019-09-01 13:23:14,107 [INFO]  Epoch[111] Train-cross-entropy=0.000127
2019-09-01 13:23:14,110 [INFO]  Epoch[111] Train-Most_widespread_ritual_frequency_for_ritual_specialist-accuracy=1.000000
2019-09-01 13:23:14,113 [INFO]  Epoch[111] Time cost=0.317
2019-09-01 13:23:14,121 [INFO]  Saved checkpoint to "model/Most_widespread_ritual_frequency_for_ritual_specialist_imputer/model-0111.params"
2019-09-01 13:23:14,151 [INFO]  Epoch[111] Validation-cross-entropy=0.000140
2019-09-01 13:23:14,154 [INFO]  Epoch[111] Validation-Most_widespread_ritual_frequency_for_ritual_specialist-accuracy=1.000000
2019-09-01 13:23:14,314 [INFO]  Epoch[112] Batch [0-21]	Speed: 2243.03 samples/sec	cross-entropy=0.000092	Most_widespread_ritual_frequency_for_ritual_specialist-accuracy=1.000000
2019-09-01 13:23:14,449 [INFO]  Epoch[112] Train-cross-entropy=0.000124
2019-09-01 13:23:14,452 [INFO]  Epoch[112] Train-Most_widespread_ritual_frequency_for_ritual_specialist-accuracy=1.000000
2019-09-01 13:23:14,454 [INFO]  Epoch[112] Time cost=0.298
2019-09-01 13:23:14,462 [INFO]  Saved checkpoint to "model/Most_widespread_ritual_frequency_for_ritual_specialist_imputer/model-0112.params"
2019-09-01 13:23:14,490 [INFO]  Epoch[112] Validation-cross-entropy=0.000135
2019-09-01 13:23:14,493 [INFO]  Epoch[112] Validation-Most_widespread_ritual_frequency_for_ritual_specialist-accuracy=1.000000
2019-09-01 13:23:14,659 [INFO]  Epoch[113] Batch [0-21]	Speed: 2155.49 samples/sec	cross-entropy=0.000089	Most_widespread_ritual_frequency_for_ritual_specialist-accuracy=1.000000
2019-09-01 13:23:14,792 [INFO]  Epoch[113] Train-cross-entropy=0.000120
2019-09-01 13:23:14,794 [INFO]  Epoch[113] Train-Most_widespread_ritual_frequency_for_ritual_specialist-accuracy=1.000000
2019-09-01 13:23:14,796 [INFO]  Epoch[113] Time cost=0.300
2019-09-01 13:23:14,803 [INFO]  Saved checkpoint to "model/Most_widespread_ritual_frequency_for_ritual_specialist_imputer/model-0113.params"
2019-09-01 13:23:14,833 [INFO]  Epoch[113] Validation-cross-entropy=0.000132
2019-09-01 13:23:14,835 [INFO]  Epoch[113] Validation-Most_widespread_ritual_frequency_for_ritual_specialist-accuracy=1.000000
2019-09-01 13:23:14,998 [INFO]  Epoch[114] Batch [0-21]	Speed: 2246.87 samples/sec	cross-entropy=0.000086	Most_widespread_ritual_frequency_for_ritual_specialist-accuracy=1.000000
2019-09-01 13:23:15,143 [INFO]  Epoch[114] Train-cross-entropy=0.000117
2019-09-01 13:23:15,145 [INFO]  Epoch[114] Train-Most_widespread_ritual_frequency_for_ritual_specialist-accuracy=1.000000
2019-09-01 13:23:15,148 [INFO]  Epoch[114] Time cost=0.311
2019-09-01 13:23:15,156 [INFO]  Saved checkpoint to "model/Most_widespread_ritual_frequency_for_ritual_specialist_imputer/model-0114.params"
2019-09-01 13:23:15,184 [INFO]  Epoch[114] Validation-cross-entropy=0.000127
2019-09-01 13:23:15,187 [INFO]  Epoch[114] Validation-Most_widespread_ritual_frequency_for_ritual_specialist-accuracy=1.000000
2019-09-01 13:23:15,346 [INFO]  Epoch[115] Batch [0-21]	Speed: 2257.66 samples/sec	cross-entropy=0.000083	Most_widespread_ritual_frequency_for_ritual_specialist-accuracy=1.000000
2019-09-01 13:23:15,483 [INFO]  Epoch[115] Train-cross-entropy=0.000113
2019-09-01 13:23:15,486 [INFO]  Epoch[115] Train-Most_widespread_ritual_frequency_for_ritual_specialist-accuracy=1.000000
2019-09-01 13:23:15,488 [INFO]  Epoch[115] Time cost=0.298
2019-09-01 13:23:15,496 [INFO]  Saved checkpoint to "model/Most_widespread_ritual_frequency_for_ritual_specialist_imputer/model-0115.params"
2019-09-01 13:23:15,528 [INFO]  Epoch[115] Validation-cross-entropy=0.000124
2019-09-01 13:23:15,531 [INFO]  Epoch[115] Validation-Most_widespread_ritual_frequency_for_ritual_specialist-accuracy=1.000000
2019-09-01 13:23:15,694 [INFO]  Epoch[116] Batch [0-21]	Speed: 2248.07 samples/sec	cross-entropy=0.000083	Most_widespread_ritual_frequency_for_ritual_specialist-accuracy=1.000000
2019-09-01 13:23:15,830 [INFO]  Epoch[116] Train-cross-entropy=0.000109
2019-09-01 13:23:15,833 [INFO]  Epoch[116] Train-Most_widespread_ritual_frequency_for_ritual_specialist-accuracy=1.000000
2019-09-01 13:23:15,835 [INFO]  Epoch[116] Time cost=0.302
2019-09-01 13:23:15,842 [INFO]  Saved checkpoint to "model/Most_widespread_ritual_frequency_for_ritual_specialist_imputer/model-0116.params"
2019-09-01 13:23:15,871 [INFO]  Epoch[116] Validation-cross-entropy=0.000120
2019-09-01 13:23:15,874 [INFO]  Epoch[116] Validation-Most_widespread_ritual_frequency_for_ritual_specialist-accuracy=1.000000
2019-09-01 13:23:16,040 [INFO]  Epoch[117] Batch [0-21]	Speed: 2149.53 samples/sec	cross-entropy=0.000080	Most_widespread_ritual_frequency_for_ritual_specialist-accuracy=1.000000
2019-09-01 13:23:16,197 [INFO]  Epoch[117] Train-cross-entropy=0.000106
2019-09-01 13:23:16,199 [INFO]  Epoch[117] Train-Most_widespread_ritual_frequency_for_ritual_specialist-accuracy=1.000000
2019-09-01 13:23:16,201 [INFO]  Epoch[117] Time cost=0.325
2019-09-01 13:23:16,207 [INFO]  Saved checkpoint to "model/Most_widespread_ritual_frequency_for_ritual_specialist_imputer/model-0117.params"
2019-09-01 13:23:16,233 [INFO]  Epoch[117] Validation-cross-entropy=0.000118
2019-09-01 13:23:16,236 [INFO]  Epoch[117] Validation-Most_widespread_ritual_frequency_for_ritual_specialist-accuracy=1.000000
2019-09-01 13:23:16,411 [INFO]  Epoch[118] Batch [0-21]	Speed: 2034.03 samples/sec	cross-entropy=0.000077	Most_widespread_ritual_frequency_for_ritual_specialist-accuracy=1.000000
2019-09-01 13:23:16,552 [INFO]  Epoch[118] Train-cross-entropy=0.000103
2019-09-01 13:23:16,555 [INFO]  Epoch[118] Train-Most_widespread_ritual_frequency_for_ritual_specialist-accuracy=1.000000
2019-09-01 13:23:16,558 [INFO]  Epoch[118] Time cost=0.320
2019-09-01 13:23:16,566 [INFO]  Saved checkpoint to "model/Most_widespread_ritual_frequency_for_ritual_specialist_imputer/model-0118.params"
2019-09-01 13:23:16,597 [INFO]  Epoch[118] Validation-cross-entropy=0.000114
2019-09-01 13:23:16,599 [INFO]  Epoch[118] Validation-Most_widespread_ritual_frequency_for_ritual_specialist-accuracy=1.000000
2019-09-01 13:23:16,757 [INFO]  Epoch[119] Batch [0-21]	Speed: 2277.91 samples/sec	cross-entropy=0.000075	Most_widespread_ritual_frequency_for_ritual_specialist-accuracy=1.000000
2019-09-01 13:23:16,892 [INFO]  Epoch[119] Train-cross-entropy=0.000100
2019-09-01 13:23:16,895 [INFO]  Epoch[119] Train-Most_widespread_ritual_frequency_for_ritual_specialist-accuracy=1.000000
2019-09-01 13:23:16,897 [INFO]  Epoch[119] Time cost=0.295
2019-09-01 13:23:16,905 [INFO]  Saved checkpoint to "model/Most_widespread_ritual_frequency_for_ritual_specialist_imputer/model-0119.params"
2019-09-01 13:23:16,934 [INFO]  Epoch[119] Validation-cross-entropy=0.000111
2019-09-01 13:23:16,936 [INFO]  Epoch[119] Validation-Most_widespread_ritual_frequency_for_ritual_specialist-accuracy=1.000000
2019-09-01 13:23:17,114 [INFO]  Epoch[120] Batch [0-21]	Speed: 1995.14 samples/sec	cross-entropy=0.000072	Most_widespread_ritual_frequency_for_ritual_specialist-accuracy=1.000000
2019-09-01 13:23:17,247 [INFO]  Epoch[120] Train-cross-entropy=0.000097
2019-09-01 13:23:17,249 [INFO]  Epoch[120] Train-Most_widespread_ritual_frequency_for_ritual_specialist-accuracy=1.000000
2019-09-01 13:23:17,251 [INFO]  Epoch[120] Time cost=0.312
2019-09-01 13:23:17,257 [INFO]  Saved checkpoint to "model/Most_widespread_ritual_frequency_for_ritual_specialist_imputer/model-0120.params"
2019-09-01 13:23:17,282 [INFO]  Epoch[120] Validation-cross-entropy=0.000108
2019-09-01 13:23:17,285 [INFO]  Epoch[120] Validation-Most_widespread_ritual_frequency_for_ritual_specialist-accuracy=1.000000
2019-09-01 13:23:17,452 [INFO]  Epoch[121] Batch [0-21]	Speed: 2132.26 samples/sec	cross-entropy=0.000070	Most_widespread_ritual_frequency_for_ritual_specialist-accuracy=1.000000
2019-09-01 13:23:17,593 [INFO]  Epoch[121] Train-cross-entropy=0.000093
2019-09-01 13:23:17,597 [INFO]  Epoch[121] Train-Most_widespread_ritual_frequency_for_ritual_specialist-accuracy=1.000000
2019-09-01 13:23:17,599 [INFO]  Epoch[121] Time cost=0.311
2019-09-01 13:23:17,606 [INFO]  Saved checkpoint to "model/Most_widespread_ritual_frequency_for_ritual_specialist_imputer/model-0121.params"
2019-09-01 13:23:17,636 [INFO]  Epoch[121] Validation-cross-entropy=0.000105
2019-09-01 13:23:17,639 [INFO]  Epoch[121] Validation-Most_widespread_ritual_frequency_for_ritual_specialist-accuracy=1.000000
2019-09-01 13:23:17,806 [INFO]  Epoch[122] Batch [0-21]	Speed: 2189.52 samples/sec	cross-entropy=0.000068	Most_widespread_ritual_frequency_for_ritual_specialist-accuracy=1.000000
2019-09-01 13:23:17,938 [INFO]  Epoch[122] Train-cross-entropy=0.000091
2019-09-01 13:23:17,940 [INFO]  Epoch[122] Train-Most_widespread_ritual_frequency_for_ritual_specialist-accuracy=1.000000
2019-09-01 13:23:17,942 [INFO]  Epoch[122] Time cost=0.302
2019-09-01 13:23:17,949 [INFO]  Saved checkpoint to "model/Most_widespread_ritual_frequency_for_ritual_specialist_imputer/model-0122.params"
2019-09-01 13:23:17,974 [INFO]  Epoch[122] Validation-cross-entropy=0.000101
2019-09-01 13:23:17,977 [INFO]  Epoch[122] Validation-Most_widespread_ritual_frequency_for_ritual_specialist-accuracy=1.000000
2019-09-01 13:23:18,141 [INFO]  Epoch[123] Batch [0-21]	Speed: 2169.54 samples/sec	cross-entropy=0.000065	Most_widespread_ritual_frequency_for_ritual_specialist-accuracy=1.000000
2019-09-01 13:23:18,277 [INFO]  Epoch[123] Train-cross-entropy=0.000088
2019-09-01 13:23:18,279 [INFO]  Epoch[123] Train-Most_widespread_ritual_frequency_for_ritual_specialist-accuracy=1.000000
2019-09-01 13:23:18,282 [INFO]  Epoch[123] Time cost=0.303
2019-09-01 13:23:18,289 [INFO]  Saved checkpoint to "model/Most_widespread_ritual_frequency_for_ritual_specialist_imputer/model-0123.params"
2019-09-01 13:23:18,318 [INFO]  Epoch[123] Validation-cross-entropy=0.000097
2019-09-01 13:23:18,320 [INFO]  Epoch[123] Validation-Most_widespread_ritual_frequency_for_ritual_specialist-accuracy=1.000000
2019-09-01 13:23:18,474 [INFO]  Epoch[124] Batch [0-21]	Speed: 2322.17 samples/sec	cross-entropy=0.000064	Most_widespread_ritual_frequency_for_ritual_specialist-accuracy=1.000000
2019-09-01 13:23:18,615 [INFO]  Epoch[124] Train-cross-entropy=0.000085
2019-09-01 13:23:18,618 [INFO]  Epoch[124] Train-Most_widespread_ritual_frequency_for_ritual_specialist-accuracy=1.000000
2019-09-01 13:23:18,620 [INFO]  Epoch[124] Time cost=0.297
2019-09-01 13:23:18,626 [INFO]  Saved checkpoint to "model/Most_widespread_ritual_frequency_for_ritual_specialist_imputer/model-0124.params"
2019-09-01 13:23:18,651 [INFO]  Epoch[124] Validation-cross-entropy=0.000096
2019-09-01 13:23:18,654 [INFO]  Epoch[124] Validation-Most_widespread_ritual_frequency_for_ritual_specialist-accuracy=1.000000
2019-09-01 13:23:18,812 [INFO]  Epoch[125] Batch [0-21]	Speed: 2266.95 samples/sec	cross-entropy=0.000062	Most_widespread_ritual_frequency_for_ritual_specialist-accuracy=1.000000
2019-09-01 13:23:18,944 [INFO]  Epoch[125] Train-cross-entropy=0.000083
2019-09-01 13:23:18,947 [INFO]  Epoch[125] Train-Most_widespread_ritual_frequency_for_ritual_specialist-accuracy=1.000000
2019-09-01 13:23:18,949 [INFO]  Epoch[125] Time cost=0.292
2019-09-01 13:23:18,955 [INFO]  Saved checkpoint to "model/Most_widespread_ritual_frequency_for_ritual_specialist_imputer/model-0125.params"
2019-09-01 13:23:18,981 [INFO]  Epoch[125] Validation-cross-entropy=0.000092
2019-09-01 13:23:18,984 [INFO]  Epoch[125] Validation-Most_widespread_ritual_frequency_for_ritual_specialist-accuracy=1.000000
2019-09-01 13:23:19,149 [INFO]  Epoch[126] Batch [0-21]	Speed: 2169.66 samples/sec	cross-entropy=0.000060	Most_widespread_ritual_frequency_for_ritual_specialist-accuracy=1.000000
2019-09-01 13:23:19,284 [INFO]  Epoch[126] Train-cross-entropy=0.000080
2019-09-01 13:23:19,286 [INFO]  Epoch[126] Train-Most_widespread_ritual_frequency_for_ritual_specialist-accuracy=1.000000
2019-09-01 13:23:19,289 [INFO]  Epoch[126] Time cost=0.302
2019-09-01 13:23:19,296 [INFO]  Saved checkpoint to "model/Most_widespread_ritual_frequency_for_ritual_specialist_imputer/model-0126.params"
2019-09-01 13:23:19,324 [INFO]  Epoch[126] Validation-cross-entropy=0.000090
2019-09-01 13:23:19,328 [INFO]  Epoch[126] Validation-Most_widespread_ritual_frequency_for_ritual_specialist-accuracy=1.000000
2019-09-01 13:23:19,484 [INFO]  Epoch[127] Batch [0-21]	Speed: 2304.88 samples/sec	cross-entropy=0.000058	Most_widespread_ritual_frequency_for_ritual_specialist-accuracy=1.000000
2019-09-01 13:23:19,626 [INFO]  Epoch[127] Train-cross-entropy=0.000078
2019-09-01 13:23:19,628 [INFO]  Epoch[127] Train-Most_widespread_ritual_frequency_for_ritual_specialist-accuracy=1.000000
2019-09-01 13:23:19,630 [INFO]  Epoch[127] Time cost=0.300
2019-09-01 13:23:19,637 [INFO]  Saved checkpoint to "model/Most_widespread_ritual_frequency_for_ritual_specialist_imputer/model-0127.params"
2019-09-01 13:23:19,662 [INFO]  Epoch[127] Validation-cross-entropy=0.000088
2019-09-01 13:23:19,666 [INFO]  Epoch[127] Validation-Most_widespread_ritual_frequency_for_ritual_specialist-accuracy=1.000000
2019-09-01 13:23:19,822 [INFO]  Epoch[128] Batch [0-21]	Speed: 2292.84 samples/sec	cross-entropy=0.000056	Most_widespread_ritual_frequency_for_ritual_specialist-accuracy=1.000000
2019-09-01 13:23:19,956 [INFO]  Epoch[128] Train-cross-entropy=0.000076
2019-09-01 13:23:19,959 [INFO]  Epoch[128] Train-Most_widespread_ritual_frequency_for_ritual_specialist-accuracy=1.000000
2019-09-01 13:23:19,961 [INFO]  Epoch[128] Time cost=0.293
2019-09-01 13:23:19,969 [INFO]  Saved checkpoint to "model/Most_widespread_ritual_frequency_for_ritual_specialist_imputer/model-0128.params"
2019-09-01 13:23:19,997 [INFO]  Epoch[128] Validation-cross-entropy=0.000085
2019-09-01 13:23:20,000 [INFO]  Epoch[128] Validation-Most_widespread_ritual_frequency_for_ritual_specialist-accuracy=1.000000
2019-09-01 13:23:20,165 [INFO]  Epoch[129] Batch [0-21]	Speed: 2153.41 samples/sec	cross-entropy=0.000054	Most_widespread_ritual_frequency_for_ritual_specialist-accuracy=1.000000
2019-09-01 13:23:20,300 [INFO]  Epoch[129] Train-cross-entropy=0.000074
2019-09-01 13:23:20,303 [INFO]  Epoch[129] Train-Most_widespread_ritual_frequency_for_ritual_specialist-accuracy=1.000000
2019-09-01 13:23:20,305 [INFO]  Epoch[129] Time cost=0.303
2019-09-01 13:23:20,313 [INFO]  Saved checkpoint to "model/Most_widespread_ritual_frequency_for_ritual_specialist_imputer/model-0129.params"
2019-09-01 13:23:20,344 [INFO]  Epoch[129] Validation-cross-entropy=0.000083
2019-09-01 13:23:20,347 [INFO]  Epoch[129] Validation-Most_widespread_ritual_frequency_for_ritual_specialist-accuracy=1.000000
2019-09-01 13:23:20,517 [INFO]  Epoch[130] Batch [0-21]	Speed: 2149.57 samples/sec	cross-entropy=0.000052	Most_widespread_ritual_frequency_for_ritual_specialist-accuracy=1.000000
2019-09-01 13:23:20,660 [INFO]  Epoch[130] Train-cross-entropy=0.000071
2019-09-01 13:23:20,663 [INFO]  Epoch[130] Train-Most_widespread_ritual_frequency_for_ritual_specialist-accuracy=1.000000
2019-09-01 13:23:20,665 [INFO]  Epoch[130] Time cost=0.316
2019-09-01 13:23:20,671 [INFO]  Saved checkpoint to "model/Most_widespread_ritual_frequency_for_ritual_specialist_imputer/model-0130.params"
2019-09-01 13:23:20,700 [INFO]  Epoch[130] Validation-cross-entropy=0.000080
2019-09-01 13:23:20,702 [INFO]  Epoch[130] Validation-Most_widespread_ritual_frequency_for_ritual_specialist-accuracy=1.000000
2019-09-01 13:23:20,862 [INFO]  Epoch[131] Batch [0-21]	Speed: 2225.10 samples/sec	cross-entropy=0.000051	Most_widespread_ritual_frequency_for_ritual_specialist-accuracy=1.000000
2019-09-01 13:23:20,994 [INFO]  Epoch[131] Train-cross-entropy=0.000069
2019-09-01 13:23:20,997 [INFO]  Epoch[131] Train-Most_widespread_ritual_frequency_for_ritual_specialist-accuracy=1.000000
2019-09-01 13:23:20,999 [INFO]  Epoch[131] Time cost=0.295
2019-09-01 13:23:21,005 [INFO]  Saved checkpoint to "model/Most_widespread_ritual_frequency_for_ritual_specialist_imputer/model-0131.params"
2019-09-01 13:23:21,038 [INFO]  Epoch[131] Validation-cross-entropy=0.000079
2019-09-01 13:23:21,041 [INFO]  Epoch[131] Validation-Most_widespread_ritual_frequency_for_ritual_specialist-accuracy=1.000000
2019-09-01 13:23:21,204 [INFO]  Epoch[132] Batch [0-21]	Speed: 2262.48 samples/sec	cross-entropy=0.000049	Most_widespread_ritual_frequency_for_ritual_specialist-accuracy=1.000000
2019-09-01 13:23:21,339 [INFO]  Epoch[132] Train-cross-entropy=0.000067
2019-09-01 13:23:21,341 [INFO]  Epoch[132] Train-Most_widespread_ritual_frequency_for_ritual_specialist-accuracy=1.000000
2019-09-01 13:23:21,343 [INFO]  Epoch[132] Time cost=0.300
2019-09-01 13:23:21,350 [INFO]  Saved checkpoint to "model/Most_widespread_ritual_frequency_for_ritual_specialist_imputer/model-0132.params"
2019-09-01 13:23:21,375 [INFO]  Epoch[132] Validation-cross-entropy=0.000076
2019-09-01 13:23:21,379 [INFO]  Epoch[132] Validation-Most_widespread_ritual_frequency_for_ritual_specialist-accuracy=1.000000
2019-09-01 13:23:21,550 [INFO]  Epoch[133] Batch [0-21]	Speed: 2076.98 samples/sec	cross-entropy=0.000048	Most_widespread_ritual_frequency_for_ritual_specialist-accuracy=1.000000
2019-09-01 13:23:21,698 [INFO]  Epoch[133] Train-cross-entropy=0.000065
2019-09-01 13:23:21,700 [INFO]  Epoch[133] Train-Most_widespread_ritual_frequency_for_ritual_specialist-accuracy=1.000000
2019-09-01 13:23:21,702 [INFO]  Epoch[133] Time cost=0.321
2019-09-01 13:23:21,709 [INFO]  Saved checkpoint to "model/Most_widespread_ritual_frequency_for_ritual_specialist_imputer/model-0133.params"
2019-09-01 13:23:21,734 [INFO]  Epoch[133] Validation-cross-entropy=0.000074
2019-09-01 13:23:21,737 [INFO]  Epoch[133] Validation-Most_widespread_ritual_frequency_for_ritual_specialist-accuracy=1.000000
2019-09-01 13:23:21,892 [INFO]  Epoch[134] Batch [0-21]	Speed: 2308.81 samples/sec	cross-entropy=0.000046	Most_widespread_ritual_frequency_for_ritual_specialist-accuracy=1.000000
2019-09-01 13:23:22,065 [INFO]  Epoch[134] Train-cross-entropy=0.000063
2019-09-01 13:23:22,068 [INFO]  Epoch[134] Train-Most_widespread_ritual_frequency_for_ritual_specialist-accuracy=1.000000
2019-09-01 13:23:22,070 [INFO]  Epoch[134] Time cost=0.330
2019-09-01 13:23:22,076 [INFO]  Saved checkpoint to "model/Most_widespread_ritual_frequency_for_ritual_specialist_imputer/model-0134.params"
2019-09-01 13:23:22,113 [INFO]  Epoch[134] Validation-cross-entropy=0.000072
2019-09-01 13:23:22,115 [INFO]  Epoch[134] Validation-Most_widespread_ritual_frequency_for_ritual_specialist-accuracy=1.000000
2019-09-01 13:23:22,282 [INFO]  Epoch[135] Batch [0-21]	Speed: 2177.32 samples/sec	cross-entropy=0.000045	Most_widespread_ritual_frequency_for_ritual_specialist-accuracy=1.000000
2019-09-01 13:23:22,415 [INFO]  Epoch[135] Train-cross-entropy=0.000062
2019-09-01 13:23:22,418 [INFO]  Epoch[135] Train-Most_widespread_ritual_frequency_for_ritual_specialist-accuracy=1.000000
2019-09-01 13:23:22,420 [INFO]  Epoch[135] Time cost=0.302
2019-09-01 13:23:22,426 [INFO]  Saved checkpoint to "model/Most_widespread_ritual_frequency_for_ritual_specialist_imputer/model-0135.params"
2019-09-01 13:23:22,452 [INFO]  Epoch[135] Validation-cross-entropy=0.000071
2019-09-01 13:23:22,455 [INFO]  Epoch[135] Validation-Most_widespread_ritual_frequency_for_ritual_specialist-accuracy=1.000000
2019-09-01 13:23:22,622 [INFO]  Epoch[136] Batch [0-21]	Speed: 2130.14 samples/sec	cross-entropy=0.000044	Most_widespread_ritual_frequency_for_ritual_specialist-accuracy=1.000000
2019-09-01 13:23:22,757 [INFO]  Epoch[136] Train-cross-entropy=0.000060
2019-09-01 13:23:22,759 [INFO]  Epoch[136] Train-Most_widespread_ritual_frequency_for_ritual_specialist-accuracy=1.000000
2019-09-01 13:23:22,761 [INFO]  Epoch[136] Time cost=0.305
2019-09-01 13:23:22,768 [INFO]  Saved checkpoint to "model/Most_widespread_ritual_frequency_for_ritual_specialist_imputer/model-0136.params"
2019-09-01 13:23:22,794 [INFO]  Epoch[136] Validation-cross-entropy=0.000067
2019-09-01 13:23:22,797 [INFO]  Epoch[136] Validation-Most_widespread_ritual_frequency_for_ritual_specialist-accuracy=1.000000
2019-09-01 13:23:22,951 [INFO]  Epoch[137] Batch [0-21]	Speed: 2315.51 samples/sec	cross-entropy=0.000043	Most_widespread_ritual_frequency_for_ritual_specialist-accuracy=1.000000
2019-09-01 13:23:23,092 [INFO]  Epoch[137] Train-cross-entropy=0.000058
2019-09-01 13:23:23,094 [INFO]  Epoch[137] Train-Most_widespread_ritual_frequency_for_ritual_specialist-accuracy=1.000000
2019-09-01 13:23:23,096 [INFO]  Epoch[137] Time cost=0.297
2019-09-01 13:23:23,103 [INFO]  Saved checkpoint to "model/Most_widespread_ritual_frequency_for_ritual_specialist_imputer/model-0137.params"
2019-09-01 13:23:23,128 [INFO]  Epoch[137] Validation-cross-entropy=0.000066
2019-09-01 13:23:23,131 [INFO]  Epoch[137] Validation-Most_widespread_ritual_frequency_for_ritual_specialist-accuracy=1.000000
2019-09-01 13:23:23,293 [INFO]  Epoch[138] Batch [0-21]	Speed: 2198.80 samples/sec	cross-entropy=0.000041	Most_widespread_ritual_frequency_for_ritual_specialist-accuracy=1.000000
2019-09-01 13:23:23,426 [INFO]  Epoch[138] Train-cross-entropy=0.000056
2019-09-01 13:23:23,428 [INFO]  Epoch[138] Train-Most_widespread_ritual_frequency_for_ritual_specialist-accuracy=1.000000
2019-09-01 13:23:23,430 [INFO]  Epoch[138] Time cost=0.297
2019-09-01 13:23:23,437 [INFO]  Saved checkpoint to "model/Most_widespread_ritual_frequency_for_ritual_specialist_imputer/model-0138.params"
2019-09-01 13:23:23,462 [INFO]  Epoch[138] Validation-cross-entropy=0.000064
2019-09-01 13:23:23,465 [INFO]  Epoch[138] Validation-Most_widespread_ritual_frequency_for_ritual_specialist-accuracy=1.000000
2019-09-01 13:23:23,631 [INFO]  Epoch[139] Batch [0-21]	Speed: 2149.53 samples/sec	cross-entropy=0.000040	Most_widespread_ritual_frequency_for_ritual_specialist-accuracy=1.000000
2019-09-01 13:23:23,764 [INFO]  Epoch[139] Train-cross-entropy=0.000055
2019-09-01 13:23:23,766 [INFO]  Epoch[139] Train-Most_widespread_ritual_frequency_for_ritual_specialist-accuracy=1.000000
2019-09-01 13:23:23,768 [INFO]  Epoch[139] Time cost=0.301
2019-09-01 13:23:23,775 [INFO]  Saved checkpoint to "model/Most_widespread_ritual_frequency_for_ritual_specialist_imputer/model-0139.params"
2019-09-01 13:23:23,800 [INFO]  Epoch[139] Validation-cross-entropy=0.000062
2019-09-01 13:23:23,803 [INFO]  Epoch[139] Validation-Most_widespread_ritual_frequency_for_ritual_specialist-accuracy=1.000000
2019-09-01 13:23:23,959 [INFO]  Epoch[140] Batch [0-21]	Speed: 2283.22 samples/sec	cross-entropy=0.000039	Most_widespread_ritual_frequency_for_ritual_specialist-accuracy=1.000000
2019-09-01 13:23:24,106 [INFO]  Epoch[140] Train-cross-entropy=0.000053
2019-09-01 13:23:24,108 [INFO]  Epoch[140] Train-Most_widespread_ritual_frequency_for_ritual_specialist-accuracy=1.000000
2019-09-01 13:23:24,110 [INFO]  Epoch[140] Time cost=0.305
2019-09-01 13:23:24,117 [INFO]  Saved checkpoint to "model/Most_widespread_ritual_frequency_for_ritual_specialist_imputer/model-0140.params"
2019-09-01 13:23:24,142 [INFO]  Epoch[140] Validation-cross-entropy=0.000060
2019-09-01 13:23:24,145 [INFO]  Epoch[140] Validation-Most_widespread_ritual_frequency_for_ritual_specialist-accuracy=1.000000
2019-09-01 13:23:24,311 [INFO]  Epoch[141] Batch [0-21]	Speed: 2148.50 samples/sec	cross-entropy=0.000038	Most_widespread_ritual_frequency_for_ritual_specialist-accuracy=1.000000
2019-09-01 13:23:24,445 [INFO]  Epoch[141] Train-cross-entropy=0.000052
2019-09-01 13:23:24,447 [INFO]  Epoch[141] Train-Most_widespread_ritual_frequency_for_ritual_specialist-accuracy=1.000000
2019-09-01 13:23:24,449 [INFO]  Epoch[141] Time cost=0.302
2019-09-01 13:23:24,456 [INFO]  Saved checkpoint to "model/Most_widespread_ritual_frequency_for_ritual_specialist_imputer/model-0141.params"
2019-09-01 13:23:24,486 [INFO]  Epoch[141] Validation-cross-entropy=0.000059
2019-09-01 13:23:24,488 [INFO]  Epoch[141] Validation-Most_widespread_ritual_frequency_for_ritual_specialist-accuracy=1.000000
2019-09-01 13:23:24,660 [INFO]  Epoch[142] Batch [0-21]	Speed: 2107.26 samples/sec	cross-entropy=0.000037	Most_widespread_ritual_frequency_for_ritual_specialist-accuracy=1.000000
2019-09-01 13:23:24,798 [INFO]  Epoch[142] Train-cross-entropy=0.000050
2019-09-01 13:23:24,801 [INFO]  Epoch[142] Train-Most_widespread_ritual_frequency_for_ritual_specialist-accuracy=1.000000
2019-09-01 13:23:24,803 [INFO]  Epoch[142] Time cost=0.312
2019-09-01 13:23:24,809 [INFO]  Saved checkpoint to "model/Most_widespread_ritual_frequency_for_ritual_specialist_imputer/model-0142.params"
2019-09-01 13:23:24,839 [INFO]  Epoch[142] Validation-cross-entropy=0.000057
2019-09-01 13:23:24,842 [INFO]  Epoch[142] Validation-Most_widespread_ritual_frequency_for_ritual_specialist-accuracy=1.000000
2019-09-01 13:23:25,096 [INFO]  Epoch[143] Batch [0-21]	Speed: 1388.90 samples/sec	cross-entropy=0.000036	Most_widespread_ritual_frequency_for_ritual_specialist-accuracy=1.000000
2019-09-01 13:23:25,320 [INFO]  Epoch[143] Train-cross-entropy=0.000049
2019-09-01 13:23:25,323 [INFO]  Epoch[143] Train-Most_widespread_ritual_frequency_for_ritual_specialist-accuracy=1.000000
2019-09-01 13:23:25,326 [INFO]  Epoch[143] Time cost=0.482
2019-09-01 13:23:25,342 [INFO]  Saved checkpoint to "model/Most_widespread_ritual_frequency_for_ritual_specialist_imputer/model-0143.params"
2019-09-01 13:23:25,391 [INFO]  Epoch[143] Validation-cross-entropy=0.000056
2019-09-01 13:23:25,396 [INFO]  Epoch[143] Validation-Most_widespread_ritual_frequency_for_ritual_specialist-accuracy=1.000000
2019-09-01 13:23:25,619 [INFO]  Epoch[144] Batch [0-21]	Speed: 1625.84 samples/sec	cross-entropy=0.000035	Most_widespread_ritual_frequency_for_ritual_specialist-accuracy=1.000000
2019-09-01 13:23:25,766 [INFO]  Epoch[144] Train-cross-entropy=0.000048
2019-09-01 13:23:25,769 [INFO]  Epoch[144] Train-Most_widespread_ritual_frequency_for_ritual_specialist-accuracy=1.000000
2019-09-01 13:23:25,771 [INFO]  Epoch[144] Time cost=0.372
2019-09-01 13:23:25,779 [INFO]  Saved checkpoint to "model/Most_widespread_ritual_frequency_for_ritual_specialist_imputer/model-0144.params"
2019-09-01 13:23:25,809 [INFO]  Epoch[144] Validation-cross-entropy=0.000054
2019-09-01 13:23:25,812 [INFO]  Epoch[144] Validation-Most_widespread_ritual_frequency_for_ritual_specialist-accuracy=1.000000
2019-09-01 13:23:25,970 [INFO]  Epoch[145] Batch [0-21]	Speed: 2268.87 samples/sec	cross-entropy=0.000033	Most_widespread_ritual_frequency_for_ritual_specialist-accuracy=1.000000
2019-09-01 13:23:26,105 [INFO]  Epoch[145] Train-cross-entropy=0.000046
2019-09-01 13:23:26,107 [INFO]  Epoch[145] Train-Most_widespread_ritual_frequency_for_ritual_specialist-accuracy=1.000000
2019-09-01 13:23:26,109 [INFO]  Epoch[145] Time cost=0.295
2019-09-01 13:23:26,115 [INFO]  Saved checkpoint to "model/Most_widespread_ritual_frequency_for_ritual_specialist_imputer/model-0145.params"
2019-09-01 13:23:26,144 [INFO]  Epoch[145] Validation-cross-entropy=0.000053
2019-09-01 13:23:26,147 [INFO]  Epoch[145] Validation-Most_widespread_ritual_frequency_for_ritual_specialist-accuracy=1.000000
2019-09-01 13:23:26,375 [INFO]  Epoch[146] Batch [0-21]	Speed: 1532.45 samples/sec	cross-entropy=0.000033	Most_widespread_ritual_frequency_for_ritual_specialist-accuracy=1.000000
2019-09-01 13:23:26,543 [INFO]  Epoch[146] Train-cross-entropy=0.000045
2019-09-01 13:23:26,548 [INFO]  Epoch[146] Train-Most_widespread_ritual_frequency_for_ritual_specialist-accuracy=1.000000
2019-09-01 13:23:26,553 [INFO]  Epoch[146] Time cost=0.405
2019-09-01 13:23:26,566 [INFO]  Saved checkpoint to "model/Most_widespread_ritual_frequency_for_ritual_specialist_imputer/model-0146.params"
2019-09-01 13:23:26,614 [INFO]  Epoch[146] Validation-cross-entropy=0.000051
2019-09-01 13:23:26,619 [INFO]  Epoch[146] Validation-Most_widespread_ritual_frequency_for_ritual_specialist-accuracy=1.000000
2019-09-01 13:23:26,866 [INFO]  Epoch[147] Batch [0-21]	Speed: 1499.16 samples/sec	cross-entropy=0.000032	Most_widespread_ritual_frequency_for_ritual_specialist-accuracy=1.000000
2019-09-01 13:23:27,082 [INFO]  Epoch[147] Train-cross-entropy=0.000044
2019-09-01 13:23:27,086 [INFO]  Epoch[147] Train-Most_widespread_ritual_frequency_for_ritual_specialist-accuracy=1.000000
2019-09-01 13:23:27,089 [INFO]  Epoch[147] Time cost=0.464
2019-09-01 13:23:27,102 [INFO]  Saved checkpoint to "model/Most_widespread_ritual_frequency_for_ritual_specialist_imputer/model-0147.params"
2019-09-01 13:23:27,145 [INFO]  Epoch[147] Validation-cross-entropy=0.000050
2019-09-01 13:23:27,149 [INFO]  Epoch[147] Validation-Most_widespread_ritual_frequency_for_ritual_specialist-accuracy=1.000000
2019-09-01 13:23:27,410 [INFO]  Epoch[148] Batch [0-21]	Speed: 1367.11 samples/sec	cross-entropy=0.000031	Most_widespread_ritual_frequency_for_ritual_specialist-accuracy=1.000000
2019-09-01 13:23:27,581 [INFO]  Epoch[148] Train-cross-entropy=0.000042
2019-09-01 13:23:27,584 [INFO]  Epoch[148] Train-Most_widespread_ritual_frequency_for_ritual_specialist-accuracy=1.000000
2019-09-01 13:23:27,586 [INFO]  Epoch[148] Time cost=0.434
2019-09-01 13:23:27,594 [INFO]  Saved checkpoint to "model/Most_widespread_ritual_frequency_for_ritual_specialist_imputer/model-0148.params"
2019-09-01 13:23:27,621 [INFO]  Epoch[148] Validation-cross-entropy=0.000049
2019-09-01 13:23:27,624 [INFO]  Epoch[148] Validation-Most_widespread_ritual_frequency_for_ritual_specialist-accuracy=1.000000
2019-09-01 13:23:27,775 [INFO]  Epoch[149] Batch [0-21]	Speed: 2366.52 samples/sec	cross-entropy=0.000030	Most_widespread_ritual_frequency_for_ritual_specialist-accuracy=1.000000
2019-09-01 13:23:27,905 [INFO]  Epoch[149] Train-cross-entropy=0.000041
2019-09-01 13:23:27,907 [INFO]  Epoch[149] Train-Most_widespread_ritual_frequency_for_ritual_specialist-accuracy=1.000000
2019-09-01 13:23:27,909 [INFO]  Epoch[149] Time cost=0.283
2019-09-01 13:23:27,916 [INFO]  Saved checkpoint to "model/Most_widespread_ritual_frequency_for_ritual_specialist_imputer/model-0149.params"
2019-09-01 13:23:27,941 [INFO]  Epoch[149] Validation-cross-entropy=0.000048
2019-09-01 13:23:27,943 [INFO]  Epoch[149] Validation-Most_widespread_ritual_frequency_for_ritual_specialist-accuracy=1.000000
2019-09-01 13:23:28,096 [INFO]  Epoch[150] Batch [0-21]	Speed: 2357.65 samples/sec	cross-entropy=0.000029	Most_widespread_ritual_frequency_for_ritual_specialist-accuracy=1.000000
2019-09-01 13:23:28,228 [INFO]  Epoch[150] Train-cross-entropy=0.000040
2019-09-01 13:23:28,231 [INFO]  Epoch[150] Train-Most_widespread_ritual_frequency_for_ritual_specialist-accuracy=1.000000
2019-09-01 13:23:28,233 [INFO]  Epoch[150] Time cost=0.288
2019-09-01 13:23:28,239 [INFO]  Saved checkpoint to "model/Most_widespread_ritual_frequency_for_ritual_specialist_imputer/model-0150.params"
2019-09-01 13:23:28,269 [INFO]  Epoch[150] Validation-cross-entropy=0.000046
2019-09-01 13:23:28,271 [INFO]  Epoch[150] Validation-Most_widespread_ritual_frequency_for_ritual_specialist-accuracy=1.000000
2019-09-01 13:23:28,422 [INFO]  Epoch[151] Batch [0-21]	Speed: 2362.85 samples/sec	cross-entropy=0.000028	Most_widespread_ritual_frequency_for_ritual_specialist-accuracy=1.000000
2019-09-01 13:23:28,563 [INFO]  Epoch[151] Train-cross-entropy=0.000039
2019-09-01 13:23:28,569 [INFO]  Epoch[151] Train-Most_widespread_ritual_frequency_for_ritual_specialist-accuracy=1.000000
2019-09-01 13:23:28,574 [INFO]  Epoch[151] Time cost=0.301
2019-09-01 13:23:28,597 [INFO]  Saved checkpoint to "model/Most_widespread_ritual_frequency_for_ritual_specialist_imputer/model-0151.params"
2019-09-01 13:23:28,634 [INFO]  Epoch[151] Validation-cross-entropy=0.000045
2019-09-01 13:23:28,637 [INFO]  Epoch[151] Validation-Most_widespread_ritual_frequency_for_ritual_specialist-accuracy=1.000000
2019-09-01 13:23:28,838 [INFO]  Epoch[152] Batch [0-21]	Speed: 1786.04 samples/sec	cross-entropy=0.000027	Most_widespread_ritual_frequency_for_ritual_specialist-accuracy=1.000000
2019-09-01 13:23:29,017 [INFO]  Epoch[152] Train-cross-entropy=0.000038
2019-09-01 13:23:29,020 [INFO]  Epoch[152] Train-Most_widespread_ritual_frequency_for_ritual_specialist-accuracy=1.000000
2019-09-01 13:23:29,023 [INFO]  Epoch[152] Time cost=0.383
2019-09-01 13:23:29,037 [INFO]  Saved checkpoint to "model/Most_widespread_ritual_frequency_for_ritual_specialist_imputer/model-0152.params"
2019-09-01 13:23:29,069 [INFO]  Epoch[152] Validation-cross-entropy=0.000044
2019-09-01 13:23:29,072 [INFO]  Epoch[152] Validation-Most_widespread_ritual_frequency_for_ritual_specialist-accuracy=1.000000
2019-09-01 13:23:29,230 [INFO]  Epoch[153] Batch [0-21]	Speed: 2319.24 samples/sec	cross-entropy=0.000027	Most_widespread_ritual_frequency_for_ritual_specialist-accuracy=1.000000
2019-09-01 13:23:29,364 [INFO]  Epoch[153] Train-cross-entropy=0.000037
2019-09-01 13:23:29,366 [INFO]  Epoch[153] Train-Most_widespread_ritual_frequency_for_ritual_specialist-accuracy=1.000000
2019-09-01 13:23:29,368 [INFO]  Epoch[153] Time cost=0.293
2019-09-01 13:23:29,375 [INFO]  Saved checkpoint to "model/Most_widespread_ritual_frequency_for_ritual_specialist_imputer/model-0153.params"
2019-09-01 13:23:29,400 [INFO]  Epoch[153] Validation-cross-entropy=0.000043
2019-09-01 13:23:29,403 [INFO]  Epoch[153] Validation-Most_widespread_ritual_frequency_for_ritual_specialist-accuracy=1.000000
2019-09-01 13:23:29,625 [INFO]  Epoch[154] Batch [0-21]	Speed: 1578.68 samples/sec	cross-entropy=0.000026	Most_widespread_ritual_frequency_for_ritual_specialist-accuracy=1.000000
2019-09-01 13:23:29,803 [INFO]  Epoch[154] Train-cross-entropy=0.000036
2019-09-01 13:23:29,805 [INFO]  Epoch[154] Train-Most_widespread_ritual_frequency_for_ritual_specialist-accuracy=1.000000
2019-09-01 13:23:29,809 [INFO]  Epoch[154] Time cost=0.404
2019-09-01 13:23:29,819 [INFO]  Saved checkpoint to "model/Most_widespread_ritual_frequency_for_ritual_specialist_imputer/model-0154.params"
2019-09-01 13:23:29,851 [INFO]  Epoch[154] Validation-cross-entropy=0.000042
2019-09-01 13:23:29,855 [INFO]  Epoch[154] Validation-Most_widespread_ritual_frequency_for_ritual_specialist-accuracy=1.000000
2019-09-01 13:23:30,040 [INFO]  Epoch[155] Batch [0-21]	Speed: 1949.00 samples/sec	cross-entropy=0.000025	Most_widespread_ritual_frequency_for_ritual_specialist-accuracy=1.000000
2019-09-01 13:23:30,172 [INFO]  Epoch[155] Train-cross-entropy=0.000035
2019-09-01 13:23:30,174 [INFO]  Epoch[155] Train-Most_widespread_ritual_frequency_for_ritual_specialist-accuracy=1.000000
2019-09-01 13:23:30,177 [INFO]  Epoch[155] Time cost=0.319
2019-09-01 13:23:30,186 [INFO]  Saved checkpoint to "model/Most_widespread_ritual_frequency_for_ritual_specialist_imputer/model-0155.params"
2019-09-01 13:23:30,224 [INFO]  Epoch[155] Validation-cross-entropy=0.000041
2019-09-01 13:23:30,230 [INFO]  Epoch[155] Validation-Most_widespread_ritual_frequency_for_ritual_specialist-accuracy=1.000000
2019-09-01 13:23:30,456 [INFO]  Epoch[156] Batch [0-21]	Speed: 1579.59 samples/sec	cross-entropy=0.000024	Most_widespread_ritual_frequency_for_ritual_specialist-accuracy=1.000000
2019-09-01 13:23:30,614 [INFO]  Epoch[156] Train-cross-entropy=0.000034
2019-09-01 13:23:30,618 [INFO]  Epoch[156] Train-Most_widespread_ritual_frequency_for_ritual_specialist-accuracy=1.000000
2019-09-01 13:23:30,620 [INFO]  Epoch[156] Time cost=0.388
2019-09-01 13:23:30,629 [INFO]  Saved checkpoint to "model/Most_widespread_ritual_frequency_for_ritual_specialist_imputer/model-0156.params"
2019-09-01 13:23:30,659 [INFO]  Epoch[156] Validation-cross-entropy=0.000039
2019-09-01 13:23:30,662 [INFO]  Epoch[156] Validation-Most_widespread_ritual_frequency_for_ritual_specialist-accuracy=1.000000
2019-09-01 13:23:30,854 [INFO]  Epoch[157] Batch [0-21]	Speed: 1862.64 samples/sec	cross-entropy=0.000024	Most_widespread_ritual_frequency_for_ritual_specialist-accuracy=1.000000
2019-09-01 13:23:31,079 [INFO]  Epoch[157] Train-cross-entropy=0.000033
2019-09-01 13:23:31,086 [INFO]  Epoch[157] Train-Most_widespread_ritual_frequency_for_ritual_specialist-accuracy=1.000000
2019-09-01 13:23:31,089 [INFO]  Epoch[157] Time cost=0.423
2019-09-01 13:23:31,102 [INFO]  Saved checkpoint to "model/Most_widespread_ritual_frequency_for_ritual_specialist_imputer/model-0157.params"
2019-09-01 13:23:31,133 [INFO]  Epoch[157] Validation-cross-entropy=0.000038
2019-09-01 13:23:31,135 [INFO]  Epoch[157] Validation-Most_widespread_ritual_frequency_for_ritual_specialist-accuracy=1.000000
2019-09-01 13:23:31,357 [INFO]  Epoch[158] Batch [0-21]	Speed: 1611.25 samples/sec	cross-entropy=0.000023	Most_widespread_ritual_frequency_for_ritual_specialist-accuracy=1.000000
2019-09-01 13:23:31,554 [INFO]  Epoch[158] Train-cross-entropy=0.000032
2019-09-01 13:23:31,557 [INFO]  Epoch[158] Train-Most_widespread_ritual_frequency_for_ritual_specialist-accuracy=1.000000
2019-09-01 13:23:31,561 [INFO]  Epoch[158] Time cost=0.423
2019-09-01 13:23:31,575 [INFO]  Saved checkpoint to "model/Most_widespread_ritual_frequency_for_ritual_specialist_imputer/model-0158.params"
2019-09-01 13:23:31,610 [INFO]  Epoch[158] Validation-cross-entropy=0.000038
2019-09-01 13:23:31,613 [INFO]  Epoch[158] Validation-Most_widespread_ritual_frequency_for_ritual_specialist-accuracy=1.000000
2019-09-01 13:23:31,853 [INFO]  Epoch[159] Batch [0-21]	Speed: 1457.93 samples/sec	cross-entropy=0.000022	Most_widespread_ritual_frequency_for_ritual_specialist-accuracy=1.000000
2019-09-01 13:23:32,151 [INFO]  Epoch[159] Train-cross-entropy=0.000031
2019-09-01 13:23:32,157 [INFO]  Epoch[159] Train-Most_widespread_ritual_frequency_for_ritual_specialist-accuracy=1.000000
2019-09-01 13:23:32,160 [INFO]  Epoch[159] Time cost=0.545
2019-09-01 13:23:32,177 [INFO]  Saved checkpoint to "model/Most_widespread_ritual_frequency_for_ritual_specialist_imputer/model-0159.params"
2019-09-01 13:23:32,213 [INFO]  Epoch[159] Validation-cross-entropy=0.000036
2019-09-01 13:23:32,217 [INFO]  Epoch[159] Validation-Most_widespread_ritual_frequency_for_ritual_specialist-accuracy=1.000000
2019-09-01 13:23:32,424 [INFO]  Epoch[160] Batch [0-21]	Speed: 1713.35 samples/sec	cross-entropy=0.000022	Most_widespread_ritual_frequency_for_ritual_specialist-accuracy=1.000000
2019-09-01 13:23:32,600 [INFO]  Epoch[160] Train-cross-entropy=0.000030
2019-09-01 13:23:32,603 [INFO]  Epoch[160] Train-Most_widespread_ritual_frequency_for_ritual_specialist-accuracy=1.000000
2019-09-01 13:23:32,605 [INFO]  Epoch[160] Time cost=0.385
2019-09-01 13:23:32,614 [INFO]  Saved checkpoint to "model/Most_widespread_ritual_frequency_for_ritual_specialist_imputer/model-0160.params"
2019-09-01 13:23:32,649 [INFO]  Epoch[160] Validation-cross-entropy=0.000035
2019-09-01 13:23:32,652 [INFO]  Epoch[160] Validation-Most_widespread_ritual_frequency_for_ritual_specialist-accuracy=1.000000
2019-09-01 13:23:32,831 [INFO]  Epoch[161] Batch [0-21]	Speed: 2019.98 samples/sec	cross-entropy=0.000021	Most_widespread_ritual_frequency_for_ritual_specialist-accuracy=1.000000
2019-09-01 13:23:32,967 [INFO]  Epoch[161] Train-cross-entropy=0.000030
2019-09-01 13:23:32,969 [INFO]  Epoch[161] Train-Most_widespread_ritual_frequency_for_ritual_specialist-accuracy=1.000000
2019-09-01 13:23:32,972 [INFO]  Epoch[161] Time cost=0.318
2019-09-01 13:23:32,979 [INFO]  Saved checkpoint to "model/Most_widespread_ritual_frequency_for_ritual_specialist_imputer/model-0161.params"
2019-09-01 13:23:33,006 [INFO]  Epoch[161] Validation-cross-entropy=0.000035
2019-09-01 13:23:33,008 [INFO]  Epoch[161] Validation-Most_widespread_ritual_frequency_for_ritual_specialist-accuracy=1.000000
2019-09-01 13:23:33,159 [INFO]  Epoch[162] Batch [0-21]	Speed: 2384.22 samples/sec	cross-entropy=0.000021	Most_widespread_ritual_frequency_for_ritual_specialist-accuracy=1.000000
2019-09-01 13:23:33,295 [INFO]  Epoch[162] Train-cross-entropy=0.000029
2019-09-01 13:23:33,297 [INFO]  Epoch[162] Train-Most_widespread_ritual_frequency_for_ritual_specialist-accuracy=1.000000
2019-09-01 13:23:33,299 [INFO]  Epoch[162] Time cost=0.289
2019-09-01 13:23:33,306 [INFO]  Saved checkpoint to "model/Most_widespread_ritual_frequency_for_ritual_specialist_imputer/model-0162.params"
2019-09-01 13:23:33,330 [INFO]  Epoch[162] Validation-cross-entropy=0.000034
2019-09-01 13:23:33,333 [INFO]  Epoch[162] Validation-Most_widespread_ritual_frequency_for_ritual_specialist-accuracy=1.000000
2019-09-01 13:23:33,485 [INFO]  Epoch[163] Batch [0-21]	Speed: 2352.72 samples/sec	cross-entropy=0.000020	Most_widespread_ritual_frequency_for_ritual_specialist-accuracy=1.000000
2019-09-01 13:23:33,616 [INFO]  Epoch[163] Train-cross-entropy=0.000028
2019-09-01 13:23:33,619 [INFO]  Epoch[163] Train-Most_widespread_ritual_frequency_for_ritual_specialist-accuracy=1.000000
2019-09-01 13:23:33,621 [INFO]  Epoch[163] Time cost=0.286
2019-09-01 13:23:33,629 [INFO]  Saved checkpoint to "model/Most_widespread_ritual_frequency_for_ritual_specialist_imputer/model-0163.params"
2019-09-01 13:23:33,656 [INFO]  Epoch[163] Validation-cross-entropy=0.000033
2019-09-01 13:23:33,658 [INFO]  Epoch[163] Validation-Most_widespread_ritual_frequency_for_ritual_specialist-accuracy=1.000000
2019-09-01 13:23:33,809 [INFO]  Epoch[164] Batch [0-21]	Speed: 2372.15 samples/sec	cross-entropy=0.000019	Most_widespread_ritual_frequency_for_ritual_specialist-accuracy=1.000000
2019-09-01 13:23:33,939 [INFO]  Epoch[164] Train-cross-entropy=0.000027
2019-09-01 13:23:33,941 [INFO]  Epoch[164] Train-Most_widespread_ritual_frequency_for_ritual_specialist-accuracy=1.000000
2019-09-01 13:23:33,943 [INFO]  Epoch[164] Time cost=0.283
2019-09-01 13:23:33,950 [INFO]  Saved checkpoint to "model/Most_widespread_ritual_frequency_for_ritual_specialist_imputer/model-0164.params"
2019-09-01 13:23:33,978 [INFO]  Epoch[164] Validation-cross-entropy=0.000032
2019-09-01 13:23:33,980 [INFO]  Epoch[164] Validation-Most_widespread_ritual_frequency_for_ritual_specialist-accuracy=1.000000
2019-09-01 13:23:34,516 [INFO]  Epoch[165] Batch [0-21]	Speed: 640.57 samples/sec	cross-entropy=0.000019	Most_widespread_ritual_frequency_for_ritual_specialist-accuracy=1.000000
2019-09-01 13:23:34,926 [INFO]  Epoch[165] Train-cross-entropy=0.000026
2019-09-01 13:23:34,947 [INFO]  Epoch[165] Train-Most_widespread_ritual_frequency_for_ritual_specialist-accuracy=1.000000
2019-09-01 13:23:34,971 [INFO]  Epoch[165] Time cost=0.988
2019-09-01 13:23:35,031 [INFO]  Saved checkpoint to "model/Most_widespread_ritual_frequency_for_ritual_specialist_imputer/model-0165.params"
2019-09-01 13:23:35,234 [INFO]  Epoch[165] Validation-cross-entropy=0.000031
2019-09-01 13:23:35,242 [INFO]  Epoch[165] Validation-Most_widespread_ritual_frequency_for_ritual_specialist-accuracy=1.000000
2019-09-01 13:23:35,566 [INFO]  Epoch[166] Batch [0-21]	Speed: 1126.62 samples/sec	cross-entropy=0.000018	Most_widespread_ritual_frequency_for_ritual_specialist-accuracy=1.000000
2019-09-01 13:23:35,808 [INFO]  Epoch[166] Train-cross-entropy=0.000026
2019-09-01 13:23:35,812 [INFO]  Epoch[166] Train-Most_widespread_ritual_frequency_for_ritual_specialist-accuracy=1.000000
2019-09-01 13:23:35,815 [INFO]  Epoch[166] Time cost=0.568
2019-09-01 13:23:35,827 [INFO]  Saved checkpoint to "model/Most_widespread_ritual_frequency_for_ritual_specialist_imputer/model-0166.params"
2019-09-01 13:23:35,884 [INFO]  Epoch[166] Validation-cross-entropy=0.000031
2019-09-01 13:23:35,888 [INFO]  Epoch[166] Validation-Most_widespread_ritual_frequency_for_ritual_specialist-accuracy=1.000000
2019-09-01 13:23:36,173 [INFO]  Epoch[167] Batch [0-21]	Speed: 1265.33 samples/sec	cross-entropy=0.000018	Most_widespread_ritual_frequency_for_ritual_specialist-accuracy=1.000000
2019-09-01 13:23:36,445 [INFO]  Epoch[167] Train-cross-entropy=0.000025
2019-09-01 13:23:36,448 [INFO]  Epoch[167] Train-Most_widespread_ritual_frequency_for_ritual_specialist-accuracy=1.000000
2019-09-01 13:23:36,451 [INFO]  Epoch[167] Time cost=0.560
2019-09-01 13:23:36,461 [INFO]  Saved checkpoint to "model/Most_widespread_ritual_frequency_for_ritual_specialist_imputer/model-0167.params"
2019-09-01 13:23:36,514 [INFO]  Epoch[167] Validation-cross-entropy=0.000030
2019-09-01 13:23:36,517 [INFO]  Epoch[167] Validation-Most_widespread_ritual_frequency_for_ritual_specialist-accuracy=1.000000
2019-09-01 13:23:36,752 [INFO]  Epoch[168] Batch [0-21]	Speed: 1551.16 samples/sec	cross-entropy=0.000017	Most_widespread_ritual_frequency_for_ritual_specialist-accuracy=1.000000
2019-09-01 13:23:36,953 [INFO]  Epoch[168] Train-cross-entropy=0.000024
2019-09-01 13:23:36,956 [INFO]  Epoch[168] Train-Most_widespread_ritual_frequency_for_ritual_specialist-accuracy=1.000000
2019-09-01 13:23:36,959 [INFO]  Epoch[168] Time cost=0.439
2019-09-01 13:23:36,968 [INFO]  Saved checkpoint to "model/Most_widespread_ritual_frequency_for_ritual_specialist_imputer/model-0168.params"
2019-09-01 13:23:37,015 [INFO]  Epoch[168] Validation-cross-entropy=0.000029
2019-09-01 13:23:37,017 [INFO]  Epoch[168] Validation-Most_widespread_ritual_frequency_for_ritual_specialist-accuracy=1.000000
2019-09-01 13:23:37,234 [INFO]  Epoch[169] Batch [0-21]	Speed: 1676.30 samples/sec	cross-entropy=0.000017	Most_widespread_ritual_frequency_for_ritual_specialist-accuracy=1.000000
2019-09-01 13:23:37,422 [INFO]  Epoch[169] Train-cross-entropy=0.000023
2019-09-01 13:23:37,426 [INFO]  Epoch[169] Train-Most_widespread_ritual_frequency_for_ritual_specialist-accuracy=1.000000
2019-09-01 13:23:37,429 [INFO]  Epoch[169] Time cost=0.409
2019-09-01 13:23:37,437 [INFO]  Saved checkpoint to "model/Most_widespread_ritual_frequency_for_ritual_specialist_imputer/model-0169.params"
2019-09-01 13:23:37,479 [INFO]  Epoch[169] Validation-cross-entropy=0.000028
2019-09-01 13:23:37,482 [INFO]  Epoch[169] Validation-Most_widespread_ritual_frequency_for_ritual_specialist-accuracy=1.000000
2019-09-01 13:23:37,676 [INFO]  Epoch[170] Batch [0-21]	Speed: 1863.55 samples/sec	cross-entropy=0.000016	Most_widespread_ritual_frequency_for_ritual_specialist-accuracy=1.000000
2019-09-01 13:23:37,845 [INFO]  Epoch[170] Train-cross-entropy=0.000023
2019-09-01 13:23:37,848 [INFO]  Epoch[170] Train-Most_widespread_ritual_frequency_for_ritual_specialist-accuracy=1.000000
2019-09-01 13:23:37,851 [INFO]  Epoch[170] Time cost=0.366
2019-09-01 13:23:37,859 [INFO]  Saved checkpoint to "model/Most_widespread_ritual_frequency_for_ritual_specialist_imputer/model-0170.params"
2019-09-01 13:23:37,891 [INFO]  Epoch[170] Validation-cross-entropy=0.000028
2019-09-01 13:23:37,894 [INFO]  Epoch[170] Validation-Most_widespread_ritual_frequency_for_ritual_specialist-accuracy=1.000000
2019-09-01 13:23:38,079 [INFO]  Epoch[171] Batch [0-21]	Speed: 1930.88 samples/sec	cross-entropy=0.000016	Most_widespread_ritual_frequency_for_ritual_specialist-accuracy=1.000000
2019-09-01 13:23:38,245 [INFO]  Epoch[171] Train-cross-entropy=0.000022
2019-09-01 13:23:38,248 [INFO]  Epoch[171] Train-Most_widespread_ritual_frequency_for_ritual_specialist-accuracy=1.000000
2019-09-01 13:23:38,250 [INFO]  Epoch[171] Time cost=0.353
2019-09-01 13:23:38,257 [INFO]  Saved checkpoint to "model/Most_widespread_ritual_frequency_for_ritual_specialist_imputer/model-0171.params"
2019-09-01 13:23:38,292 [INFO]  Epoch[171] Validation-cross-entropy=0.000027
2019-09-01 13:23:38,295 [INFO]  Epoch[171] Validation-Most_widespread_ritual_frequency_for_ritual_specialist-accuracy=1.000000
2019-09-01 13:23:38,492 [INFO]  Epoch[172] Batch [0-21]	Speed: 1806.47 samples/sec	cross-entropy=0.000016	Most_widespread_ritual_frequency_for_ritual_specialist-accuracy=1.000000
2019-09-01 13:23:38,655 [INFO]  Epoch[172] Train-cross-entropy=0.000022
2019-09-01 13:23:38,658 [INFO]  Epoch[172] Train-Most_widespread_ritual_frequency_for_ritual_specialist-accuracy=1.000000
2019-09-01 13:23:38,661 [INFO]  Epoch[172] Time cost=0.363
2019-09-01 13:23:38,669 [INFO]  Saved checkpoint to "model/Most_widespread_ritual_frequency_for_ritual_specialist_imputer/model-0172.params"
2019-09-01 13:23:38,701 [INFO]  Epoch[172] Validation-cross-entropy=0.000026
2019-09-01 13:23:38,703 [INFO]  Epoch[172] Validation-Most_widespread_ritual_frequency_for_ritual_specialist-accuracy=1.000000
2019-09-01 13:23:38,888 [INFO]  Epoch[173] Batch [0-21]	Speed: 1929.37 samples/sec	cross-entropy=0.000015	Most_widespread_ritual_frequency_for_ritual_specialist-accuracy=1.000000
2019-09-01 13:23:39,051 [INFO]  Epoch[173] Train-cross-entropy=0.000021
2019-09-01 13:23:39,054 [INFO]  Epoch[173] Train-Most_widespread_ritual_frequency_for_ritual_specialist-accuracy=1.000000
2019-09-01 13:23:39,056 [INFO]  Epoch[173] Time cost=0.350
2019-09-01 13:23:39,064 [INFO]  Saved checkpoint to "model/Most_widespread_ritual_frequency_for_ritual_specialist_imputer/model-0173.params"
2019-09-01 13:23:39,096 [INFO]  Epoch[173] Validation-cross-entropy=0.000025
2019-09-01 13:23:39,099 [INFO]  Epoch[173] Validation-Most_widespread_ritual_frequency_for_ritual_specialist-accuracy=1.000000
2019-09-01 13:23:39,290 [INFO]  Epoch[174] Batch [0-21]	Speed: 1857.70 samples/sec	cross-entropy=0.000015	Most_widespread_ritual_frequency_for_ritual_specialist-accuracy=1.000000
2019-09-01 13:23:39,450 [INFO]  Epoch[174] Train-cross-entropy=0.000020
2019-09-01 13:23:39,452 [INFO]  Epoch[174] Train-Most_widespread_ritual_frequency_for_ritual_specialist-accuracy=1.000000
2019-09-01 13:23:39,455 [INFO]  Epoch[174] Time cost=0.354
2019-09-01 13:23:39,463 [INFO]  Saved checkpoint to "model/Most_widespread_ritual_frequency_for_ritual_specialist_imputer/model-0174.params"
2019-09-01 13:23:39,497 [INFO]  Epoch[174] Validation-cross-entropy=0.000024
2019-09-01 13:23:39,500 [INFO]  Epoch[174] Validation-Most_widespread_ritual_frequency_for_ritual_specialist-accuracy=1.000000
2019-09-01 13:23:39,687 [INFO]  Epoch[175] Batch [0-21]	Speed: 1913.71 samples/sec	cross-entropy=0.000014	Most_widespread_ritual_frequency_for_ritual_specialist-accuracy=1.000000
2019-09-01 13:23:39,849 [INFO]  Epoch[175] Train-cross-entropy=0.000020
2019-09-01 13:23:39,852 [INFO]  Epoch[175] Train-Most_widespread_ritual_frequency_for_ritual_specialist-accuracy=1.000000
2019-09-01 13:23:39,855 [INFO]  Epoch[175] Time cost=0.352
2019-09-01 13:23:39,863 [INFO]  Saved checkpoint to "model/Most_widespread_ritual_frequency_for_ritual_specialist_imputer/model-0175.params"
2019-09-01 13:23:39,903 [INFO]  Epoch[175] Validation-cross-entropy=0.000024
2019-09-01 13:23:39,906 [INFO]  Epoch[175] Validation-Most_widespread_ritual_frequency_for_ritual_specialist-accuracy=1.000000
2019-09-01 13:23:40,091 [INFO]  Epoch[176] Batch [0-21]	Speed: 1954.66 samples/sec	cross-entropy=0.000014	Most_widespread_ritual_frequency_for_ritual_specialist-accuracy=1.000000
2019-09-01 13:23:40,262 [INFO]  Epoch[176] Train-cross-entropy=0.000019
2019-09-01 13:23:40,265 [INFO]  Epoch[176] Train-Most_widespread_ritual_frequency_for_ritual_specialist-accuracy=1.000000
2019-09-01 13:23:40,267 [INFO]  Epoch[176] Time cost=0.359
2019-09-01 13:23:40,275 [INFO]  Saved checkpoint to "model/Most_widespread_ritual_frequency_for_ritual_specialist_imputer/model-0176.params"
2019-09-01 13:23:40,309 [INFO]  Epoch[176] Validation-cross-entropy=0.000023
2019-09-01 13:23:40,311 [INFO]  Epoch[176] Validation-Most_widespread_ritual_frequency_for_ritual_specialist-accuracy=1.000000
2019-09-01 13:23:40,501 [INFO]  Epoch[177] Batch [0-21]	Speed: 1880.51 samples/sec	cross-entropy=0.000014	Most_widespread_ritual_frequency_for_ritual_specialist-accuracy=1.000000
2019-09-01 13:23:40,666 [INFO]  Epoch[177] Train-cross-entropy=0.000019
2019-09-01 13:23:40,669 [INFO]  Epoch[177] Train-Most_widespread_ritual_frequency_for_ritual_specialist-accuracy=1.000000
2019-09-01 13:23:40,672 [INFO]  Epoch[177] Time cost=0.358
2019-09-01 13:23:40,680 [INFO]  Saved checkpoint to "model/Most_widespread_ritual_frequency_for_ritual_specialist_imputer/model-0177.params"
2019-09-01 13:23:40,713 [INFO]  Epoch[177] Validation-cross-entropy=0.000022
2019-09-01 13:23:40,716 [INFO]  Epoch[177] Validation-Most_widespread_ritual_frequency_for_ritual_specialist-accuracy=1.000000
2019-09-01 13:23:40,911 [INFO]  Epoch[178] Batch [0-21]	Speed: 1833.12 samples/sec	cross-entropy=0.000013	Most_widespread_ritual_frequency_for_ritual_specialist-accuracy=1.000000
2019-09-01 13:23:41,074 [INFO]  Epoch[178] Train-cross-entropy=0.000018
2019-09-01 13:23:41,077 [INFO]  Epoch[178] Train-Most_widespread_ritual_frequency_for_ritual_specialist-accuracy=1.000000
2019-09-01 13:23:41,080 [INFO]  Epoch[178] Time cost=0.362
2019-09-01 13:23:41,089 [INFO]  Saved checkpoint to "model/Most_widespread_ritual_frequency_for_ritual_specialist_imputer/model-0178.params"
2019-09-01 13:23:41,121 [INFO]  Epoch[178] Validation-cross-entropy=0.000022
2019-09-01 13:23:41,123 [INFO]  Epoch[178] Validation-Most_widespread_ritual_frequency_for_ritual_specialist-accuracy=1.000000
2019-09-01 13:23:41,317 [INFO]  Epoch[179] Batch [0-21]	Speed: 1861.19 samples/sec	cross-entropy=0.000013	Most_widespread_ritual_frequency_for_ritual_specialist-accuracy=1.000000
2019-09-01 13:23:41,495 [INFO]  Epoch[179] Train-cross-entropy=0.000018
2019-09-01 13:23:41,497 [INFO]  Epoch[179] Train-Most_widespread_ritual_frequency_for_ritual_specialist-accuracy=1.000000
2019-09-01 13:23:41,500 [INFO]  Epoch[179] Time cost=0.374
2019-09-01 13:23:41,507 [INFO]  Saved checkpoint to "model/Most_widespread_ritual_frequency_for_ritual_specialist_imputer/model-0179.params"
2019-09-01 13:23:41,553 [INFO]  Epoch[179] Validation-cross-entropy=0.000021
2019-09-01 13:23:41,557 [INFO]  Epoch[179] Validation-Most_widespread_ritual_frequency_for_ritual_specialist-accuracy=1.000000
2019-09-01 13:23:41,756 [INFO]  Epoch[180] Batch [0-21]	Speed: 1849.50 samples/sec	cross-entropy=0.000012	Most_widespread_ritual_frequency_for_ritual_specialist-accuracy=1.000000
2019-09-01 13:23:41,924 [INFO]  Epoch[180] Train-cross-entropy=0.000017
2019-09-01 13:23:41,927 [INFO]  Epoch[180] Train-Most_widespread_ritual_frequency_for_ritual_specialist-accuracy=1.000000
2019-09-01 13:23:41,929 [INFO]  Epoch[180] Time cost=0.369
2019-09-01 13:23:41,937 [INFO]  Saved checkpoint to "model/Most_widespread_ritual_frequency_for_ritual_specialist_imputer/model-0180.params"
2019-09-01 13:23:41,971 [INFO]  Epoch[180] Validation-cross-entropy=0.000021
2019-09-01 13:23:41,974 [INFO]  Epoch[180] Validation-Most_widespread_ritual_frequency_for_ritual_specialist-accuracy=1.000000
2019-09-01 13:23:42,172 [INFO]  Epoch[181] Batch [0-21]	Speed: 1823.58 samples/sec	cross-entropy=0.000012	Most_widespread_ritual_frequency_for_ritual_specialist-accuracy=1.000000
2019-09-01 13:23:42,334 [INFO]  Epoch[181] Train-cross-entropy=0.000016
2019-09-01 13:23:42,336 [INFO]  Epoch[181] Train-Most_widespread_ritual_frequency_for_ritual_specialist-accuracy=1.000000
2019-09-01 13:23:42,339 [INFO]  Epoch[181] Time cost=0.362
2019-09-01 13:23:42,347 [INFO]  Saved checkpoint to "model/Most_widespread_ritual_frequency_for_ritual_specialist_imputer/model-0181.params"
2019-09-01 13:23:42,380 [INFO]  Epoch[181] Validation-cross-entropy=0.000020
2019-09-01 13:23:42,382 [INFO]  Epoch[181] Validation-Most_widespread_ritual_frequency_for_ritual_specialist-accuracy=1.000000
2019-09-01 13:23:42,581 [INFO]  Epoch[182] Batch [0-21]	Speed: 1787.89 samples/sec	cross-entropy=0.000012	Most_widespread_ritual_frequency_for_ritual_specialist-accuracy=1.000000
2019-09-01 13:23:42,747 [INFO]  Epoch[182] Train-cross-entropy=0.000016
2019-09-01 13:23:42,750 [INFO]  Epoch[182] Train-Most_widespread_ritual_frequency_for_ritual_specialist-accuracy=1.000000
2019-09-01 13:23:42,752 [INFO]  Epoch[182] Time cost=0.368
2019-09-01 13:23:42,760 [INFO]  Saved checkpoint to "model/Most_widespread_ritual_frequency_for_ritual_specialist_imputer/model-0182.params"
2019-09-01 13:23:42,793 [INFO]  Epoch[182] Validation-cross-entropy=0.000019
2019-09-01 13:23:42,796 [INFO]  Epoch[182] Validation-Most_widespread_ritual_frequency_for_ritual_specialist-accuracy=1.000000
2019-09-01 13:23:42,991 [INFO]  Epoch[183] Batch [0-21]	Speed: 1822.66 samples/sec	cross-entropy=0.000011	Most_widespread_ritual_frequency_for_ritual_specialist-accuracy=1.000000
2019-09-01 13:23:43,151 [INFO]  Epoch[183] Train-cross-entropy=0.000016
2019-09-01 13:23:43,154 [INFO]  Epoch[183] Train-Most_widespread_ritual_frequency_for_ritual_specialist-accuracy=1.000000
2019-09-01 13:23:43,157 [INFO]  Epoch[183] Time cost=0.359
2019-09-01 13:23:43,165 [INFO]  Saved checkpoint to "model/Most_widespread_ritual_frequency_for_ritual_specialist_imputer/model-0183.params"
2019-09-01 13:23:43,197 [INFO]  Epoch[183] Validation-cross-entropy=0.000019
2019-09-01 13:23:43,200 [INFO]  Epoch[183] Validation-Most_widespread_ritual_frequency_for_ritual_specialist-accuracy=1.000000
2019-09-01 13:23:43,445 [INFO]  Epoch[184] Batch [0-21]	Speed: 1457.42 samples/sec	cross-entropy=0.000011	Most_widespread_ritual_frequency_for_ritual_specialist-accuracy=1.000000
2019-09-01 13:23:43,623 [INFO]  Epoch[184] Train-cross-entropy=0.000015
2019-09-01 13:23:43,626 [INFO]  Epoch[184] Train-Most_widespread_ritual_frequency_for_ritual_specialist-accuracy=1.000000
2019-09-01 13:23:43,629 [INFO]  Epoch[184] Time cost=0.427
2019-09-01 13:23:43,637 [INFO]  Saved checkpoint to "model/Most_widespread_ritual_frequency_for_ritual_specialist_imputer/model-0184.params"
2019-09-01 13:23:43,672 [INFO]  Epoch[184] Validation-cross-entropy=0.000019
2019-09-01 13:23:43,675 [INFO]  Epoch[184] Validation-Most_widespread_ritual_frequency_for_ritual_specialist-accuracy=1.000000
2019-09-01 13:23:43,865 [INFO]  Epoch[185] Batch [0-21]	Speed: 1909.74 samples/sec	cross-entropy=0.000011	Most_widespread_ritual_frequency_for_ritual_specialist-accuracy=1.000000
2019-09-01 13:23:44,029 [INFO]  Epoch[185] Train-cross-entropy=0.000015
2019-09-01 13:23:44,032 [INFO]  Epoch[185] Train-Most_widespread_ritual_frequency_for_ritual_specialist-accuracy=1.000000
2019-09-01 13:23:44,035 [INFO]  Epoch[185] Time cost=0.356
2019-09-01 13:23:44,043 [INFO]  Saved checkpoint to "model/Most_widespread_ritual_frequency_for_ritual_specialist_imputer/model-0185.params"
2019-09-01 13:23:44,084 [INFO]  Epoch[185] Validation-cross-entropy=0.000018
2019-09-01 13:23:44,086 [INFO]  Epoch[185] Validation-Most_widespread_ritual_frequency_for_ritual_specialist-accuracy=1.000000
2019-09-01 13:23:44,283 [INFO]  Epoch[186] Batch [0-21]	Speed: 1834.82 samples/sec	cross-entropy=0.000010	Most_widespread_ritual_frequency_for_ritual_specialist-accuracy=1.000000
2019-09-01 13:23:44,459 [INFO]  Epoch[186] Train-cross-entropy=0.000014
2019-09-01 13:23:44,462 [INFO]  Epoch[186] Train-Most_widespread_ritual_frequency_for_ritual_specialist-accuracy=1.000000
2019-09-01 13:23:44,465 [INFO]  Epoch[186] Time cost=0.376
2019-09-01 13:23:44,473 [INFO]  Saved checkpoint to "model/Most_widespread_ritual_frequency_for_ritual_specialist_imputer/model-0186.params"
2019-09-01 13:23:44,505 [INFO]  Epoch[186] Validation-cross-entropy=0.000018
2019-09-01 13:23:44,507 [INFO]  Epoch[186] Validation-Most_widespread_ritual_frequency_for_ritual_specialist-accuracy=1.000000
2019-09-01 13:23:44,700 [INFO]  Epoch[187] Batch [0-21]	Speed: 1847.76 samples/sec	cross-entropy=0.000010	Most_widespread_ritual_frequency_for_ritual_specialist-accuracy=1.000000
2019-09-01 13:23:44,864 [INFO]  Epoch[187] Train-cross-entropy=0.000014
2019-09-01 13:23:44,866 [INFO]  Epoch[187] Train-Most_widespread_ritual_frequency_for_ritual_specialist-accuracy=1.000000
2019-09-01 13:23:44,869 [INFO]  Epoch[187] Time cost=0.359
2019-09-01 13:23:44,877 [INFO]  Saved checkpoint to "model/Most_widespread_ritual_frequency_for_ritual_specialist_imputer/model-0187.params"
2019-09-01 13:23:44,910 [INFO]  Epoch[187] Validation-cross-entropy=0.000017
2019-09-01 13:23:44,913 [INFO]  Epoch[187] Validation-Most_widespread_ritual_frequency_for_ritual_specialist-accuracy=1.000000
2019-09-01 13:23:45,097 [INFO]  Epoch[188] Batch [0-21]	Speed: 1947.93 samples/sec	cross-entropy=0.000010	Most_widespread_ritual_frequency_for_ritual_specialist-accuracy=1.000000
2019-09-01 13:23:45,271 [INFO]  Epoch[188] Train-cross-entropy=0.000013
2019-09-01 13:23:45,274 [INFO]  Epoch[188] Train-Most_widespread_ritual_frequency_for_ritual_specialist-accuracy=1.000000
2019-09-01 13:23:45,276 [INFO]  Epoch[188] Time cost=0.361
2019-09-01 13:23:45,284 [INFO]  Saved checkpoint to "model/Most_widespread_ritual_frequency_for_ritual_specialist_imputer/model-0188.params"
2019-09-01 13:23:45,317 [INFO]  Epoch[188] Validation-cross-entropy=0.000017
2019-09-01 13:23:45,319 [INFO]  Epoch[188] Validation-Most_widespread_ritual_frequency_for_ritual_specialist-accuracy=1.000000
2019-09-01 13:23:45,506 [INFO]  Epoch[189] Batch [0-21]	Speed: 1936.56 samples/sec	cross-entropy=0.000010	Most_widespread_ritual_frequency_for_ritual_specialist-accuracy=1.000000
2019-09-01 13:23:45,671 [INFO]  Epoch[189] Train-cross-entropy=0.000013
2019-09-01 13:23:45,675 [INFO]  Epoch[189] Train-Most_widespread_ritual_frequency_for_ritual_specialist-accuracy=1.000000
2019-09-01 13:23:45,677 [INFO]  Epoch[189] Time cost=0.356
2019-09-01 13:23:45,686 [INFO]  Saved checkpoint to "model/Most_widespread_ritual_frequency_for_ritual_specialist_imputer/model-0189.params"
2019-09-01 13:23:45,719 [INFO]  Epoch[189] Validation-cross-entropy=0.000016
2019-09-01 13:23:45,722 [INFO]  Epoch[189] Validation-Most_widespread_ritual_frequency_for_ritual_specialist-accuracy=1.000000
2019-09-01 13:23:45,908 [INFO]  Epoch[190] Batch [0-21]	Speed: 1926.68 samples/sec	cross-entropy=0.000009	Most_widespread_ritual_frequency_for_ritual_specialist-accuracy=1.000000
2019-09-01 13:23:46,080 [INFO]  Epoch[190] Train-cross-entropy=0.000013
2019-09-01 13:23:46,083 [INFO]  Epoch[190] Train-Most_widespread_ritual_frequency_for_ritual_specialist-accuracy=1.000000
2019-09-01 13:23:46,085 [INFO]  Epoch[190] Time cost=0.361
2019-09-01 13:23:46,093 [INFO]  Saved checkpoint to "model/Most_widespread_ritual_frequency_for_ritual_specialist_imputer/model-0190.params"
2019-09-01 13:23:46,125 [INFO]  Epoch[190] Validation-cross-entropy=0.000016
2019-09-01 13:23:46,127 [INFO]  Epoch[190] Validation-Most_widespread_ritual_frequency_for_ritual_specialist-accuracy=1.000000
2019-09-01 13:23:46,317 [INFO]  Epoch[191] Batch [0-21]	Speed: 1875.57 samples/sec	cross-entropy=0.000009	Most_widespread_ritual_frequency_for_ritual_specialist-accuracy=1.000000
2019-09-01 13:23:46,479 [INFO]  Epoch[191] Train-cross-entropy=0.000012
2019-09-01 13:23:46,482 [INFO]  Epoch[191] Train-Most_widespread_ritual_frequency_for_ritual_specialist-accuracy=1.000000
2019-09-01 13:23:46,484 [INFO]  Epoch[191] Time cost=0.354
2019-09-01 13:23:46,492 [INFO]  Saved checkpoint to "model/Most_widespread_ritual_frequency_for_ritual_specialist_imputer/model-0191.params"
2019-09-01 13:23:46,527 [INFO]  Epoch[191] Validation-cross-entropy=0.000015
2019-09-01 13:23:46,531 [INFO]  Epoch[191] Validation-Most_widespread_ritual_frequency_for_ritual_specialist-accuracy=1.000000
2019-09-01 13:23:46,719 [INFO]  Epoch[192] Batch [0-21]	Speed: 1904.90 samples/sec	cross-entropy=0.000009	Most_widespread_ritual_frequency_for_ritual_specialist-accuracy=1.000000
2019-09-01 13:23:46,885 [INFO]  Epoch[192] Train-cross-entropy=0.000012
2019-09-01 13:23:46,888 [INFO]  Epoch[192] Train-Most_widespread_ritual_frequency_for_ritual_specialist-accuracy=1.000000
2019-09-01 13:23:46,890 [INFO]  Epoch[192] Time cost=0.356
2019-09-01 13:23:46,899 [INFO]  Saved checkpoint to "model/Most_widespread_ritual_frequency_for_ritual_specialist_imputer/model-0192.params"
2019-09-01 13:23:46,932 [INFO]  Epoch[192] Validation-cross-entropy=0.000015
2019-09-01 13:23:46,935 [INFO]  Epoch[192] Validation-Most_widespread_ritual_frequency_for_ritual_specialist-accuracy=1.000000
2019-09-01 13:23:47,141 [INFO]  Epoch[193] Batch [0-21]	Speed: 1759.78 samples/sec	cross-entropy=0.000009	Most_widespread_ritual_frequency_for_ritual_specialist-accuracy=1.000000
2019-09-01 13:23:47,306 [INFO]  Epoch[193] Train-cross-entropy=0.000012
2019-09-01 13:23:47,309 [INFO]  Epoch[193] Train-Most_widespread_ritual_frequency_for_ritual_specialist-accuracy=1.000000
2019-09-01 13:23:47,311 [INFO]  Epoch[193] Time cost=0.374
2019-09-01 13:23:47,320 [INFO]  Saved checkpoint to "model/Most_widespread_ritual_frequency_for_ritual_specialist_imputer/model-0193.params"
2019-09-01 13:23:47,353 [INFO]  Epoch[193] Validation-cross-entropy=0.000014
2019-09-01 13:23:47,356 [INFO]  Epoch[193] Validation-Most_widespread_ritual_frequency_for_ritual_specialist-accuracy=1.000000
2019-09-01 13:23:47,544 [INFO]  Epoch[194] Batch [0-21]	Speed: 1892.22 samples/sec	cross-entropy=0.000008	Most_widespread_ritual_frequency_for_ritual_specialist-accuracy=1.000000
2019-09-01 13:23:47,705 [INFO]  Epoch[194] Train-cross-entropy=0.000011
2019-09-01 13:23:47,708 [INFO]  Epoch[194] Train-Most_widespread_ritual_frequency_for_ritual_specialist-accuracy=1.000000
2019-09-01 13:23:47,711 [INFO]  Epoch[194] Time cost=0.352
2019-09-01 13:23:47,719 [INFO]  Saved checkpoint to "model/Most_widespread_ritual_frequency_for_ritual_specialist_imputer/model-0194.params"
2019-09-01 13:23:47,757 [INFO]  Epoch[194] Validation-cross-entropy=0.000014
2019-09-01 13:23:47,760 [INFO]  Epoch[194] Validation-Most_widespread_ritual_frequency_for_ritual_specialist-accuracy=1.000000
2019-09-01 13:23:47,954 [INFO]  Epoch[195] Batch [0-21]	Speed: 1865.59 samples/sec	cross-entropy=0.000008	Most_widespread_ritual_frequency_for_ritual_specialist-accuracy=1.000000
2019-09-01 13:23:48,130 [INFO]  Epoch[195] Train-cross-entropy=0.000011
2019-09-01 13:23:48,132 [INFO]  Epoch[195] Train-Most_widespread_ritual_frequency_for_ritual_specialist-accuracy=1.000000
2019-09-01 13:23:48,134 [INFO]  Epoch[195] Time cost=0.372
2019-09-01 13:23:48,142 [INFO]  Saved checkpoint to "model/Most_widespread_ritual_frequency_for_ritual_specialist_imputer/model-0195.params"
2019-09-01 13:23:48,178 [INFO]  Epoch[195] Validation-cross-entropy=0.000014
2019-09-01 13:23:48,181 [INFO]  Epoch[195] Validation-Most_widespread_ritual_frequency_for_ritual_specialist-accuracy=1.000000
2019-09-01 13:23:48,372 [INFO]  Epoch[196] Batch [0-21]	Speed: 1898.00 samples/sec	cross-entropy=0.000008	Most_widespread_ritual_frequency_for_ritual_specialist-accuracy=1.000000
2019-09-01 13:23:48,536 [INFO]  Epoch[196] Train-cross-entropy=0.000011
2019-09-01 13:23:48,538 [INFO]  Epoch[196] Train-Most_widespread_ritual_frequency_for_ritual_specialist-accuracy=1.000000
2019-09-01 13:23:48,541 [INFO]  Epoch[196] Time cost=0.357
2019-09-01 13:23:48,549 [INFO]  Saved checkpoint to "model/Most_widespread_ritual_frequency_for_ritual_specialist_imputer/model-0196.params"
2019-09-01 13:23:48,588 [INFO]  Epoch[196] Validation-cross-entropy=0.000014
2019-09-01 13:23:48,592 [INFO]  Epoch[196] Validation-Most_widespread_ritual_frequency_for_ritual_specialist-accuracy=1.000000
2019-09-01 13:23:48,778 [INFO]  Epoch[197] Batch [0-21]	Speed: 1932.75 samples/sec	cross-entropy=0.000008	Most_widespread_ritual_frequency_for_ritual_specialist-accuracy=1.000000
2019-09-01 13:23:48,951 [INFO]  Epoch[197] Train-cross-entropy=0.000011
2019-09-01 13:23:48,953 [INFO]  Epoch[197] Train-Most_widespread_ritual_frequency_for_ritual_specialist-accuracy=1.000000
2019-09-01 13:23:48,955 [INFO]  Epoch[197] Time cost=0.361
2019-09-01 13:23:48,964 [INFO]  Saved checkpoint to "model/Most_widespread_ritual_frequency_for_ritual_specialist_imputer/model-0197.params"
2019-09-01 13:23:48,997 [INFO]  Epoch[197] Validation-cross-entropy=0.000013
2019-09-01 13:23:49,000 [INFO]  Epoch[197] Validation-Most_widespread_ritual_frequency_for_ritual_specialist-accuracy=1.000000
2019-09-01 13:23:49,204 [INFO]  Epoch[198] Batch [0-21]	Speed: 1742.31 samples/sec	cross-entropy=0.000007	Most_widespread_ritual_frequency_for_ritual_specialist-accuracy=1.000000
2019-09-01 13:23:49,377 [INFO]  Epoch[198] Train-cross-entropy=0.000010
2019-09-01 13:23:49,380 [INFO]  Epoch[198] Train-Most_widespread_ritual_frequency_for_ritual_specialist-accuracy=1.000000
2019-09-01 13:23:49,383 [INFO]  Epoch[198] Time cost=0.380
2019-09-01 13:23:49,390 [INFO]  Saved checkpoint to "model/Most_widespread_ritual_frequency_for_ritual_specialist_imputer/model-0198.params"
2019-09-01 13:23:49,431 [INFO]  Epoch[198] Validation-cross-entropy=0.000013
2019-09-01 13:23:49,434 [INFO]  Epoch[198] Validation-Most_widespread_ritual_frequency_for_ritual_specialist-accuracy=1.000000
2019-09-01 13:23:49,624 [INFO]  Epoch[199] Batch [0-21]	Speed: 1903.92 samples/sec	cross-entropy=0.000007	Most_widespread_ritual_frequency_for_ritual_specialist-accuracy=1.000000
2019-09-01 13:23:49,788 [INFO]  Epoch[199] Train-cross-entropy=0.000010
2019-09-01 13:23:49,790 [INFO]  Epoch[199] Train-Most_widespread_ritual_frequency_for_ritual_specialist-accuracy=1.000000
2019-09-01 13:23:49,793 [INFO]  Epoch[199] Time cost=0.357
2019-09-01 13:23:49,801 [INFO]  Saved checkpoint to "model/Most_widespread_ritual_frequency_for_ritual_specialist_imputer/model-0199.params"
2019-09-01 13:23:49,833 [INFO]  Epoch[199] Validation-cross-entropy=0.000012
2019-09-01 13:23:49,836 [INFO]  Epoch[199] Validation-Most_widespread_ritual_frequency_for_ritual_specialist-accuracy=1.000000
2019-09-01 13:23:50,021 [INFO]  Epoch[200] Batch [0-21]	Speed: 1924.58 samples/sec	cross-entropy=0.000007	Most_widespread_ritual_frequency_for_ritual_specialist-accuracy=1.000000
2019-09-01 13:23:50,192 [INFO]  Epoch[200] Train-cross-entropy=0.000010
2019-09-01 13:23:50,195 [INFO]  Epoch[200] Train-Most_widespread_ritual_frequency_for_ritual_specialist-accuracy=1.000000
2019-09-01 13:23:50,198 [INFO]  Epoch[200] Time cost=0.360
2019-09-01 13:23:50,206 [INFO]  Saved checkpoint to "model/Most_widespread_ritual_frequency_for_ritual_specialist_imputer/model-0200.params"
2019-09-01 13:23:50,243 [INFO]  Epoch[200] Validation-cross-entropy=0.000012
2019-09-01 13:23:50,246 [INFO]  Epoch[200] Validation-Most_widespread_ritual_frequency_for_ritual_specialist-accuracy=1.000000
2019-09-01 13:23:50,441 [INFO]  Epoch[201] Batch [0-21]	Speed: 1845.98 samples/sec	cross-entropy=0.000007	Most_widespread_ritual_frequency_for_ritual_specialist-accuracy=1.000000
2019-09-01 13:23:50,614 [INFO]  Epoch[201] Train-cross-entropy=0.000009
2019-09-01 13:23:50,617 [INFO]  Epoch[201] Train-Most_widespread_ritual_frequency_for_ritual_specialist-accuracy=1.000000
2019-09-01 13:23:50,620 [INFO]  Epoch[201] Time cost=0.372
2019-09-01 13:23:50,628 [INFO]  Saved checkpoint to "model/Most_widespread_ritual_frequency_for_ritual_specialist_imputer/model-0201.params"
2019-09-01 13:23:50,661 [INFO]  Epoch[201] Validation-cross-entropy=0.000012
2019-09-01 13:23:50,664 [INFO]  Epoch[201] Validation-Most_widespread_ritual_frequency_for_ritual_specialist-accuracy=1.000000
2019-09-01 13:23:50,858 [INFO]  Epoch[202] Batch [0-21]	Speed: 1868.21 samples/sec	cross-entropy=0.000007	Most_widespread_ritual_frequency_for_ritual_specialist-accuracy=1.000000
2019-09-01 13:23:51,024 [INFO]  Epoch[202] Train-cross-entropy=0.000009
2019-09-01 13:23:51,027 [INFO]  Epoch[202] Train-Most_widespread_ritual_frequency_for_ritual_specialist-accuracy=1.000000
2019-09-01 13:23:51,029 [INFO]  Epoch[202] Time cost=0.363
2019-09-01 13:23:51,037 [INFO]  Saved checkpoint to "model/Most_widespread_ritual_frequency_for_ritual_specialist_imputer/model-0202.params"
2019-09-01 13:23:51,071 [INFO]  Epoch[202] Validation-cross-entropy=0.000012
2019-09-01 13:23:51,074 [INFO]  Epoch[202] Validation-Most_widespread_ritual_frequency_for_ritual_specialist-accuracy=1.000000
2019-09-01 13:23:51,265 [INFO]  Epoch[203] Batch [0-21]	Speed: 1876.02 samples/sec	cross-entropy=0.000006	Most_widespread_ritual_frequency_for_ritual_specialist-accuracy=1.000000
2019-09-01 13:23:51,440 [INFO]  Epoch[203] Train-cross-entropy=0.000009
2019-09-01 13:23:51,442 [INFO]  Epoch[203] Train-Most_widespread_ritual_frequency_for_ritual_specialist-accuracy=1.000000
2019-09-01 13:23:51,445 [INFO]  Epoch[203] Time cost=0.368
2019-09-01 13:23:51,452 [INFO]  Saved checkpoint to "model/Most_widespread_ritual_frequency_for_ritual_specialist_imputer/model-0203.params"
2019-09-01 13:23:51,491 [INFO]  Epoch[203] Validation-cross-entropy=0.000011
2019-09-01 13:23:51,494 [INFO]  Epoch[203] Validation-Most_widespread_ritual_frequency_for_ritual_specialist-accuracy=1.000000
2019-09-01 13:23:51,699 [INFO]  Epoch[204] Batch [0-21]	Speed: 1757.96 samples/sec	cross-entropy=0.000006	Most_widespread_ritual_frequency_for_ritual_specialist-accuracy=1.000000
2019-09-01 13:23:51,866 [INFO]  Epoch[204] Train-cross-entropy=0.000009
2019-09-01 13:23:51,869 [INFO]  Epoch[204] Train-Most_widespread_ritual_frequency_for_ritual_specialist-accuracy=1.000000
2019-09-01 13:23:51,871 [INFO]  Epoch[204] Time cost=0.375
2019-09-01 13:23:51,880 [INFO]  Saved checkpoint to "model/Most_widespread_ritual_frequency_for_ritual_specialist_imputer/model-0204.params"
2019-09-01 13:23:51,911 [INFO]  Epoch[204] Validation-cross-entropy=0.000011
2019-09-01 13:23:51,914 [INFO]  Epoch[204] Validation-Most_widespread_ritual_frequency_for_ritual_specialist-accuracy=1.000000
2019-09-01 13:23:52,121 [INFO]  Epoch[205] Batch [0-21]	Speed: 1705.42 samples/sec	cross-entropy=0.000006	Most_widespread_ritual_frequency_for_ritual_specialist-accuracy=1.000000
2019-09-01 13:23:52,303 [INFO]  Epoch[205] Train-cross-entropy=0.000008
2019-09-01 13:23:52,306 [INFO]  Epoch[205] Train-Most_widespread_ritual_frequency_for_ritual_specialist-accuracy=1.000000
2019-09-01 13:23:52,308 [INFO]  Epoch[205] Time cost=0.392
2019-09-01 13:23:52,316 [INFO]  Saved checkpoint to "model/Most_widespread_ritual_frequency_for_ritual_specialist_imputer/model-0205.params"
2019-09-01 13:23:52,355 [INFO]  Epoch[205] Validation-cross-entropy=0.000011
2019-09-01 13:23:52,357 [INFO]  Epoch[205] Validation-Most_widespread_ritual_frequency_for_ritual_specialist-accuracy=1.000000
2019-09-01 13:23:52,547 [INFO]  Epoch[206] Batch [0-21]	Speed: 1911.91 samples/sec	cross-entropy=0.000006	Most_widespread_ritual_frequency_for_ritual_specialist-accuracy=1.000000
2019-09-01 13:23:52,710 [INFO]  Epoch[206] Train-cross-entropy=0.000008
2019-09-01 13:23:52,712 [INFO]  Epoch[206] Train-Most_widespread_ritual_frequency_for_ritual_specialist-accuracy=1.000000
2019-09-01 13:23:52,715 [INFO]  Epoch[206] Time cost=0.355
2019-09-01 13:23:52,723 [INFO]  Saved checkpoint to "model/Most_widespread_ritual_frequency_for_ritual_specialist_imputer/model-0206.params"
2019-09-01 13:23:52,755 [INFO]  Epoch[206] Validation-cross-entropy=0.000011
2019-09-01 13:23:52,758 [INFO]  Epoch[206] Validation-Most_widespread_ritual_frequency_for_ritual_specialist-accuracy=1.000000
2019-09-01 13:23:52,943 [INFO]  Epoch[207] Batch [0-21]	Speed: 1923.17 samples/sec	cross-entropy=0.000006	Most_widespread_ritual_frequency_for_ritual_specialist-accuracy=1.000000
2019-09-01 13:23:53,119 [INFO]  Epoch[207] Train-cross-entropy=0.000008
2019-09-01 13:23:53,122 [INFO]  Epoch[207] Train-Most_widespread_ritual_frequency_for_ritual_specialist-accuracy=1.000000
2019-09-01 13:23:53,124 [INFO]  Epoch[207] Time cost=0.365
2019-09-01 13:23:53,133 [INFO]  Saved checkpoint to "model/Most_widespread_ritual_frequency_for_ritual_specialist_imputer/model-0207.params"
2019-09-01 13:23:53,166 [INFO]  Epoch[207] Validation-cross-entropy=0.000010
2019-09-01 13:23:53,169 [INFO]  Epoch[207] Validation-Most_widespread_ritual_frequency_for_ritual_specialist-accuracy=1.000000
2019-09-01 13:23:53,356 [INFO]  Epoch[208] Batch [0-21]	Speed: 1918.77 samples/sec	cross-entropy=0.000006	Most_widespread_ritual_frequency_for_ritual_specialist-accuracy=1.000000
2019-09-01 13:23:53,517 [INFO]  Epoch[208] Train-cross-entropy=0.000008
2019-09-01 13:23:53,520 [INFO]  Epoch[208] Train-Most_widespread_ritual_frequency_for_ritual_specialist-accuracy=1.000000
2019-09-01 13:23:53,522 [INFO]  Epoch[208] Time cost=0.350
2019-09-01 13:23:53,530 [INFO]  Saved checkpoint to "model/Most_widespread_ritual_frequency_for_ritual_specialist_imputer/model-0208.params"
2019-09-01 13:23:53,563 [INFO]  Epoch[208] Validation-cross-entropy=0.000010
2019-09-01 13:23:53,566 [INFO]  Epoch[208] Validation-Most_widespread_ritual_frequency_for_ritual_specialist-accuracy=1.000000
2019-09-01 13:23:53,756 [INFO]  Epoch[209] Batch [0-21]	Speed: 1876.82 samples/sec	cross-entropy=0.000005	Most_widespread_ritual_frequency_for_ritual_specialist-accuracy=1.000000
2019-09-01 13:23:53,921 [INFO]  Epoch[209] Train-cross-entropy=0.000008
2019-09-01 13:23:53,924 [INFO]  Epoch[209] Train-Most_widespread_ritual_frequency_for_ritual_specialist-accuracy=1.000000
2019-09-01 13:23:53,927 [INFO]  Epoch[209] Time cost=0.358
2019-09-01 13:23:53,935 [INFO]  Saved checkpoint to "model/Most_widespread_ritual_frequency_for_ritual_specialist_imputer/model-0209.params"
2019-09-01 13:23:53,975 [INFO]  Epoch[209] Validation-cross-entropy=0.000010
2019-09-01 13:23:53,978 [INFO]  Epoch[209] Validation-Most_widespread_ritual_frequency_for_ritual_specialist-accuracy=1.000000
2019-09-01 13:23:54,180 [INFO]  Epoch[210] Batch [0-21]	Speed: 1780.25 samples/sec	cross-entropy=0.000005	Most_widespread_ritual_frequency_for_ritual_specialist-accuracy=1.000000
2019-09-01 13:23:54,352 [INFO]  Epoch[210] Train-cross-entropy=0.000007
2019-09-01 13:23:54,354 [INFO]  Epoch[210] Train-Most_widespread_ritual_frequency_for_ritual_specialist-accuracy=1.000000
2019-09-01 13:23:54,357 [INFO]  Epoch[210] Time cost=0.377
2019-09-01 13:23:54,365 [INFO]  Saved checkpoint to "model/Most_widespread_ritual_frequency_for_ritual_specialist_imputer/model-0210.params"
2019-09-01 13:23:54,398 [INFO]  Epoch[210] Validation-cross-entropy=0.000010
2019-09-01 13:23:54,401 [INFO]  Epoch[210] Validation-Most_widespread_ritual_frequency_for_ritual_specialist-accuracy=1.000000
2019-09-01 13:23:54,591 [INFO]  Epoch[211] Batch [0-21]	Speed: 1883.99 samples/sec	cross-entropy=0.000005	Most_widespread_ritual_frequency_for_ritual_specialist-accuracy=1.000000
2019-09-01 13:23:54,755 [INFO]  Epoch[211] Train-cross-entropy=0.000007
2019-09-01 13:23:54,758 [INFO]  Epoch[211] Train-Most_widespread_ritual_frequency_for_ritual_specialist-accuracy=1.000000
2019-09-01 13:23:54,760 [INFO]  Epoch[211] Time cost=0.357
2019-09-01 13:23:54,769 [INFO]  Saved checkpoint to "model/Most_widespread_ritual_frequency_for_ritual_specialist_imputer/model-0211.params"
2019-09-01 13:23:54,803 [INFO]  Epoch[211] Validation-cross-entropy=0.000009
2019-09-01 13:23:54,806 [INFO]  Epoch[211] Validation-Most_widespread_ritual_frequency_for_ritual_specialist-accuracy=1.000000
2019-09-01 13:23:54,995 [INFO]  Epoch[212] Batch [0-21]	Speed: 1889.47 samples/sec	cross-entropy=0.000005	Most_widespread_ritual_frequency_for_ritual_specialist-accuracy=1.000000
2019-09-01 13:23:55,161 [INFO]  Epoch[212] Train-cross-entropy=0.000007
2019-09-01 13:23:55,164 [INFO]  Epoch[212] Train-Most_widespread_ritual_frequency_for_ritual_specialist-accuracy=1.000000
2019-09-01 13:23:55,167 [INFO]  Epoch[212] Time cost=0.358
2019-09-01 13:23:55,175 [INFO]  Saved checkpoint to "model/Most_widespread_ritual_frequency_for_ritual_specialist_imputer/model-0212.params"
2019-09-01 13:23:55,207 [INFO]  Epoch[212] Validation-cross-entropy=0.000009
2019-09-01 13:23:55,210 [INFO]  Epoch[212] Validation-Most_widespread_ritual_frequency_for_ritual_specialist-accuracy=1.000000
2019-09-01 13:23:55,398 [INFO]  Epoch[213] Batch [0-21]	Speed: 1898.25 samples/sec	cross-entropy=0.000005	Most_widespread_ritual_frequency_for_ritual_specialist-accuracy=1.000000
2019-09-01 13:23:55,560 [INFO]  Epoch[213] Train-cross-entropy=0.000007
2019-09-01 13:23:55,563 [INFO]  Epoch[213] Train-Most_widespread_ritual_frequency_for_ritual_specialist-accuracy=1.000000
2019-09-01 13:23:55,566 [INFO]  Epoch[213] Time cost=0.354
2019-09-01 13:23:55,575 [INFO]  Saved checkpoint to "model/Most_widespread_ritual_frequency_for_ritual_specialist_imputer/model-0213.params"
2019-09-01 13:23:55,609 [INFO]  Epoch[213] Validation-cross-entropy=0.000009
2019-09-01 13:23:55,611 [INFO]  Epoch[213] Validation-Most_widespread_ritual_frequency_for_ritual_specialist-accuracy=1.000000
2019-09-01 13:23:55,796 [INFO]  Epoch[214] Batch [0-21]	Speed: 1934.61 samples/sec	cross-entropy=0.000005	Most_widespread_ritual_frequency_for_ritual_specialist-accuracy=1.000000
2019-09-01 13:23:55,964 [INFO]  Epoch[214] Train-cross-entropy=0.000007
2019-09-01 13:23:55,967 [INFO]  Epoch[214] Train-Most_widespread_ritual_frequency_for_ritual_specialist-accuracy=1.000000
2019-09-01 13:23:55,969 [INFO]  Epoch[214] Time cost=0.355
2019-09-01 13:23:55,977 [INFO]  Saved checkpoint to "model/Most_widespread_ritual_frequency_for_ritual_specialist_imputer/model-0214.params"
2019-09-01 13:23:56,010 [INFO]  Epoch[214] Validation-cross-entropy=0.000009
2019-09-01 13:23:56,013 [INFO]  Epoch[214] Validation-Most_widespread_ritual_frequency_for_ritual_specialist-accuracy=1.000000
2019-09-01 13:23:56,212 [INFO]  Epoch[215] Batch [0-21]	Speed: 1778.91 samples/sec	cross-entropy=0.000004	Most_widespread_ritual_frequency_for_ritual_specialist-accuracy=1.000000
2019-09-01 13:23:56,375 [INFO]  Epoch[215] Train-cross-entropy=0.000006
2019-09-01 13:23:56,378 [INFO]  Epoch[215] Train-Most_widespread_ritual_frequency_for_ritual_specialist-accuracy=1.000000
2019-09-01 13:23:56,380 [INFO]  Epoch[215] Time cost=0.365
2019-09-01 13:23:56,389 [INFO]  Saved checkpoint to "model/Most_widespread_ritual_frequency_for_ritual_specialist_imputer/model-0215.params"
2019-09-01 13:23:56,424 [INFO]  Epoch[215] Validation-cross-entropy=0.000008
2019-09-01 13:23:56,427 [INFO]  Epoch[215] Validation-Most_widespread_ritual_frequency_for_ritual_specialist-accuracy=1.000000
2019-09-01 13:23:56,614 [INFO]  Epoch[216] Batch [0-21]	Speed: 1917.04 samples/sec	cross-entropy=0.000004	Most_widespread_ritual_frequency_for_ritual_specialist-accuracy=1.000000
2019-09-01 13:23:56,774 [INFO]  Epoch[216] Train-cross-entropy=0.000006
2019-09-01 13:23:56,776 [INFO]  Epoch[216] Train-Most_widespread_ritual_frequency_for_ritual_specialist-accuracy=1.000000
2019-09-01 13:23:56,779 [INFO]  Epoch[216] Time cost=0.348
2019-09-01 13:23:56,787 [INFO]  Saved checkpoint to "model/Most_widespread_ritual_frequency_for_ritual_specialist_imputer/model-0216.params"
2019-09-01 13:23:56,826 [INFO]  Epoch[216] Validation-cross-entropy=0.000008
2019-09-01 13:23:56,828 [INFO]  Epoch[216] Validation-Most_widespread_ritual_frequency_for_ritual_specialist-accuracy=1.000000
2019-09-01 13:23:57,022 [INFO]  Epoch[217] Batch [0-21]	Speed: 1864.33 samples/sec	cross-entropy=0.000004	Most_widespread_ritual_frequency_for_ritual_specialist-accuracy=1.000000
2019-09-01 13:23:57,187 [INFO]  Epoch[217] Train-cross-entropy=0.000006
2019-09-01 13:23:57,190 [INFO]  Epoch[217] Train-Most_widespread_ritual_frequency_for_ritual_specialist-accuracy=1.000000
2019-09-01 13:23:57,192 [INFO]  Epoch[217] Time cost=0.362
2019-09-01 13:23:57,200 [INFO]  Saved checkpoint to "model/Most_widespread_ritual_frequency_for_ritual_specialist_imputer/model-0217.params"
2019-09-01 13:23:57,234 [INFO]  Epoch[217] Validation-cross-entropy=0.000008
2019-09-01 13:23:57,237 [INFO]  Epoch[217] Validation-Most_widespread_ritual_frequency_for_ritual_specialist-accuracy=1.000000
2019-09-01 13:23:57,448 [INFO]  Epoch[218] Batch [0-21]	Speed: 1687.65 samples/sec	cross-entropy=0.000004	Most_widespread_ritual_frequency_for_ritual_specialist-accuracy=1.000000
2019-09-01 13:23:57,616 [INFO]  Epoch[218] Train-cross-entropy=0.000006
2019-09-01 13:23:57,618 [INFO]  Epoch[218] Train-Most_widespread_ritual_frequency_for_ritual_specialist-accuracy=1.000000
2019-09-01 13:23:57,621 [INFO]  Epoch[218] Time cost=0.381
2019-09-01 13:23:57,629 [INFO]  Saved checkpoint to "model/Most_widespread_ritual_frequency_for_ritual_specialist_imputer/model-0218.params"
2019-09-01 13:23:57,661 [INFO]  Epoch[218] Validation-cross-entropy=0.000008
2019-09-01 13:23:57,663 [INFO]  Epoch[218] Validation-Most_widespread_ritual_frequency_for_ritual_specialist-accuracy=1.000000
2019-09-01 13:23:57,847 [INFO]  Epoch[219] Batch [0-21]	Speed: 1946.86 samples/sec	cross-entropy=0.000004	Most_widespread_ritual_frequency_for_ritual_specialist-accuracy=1.000000
2019-09-01 13:23:58,009 [INFO]  Epoch[219] Train-cross-entropy=0.000006
2019-09-01 13:23:58,012 [INFO]  Epoch[219] Train-Most_widespread_ritual_frequency_for_ritual_specialist-accuracy=1.000000
2019-09-01 13:23:58,014 [INFO]  Epoch[219] Time cost=0.349
2019-09-01 13:23:58,022 [INFO]  Saved checkpoint to "model/Most_widespread_ritual_frequency_for_ritual_specialist_imputer/model-0219.params"
2019-09-01 13:23:58,061 [INFO]  Epoch[219] Validation-cross-entropy=0.000008
2019-09-01 13:23:58,064 [INFO]  Epoch[219] Validation-Most_widespread_ritual_frequency_for_ritual_specialist-accuracy=1.000000
2019-09-01 13:23:58,265 [INFO]  Epoch[220] Batch [0-21]	Speed: 1792.36 samples/sec	cross-entropy=0.000004	Most_widespread_ritual_frequency_for_ritual_specialist-accuracy=1.000000
2019-09-01 13:23:58,429 [INFO]  Epoch[220] Train-cross-entropy=0.000005
2019-09-01 13:23:58,432 [INFO]  Epoch[220] Train-Most_widespread_ritual_frequency_for_ritual_specialist-accuracy=1.000000
2019-09-01 13:23:58,435 [INFO]  Epoch[220] Time cost=0.369
2019-09-01 13:23:58,443 [INFO]  Saved checkpoint to "model/Most_widespread_ritual_frequency_for_ritual_specialist_imputer/model-0220.params"
2019-09-01 13:23:58,476 [INFO]  Epoch[220] Validation-cross-entropy=0.000007
2019-09-01 13:23:58,479 [INFO]  Epoch[220] Validation-Most_widespread_ritual_frequency_for_ritual_specialist-accuracy=1.000000
2019-09-01 13:23:58,668 [INFO]  Epoch[221] Batch [0-21]	Speed: 1897.63 samples/sec	cross-entropy=0.000004	Most_widespread_ritual_frequency_for_ritual_specialist-accuracy=1.000000
2019-09-01 13:23:58,832 [INFO]  Epoch[221] Train-cross-entropy=0.000005
2019-09-01 13:23:58,835 [INFO]  Epoch[221] Train-Most_widespread_ritual_frequency_for_ritual_specialist-accuracy=1.000000
2019-09-01 13:23:58,838 [INFO]  Epoch[221] Time cost=0.356
2019-09-01 13:23:58,847 [INFO]  Saved checkpoint to "model/Most_widespread_ritual_frequency_for_ritual_specialist_imputer/model-0221.params"
2019-09-01 13:23:58,881 [INFO]  Epoch[221] Validation-cross-entropy=0.000007
2019-09-01 13:23:58,884 [INFO]  Epoch[221] Validation-Most_widespread_ritual_frequency_for_ritual_specialist-accuracy=1.000000
2019-09-01 13:23:59,083 [INFO]  Epoch[222] Batch [0-21]	Speed: 1792.01 samples/sec	cross-entropy=0.000004	Most_widespread_ritual_frequency_for_ritual_specialist-accuracy=1.000000
2019-09-01 13:23:59,244 [INFO]  Epoch[222] Train-cross-entropy=0.000005
2019-09-01 13:23:59,247 [INFO]  Epoch[222] Train-Most_widespread_ritual_frequency_for_ritual_specialist-accuracy=1.000000
2019-09-01 13:23:59,249 [INFO]  Epoch[222] Time cost=0.363
2019-09-01 13:23:59,258 [INFO]  Saved checkpoint to "model/Most_widespread_ritual_frequency_for_ritual_specialist_imputer/model-0222.params"
2019-09-01 13:23:59,296 [INFO]  Epoch[222] Validation-cross-entropy=0.000007
2019-09-01 13:23:59,298 [INFO]  Epoch[222] Validation-Most_widespread_ritual_frequency_for_ritual_specialist-accuracy=1.000000
2019-09-01 13:23:59,487 [INFO]  Epoch[223] Batch [0-21]	Speed: 1920.88 samples/sec	cross-entropy=0.000003	Most_widespread_ritual_frequency_for_ritual_specialist-accuracy=1.000000
2019-09-01 13:23:59,660 [INFO]  Epoch[223] Train-cross-entropy=0.000005
2019-09-01 13:23:59,663 [INFO]  Epoch[223] Train-Most_widespread_ritual_frequency_for_ritual_specialist-accuracy=1.000000
2019-09-01 13:23:59,665 [INFO]  Epoch[223] Time cost=0.364
2019-09-01 13:23:59,673 [INFO]  Saved checkpoint to "model/Most_widespread_ritual_frequency_for_ritual_specialist_imputer/model-0223.params"
2019-09-01 13:23:59,711 [INFO]  Epoch[223] Validation-cross-entropy=0.000007
2019-09-01 13:23:59,714 [INFO]  Epoch[223] Validation-Most_widespread_ritual_frequency_for_ritual_specialist-accuracy=1.000000
2019-09-01 13:23:59,905 [INFO]  Epoch[224] Batch [0-21]	Speed: 1897.91 samples/sec	cross-entropy=0.000003	Most_widespread_ritual_frequency_for_ritual_specialist-accuracy=1.000000
2019-09-01 13:24:00,066 [INFO]  Epoch[224] Train-cross-entropy=0.000005
2019-09-01 13:24:00,070 [INFO]  Epoch[224] Train-Most_widespread_ritual_frequency_for_ritual_specialist-accuracy=1.000000
2019-09-01 13:24:00,072 [INFO]  Epoch[224] Time cost=0.356
2019-09-01 13:24:00,081 [INFO]  Saved checkpoint to "model/Most_widespread_ritual_frequency_for_ritual_specialist_imputer/model-0224.params"
2019-09-01 13:24:00,115 [INFO]  Epoch[224] Validation-cross-entropy=0.000007
2019-09-01 13:24:00,118 [INFO]  Epoch[224] Validation-Most_widespread_ritual_frequency_for_ritual_specialist-accuracy=1.000000
2019-09-01 13:24:00,305 [INFO]  Epoch[225] Batch [0-21]	Speed: 1908.10 samples/sec	cross-entropy=0.000003	Most_widespread_ritual_frequency_for_ritual_specialist-accuracy=1.000000
2019-09-01 13:24:00,468 [INFO]  Epoch[225] Train-cross-entropy=0.000005
2019-09-01 13:24:00,471 [INFO]  Epoch[225] Train-Most_widespread_ritual_frequency_for_ritual_specialist-accuracy=1.000000
2019-09-01 13:24:00,474 [INFO]  Epoch[225] Time cost=0.353
2019-09-01 13:24:00,483 [INFO]  Saved checkpoint to "model/Most_widespread_ritual_frequency_for_ritual_specialist_imputer/model-0225.params"
2019-09-01 13:24:00,515 [INFO]  Epoch[225] Validation-cross-entropy=0.000007
2019-09-01 13:24:00,518 [INFO]  Epoch[225] Validation-Most_widespread_ritual_frequency_for_ritual_specialist-accuracy=1.000000
2019-09-01 13:24:00,714 [INFO]  Epoch[226] Batch [0-21]	Speed: 1813.58 samples/sec	cross-entropy=0.000003	Most_widespread_ritual_frequency_for_ritual_specialist-accuracy=1.000000
2019-09-01 13:24:00,892 [INFO]  Epoch[226] Train-cross-entropy=0.000005
2019-09-01 13:24:00,895 [INFO]  Epoch[226] Train-Most_widespread_ritual_frequency_for_ritual_specialist-accuracy=1.000000
2019-09-01 13:24:00,897 [INFO]  Epoch[226] Time cost=0.377
2019-09-01 13:24:00,905 [INFO]  Saved checkpoint to "model/Most_widespread_ritual_frequency_for_ritual_specialist_imputer/model-0226.params"
2019-09-01 13:24:00,937 [INFO]  Epoch[226] Validation-cross-entropy=0.000006
2019-09-01 13:24:00,939 [INFO]  Epoch[226] Validation-Most_widespread_ritual_frequency_for_ritual_specialist-accuracy=1.000000
2019-09-01 13:24:01,138 [INFO]  Epoch[227] Batch [0-21]	Speed: 1792.93 samples/sec	cross-entropy=0.000003	Most_widespread_ritual_frequency_for_ritual_specialist-accuracy=1.000000
2019-09-01 13:24:01,298 [INFO]  Epoch[227] Train-cross-entropy=0.000004
2019-09-01 13:24:01,300 [INFO]  Epoch[227] Train-Most_widespread_ritual_frequency_for_ritual_specialist-accuracy=1.000000
2019-09-01 13:24:01,303 [INFO]  Epoch[227] Time cost=0.361
2019-09-01 13:24:01,311 [INFO]  Saved checkpoint to "model/Most_widespread_ritual_frequency_for_ritual_specialist_imputer/model-0227.params"
2019-09-01 13:24:01,346 [INFO]  Epoch[227] Validation-cross-entropy=0.000006
2019-09-01 13:24:01,349 [INFO]  Epoch[227] Validation-Most_widespread_ritual_frequency_for_ritual_specialist-accuracy=1.000000
2019-09-01 13:24:01,553 [INFO]  Epoch[228] Batch [0-21]	Speed: 1764.59 samples/sec	cross-entropy=0.000003	Most_widespread_ritual_frequency_for_ritual_specialist-accuracy=1.000000
2019-09-01 13:24:01,731 [INFO]  Epoch[228] Train-cross-entropy=0.000004
2019-09-01 13:24:01,734 [INFO]  Epoch[228] Train-Most_widespread_ritual_frequency_for_ritual_specialist-accuracy=1.000000
2019-09-01 13:24:01,737 [INFO]  Epoch[228] Time cost=0.386
2019-09-01 13:24:01,745 [INFO]  Saved checkpoint to "model/Most_widespread_ritual_frequency_for_ritual_specialist_imputer/model-0228.params"
2019-09-01 13:24:01,778 [INFO]  Epoch[228] Validation-cross-entropy=0.000006
2019-09-01 13:24:01,781 [INFO]  Epoch[228] Validation-Most_widespread_ritual_frequency_for_ritual_specialist-accuracy=1.000000
2019-09-01 13:24:01,984 [INFO]  Epoch[229] Batch [0-21]	Speed: 1749.52 samples/sec	cross-entropy=0.000003	Most_widespread_ritual_frequency_for_ritual_specialist-accuracy=1.000000
2019-09-01 13:24:02,145 [INFO]  Epoch[229] Train-cross-entropy=0.000004
2019-09-01 13:24:02,148 [INFO]  Epoch[229] Train-Most_widespread_ritual_frequency_for_ritual_specialist-accuracy=1.000000
2019-09-01 13:24:02,150 [INFO]  Epoch[229] Time cost=0.367
2019-09-01 13:24:02,158 [INFO]  Saved checkpoint to "model/Most_widespread_ritual_frequency_for_ritual_specialist_imputer/model-0229.params"
2019-09-01 13:24:02,190 [INFO]  Epoch[229] Validation-cross-entropy=0.000006
2019-09-01 13:24:02,193 [INFO]  Epoch[229] Validation-Most_widespread_ritual_frequency_for_ritual_specialist-accuracy=1.000000
2019-09-01 13:24:02,387 [INFO]  Epoch[230] Batch [0-21]	Speed: 1834.22 samples/sec	cross-entropy=0.000003	Most_widespread_ritual_frequency_for_ritual_specialist-accuracy=1.000000
2019-09-01 13:24:02,563 [INFO]  Epoch[230] Train-cross-entropy=0.000004
2019-09-01 13:24:02,566 [INFO]  Epoch[230] Train-Most_widespread_ritual_frequency_for_ritual_specialist-accuracy=1.000000
2019-09-01 13:24:02,568 [INFO]  Epoch[230] Time cost=0.372
2019-09-01 13:24:02,576 [INFO]  Saved checkpoint to "model/Most_widespread_ritual_frequency_for_ritual_specialist_imputer/model-0230.params"
2019-09-01 13:24:02,608 [INFO]  Epoch[230] Validation-cross-entropy=0.000006
2019-09-01 13:24:02,611 [INFO]  Epoch[230] Validation-Most_widespread_ritual_frequency_for_ritual_specialist-accuracy=1.000000
2019-09-01 13:24:02,803 [INFO]  Epoch[231] Batch [0-21]	Speed: 1855.66 samples/sec	cross-entropy=0.000003	Most_widespread_ritual_frequency_for_ritual_specialist-accuracy=1.000000
2019-09-01 13:24:02,963 [INFO]  Epoch[231] Train-cross-entropy=0.000004
2019-09-01 13:24:02,967 [INFO]  Epoch[231] Train-Most_widespread_ritual_frequency_for_ritual_specialist-accuracy=1.000000
2019-09-01 13:24:02,969 [INFO]  Epoch[231] Time cost=0.355
2019-09-01 13:24:02,977 [INFO]  Saved checkpoint to "model/Most_widespread_ritual_frequency_for_ritual_specialist_imputer/model-0231.params"
2019-09-01 13:24:03,012 [INFO]  Epoch[231] Validation-cross-entropy=0.000005
2019-09-01 13:24:03,014 [INFO]  Epoch[231] Validation-Most_widespread_ritual_frequency_for_ritual_specialist-accuracy=1.000000
2019-09-01 13:24:03,203 [INFO]  Epoch[232] Batch [0-21]	Speed: 1893.86 samples/sec	cross-entropy=0.000003	Most_widespread_ritual_frequency_for_ritual_specialist-accuracy=1.000000
2019-09-01 13:24:03,376 [INFO]  Epoch[232] Train-cross-entropy=0.000004
2019-09-01 13:24:03,379 [INFO]  Epoch[232] Train-Most_widespread_ritual_frequency_for_ritual_specialist-accuracy=1.000000
2019-09-01 13:24:03,382 [INFO]  Epoch[232] Time cost=0.365
2019-09-01 13:24:03,390 [INFO]  Saved checkpoint to "model/Most_widespread_ritual_frequency_for_ritual_specialist_imputer/model-0232.params"
2019-09-01 13:24:03,426 [INFO]  Epoch[232] Validation-cross-entropy=0.000005
2019-09-01 13:24:03,429 [INFO]  Epoch[232] Validation-Most_widespread_ritual_frequency_for_ritual_specialist-accuracy=1.000000
2019-09-01 13:24:03,619 [INFO]  Epoch[233] Batch [0-21]	Speed: 1915.74 samples/sec	cross-entropy=0.000003	Most_widespread_ritual_frequency_for_ritual_specialist-accuracy=1.000000
2019-09-01 13:24:03,783 [INFO]  Epoch[233] Train-cross-entropy=0.000004
2019-09-01 13:24:03,786 [INFO]  Epoch[233] Train-Most_widespread_ritual_frequency_for_ritual_specialist-accuracy=1.000000
2019-09-01 13:24:03,788 [INFO]  Epoch[233] Time cost=0.355
2019-09-01 13:24:03,796 [INFO]  Saved checkpoint to "model/Most_widespread_ritual_frequency_for_ritual_specialist_imputer/model-0233.params"
2019-09-01 13:24:03,830 [INFO]  Epoch[233] Validation-cross-entropy=0.000005
2019-09-01 13:24:03,834 [INFO]  Epoch[233] Validation-Most_widespread_ritual_frequency_for_ritual_specialist-accuracy=1.000000
2019-09-01 13:24:04,022 [INFO]  Epoch[234] Batch [0-21]	Speed: 1935.47 samples/sec	cross-entropy=0.000002	Most_widespread_ritual_frequency_for_ritual_specialist-accuracy=1.000000
2019-09-01 13:24:04,198 [INFO]  Epoch[234] Train-cross-entropy=0.000004
2019-09-01 13:24:04,201 [INFO]  Epoch[234] Train-Most_widespread_ritual_frequency_for_ritual_specialist-accuracy=1.000000
2019-09-01 13:24:04,203 [INFO]  Epoch[234] Time cost=0.366
2019-09-01 13:24:04,211 [INFO]  Saved checkpoint to "model/Most_widespread_ritual_frequency_for_ritual_specialist_imputer/model-0234.params"
2019-09-01 13:24:04,244 [INFO]  Epoch[234] Validation-cross-entropy=0.000005
2019-09-01 13:24:04,247 [INFO]  Epoch[234] Validation-Most_widespread_ritual_frequency_for_ritual_specialist-accuracy=1.000000
2019-09-01 13:24:04,438 [INFO]  Epoch[235] Batch [0-21]	Speed: 1871.15 samples/sec	cross-entropy=0.000002	Most_widespread_ritual_frequency_for_ritual_specialist-accuracy=1.000000
2019-09-01 13:24:04,604 [INFO]  Epoch[235] Train-cross-entropy=0.000003
2019-09-01 13:24:04,607 [INFO]  Epoch[235] Train-Most_widespread_ritual_frequency_for_ritual_specialist-accuracy=1.000000
2019-09-01 13:24:04,609 [INFO]  Epoch[235] Time cost=0.360
2019-09-01 13:24:04,617 [INFO]  Saved checkpoint to "model/Most_widespread_ritual_frequency_for_ritual_specialist_imputer/model-0235.params"
2019-09-01 13:24:04,650 [INFO]  Epoch[235] Validation-cross-entropy=0.000005
2019-09-01 13:24:04,653 [INFO]  Epoch[235] Validation-Most_widespread_ritual_frequency_for_ritual_specialist-accuracy=1.000000
2019-09-01 13:24:04,838 [INFO]  Epoch[236] Batch [0-21]	Speed: 1930.08 samples/sec	cross-entropy=0.000002	Most_widespread_ritual_frequency_for_ritual_specialist-accuracy=1.000000
2019-09-01 13:24:05,005 [INFO]  Epoch[236] Train-cross-entropy=0.000003
2019-09-01 13:24:05,007 [INFO]  Epoch[236] Train-Most_widespread_ritual_frequency_for_ritual_specialist-accuracy=1.000000
2019-09-01 13:24:05,010 [INFO]  Epoch[236] Time cost=0.354
2019-09-01 13:24:05,018 [INFO]  Saved checkpoint to "model/Most_widespread_ritual_frequency_for_ritual_specialist_imputer/model-0236.params"
2019-09-01 13:24:05,050 [INFO]  Epoch[236] Validation-cross-entropy=0.000005
2019-09-01 13:24:05,052 [INFO]  Epoch[236] Validation-Most_widespread_ritual_frequency_for_ritual_specialist-accuracy=1.000000
2019-09-01 13:24:05,237 [INFO]  Epoch[237] Batch [0-21]	Speed: 1939.02 samples/sec	cross-entropy=0.000002	Most_widespread_ritual_frequency_for_ritual_specialist-accuracy=1.000000
2019-09-01 13:24:05,404 [INFO]  Epoch[237] Train-cross-entropy=0.000003
2019-09-01 13:24:05,407 [INFO]  Epoch[237] Train-Most_widespread_ritual_frequency_for_ritual_specialist-accuracy=1.000000
2019-09-01 13:24:05,409 [INFO]  Epoch[237] Time cost=0.354
2019-09-01 13:24:05,417 [INFO]  Saved checkpoint to "model/Most_widespread_ritual_frequency_for_ritual_specialist_imputer/model-0237.params"
2019-09-01 13:24:05,450 [INFO]  Epoch[237] Validation-cross-entropy=0.000004
2019-09-01 13:24:05,453 [INFO]  Epoch[237] Validation-Most_widespread_ritual_frequency_for_ritual_specialist-accuracy=1.000000
2019-09-01 13:24:05,644 [INFO]  Epoch[238] Batch [0-21]	Speed: 1900.04 samples/sec	cross-entropy=0.000002	Most_widespread_ritual_frequency_for_ritual_specialist-accuracy=1.000000
2019-09-01 13:24:05,805 [INFO]  Epoch[238] Train-cross-entropy=0.000003
2019-09-01 13:24:05,807 [INFO]  Epoch[238] Train-Most_widespread_ritual_frequency_for_ritual_specialist-accuracy=1.000000
2019-09-01 13:24:05,810 [INFO]  Epoch[238] Time cost=0.354
2019-09-01 13:24:05,818 [INFO]  Saved checkpoint to "model/Most_widespread_ritual_frequency_for_ritual_specialist_imputer/model-0238.params"
2019-09-01 13:24:05,850 [INFO]  Epoch[238] Validation-cross-entropy=0.000004
2019-09-01 13:24:05,852 [INFO]  Epoch[238] Validation-Most_widespread_ritual_frequency_for_ritual_specialist-accuracy=1.000000
2019-09-01 13:24:06,042 [INFO]  Epoch[239] Batch [0-21]	Speed: 1927.18 samples/sec	cross-entropy=0.000002	Most_widespread_ritual_frequency_for_ritual_specialist-accuracy=1.000000
2019-09-01 13:24:06,235 [INFO]  Epoch[239] Train-cross-entropy=0.000003
2019-09-01 13:24:06,238 [INFO]  Epoch[239] Train-Most_widespread_ritual_frequency_for_ritual_specialist-accuracy=1.000000
2019-09-01 13:24:06,240 [INFO]  Epoch[239] Time cost=0.385
2019-09-01 13:24:06,248 [INFO]  Saved checkpoint to "model/Most_widespread_ritual_frequency_for_ritual_specialist_imputer/model-0239.params"
2019-09-01 13:24:06,288 [INFO]  Epoch[239] Validation-cross-entropy=0.000004
2019-09-01 13:24:06,291 [INFO]  Epoch[239] Validation-Most_widespread_ritual_frequency_for_ritual_specialist-accuracy=1.000000
2019-09-01 13:24:06,480 [INFO]  Epoch[240] Batch [0-21]	Speed: 1888.35 samples/sec	cross-entropy=0.000002	Most_widespread_ritual_frequency_for_ritual_specialist-accuracy=1.000000
2019-09-01 13:24:06,644 [INFO]  Epoch[240] Train-cross-entropy=0.000003
2019-09-01 13:24:06,647 [INFO]  Epoch[240] Train-Most_widespread_ritual_frequency_for_ritual_specialist-accuracy=1.000000
2019-09-01 13:24:06,649 [INFO]  Epoch[240] Time cost=0.355
2019-09-01 13:24:06,656 [INFO]  Saved checkpoint to "model/Most_widespread_ritual_frequency_for_ritual_specialist_imputer/model-0240.params"
2019-09-01 13:24:06,694 [INFO]  Epoch[240] Validation-cross-entropy=0.000004
2019-09-01 13:24:06,697 [INFO]  Epoch[240] Validation-Most_widespread_ritual_frequency_for_ritual_specialist-accuracy=1.000000
2019-09-01 13:24:06,895 [INFO]  Epoch[241] Batch [0-21]	Speed: 1818.98 samples/sec	cross-entropy=0.000002	Most_widespread_ritual_frequency_for_ritual_specialist-accuracy=1.000000
2019-09-01 13:24:07,060 [INFO]  Epoch[241] Train-cross-entropy=0.000003
2019-09-01 13:24:07,063 [INFO]  Epoch[241] Train-Most_widespread_ritual_frequency_for_ritual_specialist-accuracy=1.000000
2019-09-01 13:24:07,065 [INFO]  Epoch[241] Time cost=0.366
2019-09-01 13:24:07,073 [INFO]  Saved checkpoint to "model/Most_widespread_ritual_frequency_for_ritual_specialist_imputer/model-0241.params"
2019-09-01 13:24:07,106 [INFO]  Epoch[241] Validation-cross-entropy=0.000004
2019-09-01 13:24:07,108 [INFO]  Epoch[241] Validation-Most_widespread_ritual_frequency_for_ritual_specialist-accuracy=1.000000
2019-09-01 13:24:07,296 [INFO]  Epoch[242] Batch [0-21]	Speed: 1905.59 samples/sec	cross-entropy=0.000002	Most_widespread_ritual_frequency_for_ritual_specialist-accuracy=1.000000
2019-09-01 13:24:07,457 [INFO]  Epoch[242] Train-cross-entropy=0.000003
2019-09-01 13:24:07,461 [INFO]  Epoch[242] Train-Most_widespread_ritual_frequency_for_ritual_specialist-accuracy=1.000000
2019-09-01 13:24:07,463 [INFO]  Epoch[242] Time cost=0.352
2019-09-01 13:24:07,472 [INFO]  Saved checkpoint to "model/Most_widespread_ritual_frequency_for_ritual_specialist_imputer/model-0242.params"
2019-09-01 13:24:07,505 [INFO]  Epoch[242] Validation-cross-entropy=0.000004
2019-09-01 13:24:07,508 [INFO]  Epoch[242] Validation-Most_widespread_ritual_frequency_for_ritual_specialist-accuracy=1.000000
2019-09-01 13:24:07,714 [INFO]  Epoch[243] Batch [0-21]	Speed: 1735.69 samples/sec	cross-entropy=0.000002	Most_widespread_ritual_frequency_for_ritual_specialist-accuracy=1.000000
2019-09-01 13:24:07,878 [INFO]  Epoch[243] Train-cross-entropy=0.000003
2019-09-01 13:24:07,881 [INFO]  Epoch[243] Train-Most_widespread_ritual_frequency_for_ritual_specialist-accuracy=1.000000
2019-09-01 13:24:07,883 [INFO]  Epoch[243] Time cost=0.373
2019-09-01 13:24:07,891 [INFO]  Saved checkpoint to "model/Most_widespread_ritual_frequency_for_ritual_specialist_imputer/model-0243.params"
2019-09-01 13:24:07,926 [INFO]  Epoch[243] Validation-cross-entropy=0.000004
2019-09-01 13:24:07,929 [INFO]  Epoch[243] Validation-Most_widespread_ritual_frequency_for_ritual_specialist-accuracy=1.000000
2019-09-01 13:24:08,116 [INFO]  Epoch[244] Batch [0-21]	Speed: 1918.10 samples/sec	cross-entropy=0.000002	Most_widespread_ritual_frequency_for_ritual_specialist-accuracy=1.000000
2019-09-01 13:24:08,276 [INFO]  Epoch[244] Train-cross-entropy=0.000002
2019-09-01 13:24:08,279 [INFO]  Epoch[244] Train-Most_widespread_ritual_frequency_for_ritual_specialist-accuracy=1.000000
2019-09-01 13:24:08,282 [INFO]  Epoch[244] Time cost=0.350
2019-09-01 13:24:08,291 [INFO]  Saved checkpoint to "model/Most_widespread_ritual_frequency_for_ritual_specialist_imputer/model-0244.params"
2019-09-01 13:24:08,324 [INFO]  Epoch[244] Validation-cross-entropy=0.000004
2019-09-01 13:24:08,327 [INFO]  Epoch[244] Validation-Most_widespread_ritual_frequency_for_ritual_specialist-accuracy=1.000000
2019-09-01 13:24:08,515 [INFO]  Epoch[245] Batch [0-21]	Speed: 1895.05 samples/sec	cross-entropy=0.000002	Most_widespread_ritual_frequency_for_ritual_specialist-accuracy=1.000000
2019-09-01 13:24:08,681 [INFO]  Epoch[245] Train-cross-entropy=0.000002
2019-09-01 13:24:08,683 [INFO]  Epoch[245] Train-Most_widespread_ritual_frequency_for_ritual_specialist-accuracy=1.000000
2019-09-01 13:24:08,686 [INFO]  Epoch[245] Time cost=0.357
2019-09-01 13:24:08,695 [INFO]  Saved checkpoint to "model/Most_widespread_ritual_frequency_for_ritual_specialist_imputer/model-0245.params"
2019-09-01 13:24:08,728 [INFO]  Epoch[245] Validation-cross-entropy=0.000004
2019-09-01 13:24:08,731 [INFO]  Epoch[245] Validation-Most_widespread_ritual_frequency_for_ritual_specialist-accuracy=1.000000
2019-09-01 13:24:08,922 [INFO]  Epoch[246] Batch [0-21]	Speed: 1895.49 samples/sec	cross-entropy=0.000002	Most_widespread_ritual_frequency_for_ritual_specialist-accuracy=1.000000
2019-09-01 13:24:09,087 [INFO]  Epoch[246] Train-cross-entropy=0.000002
2019-09-01 13:24:09,090 [INFO]  Epoch[246] Train-Most_widespread_ritual_frequency_for_ritual_specialist-accuracy=1.000000
2019-09-01 13:24:09,092 [INFO]  Epoch[246] Time cost=0.358
2019-09-01 13:24:09,100 [INFO]  Saved checkpoint to "model/Most_widespread_ritual_frequency_for_ritual_specialist_imputer/model-0246.params"
2019-09-01 13:24:09,133 [INFO]  Epoch[246] Validation-cross-entropy=0.000004
2019-09-01 13:24:09,136 [INFO]  Epoch[246] Validation-Most_widespread_ritual_frequency_for_ritual_specialist-accuracy=1.000000
2019-09-01 13:24:09,323 [INFO]  Epoch[247] Batch [0-21]	Speed: 1911.33 samples/sec	cross-entropy=0.000002	Most_widespread_ritual_frequency_for_ritual_specialist-accuracy=1.000000
2019-09-01 13:24:09,500 [INFO]  Epoch[247] Train-cross-entropy=0.000002
2019-09-01 13:24:09,503 [INFO]  Epoch[247] Train-Most_widespread_ritual_frequency_for_ritual_specialist-accuracy=1.000000
2019-09-01 13:24:09,506 [INFO]  Epoch[247] Time cost=0.367
2019-09-01 13:24:09,514 [INFO]  Saved checkpoint to "model/Most_widespread_ritual_frequency_for_ritual_specialist_imputer/model-0247.params"
2019-09-01 13:24:09,550 [INFO]  Epoch[247] Validation-cross-entropy=0.000004
2019-09-01 13:24:09,553 [INFO]  Epoch[247] Validation-Most_widespread_ritual_frequency_for_ritual_specialist-accuracy=1.000000
2019-09-01 13:24:09,746 [INFO]  Epoch[248] Batch [0-21]	Speed: 1870.00 samples/sec	cross-entropy=0.000002	Most_widespread_ritual_frequency_for_ritual_specialist-accuracy=1.000000
2019-09-01 13:24:09,909 [INFO]  Epoch[248] Train-cross-entropy=0.000002
2019-09-01 13:24:09,912 [INFO]  Epoch[248] Train-Most_widespread_ritual_frequency_for_ritual_specialist-accuracy=1.000000
2019-09-01 13:24:09,915 [INFO]  Epoch[248] Time cost=0.359
2019-09-01 13:24:09,923 [INFO]  Saved checkpoint to "model/Most_widespread_ritual_frequency_for_ritual_specialist_imputer/model-0248.params"
2019-09-01 13:24:09,954 [INFO]  Epoch[248] Validation-cross-entropy=0.000003
2019-09-01 13:24:09,957 [INFO]  Epoch[248] Validation-Most_widespread_ritual_frequency_for_ritual_specialist-accuracy=1.000000
2019-09-01 13:24:10,141 [INFO]  Epoch[249] Batch [0-21]	Speed: 1938.24 samples/sec	cross-entropy=0.000002	Most_widespread_ritual_frequency_for_ritual_specialist-accuracy=1.000000
2019-09-01 13:24:10,305 [INFO]  Epoch[249] Train-cross-entropy=0.000002
2019-09-01 13:24:10,308 [INFO]  Epoch[249] Train-Most_widespread_ritual_frequency_for_ritual_specialist-accuracy=1.000000
2019-09-01 13:24:10,310 [INFO]  Epoch[249] Time cost=0.351
2019-09-01 13:24:10,318 [INFO]  Saved checkpoint to "model/Most_widespread_ritual_frequency_for_ritual_specialist_imputer/model-0249.params"
2019-09-01 13:24:10,350 [INFO]  Epoch[249] Validation-cross-entropy=0.000003
2019-09-01 13:24:10,352 [INFO]  Epoch[249] Validation-Most_widespread_ritual_frequency_for_ritual_specialist-accuracy=1.000000
2019-09-01 13:24:10,540 [INFO]  Epoch[250] Batch [0-21]	Speed: 1908.21 samples/sec	cross-entropy=0.000001	Most_widespread_ritual_frequency_for_ritual_specialist-accuracy=1.000000
2019-09-01 13:24:10,701 [INFO]  Epoch[250] Train-cross-entropy=0.000002
2019-09-01 13:24:10,704 [INFO]  Epoch[250] Train-Most_widespread_ritual_frequency_for_ritual_specialist-accuracy=1.000000
2019-09-01 13:24:10,707 [INFO]  Epoch[250] Time cost=0.352
2019-09-01 13:24:10,715 [INFO]  Saved checkpoint to "model/Most_widespread_ritual_frequency_for_ritual_specialist_imputer/model-0250.params"
2019-09-01 13:24:10,750 [INFO]  Epoch[250] Validation-cross-entropy=0.000003
2019-09-01 13:24:10,753 [INFO]  Epoch[250] Validation-Most_widespread_ritual_frequency_for_ritual_specialist-accuracy=1.000000
2019-09-01 13:24:10,948 [INFO]  Epoch[251] Batch [0-21]	Speed: 1826.88 samples/sec	cross-entropy=0.000001	Most_widespread_ritual_frequency_for_ritual_specialist-accuracy=1.000000
2019-09-01 13:24:11,108 [INFO]  Epoch[251] Train-cross-entropy=0.000002
2019-09-01 13:24:11,111 [INFO]  Epoch[251] Train-Most_widespread_ritual_frequency_for_ritual_specialist-accuracy=1.000000
2019-09-01 13:24:11,113 [INFO]  Epoch[251] Time cost=0.358
2019-09-01 13:24:11,121 [INFO]  Saved checkpoint to "model/Most_widespread_ritual_frequency_for_ritual_specialist_imputer/model-0251.params"
2019-09-01 13:24:11,155 [INFO]  Epoch[251] Validation-cross-entropy=0.000003
2019-09-01 13:24:11,158 [INFO]  Epoch[251] Validation-Most_widespread_ritual_frequency_for_ritual_specialist-accuracy=1.000000
2019-09-01 13:24:11,347 [INFO]  Epoch[252] Batch [0-21]	Speed: 1895.08 samples/sec	cross-entropy=0.000001	Most_widespread_ritual_frequency_for_ritual_specialist-accuracy=1.000000
2019-09-01 13:24:11,508 [INFO]  Epoch[252] Train-cross-entropy=0.000002
2019-09-01 13:24:11,510 [INFO]  Epoch[252] Train-Most_widespread_ritual_frequency_for_ritual_specialist-accuracy=1.000000
2019-09-01 13:24:11,513 [INFO]  Epoch[252] Time cost=0.352
2019-09-01 13:24:11,523 [INFO]  Saved checkpoint to "model/Most_widespread_ritual_frequency_for_ritual_specialist_imputer/model-0252.params"
2019-09-01 13:24:11,569 [INFO]  Epoch[252] Validation-cross-entropy=0.000003
2019-09-01 13:24:11,573 [INFO]  Epoch[252] Validation-Most_widespread_ritual_frequency_for_ritual_specialist-accuracy=1.000000
2019-09-01 13:24:11,779 [INFO]  Epoch[253] Batch [0-21]	Speed: 1764.25 samples/sec	cross-entropy=0.000001	Most_widespread_ritual_frequency_for_ritual_specialist-accuracy=1.000000
2019-09-01 13:24:11,939 [INFO]  Epoch[253] Train-cross-entropy=0.000002
2019-09-01 13:24:11,942 [INFO]  Epoch[253] Train-Most_widespread_ritual_frequency_for_ritual_specialist-accuracy=1.000000
2019-09-01 13:24:11,944 [INFO]  Epoch[253] Time cost=0.368
2019-09-01 13:24:11,952 [INFO]  Saved checkpoint to "model/Most_widespread_ritual_frequency_for_ritual_specialist_imputer/model-0253.params"
2019-09-01 13:24:11,987 [INFO]  Epoch[253] Validation-cross-entropy=0.000003
2019-09-01 13:24:11,990 [INFO]  Epoch[253] Validation-Most_widespread_ritual_frequency_for_ritual_specialist-accuracy=1.000000
2019-09-01 13:24:12,185 [INFO]  Epoch[254] Batch [0-21]	Speed: 1855.13 samples/sec	cross-entropy=0.000001	Most_widespread_ritual_frequency_for_ritual_specialist-accuracy=1.000000
2019-09-01 13:24:12,364 [INFO]  Epoch[254] Train-cross-entropy=0.000002
2019-09-01 13:24:12,367 [INFO]  Epoch[254] Train-Most_widespread_ritual_frequency_for_ritual_specialist-accuracy=1.000000
2019-09-01 13:24:12,369 [INFO]  Epoch[254] Time cost=0.376
2019-09-01 13:24:12,377 [INFO]  Saved checkpoint to "model/Most_widespread_ritual_frequency_for_ritual_specialist_imputer/model-0254.params"
2019-09-01 13:24:12,410 [INFO]  Epoch[254] Validation-cross-entropy=0.000003
2019-09-01 13:24:12,412 [INFO]  Epoch[254] Validation-Most_widespread_ritual_frequency_for_ritual_specialist-accuracy=1.000000
2019-09-01 13:24:12,609 [INFO]  Epoch[255] Batch [0-21]	Speed: 1812.93 samples/sec	cross-entropy=0.000001	Most_widespread_ritual_frequency_for_ritual_specialist-accuracy=1.000000
2019-09-01 13:24:12,789 [INFO]  Epoch[255] Train-cross-entropy=0.000002
2019-09-01 13:24:12,792 [INFO]  Epoch[255] Train-Most_widespread_ritual_frequency_for_ritual_specialist-accuracy=1.000000
2019-09-01 13:24:12,795 [INFO]  Epoch[255] Time cost=0.380
2019-09-01 13:24:12,802 [INFO]  Saved checkpoint to "model/Most_widespread_ritual_frequency_for_ritual_specialist_imputer/model-0255.params"
2019-09-01 13:24:12,840 [INFO]  Epoch[255] Validation-cross-entropy=0.000003
2019-09-01 13:24:12,842 [INFO]  Epoch[255] Validation-Most_widespread_ritual_frequency_for_ritual_specialist-accuracy=1.000000
2019-09-01 13:24:13,035 [INFO]  Epoch[256] Batch [0-21]	Speed: 1882.47 samples/sec	cross-entropy=0.000001	Most_widespread_ritual_frequency_for_ritual_specialist-accuracy=1.000000
2019-09-01 13:24:13,198 [INFO]  Epoch[256] Train-cross-entropy=0.000002
2019-09-01 13:24:13,201 [INFO]  Epoch[256] Train-Most_widespread_ritual_frequency_for_ritual_specialist-accuracy=1.000000
2019-09-01 13:24:13,203 [INFO]  Epoch[256] Time cost=0.359
2019-09-01 13:24:13,212 [INFO]  Saved checkpoint to "model/Most_widespread_ritual_frequency_for_ritual_specialist_imputer/model-0256.params"
2019-09-01 13:24:13,252 [INFO]  Epoch[256] Validation-cross-entropy=0.000003
2019-09-01 13:24:13,254 [INFO]  Epoch[256] Validation-Most_widespread_ritual_frequency_for_ritual_specialist-accuracy=1.000000
2019-09-01 13:24:13,449 [INFO]  Epoch[257] Batch [0-21]	Speed: 1859.19 samples/sec	cross-entropy=0.000001	Most_widespread_ritual_frequency_for_ritual_specialist-accuracy=1.000000
2019-09-01 13:24:13,614 [INFO]  Epoch[257] Train-cross-entropy=0.000002
2019-09-01 13:24:13,617 [INFO]  Epoch[257] Train-Most_widespread_ritual_frequency_for_ritual_specialist-accuracy=1.000000
2019-09-01 13:24:13,619 [INFO]  Epoch[257] Time cost=0.363
2019-09-01 13:24:13,627 [INFO]  Saved checkpoint to "model/Most_widespread_ritual_frequency_for_ritual_specialist_imputer/model-0257.params"
2019-09-01 13:24:13,660 [INFO]  Epoch[257] Validation-cross-entropy=0.000003
2019-09-01 13:24:13,662 [INFO]  Epoch[257] Validation-Most_widespread_ritual_frequency_for_ritual_specialist-accuracy=1.000000
2019-09-01 13:24:13,864 [INFO]  Epoch[258] Batch [0-21]	Speed: 1771.76 samples/sec	cross-entropy=0.000001	Most_widespread_ritual_frequency_for_ritual_specialist-accuracy=1.000000
2019-09-01 13:24:14,026 [INFO]  Epoch[258] Train-cross-entropy=0.000002
2019-09-01 13:24:14,030 [INFO]  Epoch[258] Train-Most_widespread_ritual_frequency_for_ritual_specialist-accuracy=1.000000
2019-09-01 13:24:14,032 [INFO]  Epoch[258] Time cost=0.367
2019-09-01 13:24:14,040 [INFO]  Saved checkpoint to "model/Most_widespread_ritual_frequency_for_ritual_specialist_imputer/model-0258.params"
2019-09-01 13:24:14,073 [INFO]  Epoch[258] Validation-cross-entropy=0.000002
2019-09-01 13:24:14,075 [INFO]  Epoch[258] Validation-Most_widespread_ritual_frequency_for_ritual_specialist-accuracy=1.000000
2019-09-01 13:24:14,266 [INFO]  Epoch[259] Batch [0-21]	Speed: 1875.63 samples/sec	cross-entropy=0.000001	Most_widespread_ritual_frequency_for_ritual_specialist-accuracy=1.000000
2019-09-01 13:24:14,429 [INFO]  Epoch[259] Train-cross-entropy=0.000002
2019-09-01 13:24:14,432 [INFO]  Epoch[259] Train-Most_widespread_ritual_frequency_for_ritual_specialist-accuracy=1.000000
2019-09-01 13:24:14,435 [INFO]  Epoch[259] Time cost=0.357
2019-09-01 13:24:14,444 [INFO]  Saved checkpoint to "model/Most_widespread_ritual_frequency_for_ritual_specialist_imputer/model-0259.params"
2019-09-01 13:24:14,476 [INFO]  Epoch[259] Validation-cross-entropy=0.000002
2019-09-01 13:24:14,479 [INFO]  Epoch[259] Validation-Most_widespread_ritual_frequency_for_ritual_specialist-accuracy=1.000000
2019-09-01 13:24:14,667 [INFO]  Epoch[260] Batch [0-21]	Speed: 1905.01 samples/sec	cross-entropy=0.000001	Most_widespread_ritual_frequency_for_ritual_specialist-accuracy=1.000000
2019-09-01 13:24:14,828 [INFO]  Epoch[260] Train-cross-entropy=0.000001
2019-09-01 13:24:14,831 [INFO]  Epoch[260] Train-Most_widespread_ritual_frequency_for_ritual_specialist-accuracy=1.000000
2019-09-01 13:24:14,833 [INFO]  Epoch[260] Time cost=0.351
2019-09-01 13:24:14,841 [INFO]  Saved checkpoint to "model/Most_widespread_ritual_frequency_for_ritual_specialist_imputer/model-0260.params"
2019-09-01 13:24:14,877 [INFO]  Epoch[260] Validation-cross-entropy=0.000002
2019-09-01 13:24:14,879 [INFO]  Epoch[260] Validation-Most_widespread_ritual_frequency_for_ritual_specialist-accuracy=1.000000
2019-09-01 13:24:15,075 [INFO]  Epoch[261] Batch [0-21]	Speed: 1847.63 samples/sec	cross-entropy=0.000001	Most_widespread_ritual_frequency_for_ritual_specialist-accuracy=1.000000
2019-09-01 13:24:15,239 [INFO]  Epoch[261] Train-cross-entropy=0.000001
2019-09-01 13:24:15,241 [INFO]  Epoch[261] Train-Most_widespread_ritual_frequency_for_ritual_specialist-accuracy=1.000000
2019-09-01 13:24:15,243 [INFO]  Epoch[261] Time cost=0.362
2019-09-01 13:24:15,252 [INFO]  Saved checkpoint to "model/Most_widespread_ritual_frequency_for_ritual_specialist_imputer/model-0261.params"
2019-09-01 13:24:15,285 [INFO]  Epoch[261] Validation-cross-entropy=0.000002
2019-09-01 13:24:15,289 [INFO]  Epoch[261] Validation-Most_widespread_ritual_frequency_for_ritual_specialist-accuracy=1.000000
2019-09-01 13:24:15,477 [INFO]  Epoch[262] Batch [0-21]	Speed: 1893.98 samples/sec	cross-entropy=0.000001	Most_widespread_ritual_frequency_for_ritual_specialist-accuracy=1.000000
2019-09-01 13:24:15,644 [INFO]  Epoch[262] Train-cross-entropy=0.000001
2019-09-01 13:24:15,647 [INFO]  Epoch[262] Train-Most_widespread_ritual_frequency_for_ritual_specialist-accuracy=1.000000
2019-09-01 13:24:15,650 [INFO]  Epoch[262] Time cost=0.358
2019-09-01 13:24:15,658 [INFO]  Saved checkpoint to "model/Most_widespread_ritual_frequency_for_ritual_specialist_imputer/model-0262.params"
2019-09-01 13:24:15,692 [INFO]  Epoch[262] Validation-cross-entropy=0.000002
2019-09-01 13:24:15,695 [INFO]  Epoch[262] Validation-Most_widespread_ritual_frequency_for_ritual_specialist-accuracy=1.000000
2019-09-01 13:24:15,882 [INFO]  Epoch[263] Batch [0-21]	Speed: 1910.00 samples/sec	cross-entropy=0.000001	Most_widespread_ritual_frequency_for_ritual_specialist-accuracy=1.000000
2019-09-01 13:24:16,047 [INFO]  Epoch[263] Train-cross-entropy=0.000001
2019-09-01 13:24:16,050 [INFO]  Epoch[263] Train-Most_widespread_ritual_frequency_for_ritual_specialist-accuracy=1.000000
2019-09-01 13:24:16,052 [INFO]  Epoch[263] Time cost=0.355
2019-09-01 13:24:16,060 [INFO]  Saved checkpoint to "model/Most_widespread_ritual_frequency_for_ritual_specialist_imputer/model-0263.params"
2019-09-01 13:24:16,095 [INFO]  Epoch[263] Validation-cross-entropy=0.000002
2019-09-01 13:24:16,098 [INFO]  Epoch[263] Validation-Most_widespread_ritual_frequency_for_ritual_specialist-accuracy=1.000000
2019-09-01 13:24:16,284 [INFO]  Epoch[264] Batch [0-21]	Speed: 1916.12 samples/sec	cross-entropy=0.000001	Most_widespread_ritual_frequency_for_ritual_specialist-accuracy=1.000000
2019-09-01 13:24:16,447 [INFO]  Epoch[264] Train-cross-entropy=0.000001
2019-09-01 13:24:16,450 [INFO]  Epoch[264] Train-Most_widespread_ritual_frequency_for_ritual_specialist-accuracy=1.000000
2019-09-01 13:24:16,452 [INFO]  Epoch[264] Time cost=0.352
2019-09-01 13:24:16,461 [INFO]  Saved checkpoint to "model/Most_widespread_ritual_frequency_for_ritual_specialist_imputer/model-0264.params"
2019-09-01 13:24:16,493 [INFO]  Epoch[264] Validation-cross-entropy=0.000002
2019-09-01 13:24:16,496 [INFO]  Epoch[264] Validation-Most_widespread_ritual_frequency_for_ritual_specialist-accuracy=1.000000
2019-09-01 13:24:16,713 [INFO]  Epoch[265] Batch [0-21]	Speed: 1628.96 samples/sec	cross-entropy=0.000001	Most_widespread_ritual_frequency_for_ritual_specialist-accuracy=1.000000
2019-09-01 13:24:16,878 [INFO]  Epoch[265] Train-cross-entropy=0.000001
2019-09-01 13:24:16,881 [INFO]  Epoch[265] Train-Most_widespread_ritual_frequency_for_ritual_specialist-accuracy=1.000000
2019-09-01 13:24:16,883 [INFO]  Epoch[265] Time cost=0.385
2019-09-01 13:24:16,892 [INFO]  Saved checkpoint to "model/Most_widespread_ritual_frequency_for_ritual_specialist_imputer/model-0265.params"
2019-09-01 13:24:16,926 [INFO]  Epoch[265] Validation-cross-entropy=0.000002
2019-09-01 13:24:16,929 [INFO]  Epoch[265] Validation-Most_widespread_ritual_frequency_for_ritual_specialist-accuracy=1.000000
2019-09-01 13:24:17,137 [INFO]  Epoch[266] Batch [0-21]	Speed: 1705.97 samples/sec	cross-entropy=0.000001	Most_widespread_ritual_frequency_for_ritual_specialist-accuracy=1.000000
2019-09-01 13:24:17,301 [INFO]  Epoch[266] Train-cross-entropy=0.000001
2019-09-01 13:24:17,304 [INFO]  Epoch[266] Train-Most_widespread_ritual_frequency_for_ritual_specialist-accuracy=1.000000
2019-09-01 13:24:17,306 [INFO]  Epoch[266] Time cost=0.375
2019-09-01 13:24:17,314 [INFO]  Saved checkpoint to "model/Most_widespread_ritual_frequency_for_ritual_specialist_imputer/model-0266.params"
2019-09-01 13:24:17,348 [INFO]  Epoch[266] Validation-cross-entropy=0.000002
2019-09-01 13:24:17,351 [INFO]  Epoch[266] Validation-Most_widespread_ritual_frequency_for_ritual_specialist-accuracy=1.000000
2019-09-01 13:24:17,539 [INFO]  Epoch[267] Batch [0-21]	Speed: 1899.14 samples/sec	cross-entropy=0.000001	Most_widespread_ritual_frequency_for_ritual_specialist-accuracy=1.000000
2019-09-01 13:24:17,703 [INFO]  Epoch[267] Train-cross-entropy=0.000001
2019-09-01 13:24:17,706 [INFO]  Epoch[267] Train-Most_widespread_ritual_frequency_for_ritual_specialist-accuracy=1.000000
2019-09-01 13:24:17,708 [INFO]  Epoch[267] Time cost=0.354
2019-09-01 13:24:17,717 [INFO]  Saved checkpoint to "model/Most_widespread_ritual_frequency_for_ritual_specialist_imputer/model-0267.params"
2019-09-01 13:24:17,748 [INFO]  Epoch[267] Validation-cross-entropy=0.000002
2019-09-01 13:24:17,751 [INFO]  Epoch[267] Validation-Most_widespread_ritual_frequency_for_ritual_specialist-accuracy=1.000000
2019-09-01 13:24:17,958 [INFO]  Epoch[268] Batch [0-21]	Speed: 1715.86 samples/sec	cross-entropy=0.000001	Most_widespread_ritual_frequency_for_ritual_specialist-accuracy=1.000000
2019-09-01 13:24:18,124 [INFO]  Epoch[268] Train-cross-entropy=0.000001
2019-09-01 13:24:18,127 [INFO]  Epoch[268] Train-Most_widespread_ritual_frequency_for_ritual_specialist-accuracy=1.000000
2019-09-01 13:24:18,129 [INFO]  Epoch[268] Time cost=0.376
2019-09-01 13:24:18,138 [INFO]  Saved checkpoint to "model/Most_widespread_ritual_frequency_for_ritual_specialist_imputer/model-0268.params"
2019-09-01 13:24:18,171 [INFO]  Epoch[268] Validation-cross-entropy=0.000002
2019-09-01 13:24:18,173 [INFO]  Epoch[268] Validation-Most_widespread_ritual_frequency_for_ritual_specialist-accuracy=1.000000
2019-09-01 13:24:18,380 [INFO]  Epoch[269] Batch [0-21]	Speed: 1717.15 samples/sec	cross-entropy=0.000001	Most_widespread_ritual_frequency_for_ritual_specialist-accuracy=1.000000
2019-09-01 13:24:18,544 [INFO]  Epoch[269] Train-cross-entropy=0.000001
2019-09-01 13:24:18,547 [INFO]  Epoch[269] Train-Most_widespread_ritual_frequency_for_ritual_specialist-accuracy=1.000000
2019-09-01 13:24:18,550 [INFO]  Epoch[269] Time cost=0.375
2019-09-01 13:24:18,559 [INFO]  Saved checkpoint to "model/Most_widespread_ritual_frequency_for_ritual_specialist_imputer/model-0269.params"
2019-09-01 13:24:18,590 [INFO]  Epoch[269] Validation-cross-entropy=0.000002
2019-09-01 13:24:18,593 [INFO]  Epoch[269] Validation-Most_widespread_ritual_frequency_for_ritual_specialist-accuracy=1.000000
2019-09-01 13:24:18,783 [INFO]  Epoch[270] Batch [0-21]	Speed: 1881.88 samples/sec	cross-entropy=0.000001	Most_widespread_ritual_frequency_for_ritual_specialist-accuracy=1.000000
2019-09-01 13:24:18,949 [INFO]  Epoch[270] Train-cross-entropy=0.000001
2019-09-01 13:24:18,952 [INFO]  Epoch[270] Train-Most_widespread_ritual_frequency_for_ritual_specialist-accuracy=1.000000
2019-09-01 13:24:18,955 [INFO]  Epoch[270] Time cost=0.358
2019-09-01 13:24:18,963 [INFO]  Saved checkpoint to "model/Most_widespread_ritual_frequency_for_ritual_specialist_imputer/model-0270.params"
2019-09-01 13:24:18,997 [INFO]  Epoch[270] Validation-cross-entropy=0.000001
2019-09-01 13:24:19,000 [INFO]  Epoch[270] Validation-Most_widespread_ritual_frequency_for_ritual_specialist-accuracy=1.000000
2019-09-01 13:24:19,188 [INFO]  Epoch[271] Batch [0-21]	Speed: 1907.32 samples/sec	cross-entropy=0.000001	Most_widespread_ritual_frequency_for_ritual_specialist-accuracy=1.000000
2019-09-01 13:24:19,353 [INFO]  Epoch[271] Train-cross-entropy=0.000001
2019-09-01 13:24:19,356 [INFO]  Epoch[271] Train-Most_widespread_ritual_frequency_for_ritual_specialist-accuracy=1.000000
2019-09-01 13:24:19,359 [INFO]  Epoch[271] Time cost=0.356
2019-09-01 13:24:19,366 [INFO]  Saved checkpoint to "model/Most_widespread_ritual_frequency_for_ritual_specialist_imputer/model-0271.params"
2019-09-01 13:24:19,405 [INFO]  Epoch[271] Validation-cross-entropy=0.000001
2019-09-01 13:24:19,407 [INFO]  Epoch[271] Validation-Most_widespread_ritual_frequency_for_ritual_specialist-accuracy=1.000000
2019-09-01 13:24:19,599 [INFO]  Epoch[272] Batch [0-21]	Speed: 1895.24 samples/sec	cross-entropy=0.000001	Most_widespread_ritual_frequency_for_ritual_specialist-accuracy=1.000000
2019-09-01 13:24:19,773 [INFO]  Epoch[272] Train-cross-entropy=0.000001
2019-09-01 13:24:19,776 [INFO]  Epoch[272] Train-Most_widespread_ritual_frequency_for_ritual_specialist-accuracy=1.000000
2019-09-01 13:24:19,779 [INFO]  Epoch[272] Time cost=0.369
2019-09-01 13:24:19,787 [INFO]  Saved checkpoint to "model/Most_widespread_ritual_frequency_for_ritual_specialist_imputer/model-0272.params"
2019-09-01 13:24:19,820 [INFO]  Epoch[272] Validation-cross-entropy=0.000001
2019-09-01 13:24:19,823 [INFO]  Epoch[272] Validation-Most_widespread_ritual_frequency_for_ritual_specialist-accuracy=1.000000
2019-09-01 13:24:20,022 [INFO]  Epoch[273] Batch [0-21]	Speed: 1782.72 samples/sec	cross-entropy=0.000001	Most_widespread_ritual_frequency_for_ritual_specialist-accuracy=1.000000
2019-09-01 13:24:20,186 [INFO]  Epoch[273] Train-cross-entropy=0.000001
2019-09-01 13:24:20,189 [INFO]  Epoch[273] Train-Most_widespread_ritual_frequency_for_ritual_specialist-accuracy=1.000000
2019-09-01 13:24:20,191 [INFO]  Epoch[273] Time cost=0.366
2019-09-01 13:24:20,199 [INFO]  Saved checkpoint to "model/Most_widespread_ritual_frequency_for_ritual_specialist_imputer/model-0273.params"
2019-09-01 13:24:20,236 [INFO]  Epoch[273] Validation-cross-entropy=0.000001
2019-09-01 13:24:20,239 [INFO]  Epoch[273] Validation-Most_widespread_ritual_frequency_for_ritual_specialist-accuracy=1.000000
2019-09-01 13:24:20,443 [INFO]  Epoch[274] Batch [0-21]	Speed: 1769.75 samples/sec	cross-entropy=0.000000	Most_widespread_ritual_frequency_for_ritual_specialist-accuracy=1.000000
2019-09-01 13:24:20,607 [INFO]  Epoch[274] Train-cross-entropy=0.000001
2019-09-01 13:24:20,610 [INFO]  Epoch[274] Train-Most_widespread_ritual_frequency_for_ritual_specialist-accuracy=1.000000
2019-09-01 13:24:20,612 [INFO]  Epoch[274] Time cost=0.371
2019-09-01 13:24:20,621 [INFO]  Saved checkpoint to "model/Most_widespread_ritual_frequency_for_ritual_specialist_imputer/model-0274.params"
2019-09-01 13:24:20,652 [INFO]  Epoch[274] Validation-cross-entropy=0.000001
2019-09-01 13:24:20,655 [INFO]  Epoch[274] Validation-Most_widespread_ritual_frequency_for_ritual_specialist-accuracy=1.000000
2019-09-01 13:24:20,843 [INFO]  Epoch[275] Batch [0-21]	Speed: 1896.16 samples/sec	cross-entropy=0.000000	Most_widespread_ritual_frequency_for_ritual_specialist-accuracy=1.000000
2019-09-01 13:24:21,007 [INFO]  Epoch[275] Train-cross-entropy=0.000001
2019-09-01 13:24:21,009 [INFO]  Epoch[275] Train-Most_widespread_ritual_frequency_for_ritual_specialist-accuracy=1.000000
2019-09-01 13:24:21,012 [INFO]  Epoch[275] Time cost=0.354
2019-09-01 13:24:21,020 [INFO]  Saved checkpoint to "model/Most_widespread_ritual_frequency_for_ritual_specialist_imputer/model-0275.params"
2019-09-01 13:24:21,053 [INFO]  Epoch[275] Validation-cross-entropy=0.000001
2019-09-01 13:24:21,056 [INFO]  Epoch[275] Validation-Most_widespread_ritual_frequency_for_ritual_specialist-accuracy=1.000000
2019-09-01 13:24:21,275 [INFO]  Epoch[276] Batch [0-21]	Speed: 1622.69 samples/sec	cross-entropy=0.000000	Most_widespread_ritual_frequency_for_ritual_specialist-accuracy=1.000000
2019-09-01 13:24:21,440 [INFO]  Epoch[276] Train-cross-entropy=0.000001
2019-09-01 13:24:21,443 [INFO]  Epoch[276] Train-Most_widespread_ritual_frequency_for_ritual_specialist-accuracy=1.000000
2019-09-01 13:24:21,445 [INFO]  Epoch[276] Time cost=0.386
2019-09-01 13:24:21,453 [INFO]  Saved checkpoint to "model/Most_widespread_ritual_frequency_for_ritual_specialist_imputer/model-0276.params"
2019-09-01 13:24:21,486 [INFO]  Epoch[276] Validation-cross-entropy=0.000001
2019-09-01 13:24:21,489 [INFO]  Epoch[276] Validation-Most_widespread_ritual_frequency_for_ritual_specialist-accuracy=1.000000
2019-09-01 13:24:21,703 [INFO]  Epoch[277] Batch [0-21]	Speed: 1655.82 samples/sec	cross-entropy=0.000000	Most_widespread_ritual_frequency_for_ritual_specialist-accuracy=1.000000
2019-09-01 13:24:21,867 [INFO]  Epoch[277] Train-cross-entropy=0.000001
2019-09-01 13:24:21,870 [INFO]  Epoch[277] Train-Most_widespread_ritual_frequency_for_ritual_specialist-accuracy=1.000000
2019-09-01 13:24:21,872 [INFO]  Epoch[277] Time cost=0.381
2019-09-01 13:24:21,881 [INFO]  Saved checkpoint to "model/Most_widespread_ritual_frequency_for_ritual_specialist_imputer/model-0277.params"
2019-09-01 13:24:21,915 [INFO]  Epoch[277] Validation-cross-entropy=0.000001
2019-09-01 13:24:21,917 [INFO]  Epoch[277] Validation-Most_widespread_ritual_frequency_for_ritual_specialist-accuracy=1.000000
2019-09-01 13:24:22,107 [INFO]  Epoch[278] Batch [0-21]	Speed: 1908.08 samples/sec	cross-entropy=0.000000	Most_widespread_ritual_frequency_for_ritual_specialist-accuracy=1.000000
2019-09-01 13:24:22,265 [INFO]  Epoch[278] Train-cross-entropy=0.000001
2019-09-01 13:24:22,269 [INFO]  Epoch[278] Train-Most_widespread_ritual_frequency_for_ritual_specialist-accuracy=1.000000
2019-09-01 13:24:22,271 [INFO]  Epoch[278] Time cost=0.352
2019-09-01 13:24:22,280 [INFO]  Saved checkpoint to "model/Most_widespread_ritual_frequency_for_ritual_specialist_imputer/model-0278.params"
2019-09-01 13:24:22,313 [INFO]  Epoch[278] Validation-cross-entropy=0.000001
2019-09-01 13:24:22,316 [INFO]  Epoch[278] Validation-Most_widespread_ritual_frequency_for_ritual_specialist-accuracy=1.000000
2019-09-01 13:24:22,506 [INFO]  Epoch[279] Batch [0-21]	Speed: 1884.76 samples/sec	cross-entropy=0.000000	Most_widespread_ritual_frequency_for_ritual_specialist-accuracy=1.000000
2019-09-01 13:24:22,671 [INFO]  Epoch[279] Train-cross-entropy=0.000001
2019-09-01 13:24:22,674 [INFO]  Epoch[279] Train-Most_widespread_ritual_frequency_for_ritual_specialist-accuracy=1.000000
2019-09-01 13:24:22,676 [INFO]  Epoch[279] Time cost=0.357
2019-09-01 13:24:22,685 [INFO]  Saved checkpoint to "model/Most_widespread_ritual_frequency_for_ritual_specialist_imputer/model-0279.params"
2019-09-01 13:24:22,719 [INFO]  Epoch[279] Validation-cross-entropy=0.000001
2019-09-01 13:24:22,722 [INFO]  Epoch[279] Validation-Most_widespread_ritual_frequency_for_ritual_specialist-accuracy=1.000000
2019-09-01 13:24:22,914 [INFO]  Epoch[280] Batch [0-21]	Speed: 1858.97 samples/sec	cross-entropy=0.000000	Most_widespread_ritual_frequency_for_ritual_specialist-accuracy=1.000000
2019-09-01 13:24:23,086 [INFO]  Epoch[280] Train-cross-entropy=0.000001
2019-09-01 13:24:23,088 [INFO]  Epoch[280] Train-Most_widespread_ritual_frequency_for_ritual_specialist-accuracy=1.000000
2019-09-01 13:24:23,091 [INFO]  Epoch[280] Time cost=0.366
2019-09-01 13:24:23,099 [INFO]  Saved checkpoint to "model/Most_widespread_ritual_frequency_for_ritual_specialist_imputer/model-0280.params"
2019-09-01 13:24:23,132 [INFO]  Epoch[280] Validation-cross-entropy=0.000001
2019-09-01 13:24:23,135 [INFO]  Epoch[280] Validation-Most_widespread_ritual_frequency_for_ritual_specialist-accuracy=1.000000
2019-09-01 13:24:23,326 [INFO]  Epoch[281] Batch [0-21]	Speed: 1870.91 samples/sec	cross-entropy=0.000000	Most_widespread_ritual_frequency_for_ritual_specialist-accuracy=1.000000
2019-09-01 13:24:23,494 [INFO]  Epoch[281] Train-cross-entropy=0.000001
2019-09-01 13:24:23,497 [INFO]  Epoch[281] Train-Most_widespread_ritual_frequency_for_ritual_specialist-accuracy=1.000000
2019-09-01 13:24:23,499 [INFO]  Epoch[281] Time cost=0.361
2019-09-01 13:24:23,508 [INFO]  Saved checkpoint to "model/Most_widespread_ritual_frequency_for_ritual_specialist_imputer/model-0281.params"
2019-09-01 13:24:23,542 [INFO]  Epoch[281] Validation-cross-entropy=0.000001
2019-09-01 13:24:23,545 [INFO]  Epoch[281] Validation-Most_widespread_ritual_frequency_for_ritual_specialist-accuracy=1.000000
2019-09-01 13:24:23,732 [INFO]  Epoch[282] Batch [0-21]	Speed: 1911.86 samples/sec	cross-entropy=0.000000	Most_widespread_ritual_frequency_for_ritual_specialist-accuracy=1.000000
2019-09-01 13:24:23,898 [INFO]  Epoch[282] Train-cross-entropy=0.000001
2019-09-01 13:24:23,900 [INFO]  Epoch[282] Train-Most_widespread_ritual_frequency_for_ritual_specialist-accuracy=1.000000
2019-09-01 13:24:23,903 [INFO]  Epoch[282] Time cost=0.355
2019-09-01 13:24:23,910 [INFO]  Saved checkpoint to "model/Most_widespread_ritual_frequency_for_ritual_specialist_imputer/model-0282.params"
2019-09-01 13:24:23,943 [INFO]  Epoch[282] Validation-cross-entropy=0.000001
2019-09-01 13:24:23,947 [INFO]  Epoch[282] Validation-Most_widespread_ritual_frequency_for_ritual_specialist-accuracy=1.000000
2019-09-01 13:24:24,139 [INFO]  Epoch[283] Batch [0-21]	Speed: 1853.79 samples/sec	cross-entropy=0.000000	Most_widespread_ritual_frequency_for_ritual_specialist-accuracy=1.000000
2019-09-01 13:24:24,302 [INFO]  Epoch[283] Train-cross-entropy=0.000001
2019-09-01 13:24:24,306 [INFO]  Epoch[283] Train-Most_widespread_ritual_frequency_for_ritual_specialist-accuracy=1.000000
2019-09-01 13:24:24,308 [INFO]  Epoch[283] Time cost=0.359
2019-09-01 13:24:24,316 [INFO]  Saved checkpoint to "model/Most_widespread_ritual_frequency_for_ritual_specialist_imputer/model-0283.params"
2019-09-01 13:24:24,355 [INFO]  Epoch[283] Validation-cross-entropy=0.000001
2019-09-01 13:24:24,358 [INFO]  Epoch[283] Validation-Most_widespread_ritual_frequency_for_ritual_specialist-accuracy=1.000000
2019-09-01 13:24:24,563 [INFO]  Epoch[284] Batch [0-21]	Speed: 1757.75 samples/sec	cross-entropy=0.000000	Most_widespread_ritual_frequency_for_ritual_specialist-accuracy=1.000000
2019-09-01 13:24:24,728 [INFO]  Epoch[284] Train-cross-entropy=0.000001
2019-09-01 13:24:24,730 [INFO]  Epoch[284] Train-Most_widespread_ritual_frequency_for_ritual_specialist-accuracy=1.000000
2019-09-01 13:24:24,733 [INFO]  Epoch[284] Time cost=0.372
2019-09-01 13:24:24,741 [INFO]  Saved checkpoint to "model/Most_widespread_ritual_frequency_for_ritual_specialist_imputer/model-0284.params"
2019-09-01 13:24:24,773 [INFO]  Epoch[284] Validation-cross-entropy=0.000001
2019-09-01 13:24:24,776 [INFO]  Epoch[284] Validation-Most_widespread_ritual_frequency_for_ritual_specialist-accuracy=1.000000
2019-09-01 13:24:24,964 [INFO]  Epoch[285] Batch [0-21]	Speed: 1890.93 samples/sec	cross-entropy=0.000000	Most_widespread_ritual_frequency_for_ritual_specialist-accuracy=1.000000
2019-09-01 13:24:25,134 [INFO]  Epoch[285] Train-cross-entropy=0.000001
2019-09-01 13:24:25,137 [INFO]  Epoch[285] Train-Most_widespread_ritual_frequency_for_ritual_specialist-accuracy=1.000000
2019-09-01 13:24:25,139 [INFO]  Epoch[285] Time cost=0.361
2019-09-01 13:24:25,148 [INFO]  Saved checkpoint to "model/Most_widespread_ritual_frequency_for_ritual_specialist_imputer/model-0285.params"
2019-09-01 13:24:25,180 [INFO]  Epoch[285] Validation-cross-entropy=0.000001
2019-09-01 13:24:25,182 [INFO]  Epoch[285] Validation-Most_widespread_ritual_frequency_for_ritual_specialist-accuracy=1.000000
2019-09-01 13:24:25,380 [INFO]  Epoch[286] Batch [0-21]	Speed: 1796.42 samples/sec	cross-entropy=0.000000	Most_widespread_ritual_frequency_for_ritual_specialist-accuracy=1.000000
2019-09-01 13:24:25,543 [INFO]  Epoch[286] Train-cross-entropy=0.000001
2019-09-01 13:24:25,546 [INFO]  Epoch[286] Train-Most_widespread_ritual_frequency_for_ritual_specialist-accuracy=1.000000
2019-09-01 13:24:25,549 [INFO]  Epoch[286] Time cost=0.364
2019-09-01 13:24:25,557 [INFO]  Saved checkpoint to "model/Most_widespread_ritual_frequency_for_ritual_specialist_imputer/model-0286.params"
2019-09-01 13:24:25,589 [INFO]  Epoch[286] Validation-cross-entropy=0.000001
2019-09-01 13:24:25,592 [INFO]  Epoch[286] Validation-Most_widespread_ritual_frequency_for_ritual_specialist-accuracy=1.000000
2019-09-01 13:24:25,780 [INFO]  Epoch[287] Batch [0-21]	Speed: 1892.88 samples/sec	cross-entropy=0.000000	Most_widespread_ritual_frequency_for_ritual_specialist-accuracy=1.000000
2019-09-01 13:24:25,946 [INFO]  Epoch[287] Train-cross-entropy=0.000000
2019-09-01 13:24:25,949 [INFO]  Epoch[287] Train-Most_widespread_ritual_frequency_for_ritual_specialist-accuracy=1.000000
2019-09-01 13:24:25,951 [INFO]  Epoch[287] Time cost=0.357
2019-09-01 13:24:25,959 [INFO]  Saved checkpoint to "model/Most_widespread_ritual_frequency_for_ritual_specialist_imputer/model-0287.params"
2019-09-01 13:24:25,997 [INFO]  Epoch[287] Validation-cross-entropy=0.000001
2019-09-01 13:24:26,000 [INFO]  Epoch[287] Validation-Most_widespread_ritual_frequency_for_ritual_specialist-accuracy=1.000000
2019-09-01 13:24:26,193 [INFO]  Epoch[288] Batch [0-21]	Speed: 1872.26 samples/sec	cross-entropy=0.000000	Most_widespread_ritual_frequency_for_ritual_specialist-accuracy=1.000000
2019-09-01 13:24:26,358 [INFO]  Epoch[288] Train-cross-entropy=0.000000
2019-09-01 13:24:26,361 [INFO]  Epoch[288] Train-Most_widespread_ritual_frequency_for_ritual_specialist-accuracy=1.000000
2019-09-01 13:24:26,364 [INFO]  Epoch[288] Time cost=0.361
2019-09-01 13:24:26,371 [INFO]  Saved checkpoint to "model/Most_widespread_ritual_frequency_for_ritual_specialist_imputer/model-0288.params"
2019-09-01 13:24:26,405 [INFO]  Epoch[288] Validation-cross-entropy=0.000001
2019-09-01 13:24:26,408 [INFO]  Epoch[288] Validation-Most_widespread_ritual_frequency_for_ritual_specialist-accuracy=1.000000
2019-09-01 13:24:26,595 [INFO]  Epoch[289] Batch [0-21]	Speed: 1907.30 samples/sec	cross-entropy=0.000000	Most_widespread_ritual_frequency_for_ritual_specialist-accuracy=1.000000
2019-09-01 13:24:26,757 [INFO]  Epoch[289] Train-cross-entropy=0.000000
2019-09-01 13:24:26,759 [INFO]  Epoch[289] Train-Most_widespread_ritual_frequency_for_ritual_specialist-accuracy=1.000000
2019-09-01 13:24:26,762 [INFO]  Epoch[289] Time cost=0.351
2019-09-01 13:24:26,770 [INFO]  Saved checkpoint to "model/Most_widespread_ritual_frequency_for_ritual_specialist_imputer/model-0289.params"
2019-09-01 13:24:26,806 [INFO]  Epoch[289] Validation-cross-entropy=0.000001
2019-09-01 13:24:26,809 [INFO]  Epoch[289] Validation-Most_widespread_ritual_frequency_for_ritual_specialist-accuracy=1.000000
2019-09-01 13:24:26,999 [INFO]  Epoch[290] Batch [0-21]	Speed: 1878.13 samples/sec	cross-entropy=0.000000	Most_widespread_ritual_frequency_for_ritual_specialist-accuracy=1.000000
2019-09-01 13:24:27,175 [INFO]  Epoch[290] Train-cross-entropy=0.000000
2019-09-01 13:24:27,177 [INFO]  Epoch[290] Train-Most_widespread_ritual_frequency_for_ritual_specialist-accuracy=1.000000
2019-09-01 13:24:27,180 [INFO]  Epoch[290] Time cost=0.368
2019-09-01 13:24:27,188 [INFO]  Saved checkpoint to "model/Most_widespread_ritual_frequency_for_ritual_specialist_imputer/model-0290.params"
2019-09-01 13:24:27,221 [INFO]  Epoch[290] Validation-cross-entropy=0.000001
2019-09-01 13:24:27,223 [INFO]  Epoch[290] Validation-Most_widespread_ritual_frequency_for_ritual_specialist-accuracy=1.000000
2019-09-01 13:24:27,412 [INFO]  Epoch[291] Batch [0-21]	Speed: 1895.39 samples/sec	cross-entropy=0.000000	Most_widespread_ritual_frequency_for_ritual_specialist-accuracy=1.000000
2019-09-01 13:24:27,586 [INFO]  Epoch[291] Train-cross-entropy=0.000000
2019-09-01 13:24:27,589 [INFO]  Epoch[291] Train-Most_widespread_ritual_frequency_for_ritual_specialist-accuracy=1.000000
2019-09-01 13:24:27,591 [INFO]  Epoch[291] Time cost=0.366
2019-09-01 13:24:27,599 [INFO]  Saved checkpoint to "model/Most_widespread_ritual_frequency_for_ritual_specialist_imputer/model-0291.params"
2019-09-01 13:24:27,632 [INFO]  Epoch[291] Validation-cross-entropy=0.000001
2019-09-01 13:24:27,635 [INFO]  Epoch[291] Validation-Most_widespread_ritual_frequency_for_ritual_specialist-accuracy=1.000000
2019-09-01 13:24:27,831 [INFO]  Epoch[292] Batch [0-21]	Speed: 1844.58 samples/sec	cross-entropy=0.000000	Most_widespread_ritual_frequency_for_ritual_specialist-accuracy=1.000000
2019-09-01 13:24:27,992 [INFO]  Epoch[292] Train-cross-entropy=0.000000
2019-09-01 13:24:27,995 [INFO]  Epoch[292] Train-Most_widespread_ritual_frequency_for_ritual_specialist-accuracy=1.000000
2019-09-01 13:24:27,997 [INFO]  Epoch[292] Time cost=0.360
2019-09-01 13:24:28,005 [INFO]  Saved checkpoint to "model/Most_widespread_ritual_frequency_for_ritual_specialist_imputer/model-0292.params"
2019-09-01 13:24:28,038 [INFO]  Epoch[292] Validation-cross-entropy=0.000001
2019-09-01 13:24:28,040 [INFO]  Epoch[292] Validation-Most_widespread_ritual_frequency_for_ritual_specialist-accuracy=1.000000
2019-09-01 13:24:28,242 [INFO]  Epoch[293] Batch [0-21]	Speed: 1763.64 samples/sec	cross-entropy=0.000000	Most_widespread_ritual_frequency_for_ritual_specialist-accuracy=1.000000
2019-09-01 13:24:28,408 [INFO]  Epoch[293] Train-cross-entropy=0.000000
2019-09-01 13:24:28,411 [INFO]  Epoch[293] Train-Most_widespread_ritual_frequency_for_ritual_specialist-accuracy=1.000000
2019-09-01 13:24:28,413 [INFO]  Epoch[293] Time cost=0.370
2019-09-01 13:24:28,421 [INFO]  Saved checkpoint to "model/Most_widespread_ritual_frequency_for_ritual_specialist_imputer/model-0293.params"
2019-09-01 13:24:28,453 [INFO]  Epoch[293] Validation-cross-entropy=0.000001
2019-09-01 13:24:28,456 [INFO]  Epoch[293] Validation-Most_widespread_ritual_frequency_for_ritual_specialist-accuracy=1.000000
2019-09-01 13:24:28,664 [INFO]  Epoch[294] Batch [0-21]	Speed: 1729.31 samples/sec	cross-entropy=0.000000	Most_widespread_ritual_frequency_for_ritual_specialist-accuracy=1.000000
2019-09-01 13:24:28,829 [INFO]  Epoch[294] Train-cross-entropy=0.000000
2019-09-01 13:24:28,831 [INFO]  Epoch[294] Train-Most_widespread_ritual_frequency_for_ritual_specialist-accuracy=1.000000
2019-09-01 13:24:28,834 [INFO]  Epoch[294] Time cost=0.375
2019-09-01 13:24:28,842 [INFO]  Saved checkpoint to "model/Most_widespread_ritual_frequency_for_ritual_specialist_imputer/model-0294.params"
2019-09-01 13:24:28,875 [INFO]  Epoch[294] Validation-cross-entropy=0.000001
2019-09-01 13:24:28,878 [INFO]  Epoch[294] Validation-Most_widespread_ritual_frequency_for_ritual_specialist-accuracy=1.000000
2019-09-01 13:24:29,071 [INFO]  Epoch[295] Batch [0-21]	Speed: 1876.52 samples/sec	cross-entropy=0.000000	Most_widespread_ritual_frequency_for_ritual_specialist-accuracy=1.000000
2019-09-01 13:24:29,238 [INFO]  Epoch[295] Train-cross-entropy=0.000000
2019-09-01 13:24:29,241 [INFO]  Epoch[295] Train-Most_widespread_ritual_frequency_for_ritual_specialist-accuracy=1.000000
2019-09-01 13:24:29,244 [INFO]  Epoch[295] Time cost=0.363
2019-09-01 13:24:29,252 [INFO]  Saved checkpoint to "model/Most_widespread_ritual_frequency_for_ritual_specialist_imputer/model-0295.params"
2019-09-01 13:24:29,284 [INFO]  Epoch[295] Validation-cross-entropy=0.000001
2019-09-01 13:24:29,287 [INFO]  Epoch[295] Validation-Most_widespread_ritual_frequency_for_ritual_specialist-accuracy=1.000000
2019-09-01 13:24:29,483 [INFO]  Epoch[296] Batch [0-21]	Speed: 1815.47 samples/sec	cross-entropy=0.000000	Most_widespread_ritual_frequency_for_ritual_specialist-accuracy=1.000000
2019-09-01 13:24:29,648 [INFO]  Epoch[296] Train-cross-entropy=0.000000
2019-09-01 13:24:29,650 [INFO]  Epoch[296] Train-Most_widespread_ritual_frequency_for_ritual_specialist-accuracy=1.000000
2019-09-01 13:24:29,653 [INFO]  Epoch[296] Time cost=0.364
2019-09-01 13:24:29,661 [INFO]  Saved checkpoint to "model/Most_widespread_ritual_frequency_for_ritual_specialist_imputer/model-0296.params"
2019-09-01 13:24:29,694 [INFO]  Epoch[296] Validation-cross-entropy=0.000001
2019-09-01 13:24:29,696 [INFO]  Epoch[296] Validation-Most_widespread_ritual_frequency_for_ritual_specialist-accuracy=1.000000
2019-09-01 13:24:29,893 [INFO]  Epoch[297] Batch [0-21]	Speed: 1805.02 samples/sec	cross-entropy=0.000000	Most_widespread_ritual_frequency_for_ritual_specialist-accuracy=1.000000
2019-09-01 13:24:30,079 [INFO]  Epoch[297] Train-cross-entropy=0.000000
2019-09-01 13:24:30,081 [INFO]  Epoch[297] Train-Most_widespread_ritual_frequency_for_ritual_specialist-accuracy=1.000000
2019-09-01 13:24:30,084 [INFO]  Epoch[297] Time cost=0.385
2019-09-01 13:24:30,092 [INFO]  Saved checkpoint to "model/Most_widespread_ritual_frequency_for_ritual_specialist_imputer/model-0297.params"
2019-09-01 13:24:30,127 [INFO]  Epoch[297] Validation-cross-entropy=0.000001
2019-09-01 13:24:30,130 [INFO]  Epoch[297] Validation-Most_widespread_ritual_frequency_for_ritual_specialist-accuracy=1.000000
2019-09-01 13:24:30,335 [INFO]  Epoch[298] Batch [0-21]	Speed: 1754.56 samples/sec	cross-entropy=0.000000	Most_widespread_ritual_frequency_for_ritual_specialist-accuracy=1.000000
2019-09-01 13:24:30,508 [INFO]  Epoch[298] Train-cross-entropy=0.000000
2019-09-01 13:24:30,511 [INFO]  Epoch[298] Train-Most_widespread_ritual_frequency_for_ritual_specialist-accuracy=1.000000
2019-09-01 13:24:30,514 [INFO]  Epoch[298] Time cost=0.381
2019-09-01 13:24:30,522 [INFO]  Saved checkpoint to "model/Most_widespread_ritual_frequency_for_ritual_specialist_imputer/model-0298.params"
2019-09-01 13:24:30,555 [INFO]  Epoch[298] Validation-cross-entropy=0.000001
2019-09-01 13:24:30,557 [INFO]  Epoch[298] Validation-Most_widespread_ritual_frequency_for_ritual_specialist-accuracy=1.000000
2019-09-01 13:24:30,751 [INFO]  Epoch[299] Batch [0-21]	Speed: 1840.44 samples/sec	cross-entropy=0.000000	Most_widespread_ritual_frequency_for_ritual_specialist-accuracy=1.000000
2019-09-01 13:24:30,914 [INFO]  Epoch[299] Train-cross-entropy=0.000000
2019-09-01 13:24:30,917 [INFO]  Epoch[299] Train-Most_widespread_ritual_frequency_for_ritual_specialist-accuracy=1.000000
2019-09-01 13:24:30,919 [INFO]  Epoch[299] Time cost=0.360
2019-09-01 13:24:30,927 [INFO]  Saved checkpoint to "model/Most_widespread_ritual_frequency_for_ritual_specialist_imputer/model-0299.params"
2019-09-01 13:24:30,968 [INFO]  Epoch[299] Validation-cross-entropy=0.000001
2019-09-01 13:24:30,971 [INFO]  Epoch[299] Validation-Most_widespread_ritual_frequency_for_ritual_specialist-accuracy=1.000000
2019-09-01 13:24:31,171 [INFO]  Epoch[300] Batch [0-21]	Speed: 1796.52 samples/sec	cross-entropy=0.000000	Most_widespread_ritual_frequency_for_ritual_specialist-accuracy=1.000000
2019-09-01 13:24:31,335 [INFO]  Epoch[300] Train-cross-entropy=0.000000
2019-09-01 13:24:31,337 [INFO]  Epoch[300] Train-Most_widespread_ritual_frequency_for_ritual_specialist-accuracy=1.000000
2019-09-01 13:24:31,340 [INFO]  Epoch[300] Time cost=0.367
2019-09-01 13:24:31,348 [INFO]  Saved checkpoint to "model/Most_widespread_ritual_frequency_for_ritual_specialist_imputer/model-0300.params"
2019-09-01 13:24:31,381 [INFO]  Epoch[300] Validation-cross-entropy=0.000001
2019-09-01 13:24:31,383 [INFO]  Epoch[300] Validation-Most_widespread_ritual_frequency_for_ritual_specialist-accuracy=1.000000
2019-09-01 13:24:31,608 [INFO]  Epoch[301] Batch [0-21]	Speed: 1574.13 samples/sec	cross-entropy=0.000000	Most_widespread_ritual_frequency_for_ritual_specialist-accuracy=1.000000
2019-09-01 13:24:31,781 [INFO]  Epoch[301] Train-cross-entropy=0.000000
2019-09-01 13:24:31,784 [INFO]  Epoch[301] Train-Most_widespread_ritual_frequency_for_ritual_specialist-accuracy=1.000000
2019-09-01 13:24:31,786 [INFO]  Epoch[301] Time cost=0.400
2019-09-01 13:24:31,794 [INFO]  Saved checkpoint to "model/Most_widespread_ritual_frequency_for_ritual_specialist_imputer/model-0301.params"
2019-09-01 13:24:31,826 [INFO]  Epoch[301] Validation-cross-entropy=0.000001
2019-09-01 13:24:31,828 [INFO]  Epoch[301] Validation-Most_widespread_ritual_frequency_for_ritual_specialist-accuracy=1.000000
2019-09-01 13:24:32,017 [INFO]  Epoch[302] Batch [0-21]	Speed: 1897.07 samples/sec	cross-entropy=0.000000	Most_widespread_ritual_frequency_for_ritual_specialist-accuracy=1.000000
2019-09-01 13:24:32,185 [INFO]  Epoch[302] Train-cross-entropy=0.000000
2019-09-01 13:24:32,188 [INFO]  Epoch[302] Train-Most_widespread_ritual_frequency_for_ritual_specialist-accuracy=1.000000
2019-09-01 13:24:32,191 [INFO]  Epoch[302] Time cost=0.360
2019-09-01 13:24:32,199 [INFO]  Saved checkpoint to "model/Most_widespread_ritual_frequency_for_ritual_specialist_imputer/model-0302.params"
2019-09-01 13:24:32,233 [INFO]  Epoch[302] Validation-cross-entropy=0.000001
2019-09-01 13:24:32,235 [INFO]  Epoch[302] Validation-Most_widespread_ritual_frequency_for_ritual_specialist-accuracy=1.000000
2019-09-01 13:24:32,430 [INFO]  Epoch[303] Batch [0-21]	Speed: 1828.32 samples/sec	cross-entropy=0.000000	Most_widespread_ritual_frequency_for_ritual_specialist-accuracy=1.000000
2019-09-01 13:24:32,597 [INFO]  Epoch[303] Train-cross-entropy=0.000000
2019-09-01 13:24:32,599 [INFO]  Epoch[303] Train-Most_widespread_ritual_frequency_for_ritual_specialist-accuracy=1.000000
2019-09-01 13:24:32,602 [INFO]  Epoch[303] Time cost=0.363
2019-09-01 13:24:32,610 [INFO]  Saved checkpoint to "model/Most_widespread_ritual_frequency_for_ritual_specialist_imputer/model-0303.params"
2019-09-01 13:24:32,642 [INFO]  Epoch[303] Validation-cross-entropy=0.000000
2019-09-01 13:24:32,645 [INFO]  Epoch[303] Validation-Most_widespread_ritual_frequency_for_ritual_specialist-accuracy=1.000000
2019-09-01 13:24:32,836 [INFO]  Epoch[304] Batch [0-21]	Speed: 1875.91 samples/sec	cross-entropy=0.000000	Most_widespread_ritual_frequency_for_ritual_specialist-accuracy=1.000000
2019-09-01 13:24:33,006 [INFO]  Epoch[304] Train-cross-entropy=0.000000
2019-09-01 13:24:33,009 [INFO]  Epoch[304] Train-Most_widespread_ritual_frequency_for_ritual_specialist-accuracy=1.000000
2019-09-01 13:24:33,012 [INFO]  Epoch[304] Time cost=0.364
2019-09-01 13:24:33,020 [INFO]  Saved checkpoint to "model/Most_widespread_ritual_frequency_for_ritual_specialist_imputer/model-0304.params"
2019-09-01 13:24:33,061 [INFO]  Epoch[304] Validation-cross-entropy=0.000000
2019-09-01 13:24:33,063 [INFO]  Epoch[304] Validation-Most_widespread_ritual_frequency_for_ritual_specialist-accuracy=1.000000
2019-09-01 13:24:33,275 [INFO]  Epoch[305] Batch [0-21]	Speed: 1696.29 samples/sec	cross-entropy=0.000000	Most_widespread_ritual_frequency_for_ritual_specialist-accuracy=1.000000
2019-09-01 13:24:33,442 [INFO]  Epoch[305] Train-cross-entropy=0.000000
2019-09-01 13:24:33,445 [INFO]  Epoch[305] Train-Most_widespread_ritual_frequency_for_ritual_specialist-accuracy=1.000000
2019-09-01 13:24:33,447 [INFO]  Epoch[305] Time cost=0.381
2019-09-01 13:24:33,455 [INFO]  Saved checkpoint to "model/Most_widespread_ritual_frequency_for_ritual_specialist_imputer/model-0305.params"
2019-09-01 13:24:33,494 [INFO]  Epoch[305] Validation-cross-entropy=0.000000
2019-09-01 13:24:33,497 [INFO]  Epoch[305] Validation-Most_widespread_ritual_frequency_for_ritual_specialist-accuracy=1.000000
2019-09-01 13:24:33,695 [INFO]  Epoch[306] Batch [0-21]	Speed: 1816.46 samples/sec	cross-entropy=0.000000	Most_widespread_ritual_frequency_for_ritual_specialist-accuracy=1.000000
2019-09-01 13:24:33,860 [INFO]  Epoch[306] Train-cross-entropy=0.000000
2019-09-01 13:24:33,863 [INFO]  Epoch[306] Train-Most_widespread_ritual_frequency_for_ritual_specialist-accuracy=1.000000
2019-09-01 13:24:33,865 [INFO]  Epoch[306] Time cost=0.366
2019-09-01 13:24:33,873 [INFO]  Saved checkpoint to "model/Most_widespread_ritual_frequency_for_ritual_specialist_imputer/model-0306.params"
2019-09-01 13:24:33,911 [INFO]  Epoch[306] Validation-cross-entropy=0.000000
2019-09-01 13:24:33,914 [INFO]  Epoch[306] Validation-Most_widespread_ritual_frequency_for_ritual_specialist-accuracy=1.000000
2019-09-01 13:24:34,117 [INFO]  Epoch[307] Batch [0-21]	Speed: 1777.37 samples/sec	cross-entropy=0.000000	Most_widespread_ritual_frequency_for_ritual_specialist-accuracy=1.000000
2019-09-01 13:24:34,286 [INFO]  Epoch[307] Train-cross-entropy=0.000000
2019-09-01 13:24:34,289 [INFO]  Epoch[307] Train-Most_widespread_ritual_frequency_for_ritual_specialist-accuracy=1.000000
2019-09-01 13:24:34,291 [INFO]  Epoch[307] Time cost=0.375
2019-09-01 13:24:34,300 [INFO]  Saved checkpoint to "model/Most_widespread_ritual_frequency_for_ritual_specialist_imputer/model-0307.params"
2019-09-01 13:24:34,332 [INFO]  Epoch[307] Validation-cross-entropy=0.000000
2019-09-01 13:24:34,335 [INFO]  Epoch[307] Validation-Most_widespread_ritual_frequency_for_ritual_specialist-accuracy=1.000000
2019-09-01 13:24:34,536 [INFO]  Epoch[308] Batch [0-21]	Speed: 1767.00 samples/sec	cross-entropy=0.000000	Most_widespread_ritual_frequency_for_ritual_specialist-accuracy=1.000000
2019-09-01 13:24:34,717 [INFO]  Epoch[308] Train-cross-entropy=0.000000
2019-09-01 13:24:34,720 [INFO]  Epoch[308] Train-Most_widespread_ritual_frequency_for_ritual_specialist-accuracy=1.000000
2019-09-01 13:24:34,722 [INFO]  Epoch[308] Time cost=0.385
2019-09-01 13:24:34,731 [INFO]  Saved checkpoint to "model/Most_widespread_ritual_frequency_for_ritual_specialist_imputer/model-0308.params"
2019-09-01 13:24:34,764 [INFO]  Epoch[308] Validation-cross-entropy=0.000000
2019-09-01 13:24:34,766 [INFO]  Epoch[308] Validation-Most_widespread_ritual_frequency_for_ritual_specialist-accuracy=1.000000
2019-09-01 13:24:34,957 [INFO]  Epoch[309] Batch [0-21]	Speed: 1873.77 samples/sec	cross-entropy=0.000000	Most_widespread_ritual_frequency_for_ritual_specialist-accuracy=1.000000
2019-09-01 13:24:35,126 [INFO]  Epoch[309] Train-cross-entropy=0.000000
2019-09-01 13:24:35,129 [INFO]  Epoch[309] Train-Most_widespread_ritual_frequency_for_ritual_specialist-accuracy=1.000000
2019-09-01 13:24:35,132 [INFO]  Epoch[309] Time cost=0.363
2019-09-01 13:24:35,140 [INFO]  Saved checkpoint to "model/Most_widespread_ritual_frequency_for_ritual_specialist_imputer/model-0309.params"
2019-09-01 13:24:35,173 [INFO]  Epoch[309] Validation-cross-entropy=0.000000
2019-09-01 13:24:35,175 [INFO]  Epoch[309] Validation-Most_widespread_ritual_frequency_for_ritual_specialist-accuracy=1.000000
2019-09-01 13:24:35,368 [INFO]  Epoch[310] Batch [0-21]	Speed: 1879.03 samples/sec	cross-entropy=0.000000	Most_widespread_ritual_frequency_for_ritual_specialist-accuracy=1.000000
2019-09-01 13:24:35,539 [INFO]  Epoch[310] Train-cross-entropy=0.000000
2019-09-01 13:24:35,542 [INFO]  Epoch[310] Train-Most_widespread_ritual_frequency_for_ritual_specialist-accuracy=1.000000
2019-09-01 13:24:35,544 [INFO]  Epoch[310] Time cost=0.367
2019-09-01 13:24:35,553 [INFO]  Saved checkpoint to "model/Most_widespread_ritual_frequency_for_ritual_specialist_imputer/model-0310.params"
2019-09-01 13:24:35,584 [INFO]  Epoch[310] Validation-cross-entropy=0.000000
2019-09-01 13:24:35,587 [INFO]  Epoch[310] Validation-Most_widespread_ritual_frequency_for_ritual_specialist-accuracy=1.000000
2019-09-01 13:24:35,785 [INFO]  Epoch[311] Batch [0-21]	Speed: 1805.94 samples/sec	cross-entropy=0.000000	Most_widespread_ritual_frequency_for_ritual_specialist-accuracy=1.000000
2019-09-01 13:24:35,961 [INFO]  Epoch[311] Train-cross-entropy=0.000000
2019-09-01 13:24:35,963 [INFO]  Epoch[311] Train-Most_widespread_ritual_frequency_for_ritual_specialist-accuracy=1.000000
2019-09-01 13:24:35,966 [INFO]  Epoch[311] Time cost=0.376
2019-09-01 13:24:35,974 [INFO]  Saved checkpoint to "model/Most_widespread_ritual_frequency_for_ritual_specialist_imputer/model-0311.params"
2019-09-01 13:24:36,006 [INFO]  Epoch[311] Validation-cross-entropy=0.000000
2019-09-01 13:24:36,009 [INFO]  Epoch[311] Validation-Most_widespread_ritual_frequency_for_ritual_specialist-accuracy=1.000000
2019-09-01 13:24:36,224 [INFO]  Epoch[312] Batch [0-21]	Speed: 1646.25 samples/sec	cross-entropy=0.000000	Most_widespread_ritual_frequency_for_ritual_specialist-accuracy=1.000000
2019-09-01 13:24:36,392 [INFO]  Epoch[312] Train-cross-entropy=0.000000
2019-09-01 13:24:36,395 [INFO]  Epoch[312] Train-Most_widespread_ritual_frequency_for_ritual_specialist-accuracy=1.000000
2019-09-01 13:24:36,397 [INFO]  Epoch[312] Time cost=0.386
2019-09-01 13:24:36,406 [INFO]  Saved checkpoint to "model/Most_widespread_ritual_frequency_for_ritual_specialist_imputer/model-0312.params"
2019-09-01 13:24:36,439 [INFO]  Epoch[312] Validation-cross-entropy=0.000000
2019-09-01 13:24:36,442 [INFO]  Epoch[312] Validation-Most_widespread_ritual_frequency_for_ritual_specialist-accuracy=1.000000
2019-09-01 13:24:36,643 [INFO]  Epoch[313] Batch [0-21]	Speed: 1757.94 samples/sec	cross-entropy=0.000000	Most_widespread_ritual_frequency_for_ritual_specialist-accuracy=1.000000
2019-09-01 13:24:36,808 [INFO]  Epoch[313] Train-cross-entropy=0.000000
2019-09-01 13:24:36,811 [INFO]  Epoch[313] Train-Most_widespread_ritual_frequency_for_ritual_specialist-accuracy=1.000000
2019-09-01 13:24:36,813 [INFO]  Epoch[313] Time cost=0.370
2019-09-01 13:24:36,822 [INFO]  Saved checkpoint to "model/Most_widespread_ritual_frequency_for_ritual_specialist_imputer/model-0313.params"
2019-09-01 13:24:36,854 [INFO]  Epoch[313] Validation-cross-entropy=0.000000
2019-09-01 13:24:36,856 [INFO]  Epoch[313] Validation-Most_widespread_ritual_frequency_for_ritual_specialist-accuracy=1.000000
2019-09-01 13:24:37,047 [INFO]  Epoch[314] Batch [0-21]	Speed: 1873.09 samples/sec	cross-entropy=0.000000	Most_widespread_ritual_frequency_for_ritual_specialist-accuracy=1.000000
2019-09-01 13:24:37,214 [INFO]  Epoch[314] Train-cross-entropy=0.000000
2019-09-01 13:24:37,217 [INFO]  Epoch[314] Train-Most_widespread_ritual_frequency_for_ritual_specialist-accuracy=1.000000
2019-09-01 13:24:37,219 [INFO]  Epoch[314] Time cost=0.360
2019-09-01 13:24:37,228 [INFO]  Saved checkpoint to "model/Most_widespread_ritual_frequency_for_ritual_specialist_imputer/model-0314.params"
2019-09-01 13:24:37,259 [INFO]  Epoch[314] Validation-cross-entropy=0.000000
2019-09-01 13:24:37,262 [INFO]  Epoch[314] Validation-Most_widespread_ritual_frequency_for_ritual_specialist-accuracy=1.000000
2019-09-01 13:24:37,459 [INFO]  Epoch[315] Batch [0-21]	Speed: 1808.75 samples/sec	cross-entropy=0.000000	Most_widespread_ritual_frequency_for_ritual_specialist-accuracy=1.000000
2019-09-01 13:24:37,629 [INFO]  Epoch[315] Train-cross-entropy=0.000000
2019-09-01 13:24:37,632 [INFO]  Epoch[315] Train-Most_widespread_ritual_frequency_for_ritual_specialist-accuracy=1.000000
2019-09-01 13:24:37,634 [INFO]  Epoch[315] Time cost=0.370
2019-09-01 13:24:37,642 [INFO]  Saved checkpoint to "model/Most_widespread_ritual_frequency_for_ritual_specialist_imputer/model-0315.params"
2019-09-01 13:24:37,673 [INFO]  Epoch[315] Validation-cross-entropy=0.000000
2019-09-01 13:24:37,676 [INFO]  Epoch[315] Validation-Most_widespread_ritual_frequency_for_ritual_specialist-accuracy=1.000000
2019-09-01 13:24:37,868 [INFO]  Epoch[316] Batch [0-21]	Speed: 1862.29 samples/sec	cross-entropy=0.000000	Most_widespread_ritual_frequency_for_ritual_specialist-accuracy=1.000000
2019-09-01 13:24:38,036 [INFO]  Epoch[316] Train-cross-entropy=0.000000
2019-09-01 13:24:38,039 [INFO]  Epoch[316] Train-Most_widespread_ritual_frequency_for_ritual_specialist-accuracy=1.000000
2019-09-01 13:24:38,041 [INFO]  Epoch[316] Time cost=0.363
2019-09-01 13:24:38,049 [INFO]  Saved checkpoint to "model/Most_widespread_ritual_frequency_for_ritual_specialist_imputer/model-0316.params"
2019-09-01 13:24:38,083 [INFO]  Epoch[316] Validation-cross-entropy=0.000000
2019-09-01 13:24:38,086 [INFO]  Epoch[316] Validation-Most_widespread_ritual_frequency_for_ritual_specialist-accuracy=1.000000
2019-09-01 13:24:38,283 [INFO]  Epoch[317] Batch [0-21]	Speed: 1842.34 samples/sec	cross-entropy=0.000000	Most_widespread_ritual_frequency_for_ritual_specialist-accuracy=1.000000
2019-09-01 13:24:38,459 [INFO]  Epoch[317] Train-cross-entropy=0.000000
2019-09-01 13:24:38,462 [INFO]  Epoch[317] Train-Most_widespread_ritual_frequency_for_ritual_specialist-accuracy=1.000000
2019-09-01 13:24:38,465 [INFO]  Epoch[317] Time cost=0.376
2019-09-01 13:24:38,473 [INFO]  Saved checkpoint to "model/Most_widespread_ritual_frequency_for_ritual_specialist_imputer/model-0317.params"
2019-09-01 13:24:38,506 [INFO]  Epoch[317] Validation-cross-entropy=0.000000
2019-09-01 13:24:38,509 [INFO]  Epoch[317] Validation-Most_widespread_ritual_frequency_for_ritual_specialist-accuracy=1.000000
2019-09-01 13:24:38,703 [INFO]  Epoch[318] Batch [0-21]	Speed: 1840.15 samples/sec	cross-entropy=0.000000	Most_widespread_ritual_frequency_for_ritual_specialist-accuracy=1.000000
2019-09-01 13:24:38,867 [INFO]  Epoch[318] Train-cross-entropy=0.000000
2019-09-01 13:24:38,870 [INFO]  Epoch[318] Train-Most_widespread_ritual_frequency_for_ritual_specialist-accuracy=1.000000
2019-09-01 13:24:38,872 [INFO]  Epoch[318] Time cost=0.360
2019-09-01 13:24:38,880 [INFO]  Saved checkpoint to "model/Most_widespread_ritual_frequency_for_ritual_specialist_imputer/model-0318.params"
2019-09-01 13:24:38,912 [INFO]  Epoch[318] Validation-cross-entropy=0.000000
2019-09-01 13:24:38,915 [INFO]  Epoch[318] Validation-Most_widespread_ritual_frequency_for_ritual_specialist-accuracy=1.000000
2019-09-01 13:24:39,109 [INFO]  Epoch[319] Batch [0-21]	Speed: 1832.30 samples/sec	cross-entropy=0.000000	Most_widespread_ritual_frequency_for_ritual_specialist-accuracy=1.000000
2019-09-01 13:24:39,275 [INFO]  Epoch[319] Train-cross-entropy=0.000000
2019-09-01 13:24:39,278 [INFO]  Epoch[319] Train-Most_widespread_ritual_frequency_for_ritual_specialist-accuracy=1.000000
2019-09-01 13:24:39,281 [INFO]  Epoch[319] Time cost=0.364
2019-09-01 13:24:39,289 [INFO]  Saved checkpoint to "model/Most_widespread_ritual_frequency_for_ritual_specialist_imputer/model-0319.params"
2019-09-01 13:24:39,322 [INFO]  Epoch[319] Validation-cross-entropy=0.000000
2019-09-01 13:24:39,324 [INFO]  Epoch[319] Validation-Most_widespread_ritual_frequency_for_ritual_specialist-accuracy=1.000000
2019-09-01 13:24:39,515 [INFO]  Epoch[320] Batch [0-21]	Speed: 1873.05 samples/sec	cross-entropy=0.000000	Most_widespread_ritual_frequency_for_ritual_specialist-accuracy=1.000000
2019-09-01 13:24:39,683 [INFO]  Epoch[320] Train-cross-entropy=0.000000
2019-09-01 13:24:39,686 [INFO]  Epoch[320] Train-Most_widespread_ritual_frequency_for_ritual_specialist-accuracy=1.000000
2019-09-01 13:24:39,689 [INFO]  Epoch[320] Time cost=0.362
2019-09-01 13:24:39,697 [INFO]  Saved checkpoint to "model/Most_widespread_ritual_frequency_for_ritual_specialist_imputer/model-0320.params"
2019-09-01 13:24:39,731 [INFO]  Epoch[320] Validation-cross-entropy=0.000000
2019-09-01 13:24:39,734 [INFO]  Epoch[320] Validation-Most_widespread_ritual_frequency_for_ritual_specialist-accuracy=1.000000
2019-09-01 13:24:39,930 [INFO]  Epoch[321] Batch [0-21]	Speed: 1818.84 samples/sec	cross-entropy=0.000000	Most_widespread_ritual_frequency_for_ritual_specialist-accuracy=1.000000
2019-09-01 13:24:40,097 [INFO]  Epoch[321] Train-cross-entropy=0.000000
2019-09-01 13:24:40,100 [INFO]  Epoch[321] Train-Most_widespread_ritual_frequency_for_ritual_specialist-accuracy=1.000000
2019-09-01 13:24:40,103 [INFO]  Epoch[321] Time cost=0.366
2019-09-01 13:24:40,111 [INFO]  Saved checkpoint to "model/Most_widespread_ritual_frequency_for_ritual_specialist_imputer/model-0321.params"
2019-09-01 13:24:40,145 [INFO]  Epoch[321] Validation-cross-entropy=0.000000
2019-09-01 13:24:40,147 [INFO]  Epoch[321] Validation-Most_widespread_ritual_frequency_for_ritual_specialist-accuracy=1.000000
2019-09-01 13:24:40,339 [INFO]  Epoch[322] Batch [0-21]	Speed: 1856.88 samples/sec	cross-entropy=0.000000	Most_widespread_ritual_frequency_for_ritual_specialist-accuracy=1.000000
2019-09-01 13:24:40,506 [INFO]  Epoch[322] Train-cross-entropy=0.000000
2019-09-01 13:24:40,508 [INFO]  Epoch[322] Train-Most_widespread_ritual_frequency_for_ritual_specialist-accuracy=1.000000
2019-09-01 13:24:40,510 [INFO]  Epoch[322] Time cost=0.361
2019-09-01 13:24:40,519 [INFO]  Saved checkpoint to "model/Most_widespread_ritual_frequency_for_ritual_specialist_imputer/model-0322.params"
2019-09-01 13:24:40,554 [INFO]  Epoch[322] Validation-cross-entropy=0.000000
2019-09-01 13:24:40,557 [INFO]  Epoch[322] Validation-Most_widespread_ritual_frequency_for_ritual_specialist-accuracy=1.000000
2019-09-01 13:24:40,757 [INFO]  Epoch[323] Batch [0-21]	Speed: 1801.79 samples/sec	cross-entropy=0.000000	Most_widespread_ritual_frequency_for_ritual_specialist-accuracy=1.000000
2019-09-01 13:24:40,926 [INFO]  Epoch[323] Train-cross-entropy=0.000000
2019-09-01 13:24:40,929 [INFO]  Epoch[323] Train-Most_widespread_ritual_frequency_for_ritual_specialist-accuracy=1.000000
2019-09-01 13:24:40,931 [INFO]  Epoch[323] Time cost=0.372
2019-09-01 13:24:40,940 [INFO]  Saved checkpoint to "model/Most_widespread_ritual_frequency_for_ritual_specialist_imputer/model-0323.params"
2019-09-01 13:24:40,974 [INFO]  Epoch[323] Validation-cross-entropy=0.000000
2019-09-01 13:24:40,977 [INFO]  Epoch[323] Validation-Most_widespread_ritual_frequency_for_ritual_specialist-accuracy=1.000000
2019-09-01 13:24:41,184 [INFO]  Epoch[324] Batch [0-21]	Speed: 1751.48 samples/sec	cross-entropy=0.000000	Most_widespread_ritual_frequency_for_ritual_specialist-accuracy=1.000000
2019-09-01 13:24:41,362 [INFO]  Epoch[324] Train-cross-entropy=0.000000
2019-09-01 13:24:41,365 [INFO]  Epoch[324] Train-Most_widespread_ritual_frequency_for_ritual_specialist-accuracy=1.000000
2019-09-01 13:24:41,368 [INFO]  Epoch[324] Time cost=0.388
2019-09-01 13:24:41,376 [INFO]  Saved checkpoint to "model/Most_widespread_ritual_frequency_for_ritual_specialist_imputer/model-0324.params"
2019-09-01 13:24:41,407 [INFO]  Epoch[324] Validation-cross-entropy=0.000000
2019-09-01 13:24:41,410 [INFO]  Epoch[324] Validation-Most_widespread_ritual_frequency_for_ritual_specialist-accuracy=1.000000
2019-09-01 13:24:41,629 [INFO]  Epoch[325] Batch [0-21]	Speed: 1610.52 samples/sec	cross-entropy=0.000000	Most_widespread_ritual_frequency_for_ritual_specialist-accuracy=1.000000
2019-09-01 13:24:41,793 [INFO]  Epoch[325] Train-cross-entropy=0.000000
2019-09-01 13:24:41,796 [INFO]  Epoch[325] Train-Most_widespread_ritual_frequency_for_ritual_specialist-accuracy=1.000000
2019-09-01 13:24:41,799 [INFO]  Epoch[325] Time cost=0.386
2019-09-01 13:24:41,806 [INFO]  Saved checkpoint to "model/Most_widespread_ritual_frequency_for_ritual_specialist_imputer/model-0325.params"
2019-09-01 13:24:41,846 [INFO]  Epoch[325] Validation-cross-entropy=0.000000
2019-09-01 13:24:41,848 [INFO]  Epoch[325] Validation-Most_widespread_ritual_frequency_for_ritual_specialist-accuracy=1.000000
2019-09-01 13:24:42,052 [INFO]  Epoch[326] Batch [0-21]	Speed: 1771.13 samples/sec	cross-entropy=0.000000	Most_widespread_ritual_frequency_for_ritual_specialist-accuracy=1.000000
2019-09-01 13:24:42,218 [INFO]  Epoch[326] Train-cross-entropy=0.000000
2019-09-01 13:24:42,221 [INFO]  Epoch[326] Train-Most_widespread_ritual_frequency_for_ritual_specialist-accuracy=1.000000
2019-09-01 13:24:42,224 [INFO]  Epoch[326] Time cost=0.373
2019-09-01 13:24:42,232 [INFO]  Saved checkpoint to "model/Most_widespread_ritual_frequency_for_ritual_specialist_imputer/model-0326.params"
2019-09-01 13:24:42,266 [INFO]  Epoch[326] Validation-cross-entropy=0.000000
2019-09-01 13:24:42,269 [INFO]  Epoch[326] Validation-Most_widespread_ritual_frequency_for_ritual_specialist-accuracy=1.000000
2019-09-01 13:24:42,463 [INFO]  Epoch[327] Batch [0-21]	Speed: 1872.55 samples/sec	cross-entropy=0.000000	Most_widespread_ritual_frequency_for_ritual_specialist-accuracy=1.000000
2019-09-01 13:24:42,632 [INFO]  Epoch[327] Train-cross-entropy=0.000000
2019-09-01 13:24:42,635 [INFO]  Epoch[327] Train-Most_widespread_ritual_frequency_for_ritual_specialist-accuracy=1.000000
2019-09-01 13:24:42,637 [INFO]  Epoch[327] Time cost=0.365
2019-09-01 13:24:42,646 [INFO]  Saved checkpoint to "model/Most_widespread_ritual_frequency_for_ritual_specialist_imputer/model-0327.params"
2019-09-01 13:24:42,677 [INFO]  Epoch[327] Validation-cross-entropy=0.000000
2019-09-01 13:24:42,680 [INFO]  Epoch[327] Validation-Most_widespread_ritual_frequency_for_ritual_specialist-accuracy=1.000000
2019-09-01 13:24:42,875 [INFO]  Epoch[328] Batch [0-21]	Speed: 1824.64 samples/sec	cross-entropy=0.000000	Most_widespread_ritual_frequency_for_ritual_specialist-accuracy=1.000000
2019-09-01 13:24:43,045 [INFO]  Epoch[328] Train-cross-entropy=0.000000
2019-09-01 13:24:43,048 [INFO]  Epoch[328] Train-Most_widespread_ritual_frequency_for_ritual_specialist-accuracy=1.000000
2019-09-01 13:24:43,051 [INFO]  Epoch[328] Time cost=0.368
2019-09-01 13:24:43,059 [INFO]  Saved checkpoint to "model/Most_widespread_ritual_frequency_for_ritual_specialist_imputer/model-0328.params"
2019-09-01 13:24:43,092 [INFO]  Epoch[328] Validation-cross-entropy=0.000000
2019-09-01 13:24:43,095 [INFO]  Epoch[328] Validation-Most_widespread_ritual_frequency_for_ritual_specialist-accuracy=1.000000
2019-09-01 13:24:43,286 [INFO]  Epoch[329] Batch [0-21]	Speed: 1865.75 samples/sec	cross-entropy=0.000000	Most_widespread_ritual_frequency_for_ritual_specialist-accuracy=1.000000
2019-09-01 13:24:43,461 [INFO]  Epoch[329] Train-cross-entropy=0.000000
2019-09-01 13:24:43,464 [INFO]  Epoch[329] Train-Most_widespread_ritual_frequency_for_ritual_specialist-accuracy=1.000000
2019-09-01 13:24:43,467 [INFO]  Epoch[329] Time cost=0.369
2019-09-01 13:24:43,475 [INFO]  Saved checkpoint to "model/Most_widespread_ritual_frequency_for_ritual_specialist_imputer/model-0329.params"
2019-09-01 13:24:43,513 [INFO]  Epoch[329] Validation-cross-entropy=0.000000
2019-09-01 13:24:43,516 [INFO]  Epoch[329] Validation-Most_widespread_ritual_frequency_for_ritual_specialist-accuracy=1.000000
2019-09-01 13:24:43,714 [INFO]  Epoch[330] Batch [0-21]	Speed: 1856.34 samples/sec	cross-entropy=0.000000	Most_widespread_ritual_frequency_for_ritual_specialist-accuracy=1.000000
2019-09-01 13:24:43,884 [INFO]  Epoch[330] Train-cross-entropy=0.000000
2019-09-01 13:24:43,887 [INFO]  Epoch[330] Train-Most_widespread_ritual_frequency_for_ritual_specialist-accuracy=1.000000
2019-09-01 13:24:43,889 [INFO]  Epoch[330] Time cost=0.370
2019-09-01 13:24:43,897 [INFO]  Saved checkpoint to "model/Most_widespread_ritual_frequency_for_ritual_specialist_imputer/model-0330.params"
2019-09-01 13:24:43,929 [INFO]  Epoch[330] Validation-cross-entropy=0.000000
2019-09-01 13:24:43,931 [INFO]  Epoch[330] Validation-Most_widespread_ritual_frequency_for_ritual_specialist-accuracy=1.000000
2019-09-01 13:24:44,122 [INFO]  Epoch[331] Batch [0-21]	Speed: 1869.74 samples/sec	cross-entropy=0.000000	Most_widespread_ritual_frequency_for_ritual_specialist-accuracy=1.000000
2019-09-01 13:24:44,303 [INFO]  Epoch[331] Train-cross-entropy=0.000000
2019-09-01 13:24:44,305 [INFO]  Epoch[331] Train-Most_widespread_ritual_frequency_for_ritual_specialist-accuracy=1.000000
2019-09-01 13:24:44,308 [INFO]  Epoch[331] Time cost=0.374
2019-09-01 13:24:44,316 [INFO]  Saved checkpoint to "model/Most_widespread_ritual_frequency_for_ritual_specialist_imputer/model-0331.params"
2019-09-01 13:24:44,348 [INFO]  Epoch[331] Validation-cross-entropy=0.000000
2019-09-01 13:24:44,351 [INFO]  Epoch[331] Validation-Most_widespread_ritual_frequency_for_ritual_specialist-accuracy=1.000000
2019-09-01 13:24:44,543 [INFO]  Epoch[332] Batch [0-21]	Speed: 1860.10 samples/sec	cross-entropy=0.000000	Most_widespread_ritual_frequency_for_ritual_specialist-accuracy=1.000000
2019-09-01 13:24:44,709 [INFO]  Epoch[332] Train-cross-entropy=0.000000
2019-09-01 13:24:44,712 [INFO]  Epoch[332] Train-Most_widespread_ritual_frequency_for_ritual_specialist-accuracy=1.000000
2019-09-01 13:24:44,714 [INFO]  Epoch[332] Time cost=0.361
2019-09-01 13:24:44,722 [INFO]  Saved checkpoint to "model/Most_widespread_ritual_frequency_for_ritual_specialist_imputer/model-0332.params"
2019-09-01 13:24:44,756 [INFO]  Epoch[332] Validation-cross-entropy=0.000000
2019-09-01 13:24:44,759 [INFO]  Epoch[332] Validation-Most_widespread_ritual_frequency_for_ritual_specialist-accuracy=1.000000
2019-09-01 13:24:44,953 [INFO]  Epoch[333] Batch [0-21]	Speed: 1856.16 samples/sec	cross-entropy=0.000000	Most_widespread_ritual_frequency_for_ritual_specialist-accuracy=1.000000
2019-09-01 13:24:45,122 [INFO]  Epoch[333] Train-cross-entropy=0.000000
2019-09-01 13:24:45,125 [INFO]  Epoch[333] Train-Most_widespread_ritual_frequency_for_ritual_specialist-accuracy=1.000000
2019-09-01 13:24:45,127 [INFO]  Epoch[333] Time cost=0.365
2019-09-01 13:24:45,136 [INFO]  Saved checkpoint to "model/Most_widespread_ritual_frequency_for_ritual_specialist_imputer/model-0333.params"
2019-09-01 13:24:45,171 [INFO]  Epoch[333] Validation-cross-entropy=0.000000
2019-09-01 13:24:45,174 [INFO]  Epoch[333] Validation-Most_widespread_ritual_frequency_for_ritual_specialist-accuracy=1.000000
2019-09-01 13:24:45,365 [INFO]  Epoch[334] Batch [0-21]	Speed: 1871.21 samples/sec	cross-entropy=0.000000	Most_widespread_ritual_frequency_for_ritual_specialist-accuracy=1.000000
2019-09-01 13:24:45,532 [INFO]  Epoch[334] Train-cross-entropy=0.000000
2019-09-01 13:24:45,536 [INFO]  Epoch[334] Train-Most_widespread_ritual_frequency_for_ritual_specialist-accuracy=1.000000
2019-09-01 13:24:45,538 [INFO]  Epoch[334] Time cost=0.362
2019-09-01 13:24:45,547 [INFO]  Saved checkpoint to "model/Most_widespread_ritual_frequency_for_ritual_specialist_imputer/model-0334.params"
2019-09-01 13:24:45,580 [INFO]  Epoch[334] Validation-cross-entropy=0.000000
2019-09-01 13:24:45,583 [INFO]  Epoch[334] Validation-Most_widespread_ritual_frequency_for_ritual_specialist-accuracy=1.000000
2019-09-01 13:24:45,779 [INFO]  Epoch[335] Batch [0-21]	Speed: 1826.35 samples/sec	cross-entropy=0.000000	Most_widespread_ritual_frequency_for_ritual_specialist-accuracy=1.000000
2019-09-01 13:24:45,944 [INFO]  Epoch[335] Train-cross-entropy=0.000000
2019-09-01 13:24:45,947 [INFO]  Epoch[335] Train-Most_widespread_ritual_frequency_for_ritual_specialist-accuracy=1.000000
2019-09-01 13:24:45,949 [INFO]  Epoch[335] Time cost=0.363
2019-09-01 13:24:45,957 [INFO]  Saved checkpoint to "model/Most_widespread_ritual_frequency_for_ritual_specialist_imputer/model-0335.params"
2019-09-01 13:24:45,993 [INFO]  Epoch[335] Validation-cross-entropy=0.000000
2019-09-01 13:24:45,996 [INFO]  Epoch[335] Validation-Most_widespread_ritual_frequency_for_ritual_specialist-accuracy=1.000000
2019-09-01 13:24:46,189 [INFO]  Epoch[336] Batch [0-21]	Speed: 1842.55 samples/sec	cross-entropy=0.000000	Most_widespread_ritual_frequency_for_ritual_specialist-accuracy=1.000000
2019-09-01 13:24:46,358 [INFO]  Epoch[336] Train-cross-entropy=0.000000
2019-09-01 13:24:46,361 [INFO]  Epoch[336] Train-Most_widespread_ritual_frequency_for_ritual_specialist-accuracy=1.000000
2019-09-01 13:24:46,364 [INFO]  Epoch[336] Time cost=0.366
2019-09-01 13:24:46,372 [INFO]  Saved checkpoint to "model/Most_widespread_ritual_frequency_for_ritual_specialist_imputer/model-0336.params"
2019-09-01 13:24:46,404 [INFO]  Epoch[336] Validation-cross-entropy=0.000000
2019-09-01 13:24:46,406 [INFO]  Epoch[336] Validation-Most_widespread_ritual_frequency_for_ritual_specialist-accuracy=1.000000
2019-09-01 13:24:46,621 [INFO]  Epoch[337] Batch [0-21]	Speed: 1653.02 samples/sec	cross-entropy=0.000000	Most_widespread_ritual_frequency_for_ritual_specialist-accuracy=1.000000
2019-09-01 13:24:46,792 [INFO]  Epoch[337] Train-cross-entropy=0.000000
2019-09-01 13:24:46,795 [INFO]  Epoch[337] Train-Most_widespread_ritual_frequency_for_ritual_specialist-accuracy=1.000000
2019-09-01 13:24:46,797 [INFO]  Epoch[337] Time cost=0.389
2019-09-01 13:24:46,806 [INFO]  Saved checkpoint to "model/Most_widespread_ritual_frequency_for_ritual_specialist_imputer/model-0337.params"
2019-09-01 13:24:46,840 [INFO]  Epoch[337] Validation-cross-entropy=0.000000
2019-09-01 13:24:46,843 [INFO]  Epoch[337] Validation-Most_widespread_ritual_frequency_for_ritual_specialist-accuracy=1.000000
2019-09-01 13:24:47,040 [INFO]  Epoch[338] Batch [0-21]	Speed: 1848.86 samples/sec	cross-entropy=0.000000	Most_widespread_ritual_frequency_for_ritual_specialist-accuracy=1.000000
2019-09-01 13:24:47,209 [INFO]  Epoch[338] Train-cross-entropy=0.000000
2019-09-01 13:24:47,212 [INFO]  Epoch[338] Train-Most_widespread_ritual_frequency_for_ritual_specialist-accuracy=1.000000
2019-09-01 13:24:47,214 [INFO]  Epoch[338] Time cost=0.367
2019-09-01 13:24:47,222 [INFO]  Saved checkpoint to "model/Most_widespread_ritual_frequency_for_ritual_specialist_imputer/model-0338.params"
2019-09-01 13:24:47,253 [INFO]  Epoch[338] Validation-cross-entropy=0.000000
2019-09-01 13:24:47,257 [INFO]  Epoch[338] Validation-Most_widespread_ritual_frequency_for_ritual_specialist-accuracy=1.000000
2019-09-01 13:24:47,452 [INFO]  Epoch[339] Batch [0-21]	Speed: 1903.77 samples/sec	cross-entropy=0.000000	Most_widespread_ritual_frequency_for_ritual_specialist-accuracy=1.000000
2019-09-01 13:24:47,623 [INFO]  Epoch[339] Train-cross-entropy=0.000000
2019-09-01 13:24:47,626 [INFO]  Epoch[339] Train-Most_widespread_ritual_frequency_for_ritual_specialist-accuracy=1.000000
2019-09-01 13:24:47,629 [INFO]  Epoch[339] Time cost=0.368
2019-09-01 13:24:47,637 [INFO]  Saved checkpoint to "model/Most_widespread_ritual_frequency_for_ritual_specialist_imputer/model-0339.params"
2019-09-01 13:24:47,671 [INFO]  Epoch[339] Validation-cross-entropy=0.000000
2019-09-01 13:24:47,674 [INFO]  Epoch[339] Validation-Most_widespread_ritual_frequency_for_ritual_specialist-accuracy=1.000000
2019-09-01 13:24:47,867 [INFO]  Epoch[340] Batch [0-21]	Speed: 1853.03 samples/sec	cross-entropy=0.000000	Most_widespread_ritual_frequency_for_ritual_specialist-accuracy=1.000000
2019-09-01 13:24:48,033 [INFO]  Epoch[340] Train-cross-entropy=0.000000
2019-09-01 13:24:48,036 [INFO]  Epoch[340] Train-Most_widespread_ritual_frequency_for_ritual_specialist-accuracy=1.000000
2019-09-01 13:24:48,039 [INFO]  Epoch[340] Time cost=0.362
2019-09-01 13:24:48,047 [INFO]  Saved checkpoint to "model/Most_widespread_ritual_frequency_for_ritual_specialist_imputer/model-0340.params"
2019-09-01 13:24:48,082 [INFO]  Epoch[340] Validation-cross-entropy=0.000000
2019-09-01 13:24:48,085 [INFO]  Epoch[340] Validation-Most_widespread_ritual_frequency_for_ritual_specialist-accuracy=1.000000
2019-09-01 13:24:48,280 [INFO]  Epoch[341] Batch [0-21]	Speed: 1827.27 samples/sec	cross-entropy=0.000000	Most_widespread_ritual_frequency_for_ritual_specialist-accuracy=1.000000
2019-09-01 13:24:48,450 [INFO]  Epoch[341] Train-cross-entropy=0.000000
2019-09-01 13:24:48,453 [INFO]  Epoch[341] Train-Most_widespread_ritual_frequency_for_ritual_specialist-accuracy=1.000000
2019-09-01 13:24:48,455 [INFO]  Epoch[341] Time cost=0.368
2019-09-01 13:24:48,463 [INFO]  Saved checkpoint to "model/Most_widespread_ritual_frequency_for_ritual_specialist_imputer/model-0341.params"
2019-09-01 13:24:48,496 [INFO]  Epoch[341] Validation-cross-entropy=0.000000
2019-09-01 13:24:48,498 [INFO]  Epoch[341] Validation-Most_widespread_ritual_frequency_for_ritual_specialist-accuracy=1.000000
2019-09-01 13:24:48,704 [INFO]  Epoch[342] Batch [0-21]	Speed: 1720.18 samples/sec	cross-entropy=0.000000	Most_widespread_ritual_frequency_for_ritual_specialist-accuracy=1.000000
2019-09-01 13:24:48,870 [INFO]  Epoch[342] Train-cross-entropy=0.000000
2019-09-01 13:24:48,873 [INFO]  Epoch[342] Train-Most_widespread_ritual_frequency_for_ritual_specialist-accuracy=1.000000
2019-09-01 13:24:48,875 [INFO]  Epoch[342] Time cost=0.375
2019-09-01 13:24:48,883 [INFO]  Saved checkpoint to "model/Most_widespread_ritual_frequency_for_ritual_specialist_imputer/model-0342.params"
2019-09-01 13:24:48,917 [INFO]  Epoch[342] Validation-cross-entropy=0.000000
2019-09-01 13:24:48,921 [INFO]  Epoch[342] Validation-Most_widespread_ritual_frequency_for_ritual_specialist-accuracy=1.000000
2019-09-01 13:24:49,115 [INFO]  Epoch[343] Batch [0-21]	Speed: 1842.23 samples/sec	cross-entropy=0.000000	Most_widespread_ritual_frequency_for_ritual_specialist-accuracy=1.000000
2019-09-01 13:24:49,283 [INFO]  Epoch[343] Train-cross-entropy=0.000000
2019-09-01 13:24:49,285 [INFO]  Epoch[343] Train-Most_widespread_ritual_frequency_for_ritual_specialist-accuracy=1.000000
2019-09-01 13:24:49,288 [INFO]  Epoch[343] Time cost=0.365
2019-09-01 13:24:49,296 [INFO]  Saved checkpoint to "model/Most_widespread_ritual_frequency_for_ritual_specialist_imputer/model-0343.params"
2019-09-01 13:24:49,328 [INFO]  Epoch[343] Validation-cross-entropy=0.000000
2019-09-01 13:24:49,331 [INFO]  Epoch[343] Validation-Most_widespread_ritual_frequency_for_ritual_specialist-accuracy=1.000000
2019-09-01 13:24:49,532 [INFO]  Epoch[344] Batch [0-21]	Speed: 1798.12 samples/sec	cross-entropy=0.000000	Most_widespread_ritual_frequency_for_ritual_specialist-accuracy=1.000000
2019-09-01 13:24:49,702 [INFO]  Epoch[344] Train-cross-entropy=0.000000
2019-09-01 13:24:49,705 [INFO]  Epoch[344] Train-Most_widespread_ritual_frequency_for_ritual_specialist-accuracy=1.000000
2019-09-01 13:24:49,707 [INFO]  Epoch[344] Time cost=0.373
2019-09-01 13:24:49,717 [INFO]  Saved checkpoint to "model/Most_widespread_ritual_frequency_for_ritual_specialist_imputer/model-0344.params"
2019-09-01 13:24:49,758 [INFO]  Epoch[344] Validation-cross-entropy=0.000000
2019-09-01 13:24:49,761 [INFO]  Epoch[344] Validation-Most_widespread_ritual_frequency_for_ritual_specialist-accuracy=1.000000
2019-09-01 13:24:49,952 [INFO]  Epoch[345] Batch [0-21]	Speed: 1875.04 samples/sec	cross-entropy=0.000000	Most_widespread_ritual_frequency_for_ritual_specialist-accuracy=1.000000
2019-09-01 13:24:50,122 [INFO]  Epoch[345] Train-cross-entropy=0.000000
2019-09-01 13:24:50,125 [INFO]  Epoch[345] Train-Most_widespread_ritual_frequency_for_ritual_specialist-accuracy=1.000000
2019-09-01 13:24:50,128 [INFO]  Epoch[345] Time cost=0.364
2019-09-01 13:24:50,136 [INFO]  Saved checkpoint to "model/Most_widespread_ritual_frequency_for_ritual_specialist_imputer/model-0345.params"
2019-09-01 13:24:50,170 [INFO]  Epoch[345] Validation-cross-entropy=0.000000
2019-09-01 13:24:50,173 [INFO]  Epoch[345] Validation-Most_widespread_ritual_frequency_for_ritual_specialist-accuracy=1.000000
2019-09-01 13:24:50,369 [INFO]  Epoch[346] Batch [0-21]	Speed: 1819.42 samples/sec	cross-entropy=0.000000	Most_widespread_ritual_frequency_for_ritual_specialist-accuracy=1.000000
2019-09-01 13:24:50,535 [INFO]  Epoch[346] Train-cross-entropy=0.000000
2019-09-01 13:24:50,538 [INFO]  Epoch[346] Train-Most_widespread_ritual_frequency_for_ritual_specialist-accuracy=1.000000
2019-09-01 13:24:50,541 [INFO]  Epoch[346] Time cost=0.366
2019-09-01 13:24:50,549 [INFO]  Saved checkpoint to "model/Most_widespread_ritual_frequency_for_ritual_specialist_imputer/model-0346.params"
2019-09-01 13:24:50,585 [INFO]  Epoch[346] Validation-cross-entropy=0.000000
2019-09-01 13:24:50,588 [INFO]  Epoch[346] Validation-Most_widespread_ritual_frequency_for_ritual_specialist-accuracy=1.000000
2019-09-01 13:24:50,778 [INFO]  Epoch[347] Batch [0-21]	Speed: 1909.10 samples/sec	cross-entropy=0.000000	Most_widespread_ritual_frequency_for_ritual_specialist-accuracy=1.000000
2019-09-01 13:24:50,946 [INFO]  Epoch[347] Train-cross-entropy=0.000000
2019-09-01 13:24:50,949 [INFO]  Epoch[347] Train-Most_widespread_ritual_frequency_for_ritual_specialist-accuracy=1.000000
2019-09-01 13:24:50,951 [INFO]  Epoch[347] Time cost=0.360
2019-09-01 13:24:50,959 [INFO]  Saved checkpoint to "model/Most_widespread_ritual_frequency_for_ritual_specialist_imputer/model-0347.params"
2019-09-01 13:24:50,992 [INFO]  Epoch[347] Validation-cross-entropy=0.000000
2019-09-01 13:24:50,995 [INFO]  Epoch[347] Validation-Most_widespread_ritual_frequency_for_ritual_specialist-accuracy=1.000000
2019-09-01 13:24:51,192 [INFO]  Epoch[348] Batch [0-21]	Speed: 1798.46 samples/sec	cross-entropy=0.000000	Most_widespread_ritual_frequency_for_ritual_specialist-accuracy=1.000000
2019-09-01 13:24:51,373 [INFO]  Epoch[348] Train-cross-entropy=0.000000
2019-09-01 13:24:51,376 [INFO]  Epoch[348] Train-Most_widespread_ritual_frequency_for_ritual_specialist-accuracy=1.000000
2019-09-01 13:24:51,378 [INFO]  Epoch[348] Time cost=0.381
2019-09-01 13:24:51,386 [INFO]  Saved checkpoint to "model/Most_widespread_ritual_frequency_for_ritual_specialist_imputer/model-0348.params"
2019-09-01 13:24:51,423 [INFO]  Epoch[348] Validation-cross-entropy=0.000000
2019-09-01 13:24:51,426 [INFO]  Epoch[348] Validation-Most_widespread_ritual_frequency_for_ritual_specialist-accuracy=1.000000
2019-09-01 13:24:51,667 [INFO]  Epoch[349] Batch [0-21]	Speed: 1478.59 samples/sec	cross-entropy=0.000000	Most_widespread_ritual_frequency_for_ritual_specialist-accuracy=1.000000
2019-09-01 13:24:51,832 [INFO]  Epoch[349] Train-cross-entropy=0.000000
2019-09-01 13:24:51,834 [INFO]  Epoch[349] Train-Most_widespread_ritual_frequency_for_ritual_specialist-accuracy=1.000000
2019-09-01 13:24:51,837 [INFO]  Epoch[349] Time cost=0.408
2019-09-01 13:24:51,845 [INFO]  Saved checkpoint to "model/Most_widespread_ritual_frequency_for_ritual_specialist_imputer/model-0349.params"
2019-09-01 13:24:51,878 [INFO]  Epoch[349] Validation-cross-entropy=0.000000
2019-09-01 13:24:51,880 [INFO]  Epoch[349] Validation-Most_widespread_ritual_frequency_for_ritual_specialist-accuracy=1.000000
2019-09-01 13:24:52,075 [INFO]  Epoch[350] Batch [0-21]	Speed: 1830.93 samples/sec	cross-entropy=0.000000	Most_widespread_ritual_frequency_for_ritual_specialist-accuracy=1.000000
2019-09-01 13:24:52,251 [INFO]  Epoch[350] Train-cross-entropy=0.000000
2019-09-01 13:24:52,254 [INFO]  Epoch[350] Train-Most_widespread_ritual_frequency_for_ritual_specialist-accuracy=1.000000
2019-09-01 13:24:52,256 [INFO]  Epoch[350] Time cost=0.374
2019-09-01 13:24:52,265 [INFO]  Saved checkpoint to "model/Most_widespread_ritual_frequency_for_ritual_specialist_imputer/model-0350.params"
2019-09-01 13:24:52,301 [INFO]  Epoch[350] Validation-cross-entropy=0.000000
2019-09-01 13:24:52,304 [INFO]  Epoch[350] Validation-Most_widespread_ritual_frequency_for_ritual_specialist-accuracy=1.000000
2019-09-01 13:24:52,500 [INFO]  Epoch[351] Batch [0-21]	Speed: 1843.15 samples/sec	cross-entropy=0.000000	Most_widespread_ritual_frequency_for_ritual_specialist-accuracy=1.000000
2019-09-01 13:24:52,675 [INFO]  Epoch[351] Train-cross-entropy=0.000000
2019-09-01 13:24:52,678 [INFO]  Epoch[351] Train-Most_widespread_ritual_frequency_for_ritual_specialist-accuracy=1.000000
2019-09-01 13:24:52,680 [INFO]  Epoch[351] Time cost=0.373
2019-09-01 13:24:52,689 [INFO]  Saved checkpoint to "model/Most_widespread_ritual_frequency_for_ritual_specialist_imputer/model-0351.params"
2019-09-01 13:24:52,721 [INFO]  Epoch[351] Validation-cross-entropy=0.000000
2019-09-01 13:24:52,724 [INFO]  Epoch[351] Validation-Most_widespread_ritual_frequency_for_ritual_specialist-accuracy=1.000000
2019-09-01 13:24:52,917 [INFO]  Epoch[352] Batch [0-21]	Speed: 1840.39 samples/sec	cross-entropy=0.000000	Most_widespread_ritual_frequency_for_ritual_specialist-accuracy=1.000000
2019-09-01 13:24:53,088 [INFO]  Epoch[352] Train-cross-entropy=0.000000
2019-09-01 13:24:53,091 [INFO]  Epoch[352] Train-Most_widespread_ritual_frequency_for_ritual_specialist-accuracy=1.000000
2019-09-01 13:24:53,094 [INFO]  Epoch[352] Time cost=0.368
2019-09-01 13:24:53,102 [INFO]  Saved checkpoint to "model/Most_widespread_ritual_frequency_for_ritual_specialist_imputer/model-0352.params"
2019-09-01 13:24:53,147 [INFO]  Epoch[352] Validation-cross-entropy=0.000000
2019-09-01 13:24:53,150 [INFO]  Epoch[352] Validation-Most_widespread_ritual_frequency_for_ritual_specialist-accuracy=1.000000
2019-09-01 13:24:53,345 [INFO]  Epoch[353] Batch [0-21]	Speed: 1831.44 samples/sec	cross-entropy=0.000000	Most_widespread_ritual_frequency_for_ritual_specialist-accuracy=1.000000
2019-09-01 13:24:53,516 [INFO]  Epoch[353] Train-cross-entropy=0.000000
2019-09-01 13:24:53,519 [INFO]  Epoch[353] Train-Most_widespread_ritual_frequency_for_ritual_specialist-accuracy=1.000000
2019-09-01 13:24:53,522 [INFO]  Epoch[353] Time cost=0.369
2019-09-01 13:24:53,531 [INFO]  Saved checkpoint to "model/Most_widespread_ritual_frequency_for_ritual_specialist_imputer/model-0353.params"
2019-09-01 13:24:53,562 [INFO]  Epoch[353] Validation-cross-entropy=0.000000
2019-09-01 13:24:53,565 [INFO]  Epoch[353] Validation-Most_widespread_ritual_frequency_for_ritual_specialist-accuracy=1.000000
2019-09-01 13:24:53,764 [INFO]  Epoch[354] Batch [0-21]	Speed: 1797.94 samples/sec	cross-entropy=0.000000	Most_widespread_ritual_frequency_for_ritual_specialist-accuracy=1.000000
2019-09-01 13:24:53,932 [INFO]  Epoch[354] Train-cross-entropy=0.000000
2019-09-01 13:24:53,934 [INFO]  Epoch[354] Train-Most_widespread_ritual_frequency_for_ritual_specialist-accuracy=1.000000
2019-09-01 13:24:53,937 [INFO]  Epoch[354] Time cost=0.369
2019-09-01 13:24:53,946 [INFO]  Saved checkpoint to "model/Most_widespread_ritual_frequency_for_ritual_specialist_imputer/model-0354.params"
2019-09-01 13:24:53,978 [INFO]  Epoch[354] Validation-cross-entropy=0.000000
2019-09-01 13:24:53,981 [INFO]  Epoch[354] Validation-Most_widespread_ritual_frequency_for_ritual_specialist-accuracy=1.000000
2019-09-01 13:24:54,174 [INFO]  Epoch[355] Batch [0-21]	Speed: 1872.90 samples/sec	cross-entropy=0.000000	Most_widespread_ritual_frequency_for_ritual_specialist-accuracy=1.000000
2019-09-01 13:24:54,342 [INFO]  Epoch[355] Train-cross-entropy=0.000000
2019-09-01 13:24:54,345 [INFO]  Epoch[355] Train-Most_widespread_ritual_frequency_for_ritual_specialist-accuracy=1.000000
2019-09-01 13:24:54,347 [INFO]  Epoch[355] Time cost=0.363
2019-09-01 13:24:54,355 [INFO]  Saved checkpoint to "model/Most_widespread_ritual_frequency_for_ritual_specialist_imputer/model-0355.params"
2019-09-01 13:24:54,387 [INFO]  No improvement detected for 5 epochs compared to 1.4305082949306324e-07 last error obtained: 1.4725817472083235e-07, stopping here
2019-09-01 13:24:54,390 [INFO]  
========== done (138.61053586006165 s) fit model
2019-09-01 13:24:57,352 [INFO]  CategoricalEncoder for column Most_widespread_ritual_frequency_per_participant                                found only 96 occurrences of value seasonally
2019-09-01 13:24:57,355 [INFO]  CategoricalEncoder for column Most_widespread_ritual_frequency_per_participant                                found only 92 occurrences of value yearly
2019-09-01 13:24:57,357 [INFO]  CategoricalEncoder for column Most_widespread_ritual_frequency_per_participant                                found only 63 occurrences of value monthly
2019-09-01 13:24:57,361 [INFO]  CategoricalEncoder for column Most_widespread_ritual_frequency_per_participant                                found only 31 occurrences of value once in a lifetime
2019-09-01 13:24:57,364 [INFO]  CategoricalEncoder for column Most_widespread_ritual_frequency_per_participant                                found only 10 occurrences of value once per generation
2019-09-01 13:24:57,366 [INFO]  CategoricalEncoder for column Most_widespread_ritual_frequency_per_participant                                found only 6 occurrences of value monthly/seasonal
2019-09-01 13:24:57,369 [INFO]  CategoricalEncoder for column Most_widespread_ritual_frequency_per_participant                                found only 3 occurrences of value seasonal
2019-09-01 13:24:59,322 [WARNING]  Test set does not contain any ocurrences of values [seasonal] in column [Most_widespread_ritual_frequency_per_participant], consider using a more representative test set.
2019-09-01 13:24:59,328 [INFO]  
========== start: fit model
2019-09-01 13:24:59,331 [WARNING]  Already bound, ignoring bind()
2019-09-01 13:24:59,534 [INFO]  Epoch[0] Batch [0-21]	Speed: 1805.09 samples/sec	cross-entropy=1.500442	Most_widespread_ritual_frequency_per_participant-accuracy=0.434659
2019-09-01 13:24:59,704 [INFO]  Epoch[0] Train-cross-entropy=1.066382
2019-09-01 13:24:59,706 [INFO]  Epoch[0] Train-Most_widespread_ritual_frequency_per_participant-accuracy=0.578947
2019-09-01 13:24:59,709 [INFO]  Epoch[0] Time cost=0.374
2019-09-01 13:24:59,717 [INFO]  Saved checkpoint to "model/Most_widespread_ritual_frequency_per_participant_imputer/model-0000.params"
2019-09-01 13:24:59,751 [INFO]  Epoch[0] Validation-cross-entropy=1.110547
2019-09-01 13:24:59,754 [INFO]  Epoch[0] Validation-Most_widespread_ritual_frequency_per_participant-accuracy=0.450000
2019-09-01 13:24:59,951 [INFO]  Epoch[1] Batch [0-21]	Speed: 1810.04 samples/sec	cross-entropy=0.702284	Most_widespread_ritual_frequency_per_participant-accuracy=0.732955
2019-09-01 13:25:00,126 [INFO]  Epoch[1] Train-cross-entropy=0.581917
2019-09-01 13:25:00,129 [INFO]  Epoch[1] Train-Most_widespread_ritual_frequency_per_participant-accuracy=0.792763
2019-09-01 13:25:00,131 [INFO]  Epoch[1] Time cost=0.374
2019-09-01 13:25:00,139 [INFO]  Saved checkpoint to "model/Most_widespread_ritual_frequency_per_participant_imputer/model-0001.params"
2019-09-01 13:25:00,180 [INFO]  Epoch[1] Validation-cross-entropy=0.615459
2019-09-01 13:25:00,183 [INFO]  Epoch[1] Validation-Most_widespread_ritual_frequency_per_participant-accuracy=0.850000
2019-09-01 13:25:00,378 [INFO]  Epoch[2] Batch [0-21]	Speed: 1840.52 samples/sec	cross-entropy=0.383310	Most_widespread_ritual_frequency_per_participant-accuracy=0.877841
2019-09-01 13:25:00,550 [INFO]  Epoch[2] Train-cross-entropy=0.339934
2019-09-01 13:25:00,554 [INFO]  Epoch[2] Train-Most_widespread_ritual_frequency_per_participant-accuracy=0.901316
2019-09-01 13:25:00,557 [INFO]  Epoch[2] Time cost=0.371
2019-09-01 13:25:00,564 [INFO]  Saved checkpoint to "model/Most_widespread_ritual_frequency_per_participant_imputer/model-0002.params"
2019-09-01 13:25:00,602 [INFO]  Epoch[2] Validation-cross-entropy=0.415001
2019-09-01 13:25:00,605 [INFO]  Epoch[2] Validation-Most_widespread_ritual_frequency_per_participant-accuracy=0.912500
2019-09-01 13:25:00,806 [INFO]  Epoch[3] Batch [0-21]	Speed: 1788.34 samples/sec	cross-entropy=0.226621	Most_widespread_ritual_frequency_per_participant-accuracy=0.928977
2019-09-01 13:25:00,972 [INFO]  Epoch[3] Train-cross-entropy=0.219339
2019-09-01 13:25:00,975 [INFO]  Epoch[3] Train-Most_widespread_ritual_frequency_per_participant-accuracy=0.937500
2019-09-01 13:25:00,977 [INFO]  Epoch[3] Time cost=0.370
2019-09-01 13:25:00,985 [INFO]  Saved checkpoint to "model/Most_widespread_ritual_frequency_per_participant_imputer/model-0003.params"
2019-09-01 13:25:01,025 [INFO]  Epoch[3] Validation-cross-entropy=0.301837
2019-09-01 13:25:01,028 [INFO]  Epoch[3] Validation-Most_widespread_ritual_frequency_per_participant-accuracy=0.912500
2019-09-01 13:25:01,224 [INFO]  Epoch[4] Batch [0-21]	Speed: 1856.92 samples/sec	cross-entropy=0.153095	Most_widespread_ritual_frequency_per_participant-accuracy=0.963068
2019-09-01 13:25:01,399 [INFO]  Epoch[4] Train-cross-entropy=0.153372
2019-09-01 13:25:01,402 [INFO]  Epoch[4] Train-Most_widespread_ritual_frequency_per_participant-accuracy=0.963816
2019-09-01 13:25:01,404 [INFO]  Epoch[4] Time cost=0.374
2019-09-01 13:25:01,413 [INFO]  Saved checkpoint to "model/Most_widespread_ritual_frequency_per_participant_imputer/model-0004.params"
2019-09-01 13:25:01,446 [INFO]  Epoch[4] Validation-cross-entropy=0.233555
2019-09-01 13:25:01,448 [INFO]  Epoch[4] Validation-Most_widespread_ritual_frequency_per_participant-accuracy=0.937500
2019-09-01 13:25:01,674 [INFO]  Epoch[5] Batch [0-21]	Speed: 1563.06 samples/sec	cross-entropy=0.112673	Most_widespread_ritual_frequency_per_participant-accuracy=0.974432
2019-09-01 13:25:01,850 [INFO]  Epoch[5] Train-cross-entropy=0.114013
2019-09-01 13:25:01,853 [INFO]  Epoch[5] Train-Most_widespread_ritual_frequency_per_participant-accuracy=0.970395
2019-09-01 13:25:01,856 [INFO]  Epoch[5] Time cost=0.405
2019-09-01 13:25:01,864 [INFO]  Saved checkpoint to "model/Most_widespread_ritual_frequency_per_participant_imputer/model-0005.params"
2019-09-01 13:25:01,898 [INFO]  Epoch[5] Validation-cross-entropy=0.185434
2019-09-01 13:25:01,901 [INFO]  Epoch[5] Validation-Most_widespread_ritual_frequency_per_participant-accuracy=0.925000
2019-09-01 13:25:02,103 [INFO]  Epoch[6] Batch [0-21]	Speed: 1754.48 samples/sec	cross-entropy=0.086231	Most_widespread_ritual_frequency_per_participant-accuracy=0.980114
2019-09-01 13:25:02,265 [INFO]  Epoch[6] Train-cross-entropy=0.091920
2019-09-01 13:25:02,268 [INFO]  Epoch[6] Train-Most_widespread_ritual_frequency_per_participant-accuracy=0.980263
2019-09-01 13:25:02,270 [INFO]  Epoch[6] Time cost=0.367
2019-09-01 13:25:02,278 [INFO]  Saved checkpoint to "model/Most_widespread_ritual_frequency_per_participant_imputer/model-0006.params"
2019-09-01 13:25:02,312 [INFO]  Epoch[6] Validation-cross-entropy=0.145567
2019-09-01 13:25:02,316 [INFO]  Epoch[6] Validation-Most_widespread_ritual_frequency_per_participant-accuracy=0.950000
2019-09-01 13:25:02,506 [INFO]  Epoch[7] Batch [0-21]	Speed: 1913.80 samples/sec	cross-entropy=0.068136	Most_widespread_ritual_frequency_per_participant-accuracy=0.985795
2019-09-01 13:25:02,667 [INFO]  Epoch[7] Train-cross-entropy=0.077592
2019-09-01 13:25:02,670 [INFO]  Epoch[7] Train-Most_widespread_ritual_frequency_per_participant-accuracy=0.983553
2019-09-01 13:25:02,673 [INFO]  Epoch[7] Time cost=0.353
2019-09-01 13:25:02,681 [INFO]  Saved checkpoint to "model/Most_widespread_ritual_frequency_per_participant_imputer/model-0007.params"
2019-09-01 13:25:02,715 [INFO]  Epoch[7] Validation-cross-entropy=0.121307
2019-09-01 13:25:02,718 [INFO]  Epoch[7] Validation-Most_widespread_ritual_frequency_per_participant-accuracy=0.962500
2019-09-01 13:25:02,908 [INFO]  Epoch[8] Batch [0-21]	Speed: 1872.97 samples/sec	cross-entropy=0.055800	Most_widespread_ritual_frequency_per_participant-accuracy=0.994318
2019-09-01 13:25:03,072 [INFO]  Epoch[8] Train-cross-entropy=0.065017
2019-09-01 13:25:03,075 [INFO]  Epoch[8] Train-Most_widespread_ritual_frequency_per_participant-accuracy=0.990132
2019-09-01 13:25:03,077 [INFO]  Epoch[8] Time cost=0.357
2019-09-01 13:25:03,085 [INFO]  Saved checkpoint to "model/Most_widespread_ritual_frequency_per_participant_imputer/model-0008.params"
2019-09-01 13:25:03,121 [INFO]  Epoch[8] Validation-cross-entropy=0.104446
2019-09-01 13:25:03,124 [INFO]  Epoch[8] Validation-Most_widespread_ritual_frequency_per_participant-accuracy=0.975000
2019-09-01 13:25:03,313 [INFO]  Epoch[9] Batch [0-21]	Speed: 1885.39 samples/sec	cross-entropy=0.046870	Most_widespread_ritual_frequency_per_participant-accuracy=0.997159
2019-09-01 13:25:03,484 [INFO]  Epoch[9] Train-cross-entropy=0.055462
2019-09-01 13:25:03,487 [INFO]  Epoch[9] Train-Most_widespread_ritual_frequency_per_participant-accuracy=0.990132
2019-09-01 13:25:03,490 [INFO]  Epoch[9] Time cost=0.363
2019-09-01 13:25:03,498 [INFO]  Saved checkpoint to "model/Most_widespread_ritual_frequency_per_participant_imputer/model-0009.params"
2019-09-01 13:25:03,535 [INFO]  Epoch[9] Validation-cross-entropy=0.097186
2019-09-01 13:25:03,538 [INFO]  Epoch[9] Validation-Most_widespread_ritual_frequency_per_participant-accuracy=0.975000
2019-09-01 13:25:03,741 [INFO]  Epoch[10] Batch [0-21]	Speed: 1782.27 samples/sec	cross-entropy=0.041710	Most_widespread_ritual_frequency_per_participant-accuracy=0.997159
2019-09-01 13:25:03,904 [INFO]  Epoch[10] Train-cross-entropy=0.046269
2019-09-01 13:25:03,907 [INFO]  Epoch[10] Train-Most_widespread_ritual_frequency_per_participant-accuracy=0.993421
2019-09-01 13:25:03,909 [INFO]  Epoch[10] Time cost=0.369
2019-09-01 13:25:03,917 [INFO]  Saved checkpoint to "model/Most_widespread_ritual_frequency_per_participant_imputer/model-0010.params"
2019-09-01 13:25:03,956 [INFO]  Epoch[10] Validation-cross-entropy=0.088606
2019-09-01 13:25:03,960 [INFO]  Epoch[10] Validation-Most_widespread_ritual_frequency_per_participant-accuracy=0.975000
2019-09-01 13:25:04,152 [INFO]  Epoch[11] Batch [0-21]	Speed: 1857.76 samples/sec	cross-entropy=0.036457	Most_widespread_ritual_frequency_per_participant-accuracy=0.997159
2019-09-01 13:25:04,320 [INFO]  Epoch[11] Train-cross-entropy=0.038135
2019-09-01 13:25:04,323 [INFO]  Epoch[11] Train-Most_widespread_ritual_frequency_per_participant-accuracy=0.993421
2019-09-01 13:25:04,326 [INFO]  Epoch[11] Time cost=0.364
2019-09-01 13:25:04,335 [INFO]  Saved checkpoint to "model/Most_widespread_ritual_frequency_per_participant_imputer/model-0011.params"
2019-09-01 13:25:04,373 [INFO]  Epoch[11] Validation-cross-entropy=0.083185
2019-09-01 13:25:04,376 [INFO]  Epoch[11] Validation-Most_widespread_ritual_frequency_per_participant-accuracy=0.975000
2019-09-01 13:25:04,577 [INFO]  Epoch[12] Batch [0-21]	Speed: 1796.70 samples/sec	cross-entropy=0.032565	Most_widespread_ritual_frequency_per_participant-accuracy=0.997159
2019-09-01 13:25:04,750 [INFO]  Epoch[12] Train-cross-entropy=0.033561
2019-09-01 13:25:04,753 [INFO]  Epoch[12] Train-Most_widespread_ritual_frequency_per_participant-accuracy=0.993421
2019-09-01 13:25:04,755 [INFO]  Epoch[12] Time cost=0.377
2019-09-01 13:25:04,764 [INFO]  Saved checkpoint to "model/Most_widespread_ritual_frequency_per_participant_imputer/model-0012.params"
2019-09-01 13:25:04,805 [INFO]  Epoch[12] Validation-cross-entropy=0.077158
2019-09-01 13:25:04,808 [INFO]  Epoch[12] Validation-Most_widespread_ritual_frequency_per_participant-accuracy=0.975000
2019-09-01 13:25:04,999 [INFO]  Epoch[13] Batch [0-21]	Speed: 1864.99 samples/sec	cross-entropy=0.029629	Most_widespread_ritual_frequency_per_participant-accuracy=0.997159
2019-09-01 13:25:05,162 [INFO]  Epoch[13] Train-cross-entropy=0.029323
2019-09-01 13:25:05,165 [INFO]  Epoch[13] Train-Most_widespread_ritual_frequency_per_participant-accuracy=0.993421
2019-09-01 13:25:05,167 [INFO]  Epoch[13] Time cost=0.357
2019-09-01 13:25:05,175 [INFO]  Saved checkpoint to "model/Most_widespread_ritual_frequency_per_participant_imputer/model-0013.params"
2019-09-01 13:25:05,208 [INFO]  Epoch[13] Validation-cross-entropy=0.067963
2019-09-01 13:25:05,211 [INFO]  Epoch[13] Validation-Most_widespread_ritual_frequency_per_participant-accuracy=0.975000
2019-09-01 13:25:05,400 [INFO]  Epoch[14] Batch [0-21]	Speed: 1885.31 samples/sec	cross-entropy=0.026016	Most_widespread_ritual_frequency_per_participant-accuracy=0.997159
2019-09-01 13:25:05,566 [INFO]  Epoch[14] Train-cross-entropy=0.026246
2019-09-01 13:25:05,570 [INFO]  Epoch[14] Train-Most_widespread_ritual_frequency_per_participant-accuracy=0.996711
2019-09-01 13:25:05,572 [INFO]  Epoch[14] Time cost=0.359
2019-09-01 13:25:05,580 [INFO]  Saved checkpoint to "model/Most_widespread_ritual_frequency_per_participant_imputer/model-0014.params"
2019-09-01 13:25:05,623 [INFO]  Epoch[14] Validation-cross-entropy=0.065040
2019-09-01 13:25:05,626 [INFO]  Epoch[14] Validation-Most_widespread_ritual_frequency_per_participant-accuracy=0.975000
2019-09-01 13:25:05,820 [INFO]  Epoch[15] Batch [0-21]	Speed: 1863.00 samples/sec	cross-entropy=0.023252	Most_widespread_ritual_frequency_per_participant-accuracy=0.997159
2019-09-01 13:25:05,985 [INFO]  Epoch[15] Train-cross-entropy=0.024348
2019-09-01 13:25:05,988 [INFO]  Epoch[15] Train-Most_widespread_ritual_frequency_per_participant-accuracy=0.993421
2019-09-01 13:25:05,991 [INFO]  Epoch[15] Time cost=0.363
2019-09-01 13:25:06,000 [INFO]  Saved checkpoint to "model/Most_widespread_ritual_frequency_per_participant_imputer/model-0015.params"
2019-09-01 13:25:06,032 [INFO]  Epoch[15] Validation-cross-entropy=0.060578
2019-09-01 13:25:06,035 [INFO]  Epoch[15] Validation-Most_widespread_ritual_frequency_per_participant-accuracy=0.975000
2019-09-01 13:25:06,226 [INFO]  Epoch[16] Batch [0-21]	Speed: 1874.28 samples/sec	cross-entropy=0.021269	Most_widespread_ritual_frequency_per_participant-accuracy=0.997159
2019-09-01 13:25:06,390 [INFO]  Epoch[16] Train-cross-entropy=0.023688
2019-09-01 13:25:06,392 [INFO]  Epoch[16] Train-Most_widespread_ritual_frequency_per_participant-accuracy=0.993421
2019-09-01 13:25:06,395 [INFO]  Epoch[16] Time cost=0.356
2019-09-01 13:25:06,403 [INFO]  Saved checkpoint to "model/Most_widespread_ritual_frequency_per_participant_imputer/model-0016.params"
2019-09-01 13:25:06,436 [INFO]  Epoch[16] Validation-cross-entropy=0.042365
2019-09-01 13:25:06,439 [INFO]  Epoch[16] Validation-Most_widespread_ritual_frequency_per_participant-accuracy=0.975000
2019-09-01 13:25:06,627 [INFO]  Epoch[17] Batch [0-21]	Speed: 1907.43 samples/sec	cross-entropy=0.019537	Most_widespread_ritual_frequency_per_participant-accuracy=0.997159
2019-09-01 13:25:06,798 [INFO]  Epoch[17] Train-cross-entropy=0.021554
2019-09-01 13:25:06,801 [INFO]  Epoch[17] Train-Most_widespread_ritual_frequency_per_participant-accuracy=0.996711
2019-09-01 13:25:06,803 [INFO]  Epoch[17] Time cost=0.362
2019-09-01 13:25:06,811 [INFO]  Saved checkpoint to "model/Most_widespread_ritual_frequency_per_participant_imputer/model-0017.params"
2019-09-01 13:25:06,846 [INFO]  Epoch[17] Validation-cross-entropy=0.028914
2019-09-01 13:25:06,849 [INFO]  Epoch[17] Validation-Most_widespread_ritual_frequency_per_participant-accuracy=1.000000
2019-09-01 13:25:07,043 [INFO]  Epoch[18] Batch [0-21]	Speed: 1842.94 samples/sec	cross-entropy=0.018699	Most_widespread_ritual_frequency_per_participant-accuracy=0.997159
2019-09-01 13:25:07,213 [INFO]  Epoch[18] Train-cross-entropy=0.020054
2019-09-01 13:25:07,216 [INFO]  Epoch[18] Train-Most_widespread_ritual_frequency_per_participant-accuracy=0.996711
2019-09-01 13:25:07,218 [INFO]  Epoch[18] Time cost=0.367
2019-09-01 13:25:07,226 [INFO]  Saved checkpoint to "model/Most_widespread_ritual_frequency_per_participant_imputer/model-0018.params"
2019-09-01 13:25:07,265 [INFO]  Epoch[18] Validation-cross-entropy=0.021084
2019-09-01 13:25:07,268 [INFO]  Epoch[18] Validation-Most_widespread_ritual_frequency_per_participant-accuracy=1.000000
2019-09-01 13:25:07,457 [INFO]  Epoch[19] Batch [0-21]	Speed: 1897.78 samples/sec	cross-entropy=0.017870	Most_widespread_ritual_frequency_per_participant-accuracy=0.997159
2019-09-01 13:25:07,628 [INFO]  Epoch[19] Train-cross-entropy=0.017116
2019-09-01 13:25:07,631 [INFO]  Epoch[19] Train-Most_widespread_ritual_frequency_per_participant-accuracy=0.996711
2019-09-01 13:25:07,633 [INFO]  Epoch[19] Time cost=0.363
2019-09-01 13:25:07,642 [INFO]  Saved checkpoint to "model/Most_widespread_ritual_frequency_per_participant_imputer/model-0019.params"
2019-09-01 13:25:07,676 [INFO]  Epoch[19] Validation-cross-entropy=0.014122
2019-09-01 13:25:07,679 [INFO]  Epoch[19] Validation-Most_widespread_ritual_frequency_per_participant-accuracy=1.000000
2019-09-01 13:25:07,868 [INFO]  Epoch[20] Batch [0-21]	Speed: 1892.72 samples/sec	cross-entropy=0.016220	Most_widespread_ritual_frequency_per_participant-accuracy=0.997159
2019-09-01 13:25:08,034 [INFO]  Epoch[20] Train-cross-entropy=0.013720
2019-09-01 13:25:08,037 [INFO]  Epoch[20] Train-Most_widespread_ritual_frequency_per_participant-accuracy=0.996711
2019-09-01 13:25:08,040 [INFO]  Epoch[20] Time cost=0.358
2019-09-01 13:25:08,049 [INFO]  Saved checkpoint to "model/Most_widespread_ritual_frequency_per_participant_imputer/model-0020.params"
2019-09-01 13:25:08,083 [INFO]  Epoch[20] Validation-cross-entropy=0.011467
2019-09-01 13:25:08,086 [INFO]  Epoch[20] Validation-Most_widespread_ritual_frequency_per_participant-accuracy=1.000000
2019-09-01 13:25:08,274 [INFO]  Epoch[21] Batch [0-21]	Speed: 1900.06 samples/sec	cross-entropy=0.014468	Most_widespread_ritual_frequency_per_participant-accuracy=0.997159
2019-09-01 13:25:08,450 [INFO]  Epoch[21] Train-cross-entropy=0.012007
2019-09-01 13:25:08,452 [INFO]  Epoch[21] Train-Most_widespread_ritual_frequency_per_participant-accuracy=0.996711
2019-09-01 13:25:08,455 [INFO]  Epoch[21] Time cost=0.366
2019-09-01 13:25:08,463 [INFO]  Saved checkpoint to "model/Most_widespread_ritual_frequency_per_participant_imputer/model-0021.params"
2019-09-01 13:25:08,496 [INFO]  Epoch[21] Validation-cross-entropy=0.009849
2019-09-01 13:25:08,499 [INFO]  Epoch[21] Validation-Most_widespread_ritual_frequency_per_participant-accuracy=1.000000
2019-09-01 13:25:08,692 [INFO]  Epoch[22] Batch [0-21]	Speed: 1843.45 samples/sec	cross-entropy=0.013021	Most_widespread_ritual_frequency_per_participant-accuracy=0.997159
2019-09-01 13:25:08,853 [INFO]  Epoch[22] Train-cross-entropy=0.010980
2019-09-01 13:25:08,856 [INFO]  Epoch[22] Train-Most_widespread_ritual_frequency_per_participant-accuracy=0.996711
2019-09-01 13:25:08,858 [INFO]  Epoch[22] Time cost=0.357
2019-09-01 13:25:08,867 [INFO]  Saved checkpoint to "model/Most_widespread_ritual_frequency_per_participant_imputer/model-0022.params"
2019-09-01 13:25:08,899 [INFO]  Epoch[22] Validation-cross-entropy=0.009036
2019-09-01 13:25:08,902 [INFO]  Epoch[22] Validation-Most_widespread_ritual_frequency_per_participant-accuracy=1.000000
2019-09-01 13:25:09,120 [INFO]  Epoch[23] Batch [0-21]	Speed: 1621.84 samples/sec	cross-entropy=0.011809	Most_widespread_ritual_frequency_per_participant-accuracy=0.997159
2019-09-01 13:25:09,300 [INFO]  Epoch[23] Train-cross-entropy=0.010325
2019-09-01 13:25:09,303 [INFO]  Epoch[23] Train-Most_widespread_ritual_frequency_per_participant-accuracy=0.996711
2019-09-01 13:25:09,305 [INFO]  Epoch[23] Time cost=0.401
2019-09-01 13:25:09,314 [INFO]  Saved checkpoint to "model/Most_widespread_ritual_frequency_per_participant_imputer/model-0023.params"
2019-09-01 13:25:09,346 [INFO]  Epoch[23] Validation-cross-entropy=0.008621
2019-09-01 13:25:09,349 [INFO]  Epoch[23] Validation-Most_widespread_ritual_frequency_per_participant-accuracy=1.000000
2019-09-01 13:25:09,540 [INFO]  Epoch[24] Batch [0-21]	Speed: 1865.73 samples/sec	cross-entropy=0.011129	Most_widespread_ritual_frequency_per_participant-accuracy=0.997159
2019-09-01 13:25:09,709 [INFO]  Epoch[24] Train-cross-entropy=0.009492
2019-09-01 13:25:09,712 [INFO]  Epoch[24] Train-Most_widespread_ritual_frequency_per_participant-accuracy=0.996711
2019-09-01 13:25:09,715 [INFO]  Epoch[24] Time cost=0.363
2019-09-01 13:25:09,724 [INFO]  Saved checkpoint to "model/Most_widespread_ritual_frequency_per_participant_imputer/model-0024.params"
2019-09-01 13:25:09,760 [INFO]  Epoch[24] Validation-cross-entropy=0.008052
2019-09-01 13:25:09,764 [INFO]  Epoch[24] Validation-Most_widespread_ritual_frequency_per_participant-accuracy=1.000000
2019-09-01 13:25:09,953 [INFO]  Epoch[25] Batch [0-21]	Speed: 1892.52 samples/sec	cross-entropy=0.010264	Most_widespread_ritual_frequency_per_participant-accuracy=0.997159
2019-09-01 13:25:10,116 [INFO]  Epoch[25] Train-cross-entropy=0.008924
2019-09-01 13:25:10,119 [INFO]  Epoch[25] Train-Most_widespread_ritual_frequency_per_participant-accuracy=0.996711
2019-09-01 13:25:10,121 [INFO]  Epoch[25] Time cost=0.355
2019-09-01 13:25:10,130 [INFO]  Saved checkpoint to "model/Most_widespread_ritual_frequency_per_participant_imputer/model-0025.params"
2019-09-01 13:25:10,164 [INFO]  Epoch[25] Validation-cross-entropy=0.007523
2019-09-01 13:25:10,167 [INFO]  Epoch[25] Validation-Most_widespread_ritual_frequency_per_participant-accuracy=1.000000
2019-09-01 13:25:10,366 [INFO]  Epoch[26] Batch [0-21]	Speed: 1789.86 samples/sec	cross-entropy=0.009502	Most_widespread_ritual_frequency_per_participant-accuracy=0.997159
2019-09-01 13:25:10,534 [INFO]  Epoch[26] Train-cross-entropy=0.008308
2019-09-01 13:25:10,537 [INFO]  Epoch[26] Train-Most_widespread_ritual_frequency_per_participant-accuracy=0.996711
2019-09-01 13:25:10,539 [INFO]  Epoch[26] Time cost=0.369
2019-09-01 13:25:10,547 [INFO]  Saved checkpoint to "model/Most_widespread_ritual_frequency_per_participant_imputer/model-0026.params"
2019-09-01 13:25:10,581 [INFO]  Epoch[26] Validation-cross-entropy=0.007024
2019-09-01 13:25:10,586 [INFO]  Epoch[26] Validation-Most_widespread_ritual_frequency_per_participant-accuracy=1.000000
2019-09-01 13:25:10,775 [INFO]  Epoch[27] Batch [0-21]	Speed: 1919.38 samples/sec	cross-entropy=0.008731	Most_widespread_ritual_frequency_per_participant-accuracy=0.997159
2019-09-01 13:25:10,938 [INFO]  Epoch[27] Train-cross-entropy=0.007808
2019-09-01 13:25:10,941 [INFO]  Epoch[27] Train-Most_widespread_ritual_frequency_per_participant-accuracy=0.996711
2019-09-01 13:25:10,943 [INFO]  Epoch[27] Time cost=0.355
2019-09-01 13:25:10,952 [INFO]  Saved checkpoint to "model/Most_widespread_ritual_frequency_per_participant_imputer/model-0027.params"
2019-09-01 13:25:10,985 [INFO]  Epoch[27] Validation-cross-entropy=0.006592
2019-09-01 13:25:10,988 [INFO]  Epoch[27] Validation-Most_widespread_ritual_frequency_per_participant-accuracy=1.000000
2019-09-01 13:25:11,179 [INFO]  Epoch[28] Batch [0-21]	Speed: 1871.62 samples/sec	cross-entropy=0.008136	Most_widespread_ritual_frequency_per_participant-accuracy=0.997159
2019-09-01 13:25:11,348 [INFO]  Epoch[28] Train-cross-entropy=0.007347
2019-09-01 13:25:11,350 [INFO]  Epoch[28] Train-Most_widespread_ritual_frequency_per_participant-accuracy=0.996711
2019-09-01 13:25:11,353 [INFO]  Epoch[28] Time cost=0.363
2019-09-01 13:25:11,361 [INFO]  Saved checkpoint to "model/Most_widespread_ritual_frequency_per_participant_imputer/model-0028.params"
2019-09-01 13:25:11,393 [INFO]  Epoch[28] Validation-cross-entropy=0.006207
2019-09-01 13:25:11,396 [INFO]  Epoch[28] Validation-Most_widespread_ritual_frequency_per_participant-accuracy=1.000000
2019-09-01 13:25:11,601 [INFO]  Epoch[29] Batch [0-21]	Speed: 1738.59 samples/sec	cross-entropy=0.007578	Most_widespread_ritual_frequency_per_participant-accuracy=0.997159
2019-09-01 13:25:11,768 [INFO]  Epoch[29] Train-cross-entropy=0.007265
2019-09-01 13:25:11,771 [INFO]  Epoch[29] Train-Most_widespread_ritual_frequency_per_participant-accuracy=0.996711
2019-09-01 13:25:11,774 [INFO]  Epoch[29] Time cost=0.375
2019-09-01 13:25:11,782 [INFO]  Saved checkpoint to "model/Most_widespread_ritual_frequency_per_participant_imputer/model-0029.params"
2019-09-01 13:25:11,821 [INFO]  Epoch[29] Validation-cross-entropy=0.006224
2019-09-01 13:25:11,824 [INFO]  Epoch[29] Validation-Most_widespread_ritual_frequency_per_participant-accuracy=1.000000
2019-09-01 13:25:12,026 [INFO]  Epoch[30] Batch [0-21]	Speed: 1781.81 samples/sec	cross-entropy=0.007251	Most_widespread_ritual_frequency_per_participant-accuracy=0.997159
2019-09-01 13:25:12,218 [INFO]  Epoch[30] Train-cross-entropy=0.006854
2019-09-01 13:25:12,221 [INFO]  Epoch[30] Train-Most_widespread_ritual_frequency_per_participant-accuracy=0.996711
2019-09-01 13:25:12,223 [INFO]  Epoch[30] Time cost=0.397
2019-09-01 13:25:12,232 [INFO]  Saved checkpoint to "model/Most_widespread_ritual_frequency_per_participant_imputer/model-0030.params"
2019-09-01 13:25:12,266 [INFO]  Epoch[30] Validation-cross-entropy=0.005843
2019-09-01 13:25:12,269 [INFO]  Epoch[30] Validation-Most_widespread_ritual_frequency_per_participant-accuracy=1.000000
2019-09-01 13:25:12,462 [INFO]  Epoch[31] Batch [0-21]	Speed: 1876.20 samples/sec	cross-entropy=0.006666	Most_widespread_ritual_frequency_per_participant-accuracy=0.997159
2019-09-01 13:25:12,626 [INFO]  Epoch[31] Train-cross-entropy=0.006225
2019-09-01 13:25:12,629 [INFO]  Epoch[31] Train-Most_widespread_ritual_frequency_per_participant-accuracy=0.996711
2019-09-01 13:25:12,631 [INFO]  Epoch[31] Time cost=0.359
2019-09-01 13:25:12,639 [INFO]  Saved checkpoint to "model/Most_widespread_ritual_frequency_per_participant_imputer/model-0031.params"
2019-09-01 13:25:12,673 [INFO]  Epoch[31] Validation-cross-entropy=0.005371
2019-09-01 13:25:12,675 [INFO]  Epoch[31] Validation-Most_widespread_ritual_frequency_per_participant-accuracy=1.000000
2019-09-01 13:25:12,864 [INFO]  Epoch[32] Batch [0-21]	Speed: 1898.64 samples/sec	cross-entropy=0.005911	Most_widespread_ritual_frequency_per_participant-accuracy=0.997159
2019-09-01 13:25:13,031 [INFO]  Epoch[32] Train-cross-entropy=0.005587
2019-09-01 13:25:13,034 [INFO]  Epoch[32] Train-Most_widespread_ritual_frequency_per_participant-accuracy=0.996711
2019-09-01 13:25:13,036 [INFO]  Epoch[32] Time cost=0.358
2019-09-01 13:25:13,045 [INFO]  Saved checkpoint to "model/Most_widespread_ritual_frequency_per_participant_imputer/model-0032.params"
2019-09-01 13:25:13,078 [INFO]  Epoch[32] Validation-cross-entropy=0.004899
2019-09-01 13:25:13,081 [INFO]  Epoch[32] Validation-Most_widespread_ritual_frequency_per_participant-accuracy=1.000000
2019-09-01 13:25:13,271 [INFO]  Epoch[33] Batch [0-21]	Speed: 1870.54 samples/sec	cross-entropy=0.005194	Most_widespread_ritual_frequency_per_participant-accuracy=0.997159
2019-09-01 13:25:13,442 [INFO]  Epoch[33] Train-cross-entropy=0.004928
2019-09-01 13:25:13,444 [INFO]  Epoch[33] Train-Most_widespread_ritual_frequency_per_participant-accuracy=1.000000
2019-09-01 13:25:13,447 [INFO]  Epoch[33] Time cost=0.364
2019-09-01 13:25:13,455 [INFO]  Saved checkpoint to "model/Most_widespread_ritual_frequency_per_participant_imputer/model-0033.params"
2019-09-01 13:25:13,494 [INFO]  Epoch[33] Validation-cross-entropy=0.004607
2019-09-01 13:25:13,497 [INFO]  Epoch[33] Validation-Most_widespread_ritual_frequency_per_participant-accuracy=1.000000
2019-09-01 13:25:13,697 [INFO]  Epoch[34] Batch [0-21]	Speed: 1797.60 samples/sec	cross-entropy=0.004577	Most_widespread_ritual_frequency_per_participant-accuracy=0.997159
2019-09-01 13:25:13,867 [INFO]  Epoch[34] Train-cross-entropy=0.004393
2019-09-01 13:25:13,869 [INFO]  Epoch[34] Train-Most_widespread_ritual_frequency_per_participant-accuracy=1.000000
2019-09-01 13:25:13,872 [INFO]  Epoch[34] Time cost=0.373
2019-09-01 13:25:13,880 [INFO]  Saved checkpoint to "model/Most_widespread_ritual_frequency_per_participant_imputer/model-0034.params"
2019-09-01 13:25:13,914 [INFO]  Epoch[34] Validation-cross-entropy=0.005140
2019-09-01 13:25:13,916 [INFO]  Epoch[34] Validation-Most_widespread_ritual_frequency_per_participant-accuracy=1.000000
2019-09-01 13:25:14,108 [INFO]  Epoch[35] Batch [0-21]	Speed: 1858.15 samples/sec	cross-entropy=0.004152	Most_widespread_ritual_frequency_per_participant-accuracy=0.997159
2019-09-01 13:25:14,272 [INFO]  Epoch[35] Train-cross-entropy=0.003975
2019-09-01 13:25:14,275 [INFO]  Epoch[35] Train-Most_widespread_ritual_frequency_per_participant-accuracy=1.000000
2019-09-01 13:25:14,277 [INFO]  Epoch[35] Time cost=0.359
2019-09-01 13:25:14,286 [INFO]  Saved checkpoint to "model/Most_widespread_ritual_frequency_per_participant_imputer/model-0035.params"
2019-09-01 13:25:14,318 [INFO]  Epoch[35] Validation-cross-entropy=0.004133
2019-09-01 13:25:14,321 [INFO]  Epoch[35] Validation-Most_widespread_ritual_frequency_per_participant-accuracy=1.000000
2019-09-01 13:25:14,515 [INFO]  Epoch[36] Batch [0-21]	Speed: 1885.05 samples/sec	cross-entropy=0.003524	Most_widespread_ritual_frequency_per_participant-accuracy=1.000000
2019-09-01 13:25:14,683 [INFO]  Epoch[36] Train-cross-entropy=0.003312
2019-09-01 13:25:14,685 [INFO]  Epoch[36] Train-Most_widespread_ritual_frequency_per_participant-accuracy=1.000000
2019-09-01 13:25:14,688 [INFO]  Epoch[36] Time cost=0.364
2019-09-01 13:25:14,696 [INFO]  Saved checkpoint to "model/Most_widespread_ritual_frequency_per_participant_imputer/model-0036.params"
2019-09-01 13:25:14,735 [INFO]  Epoch[36] Validation-cross-entropy=0.003785
2019-09-01 13:25:14,737 [INFO]  Epoch[36] Validation-Most_widespread_ritual_frequency_per_participant-accuracy=1.000000
2019-09-01 13:25:14,933 [INFO]  Epoch[37] Batch [0-21]	Speed: 1852.21 samples/sec	cross-entropy=0.003007	Most_widespread_ritual_frequency_per_participant-accuracy=1.000000
2019-09-01 13:25:15,101 [INFO]  Epoch[37] Train-cross-entropy=0.002846
2019-09-01 13:25:15,104 [INFO]  Epoch[37] Train-Most_widespread_ritual_frequency_per_participant-accuracy=1.000000
2019-09-01 13:25:15,107 [INFO]  Epoch[37] Time cost=0.367
2019-09-01 13:25:15,116 [INFO]  Saved checkpoint to "model/Most_widespread_ritual_frequency_per_participant_imputer/model-0037.params"
2019-09-01 13:25:15,156 [INFO]  Epoch[37] Validation-cross-entropy=0.003447
2019-09-01 13:25:15,159 [INFO]  Epoch[37] Validation-Most_widespread_ritual_frequency_per_participant-accuracy=1.000000
2019-09-01 13:25:15,357 [INFO]  Epoch[38] Batch [0-21]	Speed: 1829.51 samples/sec	cross-entropy=0.002606	Most_widespread_ritual_frequency_per_participant-accuracy=1.000000
2019-09-01 13:25:15,533 [INFO]  Epoch[38] Train-cross-entropy=0.002546
2019-09-01 13:25:15,535 [INFO]  Epoch[38] Train-Most_widespread_ritual_frequency_per_participant-accuracy=1.000000
2019-09-01 13:25:15,538 [INFO]  Epoch[38] Time cost=0.376
2019-09-01 13:25:15,546 [INFO]  Saved checkpoint to "model/Most_widespread_ritual_frequency_per_participant_imputer/model-0038.params"
2019-09-01 13:25:15,579 [INFO]  Epoch[38] Validation-cross-entropy=0.003189
2019-09-01 13:25:15,583 [INFO]  Epoch[38] Validation-Most_widespread_ritual_frequency_per_participant-accuracy=1.000000
2019-09-01 13:25:15,786 [INFO]  Epoch[39] Batch [0-21]	Speed: 1774.32 samples/sec	cross-entropy=0.002324	Most_widespread_ritual_frequency_per_participant-accuracy=1.000000
2019-09-01 13:25:15,954 [INFO]  Epoch[39] Train-cross-entropy=0.002337
2019-09-01 13:25:15,956 [INFO]  Epoch[39] Train-Most_widespread_ritual_frequency_per_participant-accuracy=1.000000
2019-09-01 13:25:15,959 [INFO]  Epoch[39] Time cost=0.373
2019-09-01 13:25:15,967 [INFO]  Saved checkpoint to "model/Most_widespread_ritual_frequency_per_participant_imputer/model-0039.params"
2019-09-01 13:25:16,001 [INFO]  Epoch[39] Validation-cross-entropy=0.002996
2019-09-01 13:25:16,003 [INFO]  Epoch[39] Validation-Most_widespread_ritual_frequency_per_participant-accuracy=1.000000
2019-09-01 13:25:16,215 [INFO]  Epoch[40] Batch [0-21]	Speed: 1681.54 samples/sec	cross-entropy=0.002116	Most_widespread_ritual_frequency_per_participant-accuracy=1.000000
2019-09-01 13:25:16,380 [INFO]  Epoch[40] Train-cross-entropy=0.002185
2019-09-01 13:25:16,383 [INFO]  Epoch[40] Train-Most_widespread_ritual_frequency_per_participant-accuracy=1.000000
2019-09-01 13:25:16,385 [INFO]  Epoch[40] Time cost=0.379
2019-09-01 13:25:16,394 [INFO]  Saved checkpoint to "model/Most_widespread_ritual_frequency_per_participant_imputer/model-0040.params"
2019-09-01 13:25:16,426 [INFO]  Epoch[40] Validation-cross-entropy=0.002902
2019-09-01 13:25:16,429 [INFO]  Epoch[40] Validation-Most_widespread_ritual_frequency_per_participant-accuracy=1.000000
2019-09-01 13:25:16,632 [INFO]  Epoch[41] Batch [0-21]	Speed: 1791.55 samples/sec	cross-entropy=0.001966	Most_widespread_ritual_frequency_per_participant-accuracy=1.000000
2019-09-01 13:25:16,802 [INFO]  Epoch[41] Train-cross-entropy=0.002045
2019-09-01 13:25:16,805 [INFO]  Epoch[41] Train-Most_widespread_ritual_frequency_per_participant-accuracy=1.000000
2019-09-01 13:25:16,807 [INFO]  Epoch[41] Time cost=0.376
2019-09-01 13:25:16,816 [INFO]  Saved checkpoint to "model/Most_widespread_ritual_frequency_per_participant_imputer/model-0041.params"
2019-09-01 13:25:16,852 [INFO]  Epoch[41] Validation-cross-entropy=0.002702
2019-09-01 13:25:16,855 [INFO]  Epoch[41] Validation-Most_widespread_ritual_frequency_per_participant-accuracy=1.000000
2019-09-01 13:25:17,047 [INFO]  Epoch[42] Batch [0-21]	Speed: 1865.39 samples/sec	cross-entropy=0.001807	Most_widespread_ritual_frequency_per_participant-accuracy=1.000000
2019-09-01 13:25:17,218 [INFO]  Epoch[42] Train-cross-entropy=0.001925
2019-09-01 13:25:17,221 [INFO]  Epoch[42] Train-Most_widespread_ritual_frequency_per_participant-accuracy=1.000000
2019-09-01 13:25:17,224 [INFO]  Epoch[42] Time cost=0.366
2019-09-01 13:25:17,233 [INFO]  Saved checkpoint to "model/Most_widespread_ritual_frequency_per_participant_imputer/model-0042.params"
2019-09-01 13:25:17,266 [INFO]  Epoch[42] Validation-cross-entropy=0.002587
2019-09-01 13:25:17,269 [INFO]  Epoch[42] Validation-Most_widespread_ritual_frequency_per_participant-accuracy=1.000000
2019-09-01 13:25:17,459 [INFO]  Epoch[43] Batch [0-21]	Speed: 1901.77 samples/sec	cross-entropy=0.001687	Most_widespread_ritual_frequency_per_participant-accuracy=1.000000
2019-09-01 13:25:17,624 [INFO]  Epoch[43] Train-cross-entropy=0.001810
2019-09-01 13:25:17,627 [INFO]  Epoch[43] Train-Most_widespread_ritual_frequency_per_participant-accuracy=1.000000
2019-09-01 13:25:17,630 [INFO]  Epoch[43] Time cost=0.358
2019-09-01 13:25:17,641 [INFO]  Saved checkpoint to "model/Most_widespread_ritual_frequency_per_participant_imputer/model-0043.params"
2019-09-01 13:25:17,692 [INFO]  Epoch[43] Validation-cross-entropy=0.002448
2019-09-01 13:25:17,695 [INFO]  Epoch[43] Validation-Most_widespread_ritual_frequency_per_participant-accuracy=1.000000
2019-09-01 13:25:17,899 [INFO]  Epoch[44] Batch [0-21]	Speed: 1764.56 samples/sec	cross-entropy=0.001579	Most_widespread_ritual_frequency_per_participant-accuracy=1.000000
2019-09-01 13:25:18,083 [INFO]  Epoch[44] Train-cross-entropy=0.001706
2019-09-01 13:25:18,086 [INFO]  Epoch[44] Train-Most_widespread_ritual_frequency_per_participant-accuracy=1.000000
2019-09-01 13:25:18,088 [INFO]  Epoch[44] Time cost=0.391
2019-09-01 13:25:18,097 [INFO]  Saved checkpoint to "model/Most_widespread_ritual_frequency_per_participant_imputer/model-0044.params"
2019-09-01 13:25:18,130 [INFO]  Epoch[44] Validation-cross-entropy=0.002350
2019-09-01 13:25:18,132 [INFO]  Epoch[44] Validation-Most_widespread_ritual_frequency_per_participant-accuracy=1.000000
2019-09-01 13:25:18,326 [INFO]  Epoch[45] Batch [0-21]	Speed: 1839.22 samples/sec	cross-entropy=0.001479	Most_widespread_ritual_frequency_per_participant-accuracy=1.000000
2019-09-01 13:25:18,493 [INFO]  Epoch[45] Train-cross-entropy=0.001605
2019-09-01 13:25:18,496 [INFO]  Epoch[45] Train-Most_widespread_ritual_frequency_per_participant-accuracy=1.000000
2019-09-01 13:25:18,499 [INFO]  Epoch[45] Time cost=0.364
2019-09-01 13:25:18,507 [INFO]  Saved checkpoint to "model/Most_widespread_ritual_frequency_per_participant_imputer/model-0045.params"
2019-09-01 13:25:18,543 [INFO]  Epoch[45] Validation-cross-entropy=0.002272
2019-09-01 13:25:18,547 [INFO]  Epoch[45] Validation-Most_widespread_ritual_frequency_per_participant-accuracy=1.000000
2019-09-01 13:25:18,747 [INFO]  Epoch[46] Batch [0-21]	Speed: 1816.76 samples/sec	cross-entropy=0.001417	Most_widespread_ritual_frequency_per_participant-accuracy=1.000000
2019-09-01 13:25:18,910 [INFO]  Epoch[46] Train-cross-entropy=0.001519
2019-09-01 13:25:18,913 [INFO]  Epoch[46] Train-Most_widespread_ritual_frequency_per_participant-accuracy=1.000000
2019-09-01 13:25:18,915 [INFO]  Epoch[46] Time cost=0.365
2019-09-01 13:25:18,924 [INFO]  Saved checkpoint to "model/Most_widespread_ritual_frequency_per_participant_imputer/model-0046.params"
2019-09-01 13:25:18,960 [INFO]  Epoch[46] Validation-cross-entropy=0.002153
2019-09-01 13:25:18,962 [INFO]  Epoch[46] Validation-Most_widespread_ritual_frequency_per_participant-accuracy=1.000000
2019-09-01 13:25:19,152 [INFO]  Epoch[47] Batch [0-21]	Speed: 1905.97 samples/sec	cross-entropy=0.001333	Most_widespread_ritual_frequency_per_participant-accuracy=1.000000
2019-09-01 13:25:19,320 [INFO]  Epoch[47] Train-cross-entropy=0.001445
2019-09-01 13:25:19,323 [INFO]  Epoch[47] Train-Most_widespread_ritual_frequency_per_participant-accuracy=1.000000
2019-09-01 13:25:19,325 [INFO]  Epoch[47] Time cost=0.360
2019-09-01 13:25:19,334 [INFO]  Saved checkpoint to "model/Most_widespread_ritual_frequency_per_participant_imputer/model-0047.params"
2019-09-01 13:25:19,367 [INFO]  Epoch[47] Validation-cross-entropy=0.001989
2019-09-01 13:25:19,370 [INFO]  Epoch[47] Validation-Most_widespread_ritual_frequency_per_participant-accuracy=1.000000
2019-09-01 13:25:19,562 [INFO]  Epoch[48] Batch [0-21]	Speed: 1853.25 samples/sec	cross-entropy=0.001254	Most_widespread_ritual_frequency_per_participant-accuracy=1.000000
2019-09-01 13:25:19,727 [INFO]  Epoch[48] Train-cross-entropy=0.001361
2019-09-01 13:25:19,730 [INFO]  Epoch[48] Train-Most_widespread_ritual_frequency_per_participant-accuracy=1.000000
2019-09-01 13:25:19,732 [INFO]  Epoch[48] Time cost=0.359
2019-09-01 13:25:19,740 [INFO]  Saved checkpoint to "model/Most_widespread_ritual_frequency_per_participant_imputer/model-0048.params"
2019-09-01 13:25:19,779 [INFO]  Epoch[48] Validation-cross-entropy=0.001989
2019-09-01 13:25:19,782 [INFO]  Epoch[48] Validation-Most_widespread_ritual_frequency_per_participant-accuracy=1.000000
2019-09-01 13:25:19,983 [INFO]  Epoch[49] Batch [0-21]	Speed: 1795.72 samples/sec	cross-entropy=0.001183	Most_widespread_ritual_frequency_per_participant-accuracy=1.000000
2019-09-01 13:25:20,147 [INFO]  Epoch[49] Train-cross-entropy=0.001289
2019-09-01 13:25:20,150 [INFO]  Epoch[49] Train-Most_widespread_ritual_frequency_per_participant-accuracy=1.000000
2019-09-01 13:25:20,152 [INFO]  Epoch[49] Time cost=0.368
2019-09-01 13:25:20,161 [INFO]  Saved checkpoint to "model/Most_widespread_ritual_frequency_per_participant_imputer/model-0049.params"
2019-09-01 13:25:20,193 [INFO]  Epoch[49] Validation-cross-entropy=0.001934
2019-09-01 13:25:20,195 [INFO]  Epoch[49] Validation-Most_widespread_ritual_frequency_per_participant-accuracy=1.000000
2019-09-01 13:25:20,392 [INFO]  Epoch[50] Batch [0-21]	Speed: 1813.68 samples/sec	cross-entropy=0.001110	Most_widespread_ritual_frequency_per_participant-accuracy=1.000000
2019-09-01 13:25:20,558 [INFO]  Epoch[50] Train-cross-entropy=0.001226
2019-09-01 13:25:20,560 [INFO]  Epoch[50] Train-Most_widespread_ritual_frequency_per_participant-accuracy=1.000000
2019-09-01 13:25:20,563 [INFO]  Epoch[50] Time cost=0.365
2019-09-01 13:25:20,571 [INFO]  Saved checkpoint to "model/Most_widespread_ritual_frequency_per_participant_imputer/model-0050.params"
2019-09-01 13:25:20,604 [INFO]  Epoch[50] Validation-cross-entropy=0.001825
2019-09-01 13:25:20,607 [INFO]  Epoch[50] Validation-Most_widespread_ritual_frequency_per_participant-accuracy=1.000000
2019-09-01 13:25:20,801 [INFO]  Epoch[51] Batch [0-21]	Speed: 1839.40 samples/sec	cross-entropy=0.001048	Most_widespread_ritual_frequency_per_participant-accuracy=1.000000
2019-09-01 13:25:20,963 [INFO]  Epoch[51] Train-cross-entropy=0.001165
2019-09-01 13:25:20,966 [INFO]  Epoch[51] Train-Most_widespread_ritual_frequency_per_participant-accuracy=1.000000
2019-09-01 13:25:20,968 [INFO]  Epoch[51] Time cost=0.359
2019-09-01 13:25:20,977 [INFO]  Saved checkpoint to "model/Most_widespread_ritual_frequency_per_participant_imputer/model-0051.params"
2019-09-01 13:25:21,010 [INFO]  Epoch[51] Validation-cross-entropy=0.001792
2019-09-01 13:25:21,013 [INFO]  Epoch[51] Validation-Most_widespread_ritual_frequency_per_participant-accuracy=1.000000
2019-09-01 13:25:21,211 [INFO]  Epoch[52] Batch [0-21]	Speed: 1794.79 samples/sec	cross-entropy=0.000995	Most_widespread_ritual_frequency_per_participant-accuracy=1.000000
2019-09-01 13:25:21,388 [INFO]  Epoch[52] Train-cross-entropy=0.001105
2019-09-01 13:25:21,391 [INFO]  Epoch[52] Train-Most_widespread_ritual_frequency_per_participant-accuracy=1.000000
2019-09-01 13:25:21,394 [INFO]  Epoch[52] Time cost=0.378
2019-09-01 13:25:21,401 [INFO]  Saved checkpoint to "model/Most_widespread_ritual_frequency_per_participant_imputer/model-0052.params"
2019-09-01 13:25:21,435 [INFO]  Epoch[52] Validation-cross-entropy=0.001740
2019-09-01 13:25:21,438 [INFO]  Epoch[52] Validation-Most_widespread_ritual_frequency_per_participant-accuracy=1.000000
2019-09-01 13:25:21,645 [INFO]  Epoch[53] Batch [0-21]	Speed: 1715.28 samples/sec	cross-entropy=0.000933	Most_widespread_ritual_frequency_per_participant-accuracy=1.000000
2019-09-01 13:25:21,814 [INFO]  Epoch[53] Train-cross-entropy=0.001054
2019-09-01 13:25:21,817 [INFO]  Epoch[53] Train-Most_widespread_ritual_frequency_per_participant-accuracy=1.000000
2019-09-01 13:25:21,819 [INFO]  Epoch[53] Time cost=0.379
2019-09-01 13:25:21,827 [INFO]  Saved checkpoint to "model/Most_widespread_ritual_frequency_per_participant_imputer/model-0053.params"
2019-09-01 13:25:21,864 [INFO]  Epoch[53] Validation-cross-entropy=0.001638
2019-09-01 13:25:21,867 [INFO]  Epoch[53] Validation-Most_widespread_ritual_frequency_per_participant-accuracy=1.000000
2019-09-01 13:25:22,057 [INFO]  Epoch[54] Batch [0-21]	Speed: 1872.51 samples/sec	cross-entropy=0.000886	Most_widespread_ritual_frequency_per_participant-accuracy=1.000000
2019-09-01 13:25:22,223 [INFO]  Epoch[54] Train-cross-entropy=0.001006
2019-09-01 13:25:22,225 [INFO]  Epoch[54] Train-Most_widespread_ritual_frequency_per_participant-accuracy=1.000000
2019-09-01 13:25:22,228 [INFO]  Epoch[54] Time cost=0.359
2019-09-01 13:25:22,236 [INFO]  Saved checkpoint to "model/Most_widespread_ritual_frequency_per_participant_imputer/model-0054.params"
2019-09-01 13:25:22,274 [INFO]  Epoch[54] Validation-cross-entropy=0.001561
2019-09-01 13:25:22,277 [INFO]  Epoch[54] Validation-Most_widespread_ritual_frequency_per_participant-accuracy=1.000000
2019-09-01 13:25:22,467 [INFO]  Epoch[55] Batch [0-21]	Speed: 1881.87 samples/sec	cross-entropy=0.000845	Most_widespread_ritual_frequency_per_participant-accuracy=1.000000
2019-09-01 13:25:22,640 [INFO]  Epoch[55] Train-cross-entropy=0.000959
2019-09-01 13:25:22,643 [INFO]  Epoch[55] Train-Most_widespread_ritual_frequency_per_participant-accuracy=1.000000
2019-09-01 13:25:22,646 [INFO]  Epoch[55] Time cost=0.367
2019-09-01 13:25:22,655 [INFO]  Saved checkpoint to "model/Most_widespread_ritual_frequency_per_participant_imputer/model-0055.params"
2019-09-01 13:25:22,690 [INFO]  Epoch[55] Validation-cross-entropy=0.001507
2019-09-01 13:25:22,693 [INFO]  Epoch[55] Validation-Most_widespread_ritual_frequency_per_participant-accuracy=1.000000
2019-09-01 13:25:22,886 [INFO]  Epoch[56] Batch [0-21]	Speed: 1855.61 samples/sec	cross-entropy=0.000799	Most_widespread_ritual_frequency_per_participant-accuracy=1.000000
2019-09-01 13:25:23,052 [INFO]  Epoch[56] Train-cross-entropy=0.000915
2019-09-01 13:25:23,055 [INFO]  Epoch[56] Train-Most_widespread_ritual_frequency_per_participant-accuracy=1.000000
2019-09-01 13:25:23,057 [INFO]  Epoch[56] Time cost=0.361
2019-09-01 13:25:23,066 [INFO]  Saved checkpoint to "model/Most_widespread_ritual_frequency_per_participant_imputer/model-0056.params"
2019-09-01 13:25:23,098 [INFO]  Epoch[56] Validation-cross-entropy=0.001468
2019-09-01 13:25:23,101 [INFO]  Epoch[56] Validation-Most_widespread_ritual_frequency_per_participant-accuracy=1.000000
2019-09-01 13:25:23,299 [INFO]  Epoch[57] Batch [0-21]	Speed: 1822.37 samples/sec	cross-entropy=0.000762	Most_widespread_ritual_frequency_per_participant-accuracy=1.000000
2019-09-01 13:25:23,464 [INFO]  Epoch[57] Train-cross-entropy=0.000871
2019-09-01 13:25:23,466 [INFO]  Epoch[57] Train-Most_widespread_ritual_frequency_per_participant-accuracy=1.000000
2019-09-01 13:25:23,469 [INFO]  Epoch[57] Time cost=0.365
2019-09-01 13:25:23,477 [INFO]  Saved checkpoint to "model/Most_widespread_ritual_frequency_per_participant_imputer/model-0057.params"
2019-09-01 13:25:23,509 [INFO]  Epoch[57] Validation-cross-entropy=0.001412
2019-09-01 13:25:23,512 [INFO]  Epoch[57] Validation-Most_widespread_ritual_frequency_per_participant-accuracy=1.000000
2019-09-01 13:25:23,705 [INFO]  Epoch[58] Batch [0-21]	Speed: 1860.01 samples/sec	cross-entropy=0.000723	Most_widespread_ritual_frequency_per_participant-accuracy=1.000000
2019-09-01 13:25:23,868 [INFO]  Epoch[58] Train-cross-entropy=0.000833
2019-09-01 13:25:23,870 [INFO]  Epoch[58] Train-Most_widespread_ritual_frequency_per_participant-accuracy=1.000000
2019-09-01 13:25:23,873 [INFO]  Epoch[58] Time cost=0.358
2019-09-01 13:25:23,881 [INFO]  Saved checkpoint to "model/Most_widespread_ritual_frequency_per_participant_imputer/model-0058.params"
2019-09-01 13:25:23,914 [INFO]  Epoch[58] Validation-cross-entropy=0.001357
2019-09-01 13:25:23,917 [INFO]  Epoch[58] Validation-Most_widespread_ritual_frequency_per_participant-accuracy=1.000000
2019-09-01 13:25:24,108 [INFO]  Epoch[59] Batch [0-21]	Speed: 1860.73 samples/sec	cross-entropy=0.000688	Most_widespread_ritual_frequency_per_participant-accuracy=1.000000
2019-09-01 13:25:24,275 [INFO]  Epoch[59] Train-cross-entropy=0.000794
2019-09-01 13:25:24,278 [INFO]  Epoch[59] Train-Most_widespread_ritual_frequency_per_participant-accuracy=1.000000
2019-09-01 13:25:24,280 [INFO]  Epoch[59] Time cost=0.361
2019-09-01 13:25:24,288 [INFO]  Saved checkpoint to "model/Most_widespread_ritual_frequency_per_participant_imputer/model-0059.params"
2019-09-01 13:25:24,321 [INFO]  Epoch[59] Validation-cross-entropy=0.001295
2019-09-01 13:25:24,324 [INFO]  Epoch[59] Validation-Most_widespread_ritual_frequency_per_participant-accuracy=1.000000
2019-09-01 13:25:24,515 [INFO]  Epoch[60] Batch [0-21]	Speed: 1871.04 samples/sec	cross-entropy=0.000660	Most_widespread_ritual_frequency_per_participant-accuracy=1.000000
2019-09-01 13:25:24,684 [INFO]  Epoch[60] Train-cross-entropy=0.000758
2019-09-01 13:25:24,688 [INFO]  Epoch[60] Train-Most_widespread_ritual_frequency_per_participant-accuracy=1.000000
2019-09-01 13:25:24,690 [INFO]  Epoch[60] Time cost=0.364
2019-09-01 13:25:24,699 [INFO]  Saved checkpoint to "model/Most_widespread_ritual_frequency_per_participant_imputer/model-0060.params"
2019-09-01 13:25:24,737 [INFO]  Epoch[60] Validation-cross-entropy=0.001268
2019-09-01 13:25:24,741 [INFO]  Epoch[60] Validation-Most_widespread_ritual_frequency_per_participant-accuracy=1.000000
2019-09-01 13:25:24,932 [INFO]  Epoch[61] Batch [0-21]	Speed: 1862.31 samples/sec	cross-entropy=0.000626	Most_widespread_ritual_frequency_per_participant-accuracy=1.000000
2019-09-01 13:25:25,099 [INFO]  Epoch[61] Train-cross-entropy=0.000727
2019-09-01 13:25:25,102 [INFO]  Epoch[61] Train-Most_widespread_ritual_frequency_per_participant-accuracy=1.000000
2019-09-01 13:25:25,105 [INFO]  Epoch[61] Time cost=0.361
2019-09-01 13:25:25,114 [INFO]  Saved checkpoint to "model/Most_widespread_ritual_frequency_per_participant_imputer/model-0061.params"
2019-09-01 13:25:25,155 [INFO]  Epoch[61] Validation-cross-entropy=0.001212
2019-09-01 13:25:25,157 [INFO]  Epoch[61] Validation-Most_widespread_ritual_frequency_per_participant-accuracy=1.000000
2019-09-01 13:25:25,351 [INFO]  Epoch[62] Batch [0-21]	Speed: 1871.69 samples/sec	cross-entropy=0.000597	Most_widespread_ritual_frequency_per_participant-accuracy=1.000000
2019-09-01 13:25:25,526 [INFO]  Epoch[62] Train-cross-entropy=0.000695
2019-09-01 13:25:25,529 [INFO]  Epoch[62] Train-Most_widespread_ritual_frequency_per_participant-accuracy=1.000000
2019-09-01 13:25:25,531 [INFO]  Epoch[62] Time cost=0.372
2019-09-01 13:25:25,540 [INFO]  Saved checkpoint to "model/Most_widespread_ritual_frequency_per_participant_imputer/model-0062.params"
2019-09-01 13:25:25,576 [INFO]  Epoch[62] Validation-cross-entropy=0.001167
2019-09-01 13:25:25,579 [INFO]  Epoch[62] Validation-Most_widespread_ritual_frequency_per_participant-accuracy=1.000000
2019-09-01 13:25:25,780 [INFO]  Epoch[63] Batch [0-21]	Speed: 1798.58 samples/sec	cross-entropy=0.000573	Most_widespread_ritual_frequency_per_participant-accuracy=1.000000
2019-09-01 13:25:25,948 [INFO]  Epoch[63] Train-cross-entropy=0.000667
2019-09-01 13:25:25,951 [INFO]  Epoch[63] Train-Most_widespread_ritual_frequency_per_participant-accuracy=1.000000
2019-09-01 13:25:25,953 [INFO]  Epoch[63] Time cost=0.372
2019-09-01 13:25:25,961 [INFO]  Saved checkpoint to "model/Most_widespread_ritual_frequency_per_participant_imputer/model-0063.params"
2019-09-01 13:25:26,001 [INFO]  Epoch[63] Validation-cross-entropy=0.001139
2019-09-01 13:25:26,004 [INFO]  Epoch[63] Validation-Most_widespread_ritual_frequency_per_participant-accuracy=1.000000
2019-09-01 13:25:26,196 [INFO]  Epoch[64] Batch [0-21]	Speed: 1879.36 samples/sec	cross-entropy=0.000547	Most_widespread_ritual_frequency_per_participant-accuracy=1.000000
2019-09-01 13:25:26,366 [INFO]  Epoch[64] Train-cross-entropy=0.000640
2019-09-01 13:25:26,372 [INFO]  Epoch[64] Train-Most_widespread_ritual_frequency_per_participant-accuracy=1.000000
2019-09-01 13:25:26,374 [INFO]  Epoch[64] Time cost=0.368
2019-09-01 13:25:26,383 [INFO]  Saved checkpoint to "model/Most_widespread_ritual_frequency_per_participant_imputer/model-0064.params"
2019-09-01 13:25:26,418 [INFO]  Epoch[64] Validation-cross-entropy=0.001119
2019-09-01 13:25:26,421 [INFO]  Epoch[64] Validation-Most_widespread_ritual_frequency_per_participant-accuracy=1.000000
2019-09-01 13:25:26,616 [INFO]  Epoch[65] Batch [0-21]	Speed: 1857.63 samples/sec	cross-entropy=0.000521	Most_widespread_ritual_frequency_per_participant-accuracy=1.000000
2019-09-01 13:25:26,792 [INFO]  Epoch[65] Train-cross-entropy=0.000614
2019-09-01 13:25:26,795 [INFO]  Epoch[65] Train-Most_widespread_ritual_frequency_per_participant-accuracy=1.000000
2019-09-01 13:25:26,798 [INFO]  Epoch[65] Time cost=0.374
2019-09-01 13:25:26,806 [INFO]  Saved checkpoint to "model/Most_widespread_ritual_frequency_per_participant_imputer/model-0065.params"
2019-09-01 13:25:26,840 [INFO]  Epoch[65] Validation-cross-entropy=0.001074
2019-09-01 13:25:26,843 [INFO]  Epoch[65] Validation-Most_widespread_ritual_frequency_per_participant-accuracy=1.000000
2019-09-01 13:25:27,034 [INFO]  Epoch[66] Batch [0-21]	Speed: 1871.12 samples/sec	cross-entropy=0.000501	Most_widespread_ritual_frequency_per_participant-accuracy=1.000000
2019-09-01 13:25:27,200 [INFO]  Epoch[66] Train-cross-entropy=0.000589
2019-09-01 13:25:27,203 [INFO]  Epoch[66] Train-Most_widespread_ritual_frequency_per_participant-accuracy=1.000000
2019-09-01 13:25:27,206 [INFO]  Epoch[66] Time cost=0.360
2019-09-01 13:25:27,214 [INFO]  Saved checkpoint to "model/Most_widespread_ritual_frequency_per_participant_imputer/model-0066.params"
2019-09-01 13:25:27,247 [INFO]  Epoch[66] Validation-cross-entropy=0.001046
2019-09-01 13:25:27,250 [INFO]  Epoch[66] Validation-Most_widespread_ritual_frequency_per_participant-accuracy=1.000000
2019-09-01 13:25:27,441 [INFO]  Epoch[67] Batch [0-21]	Speed: 1865.15 samples/sec	cross-entropy=0.000478	Most_widespread_ritual_frequency_per_participant-accuracy=1.000000
2019-09-01 13:25:27,608 [INFO]  Epoch[67] Train-cross-entropy=0.000566
2019-09-01 13:25:27,611 [INFO]  Epoch[67] Train-Most_widespread_ritual_frequency_per_participant-accuracy=1.000000
2019-09-01 13:25:27,614 [INFO]  Epoch[67] Time cost=0.362
2019-09-01 13:25:27,622 [INFO]  Saved checkpoint to "model/Most_widespread_ritual_frequency_per_participant_imputer/model-0067.params"
2019-09-01 13:25:27,654 [INFO]  Epoch[67] Validation-cross-entropy=0.001009
2019-09-01 13:25:27,657 [INFO]  Epoch[67] Validation-Most_widespread_ritual_frequency_per_participant-accuracy=1.000000
2019-09-01 13:25:27,847 [INFO]  Epoch[68] Batch [0-21]	Speed: 1877.25 samples/sec	cross-entropy=0.000458	Most_widespread_ritual_frequency_per_participant-accuracy=1.000000
2019-09-01 13:25:28,015 [INFO]  Epoch[68] Train-cross-entropy=0.000543
2019-09-01 13:25:28,017 [INFO]  Epoch[68] Train-Most_widespread_ritual_frequency_per_participant-accuracy=1.000000
2019-09-01 13:25:28,020 [INFO]  Epoch[68] Time cost=0.360
2019-09-01 13:25:28,028 [INFO]  Saved checkpoint to "model/Most_widespread_ritual_frequency_per_participant_imputer/model-0068.params"
2019-09-01 13:25:28,064 [INFO]  Epoch[68] Validation-cross-entropy=0.000988
2019-09-01 13:25:28,068 [INFO]  Epoch[68] Validation-Most_widespread_ritual_frequency_per_participant-accuracy=1.000000
2019-09-01 13:25:28,262 [INFO]  Epoch[69] Batch [0-21]	Speed: 1861.67 samples/sec	cross-entropy=0.000438	Most_widespread_ritual_frequency_per_participant-accuracy=1.000000
2019-09-01 13:25:28,433 [INFO]  Epoch[69] Train-cross-entropy=0.000522
2019-09-01 13:25:28,436 [INFO]  Epoch[69] Train-Most_widespread_ritual_frequency_per_participant-accuracy=1.000000
2019-09-01 13:25:28,438 [INFO]  Epoch[69] Time cost=0.368
2019-09-01 13:25:28,446 [INFO]  Saved checkpoint to "model/Most_widespread_ritual_frequency_per_participant_imputer/model-0069.params"
2019-09-01 13:25:28,486 [INFO]  Epoch[69] Validation-cross-entropy=0.000954
2019-09-01 13:25:28,488 [INFO]  Epoch[69] Validation-Most_widespread_ritual_frequency_per_participant-accuracy=1.000000
2019-09-01 13:25:28,683 [INFO]  Epoch[70] Batch [0-21]	Speed: 1859.31 samples/sec	cross-entropy=0.000421	Most_widespread_ritual_frequency_per_participant-accuracy=1.000000
2019-09-01 13:25:28,851 [INFO]  Epoch[70] Train-cross-entropy=0.000501
2019-09-01 13:25:28,854 [INFO]  Epoch[70] Train-Most_widespread_ritual_frequency_per_participant-accuracy=1.000000
2019-09-01 13:25:28,856 [INFO]  Epoch[70] Time cost=0.366
2019-09-01 13:25:28,865 [INFO]  Saved checkpoint to "model/Most_widespread_ritual_frequency_per_participant_imputer/model-0070.params"
2019-09-01 13:25:28,902 [INFO]  Epoch[70] Validation-cross-entropy=0.000920
2019-09-01 13:25:28,905 [INFO]  Epoch[70] Validation-Most_widespread_ritual_frequency_per_participant-accuracy=1.000000
2019-09-01 13:25:29,097 [INFO]  Epoch[71] Batch [0-21]	Speed: 1894.24 samples/sec	cross-entropy=0.000403	Most_widespread_ritual_frequency_per_participant-accuracy=1.000000
2019-09-01 13:25:29,261 [INFO]  Epoch[71] Train-cross-entropy=0.000482
2019-09-01 13:25:29,263 [INFO]  Epoch[71] Train-Most_widespread_ritual_frequency_per_participant-accuracy=1.000000
2019-09-01 13:25:29,266 [INFO]  Epoch[71] Time cost=0.358
2019-09-01 13:25:29,274 [INFO]  Saved checkpoint to "model/Most_widespread_ritual_frequency_per_participant_imputer/model-0071.params"
2019-09-01 13:25:29,307 [INFO]  Epoch[71] Validation-cross-entropy=0.000877
2019-09-01 13:25:29,310 [INFO]  Epoch[71] Validation-Most_widespread_ritual_frequency_per_participant-accuracy=1.000000
2019-09-01 13:25:29,501 [INFO]  Epoch[72] Batch [0-21]	Speed: 1871.53 samples/sec	cross-entropy=0.000388	Most_widespread_ritual_frequency_per_participant-accuracy=1.000000
2019-09-01 13:25:29,674 [INFO]  Epoch[72] Train-cross-entropy=0.000463
2019-09-01 13:25:29,677 [INFO]  Epoch[72] Train-Most_widespread_ritual_frequency_per_participant-accuracy=1.000000
2019-09-01 13:25:29,679 [INFO]  Epoch[72] Time cost=0.367
2019-09-01 13:25:29,688 [INFO]  Saved checkpoint to "model/Most_widespread_ritual_frequency_per_participant_imputer/model-0072.params"
2019-09-01 13:25:29,722 [INFO]  Epoch[72] Validation-cross-entropy=0.000885
2019-09-01 13:25:29,725 [INFO]  Epoch[72] Validation-Most_widespread_ritual_frequency_per_participant-accuracy=1.000000
2019-09-01 13:25:29,917 [INFO]  Epoch[73] Batch [0-21]	Speed: 1860.40 samples/sec	cross-entropy=0.000376	Most_widespread_ritual_frequency_per_participant-accuracy=1.000000
2019-09-01 13:25:30,085 [INFO]  Epoch[73] Train-cross-entropy=0.000445
2019-09-01 13:25:30,087 [INFO]  Epoch[73] Train-Most_widespread_ritual_frequency_per_participant-accuracy=1.000000
2019-09-01 13:25:30,090 [INFO]  Epoch[73] Time cost=0.362
2019-09-01 13:25:30,098 [INFO]  Saved checkpoint to "model/Most_widespread_ritual_frequency_per_participant_imputer/model-0073.params"
2019-09-01 13:25:30,133 [INFO]  Epoch[73] Validation-cross-entropy=0.000856
2019-09-01 13:25:30,136 [INFO]  Epoch[73] Validation-Most_widespread_ritual_frequency_per_participant-accuracy=1.000000
2019-09-01 13:25:30,335 [INFO]  Epoch[74] Batch [0-21]	Speed: 1817.09 samples/sec	cross-entropy=0.000361	Most_widespread_ritual_frequency_per_participant-accuracy=1.000000
2019-09-01 13:25:30,504 [INFO]  Epoch[74] Train-cross-entropy=0.000427
2019-09-01 13:25:30,506 [INFO]  Epoch[74] Train-Most_widespread_ritual_frequency_per_participant-accuracy=1.000000
2019-09-01 13:25:30,509 [INFO]  Epoch[74] Time cost=0.370
2019-09-01 13:25:30,517 [INFO]  Saved checkpoint to "model/Most_widespread_ritual_frequency_per_participant_imputer/model-0074.params"
2019-09-01 13:25:30,554 [INFO]  Epoch[74] Validation-cross-entropy=0.000829
2019-09-01 13:25:30,556 [INFO]  Epoch[74] Validation-Most_widespread_ritual_frequency_per_participant-accuracy=1.000000
2019-09-01 13:25:30,758 [INFO]  Epoch[75] Batch [0-21]	Speed: 1788.77 samples/sec	cross-entropy=0.000347	Most_widespread_ritual_frequency_per_participant-accuracy=1.000000
2019-09-01 13:25:30,924 [INFO]  Epoch[75] Train-cross-entropy=0.000413
2019-09-01 13:25:30,926 [INFO]  Epoch[75] Train-Most_widespread_ritual_frequency_per_participant-accuracy=1.000000
2019-09-01 13:25:30,929 [INFO]  Epoch[75] Time cost=0.370
2019-09-01 13:25:30,937 [INFO]  Saved checkpoint to "model/Most_widespread_ritual_frequency_per_participant_imputer/model-0075.params"
2019-09-01 13:25:30,970 [INFO]  Epoch[75] Validation-cross-entropy=0.000793
2019-09-01 13:25:30,973 [INFO]  Epoch[75] Validation-Most_widespread_ritual_frequency_per_participant-accuracy=1.000000
2019-09-01 13:25:31,169 [INFO]  Epoch[76] Batch [0-21]	Speed: 1816.28 samples/sec	cross-entropy=0.000332	Most_widespread_ritual_frequency_per_participant-accuracy=1.000000
2019-09-01 13:25:31,343 [INFO]  Epoch[76] Train-cross-entropy=0.000396
2019-09-01 13:25:31,347 [INFO]  Epoch[76] Train-Most_widespread_ritual_frequency_per_participant-accuracy=1.000000
2019-09-01 13:25:31,350 [INFO]  Epoch[76] Time cost=0.374
2019-09-01 13:25:31,358 [INFO]  Saved checkpoint to "model/Most_widespread_ritual_frequency_per_participant_imputer/model-0076.params"
2019-09-01 13:25:31,396 [INFO]  Epoch[76] Validation-cross-entropy=0.000769
2019-09-01 13:25:31,402 [INFO]  Epoch[76] Validation-Most_widespread_ritual_frequency_per_participant-accuracy=1.000000
2019-09-01 13:25:31,610 [INFO]  Epoch[77] Batch [0-21]	Speed: 1732.93 samples/sec	cross-entropy=0.000320	Most_widespread_ritual_frequency_per_participant-accuracy=1.000000
2019-09-01 13:25:31,777 [INFO]  Epoch[77] Train-cross-entropy=0.000381
2019-09-01 13:25:31,780 [INFO]  Epoch[77] Train-Most_widespread_ritual_frequency_per_participant-accuracy=1.000000
2019-09-01 13:25:31,782 [INFO]  Epoch[77] Time cost=0.378
2019-09-01 13:25:31,791 [INFO]  Saved checkpoint to "model/Most_widespread_ritual_frequency_per_participant_imputer/model-0077.params"
2019-09-01 13:25:31,828 [INFO]  Epoch[77] Validation-cross-entropy=0.000763
2019-09-01 13:25:31,831 [INFO]  Epoch[77] Validation-Most_widespread_ritual_frequency_per_participant-accuracy=1.000000
2019-09-01 13:25:32,026 [INFO]  Epoch[78] Batch [0-21]	Speed: 1858.96 samples/sec	cross-entropy=0.000308	Most_widespread_ritual_frequency_per_participant-accuracy=1.000000
2019-09-01 13:25:32,192 [INFO]  Epoch[78] Train-cross-entropy=0.000368
2019-09-01 13:25:32,195 [INFO]  Epoch[78] Train-Most_widespread_ritual_frequency_per_participant-accuracy=1.000000
2019-09-01 13:25:32,198 [INFO]  Epoch[78] Time cost=0.363
2019-09-01 13:25:32,207 [INFO]  Saved checkpoint to "model/Most_widespread_ritual_frequency_per_participant_imputer/model-0078.params"
2019-09-01 13:25:32,241 [INFO]  Epoch[78] Validation-cross-entropy=0.000730
2019-09-01 13:25:32,244 [INFO]  Epoch[78] Validation-Most_widespread_ritual_frequency_per_participant-accuracy=1.000000
2019-09-01 13:25:32,438 [INFO]  Epoch[79] Batch [0-21]	Speed: 1846.16 samples/sec	cross-entropy=0.000296	Most_widespread_ritual_frequency_per_participant-accuracy=1.000000
2019-09-01 13:25:32,608 [INFO]  Epoch[79] Train-cross-entropy=0.000354
2019-09-01 13:25:32,610 [INFO]  Epoch[79] Train-Most_widespread_ritual_frequency_per_participant-accuracy=1.000000
2019-09-01 13:25:32,613 [INFO]  Epoch[79] Time cost=0.366
2019-09-01 13:25:32,621 [INFO]  Saved checkpoint to "model/Most_widespread_ritual_frequency_per_participant_imputer/model-0079.params"
2019-09-01 13:25:32,662 [INFO]  Epoch[79] Validation-cross-entropy=0.000717
2019-09-01 13:25:32,665 [INFO]  Epoch[79] Validation-Most_widespread_ritual_frequency_per_participant-accuracy=1.000000
2019-09-01 13:25:32,859 [INFO]  Epoch[80] Batch [0-21]	Speed: 1835.00 samples/sec	cross-entropy=0.000285	Most_widespread_ritual_frequency_per_participant-accuracy=1.000000
2019-09-01 13:25:33,026 [INFO]  Epoch[80] Train-cross-entropy=0.000342
2019-09-01 13:25:33,029 [INFO]  Epoch[80] Train-Most_widespread_ritual_frequency_per_participant-accuracy=1.000000
2019-09-01 13:25:33,031 [INFO]  Epoch[80] Time cost=0.364
2019-09-01 13:25:33,040 [INFO]  Saved checkpoint to "model/Most_widespread_ritual_frequency_per_participant_imputer/model-0080.params"
2019-09-01 13:25:33,073 [INFO]  Epoch[80] Validation-cross-entropy=0.000694
2019-09-01 13:25:33,076 [INFO]  Epoch[80] Validation-Most_widespread_ritual_frequency_per_participant-accuracy=1.000000
2019-09-01 13:25:33,268 [INFO]  Epoch[81] Batch [0-21]	Speed: 1875.18 samples/sec	cross-entropy=0.000274	Most_widespread_ritual_frequency_per_participant-accuracy=1.000000
2019-09-01 13:25:33,435 [INFO]  Epoch[81] Train-cross-entropy=0.000329
2019-09-01 13:25:33,438 [INFO]  Epoch[81] Train-Most_widespread_ritual_frequency_per_participant-accuracy=1.000000
2019-09-01 13:25:33,440 [INFO]  Epoch[81] Time cost=0.362
2019-09-01 13:25:33,449 [INFO]  Saved checkpoint to "model/Most_widespread_ritual_frequency_per_participant_imputer/model-0081.params"
2019-09-01 13:25:33,483 [INFO]  Epoch[81] Validation-cross-entropy=0.000672
2019-09-01 13:25:33,486 [INFO]  Epoch[81] Validation-Most_widespread_ritual_frequency_per_participant-accuracy=1.000000
2019-09-01 13:25:33,678 [INFO]  Epoch[82] Batch [0-21]	Speed: 1878.01 samples/sec	cross-entropy=0.000265	Most_widespread_ritual_frequency_per_participant-accuracy=1.000000
2019-09-01 13:25:33,842 [INFO]  Epoch[82] Train-cross-entropy=0.000317
2019-09-01 13:25:33,845 [INFO]  Epoch[82] Train-Most_widespread_ritual_frequency_per_participant-accuracy=1.000000
2019-09-01 13:25:33,847 [INFO]  Epoch[82] Time cost=0.358
2019-09-01 13:25:33,855 [INFO]  Saved checkpoint to "model/Most_widespread_ritual_frequency_per_participant_imputer/model-0082.params"
2019-09-01 13:25:33,888 [INFO]  Epoch[82] Validation-cross-entropy=0.000653
2019-09-01 13:25:33,891 [INFO]  Epoch[82] Validation-Most_widespread_ritual_frequency_per_participant-accuracy=1.000000
2019-09-01 13:25:34,084 [INFO]  Epoch[83] Batch [0-21]	Speed: 1847.64 samples/sec	cross-entropy=0.000255	Most_widespread_ritual_frequency_per_participant-accuracy=1.000000
2019-09-01 13:25:34,251 [INFO]  Epoch[83] Train-cross-entropy=0.000307
2019-09-01 13:25:34,254 [INFO]  Epoch[83] Train-Most_widespread_ritual_frequency_per_participant-accuracy=1.000000
2019-09-01 13:25:34,257 [INFO]  Epoch[83] Time cost=0.363
2019-09-01 13:25:34,265 [INFO]  Saved checkpoint to "model/Most_widespread_ritual_frequency_per_participant_imputer/model-0083.params"
2019-09-01 13:25:34,304 [INFO]  Epoch[83] Validation-cross-entropy=0.000634
2019-09-01 13:25:34,307 [INFO]  Epoch[83] Validation-Most_widespread_ritual_frequency_per_participant-accuracy=1.000000
2019-09-01 13:25:34,507 [INFO]  Epoch[84] Batch [0-21]	Speed: 1806.20 samples/sec	cross-entropy=0.000245	Most_widespread_ritual_frequency_per_participant-accuracy=1.000000
2019-09-01 13:25:34,683 [INFO]  Epoch[84] Train-cross-entropy=0.000296
2019-09-01 13:25:34,686 [INFO]  Epoch[84] Train-Most_widespread_ritual_frequency_per_participant-accuracy=1.000000
2019-09-01 13:25:34,688 [INFO]  Epoch[84] Time cost=0.379
2019-09-01 13:25:34,697 [INFO]  Saved checkpoint to "model/Most_widespread_ritual_frequency_per_participant_imputer/model-0084.params"
2019-09-01 13:25:34,730 [INFO]  Epoch[84] Validation-cross-entropy=0.000630
2019-09-01 13:25:34,733 [INFO]  Epoch[84] Validation-Most_widespread_ritual_frequency_per_participant-accuracy=1.000000
2019-09-01 13:25:34,926 [INFO]  Epoch[85] Batch [0-21]	Speed: 1854.53 samples/sec	cross-entropy=0.000237	Most_widespread_ritual_frequency_per_participant-accuracy=1.000000
2019-09-01 13:25:35,094 [INFO]  Epoch[85] Train-cross-entropy=0.000285
2019-09-01 13:25:35,097 [INFO]  Epoch[85] Train-Most_widespread_ritual_frequency_per_participant-accuracy=1.000000
2019-09-01 13:25:35,099 [INFO]  Epoch[85] Time cost=0.364
2019-09-01 13:25:35,108 [INFO]  Saved checkpoint to "model/Most_widespread_ritual_frequency_per_participant_imputer/model-0085.params"
2019-09-01 13:25:35,141 [INFO]  Epoch[85] Validation-cross-entropy=0.000609
2019-09-01 13:25:35,144 [INFO]  Epoch[85] Validation-Most_widespread_ritual_frequency_per_participant-accuracy=1.000000
2019-09-01 13:25:35,334 [INFO]  Epoch[86] Batch [0-21]	Speed: 1884.50 samples/sec	cross-entropy=0.000228	Most_widespread_ritual_frequency_per_participant-accuracy=1.000000
2019-09-01 13:25:35,498 [INFO]  Epoch[86] Train-cross-entropy=0.000276
2019-09-01 13:25:35,501 [INFO]  Epoch[86] Train-Most_widespread_ritual_frequency_per_participant-accuracy=1.000000
2019-09-01 13:25:35,503 [INFO]  Epoch[86] Time cost=0.356
2019-09-01 13:25:35,511 [INFO]  Saved checkpoint to "model/Most_widespread_ritual_frequency_per_participant_imputer/model-0086.params"
2019-09-01 13:25:35,543 [INFO]  Epoch[86] Validation-cross-entropy=0.000583
2019-09-01 13:25:35,546 [INFO]  Epoch[86] Validation-Most_widespread_ritual_frequency_per_participant-accuracy=1.000000
2019-09-01 13:25:35,741 [INFO]  Epoch[87] Batch [0-21]	Speed: 1853.04 samples/sec	cross-entropy=0.000220	Most_widespread_ritual_frequency_per_participant-accuracy=1.000000
2019-09-01 13:25:35,906 [INFO]  Epoch[87] Train-cross-entropy=0.000267
2019-09-01 13:25:35,909 [INFO]  Epoch[87] Train-Most_widespread_ritual_frequency_per_participant-accuracy=1.000000
2019-09-01 13:25:35,912 [INFO]  Epoch[87] Time cost=0.363
2019-09-01 13:25:35,920 [INFO]  Saved checkpoint to "model/Most_widespread_ritual_frequency_per_participant_imputer/model-0087.params"
2019-09-01 13:25:35,952 [INFO]  Epoch[87] Validation-cross-entropy=0.000562
2019-09-01 13:25:35,955 [INFO]  Epoch[87] Validation-Most_widespread_ritual_frequency_per_participant-accuracy=1.000000
2019-09-01 13:25:36,144 [INFO]  Epoch[88] Batch [0-21]	Speed: 1883.60 samples/sec	cross-entropy=0.000213	Most_widespread_ritual_frequency_per_participant-accuracy=1.000000
2019-09-01 13:25:36,312 [INFO]  Epoch[88] Train-cross-entropy=0.000257
2019-09-01 13:25:36,314 [INFO]  Epoch[88] Train-Most_widespread_ritual_frequency_per_participant-accuracy=1.000000
2019-09-01 13:25:36,316 [INFO]  Epoch[88] Time cost=0.359
2019-09-01 13:25:36,325 [INFO]  Saved checkpoint to "model/Most_widespread_ritual_frequency_per_participant_imputer/model-0088.params"
2019-09-01 13:25:36,357 [INFO]  Epoch[88] Validation-cross-entropy=0.000564
2019-09-01 13:25:36,360 [INFO]  Epoch[88] Validation-Most_widespread_ritual_frequency_per_participant-accuracy=1.000000
2019-09-01 13:25:36,608 [INFO]  Epoch[89] Batch [0-21]	Speed: 1418.94 samples/sec	cross-entropy=0.000205	Most_widespread_ritual_frequency_per_participant-accuracy=1.000000
2019-09-01 13:25:36,785 [INFO]  Epoch[89] Train-cross-entropy=0.000249
2019-09-01 13:25:36,788 [INFO]  Epoch[89] Train-Most_widespread_ritual_frequency_per_participant-accuracy=1.000000
2019-09-01 13:25:36,790 [INFO]  Epoch[89] Time cost=0.428
2019-09-01 13:25:36,799 [INFO]  Saved checkpoint to "model/Most_widespread_ritual_frequency_per_participant_imputer/model-0089.params"
2019-09-01 13:25:36,835 [INFO]  Epoch[89] Validation-cross-entropy=0.000554
2019-09-01 13:25:36,838 [INFO]  Epoch[89] Validation-Most_widespread_ritual_frequency_per_participant-accuracy=1.000000
2019-09-01 13:25:37,039 [INFO]  Epoch[90] Batch [0-21]	Speed: 1767.36 samples/sec	cross-entropy=0.000198	Most_widespread_ritual_frequency_per_participant-accuracy=1.000000
2019-09-01 13:25:37,216 [INFO]  Epoch[90] Train-cross-entropy=0.000240
2019-09-01 13:25:37,219 [INFO]  Epoch[90] Train-Most_widespread_ritual_frequency_per_participant-accuracy=1.000000
2019-09-01 13:25:37,221 [INFO]  Epoch[90] Time cost=0.381
2019-09-01 13:25:37,230 [INFO]  Saved checkpoint to "model/Most_widespread_ritual_frequency_per_participant_imputer/model-0090.params"
2019-09-01 13:25:37,262 [INFO]  Epoch[90] Validation-cross-entropy=0.000528
2019-09-01 13:25:37,265 [INFO]  Epoch[90] Validation-Most_widespread_ritual_frequency_per_participant-accuracy=1.000000
2019-09-01 13:25:37,458 [INFO]  Epoch[91] Batch [0-21]	Speed: 1852.89 samples/sec	cross-entropy=0.000192	Most_widespread_ritual_frequency_per_participant-accuracy=1.000000
2019-09-01 13:25:37,626 [INFO]  Epoch[91] Train-cross-entropy=0.000232
2019-09-01 13:25:37,629 [INFO]  Epoch[91] Train-Most_widespread_ritual_frequency_per_participant-accuracy=1.000000
2019-09-01 13:25:37,631 [INFO]  Epoch[91] Time cost=0.363
2019-09-01 13:25:37,640 [INFO]  Saved checkpoint to "model/Most_widespread_ritual_frequency_per_participant_imputer/model-0091.params"
2019-09-01 13:25:37,672 [INFO]  Epoch[91] Validation-cross-entropy=0.000529
2019-09-01 13:25:37,675 [INFO]  Epoch[91] Validation-Most_widespread_ritual_frequency_per_participant-accuracy=1.000000
2019-09-01 13:25:37,866 [INFO]  Epoch[92] Batch [0-21]	Speed: 1873.72 samples/sec	cross-entropy=0.000185	Most_widespread_ritual_frequency_per_participant-accuracy=1.000000
2019-09-01 13:25:38,038 [INFO]  Epoch[92] Train-cross-entropy=0.000225
2019-09-01 13:25:38,041 [INFO]  Epoch[92] Train-Most_widespread_ritual_frequency_per_participant-accuracy=1.000000
2019-09-01 13:25:38,044 [INFO]  Epoch[92] Time cost=0.366
2019-09-01 13:25:38,052 [INFO]  Saved checkpoint to "model/Most_widespread_ritual_frequency_per_participant_imputer/model-0092.params"
2019-09-01 13:25:38,092 [INFO]  Epoch[92] Validation-cross-entropy=0.000508
2019-09-01 13:25:38,095 [INFO]  Epoch[92] Validation-Most_widespread_ritual_frequency_per_participant-accuracy=1.000000
2019-09-01 13:25:38,299 [INFO]  Epoch[93] Batch [0-21]	Speed: 1766.29 samples/sec	cross-entropy=0.000179	Most_widespread_ritual_frequency_per_participant-accuracy=1.000000
2019-09-01 13:25:38,478 [INFO]  Epoch[93] Train-cross-entropy=0.000217
2019-09-01 13:25:38,481 [INFO]  Epoch[93] Train-Most_widespread_ritual_frequency_per_participant-accuracy=1.000000
2019-09-01 13:25:38,483 [INFO]  Epoch[93] Time cost=0.386
2019-09-01 13:25:38,491 [INFO]  Saved checkpoint to "model/Most_widespread_ritual_frequency_per_participant_imputer/model-0093.params"
2019-09-01 13:25:38,525 [INFO]  Epoch[93] Validation-cross-entropy=0.000498
2019-09-01 13:25:38,528 [INFO]  Epoch[93] Validation-Most_widespread_ritual_frequency_per_participant-accuracy=1.000000
2019-09-01 13:25:38,719 [INFO]  Epoch[94] Batch [0-21]	Speed: 1859.69 samples/sec	cross-entropy=0.000173	Most_widespread_ritual_frequency_per_participant-accuracy=1.000000
2019-09-01 13:25:38,882 [INFO]  Epoch[94] Train-cross-entropy=0.000211
2019-09-01 13:25:38,885 [INFO]  Epoch[94] Train-Most_widespread_ritual_frequency_per_participant-accuracy=1.000000
2019-09-01 13:25:38,887 [INFO]  Epoch[94] Time cost=0.357
2019-09-01 13:25:38,895 [INFO]  Saved checkpoint to "model/Most_widespread_ritual_frequency_per_participant_imputer/model-0094.params"
2019-09-01 13:25:38,928 [INFO]  Epoch[94] Validation-cross-entropy=0.000482
2019-09-01 13:25:38,931 [INFO]  Epoch[94] Validation-Most_widespread_ritual_frequency_per_participant-accuracy=1.000000
2019-09-01 13:25:39,122 [INFO]  Epoch[95] Batch [0-21]	Speed: 1867.64 samples/sec	cross-entropy=0.000167	Most_widespread_ritual_frequency_per_participant-accuracy=1.000000
2019-09-01 13:25:39,286 [INFO]  Epoch[95] Train-cross-entropy=0.000204
2019-09-01 13:25:39,289 [INFO]  Epoch[95] Train-Most_widespread_ritual_frequency_per_participant-accuracy=1.000000
2019-09-01 13:25:39,291 [INFO]  Epoch[95] Time cost=0.358
2019-09-01 13:25:39,300 [INFO]  Saved checkpoint to "model/Most_widespread_ritual_frequency_per_participant_imputer/model-0095.params"
2019-09-01 13:25:39,333 [INFO]  Epoch[95] Validation-cross-entropy=0.000472
2019-09-01 13:25:39,335 [INFO]  Epoch[95] Validation-Most_widespread_ritual_frequency_per_participant-accuracy=1.000000
2019-09-01 13:25:39,530 [INFO]  Epoch[96] Batch [0-21]	Speed: 1835.34 samples/sec	cross-entropy=0.000162	Most_widespread_ritual_frequency_per_participant-accuracy=1.000000
2019-09-01 13:25:39,697 [INFO]  Epoch[96] Train-cross-entropy=0.000197
2019-09-01 13:25:39,700 [INFO]  Epoch[96] Train-Most_widespread_ritual_frequency_per_participant-accuracy=1.000000
2019-09-01 13:25:39,702 [INFO]  Epoch[96] Time cost=0.364
2019-09-01 13:25:39,711 [INFO]  Saved checkpoint to "model/Most_widespread_ritual_frequency_per_participant_imputer/model-0096.params"
2019-09-01 13:25:39,743 [INFO]  Epoch[96] Validation-cross-entropy=0.000461
2019-09-01 13:25:39,747 [INFO]  Epoch[96] Validation-Most_widespread_ritual_frequency_per_participant-accuracy=1.000000
2019-09-01 13:25:39,958 [INFO]  Epoch[97] Batch [0-21]	Speed: 1742.16 samples/sec	cross-entropy=0.000156	Most_widespread_ritual_frequency_per_participant-accuracy=1.000000
2019-09-01 13:25:40,125 [INFO]  Epoch[97] Train-cross-entropy=0.000191
2019-09-01 13:25:40,128 [INFO]  Epoch[97] Train-Most_widespread_ritual_frequency_per_participant-accuracy=1.000000
2019-09-01 13:25:40,130 [INFO]  Epoch[97] Time cost=0.381
2019-09-01 13:25:40,139 [INFO]  Saved checkpoint to "model/Most_widespread_ritual_frequency_per_participant_imputer/model-0097.params"
2019-09-01 13:25:40,172 [INFO]  Epoch[97] Validation-cross-entropy=0.000453
2019-09-01 13:25:40,174 [INFO]  Epoch[97] Validation-Most_widespread_ritual_frequency_per_participant-accuracy=1.000000
2019-09-01 13:25:40,387 [INFO]  Epoch[98] Batch [0-21]	Speed: 1664.51 samples/sec	cross-entropy=0.000152	Most_widespread_ritual_frequency_per_participant-accuracy=1.000000
2019-09-01 13:25:40,557 [INFO]  Epoch[98] Train-cross-entropy=0.000185
2019-09-01 13:25:40,560 [INFO]  Epoch[98] Train-Most_widespread_ritual_frequency_per_participant-accuracy=1.000000
2019-09-01 13:25:40,563 [INFO]  Epoch[98] Time cost=0.386
2019-09-01 13:25:40,572 [INFO]  Saved checkpoint to "model/Most_widespread_ritual_frequency_per_participant_imputer/model-0098.params"
2019-09-01 13:25:40,604 [INFO]  Epoch[98] Validation-cross-entropy=0.000437
2019-09-01 13:25:40,607 [INFO]  Epoch[98] Validation-Most_widespread_ritual_frequency_per_participant-accuracy=1.000000
2019-09-01 13:25:40,797 [INFO]  Epoch[99] Batch [0-21]	Speed: 1880.58 samples/sec	cross-entropy=0.000146	Most_widespread_ritual_frequency_per_participant-accuracy=1.000000
2019-09-01 13:25:40,961 [INFO]  Epoch[99] Train-cross-entropy=0.000179
2019-09-01 13:25:40,963 [INFO]  Epoch[99] Train-Most_widespread_ritual_frequency_per_participant-accuracy=1.000000
2019-09-01 13:25:40,966 [INFO]  Epoch[99] Time cost=0.356
2019-09-01 13:25:40,974 [INFO]  Saved checkpoint to "model/Most_widespread_ritual_frequency_per_participant_imputer/model-0099.params"
2019-09-01 13:25:41,009 [INFO]  Epoch[99] Validation-cross-entropy=0.000429
2019-09-01 13:25:41,012 [INFO]  Epoch[99] Validation-Most_widespread_ritual_frequency_per_participant-accuracy=1.000000
2019-09-01 13:25:41,210 [INFO]  Epoch[100] Batch [0-21]	Speed: 1822.37 samples/sec	cross-entropy=0.000142	Most_widespread_ritual_frequency_per_participant-accuracy=1.000000
2019-09-01 13:25:41,384 [INFO]  Epoch[100] Train-cross-entropy=0.000174
2019-09-01 13:25:41,387 [INFO]  Epoch[100] Train-Most_widespread_ritual_frequency_per_participant-accuracy=1.000000
2019-09-01 13:25:41,389 [INFO]  Epoch[100] Time cost=0.375
2019-09-01 13:25:41,398 [INFO]  Saved checkpoint to "model/Most_widespread_ritual_frequency_per_participant_imputer/model-0100.params"
2019-09-01 13:25:41,430 [INFO]  Epoch[100] Validation-cross-entropy=0.000422
2019-09-01 13:25:41,436 [INFO]  Epoch[100] Validation-Most_widespread_ritual_frequency_per_participant-accuracy=1.000000
2019-09-01 13:25:41,645 [INFO]  Epoch[101] Batch [0-21]	Speed: 1726.36 samples/sec	cross-entropy=0.000137	Most_widespread_ritual_frequency_per_participant-accuracy=1.000000
2019-09-01 13:25:41,815 [INFO]  Epoch[101] Train-cross-entropy=0.000168
2019-09-01 13:25:41,818 [INFO]  Epoch[101] Train-Most_widespread_ritual_frequency_per_participant-accuracy=1.000000
2019-09-01 13:25:41,820 [INFO]  Epoch[101] Time cost=0.382
2019-09-01 13:25:41,829 [INFO]  Saved checkpoint to "model/Most_widespread_ritual_frequency_per_participant_imputer/model-0101.params"
2019-09-01 13:25:41,863 [INFO]  Epoch[101] Validation-cross-entropy=0.000414
2019-09-01 13:25:41,866 [INFO]  Epoch[101] Validation-Most_widespread_ritual_frequency_per_participant-accuracy=1.000000
2019-09-01 13:25:42,060 [INFO]  Epoch[102] Batch [0-21]	Speed: 1847.22 samples/sec	cross-entropy=0.000133	Most_widespread_ritual_frequency_per_participant-accuracy=1.000000
2019-09-01 13:25:42,238 [INFO]  Epoch[102] Train-cross-entropy=0.000163
2019-09-01 13:25:42,241 [INFO]  Epoch[102] Train-Most_widespread_ritual_frequency_per_participant-accuracy=1.000000
2019-09-01 13:25:42,243 [INFO]  Epoch[102] Time cost=0.374
2019-09-01 13:25:42,252 [INFO]  Saved checkpoint to "model/Most_widespread_ritual_frequency_per_participant_imputer/model-0102.params"
2019-09-01 13:25:42,285 [INFO]  Epoch[102] Validation-cross-entropy=0.000403
2019-09-01 13:25:42,288 [INFO]  Epoch[102] Validation-Most_widespread_ritual_frequency_per_participant-accuracy=1.000000
2019-09-01 13:25:42,480 [INFO]  Epoch[103] Batch [0-21]	Speed: 1863.61 samples/sec	cross-entropy=0.000130	Most_widespread_ritual_frequency_per_participant-accuracy=1.000000
2019-09-01 13:25:42,648 [INFO]  Epoch[103] Train-cross-entropy=0.000157
2019-09-01 13:25:42,650 [INFO]  Epoch[103] Train-Most_widespread_ritual_frequency_per_participant-accuracy=1.000000
2019-09-01 13:25:42,653 [INFO]  Epoch[103] Time cost=0.363
2019-09-01 13:25:42,661 [INFO]  Saved checkpoint to "model/Most_widespread_ritual_frequency_per_participant_imputer/model-0103.params"
2019-09-01 13:25:42,693 [INFO]  Epoch[103] Validation-cross-entropy=0.000385
2019-09-01 13:25:42,696 [INFO]  Epoch[103] Validation-Most_widespread_ritual_frequency_per_participant-accuracy=1.000000
2019-09-01 13:25:42,891 [INFO]  Epoch[104] Batch [0-21]	Speed: 1829.18 samples/sec	cross-entropy=0.000126	Most_widespread_ritual_frequency_per_participant-accuracy=1.000000
2019-09-01 13:25:43,066 [INFO]  Epoch[104] Train-cross-entropy=0.000152
2019-09-01 13:25:43,069 [INFO]  Epoch[104] Train-Most_widespread_ritual_frequency_per_participant-accuracy=1.000000
2019-09-01 13:25:43,071 [INFO]  Epoch[104] Time cost=0.373
2019-09-01 13:25:43,080 [INFO]  Saved checkpoint to "model/Most_widespread_ritual_frequency_per_participant_imputer/model-0104.params"
2019-09-01 13:25:43,113 [INFO]  Epoch[104] Validation-cross-entropy=0.000389
2019-09-01 13:25:43,116 [INFO]  Epoch[104] Validation-Most_widespread_ritual_frequency_per_participant-accuracy=1.000000
2019-09-01 13:25:43,309 [INFO]  Epoch[105] Batch [0-21]	Speed: 1838.73 samples/sec	cross-entropy=0.000122	Most_widespread_ritual_frequency_per_participant-accuracy=1.000000
2019-09-01 13:25:43,484 [INFO]  Epoch[105] Train-cross-entropy=0.000148
2019-09-01 13:25:43,487 [INFO]  Epoch[105] Train-Most_widespread_ritual_frequency_per_participant-accuracy=1.000000
2019-09-01 13:25:43,489 [INFO]  Epoch[105] Time cost=0.371
2019-09-01 13:25:43,498 [INFO]  Saved checkpoint to "model/Most_widespread_ritual_frequency_per_participant_imputer/model-0105.params"
2019-09-01 13:25:43,531 [INFO]  Epoch[105] Validation-cross-entropy=0.000378
2019-09-01 13:25:43,533 [INFO]  Epoch[105] Validation-Most_widespread_ritual_frequency_per_participant-accuracy=1.000000
2019-09-01 13:25:43,721 [INFO]  Epoch[106] Batch [0-21]	Speed: 1901.65 samples/sec	cross-entropy=0.000118	Most_widespread_ritual_frequency_per_participant-accuracy=1.000000
2019-09-01 13:25:43,890 [INFO]  Epoch[106] Train-cross-entropy=0.000143
2019-09-01 13:25:43,892 [INFO]  Epoch[106] Train-Most_widespread_ritual_frequency_per_participant-accuracy=1.000000
2019-09-01 13:25:43,895 [INFO]  Epoch[106] Time cost=0.360
2019-09-01 13:25:43,904 [INFO]  Saved checkpoint to "model/Most_widespread_ritual_frequency_per_participant_imputer/model-0106.params"
2019-09-01 13:25:43,935 [INFO]  Epoch[106] Validation-cross-entropy=0.000370
2019-09-01 13:25:43,938 [INFO]  Epoch[106] Validation-Most_widespread_ritual_frequency_per_participant-accuracy=1.000000
2019-09-01 13:25:44,143 [INFO]  Epoch[107] Batch [0-21]	Speed: 1731.25 samples/sec	cross-entropy=0.000114	Most_widespread_ritual_frequency_per_participant-accuracy=1.000000
2019-09-01 13:25:44,322 [INFO]  Epoch[107] Train-cross-entropy=0.000138
2019-09-01 13:25:44,325 [INFO]  Epoch[107] Train-Most_widespread_ritual_frequency_per_participant-accuracy=1.000000
2019-09-01 13:25:44,327 [INFO]  Epoch[107] Time cost=0.387
2019-09-01 13:25:44,336 [INFO]  Saved checkpoint to "model/Most_widespread_ritual_frequency_per_participant_imputer/model-0107.params"
2019-09-01 13:25:44,372 [INFO]  Epoch[107] Validation-cross-entropy=0.000360
2019-09-01 13:25:44,375 [INFO]  Epoch[107] Validation-Most_widespread_ritual_frequency_per_participant-accuracy=1.000000
2019-09-01 13:25:44,578 [INFO]  Epoch[108] Batch [0-21]	Speed: 1748.15 samples/sec	cross-entropy=0.000111	Most_widespread_ritual_frequency_per_participant-accuracy=1.000000
2019-09-01 13:25:44,745 [INFO]  Epoch[108] Train-cross-entropy=0.000134
2019-09-01 13:25:44,747 [INFO]  Epoch[108] Train-Most_widespread_ritual_frequency_per_participant-accuracy=1.000000
2019-09-01 13:25:44,750 [INFO]  Epoch[108] Time cost=0.373
2019-09-01 13:25:44,758 [INFO]  Saved checkpoint to "model/Most_widespread_ritual_frequency_per_participant_imputer/model-0108.params"
2019-09-01 13:25:44,793 [INFO]  Epoch[108] Validation-cross-entropy=0.000353
2019-09-01 13:25:44,797 [INFO]  Epoch[108] Validation-Most_widespread_ritual_frequency_per_participant-accuracy=1.000000
2019-09-01 13:25:45,004 [INFO]  Epoch[109] Batch [0-21]	Speed: 1740.24 samples/sec	cross-entropy=0.000107	Most_widespread_ritual_frequency_per_participant-accuracy=1.000000
2019-09-01 13:25:45,171 [INFO]  Epoch[109] Train-cross-entropy=0.000130
2019-09-01 13:25:45,174 [INFO]  Epoch[109] Train-Most_widespread_ritual_frequency_per_participant-accuracy=1.000000
2019-09-01 13:25:45,176 [INFO]  Epoch[109] Time cost=0.377
2019-09-01 13:25:45,185 [INFO]  Saved checkpoint to "model/Most_widespread_ritual_frequency_per_participant_imputer/model-0109.params"
2019-09-01 13:25:45,218 [INFO]  Epoch[109] Validation-cross-entropy=0.000344
2019-09-01 13:25:45,221 [INFO]  Epoch[109] Validation-Most_widespread_ritual_frequency_per_participant-accuracy=1.000000
2019-09-01 13:25:45,411 [INFO]  Epoch[110] Batch [0-21]	Speed: 1870.95 samples/sec	cross-entropy=0.000104	Most_widespread_ritual_frequency_per_participant-accuracy=1.000000
2019-09-01 13:25:45,581 [INFO]  Epoch[110] Train-cross-entropy=0.000126
2019-09-01 13:25:45,585 [INFO]  Epoch[110] Train-Most_widespread_ritual_frequency_per_participant-accuracy=1.000000
2019-09-01 13:25:45,587 [INFO]  Epoch[110] Time cost=0.364
2019-09-01 13:25:45,596 [INFO]  Saved checkpoint to "model/Most_widespread_ritual_frequency_per_participant_imputer/model-0110.params"
2019-09-01 13:25:45,632 [INFO]  Epoch[110] Validation-cross-entropy=0.000337
2019-09-01 13:25:45,636 [INFO]  Epoch[110] Validation-Most_widespread_ritual_frequency_per_participant-accuracy=1.000000
2019-09-01 13:25:45,831 [INFO]  Epoch[111] Batch [0-21]	Speed: 1863.02 samples/sec	cross-entropy=0.000101	Most_widespread_ritual_frequency_per_participant-accuracy=1.000000
2019-09-01 13:25:45,999 [INFO]  Epoch[111] Train-cross-entropy=0.000122
2019-09-01 13:25:46,001 [INFO]  Epoch[111] Train-Most_widespread_ritual_frequency_per_participant-accuracy=1.000000
2019-09-01 13:25:46,004 [INFO]  Epoch[111] Time cost=0.365
2019-09-01 13:25:46,012 [INFO]  Saved checkpoint to "model/Most_widespread_ritual_frequency_per_participant_imputer/model-0111.params"
2019-09-01 13:25:46,046 [INFO]  Epoch[111] Validation-cross-entropy=0.000329
2019-09-01 13:25:46,050 [INFO]  Epoch[111] Validation-Most_widespread_ritual_frequency_per_participant-accuracy=1.000000
2019-09-01 13:25:46,253 [INFO]  Epoch[112] Batch [0-21]	Speed: 1764.78 samples/sec	cross-entropy=0.000098	Most_widespread_ritual_frequency_per_participant-accuracy=1.000000
2019-09-01 13:25:46,422 [INFO]  Epoch[112] Train-cross-entropy=0.000119
2019-09-01 13:25:46,425 [INFO]  Epoch[112] Train-Most_widespread_ritual_frequency_per_participant-accuracy=1.000000
2019-09-01 13:25:46,431 [INFO]  Epoch[112] Time cost=0.378
2019-09-01 13:25:46,439 [INFO]  Saved checkpoint to "model/Most_widespread_ritual_frequency_per_participant_imputer/model-0112.params"
2019-09-01 13:25:46,477 [INFO]  Epoch[112] Validation-cross-entropy=0.000321
2019-09-01 13:25:46,480 [INFO]  Epoch[112] Validation-Most_widespread_ritual_frequency_per_participant-accuracy=1.000000
2019-09-01 13:25:46,676 [INFO]  Epoch[113] Batch [0-21]	Speed: 1839.18 samples/sec	cross-entropy=0.000095	Most_widespread_ritual_frequency_per_participant-accuracy=1.000000
2019-09-01 13:25:46,846 [INFO]  Epoch[113] Train-cross-entropy=0.000115
2019-09-01 13:25:46,849 [INFO]  Epoch[113] Train-Most_widespread_ritual_frequency_per_participant-accuracy=1.000000
2019-09-01 13:25:46,851 [INFO]  Epoch[113] Time cost=0.369
2019-09-01 13:25:46,860 [INFO]  Saved checkpoint to "model/Most_widespread_ritual_frequency_per_participant_imputer/model-0113.params"
2019-09-01 13:25:46,902 [INFO]  Epoch[113] Validation-cross-entropy=0.000317
2019-09-01 13:25:46,905 [INFO]  Epoch[113] Validation-Most_widespread_ritual_frequency_per_participant-accuracy=1.000000
2019-09-01 13:25:47,097 [INFO]  Epoch[114] Batch [0-21]	Speed: 1851.59 samples/sec	cross-entropy=0.000092	Most_widespread_ritual_frequency_per_participant-accuracy=1.000000
2019-09-01 13:25:47,276 [INFO]  Epoch[114] Train-cross-entropy=0.000112
2019-09-01 13:25:47,279 [INFO]  Epoch[114] Train-Most_widespread_ritual_frequency_per_participant-accuracy=1.000000
2019-09-01 13:25:47,281 [INFO]  Epoch[114] Time cost=0.374
2019-09-01 13:25:47,290 [INFO]  Saved checkpoint to "model/Most_widespread_ritual_frequency_per_participant_imputer/model-0114.params"
2019-09-01 13:25:47,322 [INFO]  Epoch[114] Validation-cross-entropy=0.000308
2019-09-01 13:25:47,325 [INFO]  Epoch[114] Validation-Most_widespread_ritual_frequency_per_participant-accuracy=1.000000
2019-09-01 13:25:47,518 [INFO]  Epoch[115] Batch [0-21]	Speed: 1846.90 samples/sec	cross-entropy=0.000089	Most_widespread_ritual_frequency_per_participant-accuracy=1.000000
2019-09-01 13:25:47,688 [INFO]  Epoch[115] Train-cross-entropy=0.000109
2019-09-01 13:25:47,691 [INFO]  Epoch[115] Train-Most_widespread_ritual_frequency_per_participant-accuracy=1.000000
2019-09-01 13:25:47,693 [INFO]  Epoch[115] Time cost=0.366
2019-09-01 13:25:47,702 [INFO]  Saved checkpoint to "model/Most_widespread_ritual_frequency_per_participant_imputer/model-0115.params"
2019-09-01 13:25:47,738 [INFO]  Epoch[115] Validation-cross-entropy=0.000306
2019-09-01 13:25:47,741 [INFO]  Epoch[115] Validation-Most_widespread_ritual_frequency_per_participant-accuracy=1.000000
2019-09-01 13:25:47,934 [INFO]  Epoch[116] Batch [0-21]	Speed: 1844.96 samples/sec	cross-entropy=0.000086	Most_widespread_ritual_frequency_per_participant-accuracy=1.000000
2019-09-01 13:25:48,106 [INFO]  Epoch[116] Train-cross-entropy=0.000105
2019-09-01 13:25:48,109 [INFO]  Epoch[116] Train-Most_widespread_ritual_frequency_per_participant-accuracy=1.000000
2019-09-01 13:25:48,112 [INFO]  Epoch[116] Time cost=0.369
2019-09-01 13:25:48,121 [INFO]  Saved checkpoint to "model/Most_widespread_ritual_frequency_per_participant_imputer/model-0116.params"
2019-09-01 13:25:48,156 [INFO]  Epoch[116] Validation-cross-entropy=0.000301
2019-09-01 13:25:48,159 [INFO]  Epoch[116] Validation-Most_widespread_ritual_frequency_per_participant-accuracy=1.000000
2019-09-01 13:25:48,349 [INFO]  Epoch[117] Batch [0-21]	Speed: 1873.38 samples/sec	cross-entropy=0.000083	Most_widespread_ritual_frequency_per_participant-accuracy=1.000000
2019-09-01 13:25:48,515 [INFO]  Epoch[117] Train-cross-entropy=0.000102
2019-09-01 13:25:48,517 [INFO]  Epoch[117] Train-Most_widespread_ritual_frequency_per_participant-accuracy=1.000000
2019-09-01 13:25:48,520 [INFO]  Epoch[117] Time cost=0.358
2019-09-01 13:25:48,528 [INFO]  Saved checkpoint to "model/Most_widespread_ritual_frequency_per_participant_imputer/model-0117.params"
2019-09-01 13:25:48,560 [INFO]  Epoch[117] Validation-cross-entropy=0.000292
2019-09-01 13:25:48,563 [INFO]  Epoch[117] Validation-Most_widespread_ritual_frequency_per_participant-accuracy=1.000000
2019-09-01 13:25:48,767 [INFO]  Epoch[118] Batch [0-21]	Speed: 1751.34 samples/sec	cross-entropy=0.000081	Most_widespread_ritual_frequency_per_participant-accuracy=1.000000
2019-09-01 13:25:48,934 [INFO]  Epoch[118] Train-cross-entropy=0.000099
2019-09-01 13:25:48,936 [INFO]  Epoch[118] Train-Most_widespread_ritual_frequency_per_participant-accuracy=1.000000
2019-09-01 13:25:48,938 [INFO]  Epoch[118] Time cost=0.373
2019-09-01 13:25:48,947 [INFO]  Saved checkpoint to "model/Most_widespread_ritual_frequency_per_participant_imputer/model-0118.params"
2019-09-01 13:25:48,980 [INFO]  Epoch[118] Validation-cross-entropy=0.000284
2019-09-01 13:25:48,982 [INFO]  Epoch[118] Validation-Most_widespread_ritual_frequency_per_participant-accuracy=1.000000
2019-09-01 13:25:49,175 [INFO]  Epoch[119] Batch [0-21]	Speed: 1849.35 samples/sec	cross-entropy=0.000078	Most_widespread_ritual_frequency_per_participant-accuracy=1.000000
2019-09-01 13:25:49,348 [INFO]  Epoch[119] Train-cross-entropy=0.000096
2019-09-01 13:25:49,350 [INFO]  Epoch[119] Train-Most_widespread_ritual_frequency_per_participant-accuracy=1.000000
2019-09-01 13:25:49,353 [INFO]  Epoch[119] Time cost=0.368
2019-09-01 13:25:49,362 [INFO]  Saved checkpoint to "model/Most_widespread_ritual_frequency_per_participant_imputer/model-0119.params"
2019-09-01 13:25:49,395 [INFO]  Epoch[119] Validation-cross-entropy=0.000281
2019-09-01 13:25:49,398 [INFO]  Epoch[119] Validation-Most_widespread_ritual_frequency_per_participant-accuracy=1.000000
2019-09-01 13:25:49,591 [INFO]  Epoch[120] Batch [0-21]	Speed: 1847.50 samples/sec	cross-entropy=0.000076	Most_widespread_ritual_frequency_per_participant-accuracy=1.000000
2019-09-01 13:25:49,757 [INFO]  Epoch[120] Train-cross-entropy=0.000093
2019-09-01 13:25:49,760 [INFO]  Epoch[120] Train-Most_widespread_ritual_frequency_per_participant-accuracy=1.000000
2019-09-01 13:25:49,762 [INFO]  Epoch[120] Time cost=0.361
2019-09-01 13:25:49,771 [INFO]  Saved checkpoint to "model/Most_widespread_ritual_frequency_per_participant_imputer/model-0120.params"
2019-09-01 13:25:49,804 [INFO]  Epoch[120] Validation-cross-entropy=0.000275
2019-09-01 13:25:49,807 [INFO]  Epoch[120] Validation-Most_widespread_ritual_frequency_per_participant-accuracy=1.000000
2019-09-01 13:25:50,015 [INFO]  Epoch[121] Batch [0-21]	Speed: 1710.57 samples/sec	cross-entropy=0.000074	Most_widespread_ritual_frequency_per_participant-accuracy=1.000000
2019-09-01 13:25:50,185 [INFO]  Epoch[121] Train-cross-entropy=0.000090
2019-09-01 13:25:50,188 [INFO]  Epoch[121] Train-Most_widespread_ritual_frequency_per_participant-accuracy=1.000000
2019-09-01 13:25:50,191 [INFO]  Epoch[121] Time cost=0.381
2019-09-01 13:25:50,200 [INFO]  Saved checkpoint to "model/Most_widespread_ritual_frequency_per_participant_imputer/model-0121.params"
2019-09-01 13:25:50,234 [INFO]  Epoch[121] Validation-cross-entropy=0.000268
2019-09-01 13:25:50,237 [INFO]  Epoch[121] Validation-Most_widespread_ritual_frequency_per_participant-accuracy=1.000000
2019-09-01 13:25:50,431 [INFO]  Epoch[122] Batch [0-21]	Speed: 1874.35 samples/sec	cross-entropy=0.000072	Most_widespread_ritual_frequency_per_participant-accuracy=1.000000
2019-09-01 13:25:50,599 [INFO]  Epoch[122] Train-cross-entropy=0.000088
2019-09-01 13:25:50,602 [INFO]  Epoch[122] Train-Most_widespread_ritual_frequency_per_participant-accuracy=1.000000
2019-09-01 13:25:50,604 [INFO]  Epoch[122] Time cost=0.364
2019-09-01 13:25:50,613 [INFO]  Saved checkpoint to "model/Most_widespread_ritual_frequency_per_participant_imputer/model-0122.params"
2019-09-01 13:25:50,647 [INFO]  Epoch[122] Validation-cross-entropy=0.000266
2019-09-01 13:25:50,650 [INFO]  Epoch[122] Validation-Most_widespread_ritual_frequency_per_participant-accuracy=1.000000
2019-09-01 13:25:50,840 [INFO]  Epoch[123] Batch [0-21]	Speed: 1885.02 samples/sec	cross-entropy=0.000069	Most_widespread_ritual_frequency_per_participant-accuracy=1.000000
2019-09-01 13:25:51,006 [INFO]  Epoch[123] Train-cross-entropy=0.000085
2019-09-01 13:25:51,009 [INFO]  Epoch[123] Train-Most_widespread_ritual_frequency_per_participant-accuracy=1.000000
2019-09-01 13:25:51,012 [INFO]  Epoch[123] Time cost=0.359
2019-09-01 13:25:51,021 [INFO]  Saved checkpoint to "model/Most_widespread_ritual_frequency_per_participant_imputer/model-0123.params"
2019-09-01 13:25:51,056 [INFO]  Epoch[123] Validation-cross-entropy=0.000257
2019-09-01 13:25:51,059 [INFO]  Epoch[123] Validation-Most_widespread_ritual_frequency_per_participant-accuracy=1.000000
2019-09-01 13:25:51,250 [INFO]  Epoch[124] Batch [0-21]	Speed: 1894.97 samples/sec	cross-entropy=0.000067	Most_widespread_ritual_frequency_per_participant-accuracy=1.000000
2019-09-01 13:25:51,417 [INFO]  Epoch[124] Train-cross-entropy=0.000083
2019-09-01 13:25:51,420 [INFO]  Epoch[124] Train-Most_widespread_ritual_frequency_per_participant-accuracy=1.000000
2019-09-01 13:25:51,422 [INFO]  Epoch[124] Time cost=0.361
2019-09-01 13:25:51,431 [INFO]  Saved checkpoint to "model/Most_widespread_ritual_frequency_per_participant_imputer/model-0124.params"
2019-09-01 13:25:51,481 [INFO]  Epoch[124] Validation-cross-entropy=0.000250
2019-09-01 13:25:51,484 [INFO]  Epoch[124] Validation-Most_widespread_ritual_frequency_per_participant-accuracy=1.000000
2019-09-01 13:25:51,691 [INFO]  Epoch[125] Batch [0-21]	Speed: 1707.94 samples/sec	cross-entropy=0.000065	Most_widespread_ritual_frequency_per_participant-accuracy=1.000000
2019-09-01 13:25:51,872 [INFO]  Epoch[125] Train-cross-entropy=0.000080
2019-09-01 13:25:51,874 [INFO]  Epoch[125] Train-Most_widespread_ritual_frequency_per_participant-accuracy=1.000000
2019-09-01 13:25:51,877 [INFO]  Epoch[125] Time cost=0.391
2019-09-01 13:25:51,885 [INFO]  Saved checkpoint to "model/Most_widespread_ritual_frequency_per_participant_imputer/model-0125.params"
2019-09-01 13:25:51,919 [INFO]  Epoch[125] Validation-cross-entropy=0.000245
2019-09-01 13:25:51,922 [INFO]  Epoch[125] Validation-Most_widespread_ritual_frequency_per_participant-accuracy=1.000000
2019-09-01 13:25:52,116 [INFO]  Epoch[126] Batch [0-21]	Speed: 1867.76 samples/sec	cross-entropy=0.000063	Most_widespread_ritual_frequency_per_participant-accuracy=1.000000
2019-09-01 13:25:52,286 [INFO]  Epoch[126] Train-cross-entropy=0.000078
2019-09-01 13:25:52,289 [INFO]  Epoch[126] Train-Most_widespread_ritual_frequency_per_participant-accuracy=1.000000
2019-09-01 13:25:52,292 [INFO]  Epoch[126] Time cost=0.367
2019-09-01 13:25:52,301 [INFO]  Saved checkpoint to "model/Most_widespread_ritual_frequency_per_participant_imputer/model-0126.params"
2019-09-01 13:25:52,337 [INFO]  Epoch[126] Validation-cross-entropy=0.000239
2019-09-01 13:25:52,340 [INFO]  Epoch[126] Validation-Most_widespread_ritual_frequency_per_participant-accuracy=1.000000
2019-09-01 13:25:52,535 [INFO]  Epoch[127] Batch [0-21]	Speed: 1830.64 samples/sec	cross-entropy=0.000061	Most_widespread_ritual_frequency_per_participant-accuracy=1.000000
2019-09-01 13:25:52,713 [INFO]  Epoch[127] Train-cross-entropy=0.000075
2019-09-01 13:25:52,717 [INFO]  Epoch[127] Train-Most_widespread_ritual_frequency_per_participant-accuracy=1.000000
2019-09-01 13:25:52,719 [INFO]  Epoch[127] Time cost=0.376
2019-09-01 13:25:52,728 [INFO]  Saved checkpoint to "model/Most_widespread_ritual_frequency_per_participant_imputer/model-0127.params"
2019-09-01 13:25:52,764 [INFO]  Epoch[127] Validation-cross-entropy=0.000232
2019-09-01 13:25:52,767 [INFO]  Epoch[127] Validation-Most_widespread_ritual_frequency_per_participant-accuracy=1.000000
[truncated: 132,572 more chars]
