# Supplementary material for: The two types of society: Computationally revealing recurrent social formations and their evolutionary trajectories
Source: PLoS One. 2020 May 13;15(5):e0232609. doi: 10.1371/journal.pone.0232609 (PMC7219743; doi:10.1371/journal.pone.0232609)
Supplement: S2 File — We include our Python 3 program that begins with the original, untampered Seshat database and performs the entire process of turning it into Shiny Seshat (including all error correction, Complexity Characteristic creation, imputation of missing values, etc.). (ZIP) [file pone.0232609.s004.zip › model/Most_frequent_ritual_frequency_per_participant_imputer/fit-test-metrics.json]

{"Most_frequent_ritual_frequency_per_participant": {"class_counts": [["daily", 38], ["weekly", 17], ["seasonally", 6], ["monthly", 6], ["monthly/seasonal", 3], ["yearly", 1], ["once in a lifetime", 1]], "avg_precision": 0.9724489795918367, "avg_recall": 0.9747899159663865, "avg_f1": 0.9715231005553587, "avg_accuracy": 0.9583333333333334, "weighted_precision": 0.9617063492063492, "weighted_recall": 0.9583333333333334, "weighted_f1": 0.9572075176913886, "weighted_accuracy": 0.9583333333333334, "class_precision": [0.95, 1.0, 1.0, 0.8571428571428571, 1.0, 1.0, 1.0], "class_recall": [1.0, 0.8235294117647058, 1.0, 1.0, 1.0, 1.0, 1.0], "class_f1": [0.9743589743589743, 0.9032258064516129, 1.0, 0.923076923076923, 1.0, 1.0, 1.0], "class_accuracy": 0.9583333333333334, "num_classes": 7, "num_applicable_rows": 72, "confusion_matrix": [["daily", [["daily", 38]]], ["weekly", [["weekly", 14], ["daily", 2], ["monthly", 1]]], ["seasonally", [["seasonally", 6]]], ["monthly", [["monthly", 6]]], ["monthly/seasonal", [["monthly/seasonal", 3]]], ["yearly", [["yearly", 1]]], ["once in a lifetime", [["once in a lifetime", 1]]]], "precision_recall_curves": {"daily": {"precision": [0.95, 0.9487179487179487, 0.9473684210526315, 0.9459459459459459, 0.9444444444444444, 0.9428571428571428, 0.9411764705882353, 0.9393939393939394, 0.9375, 0.967741935483871, 1.0, 1.0, 1.0, 1.0, 1.0, 1.0, 1.0, 1.0, 1.0, 1.0, 1.0, 1.0, 1.0, 1.0, 1.0, 1.0, 1.0, 1.0, 1.0, 1.0, 1.0, 1.0, 1.0, 1.0, 1.0, 1.0, 1.0, 1.0, 1.0, 1.0], "recall": [1.0, 0.9736842105263158, 0.9473684210526315, 0.9210526315789473, 0.8947368421052632, 0.868421052631579, 0.8421052631578947, 0.8157894736842105, 0.7894736842105263, 0.7894736842105263, 0.7894736842105263, 0.7631578947368421, 0.7368421052631579, 0.7105263157894737, 0.6578947368421053, 0.631578947368421, 0.6052631578947368, 0.5789473684210527, 0.5526315789473685, 0.5263157894736842, 0.5, 0.47368421052631576, 0.4473684210526316, 0.42105263157894735, 0.39473684210526316, 0.3684210526315789, 0.34210526315789475, 0.3157894736842105, 0.2894736842105263, 0.2631578947368421, 0.23684210526315788, 0.21052631578947367, 0.18421052631578946, 0.15789473684210525, 0.13157894736842105, 0.10526315789473684, 0.07894736842105263, 0.05263157894736842, 0.02631578947368421, 0.0], "thresholds": [0.8482227921485901, 0.9193880558013916, 0.9279322028160095, 0.9500091075897217, 0.9715035557746887, 0.9743173122406006, 0.9876607656478882, 0.9882746934890747, 0.9896208047866821, 0.9897234439849854, 0.991658627986908, 0.9934865236282349, 0.9956617951393127, 0.9965811371803284, 0.9966312050819397, 0.996731162071228, 0.9972882270812988, 0.9978256821632385, 0.9979090690612793, 0.9979793429374695, 0.9979889392852783, 0.9980881810188293, 0.9982247948646545, 0.9995149374008179, 0.9995942711830139, 0.9995999932289124, 0.9997377991676331, 0.9997407793998718, 0.9997697472572327, 0.9997766613960266, 0.9998372793197632, 0.9998389482498169, 0.9998418092727661, 0.9998422861099243, 0.9999055862426758, 0.9999475479125977, 0.9999960660934448, 0.9999970197677612, 0.9999995231628418]}, "weekly": {"precision": [0.7391304347826086, 0.7272727272727273, 0.7142857142857143, 0.75, 0.7894736842105263, 0.8333333333333334, 0.8823529411764706, 0.9375, 1.0, 1.0, 1.0, 1.0, 1.0, 1.0, 1.0, 1.0, 1.0, 1.0, 1.0, 1.0, 1.0, 1.0, 1.0, 1.0], "recall": [1.0, 0.9411764705882353, 0.8823529411764706, 0.8823529411764706, 0.8823529411764706, 0.8823529411764706, 0.8823529411764706, 0.8823529411764706, 0.8823529411764706, 0.8235294117647058, 0.7647058823529411, 0.7058823529411765, 0.6470588235294118, 0.5882352941176471, 0.5294117647058824, 0.47058823529411764, 0.4117647058823529, 0.35294117647058826, 0.29411764705882354, 0.23529411764705882, 0.17647058823529413, 0.11764705882352941, 0.058823529411764705, 0.0], "thresholds": [0.0041829124093055725, 0.004321964457631111, 0.010571334511041641, 0.01230916753411293, 0.013086526654660702, 0.045892395079135895, 0.06906860321760178, 0.1320577710866928, 0.2813825309276581, 0.8671383261680603, 0.9719505906105042, 0.9800142049789429, 0.9813092350959778, 0.9829385280609131, 0.9835863709449768, 0.9884572625160217, 0.9904319643974304, 0.9945236444473267, 0.9977256655693054, 0.9990562796592712, 0.9993159770965576, 0.9993778467178345, 0.999480664730072]}, "seasonally": {"precision": [1.0, 1.0, 1.0, 1.0, 1.0, 1.0, 1.0], "recall": [1.0, 0.8333333333333334, 0.6666666666666666, 0.5, 0.3333333333333333, 0.16666666666666666, 0.0], "thresholds": [0.9863786697387695, 0.9991075396537781, 0.9995720982551575, 0.9997276663780212, 0.9998581409454346, 0.9999903440475464]}, "monthly": {"precision": [1.0, 1.0, 1.0, 1.0, 1.0, 1.0], "recall": [1.0, 0.8333333333333334, 0.5, 0.3333333333333333, 0.16666666666666666, 0.0], "thresholds": [0.9841523766517639, 0.9940376281738281, 0.9980024695396423, 0.9981815814971924, 0.9999996423721313]}, "yearly": {"precision": [1.0, 1.0], "recall": [1.0, 0.0], "thresholds": [0.989307701587677]}, "monthly/seasonal": {"precision": [1.0, 1.0, 1.0], "recall": [1.0, 0.6666666666666666, 0.0], "thresholds": [0.9895746111869812, 0.9901008009910583]}, "once in a lifetime": {"precision": [1.0, 1.0], "recall": [1.0, 0.0], "thresholds": [0.9062516689300537]}}}}
