# Supplementary material for: The two types of society: Computationally revealing recurrent social formations and their evolutionary trajectories
Source: PLoS One. 2020 May 13;15(5):e0232609. doi: 10.1371/journal.pone.0232609 (PMC7219743; doi:10.1371/journal.pone.0232609)
Supplement: S2 File — We include our Python 3 program that begins with the original, untampered Seshat database and performs the entire process of turning it into Shiny Seshat (including all error correction, Complexity Characteristic creation, imputation of missing values, etc.). (ZIP) [file pone.0232609.s004.zip › model/test_3_CC_Govt_imputer_many/imputer.log]

2020-02-24 19:59:33,587 [INFO]  
========== start: fit model
2020-02-24 19:59:33,587 [WARNING]  Already bound, ignoring bind()
2020-02-24 19:59:33,644 [INFO]  Epoch[0] Batch [0-9]	Speed: 2865.14 samples/sec	cross-entropy=7.119722	CC_Govt-accuracy=0.000000
2020-02-24 19:59:33,689 [INFO]  Epoch[0] Train-cross-entropy=3.984061
2020-02-24 19:59:33,690 [INFO]  Epoch[0] Train-CC_Govt-accuracy=0.000000
2020-02-24 19:59:33,691 [INFO]  Epoch[0] Time cost=0.102
2020-02-24 19:59:33,693 [INFO]  Saved checkpoint to "model/test_3_CC_Govt_imputer_many/model-0000.params"
2020-02-24 19:59:33,702 [INFO]  Epoch[0] Validation-cross-entropy=3.703138
2020-02-24 19:59:33,702 [INFO]  Epoch[0] Validation-CC_Govt-accuracy=0.000000
2020-02-24 19:59:33,756 [INFO]  Epoch[1] Batch [0-9]	Speed: 2979.25 samples/sec	cross-entropy=2.674724	CC_Govt-accuracy=0.000000
2020-02-24 19:59:33,801 [INFO]  Epoch[1] Train-cross-entropy=1.620800
2020-02-24 19:59:33,802 [INFO]  Epoch[1] Train-CC_Govt-accuracy=0.000000
2020-02-24 19:59:33,802 [INFO]  Epoch[1] Time cost=0.099
2020-02-24 19:59:33,805 [INFO]  Saved checkpoint to "model/test_3_CC_Govt_imputer_many/model-0001.params"
2020-02-24 19:59:33,813 [INFO]  Epoch[1] Validation-cross-entropy=1.620053
2020-02-24 19:59:33,813 [INFO]  Epoch[1] Validation-CC_Govt-accuracy=0.000000
2020-02-24 19:59:33,874 [INFO]  Epoch[2] Batch [0-9]	Speed: 2603.83 samples/sec	cross-entropy=1.188729	CC_Govt-accuracy=0.000000
2020-02-24 19:59:33,927 [INFO]  Epoch[2] Train-cross-entropy=1.085117
2020-02-24 19:59:33,927 [INFO]  Epoch[2] Train-CC_Govt-accuracy=0.000000
2020-02-24 19:59:33,928 [INFO]  Epoch[2] Time cost=0.114
2020-02-24 19:59:33,930 [INFO]  Saved checkpoint to "model/test_3_CC_Govt_imputer_many/model-0002.params"
2020-02-24 19:59:33,938 [INFO]  Epoch[2] Validation-cross-entropy=1.572587
2020-02-24 19:59:33,939 [INFO]  Epoch[2] Validation-CC_Govt-accuracy=0.000000
2020-02-24 19:59:33,991 [INFO]  Epoch[3] Batch [0-9]	Speed: 3030.67 samples/sec	cross-entropy=0.856327	CC_Govt-accuracy=0.000000
2020-02-24 19:59:34,036 [INFO]  Epoch[3] Train-cross-entropy=0.794568
2020-02-24 19:59:34,037 [INFO]  Epoch[3] Train-CC_Govt-accuracy=0.000000
2020-02-24 19:59:34,038 [INFO]  Epoch[3] Time cost=0.099
2020-02-24 19:59:34,041 [INFO]  Saved checkpoint to "model/test_3_CC_Govt_imputer_many/model-0003.params"
2020-02-24 19:59:34,049 [INFO]  Epoch[3] Validation-cross-entropy=1.644474
2020-02-24 19:59:34,049 [INFO]  Epoch[3] Validation-CC_Govt-accuracy=0.000000
2020-02-24 19:59:34,103 [INFO]  Epoch[4] Batch [0-9]	Speed: 2991.11 samples/sec	cross-entropy=0.611728	CC_Govt-accuracy=0.000000
2020-02-24 19:59:34,148 [INFO]  Epoch[4] Train-cross-entropy=0.678179
2020-02-24 19:59:34,148 [INFO]  Epoch[4] Train-CC_Govt-accuracy=0.000000
2020-02-24 19:59:34,149 [INFO]  Epoch[4] Time cost=0.099
2020-02-24 19:59:34,151 [INFO]  Saved checkpoint to "model/test_3_CC_Govt_imputer_many/model-0004.params"
2020-02-24 19:59:34,159 [INFO]  Epoch[4] Validation-cross-entropy=1.865504
2020-02-24 19:59:34,160 [INFO]  Epoch[4] Validation-CC_Govt-accuracy=0.000000
2020-02-24 19:59:34,214 [INFO]  Epoch[5] Batch [0-9]	Speed: 2973.89 samples/sec	cross-entropy=0.548725	CC_Govt-accuracy=0.000000
2020-02-24 19:59:34,259 [INFO]  Epoch[5] Train-cross-entropy=0.590458
2020-02-24 19:59:34,260 [INFO]  Epoch[5] Train-CC_Govt-accuracy=0.000000
2020-02-24 19:59:34,260 [INFO]  Epoch[5] Time cost=0.100
2020-02-24 19:59:34,263 [INFO]  Saved checkpoint to "model/test_3_CC_Govt_imputer_many/model-0005.params"
2020-02-24 19:59:34,271 [INFO]  Epoch[5] Validation-cross-entropy=1.852997
2020-02-24 19:59:34,272 [INFO]  Epoch[5] Validation-CC_Govt-accuracy=0.000000
2020-02-24 19:59:34,325 [INFO]  Epoch[6] Batch [0-9]	Speed: 3001.57 samples/sec	cross-entropy=0.544725	CC_Govt-accuracy=0.000000
2020-02-24 19:59:34,373 [INFO]  Epoch[6] Train-cross-entropy=0.579908
2020-02-24 19:59:34,374 [INFO]  Epoch[6] Train-CC_Govt-accuracy=0.000000
2020-02-24 19:59:34,374 [INFO]  Epoch[6] Time cost=0.102
2020-02-24 19:59:34,377 [INFO]  Saved checkpoint to "model/test_3_CC_Govt_imputer_many/model-0006.params"
2020-02-24 19:59:34,385 [INFO]  No improvement detected for 5 epochs compared to 1.6200527846813202 last error obtained: 1.7190411984920502, stopping here
2020-02-24 19:59:34,385 [INFO]  
========== done (0.7985951900482178 s) fit model
2020-02-24 19:59:36,264 [INFO]  
========== start: fit model
2020-02-24 19:59:36,265 [WARNING]  Already bound, ignoring bind()
2020-02-24 19:59:36,319 [INFO]  Epoch[0] Batch [0-9]	Speed: 3052.55 samples/sec	cross-entropy=7.916858	CC_Govt-accuracy=0.000000
2020-02-24 19:59:36,363 [INFO]  Epoch[0] Train-cross-entropy=3.919417
2020-02-24 19:59:36,363 [INFO]  Epoch[0] Train-CC_Govt-accuracy=0.000000
2020-02-24 19:59:36,364 [INFO]  Epoch[0] Time cost=0.098
2020-02-24 19:59:36,367 [INFO]  Saved checkpoint to "model/test_4_CC_Govt_imputer_many/model-0000.params"
2020-02-24 19:59:36,374 [INFO]  Epoch[0] Validation-cross-entropy=2.588329
2020-02-24 19:59:36,375 [INFO]  Epoch[0] Validation-CC_Govt-accuracy=0.000000
2020-02-24 19:59:36,429 [INFO]  Epoch[1] Batch [0-9]	Speed: 2982.44 samples/sec	cross-entropy=2.520157	CC_Govt-accuracy=0.000000
2020-02-24 19:59:36,478 [INFO]  Epoch[1] Train-cross-entropy=1.440340
2020-02-24 19:59:36,479 [INFO]  Epoch[1] Train-CC_Govt-accuracy=0.000000
2020-02-24 19:59:36,479 [INFO]  Epoch[1] Time cost=0.104
2020-02-24 19:59:36,482 [INFO]  Saved checkpoint to "model/test_4_CC_Govt_imputer_many/model-0001.params"
2020-02-24 19:59:36,494 [INFO]  Epoch[1] Validation-cross-entropy=1.741045
2020-02-24 19:59:36,495 [INFO]  Epoch[1] Validation-CC_Govt-accuracy=0.000000
2020-02-24 19:59:36,554 [INFO]  Epoch[2] Batch [0-9]	Speed: 2783.45 samples/sec	cross-entropy=1.408987	CC_Govt-accuracy=0.000000
2020-02-24 19:59:36,597 [INFO]  Epoch[2] Train-cross-entropy=0.953561
2020-02-24 19:59:36,598 [INFO]  Epoch[2] Train-CC_Govt-accuracy=0.000000
2020-02-24 19:59:36,599 [INFO]  Epoch[2] Time cost=0.103
2020-02-24 19:59:36,601 [INFO]  Saved checkpoint to "model/test_4_CC_Govt_imputer_many/model-0002.params"
2020-02-24 19:59:36,609 [INFO]  Epoch[2] Validation-cross-entropy=1.742573
2020-02-24 19:59:36,610 [INFO]  Epoch[2] Validation-CC_Govt-accuracy=0.000000
2020-02-24 19:59:36,665 [INFO]  Epoch[3] Batch [0-9]	Speed: 2892.89 samples/sec	cross-entropy=0.938853	CC_Govt-accuracy=0.000000
2020-02-24 19:59:36,709 [INFO]  Epoch[3] Train-cross-entropy=0.624161
2020-02-24 19:59:36,709 [INFO]  Epoch[3] Train-CC_Govt-accuracy=0.000000
2020-02-24 19:59:36,710 [INFO]  Epoch[3] Time cost=0.099
2020-02-24 19:59:36,713 [INFO]  Saved checkpoint to "model/test_4_CC_Govt_imputer_many/model-0003.params"
2020-02-24 19:59:36,720 [INFO]  Epoch[3] Validation-cross-entropy=2.123545
2020-02-24 19:59:36,721 [INFO]  Epoch[3] Validation-CC_Govt-accuracy=0.000000
2020-02-24 19:59:36,781 [INFO]  Epoch[4] Batch [0-9]	Speed: 2636.18 samples/sec	cross-entropy=0.679566	CC_Govt-accuracy=0.000000
2020-02-24 19:59:36,825 [INFO]  Epoch[4] Train-cross-entropy=0.476787
2020-02-24 19:59:36,826 [INFO]  Epoch[4] Train-CC_Govt-accuracy=0.000000
2020-02-24 19:59:36,826 [INFO]  Epoch[4] Time cost=0.105
2020-02-24 19:59:36,829 [INFO]  Saved checkpoint to "model/test_4_CC_Govt_imputer_many/model-0004.params"
2020-02-24 19:59:36,837 [INFO]  Epoch[4] Validation-cross-entropy=2.288815
2020-02-24 19:59:36,838 [INFO]  Epoch[4] Validation-CC_Govt-accuracy=0.000000
2020-02-24 19:59:36,890 [INFO]  Epoch[5] Batch [0-9]	Speed: 3049.12 samples/sec	cross-entropy=0.505619	CC_Govt-accuracy=0.000000
2020-02-24 19:59:36,934 [INFO]  Epoch[5] Train-cross-entropy=0.374570
2020-02-24 19:59:36,935 [INFO]  Epoch[5] Train-CC_Govt-accuracy=0.000000
2020-02-24 19:59:36,936 [INFO]  Epoch[5] Time cost=0.097
2020-02-24 19:59:36,938 [INFO]  Saved checkpoint to "model/test_4_CC_Govt_imputer_many/model-0005.params"
2020-02-24 19:59:36,946 [INFO]  Epoch[5] Validation-cross-entropy=2.408159
2020-02-24 19:59:36,947 [INFO]  Epoch[5] Validation-CC_Govt-accuracy=0.000000
2020-02-24 19:59:37,006 [INFO]  Epoch[6] Batch [0-9]	Speed: 2659.61 samples/sec	cross-entropy=0.448253	CC_Govt-accuracy=0.000000
2020-02-24 19:59:37,050 [INFO]  Epoch[6] Train-cross-entropy=0.361824
2020-02-24 19:59:37,051 [INFO]  Epoch[6] Train-CC_Govt-accuracy=0.000000
2020-02-24 19:59:37,051 [INFO]  Epoch[6] Time cost=0.104
2020-02-24 19:59:37,054 [INFO]  Saved checkpoint to "model/test_4_CC_Govt_imputer_many/model-0006.params"
2020-02-24 19:59:37,061 [INFO]  No improvement detected for 5 epochs compared to 1.741044521331787 last error obtained: 2.3483164310455322, stopping here
2020-02-24 19:59:37,062 [INFO]  
========== done (0.7979989051818848 s) fit model
2020-02-24 19:59:38,804 [INFO]  
========== start: fit model
2020-02-24 19:59:38,805 [WARNING]  Already bound, ignoring bind()
2020-02-24 19:59:38,869 [INFO]  Epoch[0] Batch [0-9]	Speed: 2511.26 samples/sec	cross-entropy=8.718418	CC_Infra-accuracy=0.000000
2020-02-24 19:59:38,925 [INFO]  Epoch[0] Train-cross-entropy=5.671877
2020-02-24 19:59:38,926 [INFO]  Epoch[0] Train-CC_Infra-accuracy=0.000000
2020-02-24 19:59:38,927 [INFO]  Epoch[0] Time cost=0.120
2020-02-24 19:59:38,929 [INFO]  Saved checkpoint to "model/test_0_CC_Infra_imputer_many/model-0000.params"
2020-02-24 19:59:38,941 [INFO]  Epoch[0] Validation-cross-entropy=2.635018
2020-02-24 19:59:38,942 [INFO]  Epoch[0] Validation-CC_Infra-accuracy=0.000000
2020-02-24 19:59:39,007 [INFO]  Epoch[1] Batch [0-9]	Speed: 2516.52 samples/sec	cross-entropy=2.913579	CC_Infra-accuracy=0.000000
2020-02-24 19:59:39,050 [INFO]  Epoch[1] Train-cross-entropy=2.588213
2020-02-24 19:59:39,051 [INFO]  Epoch[1] Train-CC_Infra-accuracy=0.000000
2020-02-24 19:59:39,052 [INFO]  Epoch[1] Time cost=0.109
2020-02-24 19:59:39,054 [INFO]  Saved checkpoint to "model/test_0_CC_Infra_imputer_many/model-0001.params"
2020-02-24 19:59:39,062 [INFO]  Epoch[1] Validation-cross-entropy=1.985708
2020-02-24 19:59:39,063 [INFO]  Epoch[1] Validation-CC_Infra-accuracy=0.000000
2020-02-24 19:59:39,115 [INFO]  Epoch[2] Batch [0-9]	Speed: 3083.50 samples/sec	cross-entropy=1.955179	CC_Infra-accuracy=0.000000
2020-02-24 19:59:39,158 [INFO]  Epoch[2] Train-cross-entropy=1.273501
2020-02-24 19:59:39,159 [INFO]  Epoch[2] Train-CC_Infra-accuracy=0.000000
2020-02-24 19:59:39,159 [INFO]  Epoch[2] Time cost=0.096
2020-02-24 19:59:39,162 [INFO]  Saved checkpoint to "model/test_0_CC_Infra_imputer_many/model-0002.params"
2020-02-24 19:59:39,170 [INFO]  Epoch[2] Validation-cross-entropy=1.466967
2020-02-24 19:59:39,170 [INFO]  Epoch[2] Validation-CC_Infra-accuracy=0.000000
2020-02-24 19:59:39,223 [INFO]  Epoch[3] Batch [0-9]	Speed: 3063.79 samples/sec	cross-entropy=0.984484	CC_Infra-accuracy=0.000000
2020-02-24 19:59:39,270 [INFO]  Epoch[3] Train-cross-entropy=0.871685
2020-02-24 19:59:39,271 [INFO]  Epoch[3] Train-CC_Infra-accuracy=0.000000
2020-02-24 19:59:39,271 [INFO]  Epoch[3] Time cost=0.100
2020-02-24 19:59:39,276 [INFO]  Saved checkpoint to "model/test_0_CC_Infra_imputer_many/model-0003.params"
2020-02-24 19:59:39,284 [INFO]  Epoch[3] Validation-cross-entropy=1.681967
2020-02-24 19:59:39,285 [INFO]  Epoch[3] Validation-CC_Infra-accuracy=0.000000
2020-02-24 19:59:39,349 [INFO]  Epoch[4] Batch [0-9]	Speed: 2440.88 samples/sec	cross-entropy=0.887174	CC_Infra-accuracy=0.000000
2020-02-24 19:59:39,393 [INFO]  Epoch[4] Train-cross-entropy=0.605609
2020-02-24 19:59:39,394 [INFO]  Epoch[4] Train-CC_Infra-accuracy=0.000000
2020-02-24 19:59:39,395 [INFO]  Epoch[4] Time cost=0.109
2020-02-24 19:59:39,397 [INFO]  Saved checkpoint to "model/test_0_CC_Infra_imputer_many/model-0004.params"
2020-02-24 19:59:39,406 [INFO]  Epoch[4] Validation-cross-entropy=1.070040
2020-02-24 19:59:39,406 [INFO]  Epoch[4] Validation-CC_Infra-accuracy=0.000000
2020-02-24 19:59:39,459 [INFO]  Epoch[5] Batch [0-9]	Speed: 3059.12 samples/sec	cross-entropy=0.437518	CC_Infra-accuracy=0.000000
2020-02-24 19:59:39,503 [INFO]  Epoch[5] Train-cross-entropy=0.418866
2020-02-24 19:59:39,504 [INFO]  Epoch[5] Train-CC_Infra-accuracy=0.000000
2020-02-24 19:59:39,504 [INFO]  Epoch[5] Time cost=0.097
2020-02-24 19:59:39,507 [INFO]  Saved checkpoint to "model/test_0_CC_Infra_imputer_many/model-0005.params"
2020-02-24 19:59:39,515 [INFO]  Epoch[5] Validation-cross-entropy=1.032855
2020-02-24 19:59:39,516 [INFO]  Epoch[5] Validation-CC_Infra-accuracy=0.000000
2020-02-24 19:59:39,569 [INFO]  Epoch[6] Batch [0-9]	Speed: 3048.06 samples/sec	cross-entropy=0.356621	CC_Infra-accuracy=0.000000
2020-02-24 19:59:39,612 [INFO]  Epoch[6] Train-cross-entropy=0.331129
2020-02-24 19:59:39,613 [INFO]  Epoch[6] Train-CC_Infra-accuracy=0.000000
2020-02-24 19:59:39,613 [INFO]  Epoch[6] Time cost=0.097
2020-02-24 19:59:39,616 [INFO]  Saved checkpoint to "model/test_0_CC_Infra_imputer_many/model-0006.params"
2020-02-24 19:59:39,624 [INFO]  Epoch[6] Validation-cross-entropy=1.197881
2020-02-24 19:59:39,625 [INFO]  Epoch[6] Validation-CC_Infra-accuracy=0.000000
2020-02-24 19:59:39,681 [INFO]  Epoch[7] Batch [0-9]	Speed: 2828.91 samples/sec	cross-entropy=0.333149	CC_Infra-accuracy=0.000000
2020-02-24 19:59:39,725 [INFO]  Epoch[7] Train-cross-entropy=0.370590
2020-02-24 19:59:39,725 [INFO]  Epoch[7] Train-CC_Infra-accuracy=0.000000
2020-02-24 19:59:39,726 [INFO]  Epoch[7] Time cost=0.101
2020-02-24 19:59:39,729 [INFO]  Saved checkpoint to "model/test_0_CC_Infra_imputer_many/model-0007.params"
2020-02-24 19:59:39,737 [INFO]  Epoch[7] Validation-cross-entropy=0.975665
2020-02-24 19:59:39,738 [INFO]  Epoch[7] Validation-CC_Infra-accuracy=0.000000
2020-02-24 19:59:39,791 [INFO]  Epoch[8] Batch [0-9]	Speed: 3015.30 samples/sec	cross-entropy=0.351474	CC_Infra-accuracy=0.000000
2020-02-24 19:59:39,834 [INFO]  Epoch[8] Train-cross-entropy=0.282802
2020-02-24 19:59:39,835 [INFO]  Epoch[8] Train-CC_Infra-accuracy=0.000000
2020-02-24 19:59:39,835 [INFO]  Epoch[8] Time cost=0.097
2020-02-24 19:59:39,838 [INFO]  Saved checkpoint to "model/test_0_CC_Infra_imputer_many/model-0008.params"
2020-02-24 19:59:39,846 [INFO]  Epoch[8] Validation-cross-entropy=0.779993
2020-02-24 19:59:39,847 [INFO]  Epoch[8] Validation-CC_Infra-accuracy=0.000000
2020-02-24 19:59:39,900 [INFO]  Epoch[9] Batch [0-9]	Speed: 3037.03 samples/sec	cross-entropy=0.252482	CC_Infra-accuracy=0.000000
2020-02-24 19:59:39,943 [INFO]  Epoch[9] Train-cross-entropy=0.311929
2020-02-24 19:59:39,944 [INFO]  Epoch[9] Train-CC_Infra-accuracy=0.000000
2020-02-24 19:59:39,944 [INFO]  Epoch[9] Time cost=0.097
2020-02-24 19:59:39,947 [INFO]  Saved checkpoint to "model/test_0_CC_Infra_imputer_many/model-0009.params"
2020-02-24 19:59:39,955 [INFO]  Epoch[9] Validation-cross-entropy=0.811713
2020-02-24 19:59:39,956 [INFO]  Epoch[9] Validation-CC_Infra-accuracy=0.000000
2020-02-24 19:59:40,009 [INFO]  Epoch[10] Batch [0-9]	Speed: 3036.77 samples/sec	cross-entropy=0.378477	CC_Infra-accuracy=0.000000
2020-02-24 19:59:40,053 [INFO]  Epoch[10] Train-cross-entropy=0.546204
2020-02-24 19:59:40,053 [INFO]  Epoch[10] Train-CC_Infra-accuracy=0.000000
2020-02-24 19:59:40,054 [INFO]  Epoch[10] Time cost=0.098
2020-02-24 19:59:40,057 [INFO]  Saved checkpoint to "model/test_0_CC_Infra_imputer_many/model-0010.params"
2020-02-24 19:59:40,066 [INFO]  Epoch[10] Validation-cross-entropy=1.010856
2020-02-24 19:59:40,066 [INFO]  Epoch[10] Validation-CC_Infra-accuracy=0.000000
2020-02-24 19:59:40,119 [INFO]  Epoch[11] Batch [0-9]	Speed: 3050.30 samples/sec	cross-entropy=0.691243	CC_Infra-accuracy=0.000000
2020-02-24 19:59:40,163 [INFO]  Epoch[11] Train-cross-entropy=0.494928
2020-02-24 19:59:40,163 [INFO]  Epoch[11] Train-CC_Infra-accuracy=0.000000
2020-02-24 19:59:40,164 [INFO]  Epoch[11] Time cost=0.097
2020-02-24 19:59:40,167 [INFO]  Saved checkpoint to "model/test_0_CC_Infra_imputer_many/model-0011.params"
2020-02-24 19:59:40,175 [INFO]  Epoch[11] Validation-cross-entropy=1.931800
2020-02-24 19:59:40,175 [INFO]  Epoch[11] Validation-CC_Infra-accuracy=0.000000
2020-02-24 19:59:40,228 [INFO]  Epoch[12] Batch [0-9]	Speed: 3032.03 samples/sec	cross-entropy=1.048188	CC_Infra-accuracy=0.000000
2020-02-24 19:59:40,271 [INFO]  Epoch[12] Train-cross-entropy=0.746663
2020-02-24 19:59:40,272 [INFO]  Epoch[12] Train-CC_Infra-accuracy=0.000000
2020-02-24 19:59:40,273 [INFO]  Epoch[12] Time cost=0.097
2020-02-24 19:59:40,276 [INFO]  Saved checkpoint to "model/test_0_CC_Infra_imputer_many/model-0012.params"
2020-02-24 19:59:40,284 [INFO]  Epoch[12] Validation-cross-entropy=1.213887
2020-02-24 19:59:40,285 [INFO]  Epoch[12] Validation-CC_Infra-accuracy=0.000000
2020-02-24 19:59:40,337 [INFO]  Epoch[13] Batch [0-9]	Speed: 3051.84 samples/sec	cross-entropy=0.545098	CC_Infra-accuracy=0.000000
2020-02-24 19:59:40,381 [INFO]  Epoch[13] Train-cross-entropy=0.463757
2020-02-24 19:59:40,382 [INFO]  Epoch[13] Train-CC_Infra-accuracy=0.000000
2020-02-24 19:59:40,382 [INFO]  Epoch[13] Time cost=0.097
2020-02-24 19:59:40,385 [INFO]  Saved checkpoint to "model/test_0_CC_Infra_imputer_many/model-0013.params"
2020-02-24 19:59:40,393 [INFO]  No improvement detected for 5 epochs compared to 0.7799933552742004 last error obtained: 1.3019821047782898, stopping here
2020-02-24 19:59:40,394 [INFO]  
========== done (1.5896942615509033 s) fit model
2020-02-24 19:59:42,114 [INFO]  
========== start: fit model
2020-02-24 19:59:42,114 [WARNING]  Already bound, ignoring bind()
2020-02-24 19:59:42,169 [INFO]  Epoch[0] Batch [0-9]	Speed: 2991.70 samples/sec	cross-entropy=8.007382	CC_Infra-accuracy=0.000000
2020-02-24 19:59:42,214 [INFO]  Epoch[0] Train-cross-entropy=6.739908
2020-02-24 19:59:42,214 [INFO]  Epoch[0] Train-CC_Infra-accuracy=0.000000
2020-02-24 19:59:42,215 [INFO]  Epoch[0] Time cost=0.099
2020-02-24 19:59:42,218 [INFO]  Saved checkpoint to "model/test_1_CC_Infra_imputer_many/model-0000.params"
2020-02-24 19:59:42,226 [INFO]  Epoch[0] Validation-cross-entropy=3.504501
2020-02-24 19:59:42,227 [INFO]  Epoch[0] Validation-CC_Infra-accuracy=0.000000
2020-02-24 19:59:42,280 [INFO]  Epoch[1] Batch [0-9]	Speed: 3001.51 samples/sec	cross-entropy=2.717679	CC_Infra-accuracy=0.000000
2020-02-24 19:59:42,324 [INFO]  Epoch[1] Train-cross-entropy=3.047732
2020-02-24 19:59:42,325 [INFO]  Epoch[1] Train-CC_Infra-accuracy=0.000000
2020-02-24 19:59:42,326 [INFO]  Epoch[1] Time cost=0.098
2020-02-24 19:59:42,329 [INFO]  Saved checkpoint to "model/test_1_CC_Infra_imputer_many/model-0001.params"
2020-02-24 19:59:42,337 [INFO]  Epoch[1] Validation-cross-entropy=2.738311
2020-02-24 19:59:42,337 [INFO]  Epoch[1] Validation-CC_Infra-accuracy=0.000000
2020-02-24 19:59:42,393 [INFO]  Epoch[2] Batch [0-9]	Speed: 2854.10 samples/sec	cross-entropy=2.087152	CC_Infra-accuracy=0.000000
2020-02-24 19:59:42,437 [INFO]  Epoch[2] Train-cross-entropy=1.328120
2020-02-24 19:59:42,438 [INFO]  Epoch[2] Train-CC_Infra-accuracy=0.000000
2020-02-24 19:59:42,439 [INFO]  Epoch[2] Time cost=0.101
2020-02-24 19:59:42,441 [INFO]  Saved checkpoint to "model/test_1_CC_Infra_imputer_many/model-0002.params"
2020-02-24 19:59:42,449 [INFO]  Epoch[2] Validation-cross-entropy=2.261241
2020-02-24 19:59:42,450 [INFO]  Epoch[2] Validation-CC_Infra-accuracy=0.000000
2020-02-24 19:59:42,503 [INFO]  Epoch[3] Batch [0-9]	Speed: 3048.36 samples/sec	cross-entropy=1.069561	CC_Infra-accuracy=0.000000
2020-02-24 19:59:42,547 [INFO]  Epoch[3] Train-cross-entropy=0.753882
2020-02-24 19:59:42,548 [INFO]  Epoch[3] Train-CC_Infra-accuracy=0.000000
2020-02-24 19:59:42,548 [INFO]  Epoch[3] Time cost=0.097
2020-02-24 19:59:42,551 [INFO]  Saved checkpoint to "model/test_1_CC_Infra_imputer_many/model-0003.params"
2020-02-24 19:59:42,559 [INFO]  Epoch[3] Validation-cross-entropy=2.401396
2020-02-24 19:59:42,559 [INFO]  Epoch[3] Validation-CC_Infra-accuracy=0.000000
2020-02-24 19:59:42,612 [INFO]  Epoch[4] Batch [0-9]	Speed: 3074.83 samples/sec	cross-entropy=0.665725	CC_Infra-accuracy=0.000000
2020-02-24 19:59:42,655 [INFO]  Epoch[4] Train-cross-entropy=0.494974
2020-02-24 19:59:42,656 [INFO]  Epoch[4] Train-CC_Infra-accuracy=0.000000
2020-02-24 19:59:42,657 [INFO]  Epoch[4] Time cost=0.097
2020-02-24 19:59:42,659 [INFO]  Saved checkpoint to "model/test_1_CC_Infra_imputer_many/model-0004.params"
2020-02-24 19:59:42,667 [INFO]  Epoch[4] Validation-cross-entropy=1.867752
2020-02-24 19:59:42,668 [INFO]  Epoch[4] Validation-CC_Infra-accuracy=0.000000
2020-02-24 19:59:42,720 [INFO]  Epoch[5] Batch [0-9]	Speed: 3040.77 samples/sec	cross-entropy=0.479306	CC_Infra-accuracy=0.000000
2020-02-24 19:59:42,764 [INFO]  Epoch[5] Train-cross-entropy=0.384644
2020-02-24 19:59:42,765 [INFO]  Epoch[5] Train-CC_Infra-accuracy=0.000000
2020-02-24 19:59:42,765 [INFO]  Epoch[5] Time cost=0.097
2020-02-24 19:59:42,768 [INFO]  Saved checkpoint to "model/test_1_CC_Infra_imputer_many/model-0005.params"
2020-02-24 19:59:42,776 [INFO]  Epoch[5] Validation-cross-entropy=1.539167
2020-02-24 19:59:42,777 [INFO]  Epoch[5] Validation-CC_Infra-accuracy=0.000000
2020-02-24 19:59:42,830 [INFO]  Epoch[6] Batch [0-9]	Speed: 3047.99 samples/sec	cross-entropy=0.348253	CC_Infra-accuracy=0.000000
2020-02-24 19:59:42,874 [INFO]  Epoch[6] Train-cross-entropy=0.374012
2020-02-24 19:59:42,875 [INFO]  Epoch[6] Train-CC_Infra-accuracy=0.000000
2020-02-24 19:59:42,875 [INFO]  Epoch[6] Time cost=0.098
2020-02-24 19:59:42,878 [INFO]  Saved checkpoint to "model/test_1_CC_Infra_imputer_many/model-0006.params"
2020-02-24 19:59:42,886 [INFO]  Epoch[6] Validation-cross-entropy=1.421774
2020-02-24 19:59:42,887 [INFO]  Epoch[6] Validation-CC_Infra-accuracy=0.000000
2020-02-24 19:59:42,940 [INFO]  Epoch[7] Batch [0-9]	Speed: 3030.67 samples/sec	cross-entropy=0.315220	CC_Infra-accuracy=0.000000
2020-02-24 19:59:42,984 [INFO]  Epoch[7] Train-cross-entropy=0.409552
2020-02-24 19:59:42,985 [INFO]  Epoch[7] Train-CC_Infra-accuracy=0.000000
2020-02-24 19:59:42,985 [INFO]  Epoch[7] Time cost=0.098
2020-02-24 19:59:42,988 [INFO]  Saved checkpoint to "model/test_1_CC_Infra_imputer_many/model-0007.params"
2020-02-24 19:59:42,996 [INFO]  Epoch[7] Validation-cross-entropy=1.435661
2020-02-24 19:59:42,997 [INFO]  Epoch[7] Validation-CC_Infra-accuracy=0.000000
2020-02-24 19:59:43,050 [INFO]  Epoch[8] Batch [0-9]	Speed: 3025.19 samples/sec	cross-entropy=0.388057	CC_Infra-accuracy=0.000000
2020-02-24 19:59:43,093 [INFO]  Epoch[8] Train-cross-entropy=0.519169
2020-02-24 19:59:43,094 [INFO]  Epoch[8] Train-CC_Infra-accuracy=0.000000
2020-02-24 19:59:43,095 [INFO]  Epoch[8] Time cost=0.098
2020-02-24 19:59:43,098 [INFO]  Saved checkpoint to "model/test_1_CC_Infra_imputer_many/model-0008.params"
2020-02-24 19:59:43,106 [INFO]  Epoch[8] Validation-cross-entropy=1.916978
2020-02-24 19:59:43,106 [INFO]  Epoch[8] Validation-CC_Infra-accuracy=0.000000
2020-02-24 19:59:43,159 [INFO]  Epoch[9] Batch [0-9]	Speed: 3042.84 samples/sec	cross-entropy=0.506471	CC_Infra-accuracy=0.000000
2020-02-24 19:59:43,209 [INFO]  Epoch[9] Train-cross-entropy=0.635449
2020-02-24 19:59:43,209 [INFO]  Epoch[9] Train-CC_Infra-accuracy=0.000000
2020-02-24 19:59:43,210 [INFO]  Epoch[9] Time cost=0.103
2020-02-24 19:59:43,212 [INFO]  Saved checkpoint to "model/test_1_CC_Infra_imputer_many/model-0009.params"
2020-02-24 19:59:43,224 [INFO]  Epoch[9] Validation-cross-entropy=2.766674
2020-02-24 19:59:43,225 [INFO]  Epoch[9] Validation-CC_Infra-accuracy=0.000000
2020-02-24 19:59:43,301 [INFO]  Epoch[10] Batch [0-9]	Speed: 2197.26 samples/sec	cross-entropy=0.905847	CC_Infra-accuracy=0.000000
2020-02-24 19:59:43,349 [INFO]  Epoch[10] Train-cross-entropy=0.550013
2020-02-24 19:59:43,349 [INFO]  Epoch[10] Train-CC_Infra-accuracy=0.000000
2020-02-24 19:59:43,350 [INFO]  Epoch[10] Time cost=0.124
2020-02-24 19:59:43,353 [INFO]  Saved checkpoint to "model/test_1_CC_Infra_imputer_many/model-0010.params"
2020-02-24 19:59:43,360 [INFO]  Epoch[10] Validation-cross-entropy=1.609827
2020-02-24 19:59:43,361 [INFO]  Epoch[10] Validation-CC_Infra-accuracy=0.000000
2020-02-24 19:59:43,414 [INFO]  Epoch[11] Batch [0-9]	Speed: 3053.24 samples/sec	cross-entropy=0.513531	CC_Infra-accuracy=0.000000
2020-02-24 19:59:43,457 [INFO]  Epoch[11] Train-cross-entropy=0.496023
2020-02-24 19:59:43,458 [INFO]  Epoch[11] Train-CC_Infra-accuracy=0.000000
2020-02-24 19:59:43,459 [INFO]  Epoch[11] Time cost=0.097
2020-02-24 19:59:43,461 [INFO]  Saved checkpoint to "model/test_1_CC_Infra_imputer_many/model-0011.params"
2020-02-24 19:59:43,469 [INFO]  Epoch[11] Validation-cross-entropy=1.360416
2020-02-24 19:59:43,470 [INFO]  Epoch[11] Validation-CC_Infra-accuracy=0.000000
2020-02-24 19:59:43,523 [INFO]  Epoch[12] Batch [0-9]	Speed: 3049.03 samples/sec	cross-entropy=0.463078	CC_Infra-accuracy=0.000000
2020-02-24 19:59:43,571 [INFO]  Epoch[12] Train-cross-entropy=0.414631
2020-02-24 19:59:43,572 [INFO]  Epoch[12] Train-CC_Infra-accuracy=0.000000
2020-02-24 19:59:43,572 [INFO]  Epoch[12] Time cost=0.102
2020-02-24 19:59:43,575 [INFO]  Saved checkpoint to "model/test_1_CC_Infra_imputer_many/model-0012.params"
2020-02-24 19:59:43,590 [INFO]  Epoch[12] Validation-cross-entropy=2.336996
2020-02-24 19:59:43,592 [INFO]  Epoch[12] Validation-CC_Infra-accuracy=0.000000
2020-02-24 19:59:43,669 [INFO]  Epoch[13] Batch [0-9]	Speed: 2154.06 samples/sec	cross-entropy=0.505018	CC_Infra-accuracy=0.000000
2020-02-24 19:59:43,725 [INFO]  Epoch[13] Train-cross-entropy=0.396052
2020-02-24 19:59:43,726 [INFO]  Epoch[13] Train-CC_Infra-accuracy=0.000000
2020-02-24 19:59:43,727 [INFO]  Epoch[13] Time cost=0.134
2020-02-24 19:59:43,729 [INFO]  Saved checkpoint to "model/test_1_CC_Infra_imputer_many/model-0013.params"
2020-02-24 19:59:43,742 [INFO]  Epoch[13] Validation-cross-entropy=1.252078
2020-02-24 19:59:43,743 [INFO]  Epoch[13] Validation-CC_Infra-accuracy=0.000000
2020-02-24 19:59:43,811 [INFO]  Epoch[14] Batch [0-9]	Speed: 2474.64 samples/sec	cross-entropy=0.337157	CC_Infra-accuracy=0.000000
2020-02-24 19:59:43,861 [INFO]  Epoch[14] Train-cross-entropy=0.431210
2020-02-24 19:59:43,861 [INFO]  Epoch[14] Train-CC_Infra-accuracy=0.000000
2020-02-24 19:59:43,862 [INFO]  Epoch[14] Time cost=0.118
2020-02-24 19:59:43,864 [INFO]  Saved checkpoint to "model/test_1_CC_Infra_imputer_many/model-0014.params"
2020-02-24 19:59:43,872 [INFO]  Epoch[14] Validation-cross-entropy=1.155607
2020-02-24 19:59:43,873 [INFO]  Epoch[14] Validation-CC_Infra-accuracy=0.000000
2020-02-24 19:59:43,933 [INFO]  Epoch[15] Batch [0-9]	Speed: 2633.81 samples/sec	cross-entropy=0.340617	CC_Infra-accuracy=0.000000
2020-02-24 19:59:43,985 [INFO]  Epoch[15] Train-cross-entropy=0.319377
2020-02-24 19:59:43,985 [INFO]  Epoch[15] Train-CC_Infra-accuracy=0.000000
2020-02-24 19:59:43,986 [INFO]  Epoch[15] Time cost=0.112
2020-02-24 19:59:43,988 [INFO]  Saved checkpoint to "model/test_1_CC_Infra_imputer_many/model-0015.params"
2020-02-24 19:59:44,000 [INFO]  Epoch[15] Validation-cross-entropy=1.855637
2020-02-24 19:59:44,001 [INFO]  Epoch[15] Validation-CC_Infra-accuracy=0.000000
2020-02-24 19:59:44,077 [INFO]  Epoch[16] Batch [0-9]	Speed: 2198.02 samples/sec	cross-entropy=0.323288	CC_Infra-accuracy=0.000000
2020-02-24 19:59:44,126 [INFO]  Epoch[16] Train-cross-entropy=0.286966
2020-02-24 19:59:44,127 [INFO]  Epoch[16] Train-CC_Infra-accuracy=0.000000
2020-02-24 19:59:44,127 [INFO]  Epoch[16] Time cost=0.125
2020-02-24 19:59:44,130 [INFO]  Saved checkpoint to "model/test_1_CC_Infra_imputer_many/model-0016.params"
2020-02-24 19:59:44,138 [INFO]  Epoch[16] Validation-cross-entropy=1.336450
2020-02-24 19:59:44,139 [INFO]  Epoch[16] Validation-CC_Infra-accuracy=0.000000
2020-02-24 19:59:44,203 [INFO]  Epoch[17] Batch [0-9]	Speed: 2422.42 samples/sec	cross-entropy=0.226336	CC_Infra-accuracy=0.000000
2020-02-24 19:59:44,251 [INFO]  Epoch[17] Train-cross-entropy=0.243507
2020-02-24 19:59:44,252 [INFO]  Epoch[17] Train-CC_Infra-accuracy=0.000000
2020-02-24 19:59:44,253 [INFO]  Epoch[17] Time cost=0.114
2020-02-24 19:59:44,255 [INFO]  Saved checkpoint to "model/test_1_CC_Infra_imputer_many/model-0017.params"
2020-02-24 19:59:44,263 [INFO]  Epoch[17] Validation-cross-entropy=1.174148
2020-02-24 19:59:44,264 [INFO]  Epoch[17] Validation-CC_Infra-accuracy=0.000000
2020-02-24 19:59:44,328 [INFO]  Epoch[18] Batch [0-9]	Speed: 2445.16 samples/sec	cross-entropy=0.266899	CC_Infra-accuracy=0.000000
2020-02-24 19:59:44,375 [INFO]  Epoch[18] Train-cross-entropy=0.161344
2020-02-24 19:59:44,375 [INFO]  Epoch[18] Train-CC_Infra-accuracy=0.000000
2020-02-24 19:59:44,376 [INFO]  Epoch[18] Time cost=0.111
2020-02-24 19:59:44,378 [INFO]  Saved checkpoint to "model/test_1_CC_Infra_imputer_many/model-0018.params"
2020-02-24 19:59:44,390 [INFO]  Epoch[18] Validation-cross-entropy=1.445069
2020-02-24 19:59:44,391 [INFO]  Epoch[18] Validation-CC_Infra-accuracy=0.000000
2020-02-24 19:59:44,449 [INFO]  Epoch[19] Batch [0-9]	Speed: 2875.45 samples/sec	cross-entropy=0.226840	CC_Infra-accuracy=0.000000
2020-02-24 19:59:44,498 [INFO]  Epoch[19] Train-cross-entropy=0.185675
2020-02-24 19:59:44,499 [INFO]  Epoch[19] Train-CC_Infra-accuracy=0.000000
2020-02-24 19:59:44,499 [INFO]  Epoch[19] Time cost=0.107
2020-02-24 19:59:44,501 [INFO]  Saved checkpoint to "model/test_1_CC_Infra_imputer_many/model-0019.params"
2020-02-24 19:59:44,514 [INFO]  No improvement detected for 5 epochs compared to 1.1556071639060974 last error obtained: 1.5356644690036774, stopping here
2020-02-24 19:59:44,515 [INFO]  
========== done (2.401015520095825 s) fit model
2020-02-24 19:59:46,251 [INFO]  
========== start: fit model
2020-02-24 19:59:46,252 [WARNING]  Already bound, ignoring bind()
2020-02-24 19:59:46,321 [INFO]  Epoch[0] Batch [0-9]	Speed: 2348.42 samples/sec	cross-entropy=8.392620	CC_Infra-accuracy=0.000000
2020-02-24 19:59:46,378 [INFO]  Epoch[0] Train-cross-entropy=4.078201
2020-02-24 19:59:46,379 [INFO]  Epoch[0] Train-CC_Infra-accuracy=0.000000
2020-02-24 19:59:46,380 [INFO]  Epoch[0] Time cost=0.126
2020-02-24 19:59:46,382 [INFO]  Saved checkpoint to "model/test_2_CC_Infra_imputer_many/model-0000.params"
2020-02-24 19:59:46,394 [INFO]  Epoch[0] Validation-cross-entropy=4.759504
2020-02-24 19:59:46,395 [INFO]  Epoch[0] Validation-CC_Infra-accuracy=0.000000
2020-02-24 19:59:46,466 [INFO]  Epoch[1] Batch [0-9]	Speed: 2259.17 samples/sec	cross-entropy=3.054986	CC_Infra-accuracy=0.000000
2020-02-24 19:59:46,523 [INFO]  Epoch[1] Train-cross-entropy=2.134898
2020-02-24 19:59:46,523 [INFO]  Epoch[1] Train-CC_Infra-accuracy=0.000000
2020-02-24 19:59:46,524 [INFO]  Epoch[1] Time cost=0.128
2020-02-24 19:59:46,526 [INFO]  Saved checkpoint to "model/test_2_CC_Infra_imputer_many/model-0001.params"
2020-02-24 19:59:46,534 [INFO]  Epoch[1] Validation-cross-entropy=3.269995
2020-02-24 19:59:46,535 [INFO]  Epoch[1] Validation-CC_Infra-accuracy=0.000000
2020-02-24 19:59:46,587 [INFO]  Epoch[2] Batch [0-9]	Speed: 3080.43 samples/sec	cross-entropy=1.798014	CC_Infra-accuracy=0.000000
2020-02-24 19:59:46,632 [INFO]  Epoch[2] Train-cross-entropy=1.283423
2020-02-24 19:59:46,632 [INFO]  Epoch[2] Train-CC_Infra-accuracy=0.000000
2020-02-24 19:59:46,633 [INFO]  Epoch[2] Time cost=0.097
2020-02-24 19:59:46,636 [INFO]  Saved checkpoint to "model/test_2_CC_Infra_imputer_many/model-0002.params"
2020-02-24 19:59:46,644 [INFO]  Epoch[2] Validation-cross-entropy=2.573957
2020-02-24 19:59:46,645 [INFO]  Epoch[2] Validation-CC_Infra-accuracy=0.000000
2020-02-24 19:59:46,701 [INFO]  Epoch[3] Batch [0-9]	Speed: 2829.54 samples/sec	cross-entropy=1.297025	CC_Infra-accuracy=0.000000
2020-02-24 19:59:46,750 [INFO]  Epoch[3] Train-cross-entropy=0.842784
2020-02-24 19:59:46,751 [INFO]  Epoch[3] Train-CC_Infra-accuracy=0.000000
2020-02-24 19:59:46,751 [INFO]  Epoch[3] Time cost=0.106
2020-02-24 19:59:46,754 [INFO]  Saved checkpoint to "model/test_2_CC_Infra_imputer_many/model-0003.params"
2020-02-24 19:59:46,762 [INFO]  Epoch[3] Validation-cross-entropy=2.085196
2020-02-24 19:59:46,763 [INFO]  Epoch[3] Validation-CC_Infra-accuracy=0.000000
2020-02-24 19:59:46,816 [INFO]  Epoch[4] Batch [0-9]	Speed: 3037.99 samples/sec	cross-entropy=0.919442	CC_Infra-accuracy=0.000000
2020-02-24 19:59:46,860 [INFO]  Epoch[4] Train-cross-entropy=0.537671
2020-02-24 19:59:46,861 [INFO]  Epoch[4] Train-CC_Infra-accuracy=0.000000
2020-02-24 19:59:46,861 [INFO]  Epoch[4] Time cost=0.098
2020-02-24 19:59:46,864 [INFO]  Saved checkpoint to "model/test_2_CC_Infra_imputer_many/model-0004.params"
2020-02-24 19:59:46,872 [INFO]  Epoch[4] Validation-cross-entropy=1.476514
2020-02-24 19:59:46,873 [INFO]  Epoch[4] Validation-CC_Infra-accuracy=0.000000
2020-02-24 19:59:46,926 [INFO]  Epoch[5] Batch [0-9]	Speed: 3055.74 samples/sec	cross-entropy=0.709523	CC_Infra-accuracy=0.000000
2020-02-24 19:59:46,970 [INFO]  Epoch[5] Train-cross-entropy=0.598421
2020-02-24 19:59:46,970 [INFO]  Epoch[5] Train-CC_Infra-accuracy=0.000000
2020-02-24 19:59:46,971 [INFO]  Epoch[5] Time cost=0.097
2020-02-24 19:59:46,974 [INFO]  Saved checkpoint to "model/test_2_CC_Infra_imputer_many/model-0005.params"
2020-02-24 19:59:46,981 [INFO]  Epoch[5] Validation-cross-entropy=1.345079
2020-02-24 19:59:46,982 [INFO]  Epoch[5] Validation-CC_Infra-accuracy=0.000000
2020-02-24 19:59:47,034 [INFO]  Epoch[6] Batch [0-9]	Speed: 3076.30 samples/sec	cross-entropy=0.673739	CC_Infra-accuracy=0.000000
2020-02-24 19:59:47,078 [INFO]  Epoch[6] Train-cross-entropy=0.743937
2020-02-24 19:59:47,079 [INFO]  Epoch[6] Train-CC_Infra-accuracy=0.000000
2020-02-24 19:59:47,080 [INFO]  Epoch[6] Time cost=0.097
2020-02-24 19:59:47,083 [INFO]  Saved checkpoint to "model/test_2_CC_Infra_imputer_many/model-0006.params"
2020-02-24 19:59:47,091 [INFO]  Epoch[6] Validation-cross-entropy=1.355545
2020-02-24 19:59:47,092 [INFO]  Epoch[6] Validation-CC_Infra-accuracy=0.000000
2020-02-24 19:59:47,145 [INFO]  Epoch[7] Batch [0-9]	Speed: 3029.32 samples/sec	cross-entropy=0.606391	CC_Infra-accuracy=0.000000
2020-02-24 19:59:47,188 [INFO]  Epoch[7] Train-cross-entropy=0.492776
2020-02-24 19:59:47,189 [INFO]  Epoch[7] Train-CC_Infra-accuracy=0.000000
2020-02-24 19:59:47,189 [INFO]  Epoch[7] Time cost=0.097
2020-02-24 19:59:47,192 [INFO]  Saved checkpoint to "model/test_2_CC_Infra_imputer_many/model-0007.params"
2020-02-24 19:59:47,200 [INFO]  Epoch[7] Validation-cross-entropy=1.727608
2020-02-24 19:59:47,201 [INFO]  Epoch[7] Validation-CC_Infra-accuracy=0.000000
2020-02-24 19:59:47,253 [INFO]  Epoch[8] Batch [0-9]	Speed: 3090.19 samples/sec	cross-entropy=1.020689	CC_Infra-accuracy=0.000000
2020-02-24 19:59:47,296 [INFO]  Epoch[8] Train-cross-entropy=0.503238
2020-02-24 19:59:47,296 [INFO]  Epoch[8] Train-CC_Infra-accuracy=0.000000
2020-02-24 19:59:47,297 [INFO]  Epoch[8] Time cost=0.096
2020-02-24 19:59:47,300 [INFO]  Saved checkpoint to "model/test_2_CC_Infra_imputer_many/model-0008.params"
2020-02-24 19:59:47,308 [INFO]  Epoch[8] Validation-cross-entropy=1.488163
2020-02-24 19:59:47,308 [INFO]  Epoch[8] Validation-CC_Infra-accuracy=0.000000
2020-02-24 19:59:47,371 [INFO]  Epoch[9] Batch [0-9]	Speed: 2532.72 samples/sec	cross-entropy=0.727191	CC_Infra-accuracy=0.000000
2020-02-24 19:59:47,419 [INFO]  Epoch[9] Train-cross-entropy=0.738093
2020-02-24 19:59:47,420 [INFO]  Epoch[9] Train-CC_Infra-accuracy=0.000000
2020-02-24 19:59:47,420 [INFO]  Epoch[9] Time cost=0.112
2020-02-24 19:59:47,423 [INFO]  Saved checkpoint to "model/test_2_CC_Infra_imputer_many/model-0009.params"
2020-02-24 19:59:47,435 [INFO]  Epoch[9] Validation-cross-entropy=1.036449
2020-02-24 19:59:47,436 [INFO]  Epoch[9] Validation-CC_Infra-accuracy=0.000000
2020-02-24 19:59:47,495 [INFO]  Epoch[10] Batch [0-9]	Speed: 2815.34 samples/sec	cross-entropy=0.919844	CC_Infra-accuracy=0.000000
2020-02-24 19:59:47,539 [INFO]  Epoch[10] Train-cross-entropy=1.041983
2020-02-24 19:59:47,539 [INFO]  Epoch[10] Train-CC_Infra-accuracy=0.000000
2020-02-24 19:59:47,540 [INFO]  Epoch[10] Time cost=0.104
2020-02-24 19:59:47,543 [INFO]  Saved checkpoint to "model/test_2_CC_Infra_imputer_many/model-0010.params"
2020-02-24 19:59:47,551 [INFO]  Epoch[10] Validation-cross-entropy=1.168274
2020-02-24 19:59:47,552 [INFO]  Epoch[10] Validation-CC_Infra-accuracy=0.000000
2020-02-24 19:59:47,605 [INFO]  Epoch[11] Batch [0-9]	Speed: 3026.38 samples/sec	cross-entropy=0.919937	CC_Infra-accuracy=0.000000
2020-02-24 19:59:47,649 [INFO]  Epoch[11] Train-cross-entropy=0.698642
2020-02-24 19:59:47,649 [INFO]  Epoch[11] Train-CC_Infra-accuracy=0.000000
2020-02-24 19:59:47,650 [INFO]  Epoch[11] Time cost=0.098
2020-02-24 19:59:47,653 [INFO]  Saved checkpoint to "model/test_2_CC_Infra_imputer_many/model-0011.params"
2020-02-24 19:59:47,661 [INFO]  Epoch[11] Validation-cross-entropy=1.957457
2020-02-24 19:59:47,662 [INFO]  Epoch[11] Validation-CC_Infra-accuracy=0.000000
2020-02-24 19:59:47,714 [INFO]  Epoch[12] Batch [0-9]	Speed: 3067.69 samples/sec	cross-entropy=0.656856	CC_Infra-accuracy=0.000000
2020-02-24 19:59:47,758 [INFO]  Epoch[12] Train-cross-entropy=0.828532
2020-02-24 19:59:47,759 [INFO]  Epoch[12] Train-CC_Infra-accuracy=0.000000
2020-02-24 19:59:47,759 [INFO]  Epoch[12] Time cost=0.097
2020-02-24 19:59:47,762 [INFO]  Saved checkpoint to "model/test_2_CC_Infra_imputer_many/model-0012.params"
2020-02-24 19:59:47,770 [INFO]  Epoch[12] Validation-cross-entropy=1.539447
2020-02-24 19:59:47,771 [INFO]  Epoch[12] Validation-CC_Infra-accuracy=0.000000
2020-02-24 19:59:47,829 [INFO]  Epoch[13] Batch [0-9]	Speed: 2751.54 samples/sec	cross-entropy=0.778918	CC_Infra-accuracy=0.000000
2020-02-24 19:59:47,875 [INFO]  Epoch[13] Train-cross-entropy=0.442309
2020-02-24 19:59:47,876 [INFO]  Epoch[13] Train-CC_Infra-accuracy=0.000000
2020-02-24 19:59:47,877 [INFO]  Epoch[13] Time cost=0.105
2020-02-24 19:59:47,879 [INFO]  Saved checkpoint to "model/test_2_CC_Infra_imputer_many/model-0013.params"
2020-02-24 19:59:47,887 [INFO]  Epoch[13] Validation-cross-entropy=0.677695
2020-02-24 19:59:47,888 [INFO]  Epoch[13] Validation-CC_Infra-accuracy=0.000000
2020-02-24 19:59:47,953 [INFO]  Epoch[14] Batch [0-9]	Speed: 2404.78 samples/sec	cross-entropy=0.533415	CC_Infra-accuracy=0.000000
2020-02-24 19:59:48,000 [INFO]  Epoch[14] Train-cross-entropy=0.442705
2020-02-24 19:59:48,001 [INFO]  Epoch[14] Train-CC_Infra-accuracy=0.000000
2020-02-24 19:59:48,001 [INFO]  Epoch[14] Time cost=0.113
2020-02-24 19:59:48,004 [INFO]  Saved checkpoint to "model/test_2_CC_Infra_imputer_many/model-0014.params"
2020-02-24 19:59:48,012 [INFO]  Epoch[14] Validation-cross-entropy=0.845979
2020-02-24 19:59:48,013 [INFO]  Epoch[14] Validation-CC_Infra-accuracy=0.000000
2020-02-24 19:59:48,078 [INFO]  Epoch[15] Batch [0-9]	Speed: 2389.59 samples/sec	cross-entropy=0.448687	CC_Infra-accuracy=0.000000
2020-02-24 19:59:48,135 [INFO]  Epoch[15] Train-cross-entropy=0.647848
2020-02-24 19:59:48,135 [INFO]  Epoch[15] Train-CC_Infra-accuracy=0.000000
2020-02-24 19:59:48,136 [INFO]  Epoch[15] Time cost=0.123
2020-02-24 19:59:48,138 [INFO]  Saved checkpoint to "model/test_2_CC_Infra_imputer_many/model-0015.params"
2020-02-24 19:59:48,151 [INFO]  Epoch[15] Validation-cross-entropy=1.741295
2020-02-24 19:59:48,152 [INFO]  Epoch[15] Validation-CC_Infra-accuracy=0.000000
2020-02-24 19:59:48,216 [INFO]  Epoch[16] Batch [0-9]	Speed: 2631.97 samples/sec	cross-entropy=0.915029	CC_Infra-accuracy=0.000000
2020-02-24 19:59:48,260 [INFO]  Epoch[16] Train-cross-entropy=0.437189
2020-02-24 19:59:48,261 [INFO]  Epoch[16] Train-CC_Infra-accuracy=0.000000
2020-02-24 19:59:48,261 [INFO]  Epoch[16] Time cost=0.109
2020-02-24 19:59:48,264 [INFO]  Saved checkpoint to "model/test_2_CC_Infra_imputer_many/model-0016.params"
2020-02-24 19:59:48,272 [INFO]  Epoch[16] Validation-cross-entropy=0.835202
2020-02-24 19:59:48,273 [INFO]  Epoch[16] Validation-CC_Infra-accuracy=0.000000
2020-02-24 19:59:48,326 [INFO]  Epoch[17] Batch [0-9]	Speed: 3043.10 samples/sec	cross-entropy=0.621368	CC_Infra-accuracy=0.000000
2020-02-24 19:59:48,370 [INFO]  Epoch[17] Train-cross-entropy=0.555503
2020-02-24 19:59:48,371 [INFO]  Epoch[17] Train-CC_Infra-accuracy=0.000000
2020-02-24 19:59:48,371 [INFO]  Epoch[17] Time cost=0.098
2020-02-24 19:59:48,374 [INFO]  Saved checkpoint to "model/test_2_CC_Infra_imputer_many/model-0017.params"
2020-02-24 19:59:48,382 [INFO]  Epoch[17] Validation-cross-entropy=0.778251
2020-02-24 19:59:48,383 [INFO]  Epoch[17] Validation-CC_Infra-accuracy=0.000000
2020-02-24 19:59:48,435 [INFO]  Epoch[18] Batch [0-9]	Speed: 3077.24 samples/sec	cross-entropy=0.369146	CC_Infra-accuracy=0.000000
2020-02-24 19:59:48,479 [INFO]  Epoch[18] Train-cross-entropy=0.654373
2020-02-24 19:59:48,480 [INFO]  Epoch[18] Train-CC_Infra-accuracy=0.000000
2020-02-24 19:59:48,481 [INFO]  Epoch[18] Time cost=0.097
2020-02-24 19:59:48,483 [INFO]  Saved checkpoint to "model/test_2_CC_Infra_imputer_many/model-0018.params"
2020-02-24 19:59:48,491 [INFO]  No improvement detected for 5 epochs compared to 0.6776947379112244 last error obtained: 1.5555700063705444, stopping here
2020-02-24 19:59:48,492 [INFO]  
========== done (2.2409608364105225 s) fit model
2020-02-24 19:59:50,208 [INFO]  
========== start: fit model
2020-02-24 19:59:50,209 [WARNING]  Already bound, ignoring bind()
2020-02-24 19:59:50,279 [INFO]  Epoch[0] Batch [0-9]	Speed: 2321.53 samples/sec	cross-entropy=9.103954	CC_Infra-accuracy=0.000000
2020-02-24 19:59:50,333 [INFO]  Epoch[0] Train-cross-entropy=4.137670
2020-02-24 19:59:50,334 [INFO]  Epoch[0] Train-CC_Infra-accuracy=0.000000
2020-02-24 19:59:50,334 [INFO]  Epoch[0] Time cost=0.124
2020-02-24 19:59:50,337 [INFO]  Saved checkpoint to "model/test_3_CC_Infra_imputer_many/model-0000.params"
2020-02-24 19:59:50,346 [INFO]  Epoch[0] Validation-cross-entropy=5.411597
2020-02-24 19:59:50,347 [INFO]  Epoch[0] Validation-CC_Infra-accuracy=0.000000
2020-02-24 19:59:50,412 [INFO]  Epoch[1] Batch [0-9]	Speed: 2426.86 samples/sec	cross-entropy=2.726091	CC_Infra-accuracy=0.000000
2020-02-24 19:59:50,462 [INFO]  Epoch[1] Train-cross-entropy=2.285195
2020-02-24 19:59:50,463 [INFO]  Epoch[1] Train-CC_Infra-accuracy=0.000000
2020-02-24 19:59:50,464 [INFO]  Epoch[1] Time cost=0.116
2020-02-24 19:59:50,466 [INFO]  Saved checkpoint to "model/test_3_CC_Infra_imputer_many/model-0001.params"
2020-02-24 19:59:50,474 [INFO]  Epoch[1] Validation-cross-entropy=3.544681
2020-02-24 19:59:50,475 [INFO]  Epoch[1] Validation-CC_Infra-accuracy=0.000000
2020-02-24 19:59:50,541 [INFO]  Epoch[2] Batch [0-9]	Speed: 2395.40 samples/sec	cross-entropy=1.695908	CC_Infra-accuracy=0.000000
2020-02-24 19:59:50,593 [INFO]  Epoch[2] Train-cross-entropy=1.302499
2020-02-24 19:59:50,594 [INFO]  Epoch[2] Train-CC_Infra-accuracy=0.000000
2020-02-24 19:59:50,595 [INFO]  Epoch[2] Time cost=0.119
2020-02-24 19:59:50,597 [INFO]  Saved checkpoint to "model/test_3_CC_Infra_imputer_many/model-0002.params"
2020-02-24 19:59:50,605 [INFO]  Epoch[2] Validation-cross-entropy=2.641796
2020-02-24 19:59:50,606 [INFO]  Epoch[2] Validation-CC_Infra-accuracy=0.000000
2020-02-24 19:59:50,669 [INFO]  Epoch[3] Batch [0-9]	Speed: 2500.40 samples/sec	cross-entropy=1.074964	CC_Infra-accuracy=0.000000
2020-02-24 19:59:50,712 [INFO]  Epoch[3] Train-cross-entropy=0.777687
2020-02-24 19:59:50,713 [INFO]  Epoch[3] Train-CC_Infra-accuracy=0.000000
2020-02-24 19:59:50,714 [INFO]  Epoch[3] Time cost=0.107
2020-02-24 19:59:50,717 [INFO]  Saved checkpoint to "model/test_3_CC_Infra_imputer_many/model-0003.params"
2020-02-24 19:59:50,725 [INFO]  Epoch[3] Validation-cross-entropy=2.033528
2020-02-24 19:59:50,725 [INFO]  Epoch[3] Validation-CC_Infra-accuracy=0.000000
2020-02-24 19:59:50,787 [INFO]  Epoch[4] Batch [0-9]	Speed: 2551.08 samples/sec	cross-entropy=0.772072	CC_Infra-accuracy=0.000000
2020-02-24 19:59:50,837 [INFO]  Epoch[4] Train-cross-entropy=0.516163
2020-02-24 19:59:50,838 [INFO]  Epoch[4] Train-CC_Infra-accuracy=0.000000
2020-02-24 19:59:50,839 [INFO]  Epoch[4] Time cost=0.113
2020-02-24 19:59:50,841 [INFO]  Saved checkpoint to "model/test_3_CC_Infra_imputer_many/model-0004.params"
2020-02-24 19:59:50,850 [INFO]  Epoch[4] Validation-cross-entropy=1.514641
2020-02-24 19:59:50,850 [INFO]  Epoch[4] Validation-CC_Infra-accuracy=0.000000
2020-02-24 19:59:50,904 [INFO]  Epoch[5] Batch [0-9]	Speed: 3026.66 samples/sec	cross-entropy=0.535895	CC_Infra-accuracy=0.000000
2020-02-24 19:59:50,948 [INFO]  Epoch[5] Train-cross-entropy=0.356070
2020-02-24 19:59:50,948 [INFO]  Epoch[5] Train-CC_Infra-accuracy=0.000000
2020-02-24 19:59:50,949 [INFO]  Epoch[5] Time cost=0.098
2020-02-24 19:59:50,952 [INFO]  Saved checkpoint to "model/test_3_CC_Infra_imputer_many/model-0005.params"
2020-02-24 19:59:50,960 [INFO]  Epoch[5] Validation-cross-entropy=1.434462
2020-02-24 19:59:50,961 [INFO]  Epoch[5] Validation-CC_Infra-accuracy=0.000000
2020-02-24 19:59:51,014 [INFO]  Epoch[6] Batch [0-9]	Speed: 3020.02 samples/sec	cross-entropy=0.391775	CC_Infra-accuracy=0.000000
2020-02-24 19:59:51,059 [INFO]  Epoch[6] Train-cross-entropy=0.258857
2020-02-24 19:59:51,059 [INFO]  Epoch[6] Train-CC_Infra-accuracy=0.000000
2020-02-24 19:59:51,060 [INFO]  Epoch[6] Time cost=0.098
2020-02-24 19:59:51,063 [INFO]  Saved checkpoint to "model/test_3_CC_Infra_imputer_many/model-0006.params"
2020-02-24 19:59:51,071 [INFO]  Epoch[6] Validation-cross-entropy=1.228686
2020-02-24 19:59:51,072 [INFO]  Epoch[6] Validation-CC_Infra-accuracy=0.000000
2020-02-24 19:59:51,125 [INFO]  Epoch[7] Batch [0-9]	Speed: 3015.45 samples/sec	cross-entropy=0.316184	CC_Infra-accuracy=0.000000
2020-02-24 19:59:51,169 [INFO]  Epoch[7] Train-cross-entropy=0.221106
2020-02-24 19:59:51,170 [INFO]  Epoch[7] Train-CC_Infra-accuracy=0.000000
2020-02-24 19:59:51,171 [INFO]  Epoch[7] Time cost=0.098
2020-02-24 19:59:51,173 [INFO]  Saved checkpoint to "model/test_3_CC_Infra_imputer_many/model-0007.params"
2020-02-24 19:59:51,181 [INFO]  Epoch[7] Validation-cross-entropy=1.177176
2020-02-24 19:59:51,182 [INFO]  Epoch[7] Validation-CC_Infra-accuracy=0.000000
2020-02-24 19:59:51,242 [INFO]  Epoch[8] Batch [0-9]	Speed: 2661.22 samples/sec	cross-entropy=0.272484	CC_Infra-accuracy=0.000000
2020-02-24 19:59:51,286 [INFO]  Epoch[8] Train-cross-entropy=0.206253
2020-02-24 19:59:51,287 [INFO]  Epoch[8] Train-CC_Infra-accuracy=0.000000
2020-02-24 19:59:51,288 [INFO]  Epoch[8] Time cost=0.105
2020-02-24 19:59:51,290 [INFO]  Saved checkpoint to "model/test_3_CC_Infra_imputer_many/model-0008.params"
2020-02-24 19:59:51,298 [INFO]  Epoch[8] Validation-cross-entropy=1.103794
2020-02-24 19:59:51,299 [INFO]  Epoch[8] Validation-CC_Infra-accuracy=0.000000
2020-02-24 19:59:51,352 [INFO]  Epoch[9] Batch [0-9]	Speed: 3025.95 samples/sec	cross-entropy=0.273719	CC_Infra-accuracy=0.000000
2020-02-24 19:59:51,396 [INFO]  Epoch[9] Train-cross-entropy=0.289164
2020-02-24 19:59:51,396 [INFO]  Epoch[9] Train-CC_Infra-accuracy=0.000000
2020-02-24 19:59:51,397 [INFO]  Epoch[9] Time cost=0.097
2020-02-24 19:59:51,399 [INFO]  Saved checkpoint to "model/test_3_CC_Infra_imputer_many/model-0009.params"
2020-02-24 19:59:51,407 [INFO]  Epoch[9] Validation-cross-entropy=0.896298
2020-02-24 19:59:51,408 [INFO]  Epoch[9] Validation-CC_Infra-accuracy=0.000000
2020-02-24 19:59:51,469 [INFO]  Epoch[10] Batch [0-9]	Speed: 2579.14 samples/sec	cross-entropy=0.580165	CC_Infra-accuracy=0.000000
2020-02-24 19:59:51,513 [INFO]  Epoch[10] Train-cross-entropy=0.432106
2020-02-24 19:59:51,513 [INFO]  Epoch[10] Train-CC_Infra-accuracy=0.000000
2020-02-24 19:59:51,514 [INFO]  Epoch[10] Time cost=0.105
2020-02-24 19:59:51,517 [INFO]  Saved checkpoint to "model/test_3_CC_Infra_imputer_many/model-0010.params"
2020-02-24 19:59:51,524 [INFO]  Epoch[10] Validation-cross-entropy=1.168079
2020-02-24 19:59:51,525 [INFO]  Epoch[10] Validation-CC_Infra-accuracy=0.000000
2020-02-24 19:59:51,577 [INFO]  Epoch[11] Batch [0-9]	Speed: 3073.72 samples/sec	cross-entropy=0.621671	CC_Infra-accuracy=0.000000
2020-02-24 19:59:51,627 [INFO]  Epoch[11] Train-cross-entropy=1.111125
2020-02-24 19:59:51,627 [INFO]  Epoch[11] Train-CC_Infra-accuracy=0.000000
2020-02-24 19:59:51,628 [INFO]  Epoch[11] Time cost=0.102
2020-02-24 19:59:51,630 [INFO]  Saved checkpoint to "model/test_3_CC_Infra_imputer_many/model-0011.params"
2020-02-24 19:59:51,642 [INFO]  Epoch[11] Validation-cross-entropy=1.177274
2020-02-24 19:59:51,646 [INFO]  Epoch[11] Validation-CC_Infra-accuracy=0.000000
2020-02-24 19:59:51,719 [INFO]  Epoch[12] Batch [0-9]	Speed: 2314.59 samples/sec	cross-entropy=0.578657	CC_Infra-accuracy=0.000000
2020-02-24 19:59:51,768 [INFO]  Epoch[12] Train-cross-entropy=0.665460
2020-02-24 19:59:51,769 [INFO]  Epoch[12] Train-CC_Infra-accuracy=0.000000
2020-02-24 19:59:51,770 [INFO]  Epoch[12] Time cost=0.123
2020-02-24 19:59:51,772 [INFO]  Saved checkpoint to "model/test_3_CC_Infra_imputer_many/model-0012.params"
2020-02-24 19:59:51,780 [INFO]  Epoch[12] Validation-cross-entropy=1.117924
2020-02-24 19:59:51,781 [INFO]  Epoch[12] Validation-CC_Infra-accuracy=0.000000
2020-02-24 19:59:51,833 [INFO]  Epoch[13] Batch [0-9]	Speed: 3093.59 samples/sec	cross-entropy=0.491359	CC_Infra-accuracy=0.000000
2020-02-24 19:59:51,884 [INFO]  Epoch[13] Train-cross-entropy=0.589597
2020-02-24 19:59:51,885 [INFO]  Epoch[13] Train-CC_Infra-accuracy=0.000000
2020-02-24 19:59:51,885 [INFO]  Epoch[13] Time cost=0.104
2020-02-24 19:59:51,888 [INFO]  Saved checkpoint to "model/test_3_CC_Infra_imputer_many/model-0013.params"
2020-02-24 19:59:51,900 [INFO]  No improvement detected for 5 epochs compared to 1.1037941873073578 last error obtained: 2.2303590774536133, stopping here
2020-02-24 19:59:51,901 [INFO]  
========== done (1.6930558681488037 s) fit model
2020-02-24 19:59:53,654 [INFO]  
========== start: fit model
2020-02-24 19:59:53,655 [WARNING]  Already bound, ignoring bind()
2020-02-24 19:59:53,725 [INFO]  Epoch[0] Batch [0-9]	Speed: 2343.73 samples/sec	cross-entropy=8.056153	CC_Infra-accuracy=0.000000
2020-02-24 19:59:53,771 [INFO]  Epoch[0] Train-cross-entropy=4.143078
2020-02-24 19:59:53,772 [INFO]  Epoch[0] Train-CC_Infra-accuracy=0.000000
2020-02-24 19:59:53,773 [INFO]  Epoch[0] Time cost=0.116
2020-02-24 19:59:53,775 [INFO]  Saved checkpoint to "model/test_4_CC_Infra_imputer_many/model-0000.params"
2020-02-24 19:59:53,783 [INFO]  Epoch[0] Validation-cross-entropy=7.069210
2020-02-24 19:59:53,784 [INFO]  Epoch[0] Validation-CC_Infra-accuracy=0.000000
2020-02-24 19:59:53,844 [INFO]  Epoch[1] Batch [0-9]	Speed: 2671.14 samples/sec	cross-entropy=3.015492	CC_Infra-accuracy=0.000000
2020-02-24 19:59:53,887 [INFO]  Epoch[1] Train-cross-entropy=2.674349
2020-02-24 19:59:53,888 [INFO]  Epoch[1] Train-CC_Infra-accuracy=0.000000
2020-02-24 19:59:53,889 [INFO]  Epoch[1] Time cost=0.104
2020-02-24 19:59:53,892 [INFO]  Saved checkpoint to "model/test_4_CC_Infra_imputer_many/model-0001.params"
2020-02-24 19:59:53,900 [INFO]  Epoch[1] Validation-cross-entropy=4.614752
2020-02-24 19:59:53,901 [INFO]  Epoch[1] Validation-CC_Infra-accuracy=0.000000
2020-02-24 19:59:53,961 [INFO]  Epoch[2] Batch [0-9]	Speed: 2763.12 samples/sec	cross-entropy=1.920252	CC_Infra-accuracy=0.000000
2020-02-24 19:59:54,004 [INFO]  Epoch[2] Train-cross-entropy=1.709295
2020-02-24 19:59:54,005 [INFO]  Epoch[2] Train-CC_Infra-accuracy=0.000000
2020-02-24 19:59:54,006 [INFO]  Epoch[2] Time cost=0.104
2020-02-24 19:59:54,009 [INFO]  Saved checkpoint to "model/test_4_CC_Infra_imputer_many/model-0002.params"
2020-02-24 19:59:54,025 [INFO]  Epoch[2] Validation-cross-entropy=3.252533
2020-02-24 19:59:54,026 [INFO]  Epoch[2] Validation-CC_Infra-accuracy=0.000000
2020-02-24 19:59:54,092 [INFO]  Epoch[3] Batch [0-9]	Speed: 2511.07 samples/sec	cross-entropy=1.326411	CC_Infra-accuracy=0.000000
2020-02-24 19:59:54,147 [INFO]  Epoch[3] Train-cross-entropy=1.154272
2020-02-24 19:59:54,150 [INFO]  Epoch[3] Train-CC_Infra-accuracy=0.000000
2020-02-24 19:59:54,151 [INFO]  Epoch[3] Time cost=0.125
2020-02-24 19:59:54,156 [INFO]  Saved checkpoint to "model/test_4_CC_Infra_imputer_many/model-0003.params"
2020-02-24 19:59:54,167 [INFO]  Epoch[3] Validation-cross-entropy=2.285072
2020-02-24 19:59:54,168 [INFO]  Epoch[3] Validation-CC_Infra-accuracy=0.000000
2020-02-24 19:59:54,238 [INFO]  Epoch[4] Batch [0-9]	Speed: 2339.76 samples/sec	cross-entropy=0.971489	CC_Infra-accuracy=0.000000
2020-02-24 19:59:54,289 [INFO]  Epoch[4] Train-cross-entropy=0.814480
2020-02-24 19:59:54,290 [INFO]  Epoch[4] Train-CC_Infra-accuracy=0.000000
2020-02-24 19:59:54,291 [INFO]  Epoch[4] Time cost=0.122
2020-02-24 19:59:54,294 [INFO]  Saved checkpoint to "model/test_4_CC_Infra_imputer_many/model-0004.params"
2020-02-24 19:59:54,307 [INFO]  Epoch[4] Validation-cross-entropy=1.962002
2020-02-24 19:59:54,308 [INFO]  Epoch[4] Validation-CC_Infra-accuracy=0.000000
2020-02-24 19:59:54,368 [INFO]  Epoch[5] Batch [0-9]	Speed: 2842.35 samples/sec	cross-entropy=0.724264	CC_Infra-accuracy=0.000000
2020-02-24 19:59:54,411 [INFO]  Epoch[5] Train-cross-entropy=0.580385
2020-02-24 19:59:54,412 [INFO]  Epoch[5] Train-CC_Infra-accuracy=0.000000
2020-02-24 19:59:54,413 [INFO]  Epoch[5] Time cost=0.104
2020-02-24 19:59:54,416 [INFO]  Saved checkpoint to "model/test_4_CC_Infra_imputer_many/model-0005.params"
2020-02-24 19:59:54,428 [INFO]  Epoch[5] Validation-cross-entropy=2.033928
2020-02-24 19:59:54,429 [INFO]  Epoch[5] Validation-CC_Infra-accuracy=0.000000
2020-02-24 19:59:54,504 [INFO]  Epoch[6] Batch [0-9]	Speed: 2209.82 samples/sec	cross-entropy=0.640262	CC_Infra-accuracy=0.000000
2020-02-24 19:59:54,548 [INFO]  Epoch[6] Train-cross-entropy=0.453992
2020-02-24 19:59:54,549 [INFO]  Epoch[6] Train-CC_Infra-accuracy=0.000000
2020-02-24 19:59:54,549 [INFO]  Epoch[6] Time cost=0.119
2020-02-24 19:59:54,552 [INFO]  Saved checkpoint to "model/test_4_CC_Infra_imputer_many/model-0006.params"
2020-02-24 19:59:54,560 [INFO]  Epoch[6] Validation-cross-entropy=1.657191
2020-02-24 19:59:54,561 [INFO]  Epoch[6] Validation-CC_Infra-accuracy=0.000000
2020-02-24 19:59:54,614 [INFO]  Epoch[7] Batch [0-9]	Speed: 3050.19 samples/sec	cross-entropy=0.613640	CC_Infra-accuracy=0.000000
2020-02-24 19:59:54,658 [INFO]  Epoch[7] Train-cross-entropy=0.445054
2020-02-24 19:59:54,659 [INFO]  Epoch[7] Train-CC_Infra-accuracy=0.000000
2020-02-24 19:59:54,660 [INFO]  Epoch[7] Time cost=0.098
2020-02-24 19:59:54,662 [INFO]  Saved checkpoint to "model/test_4_CC_Infra_imputer_many/model-0007.params"
2020-02-24 19:59:54,671 [INFO]  Epoch[7] Validation-cross-entropy=1.271728
2020-02-24 19:59:54,671 [INFO]  Epoch[7] Validation-CC_Infra-accuracy=0.000000
2020-02-24 19:59:54,725 [INFO]  Epoch[8] Batch [0-9]	Speed: 3032.06 samples/sec	cross-entropy=0.597701	CC_Infra-accuracy=0.000000
2020-02-24 19:59:54,773 [INFO]  Epoch[8] Train-cross-entropy=0.497657
2020-02-24 19:59:54,774 [INFO]  Epoch[8] Train-CC_Infra-accuracy=0.000000
2020-02-24 19:59:54,775 [INFO]  Epoch[8] Time cost=0.102
2020-02-24 19:59:54,777 [INFO]  Saved checkpoint to "model/test_4_CC_Infra_imputer_many/model-0008.params"
2020-02-24 19:59:54,785 [INFO]  Epoch[8] Validation-cross-entropy=1.095581
2020-02-24 19:59:54,786 [INFO]  Epoch[8] Validation-CC_Infra-accuracy=0.000000
2020-02-24 19:59:54,847 [INFO]  Epoch[9] Batch [0-9]	Speed: 2678.96 samples/sec	cross-entropy=0.564037	CC_Infra-accuracy=0.000000
2020-02-24 19:59:54,890 [INFO]  Epoch[9] Train-cross-entropy=0.362572
2020-02-24 19:59:54,891 [INFO]  Epoch[9] Train-CC_Infra-accuracy=0.000000
2020-02-24 19:59:54,891 [INFO]  Epoch[9] Time cost=0.104
2020-02-24 19:59:54,894 [INFO]  Saved checkpoint to "model/test_4_CC_Infra_imputer_many/model-0009.params"
2020-02-24 19:59:54,902 [INFO]  Epoch[9] Validation-cross-entropy=1.802893
2020-02-24 19:59:54,902 [INFO]  Epoch[9] Validation-CC_Infra-accuracy=0.000000
2020-02-24 19:59:54,961 [INFO]  Epoch[10] Batch [0-9]	Speed: 2714.77 samples/sec	cross-entropy=0.607220	CC_Infra-accuracy=0.000000
2020-02-24 19:59:55,004 [INFO]  Epoch[10] Train-cross-entropy=0.642206
2020-02-24 19:59:55,005 [INFO]  Epoch[10] Train-CC_Infra-accuracy=0.000000
2020-02-24 19:59:55,005 [INFO]  Epoch[10] Time cost=0.102
2020-02-24 19:59:55,008 [INFO]  Saved checkpoint to "model/test_4_CC_Infra_imputer_many/model-0010.params"
2020-02-24 19:59:55,016 [INFO]  Epoch[10] Validation-cross-entropy=1.608244
2020-02-24 19:59:55,017 [INFO]  Epoch[10] Validation-CC_Infra-accuracy=0.000000
2020-02-24 19:59:55,078 [INFO]  Epoch[11] Batch [0-9]	Speed: 2584.49 samples/sec	cross-entropy=0.586687	CC_Infra-accuracy=0.000000
2020-02-24 19:59:55,120 [INFO]  Epoch[11] Train-cross-entropy=0.608009
2020-02-24 19:59:55,121 [INFO]  Epoch[11] Train-CC_Infra-accuracy=0.000000
2020-02-24 19:59:55,122 [INFO]  Epoch[11] Time cost=0.104
2020-02-24 19:59:55,124 [INFO]  Saved checkpoint to "model/test_4_CC_Infra_imputer_many/model-0011.params"
2020-02-24 19:59:55,132 [INFO]  Epoch[11] Validation-cross-entropy=1.493407
2020-02-24 19:59:55,133 [INFO]  Epoch[11] Validation-CC_Infra-accuracy=0.000000
2020-02-24 19:59:55,192 [INFO]  Epoch[12] Batch [0-9]	Speed: 2752.77 samples/sec	cross-entropy=0.621236	CC_Infra-accuracy=0.000000
2020-02-24 19:59:55,236 [INFO]  Epoch[12] Train-cross-entropy=0.359659
2020-02-24 19:59:55,237 [INFO]  Epoch[12] Train-CC_Infra-accuracy=0.000000
2020-02-24 19:59:55,238 [INFO]  Epoch[12] Time cost=0.104
2020-02-24 19:59:55,241 [INFO]  Saved checkpoint to "model/test_4_CC_Infra_imputer_many/model-0012.params"
2020-02-24 19:59:55,253 [INFO]  No improvement detected for 5 epochs compared to 1.2717283964157104 last error obtained: 1.5220363140106201, stopping here
2020-02-24 19:59:55,254 [INFO]  
========== done (1.5999674797058105 s) fit model
2020-02-24 19:59:57,036 [INFO]  
========== start: fit model
2020-02-24 19:59:57,037 [WARNING]  Already bound, ignoring bind()
2020-02-24 19:59:57,087 [INFO]  Epoch[0] Batch [0-8]	Speed: 2986.88 samples/sec	cross-entropy=6.012161	CC_Writing-accuracy=0.000000
2020-02-24 19:59:57,126 [INFO]  Epoch[0] Train-cross-entropy=6.508540
2020-02-24 19:59:57,127 [INFO]  Epoch[0] Train-CC_Writing-accuracy=0.000000
2020-02-24 19:59:57,127 [INFO]  Epoch[0] Time cost=0.088
2020-02-24 19:59:57,130 [INFO]  Saved checkpoint to "model/test_0_CC_Writing_imputer_many/model-0000.params"
2020-02-24 19:59:57,138 [INFO]  Epoch[0] Validation-cross-entropy=3.469940
2020-02-24 19:59:57,139 [INFO]  Epoch[0] Validation-CC_Writing-accuracy=0.000000
2020-02-24 19:59:57,187 [INFO]  Epoch[1] Batch [0-8]	Speed: 2953.28 samples/sec	cross-entropy=1.506447	CC_Writing-accuracy=0.000000
2020-02-24 19:59:57,227 [INFO]  Epoch[1] Train-cross-entropy=4.658254
2020-02-24 19:59:57,228 [INFO]  Epoch[1] Train-CC_Writing-accuracy=0.000000
2020-02-24 19:59:57,228 [INFO]  Epoch[1] Time cost=0.089
2020-02-24 19:59:57,231 [INFO]  Saved checkpoint to "model/test_0_CC_Writing_imputer_many/model-0001.params"
2020-02-24 19:59:57,240 [INFO]  Epoch[1] Validation-cross-entropy=2.876606
2020-02-24 19:59:57,241 [INFO]  Epoch[1] Validation-CC_Writing-accuracy=0.000000
2020-02-24 19:59:57,302 [INFO]  Epoch[2] Batch [0-8]	Speed: 2303.19 samples/sec	cross-entropy=0.945362	CC_Writing-accuracy=0.000000
2020-02-24 19:59:57,353 [INFO]  Epoch[2] Train-cross-entropy=4.852619
2020-02-24 19:59:57,353 [INFO]  Epoch[2] Train-CC_Writing-accuracy=0.000000
2020-02-24 19:59:57,354 [INFO]  Epoch[2] Time cost=0.113
2020-02-24 19:59:57,356 [INFO]  Saved checkpoint to "model/test_0_CC_Writing_imputer_many/model-0002.params"
2020-02-24 19:59:57,368 [INFO]  Epoch[2] Validation-cross-entropy=4.323725
2020-02-24 19:59:57,370 [INFO]  Epoch[2] Validation-CC_Writing-accuracy=0.000000
2020-02-24 19:59:57,433 [INFO]  Epoch[3] Batch [0-8]	Speed: 2287.73 samples/sec	cross-entropy=2.818004	CC_Writing-accuracy=0.000000
2020-02-24 19:59:57,473 [INFO]  Epoch[3] Train-cross-entropy=2.684811
2020-02-24 19:59:57,474 [INFO]  Epoch[3] Train-CC_Writing-accuracy=0.000000
2020-02-24 19:59:57,474 [INFO]  Epoch[3] Time cost=0.104
2020-02-24 19:59:57,477 [INFO]  Saved checkpoint to "model/test_0_CC_Writing_imputer_many/model-0003.params"
2020-02-24 19:59:57,485 [INFO]  Epoch[3] Validation-cross-entropy=1.475327
2020-02-24 19:59:57,486 [INFO]  Epoch[3] Validation-CC_Writing-accuracy=0.000000
2020-02-24 19:59:57,539 [INFO]  Epoch[4] Batch [0-8]	Speed: 2696.76 samples/sec	cross-entropy=0.799356	CC_Writing-accuracy=0.000000
2020-02-24 19:59:57,579 [INFO]  Epoch[4] Train-cross-entropy=1.466223
2020-02-24 19:59:57,580 [INFO]  Epoch[4] Train-CC_Writing-accuracy=0.000000
2020-02-24 19:59:57,580 [INFO]  Epoch[4] Time cost=0.094
2020-02-24 19:59:57,583 [INFO]  Saved checkpoint to "model/test_0_CC_Writing_imputer_many/model-0004.params"
2020-02-24 19:59:57,592 [INFO]  Epoch[4] Validation-cross-entropy=0.960117
2020-02-24 19:59:57,593 [INFO]  Epoch[4] Validation-CC_Writing-accuracy=0.000000
2020-02-24 19:59:57,642 [INFO]  Epoch[5] Batch [0-8]	Speed: 2966.15 samples/sec	cross-entropy=0.691378	CC_Writing-accuracy=0.000000
2020-02-24 19:59:57,681 [INFO]  Epoch[5] Train-cross-entropy=1.043675
2020-02-24 19:59:57,682 [INFO]  Epoch[5] Train-CC_Writing-accuracy=0.000000
2020-02-24 19:59:57,682 [INFO]  Epoch[5] Time cost=0.089
2020-02-24 19:59:57,685 [INFO]  Saved checkpoint to "model/test_0_CC_Writing_imputer_many/model-0005.params"
2020-02-24 19:59:57,693 [INFO]  Epoch[5] Validation-cross-entropy=1.364222
2020-02-24 19:59:57,694 [INFO]  Epoch[5] Validation-CC_Writing-accuracy=0.000000
2020-02-24 19:59:57,750 [INFO]  Epoch[6] Batch [0-8]	Speed: 2505.25 samples/sec	cross-entropy=0.378470	CC_Writing-accuracy=0.000000
2020-02-24 19:59:57,799 [INFO]  Epoch[6] Train-cross-entropy=0.893206
2020-02-24 19:59:57,800 [INFO]  Epoch[6] Train-CC_Writing-accuracy=0.000000
2020-02-24 19:59:57,801 [INFO]  Epoch[6] Time cost=0.106
2020-02-24 19:59:57,804 [INFO]  Saved checkpoint to "model/test_0_CC_Writing_imputer_many/model-0006.params"
2020-02-24 19:59:57,812 [INFO]  Epoch[6] Validation-cross-entropy=1.246618
2020-02-24 19:59:57,812 [INFO]  Epoch[6] Validation-CC_Writing-accuracy=0.000000
2020-02-24 19:59:57,863 [INFO]  Epoch[7] Batch [0-8]	Speed: 2826.23 samples/sec	cross-entropy=0.326619	CC_Writing-accuracy=0.000000
2020-02-24 19:59:57,903 [INFO]  Epoch[7] Train-cross-entropy=0.684846
2020-02-24 19:59:57,904 [INFO]  Epoch[7] Train-CC_Writing-accuracy=0.000000
2020-02-24 19:59:57,905 [INFO]  Epoch[7] Time cost=0.092
2020-02-24 19:59:57,907 [INFO]  Saved checkpoint to "model/test_0_CC_Writing_imputer_many/model-0007.params"
2020-02-24 19:59:57,920 [INFO]  Epoch[7] Validation-cross-entropy=0.989210
2020-02-24 19:59:57,921 [INFO]  Epoch[7] Validation-CC_Writing-accuracy=0.000000
2020-02-24 19:59:57,975 [INFO]  Epoch[8] Batch [0-8]	Speed: 2734.05 samples/sec	cross-entropy=0.196601	CC_Writing-accuracy=0.000000
2020-02-24 19:59:58,014 [INFO]  Epoch[8] Train-cross-entropy=0.515945
2020-02-24 19:59:58,015 [INFO]  Epoch[8] Train-CC_Writing-accuracy=0.000000
2020-02-24 19:59:58,016 [INFO]  Epoch[8] Time cost=0.094
2020-02-24 19:59:58,019 [INFO]  Saved checkpoint to "model/test_0_CC_Writing_imputer_many/model-0008.params"
2020-02-24 19:59:58,027 [INFO]  Epoch[8] Validation-cross-entropy=0.700548
2020-02-24 19:59:58,028 [INFO]  Epoch[8] Validation-CC_Writing-accuracy=0.000000
2020-02-24 19:59:58,077 [INFO]  Epoch[9] Batch [0-8]	Speed: 2963.57 samples/sec	cross-entropy=0.184911	CC_Writing-accuracy=0.000000
2020-02-24 19:59:58,117 [INFO]  Epoch[9] Train-cross-entropy=0.528484
2020-02-24 19:59:58,117 [INFO]  Epoch[9] Train-CC_Writing-accuracy=0.000000
2020-02-24 19:59:58,118 [INFO]  Epoch[9] Time cost=0.090
2020-02-24 19:59:58,121 [INFO]  Saved checkpoint to "model/test_0_CC_Writing_imputer_many/model-0009.params"
2020-02-24 19:59:58,130 [INFO]  Epoch[9] Validation-cross-entropy=0.626182
2020-02-24 19:59:58,131 [INFO]  Epoch[9] Validation-CC_Writing-accuracy=0.000000
2020-02-24 19:59:58,180 [INFO]  Epoch[10] Batch [0-8]	Speed: 2917.43 samples/sec	cross-entropy=0.137889	CC_Writing-accuracy=0.000000
2020-02-24 19:59:58,220 [INFO]  Epoch[10] Train-cross-entropy=0.515064
2020-02-24 19:59:58,221 [INFO]  Epoch[10] Train-CC_Writing-accuracy=0.000000
2020-02-24 19:59:58,222 [INFO]  Epoch[10] Time cost=0.090
2020-02-24 19:59:58,224 [INFO]  Saved checkpoint to "model/test_0_CC_Writing_imputer_many/model-0010.params"
2020-02-24 19:59:58,233 [INFO]  Epoch[10] Validation-cross-entropy=0.687321
2020-02-24 19:59:58,234 [INFO]  Epoch[10] Validation-CC_Writing-accuracy=0.000000
2020-02-24 19:59:58,283 [INFO]  Epoch[11] Batch [0-8]	Speed: 2965.65 samples/sec	cross-entropy=0.261123	CC_Writing-accuracy=0.000000
2020-02-24 19:59:58,323 [INFO]  Epoch[11] Train-cross-entropy=0.521632
2020-02-24 19:59:58,324 [INFO]  Epoch[11] Train-CC_Writing-accuracy=0.000000
2020-02-24 19:59:58,324 [INFO]  Epoch[11] Time cost=0.090
2020-02-24 19:59:58,327 [INFO]  Saved checkpoint to "model/test_0_CC_Writing_imputer_many/model-0011.params"
2020-02-24 19:59:58,336 [INFO]  Epoch[11] Validation-cross-entropy=0.654910
2020-02-24 19:59:58,337 [INFO]  Epoch[11] Validation-CC_Writing-accuracy=0.000000
2020-02-24 19:59:58,386 [INFO]  Epoch[12] Batch [0-8]	Speed: 2947.85 samples/sec	cross-entropy=0.182006	CC_Writing-accuracy=0.000000
2020-02-24 19:59:58,426 [INFO]  Epoch[12] Train-cross-entropy=0.534540
2020-02-24 19:59:58,427 [INFO]  Epoch[12] Train-CC_Writing-accuracy=0.000000
2020-02-24 19:59:58,427 [INFO]  Epoch[12] Time cost=0.090
2020-02-24 19:59:58,430 [INFO]  Saved checkpoint to "model/test_0_CC_Writing_imputer_many/model-0012.params"
2020-02-24 19:59:58,438 [INFO]  Epoch[12] Validation-cross-entropy=0.738963
2020-02-24 19:59:58,439 [INFO]  Epoch[12] Validation-CC_Writing-accuracy=0.000000
2020-02-24 19:59:58,488 [INFO]  Epoch[13] Batch [0-8]	Speed: 2944.66 samples/sec	cross-entropy=0.368447	CC_Writing-accuracy=0.000000
2020-02-24 19:59:58,528 [INFO]  Epoch[13] Train-cross-entropy=0.618917
2020-02-24 19:59:58,529 [INFO]  Epoch[13] Train-CC_Writing-accuracy=0.000000
2020-02-24 19:59:58,529 [INFO]  Epoch[13] Time cost=0.089
2020-02-24 19:59:58,532 [INFO]  Saved checkpoint to "model/test_0_CC_Writing_imputer_many/model-0013.params"
2020-02-24 19:59:58,544 [INFO]  Epoch[13] Validation-cross-entropy=1.510376
2020-02-24 19:59:58,545 [INFO]  Epoch[13] Validation-CC_Writing-accuracy=0.000000
2020-02-24 19:59:58,615 [INFO]  Epoch[14] Batch [0-8]	Speed: 2129.27 samples/sec	cross-entropy=0.356879	CC_Writing-accuracy=0.000000
2020-02-24 19:59:58,666 [INFO]  Epoch[14] Train-cross-entropy=0.955154
2020-02-24 19:59:58,666 [INFO]  Epoch[14] Train-CC_Writing-accuracy=0.000000
2020-02-24 19:59:58,667 [INFO]  Epoch[14] Time cost=0.121
2020-02-24 19:59:58,669 [INFO]  Saved checkpoint to "model/test_0_CC_Writing_imputer_many/model-0014.params"
2020-02-24 19:59:58,681 [INFO]  No improvement detected for 5 epochs compared to 0.6261815428733826 last error obtained: 1.3966387957334518, stopping here
2020-02-24 19:59:58,683 [INFO]  
========== done (1.646367073059082 s) fit model
2020-02-24 20:00:00,703 [INFO]  
========== start: fit model
2020-02-24 20:00:00,704 [WARNING]  Already bound, ignoring bind()
2020-02-24 20:00:00,754 [INFO]  Epoch[0] Batch [0-8]	Speed: 2968.68 samples/sec	cross-entropy=6.559370	CC_Writing-accuracy=0.000000
2020-02-24 20:00:00,805 [INFO]  Epoch[0] Train-cross-entropy=6.182186
2020-02-24 20:00:00,806 [INFO]  Epoch[0] Train-CC_Writing-accuracy=0.000000
2020-02-24 20:00:00,807 [INFO]  Epoch[0] Time cost=0.101
2020-02-24 20:00:00,809 [INFO]  Saved checkpoint to "model/test_1_CC_Writing_imputer_many/model-0000.params"
2020-02-24 20:00:00,821 [INFO]  Epoch[0] Validation-cross-entropy=4.470878
2020-02-24 20:00:00,822 [INFO]  Epoch[0] Validation-CC_Writing-accuracy=0.000000
2020-02-24 20:00:00,888 [INFO]  Epoch[1] Batch [0-8]	Speed: 2209.00 samples/sec	cross-entropy=2.207229	CC_Writing-accuracy=0.000000
2020-02-24 20:00:00,938 [INFO]  Epoch[1] Train-cross-entropy=2.701049
2020-02-24 20:00:00,939 [INFO]  Epoch[1] Train-CC_Writing-accuracy=0.000000
2020-02-24 20:00:00,940 [INFO]  Epoch[1] Time cost=0.117
2020-02-24 20:00:00,942 [INFO]  Saved checkpoint to "model/test_1_CC_Writing_imputer_many/model-0001.params"
2020-02-24 20:00:00,955 [INFO]  Epoch[1] Validation-cross-entropy=2.566374
2020-02-24 20:00:00,956 [INFO]  Epoch[1] Validation-CC_Writing-accuracy=0.000000
2020-02-24 20:00:01,009 [INFO]  Epoch[2] Batch [0-8]	Speed: 2741.08 samples/sec	cross-entropy=0.843134	CC_Writing-accuracy=0.000000
2020-02-24 20:00:01,049 [INFO]  Epoch[2] Train-cross-entropy=1.674667
2020-02-24 20:00:01,050 [INFO]  Epoch[2] Train-CC_Writing-accuracy=0.000000
2020-02-24 20:00:01,050 [INFO]  Epoch[2] Time cost=0.094
2020-02-24 20:00:01,053 [INFO]  Saved checkpoint to "model/test_1_CC_Writing_imputer_many/model-0002.params"
2020-02-24 20:00:01,062 [INFO]  Epoch[2] Validation-cross-entropy=2.568612
2020-02-24 20:00:01,063 [INFO]  Epoch[2] Validation-CC_Writing-accuracy=0.000000
2020-02-24 20:00:01,113 [INFO]  Epoch[3] Batch [0-8]	Speed: 2876.66 samples/sec	cross-entropy=0.634060	CC_Writing-accuracy=0.000000
2020-02-24 20:00:01,158 [INFO]  Epoch[3] Train-cross-entropy=1.015921
2020-02-24 20:00:01,159 [INFO]  Epoch[3] Train-CC_Writing-accuracy=0.000000
2020-02-24 20:00:01,159 [INFO]  Epoch[3] Time cost=0.096
2020-02-24 20:00:01,162 [INFO]  Saved checkpoint to "model/test_1_CC_Writing_imputer_many/model-0003.params"
2020-02-24 20:00:01,170 [INFO]  Epoch[3] Validation-cross-entropy=1.387219
2020-02-24 20:00:01,171 [INFO]  Epoch[3] Validation-CC_Writing-accuracy=0.000000
2020-02-24 20:00:01,230 [INFO]  Epoch[4] Batch [0-8]	Speed: 2388.82 samples/sec	cross-entropy=0.374120	CC_Writing-accuracy=0.000000
2020-02-24 20:00:01,280 [INFO]  Epoch[4] Train-cross-entropy=0.826376
2020-02-24 20:00:01,281 [INFO]  Epoch[4] Train-CC_Writing-accuracy=0.000000
2020-02-24 20:00:01,282 [INFO]  Epoch[4] Time cost=0.110
2020-02-24 20:00:01,284 [INFO]  Saved checkpoint to "model/test_1_CC_Writing_imputer_many/model-0004.params"
2020-02-24 20:00:01,296 [INFO]  Epoch[4] Validation-cross-entropy=1.452184
2020-02-24 20:00:01,298 [INFO]  Epoch[4] Validation-CC_Writing-accuracy=0.000000
2020-02-24 20:00:01,351 [INFO]  Epoch[5] Batch [0-8]	Speed: 2750.14 samples/sec	cross-entropy=0.333906	CC_Writing-accuracy=0.000000
2020-02-24 20:00:01,391 [INFO]  Epoch[5] Train-cross-entropy=0.726835
2020-02-24 20:00:01,392 [INFO]  Epoch[5] Train-CC_Writing-accuracy=0.000000
2020-02-24 20:00:01,392 [INFO]  Epoch[5] Time cost=0.094
2020-02-24 20:00:01,395 [INFO]  Saved checkpoint to "model/test_1_CC_Writing_imputer_many/model-0005.params"
2020-02-24 20:00:01,404 [INFO]  Epoch[5] Validation-cross-entropy=0.793167
2020-02-24 20:00:01,405 [INFO]  Epoch[5] Validation-CC_Writing-accuracy=0.000000
2020-02-24 20:00:01,453 [INFO]  Epoch[6] Batch [0-8]	Speed: 2980.84 samples/sec	cross-entropy=0.345114	CC_Writing-accuracy=0.000000
2020-02-24 20:00:01,493 [INFO]  Epoch[6] Train-cross-entropy=0.965546
2020-02-24 20:00:01,494 [INFO]  Epoch[6] Train-CC_Writing-accuracy=0.000000
2020-02-24 20:00:01,495 [INFO]  Epoch[6] Time cost=0.089
2020-02-24 20:00:01,497 [INFO]  Saved checkpoint to "model/test_1_CC_Writing_imputer_many/model-0006.params"
2020-02-24 20:00:01,506 [INFO]  Epoch[6] Validation-cross-entropy=1.377221
2020-02-24 20:00:01,507 [INFO]  Epoch[6] Validation-CC_Writing-accuracy=0.000000
2020-02-24 20:00:01,564 [INFO]  Epoch[7] Batch [0-8]	Speed: 2514.09 samples/sec	cross-entropy=0.460726	CC_Writing-accuracy=0.000000
2020-02-24 20:00:01,613 [INFO]  Epoch[7] Train-cross-entropy=0.773118
2020-02-24 20:00:01,614 [INFO]  Epoch[7] Train-CC_Writing-accuracy=0.000000
2020-02-24 20:00:01,616 [INFO]  Epoch[7] Time cost=0.108
2020-02-24 20:00:01,622 [INFO]  Saved checkpoint to "model/test_1_CC_Writing_imputer_many/model-0007.params"
2020-02-24 20:00:01,633 [INFO]  Epoch[7] Validation-cross-entropy=0.658081
2020-02-24 20:00:01,636 [INFO]  Epoch[7] Validation-CC_Writing-accuracy=0.000000
2020-02-24 20:00:01,699 [INFO]  Epoch[8] Batch [0-8]	Speed: 2353.61 samples/sec	cross-entropy=0.493152	CC_Writing-accuracy=0.000000
2020-02-24 20:00:01,751 [INFO]  Epoch[8] Train-cross-entropy=1.099172
2020-02-24 20:00:01,752 [INFO]  Epoch[8] Train-CC_Writing-accuracy=0.000000
2020-02-24 20:00:01,753 [INFO]  Epoch[8] Time cost=0.116
2020-02-24 20:00:01,757 [INFO]  Saved checkpoint to "model/test_1_CC_Writing_imputer_many/model-0008.params"
2020-02-24 20:00:01,767 [INFO]  Epoch[8] Validation-cross-entropy=1.297118
2020-02-24 20:00:01,768 [INFO]  Epoch[8] Validation-CC_Writing-accuracy=0.000000
2020-02-24 20:00:01,836 [INFO]  Epoch[9] Batch [0-8]	Speed: 2342.39 samples/sec	cross-entropy=0.403917	CC_Writing-accuracy=0.000000
2020-02-24 20:00:01,878 [INFO]  Epoch[9] Train-cross-entropy=0.627280
2020-02-24 20:00:01,879 [INFO]  Epoch[9] Train-CC_Writing-accuracy=0.000000
2020-02-24 20:00:01,880 [INFO]  Epoch[9] Time cost=0.110
2020-02-24 20:00:01,883 [INFO]  Saved checkpoint to "model/test_1_CC_Writing_imputer_many/model-0009.params"
2020-02-24 20:00:01,895 [INFO]  Epoch[9] Validation-cross-entropy=0.653324
2020-02-24 20:00:01,896 [INFO]  Epoch[9] Validation-CC_Writing-accuracy=0.000000
2020-02-24 20:00:01,950 [INFO]  Epoch[10] Batch [0-8]	Speed: 2735.94 samples/sec	cross-entropy=0.417105	CC_Writing-accuracy=0.000000
2020-02-24 20:00:01,988 [INFO]  Epoch[10] Train-cross-entropy=0.681409
2020-02-24 20:00:01,989 [INFO]  Epoch[10] Train-CC_Writing-accuracy=0.000000
2020-02-24 20:00:01,990 [INFO]  Epoch[10] Time cost=0.093
2020-02-24 20:00:01,992 [INFO]  Saved checkpoint to "model/test_1_CC_Writing_imputer_many/model-0010.params"
2020-02-24 20:00:02,000 [INFO]  Epoch[10] Validation-cross-entropy=0.991028
2020-02-24 20:00:02,001 [INFO]  Epoch[10] Validation-CC_Writing-accuracy=0.000000
2020-02-24 20:00:02,054 [INFO]  Epoch[11] Batch [0-8]	Speed: 2713.42 samples/sec	cross-entropy=0.228095	CC_Writing-accuracy=0.000000
2020-02-24 20:00:02,093 [INFO]  Epoch[11] Train-cross-entropy=0.462669
2020-02-24 20:00:02,094 [INFO]  Epoch[11] Train-CC_Writing-accuracy=0.000000
2020-02-24 20:00:02,095 [INFO]  Epoch[11] Time cost=0.093
2020-02-24 20:00:02,098 [INFO]  Saved checkpoint to "model/test_1_CC_Writing_imputer_many/model-0011.params"
2020-02-24 20:00:02,106 [INFO]  Epoch[11] Validation-cross-entropy=0.631375
2020-02-24 20:00:02,107 [INFO]  Epoch[11] Validation-CC_Writing-accuracy=0.000000
2020-02-24 20:00:02,155 [INFO]  Epoch[12] Batch [0-8]	Speed: 3000.02 samples/sec	cross-entropy=0.358440	CC_Writing-accuracy=0.000000
2020-02-24 20:00:02,194 [INFO]  Epoch[12] Train-cross-entropy=0.425095
2020-02-24 20:00:02,195 [INFO]  Epoch[12] Train-CC_Writing-accuracy=0.000000
2020-02-24 20:00:02,196 [INFO]  Epoch[12] Time cost=0.088
2020-02-24 20:00:02,198 [INFO]  Saved checkpoint to "model/test_1_CC_Writing_imputer_many/model-0012.params"
2020-02-24 20:00:02,207 [INFO]  Epoch[12] Validation-cross-entropy=0.910384
2020-02-24 20:00:02,208 [INFO]  Epoch[12] Validation-CC_Writing-accuracy=0.000000
2020-02-24 20:00:02,256 [INFO]  Epoch[13] Batch [0-8]	Speed: 3014.74 samples/sec	cross-entropy=0.216159	CC_Writing-accuracy=0.000000
2020-02-24 20:00:02,295 [INFO]  Epoch[13] Train-cross-entropy=0.362870
2020-02-24 20:00:02,296 [INFO]  Epoch[13] Train-CC_Writing-accuracy=0.000000
2020-02-24 20:00:02,296 [INFO]  Epoch[13] Time cost=0.088
2020-02-24 20:00:02,299 [INFO]  Saved checkpoint to "model/test_1_CC_Writing_imputer_many/model-0013.params"
2020-02-24 20:00:02,307 [INFO]  Epoch[13] Validation-cross-entropy=0.620654
2020-02-24 20:00:02,308 [INFO]  Epoch[13] Validation-CC_Writing-accuracy=0.000000
2020-02-24 20:00:02,367 [INFO]  Epoch[14] Batch [0-8]	Speed: 2390.52 samples/sec	cross-entropy=0.347959	CC_Writing-accuracy=0.000000
2020-02-24 20:00:02,416 [INFO]  Epoch[14] Train-cross-entropy=0.329756
2020-02-24 20:00:02,416 [INFO]  Epoch[14] Train-CC_Writing-accuracy=0.000000
2020-02-24 20:00:02,417 [INFO]  Epoch[14] Time cost=0.108
2020-02-24 20:00:02,420 [INFO]  Saved checkpoint to "model/test_1_CC_Writing_imputer_many/model-0014.params"
2020-02-24 20:00:02,428 [INFO]  Epoch[14] Validation-cross-entropy=1.004125
2020-02-24 20:00:02,428 [INFO]  Epoch[14] Validation-CC_Writing-accuracy=0.000000
2020-02-24 20:00:02,488 [INFO]  Epoch[15] Batch [0-8]	Speed: 2378.77 samples/sec	cross-entropy=0.279009	CC_Writing-accuracy=0.000000
2020-02-24 20:00:02,538 [INFO]  Epoch[15] Train-cross-entropy=0.355043
2020-02-24 20:00:02,539 [INFO]  Epoch[15] Train-CC_Writing-accuracy=0.000000
2020-02-24 20:00:02,539 [INFO]  Epoch[15] Time cost=0.110
2020-02-24 20:00:02,542 [INFO]  Saved checkpoint to "model/test_1_CC_Writing_imputer_many/model-0015.params"
2020-02-24 20:00:02,554 [INFO]  Epoch[15] Validation-cross-entropy=0.774858
2020-02-24 20:00:02,555 [INFO]  Epoch[15] Validation-CC_Writing-accuracy=0.000000
2020-02-24 20:00:02,621 [INFO]  Epoch[16] Batch [0-8]	Speed: 2257.18 samples/sec	cross-entropy=0.382129	CC_Writing-accuracy=0.000000
2020-02-24 20:00:02,660 [INFO]  Epoch[16] Train-cross-entropy=0.417114
2020-02-24 20:00:02,661 [INFO]  Epoch[16] Train-CC_Writing-accuracy=0.000000
2020-02-24 20:00:02,662 [INFO]  Epoch[16] Time cost=0.106
2020-02-24 20:00:02,665 [INFO]  Saved checkpoint to "model/test_1_CC_Writing_imputer_many/model-0016.params"
2020-02-24 20:00:02,673 [INFO]  Epoch[16] Validation-cross-entropy=1.395241
2020-02-24 20:00:02,674 [INFO]  Epoch[16] Validation-CC_Writing-accuracy=0.000000
2020-02-24 20:00:02,729 [INFO]  Epoch[17] Batch [0-8]	Speed: 2590.65 samples/sec	cross-entropy=0.346243	CC_Writing-accuracy=0.000000
2020-02-24 20:00:02,768 [INFO]  Epoch[17] Train-cross-entropy=0.551876
2020-02-24 20:00:02,769 [INFO]  Epoch[17] Train-CC_Writing-accuracy=0.000000
2020-02-24 20:00:02,769 [INFO]  Epoch[17] Time cost=0.094
2020-02-24 20:00:02,772 [INFO]  Saved checkpoint to "model/test_1_CC_Writing_imputer_many/model-0017.params"
2020-02-24 20:00:02,781 [INFO]  Epoch[17] Validation-cross-entropy=1.678108
2020-02-24 20:00:02,782 [INFO]  Epoch[17] Validation-CC_Writing-accuracy=0.000000
2020-02-24 20:00:02,830 [INFO]  Epoch[18] Batch [0-8]	Speed: 2998.37 samples/sec	cross-entropy=0.400456	CC_Writing-accuracy=0.000000
2020-02-24 20:00:02,874 [INFO]  Epoch[18] Train-cross-entropy=0.663943
2020-02-24 20:00:02,875 [INFO]  Epoch[18] Train-CC_Writing-accuracy=0.000000
2020-02-24 20:00:02,876 [INFO]  Epoch[18] Time cost=0.093
2020-02-24 20:00:02,878 [INFO]  Saved checkpoint to "model/test_1_CC_Writing_imputer_many/model-0018.params"
2020-02-24 20:00:02,890 [INFO]  No improvement detected for 5 epochs compared to 0.6206535920500755 last error obtained: 3.1446945667266846, stopping here
2020-02-24 20:00:02,891 [INFO]  
========== done (2.1883246898651123 s) fit model
2020-02-24 20:00:04,949 [INFO]  
========== start: fit model
2020-02-24 20:00:04,950 [WARNING]  Already bound, ignoring bind()
2020-02-24 20:00:05,000 [INFO]  Epoch[0] Batch [0-8]	Speed: 2970.44 samples/sec	cross-entropy=8.988010	CC_Writing-accuracy=0.000000
2020-02-24 20:00:05,040 [INFO]  Epoch[0] Train-cross-entropy=6.581467
2020-02-24 20:00:05,041 [INFO]  Epoch[0] Train-CC_Writing-accuracy=0.000000
2020-02-24 20:00:05,041 [INFO]  Epoch[0] Time cost=0.090
2020-02-24 20:00:05,044 [INFO]  Saved checkpoint to "model/test_2_CC_Writing_imputer_many/model-0000.params"
2020-02-24 20:00:05,052 [INFO]  Epoch[0] Validation-cross-entropy=2.142068
2020-02-24 20:00:05,053 [INFO]  Epoch[0] Validation-CC_Writing-accuracy=0.000000
2020-02-24 20:00:05,101 [INFO]  Epoch[1] Batch [0-8]	Speed: 2997.75 samples/sec	cross-entropy=2.992041	CC_Writing-accuracy=0.000000
2020-02-24 20:00:05,140 [INFO]  Epoch[1] Train-cross-entropy=2.234469
2020-02-24 20:00:05,141 [INFO]  Epoch[1] Train-CC_Writing-accuracy=0.000000
2020-02-24 20:00:05,142 [INFO]  Epoch[1] Time cost=0.088
2020-02-24 20:00:05,145 [INFO]  Saved checkpoint to "model/test_2_CC_Writing_imputer_many/model-0001.params"
2020-02-24 20:00:05,153 [INFO]  Epoch[1] Validation-cross-entropy=0.455751
2020-02-24 20:00:05,154 [INFO]  Epoch[1] Validation-CC_Writing-accuracy=0.000000
2020-02-24 20:00:05,212 [INFO]  Epoch[2] Batch [0-8]	Speed: 2402.06 samples/sec	cross-entropy=1.358467	CC_Writing-accuracy=0.000000
2020-02-24 20:00:05,256 [INFO]  Epoch[2] Train-cross-entropy=0.768304
2020-02-24 20:00:05,257 [INFO]  Epoch[2] Train-CC_Writing-accuracy=0.000000
2020-02-24 20:00:05,258 [INFO]  Epoch[2] Time cost=0.103
2020-02-24 20:00:05,260 [INFO]  Saved checkpoint to "model/test_2_CC_Writing_imputer_many/model-0002.params"
2020-02-24 20:00:05,268 [INFO]  Epoch[2] Validation-cross-entropy=1.365448
2020-02-24 20:00:05,269 [INFO]  Epoch[2] Validation-CC_Writing-accuracy=0.000000
2020-02-24 20:00:05,317 [INFO]  Epoch[3] Batch [0-8]	Speed: 3011.83 samples/sec	cross-entropy=0.879624	CC_Writing-accuracy=0.000000
2020-02-24 20:00:05,356 [INFO]  Epoch[3] Train-cross-entropy=0.399880
2020-02-24 20:00:05,357 [INFO]  Epoch[3] Train-CC_Writing-accuracy=0.000000
2020-02-24 20:00:05,358 [INFO]  Epoch[3] Time cost=0.088
2020-02-24 20:00:05,361 [INFO]  Saved checkpoint to "model/test_2_CC_Writing_imputer_many/model-0003.params"
2020-02-24 20:00:05,369 [INFO]  Epoch[3] Validation-cross-entropy=2.880913
2020-02-24 20:00:05,370 [INFO]  Epoch[3] Validation-CC_Writing-accuracy=0.000000
2020-02-24 20:00:05,428 [INFO]  Epoch[4] Batch [0-8]	Speed: 2476.52 samples/sec	cross-entropy=0.565405	CC_Writing-accuracy=0.000000
2020-02-24 20:00:05,470 [INFO]  Epoch[4] Train-cross-entropy=0.319529
2020-02-24 20:00:05,471 [INFO]  Epoch[4] Train-CC_Writing-accuracy=0.000000
2020-02-24 20:00:05,472 [INFO]  Epoch[4] Time cost=0.101
2020-02-24 20:00:05,474 [INFO]  Saved checkpoint to "model/test_2_CC_Writing_imputer_many/model-0004.params"
2020-02-24 20:00:05,482 [INFO]  Epoch[4] Validation-cross-entropy=3.720533
2020-02-24 20:00:05,483 [INFO]  Epoch[4] Validation-CC_Writing-accuracy=0.000000
2020-02-24 20:00:05,538 [INFO]  Epoch[5] Batch [0-8]	Speed: 2579.14 samples/sec	cross-entropy=0.386458	CC_Writing-accuracy=0.000000
2020-02-24 20:00:05,577 [INFO]  Epoch[5] Train-cross-entropy=0.293722
2020-02-24 20:00:05,578 [INFO]  Epoch[5] Train-CC_Writing-accuracy=0.000000
2020-02-24 20:00:05,579 [INFO]  Epoch[5] Time cost=0.095
2020-02-24 20:00:05,582 [INFO]  Saved checkpoint to "model/test_2_CC_Writing_imputer_many/model-0005.params"
2020-02-24 20:00:05,590 [INFO]  Epoch[5] Validation-cross-entropy=4.107952
2020-02-24 20:00:05,591 [INFO]  Epoch[5] Validation-CC_Writing-accuracy=0.000000
2020-02-24 20:00:05,640 [INFO]  Epoch[6] Batch [0-8]	Speed: 3006.67 samples/sec	cross-entropy=0.304296	CC_Writing-accuracy=0.000000
2020-02-24 20:00:05,679 [INFO]  Epoch[6] Train-cross-entropy=0.273155
2020-02-24 20:00:05,680 [INFO]  Epoch[6] Train-CC_Writing-accuracy=0.000000
2020-02-24 20:00:05,681 [INFO]  Epoch[6] Time cost=0.089
2020-02-24 20:00:05,684 [INFO]  Saved checkpoint to "model/test_2_CC_Writing_imputer_many/model-0006.params"
2020-02-24 20:00:05,697 [INFO]  No improvement detected for 5 epochs compared to 0.4557507336139679 last error obtained: 4.003443598747253, stopping here
2020-02-24 20:00:05,698 [INFO]  
========== done (0.7491641044616699 s) fit model
2020-02-24 20:00:07,690 [INFO]  
========== start: fit model
2020-02-24 20:00:07,691 [WARNING]  Already bound, ignoring bind()
2020-02-24 20:00:07,741 [INFO]  Epoch[0] Batch [0-8]	Speed: 2990.77 samples/sec	cross-entropy=9.139471	CC_Writing-accuracy=0.000000
2020-02-24 20:00:07,782 [INFO]  Epoch[0] Train-cross-entropy=4.861195
2020-02-24 20:00:07,783 [INFO]  Epoch[0] Train-CC_Writing-accuracy=0.000000
2020-02-24 20:00:07,783 [INFO]  Epoch[0] Time cost=0.090
2020-02-24 20:00:07,786 [INFO]  Saved checkpoint to "model/test_3_CC_Writing_imputer_many/model-0000.params"
2020-02-24 20:00:07,794 [INFO]  Epoch[0] Validation-cross-entropy=2.500090
2020-02-24 20:00:07,795 [INFO]  Epoch[0] Validation-CC_Writing-accuracy=0.000000
2020-02-24 20:00:07,855 [INFO]  Epoch[1] Batch [0-8]	Speed: 2351.94 samples/sec	cross-entropy=2.181224	CC_Writing-accuracy=0.000000
2020-02-24 20:00:07,897 [INFO]  Epoch[1] Train-cross-entropy=1.670310
2020-02-24 20:00:07,897 [INFO]  Epoch[1] Train-CC_Writing-accuracy=0.000000
2020-02-24 20:00:07,898 [INFO]  Epoch[1] Time cost=0.103
2020-02-24 20:00:07,901 [INFO]  Saved checkpoint to "model/test_3_CC_Writing_imputer_many/model-0001.params"
2020-02-24 20:00:07,909 [INFO]  Epoch[1] Validation-cross-entropy=1.346370
2020-02-24 20:00:07,910 [INFO]  Epoch[1] Validation-CC_Writing-accuracy=0.000000
2020-02-24 20:00:07,960 [INFO]  Epoch[2] Batch [0-8]	Speed: 2851.18 samples/sec	cross-entropy=1.521428	CC_Writing-accuracy=0.000000
2020-02-24 20:00:08,013 [INFO]  Epoch[2] Train-cross-entropy=1.150645
2020-02-24 20:00:08,015 [INFO]  Epoch[2] Train-CC_Writing-accuracy=0.000000
2020-02-24 20:00:08,016 [INFO]  Epoch[2] Time cost=0.106
2020-02-24 20:00:08,020 [INFO]  Saved checkpoint to "model/test_3_CC_Writing_imputer_many/model-0002.params"
2020-02-24 20:00:08,033 [INFO]  Epoch[2] Validation-cross-entropy=1.300405
2020-02-24 20:00:08,034 [INFO]  Epoch[2] Validation-CC_Writing-accuracy=0.000000
2020-02-24 20:00:08,107 [INFO]  Epoch[3] Batch [0-8]	Speed: 1981.68 samples/sec	cross-entropy=1.122167	CC_Writing-accuracy=0.000000
2020-02-24 20:00:08,166 [INFO]  Epoch[3] Train-cross-entropy=0.900956
2020-02-24 20:00:08,168 [INFO]  Epoch[3] Train-CC_Writing-accuracy=0.000000
2020-02-24 20:00:08,169 [INFO]  Epoch[3] Time cost=0.134
2020-02-24 20:00:08,172 [INFO]  Saved checkpoint to "model/test_3_CC_Writing_imputer_many/model-0003.params"
2020-02-24 20:00:08,189 [INFO]  Epoch[3] Validation-cross-entropy=2.080983
2020-02-24 20:00:08,189 [INFO]  Epoch[3] Validation-CC_Writing-accuracy=0.000000
2020-02-24 20:00:08,259 [INFO]  Epoch[4] Batch [0-8]	Speed: 2145.19 samples/sec	cross-entropy=1.112512	CC_Writing-accuracy=0.000000
2020-02-24 20:00:08,302 [INFO]  Epoch[4] Train-cross-entropy=1.146016
2020-02-24 20:00:08,303 [INFO]  Epoch[4] Train-CC_Writing-accuracy=0.000000
2020-02-24 20:00:08,304 [INFO]  Epoch[4] Time cost=0.113
2020-02-24 20:00:08,306 [INFO]  Saved checkpoint to "model/test_3_CC_Writing_imputer_many/model-0004.params"
2020-02-24 20:00:08,314 [INFO]  Epoch[4] Validation-cross-entropy=4.123114
2020-02-24 20:00:08,315 [INFO]  Epoch[4] Validation-CC_Writing-accuracy=0.000000
2020-02-24 20:00:08,370 [INFO]  Epoch[5] Batch [0-8]	Speed: 2600.36 samples/sec	cross-entropy=1.335341	CC_Writing-accuracy=0.000000
2020-02-24 20:00:08,414 [INFO]  Epoch[5] Train-cross-entropy=1.724231
2020-02-24 20:00:08,415 [INFO]  Epoch[5] Train-CC_Writing-accuracy=0.000000
2020-02-24 20:00:08,416 [INFO]  Epoch[5] Time cost=0.100
2020-02-24 20:00:08,418 [INFO]  Saved checkpoint to "model/test_3_CC_Writing_imputer_many/model-0005.params"
2020-02-24 20:00:08,431 [INFO]  Epoch[5] Validation-cross-entropy=4.936327
2020-02-24 20:00:08,432 [INFO]  Epoch[5] Validation-CC_Writing-accuracy=0.000000
2020-02-24 20:00:08,484 [INFO]  Epoch[6] Batch [0-8]	Speed: 2781.25 samples/sec	cross-entropy=1.745064	CC_Writing-accuracy=0.000000
2020-02-24 20:00:08,523 [INFO]  Epoch[6] Train-cross-entropy=2.376941
2020-02-24 20:00:08,523 [INFO]  Epoch[6] Train-CC_Writing-accuracy=0.000000
2020-02-24 20:00:08,524 [INFO]  Epoch[6] Time cost=0.091
2020-02-24 20:00:08,527 [INFO]  Saved checkpoint to "model/test_3_CC_Writing_imputer_many/model-0006.params"
2020-02-24 20:00:08,535 [INFO]  No improvement detected for 5 epochs compared to 1.3463702499866486 last error obtained: 2.3456807136535645, stopping here
2020-02-24 20:00:08,536 [INFO]  
========== done (0.8453853130340576 s) fit model
2020-02-24 20:00:10,600 [INFO]  
========== start: fit model
2020-02-24 20:00:10,601 [WARNING]  Already bound, ignoring bind()
2020-02-24 20:00:10,654 [INFO]  Epoch[0] Batch [0-8]	Speed: 2737.29 samples/sec	cross-entropy=8.888421	CC_Writing-accuracy=0.000000
2020-02-24 20:00:10,695 [INFO]  Epoch[0] Train-cross-entropy=4.421570
2020-02-24 20:00:10,696 [INFO]  Epoch[0] Train-CC_Writing-accuracy=0.000000
2020-02-24 20:00:10,697 [INFO]  Epoch[0] Time cost=0.094
2020-02-24 20:00:10,699 [INFO]  Saved checkpoint to "model/test_4_CC_Writing_imputer_many/model-0000.params"
2020-02-24 20:00:10,708 [INFO]  Epoch[0] Validation-cross-entropy=2.010794
2020-02-24 20:00:10,709 [INFO]  Epoch[0] Validation-CC_Writing-accuracy=0.000000
2020-02-24 20:00:10,758 [INFO]  Epoch[1] Batch [0-8]	Speed: 2965.81 samples/sec	cross-entropy=2.030297	CC_Writing-accuracy=0.000000
2020-02-24 20:00:10,804 [INFO]  Epoch[1] Train-cross-entropy=1.869127
2020-02-24 20:00:10,805 [INFO]  Epoch[1] Train-CC_Writing-accuracy=0.000000
2020-02-24 20:00:10,806 [INFO]  Epoch[1] Time cost=0.096
2020-02-24 20:00:10,808 [INFO]  Saved checkpoint to "model/test_4_CC_Writing_imputer_many/model-0001.params"
2020-02-24 20:00:10,816 [INFO]  Epoch[1] Validation-cross-entropy=0.946060
2020-02-24 20:00:10,817 [INFO]  Epoch[1] Validation-CC_Writing-accuracy=0.000000
2020-02-24 20:00:10,870 [INFO]  Epoch[2] Batch [0-8]	Speed: 2705.53 samples/sec	cross-entropy=1.440176	CC_Writing-accuracy=0.000000
2020-02-24 20:00:10,910 [INFO]  Epoch[2] Train-cross-entropy=1.101410
2020-02-24 20:00:10,911 [INFO]  Epoch[2] Train-CC_Writing-accuracy=0.000000
2020-02-24 20:00:10,911 [INFO]  Epoch[2] Time cost=0.093
2020-02-24 20:00:10,914 [INFO]  Saved checkpoint to "model/test_4_CC_Writing_imputer_many/model-0002.params"
2020-02-24 20:00:10,922 [INFO]  Epoch[2] Validation-cross-entropy=1.512321
2020-02-24 20:00:10,923 [INFO]  Epoch[2] Validation-CC_Writing-accuracy=0.000000
2020-02-24 20:00:10,972 [INFO]  Epoch[3] Batch [0-8]	Speed: 2973.07 samples/sec	cross-entropy=1.030118	CC_Writing-accuracy=0.000000
2020-02-24 20:00:11,011 [INFO]  Epoch[3] Train-cross-entropy=0.852393
2020-02-24 20:00:11,012 [INFO]  Epoch[3] Train-CC_Writing-accuracy=0.000000
2020-02-24 20:00:11,013 [INFO]  Epoch[3] Time cost=0.090
2020-02-24 20:00:11,016 [INFO]  Saved checkpoint to "model/test_4_CC_Writing_imputer_many/model-0003.params"
2020-02-24 20:00:11,025 [INFO]  Epoch[3] Validation-cross-entropy=2.605390
2020-02-24 20:00:11,026 [INFO]  Epoch[3] Validation-CC_Writing-accuracy=0.000000
2020-02-24 20:00:11,079 [INFO]  Epoch[4] Batch [0-8]	Speed: 2716.13 samples/sec	cross-entropy=0.755892	CC_Writing-accuracy=0.000000
2020-02-24 20:00:11,119 [INFO]  Epoch[4] Train-cross-entropy=0.771500
2020-02-24 20:00:11,120 [INFO]  Epoch[4] Train-CC_Writing-accuracy=0.000000
2020-02-24 20:00:11,121 [INFO]  Epoch[4] Time cost=0.094
2020-02-24 20:00:11,124 [INFO]  Saved checkpoint to "model/test_4_CC_Writing_imputer_many/model-0004.params"
2020-02-24 20:00:11,132 [INFO]  Epoch[4] Validation-cross-entropy=3.752880
2020-02-24 20:00:11,133 [INFO]  Epoch[4] Validation-CC_Writing-accuracy=0.000000
2020-02-24 20:00:11,182 [INFO]  Epoch[5] Batch [0-8]	Speed: 2950.46 samples/sec	cross-entropy=0.523216	CC_Writing-accuracy=0.000000
2020-02-24 20:00:11,221 [INFO]  Epoch[5] Train-cross-entropy=0.776469
2020-02-24 20:00:11,222 [INFO]  Epoch[5] Train-CC_Writing-accuracy=0.000000
2020-02-24 20:00:11,223 [INFO]  Epoch[5] Time cost=0.089
2020-02-24 20:00:11,225 [INFO]  Saved checkpoint to "model/test_4_CC_Writing_imputer_many/model-0005.params"
2020-02-24 20:00:11,234 [INFO]  Epoch[5] Validation-cross-entropy=5.125112
2020-02-24 20:00:11,235 [INFO]  Epoch[5] Validation-CC_Writing-accuracy=0.000000
2020-02-24 20:00:11,283 [INFO]  Epoch[6] Batch [0-8]	Speed: 3022.02 samples/sec	cross-entropy=0.504477	CC_Writing-accuracy=0.000000
2020-02-24 20:00:11,322 [INFO]  Epoch[6] Train-cross-entropy=0.840219
2020-02-24 20:00:11,323 [INFO]  Epoch[6] Train-CC_Writing-accuracy=0.000000
2020-02-24 20:00:11,324 [INFO]  Epoch[6] Time cost=0.088
2020-02-24 20:00:11,326 [INFO]  Saved checkpoint to "model/test_4_CC_Writing_imputer_many/model-0006.params"
2020-02-24 20:00:11,334 [INFO]  No improvement detected for 5 epochs compared to 0.9460602402687073 last error obtained: 6.964802086353302, stopping here
2020-02-24 20:00:11,335 [INFO]  
========== done (0.7352662086486816 s) fit model
2020-02-24 20:00:12,926 [INFO]  
========== start: fit model
2020-02-24 20:00:12,927 [WARNING]  Already bound, ignoring bind()
2020-02-24 20:00:12,981 [INFO]  Epoch[0] Batch [0-9]	Speed: 3084.80 samples/sec	cross-entropy=7.008474	CC_Texts-accuracy=0.000000
2020-02-24 20:00:13,020 [INFO]  Epoch[0] Train-cross-entropy=2.999977
2020-02-24 20:00:13,021 [INFO]  Epoch[0] Train-CC_Texts-accuracy=0.000000
2020-02-24 20:00:13,021 [INFO]  Epoch[0] Time cost=0.093
2020-02-24 20:00:13,024 [INFO]  Saved checkpoint to "model/test_0_CC_Texts_imputer_many/model-0000.params"
2020-02-24 20:00:13,032 [INFO]  Epoch[0] Validation-cross-entropy=1.665531
2020-02-24 20:00:13,033 [INFO]  Epoch[0] Validation-CC_Texts-accuracy=0.000000
2020-02-24 20:00:13,086 [INFO]  Epoch[1] Batch [0-9]	Speed: 3047.48 samples/sec	cross-entropy=1.438620	CC_Texts-accuracy=0.000000
2020-02-24 20:00:13,125 [INFO]  Epoch[1] Train-cross-entropy=0.924355
2020-02-24 20:00:13,126 [INFO]  Epoch[1] Train-CC_Texts-accuracy=0.000000
2020-02-24 20:00:13,127 [INFO]  Epoch[1] Time cost=0.093
2020-02-24 20:00:13,130 [INFO]  Saved checkpoint to "model/test_0_CC_Texts_imputer_many/model-0001.params"
2020-02-24 20:00:13,138 [INFO]  Epoch[1] Validation-cross-entropy=0.540923
2020-02-24 20:00:13,139 [INFO]  Epoch[1] Validation-CC_Texts-accuracy=0.000000
2020-02-24 20:00:13,195 [INFO]  Epoch[2] Batch [0-9]	Speed: 2889.65 samples/sec	cross-entropy=0.622129	CC_Texts-accuracy=0.000000
2020-02-24 20:00:13,234 [INFO]  Epoch[2] Train-cross-entropy=0.535267
2020-02-24 20:00:13,235 [INFO]  Epoch[2] Train-CC_Texts-accuracy=0.000000
2020-02-24 20:00:13,235 [INFO]  Epoch[2] Time cost=0.095
2020-02-24 20:00:13,238 [INFO]  Saved checkpoint to "model/test_0_CC_Texts_imputer_many/model-0002.params"
2020-02-24 20:00:13,246 [INFO]  Epoch[2] Validation-cross-entropy=0.199838
2020-02-24 20:00:13,247 [INFO]  Epoch[2] Validation-CC_Texts-accuracy=0.000000
2020-02-24 20:00:13,300 [INFO]  Epoch[3] Batch [0-9]	Speed: 3056.14 samples/sec	cross-entropy=0.316929	CC_Texts-accuracy=0.000000
2020-02-24 20:00:13,339 [INFO]  Epoch[3] Train-cross-entropy=0.304415
2020-02-24 20:00:13,340 [INFO]  Epoch[3] Train-CC_Texts-accuracy=0.000000
2020-02-24 20:00:13,341 [INFO]  Epoch[3] Time cost=0.093
2020-02-24 20:00:13,344 [INFO]  Saved checkpoint to "model/test_0_CC_Texts_imputer_many/model-0003.params"
2020-02-24 20:00:13,352 [INFO]  Epoch[3] Validation-cross-entropy=0.242397
2020-02-24 20:00:13,353 [INFO]  Epoch[3] Validation-CC_Texts-accuracy=0.000000
2020-02-24 20:00:13,406 [INFO]  Epoch[4] Batch [0-9]	Speed: 3065.97 samples/sec	cross-entropy=0.225307	CC_Texts-accuracy=0.000000
2020-02-24 20:00:13,445 [INFO]  Epoch[4] Train-cross-entropy=0.216315
2020-02-24 20:00:13,446 [INFO]  Epoch[4] Train-CC_Texts-accuracy=0.000000
2020-02-24 20:00:13,446 [INFO]  Epoch[4] Time cost=0.092
2020-02-24 20:00:13,449 [INFO]  Saved checkpoint to "model/test_0_CC_Texts_imputer_many/model-0004.params"
2020-02-24 20:00:13,457 [INFO]  Epoch[4] Validation-cross-entropy=0.228414
2020-02-24 20:00:13,458 [INFO]  Epoch[4] Validation-CC_Texts-accuracy=0.000000
2020-02-24 20:00:13,523 [INFO]  Epoch[5] Batch [0-9]	Speed: 2413.16 samples/sec	cross-entropy=0.205107	CC_Texts-accuracy=0.000000
2020-02-24 20:00:13,582 [INFO]  Epoch[5] Train-cross-entropy=0.171642
2020-02-24 20:00:13,583 [INFO]  Epoch[5] Train-CC_Texts-accuracy=0.000000
2020-02-24 20:00:13,584 [INFO]  Epoch[5] Time cost=0.125
2020-02-24 20:00:13,587 [INFO]  Saved checkpoint to "model/test_0_CC_Texts_imputer_many/model-0005.params"
2020-02-24 20:00:13,599 [INFO]  Epoch[5] Validation-cross-entropy=0.241296
2020-02-24 20:00:13,600 [INFO]  Epoch[5] Validation-CC_Texts-accuracy=0.000000
2020-02-24 20:00:13,671 [INFO]  Epoch[6] Batch [0-9]	Speed: 2351.78 samples/sec	cross-entropy=0.195225	CC_Texts-accuracy=0.000000
2020-02-24 20:00:13,716 [INFO]  Epoch[6] Train-cross-entropy=0.248841
2020-02-24 20:00:13,718 [INFO]  Epoch[6] Train-CC_Texts-accuracy=0.000000
2020-02-24 20:00:13,719 [INFO]  Epoch[6] Time cost=0.117
2020-02-24 20:00:13,723 [INFO]  Saved checkpoint to "model/test_0_CC_Texts_imputer_many/model-0006.params"
2020-02-24 20:00:13,733 [INFO]  Epoch[6] Validation-cross-entropy=0.249441
2020-02-24 20:00:13,735 [INFO]  Epoch[6] Validation-CC_Texts-accuracy=0.000000
2020-02-24 20:00:13,804 [INFO]  Epoch[7] Batch [0-9]	Speed: 2401.53 samples/sec	cross-entropy=0.246948	CC_Texts-accuracy=0.000000
2020-02-24 20:00:13,847 [INFO]  Epoch[7] Train-cross-entropy=0.276846
2020-02-24 20:00:13,848 [INFO]  Epoch[7] Train-CC_Texts-accuracy=0.000000
2020-02-24 20:00:13,849 [INFO]  Epoch[7] Time cost=0.111
2020-02-24 20:00:13,852 [INFO]  Saved checkpoint to "model/test_0_CC_Texts_imputer_many/model-0007.params"
2020-02-24 20:00:13,860 [INFO]  No improvement detected for 5 epochs compared to 0.19983796030282974 last error obtained: 0.6088014990091324, stopping here
2020-02-24 20:00:13,861 [INFO]  
========== done (0.9342606067657471 s) fit model
2020-02-24 20:00:15,219 [INFO]  
========== start: fit model
2020-02-24 20:00:15,220 [WARNING]  Already bound, ignoring bind()
2020-02-24 20:00:15,274 [INFO]  Epoch[0] Batch [0-9]	Speed: 3065.92 samples/sec	cross-entropy=7.681938	CC_Texts-accuracy=0.000000
2020-02-24 20:00:15,313 [INFO]  Epoch[0] Train-cross-entropy=3.200599
2020-02-24 20:00:15,314 [INFO]  Epoch[0] Train-CC_Texts-accuracy=0.000000
2020-02-24 20:00:15,315 [INFO]  Epoch[0] Time cost=0.093
2020-02-24 20:00:15,318 [INFO]  Saved checkpoint to "model/test_1_CC_Texts_imputer_many/model-0000.params"
2020-02-24 20:00:15,326 [INFO]  Epoch[0] Validation-cross-entropy=10.445217
2020-02-24 20:00:15,327 [INFO]  Epoch[0] Validation-CC_Texts-accuracy=0.000000
2020-02-24 20:00:15,382 [INFO]  Epoch[1] Batch [0-9]	Speed: 2956.90 samples/sec	cross-entropy=1.613174	CC_Texts-accuracy=0.000000
2020-02-24 20:00:15,420 [INFO]  Epoch[1] Train-cross-entropy=1.333112
2020-02-24 20:00:15,421 [INFO]  Epoch[1] Train-CC_Texts-accuracy=0.000000
2020-02-24 20:00:15,422 [INFO]  Epoch[1] Time cost=0.094
2020-02-24 20:00:15,425 [INFO]  Saved checkpoint to "model/test_1_CC_Texts_imputer_many/model-0001.params"
2020-02-24 20:00:15,433 [INFO]  Epoch[1] Validation-cross-entropy=35.052896
2020-02-24 20:00:15,434 [INFO]  Epoch[1] Validation-CC_Texts-accuracy=0.000000
2020-02-24 20:00:15,486 [INFO]  Epoch[2] Batch [0-9]	Speed: 3067.99 samples/sec	cross-entropy=0.827534	CC_Texts-accuracy=0.000000
2020-02-24 20:00:15,525 [INFO]  Epoch[2] Train-cross-entropy=0.673741
2020-02-24 20:00:15,526 [INFO]  Epoch[2] Train-CC_Texts-accuracy=0.000000
2020-02-24 20:00:15,527 [INFO]  Epoch[2] Time cost=0.092
2020-02-24 20:00:15,529 [INFO]  Saved checkpoint to "model/test_1_CC_Texts_imputer_many/model-0002.params"
2020-02-24 20:00:15,538 [INFO]  Epoch[2] Validation-cross-entropy=75.393357
2020-02-24 20:00:15,539 [INFO]  Epoch[2] Validation-CC_Texts-accuracy=0.000000
2020-02-24 20:00:15,591 [INFO]  Epoch[3] Batch [0-9]	Speed: 3075.50 samples/sec	cross-entropy=0.519016	CC_Texts-accuracy=0.000000
2020-02-24 20:00:15,630 [INFO]  Epoch[3] Train-cross-entropy=0.436947
2020-02-24 20:00:15,631 [INFO]  Epoch[3] Train-CC_Texts-accuracy=0.000000
2020-02-24 20:00:15,632 [INFO]  Epoch[3] Time cost=0.092
2020-02-24 20:00:15,635 [INFO]  Saved checkpoint to "model/test_1_CC_Texts_imputer_many/model-0003.params"
2020-02-24 20:00:15,643 [INFO]  Epoch[3] Validation-cross-entropy=26.857414
2020-02-24 20:00:15,644 [INFO]  Epoch[3] Validation-CC_Texts-accuracy=0.000000
2020-02-24 20:00:15,706 [INFO]  Epoch[4] Batch [0-9]	Speed: 2518.14 samples/sec	cross-entropy=0.310299	CC_Texts-accuracy=0.000000
2020-02-24 20:00:15,745 [INFO]  Epoch[4] Train-cross-entropy=0.286663
2020-02-24 20:00:15,746 [INFO]  Epoch[4] Train-CC_Texts-accuracy=0.000000
2020-02-24 20:00:15,747 [INFO]  Epoch[4] Time cost=0.103
2020-02-24 20:00:15,750 [INFO]  Saved checkpoint to "model/test_1_CC_Texts_imputer_many/model-0004.params"
2020-02-24 20:00:15,758 [INFO]  Epoch[4] Validation-cross-entropy=60.490462
2020-02-24 20:00:15,759 [INFO]  Epoch[4] Validation-CC_Texts-accuracy=0.000000
2020-02-24 20:00:15,811 [INFO]  Epoch[5] Batch [0-9]	Speed: 3072.78 samples/sec	cross-entropy=0.259624	CC_Texts-accuracy=0.000000
2020-02-24 20:00:15,850 [INFO]  Epoch[5] Train-cross-entropy=0.226373
2020-02-24 20:00:15,852 [INFO]  Epoch[5] Train-CC_Texts-accuracy=0.000000
2020-02-24 20:00:15,852 [INFO]  Epoch[5] Time cost=0.093
2020-02-24 20:00:15,856 [INFO]  Saved checkpoint to "model/test_1_CC_Texts_imputer_many/model-0005.params"
2020-02-24 20:00:15,864 [INFO]  No improvement detected for 5 epochs compared to 10.44521701335907 last error obtained: 127.69202071428299, stopping here
2020-02-24 20:00:15,865 [INFO]  
========== done (0.646439790725708 s) fit model
2020-02-24 20:00:17,224 [INFO]  
========== start: fit model
2020-02-24 20:00:17,224 [WARNING]  Already bound, ignoring bind()
2020-02-24 20:00:17,280 [INFO]  Epoch[0] Batch [0-9]	Speed: 2943.66 samples/sec	cross-entropy=7.349862	CC_Texts-accuracy=0.000000
2020-02-24 20:00:17,320 [INFO]  Epoch[0] Train-cross-entropy=4.053508
2020-02-24 20:00:17,321 [INFO]  Epoch[0] Train-CC_Texts-accuracy=0.000000
2020-02-24 20:00:17,322 [INFO]  Epoch[0] Time cost=0.096
2020-02-24 20:00:17,325 [INFO]  Saved checkpoint to "model/test_2_CC_Texts_imputer_many/model-0000.params"
2020-02-24 20:00:17,334 [INFO]  Epoch[0] Validation-cross-entropy=3.908203
2020-02-24 20:00:17,335 [INFO]  Epoch[0] Validation-CC_Texts-accuracy=0.000000
2020-02-24 20:00:17,392 [INFO]  Epoch[1] Batch [0-9]	Speed: 2831.29 samples/sec	cross-entropy=1.602866	CC_Texts-accuracy=0.000000
2020-02-24 20:00:17,431 [INFO]  Epoch[1] Train-cross-entropy=1.353914
2020-02-24 20:00:17,432 [INFO]  Epoch[1] Train-CC_Texts-accuracy=0.000000
2020-02-24 20:00:17,433 [INFO]  Epoch[1] Time cost=0.097
2020-02-24 20:00:17,436 [INFO]  Saved checkpoint to "model/test_2_CC_Texts_imputer_many/model-0001.params"
2020-02-24 20:00:17,444 [INFO]  Epoch[1] Validation-cross-entropy=1.852583
2020-02-24 20:00:17,445 [INFO]  Epoch[1] Validation-CC_Texts-accuracy=0.000000
2020-02-24 20:00:17,503 [INFO]  Epoch[2] Batch [0-9]	Speed: 2806.86 samples/sec	cross-entropy=0.772629	CC_Texts-accuracy=0.000000
2020-02-24 20:00:17,543 [INFO]  Epoch[2] Train-cross-entropy=0.675949
2020-02-24 20:00:17,544 [INFO]  Epoch[2] Train-CC_Texts-accuracy=0.000000
2020-02-24 20:00:17,545 [INFO]  Epoch[2] Time cost=0.098
2020-02-24 20:00:17,548 [INFO]  Saved checkpoint to "model/test_2_CC_Texts_imputer_many/model-0002.params"
2020-02-24 20:00:17,557 [INFO]  Epoch[2] Validation-cross-entropy=1.081382
2020-02-24 20:00:17,558 [INFO]  Epoch[2] Validation-CC_Texts-accuracy=0.000000
2020-02-24 20:00:17,614 [INFO]  Epoch[3] Batch [0-9]	Speed: 2843.50 samples/sec	cross-entropy=0.500992	CC_Texts-accuracy=0.000000
2020-02-24 20:00:17,660 [INFO]  Epoch[3] Train-cross-entropy=0.452241
2020-02-24 20:00:17,661 [INFO]  Epoch[3] Train-CC_Texts-accuracy=0.000000
2020-02-24 20:00:17,662 [INFO]  Epoch[3] Time cost=0.103
2020-02-24 20:00:17,665 [INFO]  Saved checkpoint to "model/test_2_CC_Texts_imputer_many/model-0003.params"
2020-02-24 20:00:17,674 [INFO]  Epoch[3] Validation-cross-entropy=0.669369
2020-02-24 20:00:17,675 [INFO]  Epoch[3] Validation-CC_Texts-accuracy=0.000000
2020-02-24 20:00:17,731 [INFO]  Epoch[4] Batch [0-9]	Speed: 2972.02 samples/sec	cross-entropy=0.370156	CC_Texts-accuracy=0.000000
2020-02-24 20:00:17,771 [INFO]  Epoch[4] Train-cross-entropy=0.353182
2020-02-24 20:00:17,772 [INFO]  Epoch[4] Train-CC_Texts-accuracy=0.000000
2020-02-24 20:00:17,773 [INFO]  Epoch[4] Time cost=0.097
2020-02-24 20:00:17,776 [INFO]  Saved checkpoint to "model/test_2_CC_Texts_imputer_many/model-0004.params"
2020-02-24 20:00:17,784 [INFO]  Epoch[4] Validation-cross-entropy=0.630905
2020-02-24 20:00:17,785 [INFO]  Epoch[4] Validation-CC_Texts-accuracy=0.000000
2020-02-24 20:00:17,838 [INFO]  Epoch[5] Batch [0-9]	Speed: 3026.71 samples/sec	cross-entropy=0.281120	CC_Texts-accuracy=0.000000
2020-02-24 20:00:17,877 [INFO]  Epoch[5] Train-cross-entropy=0.274500
2020-02-24 20:00:17,879 [INFO]  Epoch[5] Train-CC_Texts-accuracy=0.000000
2020-02-24 20:00:17,880 [INFO]  Epoch[5] Time cost=0.094
2020-02-24 20:00:17,883 [INFO]  Saved checkpoint to "model/test_2_CC_Texts_imputer_many/model-0005.params"
2020-02-24 20:00:17,891 [INFO]  Epoch[5] Validation-cross-entropy=0.619569
2020-02-24 20:00:17,892 [INFO]  Epoch[5] Validation-CC_Texts-accuracy=0.000000
2020-02-24 20:00:17,952 [INFO]  Epoch[6] Batch [0-9]	Speed: 2664.70 samples/sec	cross-entropy=0.212951	CC_Texts-accuracy=0.000000
2020-02-24 20:00:17,991 [INFO]  Epoch[6] Train-cross-entropy=0.234840
2020-02-24 20:00:17,992 [INFO]  Epoch[6] Train-CC_Texts-accuracy=0.000000
2020-02-24 20:00:17,993 [INFO]  Epoch[6] Time cost=0.100
2020-02-24 20:00:17,996 [INFO]  Saved checkpoint to "model/test_2_CC_Texts_imputer_many/model-0006.params"
2020-02-24 20:00:18,004 [INFO]  Epoch[6] Validation-cross-entropy=0.419302
2020-02-24 20:00:18,005 [INFO]  Epoch[6] Validation-CC_Texts-accuracy=0.000000
2020-02-24 20:00:18,059 [INFO]  Epoch[7] Batch [0-9]	Speed: 2969.61 samples/sec	cross-entropy=0.171869	CC_Texts-accuracy=0.000000
2020-02-24 20:00:18,098 [INFO]  Epoch[7] Train-cross-entropy=0.217858
2020-02-24 20:00:18,099 [INFO]  Epoch[7] Train-CC_Texts-accuracy=0.000000
2020-02-24 20:00:18,100 [INFO]  Epoch[7] Time cost=0.095
2020-02-24 20:00:18,103 [INFO]  Saved checkpoint to "model/test_2_CC_Texts_imputer_many/model-0007.params"
2020-02-24 20:00:18,112 [INFO]  Epoch[7] Validation-cross-entropy=0.329691
2020-02-24 20:00:18,113 [INFO]  Epoch[7] Validation-CC_Texts-accuracy=0.000000
2020-02-24 20:00:18,169 [INFO]  Epoch[8] Batch [0-9]	Speed: 2848.76 samples/sec	cross-entropy=0.181385	CC_Texts-accuracy=0.000000
2020-02-24 20:00:18,209 [INFO]  Epoch[8] Train-cross-entropy=0.268757
2020-02-24 20:00:18,210 [INFO]  Epoch[8] Train-CC_Texts-accuracy=0.000000
2020-02-24 20:00:18,211 [INFO]  Epoch[8] Time cost=0.097
2020-02-24 20:00:18,214 [INFO]  Saved checkpoint to "model/test_2_CC_Texts_imputer_many/model-0008.params"
2020-02-24 20:00:18,222 [INFO]  Epoch[8] Validation-cross-entropy=0.514085
2020-02-24 20:00:18,224 [INFO]  Epoch[8] Validation-CC_Texts-accuracy=0.000000
2020-02-24 20:00:18,280 [INFO]  Epoch[9] Batch [0-9]	Speed: 2820.85 samples/sec	cross-entropy=0.288449	CC_Texts-accuracy=0.000000
2020-02-24 20:00:18,319 [INFO]  Epoch[9] Train-cross-entropy=0.275074
2020-02-24 20:00:18,320 [INFO]  Epoch[9] Train-CC_Texts-accuracy=0.000000
2020-02-24 20:00:18,321 [INFO]  Epoch[9] Time cost=0.097
2020-02-24 20:00:18,324 [INFO]  Saved checkpoint to "model/test_2_CC_Texts_imputer_many/model-0009.params"
2020-02-24 20:00:18,332 [INFO]  Epoch[9] Validation-cross-entropy=0.518395
2020-02-24 20:00:18,333 [INFO]  Epoch[9] Validation-CC_Texts-accuracy=0.000000
2020-02-24 20:00:18,385 [INFO]  Epoch[10] Batch [0-9]	Speed: 3066.39 samples/sec	cross-entropy=0.436953	CC_Texts-accuracy=0.000000
2020-02-24 20:00:18,428 [INFO]  Epoch[10] Train-cross-entropy=0.377306
2020-02-24 20:00:18,429 [INFO]  Epoch[10] Train-CC_Texts-accuracy=0.000000
2020-02-24 20:00:18,430 [INFO]  Epoch[10] Time cost=0.097
2020-02-24 20:00:18,433 [INFO]  Saved checkpoint to "model/test_2_CC_Texts_imputer_many/model-0010.params"
2020-02-24 20:00:18,441 [INFO]  Epoch[10] Validation-cross-entropy=0.533821
2020-02-24 20:00:18,442 [INFO]  Epoch[10] Validation-CC_Texts-accuracy=0.000000
2020-02-24 20:00:18,508 [INFO]  Epoch[11] Batch [0-9]	Speed: 2385.14 samples/sec	cross-entropy=0.272806	CC_Texts-accuracy=0.000000
2020-02-24 20:00:18,559 [INFO]  Epoch[11] Train-cross-entropy=0.492764
2020-02-24 20:00:18,560 [INFO]  Epoch[11] Train-CC_Texts-accuracy=0.000000
2020-02-24 20:00:18,560 [INFO]  Epoch[11] Time cost=0.118
2020-02-24 20:00:18,563 [INFO]  Saved checkpoint to "model/test_2_CC_Texts_imputer_many/model-0011.params"
2020-02-24 20:00:18,575 [INFO]  No improvement detected for 5 epochs compared to 0.4193022698163986 last error obtained: 1.5267364382743835, stopping here
2020-02-24 20:00:18,577 [INFO]  
========== done (1.3530335426330566 s) fit model
2020-02-24 20:00:19,893 [INFO]  
========== start: fit model
2020-02-24 20:00:19,894 [WARNING]  Already bound, ignoring bind()
2020-02-24 20:00:19,954 [INFO]  Epoch[0] Batch [0-9]	Speed: 2699.31 samples/sec	cross-entropy=7.516159	CC_Texts-accuracy=0.000000
2020-02-24 20:00:19,994 [INFO]  Epoch[0] Train-cross-entropy=4.126566
2020-02-24 20:00:19,995 [INFO]  Epoch[0] Train-CC_Texts-accuracy=0.000000
2020-02-24 20:00:19,996 [INFO]  Epoch[0] Time cost=0.100
2020-02-24 20:00:19,999 [INFO]  Saved checkpoint to "model/test_3_CC_Texts_imputer_many/model-0000.params"
2020-02-24 20:00:20,007 [INFO]  Epoch[0] Validation-cross-entropy=3.434962
2020-02-24 20:00:20,008 [INFO]  Epoch[0] Validation-CC_Texts-accuracy=0.000000
2020-02-24 20:00:20,070 [INFO]  Epoch[1] Batch [0-9]	Speed: 2557.05 samples/sec	cross-entropy=1.241023	CC_Texts-accuracy=0.000000
2020-02-24 20:00:20,108 [INFO]  Epoch[1] Train-cross-entropy=1.494480
2020-02-24 20:00:20,109 [INFO]  Epoch[1] Train-CC_Texts-accuracy=0.000000
2020-02-24 20:00:20,110 [INFO]  Epoch[1] Time cost=0.102
2020-02-24 20:00:20,113 [INFO]  Saved checkpoint to "model/test_3_CC_Texts_imputer_many/model-0001.params"
2020-02-24 20:00:20,121 [INFO]  Epoch[1] Validation-cross-entropy=1.498231
2020-02-24 20:00:20,122 [INFO]  Epoch[1] Validation-CC_Texts-accuracy=0.000000
2020-02-24 20:00:20,175 [INFO]  Epoch[2] Batch [0-9]	Speed: 3034.81 samples/sec	cross-entropy=0.651275	CC_Texts-accuracy=0.000000
2020-02-24 20:00:20,215 [INFO]  Epoch[2] Train-cross-entropy=0.649911
2020-02-24 20:00:20,216 [INFO]  Epoch[2] Train-CC_Texts-accuracy=0.000000
2020-02-24 20:00:20,217 [INFO]  Epoch[2] Time cost=0.094
2020-02-24 20:00:20,220 [INFO]  Saved checkpoint to "model/test_3_CC_Texts_imputer_many/model-0002.params"
2020-02-24 20:00:20,228 [INFO]  Epoch[2] Validation-cross-entropy=0.792471
2020-02-24 20:00:20,229 [INFO]  Epoch[2] Validation-CC_Texts-accuracy=0.000000
2020-02-24 20:00:20,286 [INFO]  Epoch[3] Batch [0-9]	Speed: 2808.70 samples/sec	cross-entropy=0.457954	CC_Texts-accuracy=0.000000
2020-02-24 20:00:20,326 [INFO]  Epoch[3] Train-cross-entropy=0.451529
2020-02-24 20:00:20,328 [INFO]  Epoch[3] Train-CC_Texts-accuracy=0.000000
2020-02-24 20:00:20,329 [INFO]  Epoch[3] Time cost=0.098
2020-02-24 20:00:20,332 [INFO]  Saved checkpoint to "model/test_3_CC_Texts_imputer_many/model-0003.params"
2020-02-24 20:00:20,340 [INFO]  Epoch[3] Validation-cross-entropy=0.582695
2020-02-24 20:00:20,341 [INFO]  Epoch[3] Validation-CC_Texts-accuracy=0.000000
2020-02-24 20:00:20,398 [INFO]  Epoch[4] Batch [0-9]	Speed: 2817.07 samples/sec	cross-entropy=0.282138	CC_Texts-accuracy=0.000000
2020-02-24 20:00:20,438 [INFO]  Epoch[4] Train-cross-entropy=0.243250
2020-02-24 20:00:20,439 [INFO]  Epoch[4] Train-CC_Texts-accuracy=0.000000
2020-02-24 20:00:20,440 [INFO]  Epoch[4] Time cost=0.098
2020-02-24 20:00:20,443 [INFO]  Saved checkpoint to "model/test_3_CC_Texts_imputer_many/model-0004.params"
2020-02-24 20:00:20,452 [INFO]  Epoch[4] Validation-cross-entropy=0.616973
2020-02-24 20:00:20,453 [INFO]  Epoch[4] Validation-CC_Texts-accuracy=0.000000
2020-02-24 20:00:20,506 [INFO]  Epoch[5] Batch [0-9]	Speed: 3020.37 samples/sec	cross-entropy=0.172207	CC_Texts-accuracy=0.000000
2020-02-24 20:00:20,547 [INFO]  Epoch[5] Train-cross-entropy=0.224375
2020-02-24 20:00:20,548 [INFO]  Epoch[5] Train-CC_Texts-accuracy=0.000000
2020-02-24 20:00:20,549 [INFO]  Epoch[5] Time cost=0.095
2020-02-24 20:00:20,552 [INFO]  Saved checkpoint to "model/test_3_CC_Texts_imputer_many/model-0005.params"
2020-02-24 20:00:20,560 [INFO]  Epoch[5] Validation-cross-entropy=1.273551
2020-02-24 20:00:20,561 [INFO]  Epoch[5] Validation-CC_Texts-accuracy=0.000000
2020-02-24 20:00:20,623 [INFO]  Epoch[6] Batch [0-9]	Speed: 2564.52 samples/sec	cross-entropy=0.294328	CC_Texts-accuracy=0.000000
2020-02-24 20:00:20,663 [INFO]  Epoch[6] Train-cross-entropy=0.309235
2020-02-24 20:00:20,664 [INFO]  Epoch[6] Train-CC_Texts-accuracy=0.000000
2020-02-24 20:00:20,664 [INFO]  Epoch[6] Time cost=0.102
2020-02-24 20:00:20,667 [INFO]  Saved checkpoint to "model/test_3_CC_Texts_imputer_many/model-0006.params"
2020-02-24 20:00:20,676 [INFO]  Epoch[6] Validation-cross-entropy=1.244161
2020-02-24 20:00:20,677 [INFO]  Epoch[6] Validation-CC_Texts-accuracy=0.000000
2020-02-24 20:00:20,730 [INFO]  Epoch[7] Batch [0-9]	Speed: 3037.18 samples/sec	cross-entropy=0.503534	CC_Texts-accuracy=0.000000
2020-02-24 20:00:20,768 [INFO]  Epoch[7] Train-cross-entropy=0.503808
2020-02-24 20:00:20,769 [INFO]  Epoch[7] Train-CC_Texts-accuracy=0.000000
2020-02-24 20:00:20,770 [INFO]  Epoch[7] Time cost=0.093
2020-02-24 20:00:20,773 [INFO]  Saved checkpoint to "model/test_3_CC_Texts_imputer_many/model-0007.params"
2020-02-24 20:00:20,781 [INFO]  Epoch[7] Validation-cross-entropy=0.506203
2020-02-24 20:00:20,782 [INFO]  Epoch[7] Validation-CC_Texts-accuracy=0.000000
2020-02-24 20:00:20,845 [INFO]  Epoch[8] Batch [0-9]	Speed: 2505.59 samples/sec	cross-entropy=0.408681	CC_Texts-accuracy=0.000000
2020-02-24 20:00:20,884 [INFO]  Epoch[8] Train-cross-entropy=0.451832
2020-02-24 20:00:20,885 [INFO]  Epoch[8] Train-CC_Texts-accuracy=0.000000
2020-02-24 20:00:20,886 [INFO]  Epoch[8] Time cost=0.103
2020-02-24 20:00:20,889 [INFO]  Saved checkpoint to "model/test_3_CC_Texts_imputer_many/model-0008.params"
2020-02-24 20:00:20,897 [INFO]  Epoch[8] Validation-cross-entropy=0.682611
2020-02-24 20:00:20,898 [INFO]  Epoch[8] Validation-CC_Texts-accuracy=0.000000
2020-02-24 20:00:20,964 [INFO]  Epoch[9] Batch [0-9]	Speed: 2374.69 samples/sec	cross-entropy=0.637570	CC_Texts-accuracy=0.000000
2020-02-24 20:00:21,012 [INFO]  Epoch[9] Train-cross-entropy=0.419388
2020-02-24 20:00:21,013 [INFO]  Epoch[9] Train-CC_Texts-accuracy=0.000000
2020-02-24 20:00:21,014 [INFO]  Epoch[9] Time cost=0.116
2020-02-24 20:00:21,017 [INFO]  Saved checkpoint to "model/test_3_CC_Texts_imputer_many/model-0009.params"
2020-02-24 20:00:21,025 [INFO]  Epoch[9] Validation-cross-entropy=1.175088
2020-02-24 20:00:21,026 [INFO]  Epoch[9] Validation-CC_Texts-accuracy=0.000000
2020-02-24 20:00:21,083 [INFO]  Epoch[10] Batch [0-9]	Speed: 2893.16 samples/sec	cross-entropy=0.323800	CC_Texts-accuracy=0.000000
2020-02-24 20:00:21,122 [INFO]  Epoch[10] Train-cross-entropy=0.299830
2020-02-24 20:00:21,123 [INFO]  Epoch[10] Train-CC_Texts-accuracy=0.000000
2020-02-24 20:00:21,124 [INFO]  Epoch[10] Time cost=0.097
2020-02-24 20:00:21,127 [INFO]  Saved checkpoint to "model/test_3_CC_Texts_imputer_many/model-0010.params"
2020-02-24 20:00:21,135 [INFO]  Epoch[10] Validation-cross-entropy=0.383871
2020-02-24 20:00:21,136 [INFO]  Epoch[10] Validation-CC_Texts-accuracy=0.000000
2020-02-24 20:00:21,203 [INFO]  Epoch[11] Batch [0-9]	Speed: 2369.23 samples/sec	cross-entropy=0.146385	CC_Texts-accuracy=0.000000
2020-02-24 20:00:21,243 [INFO]  Epoch[11] Train-cross-entropy=0.183586
2020-02-24 20:00:21,244 [INFO]  Epoch[11] Train-CC_Texts-accuracy=0.000000
2020-02-24 20:00:21,245 [INFO]  Epoch[11] Time cost=0.108
2020-02-24 20:00:21,248 [INFO]  Saved checkpoint to "model/test_3_CC_Texts_imputer_many/model-0011.params"
2020-02-24 20:00:21,256 [INFO]  Epoch[11] Validation-cross-entropy=0.502470
2020-02-24 20:00:21,257 [INFO]  Epoch[11] Validation-CC_Texts-accuracy=0.000000
2020-02-24 20:00:21,312 [INFO]  Epoch[12] Batch [0-9]	Speed: 2934.99 samples/sec	cross-entropy=0.098717	CC_Texts-accuracy=0.000000
2020-02-24 20:00:21,351 [INFO]  Epoch[12] Train-cross-entropy=0.108334
2020-02-24 20:00:21,352 [INFO]  Epoch[12] Train-CC_Texts-accuracy=0.000000
2020-02-24 20:00:21,353 [INFO]  Epoch[12] Time cost=0.095
2020-02-24 20:00:21,356 [INFO]  Saved checkpoint to "model/test_3_CC_Texts_imputer_many/model-0012.params"
2020-02-24 20:00:21,364 [INFO]  Epoch[12] Validation-cross-entropy=0.432490
2020-02-24 20:00:21,365 [INFO]  Epoch[12] Validation-CC_Texts-accuracy=0.000000
2020-02-24 20:00:21,419 [INFO]  Epoch[13] Batch [0-9]	Speed: 3031.74 samples/sec	cross-entropy=0.070772	CC_Texts-accuracy=0.000000
2020-02-24 20:00:21,463 [INFO]  Epoch[13] Train-cross-entropy=0.078541
2020-02-24 20:00:21,464 [INFO]  Epoch[13] Train-CC_Texts-accuracy=0.000000
2020-02-24 20:00:21,465 [INFO]  Epoch[13] Time cost=0.099
2020-02-24 20:00:21,468 [INFO]  Saved checkpoint to "model/test_3_CC_Texts_imputer_many/model-0013.params"
2020-02-24 20:00:21,476 [INFO]  Epoch[13] Validation-cross-entropy=0.315531
2020-02-24 20:00:21,477 [INFO]  Epoch[13] Validation-CC_Texts-accuracy=0.000000
2020-02-24 20:00:21,530 [INFO]  Epoch[14] Batch [0-9]	Speed: 3072.69 samples/sec	cross-entropy=0.071187	CC_Texts-accuracy=0.000000
2020-02-24 20:00:21,569 [INFO]  Epoch[14] Train-cross-entropy=0.071451
2020-02-24 20:00:21,570 [INFO]  Epoch[14] Train-CC_Texts-accuracy=0.000000
2020-02-24 20:00:21,571 [INFO]  Epoch[14] Time cost=0.093
2020-02-24 20:00:21,574 [INFO]  Saved checkpoint to "model/test_3_CC_Texts_imputer_many/model-0014.params"
2020-02-24 20:00:21,583 [INFO]  Epoch[14] Validation-cross-entropy=0.326404
2020-02-24 20:00:21,584 [INFO]  Epoch[14] Validation-CC_Texts-accuracy=0.000000
2020-02-24 20:00:21,637 [INFO]  Epoch[15] Batch [0-9]	Speed: 2982.03 samples/sec	cross-entropy=0.050555	CC_Texts-accuracy=0.000000
2020-02-24 20:00:21,676 [INFO]  Epoch[15] Train-cross-entropy=0.064894
2020-02-24 20:00:21,677 [INFO]  Epoch[15] Train-CC_Texts-accuracy=0.000000
2020-02-24 20:00:21,678 [INFO]  Epoch[15] Time cost=0.093
2020-02-24 20:00:21,680 [INFO]  Saved checkpoint to "model/test_3_CC_Texts_imputer_many/model-0015.params"
2020-02-24 20:00:21,689 [INFO]  Epoch[15] Validation-cross-entropy=0.418449
2020-02-24 20:00:21,690 [INFO]  Epoch[15] Validation-CC_Texts-accuracy=0.000000
2020-02-24 20:00:21,745 [INFO]  Epoch[16] Batch [0-9]	Speed: 2877.75 samples/sec	cross-entropy=0.057769	CC_Texts-accuracy=0.000000
2020-02-24 20:00:21,785 [INFO]  Epoch[16] Train-cross-entropy=0.073617
2020-02-24 20:00:21,786 [INFO]  Epoch[16] Train-CC_Texts-accuracy=0.000000
2020-02-24 20:00:21,787 [INFO]  Epoch[16] Time cost=0.096
2020-02-24 20:00:21,790 [INFO]  Saved checkpoint to "model/test_3_CC_Texts_imputer_many/model-0016.params"
2020-02-24 20:00:21,798 [INFO]  Epoch[16] Validation-cross-entropy=0.309937
2020-02-24 20:00:21,800 [INFO]  Epoch[16] Validation-CC_Texts-accuracy=0.000000
2020-02-24 20:00:21,856 [INFO]  Epoch[17] Batch [0-9]	Speed: 2834.72 samples/sec	cross-entropy=0.059857	CC_Texts-accuracy=0.000000
2020-02-24 20:00:21,902 [INFO]  Epoch[17] Train-cross-entropy=0.066836
2020-02-24 20:00:21,903 [INFO]  Epoch[17] Train-CC_Texts-accuracy=0.000000
2020-02-24 20:00:21,904 [INFO]  Epoch[17] Time cost=0.104
2020-02-24 20:00:21,907 [INFO]  Saved checkpoint to "model/test_3_CC_Texts_imputer_many/model-0017.params"
2020-02-24 20:00:21,915 [INFO]  Epoch[17] Validation-cross-entropy=0.267174
2020-02-24 20:00:21,916 [INFO]  Epoch[17] Validation-CC_Texts-accuracy=0.000000
2020-02-24 20:00:21,968 [INFO]  Epoch[18] Batch [0-9]	Speed: 3099.81 samples/sec	cross-entropy=0.080392	CC_Texts-accuracy=0.000000
2020-02-24 20:00:22,007 [INFO]  Epoch[18] Train-cross-entropy=0.074203
2020-02-24 20:00:22,008 [INFO]  Epoch[18] Train-CC_Texts-accuracy=0.000000
2020-02-24 20:00:22,009 [INFO]  Epoch[18] Time cost=0.092
2020-02-24 20:00:22,011 [INFO]  Saved checkpoint to "model/test_3_CC_Texts_imputer_many/model-0018.params"
2020-02-24 20:00:22,020 [INFO]  Epoch[18] Validation-cross-entropy=0.247723
2020-02-24 20:00:22,021 [INFO]  Epoch[18] Validation-CC_Texts-accuracy=0.000000
2020-02-24 20:00:22,087 [INFO]  Epoch[19] Batch [0-9]	Speed: 2388.87 samples/sec	cross-entropy=0.070148	CC_Texts-accuracy=0.000000
2020-02-24 20:00:22,135 [INFO]  Epoch[19] Train-cross-entropy=0.079888
2020-02-24 20:00:22,136 [INFO]  Epoch[19] Train-CC_Texts-accuracy=0.000000
2020-02-24 20:00:22,137 [INFO]  Epoch[19] Time cost=0.115
2020-02-24 20:00:22,139 [INFO]  Saved checkpoint to "model/test_3_CC_Texts_imputer_many/model-0019.params"
2020-02-24 20:00:22,147 [INFO]  Epoch[19] Validation-cross-entropy=0.399860
2020-02-24 20:00:22,148 [INFO]  Epoch[19] Validation-CC_Texts-accuracy=0.000000
2020-02-24 20:00:22,201 [INFO]  Epoch[20] Batch [0-9]	Speed: 3071.30 samples/sec	cross-entropy=0.082477	CC_Texts-accuracy=0.000000
2020-02-24 20:00:22,241 [INFO]  Epoch[20] Train-cross-entropy=0.119914
2020-02-24 20:00:22,242 [INFO]  Epoch[20] Train-CC_Texts-accuracy=0.000000
2020-02-24 20:00:22,243 [INFO]  Epoch[20] Time cost=0.094
2020-02-24 20:00:22,246 [INFO]  Saved checkpoint to "model/test_3_CC_Texts_imputer_many/model-0020.params"
2020-02-24 20:00:22,255 [INFO]  Epoch[20] Validation-cross-entropy=0.594360
2020-02-24 20:00:22,256 [INFO]  Epoch[20] Validation-CC_Texts-accuracy=0.000000
2020-02-24 20:00:22,312 [INFO]  Epoch[21] Batch [0-9]	Speed: 2837.64 samples/sec	cross-entropy=0.189343	CC_Texts-accuracy=0.000000
2020-02-24 20:00:22,352 [INFO]  Epoch[21] Train-cross-entropy=0.182420
2020-02-24 20:00:22,353 [INFO]  Epoch[21] Train-CC_Texts-accuracy=0.000000
2020-02-24 20:00:22,354 [INFO]  Epoch[21] Time cost=0.097
2020-02-24 20:00:22,356 [INFO]  Saved checkpoint to "model/test_3_CC_Texts_imputer_many/model-0021.params"
2020-02-24 20:00:22,364 [INFO]  Epoch[21] Validation-cross-entropy=0.301060
2020-02-24 20:00:22,365 [INFO]  Epoch[21] Validation-CC_Texts-accuracy=0.000000
2020-02-24 20:00:22,426 [INFO]  Epoch[22] Batch [0-9]	Speed: 2599.23 samples/sec	cross-entropy=0.153905	CC_Texts-accuracy=0.000000
2020-02-24 20:00:22,465 [INFO]  Epoch[22] Train-cross-entropy=0.207069
2020-02-24 20:00:22,466 [INFO]  Epoch[22] Train-CC_Texts-accuracy=0.000000
2020-02-24 20:00:22,467 [INFO]  Epoch[22] Time cost=0.101
2020-02-24 20:00:22,470 [INFO]  Saved checkpoint to "model/test_3_CC_Texts_imputer_many/model-0022.params"
2020-02-24 20:00:22,479 [INFO]  No improvement detected for 5 epochs compared to 0.2671741768717766 last error obtained: 0.685313880443573, stopping here
2020-02-24 20:00:22,480 [INFO]  
========== done (2.5863215923309326 s) fit model
2020-02-24 20:00:23,853 [INFO]  
========== start: fit model
2020-02-24 20:00:23,854 [WARNING]  Already bound, ignoring bind()
2020-02-24 20:00:23,910 [INFO]  Epoch[0] Batch [0-9]	Speed: 2994.82 samples/sec	cross-entropy=8.229871	CC_Texts-accuracy=0.000000
2020-02-24 20:00:23,950 [INFO]  Epoch[0] Train-cross-entropy=2.813797
2020-02-24 20:00:23,951 [INFO]  Epoch[0] Train-CC_Texts-accuracy=0.000000
2020-02-24 20:00:23,951 [INFO]  Epoch[0] Time cost=0.095
2020-02-24 20:00:23,954 [INFO]  Saved checkpoint to "model/test_4_CC_Texts_imputer_many/model-0000.params"
2020-02-24 20:00:23,962 [INFO]  Epoch[0] Validation-cross-entropy=2.772708
2020-02-24 20:00:23,963 [INFO]  Epoch[0] Validation-CC_Texts-accuracy=0.000000
2020-02-24 20:00:24,016 [INFO]  Epoch[1] Batch [0-9]	Speed: 3032.93 samples/sec	cross-entropy=1.666603	CC_Texts-accuracy=0.000000
2020-02-24 20:00:24,060 [INFO]  Epoch[1] Train-cross-entropy=1.096148
2020-02-24 20:00:24,061 [INFO]  Epoch[1] Train-CC_Texts-accuracy=0.000000
2020-02-24 20:00:24,062 [INFO]  Epoch[1] Time cost=0.098
2020-02-24 20:00:24,064 [INFO]  Saved checkpoint to "model/test_4_CC_Texts_imputer_many/model-0001.params"
2020-02-24 20:00:24,077 [INFO]  Epoch[1] Validation-cross-entropy=1.645004
2020-02-24 20:00:24,078 [INFO]  Epoch[1] Validation-CC_Texts-accuracy=0.000000
2020-02-24 20:00:24,152 [INFO]  Epoch[2] Batch [0-9]	Speed: 2225.48 samples/sec	cross-entropy=0.782788	CC_Texts-accuracy=0.000000
2020-02-24 20:00:24,195 [INFO]  Epoch[2] Train-cross-entropy=0.599374
2020-02-24 20:00:24,196 [INFO]  Epoch[2] Train-CC_Texts-accuracy=0.000000
2020-02-24 20:00:24,197 [INFO]  Epoch[2] Time cost=0.117
2020-02-24 20:00:24,200 [INFO]  Saved checkpoint to "model/test_4_CC_Texts_imputer_many/model-0002.params"
2020-02-24 20:00:24,215 [INFO]  Epoch[2] Validation-cross-entropy=1.103041
2020-02-24 20:00:24,216 [INFO]  Epoch[2] Validation-CC_Texts-accuracy=0.000000
2020-02-24 20:00:24,293 [INFO]  Epoch[3] Batch [0-9]	Speed: 2161.71 samples/sec	cross-entropy=0.435378	CC_Texts-accuracy=0.000000
2020-02-24 20:00:24,339 [INFO]  Epoch[3] Train-cross-entropy=0.406799
2020-02-24 20:00:24,341 [INFO]  Epoch[3] Train-CC_Texts-accuracy=0.000000
2020-02-24 20:00:24,344 [INFO]  Epoch[3] Time cost=0.126
2020-02-24 20:00:24,348 [INFO]  Saved checkpoint to "model/test_4_CC_Texts_imputer_many/model-0003.params"
2020-02-24 20:00:24,360 [INFO]  Epoch[3] Validation-cross-entropy=0.993510
2020-02-24 20:00:24,362 [INFO]  Epoch[3] Validation-CC_Texts-accuracy=0.000000
2020-02-24 20:00:24,452 [INFO]  Epoch[4] Batch [0-9]	Speed: 1829.84 samples/sec	cross-entropy=0.309413	CC_Texts-accuracy=0.000000
2020-02-24 20:00:24,504 [INFO]  Epoch[4] Train-cross-entropy=0.275570
2020-02-24 20:00:24,505 [INFO]  Epoch[4] Train-CC_Texts-accuracy=0.000000
2020-02-24 20:00:24,506 [INFO]  Epoch[4] Time cost=0.142
2020-02-24 20:00:24,509 [INFO]  Saved checkpoint to "model/test_4_CC_Texts_imputer_many/model-0004.params"
2020-02-24 20:00:24,517 [INFO]  Epoch[4] Validation-cross-entropy=0.780611
2020-02-24 20:00:24,518 [INFO]  Epoch[4] Validation-CC_Texts-accuracy=0.000000
2020-02-24 20:00:24,571 [INFO]  Epoch[5] Batch [0-9]	Speed: 3066.59 samples/sec	cross-entropy=0.256092	CC_Texts-accuracy=0.000000
2020-02-24 20:00:24,610 [INFO]  Epoch[5] Train-cross-entropy=0.247197
2020-02-24 20:00:24,611 [INFO]  Epoch[5] Train-CC_Texts-accuracy=0.000000
2020-02-24 20:00:24,612 [INFO]  Epoch[5] Time cost=0.093
2020-02-24 20:00:24,615 [INFO]  Saved checkpoint to "model/test_4_CC_Texts_imputer_many/model-0005.params"
2020-02-24 20:00:24,624 [INFO]  Epoch[5] Validation-cross-entropy=0.755970
2020-02-24 20:00:24,625 [INFO]  Epoch[5] Validation-CC_Texts-accuracy=0.000000
2020-02-24 20:00:24,688 [INFO]  Epoch[6] Batch [0-9]	Speed: 2520.11 samples/sec	cross-entropy=0.239307	CC_Texts-accuracy=0.000000
2020-02-24 20:00:24,727 [INFO]  Epoch[6] Train-cross-entropy=0.290789
2020-02-24 20:00:24,728 [INFO]  Epoch[6] Train-CC_Texts-accuracy=0.000000
2020-02-24 20:00:24,729 [INFO]  Epoch[6] Time cost=0.103
2020-02-24 20:00:24,732 [INFO]  Saved checkpoint to "model/test_4_CC_Texts_imputer_many/model-0006.params"
2020-02-24 20:00:24,740 [INFO]  Epoch[6] Validation-cross-entropy=0.619655
2020-02-24 20:00:24,741 [INFO]  Epoch[6] Validation-CC_Texts-accuracy=0.000000
2020-02-24 20:00:24,794 [INFO]  Epoch[7] Batch [0-9]	Speed: 3048.31 samples/sec	cross-entropy=0.311064	CC_Texts-accuracy=0.000000
2020-02-24 20:00:24,843 [INFO]  Epoch[7] Train-cross-entropy=0.367924
2020-02-24 20:00:24,844 [INFO]  Epoch[7] Train-CC_Texts-accuracy=0.000000
2020-02-24 20:00:24,845 [INFO]  Epoch[7] Time cost=0.103
2020-02-24 20:00:24,847 [INFO]  Saved checkpoint to "model/test_4_CC_Texts_imputer_many/model-0007.params"
2020-02-24 20:00:24,860 [INFO]  Epoch[7] Validation-cross-entropy=0.665346
2020-02-24 20:00:24,861 [INFO]  Epoch[7] Validation-CC_Texts-accuracy=0.000000
2020-02-24 20:00:24,931 [INFO]  Epoch[8] Batch [0-9]	Speed: 2389.95 samples/sec	cross-entropy=0.306456	CC_Texts-accuracy=0.000000
2020-02-24 20:00:24,975 [INFO]  Epoch[8] Train-cross-entropy=0.475349
2020-02-24 20:00:24,976 [INFO]  Epoch[8] Train-CC_Texts-accuracy=0.000000
2020-02-24 20:00:24,977 [INFO]  Epoch[8] Time cost=0.115
2020-02-24 20:00:24,980 [INFO]  Saved checkpoint to "model/test_4_CC_Texts_imputer_many/model-0008.params"
2020-02-24 20:00:24,992 [INFO]  Epoch[8] Validation-cross-entropy=1.173227
2020-02-24 20:00:24,993 [INFO]  Epoch[8] Validation-CC_Texts-accuracy=0.000000
2020-02-24 20:00:25,066 [INFO]  Epoch[9] Batch [0-9]	Speed: 2270.58 samples/sec	cross-entropy=0.593786	CC_Texts-accuracy=0.000000
2020-02-24 20:00:25,105 [INFO]  Epoch[9] Train-cross-entropy=0.389817
2020-02-24 20:00:25,106 [INFO]  Epoch[9] Train-CC_Texts-accuracy=0.000000
2020-02-24 20:00:25,107 [INFO]  Epoch[9] Time cost=0.112
2020-02-24 20:00:25,109 [INFO]  Saved checkpoint to "model/test_4_CC_Texts_imputer_many/model-0009.params"
2020-02-24 20:00:25,118 [INFO]  Epoch[9] Validation-cross-entropy=0.906582
2020-02-24 20:00:25,119 [INFO]  Epoch[9] Validation-CC_Texts-accuracy=0.000000
2020-02-24 20:00:25,172 [INFO]  Epoch[10] Batch [0-9]	Speed: 3030.92 samples/sec	cross-entropy=0.529062	CC_Texts-accuracy=0.000000
2020-02-24 20:00:25,219 [INFO]  Epoch[10] Train-cross-entropy=0.609872
2020-02-24 20:00:25,220 [INFO]  Epoch[10] Train-CC_Texts-accuracy=0.000000
2020-02-24 20:00:25,221 [INFO]  Epoch[10] Time cost=0.102
2020-02-24 20:00:25,224 [INFO]  Saved checkpoint to "model/test_4_CC_Texts_imputer_many/model-0010.params"
2020-02-24 20:00:25,232 [INFO]  Epoch[10] Validation-cross-entropy=0.600564
2020-02-24 20:00:25,233 [INFO]  Epoch[10] Validation-CC_Texts-accuracy=0.000000
2020-02-24 20:00:25,286 [INFO]  Epoch[11] Batch [0-9]	Speed: 3071.36 samples/sec	cross-entropy=0.504066	CC_Texts-accuracy=0.000000
2020-02-24 20:00:25,325 [INFO]  Epoch[11] Train-cross-entropy=0.753133
2020-02-24 20:00:25,327 [INFO]  Epoch[11] Train-CC_Texts-accuracy=0.000000
2020-02-24 20:00:25,328 [INFO]  Epoch[11] Time cost=0.094
2020-02-24 20:00:25,331 [INFO]  Saved checkpoint to "model/test_4_CC_Texts_imputer_many/model-0011.params"
2020-02-24 20:00:25,339 [INFO]  Epoch[11] Validation-cross-entropy=0.800949
2020-02-24 20:00:25,340 [INFO]  Epoch[11] Validation-CC_Texts-accuracy=0.000000
2020-02-24 20:00:25,394 [INFO]  Epoch[12] Batch [0-9]	Speed: 3036.51 samples/sec	cross-entropy=0.578470	CC_Texts-accuracy=0.000000
2020-02-24 20:00:25,433 [INFO]  Epoch[12] Train-cross-entropy=0.452242
2020-02-24 20:00:25,434 [INFO]  Epoch[12] Train-CC_Texts-accuracy=0.000000
2020-02-24 20:00:25,435 [INFO]  Epoch[12] Time cost=0.094
2020-02-24 20:00:25,438 [INFO]  Saved checkpoint to "model/test_4_CC_Texts_imputer_many/model-0012.params"
2020-02-24 20:00:25,446 [INFO]  Epoch[12] Validation-cross-entropy=1.270897
2020-02-24 20:00:25,448 [INFO]  Epoch[12] Validation-CC_Texts-accuracy=0.000000
2020-02-24 20:00:25,514 [INFO]  Epoch[13] Batch [0-9]	Speed: 2382.16 samples/sec	cross-entropy=0.525864	CC_Texts-accuracy=0.000000
2020-02-24 20:00:25,564 [INFO]  Epoch[13] Train-cross-entropy=0.347360
2020-02-24 20:00:25,565 [INFO]  Epoch[13] Train-CC_Texts-accuracy=0.000000
2020-02-24 20:00:25,567 [INFO]  Epoch[13] Time cost=0.118
2020-02-24 20:00:25,570 [INFO]  Saved checkpoint to "model/test_4_CC_Texts_imputer_many/model-0013.params"
2020-02-24 20:00:25,585 [INFO]  Epoch[13] Validation-cross-entropy=0.404771
2020-02-24 20:00:25,587 [INFO]  Epoch[13] Validation-CC_Texts-accuracy=0.000000
2020-02-24 20:00:25,654 [INFO]  Epoch[14] Batch [0-9]	Speed: 2462.86 samples/sec	cross-entropy=0.213443	CC_Texts-accuracy=0.000000
2020-02-24 20:00:25,704 [INFO]  Epoch[14] Train-cross-entropy=0.205143
2020-02-24 20:00:25,705 [INFO]  Epoch[14] Train-CC_Texts-accuracy=0.000000
2020-02-24 20:00:25,707 [INFO]  Epoch[14] Time cost=0.119
2020-02-24 20:00:25,710 [INFO]  Saved checkpoint to "model/test_4_CC_Texts_imputer_many/model-0014.params"
2020-02-24 20:00:25,723 [INFO]  Epoch[14] Validation-cross-entropy=0.631741
2020-02-24 20:00:25,724 [INFO]  Epoch[14] Validation-CC_Texts-accuracy=0.000000
2020-02-24 20:00:25,792 [INFO]  Epoch[15] Batch [0-9]	Speed: 2508.04 samples/sec	cross-entropy=0.119626	CC_Texts-accuracy=0.000000
2020-02-24 20:00:25,836 [INFO]  Epoch[15] Train-cross-entropy=0.124939
2020-02-24 20:00:25,837 [INFO]  Epoch[15] Train-CC_Texts-accuracy=0.000000
2020-02-24 20:00:25,838 [INFO]  Epoch[15] Time cost=0.112
2020-02-24 20:00:25,841 [INFO]  Saved checkpoint to "model/test_4_CC_Texts_imputer_many/model-0015.params"
2020-02-24 20:00:25,850 [INFO]  Epoch[15] Validation-cross-entropy=0.483508
2020-02-24 20:00:25,851 [INFO]  Epoch[15] Validation-CC_Texts-accuracy=0.000000
2020-02-24 20:00:25,908 [INFO]  Epoch[16] Batch [0-9]	Speed: 2820.61 samples/sec	cross-entropy=0.105418	CC_Texts-accuracy=0.000000
2020-02-24 20:00:25,948 [INFO]  Epoch[16] Train-cross-entropy=0.080512
2020-02-24 20:00:25,952 [INFO]  Epoch[16] Train-CC_Texts-accuracy=0.000000
2020-02-24 20:00:25,952 [INFO]  Epoch[16] Time cost=0.100
2020-02-24 20:00:25,955 [INFO]  Saved checkpoint to "model/test_4_CC_Texts_imputer_many/model-0016.params"
2020-02-24 20:00:25,968 [INFO]  Epoch[16] Validation-cross-entropy=0.409263
2020-02-24 20:00:25,969 [INFO]  Epoch[16] Validation-CC_Texts-accuracy=0.000000
2020-02-24 20:00:26,034 [INFO]  Epoch[17] Batch [0-9]	Speed: 2594.40 samples/sec	cross-entropy=0.073449	CC_Texts-accuracy=0.000000
2020-02-24 20:00:26,074 [INFO]  Epoch[17] Train-cross-entropy=0.078153
2020-02-24 20:00:26,075 [INFO]  Epoch[17] Train-CC_Texts-accuracy=0.000000
2020-02-24 20:00:26,076 [INFO]  Epoch[17] Time cost=0.106
2020-02-24 20:00:26,079 [INFO]  Saved checkpoint to "model/test_4_CC_Texts_imputer_many/model-0017.params"
2020-02-24 20:00:26,087 [INFO]  Epoch[17] Validation-cross-entropy=0.565382
2020-02-24 20:00:26,088 [INFO]  Epoch[17] Validation-CC_Texts-accuracy=0.000000
2020-02-24 20:00:26,145 [INFO]  Epoch[18] Batch [0-9]	Speed: 2826.01 samples/sec	cross-entropy=0.058361	CC_Texts-accuracy=0.000000
2020-02-24 20:00:26,185 [INFO]  Epoch[18] Train-cross-entropy=0.062049
2020-02-24 20:00:26,186 [INFO]  Epoch[18] Train-CC_Texts-accuracy=0.000000
2020-02-24 20:00:26,187 [INFO]  Epoch[18] Time cost=0.097
2020-02-24 20:00:26,190 [INFO]  Saved checkpoint to "model/test_4_CC_Texts_imputer_many/model-0018.params"
2020-02-24 20:00:26,198 [INFO]  No improvement detected for 5 epochs compared to 0.4047711342573166 last error obtained: 0.4633394926786423, stopping here
2020-02-24 20:00:26,199 [INFO]  
========== done (2.3456664085388184 s) fit model
2020-02-24 20:00:27,905 [INFO]  
========== start: fit model
2020-02-24 20:00:27,906 [WARNING]  Already bound, ignoring bind()
2020-02-24 20:00:27,973 [INFO]  Epoch[0] Batch [0-9]	Speed: 2436.14 samples/sec	cross-entropy=10.772318	CC_Money-accuracy=0.000000
2020-02-24 20:00:28,012 [INFO]  Epoch[0] Train-cross-entropy=5.862087
2020-02-24 20:00:28,013 [INFO]  Epoch[0] Train-CC_Money-accuracy=0.000000
2020-02-24 20:00:28,014 [INFO]  Epoch[0] Time cost=0.107
2020-02-24 20:00:28,017 [INFO]  Saved checkpoint to "model/test_0_CC_Money_imputer_many/model-0000.params"
2020-02-24 20:00:28,026 [INFO]  Epoch[0] Validation-cross-entropy=5.292655
2020-02-24 20:00:28,027 [INFO]  Epoch[0] Validation-CC_Money-accuracy=0.000000
2020-02-24 20:00:28,082 [INFO]  Epoch[1] Batch [0-9]	Speed: 2946.43 samples/sec	cross-entropy=4.503866	CC_Money-accuracy=0.000000
2020-02-24 20:00:28,122 [INFO]  Epoch[1] Train-cross-entropy=3.525674
2020-02-24 20:00:28,123 [INFO]  Epoch[1] Train-CC_Money-accuracy=0.000000
2020-02-24 20:00:28,124 [INFO]  Epoch[1] Time cost=0.096
2020-02-24 20:00:28,127 [INFO]  Saved checkpoint to "model/test_0_CC_Money_imputer_many/model-0001.params"
2020-02-24 20:00:28,136 [INFO]  Epoch[1] Validation-cross-entropy=3.910760
2020-02-24 20:00:28,137 [INFO]  Epoch[1] Validation-CC_Money-accuracy=0.000000
2020-02-24 20:00:28,193 [INFO]  Epoch[2] Batch [0-9]	Speed: 2863.92 samples/sec	cross-entropy=2.988590	CC_Money-accuracy=0.000000
2020-02-24 20:00:28,232 [INFO]  Epoch[2] Train-cross-entropy=2.295795
2020-02-24 20:00:28,233 [INFO]  Epoch[2] Train-CC_Money-accuracy=0.000000
2020-02-24 20:00:28,234 [INFO]  Epoch[2] Time cost=0.097
2020-02-24 20:00:28,237 [INFO]  Saved checkpoint to "model/test_0_CC_Money_imputer_many/model-0002.params"
2020-02-24 20:00:28,246 [INFO]  Epoch[2] Validation-cross-entropy=3.494949
2020-02-24 20:00:28,247 [INFO]  Epoch[2] Validation-CC_Money-accuracy=0.000000
2020-02-24 20:00:28,301 [INFO]  Epoch[3] Batch [0-9]	Speed: 3006.70 samples/sec	cross-entropy=2.015037	CC_Money-accuracy=0.000000
2020-02-24 20:00:28,340 [INFO]  Epoch[3] Train-cross-entropy=1.796030
2020-02-24 20:00:28,341 [INFO]  Epoch[3] Train-CC_Money-accuracy=0.000000
2020-02-24 20:00:28,342 [INFO]  Epoch[3] Time cost=0.094
2020-02-24 20:00:28,344 [INFO]  Saved checkpoint to "model/test_0_CC_Money_imputer_many/model-0003.params"
2020-02-24 20:00:28,353 [INFO]  Epoch[3] Validation-cross-entropy=3.088380
2020-02-24 20:00:28,354 [INFO]  Epoch[3] Validation-CC_Money-accuracy=0.000000
2020-02-24 20:00:28,409 [INFO]  Epoch[4] Batch [0-9]	Speed: 2915.79 samples/sec	cross-entropy=1.673658	CC_Money-accuracy=0.000000
2020-02-24 20:00:28,449 [INFO]  Epoch[4] Train-cross-entropy=2.307781
2020-02-24 20:00:28,450 [INFO]  Epoch[4] Train-CC_Money-accuracy=0.000000
2020-02-24 20:00:28,451 [INFO]  Epoch[4] Time cost=0.096
2020-02-24 20:00:28,453 [INFO]  Saved checkpoint to "model/test_0_CC_Money_imputer_many/model-0004.params"
2020-02-24 20:00:28,462 [INFO]  Epoch[4] Validation-cross-entropy=2.896193
2020-02-24 20:00:28,463 [INFO]  Epoch[4] Validation-CC_Money-accuracy=0.000000
2020-02-24 20:00:28,528 [INFO]  Epoch[5] Batch [0-9]	Speed: 2401.71 samples/sec	cross-entropy=2.045084	CC_Money-accuracy=0.000000
2020-02-24 20:00:28,570 [INFO]  Epoch[5] Train-cross-entropy=1.880224
2020-02-24 20:00:28,571 [INFO]  Epoch[5] Train-CC_Money-accuracy=0.000000
2020-02-24 20:00:28,572 [INFO]  Epoch[5] Time cost=0.109
2020-02-24 20:00:28,575 [INFO]  Saved checkpoint to "model/test_0_CC_Money_imputer_many/model-0005.params"
2020-02-24 20:00:28,583 [INFO]  Epoch[5] Validation-cross-entropy=2.549697
2020-02-24 20:00:28,584 [INFO]  Epoch[5] Validation-CC_Money-accuracy=0.000000
2020-02-24 20:00:28,646 [INFO]  Epoch[6] Batch [0-9]	Speed: 2576.10 samples/sec	cross-entropy=1.090602	CC_Money-accuracy=0.000000
2020-02-24 20:00:28,684 [INFO]  Epoch[6] Train-cross-entropy=0.909105
2020-02-24 20:00:28,685 [INFO]  Epoch[6] Train-CC_Money-accuracy=0.000000
2020-02-24 20:00:28,686 [INFO]  Epoch[6] Time cost=0.101
2020-02-24 20:00:28,689 [INFO]  Saved checkpoint to "model/test_0_CC_Money_imputer_many/model-0006.params"
2020-02-24 20:00:28,697 [INFO]  Epoch[6] Validation-cross-entropy=2.483593
2020-02-24 20:00:28,698 [INFO]  Epoch[6] Validation-CC_Money-accuracy=0.000000
2020-02-24 20:00:28,756 [INFO]  Epoch[7] Batch [0-9]	Speed: 2771.32 samples/sec	cross-entropy=0.910014	CC_Money-accuracy=0.000000
2020-02-24 20:00:28,796 [INFO]  Epoch[7] Train-cross-entropy=0.598014
2020-02-24 20:00:28,797 [INFO]  Epoch[7] Train-CC_Money-accuracy=0.000000
2020-02-24 20:00:28,798 [INFO]  Epoch[7] Time cost=0.099
2020-02-24 20:00:28,801 [INFO]  Saved checkpoint to "model/test_0_CC_Money_imputer_many/model-0007.params"
2020-02-24 20:00:28,809 [INFO]  Epoch[7] Validation-cross-entropy=2.447741
2020-02-24 20:00:28,810 [INFO]  Epoch[7] Validation-CC_Money-accuracy=0.000000
2020-02-24 20:00:28,867 [INFO]  Epoch[8] Batch [0-9]	Speed: 2841.01 samples/sec	cross-entropy=0.762589	CC_Money-accuracy=0.000000
2020-02-24 20:00:28,906 [INFO]  Epoch[8] Train-cross-entropy=0.486811
2020-02-24 20:00:28,907 [INFO]  Epoch[8] Train-CC_Money-accuracy=0.000000
2020-02-24 20:00:28,908 [INFO]  Epoch[8] Time cost=0.097
2020-02-24 20:00:28,911 [INFO]  Saved checkpoint to "model/test_0_CC_Money_imputer_many/model-0008.params"
2020-02-24 20:00:28,919 [INFO]  Epoch[8] Validation-cross-entropy=2.462418
2020-02-24 20:00:28,920 [INFO]  Epoch[8] Validation-CC_Money-accuracy=0.000000
2020-02-24 20:00:28,981 [INFO]  Epoch[9] Batch [0-9]	Speed: 2611.40 samples/sec	cross-entropy=0.676865	CC_Money-accuracy=0.000000
2020-02-24 20:00:29,020 [INFO]  Epoch[9] Train-cross-entropy=0.364254
2020-02-24 20:00:29,021 [INFO]  Epoch[9] Train-CC_Money-accuracy=0.000000
2020-02-24 20:00:29,022 [INFO]  Epoch[9] Time cost=0.102
2020-02-24 20:00:29,025 [INFO]  Saved checkpoint to "model/test_0_CC_Money_imputer_many/model-0009.params"
2020-02-24 20:00:29,034 [INFO]  Epoch[9] Validation-cross-entropy=2.572987
2020-02-24 20:00:29,035 [INFO]  Epoch[9] Validation-CC_Money-accuracy=0.000000
2020-02-24 20:00:29,090 [INFO]  Epoch[10] Batch [0-9]	Speed: 2932.42 samples/sec	cross-entropy=0.670938	CC_Money-accuracy=0.000000
2020-02-24 20:00:29,129 [INFO]  Epoch[10] Train-cross-entropy=0.364091
2020-02-24 20:00:29,130 [INFO]  Epoch[10] Train-CC_Money-accuracy=0.000000
2020-02-24 20:00:29,131 [INFO]  Epoch[10] Time cost=0.095
2020-02-24 20:00:29,134 [INFO]  Saved checkpoint to "model/test_0_CC_Money_imputer_many/model-0010.params"
2020-02-24 20:00:29,142 [INFO]  Epoch[10] Validation-cross-entropy=2.630490
2020-02-24 20:00:29,143 [INFO]  Epoch[10] Validation-CC_Money-accuracy=0.000000
2020-02-24 20:00:29,199 [INFO]  Epoch[11] Batch [0-9]	Speed: 2843.72 samples/sec	cross-entropy=0.605829	CC_Money-accuracy=0.000000
2020-02-24 20:00:29,239 [INFO]  Epoch[11] Train-cross-entropy=0.383990
2020-02-24 20:00:29,240 [INFO]  Epoch[11] Train-CC_Money-accuracy=0.000000
2020-02-24 20:00:29,241 [INFO]  Epoch[11] Time cost=0.098
2020-02-24 20:00:29,244 [INFO]  Saved checkpoint to "model/test_0_CC_Money_imputer_many/model-0011.params"
2020-02-24 20:00:29,253 [INFO]  Epoch[11] Validation-cross-entropy=2.551548
2020-02-24 20:00:29,254 [INFO]  Epoch[11] Validation-CC_Money-accuracy=0.000000
2020-02-24 20:00:29,308 [INFO]  Epoch[12] Batch [0-9]	Speed: 3034.11 samples/sec	cross-entropy=0.755611	CC_Money-accuracy=0.000000
2020-02-24 20:00:29,347 [INFO]  Epoch[12] Train-cross-entropy=0.529747
2020-02-24 20:00:29,348 [INFO]  Epoch[12] Train-CC_Money-accuracy=0.000000
2020-02-24 20:00:29,349 [INFO]  Epoch[12] Time cost=0.094
2020-02-24 20:00:29,352 [INFO]  Saved checkpoint to "model/test_0_CC_Money_imputer_many/model-0012.params"
2020-02-24 20:00:29,361 [INFO]  No improvement detected for 5 epochs compared to 2.447740912437439 last error obtained: 2.580214262008667, stopping here
2020-02-24 20:00:29,362 [INFO]  
========== done (1.4569849967956543 s) fit model
2020-02-24 20:00:31,134 [INFO]  
========== start: fit model
2020-02-24 20:00:31,135 [WARNING]  Already bound, ignoring bind()
2020-02-24 20:00:31,195 [INFO]  Epoch[0] Batch [0-9]	Speed: 2705.72 samples/sec	cross-entropy=10.355861	CC_Money-accuracy=0.000000
2020-02-24 20:00:31,235 [INFO]  Epoch[0] Train-cross-entropy=8.267797
2020-02-24 20:00:31,236 [INFO]  Epoch[0] Train-CC_Money-accuracy=0.000000
2020-02-24 20:00:31,237 [INFO]  Epoch[0] Time cost=0.101
2020-02-24 20:00:31,240 [INFO]  Saved checkpoint to "model/test_1_CC_Money_imputer_many/model-0000.params"
2020-02-24 20:00:31,249 [INFO]  Epoch[0] Validation-cross-entropy=3.277558
2020-02-24 20:00:31,250 [INFO]  Epoch[0] Validation-CC_Money-accuracy=0.000000
2020-02-24 20:00:31,312 [INFO]  Epoch[1] Batch [0-9]	Speed: 2615.66 samples/sec	cross-entropy=4.256374	CC_Money-accuracy=0.000000
2020-02-24 20:00:31,352 [INFO]  Epoch[1] Train-cross-entropy=3.232540
2020-02-24 20:00:31,353 [INFO]  Epoch[1] Train-CC_Money-accuracy=0.000000
2020-02-24 20:00:31,354 [INFO]  Epoch[1] Time cost=0.102
2020-02-24 20:00:31,357 [INFO]  Saved checkpoint to "model/test_1_CC_Money_imputer_many/model-0001.params"
2020-02-24 20:00:31,366 [INFO]  Epoch[1] Validation-cross-entropy=2.751846
2020-02-24 20:00:31,367 [INFO]  Epoch[1] Validation-CC_Money-accuracy=0.000000
2020-02-24 20:00:31,424 [INFO]  Epoch[2] Batch [0-9]	Speed: 2845.23 samples/sec	cross-entropy=2.988803	CC_Money-accuracy=0.000000
2020-02-24 20:00:31,463 [INFO]  Epoch[2] Train-cross-entropy=1.704316
2020-02-24 20:00:31,464 [INFO]  Epoch[2] Train-CC_Money-accuracy=0.000000
2020-02-24 20:00:31,465 [INFO]  Epoch[2] Time cost=0.097
2020-02-24 20:00:31,469 [INFO]  Saved checkpoint to "model/test_1_CC_Money_imputer_many/model-0002.params"
2020-02-24 20:00:31,477 [INFO]  Epoch[2] Validation-cross-entropy=2.854712
2020-02-24 20:00:31,478 [INFO]  Epoch[2] Validation-CC_Money-accuracy=0.000000
2020-02-24 20:00:31,537 [INFO]  Epoch[3] Batch [0-9]	Speed: 2743.47 samples/sec	cross-entropy=1.960633	CC_Money-accuracy=0.000000
2020-02-24 20:00:31,577 [INFO]  Epoch[3] Train-cross-entropy=1.117477
2020-02-24 20:00:31,578 [INFO]  Epoch[3] Train-CC_Money-accuracy=0.000000
2020-02-24 20:00:31,579 [INFO]  Epoch[3] Time cost=0.099
2020-02-24 20:00:31,582 [INFO]  Saved checkpoint to "model/test_1_CC_Money_imputer_many/model-0003.params"
2020-02-24 20:00:31,590 [INFO]  Epoch[3] Validation-cross-entropy=2.595705
2020-02-24 20:00:31,591 [INFO]  Epoch[3] Validation-CC_Money-accuracy=0.000000
2020-02-24 20:00:31,648 [INFO]  Epoch[4] Batch [0-9]	Speed: 2822.67 samples/sec	cross-entropy=1.378786	CC_Money-accuracy=0.000000
2020-02-24 20:00:31,687 [INFO]  Epoch[4] Train-cross-entropy=0.812230
2020-02-24 20:00:31,688 [INFO]  Epoch[4] Train-CC_Money-accuracy=0.000000
2020-02-24 20:00:31,689 [INFO]  Epoch[4] Time cost=0.098
2020-02-24 20:00:31,693 [INFO]  Saved checkpoint to "model/test_1_CC_Money_imputer_many/model-0004.params"
2020-02-24 20:00:31,701 [INFO]  Epoch[4] Validation-cross-entropy=2.734212
2020-02-24 20:00:31,702 [INFO]  Epoch[4] Validation-CC_Money-accuracy=0.000000
2020-02-24 20:00:31,760 [INFO]  Epoch[5] Batch [0-9]	Speed: 2813.12 samples/sec	cross-entropy=1.065053	CC_Money-accuracy=0.000000
2020-02-24 20:00:31,808 [INFO]  Epoch[5] Train-cross-entropy=0.623741
2020-02-24 20:00:31,810 [INFO]  Epoch[5] Train-CC_Money-accuracy=0.000000
2020-02-24 20:00:31,811 [INFO]  Epoch[5] Time cost=0.107
2020-02-24 20:00:31,813 [INFO]  Saved checkpoint to "model/test_1_CC_Money_imputer_many/model-0005.params"
2020-02-24 20:00:31,822 [INFO]  Epoch[5] Validation-cross-entropy=2.550243
2020-02-24 20:00:31,823 [INFO]  Epoch[5] Validation-CC_Money-accuracy=0.000000
2020-02-24 20:00:31,875 [INFO]  Epoch[6] Batch [0-9]	Speed: 3065.45 samples/sec	cross-entropy=0.789549	CC_Money-accuracy=0.000000
2020-02-24 20:00:31,916 [INFO]  Epoch[6] Train-cross-entropy=0.540356
2020-02-24 20:00:31,917 [INFO]  Epoch[6] Train-CC_Money-accuracy=0.000000
2020-02-24 20:00:31,918 [INFO]  Epoch[6] Time cost=0.095
2020-02-24 20:00:31,921 [INFO]  Saved checkpoint to "model/test_1_CC_Money_imputer_many/model-0006.params"
2020-02-24 20:00:31,930 [INFO]  Epoch[6] Validation-cross-entropy=2.841641
2020-02-24 20:00:31,932 [INFO]  Epoch[6] Validation-CC_Money-accuracy=0.000000
2020-02-24 20:00:31,989 [INFO]  Epoch[7] Batch [0-9]	Speed: 2803.78 samples/sec	cross-entropy=0.756000	CC_Money-accuracy=0.000000
2020-02-24 20:00:32,028 [INFO]  Epoch[7] Train-cross-entropy=0.463879
2020-02-24 20:00:32,029 [INFO]  Epoch[7] Train-CC_Money-accuracy=0.000000
2020-02-24 20:00:32,030 [INFO]  Epoch[7] Time cost=0.097
2020-02-24 20:00:32,033 [INFO]  Saved checkpoint to "model/test_1_CC_Money_imputer_many/model-0007.params"
2020-02-24 20:00:32,041 [INFO]  Epoch[7] Validation-cross-entropy=2.693538
2020-02-24 20:00:32,042 [INFO]  Epoch[7] Validation-CC_Money-accuracy=0.000000
2020-02-24 20:00:32,096 [INFO]  Epoch[8] Batch [0-9]	Speed: 2991.12 samples/sec	cross-entropy=0.573556	CC_Money-accuracy=0.000000
2020-02-24 20:00:32,135 [INFO]  Epoch[8] Train-cross-entropy=0.435215
2020-02-24 20:00:32,136 [INFO]  Epoch[8] Train-CC_Money-accuracy=0.000000
2020-02-24 20:00:32,137 [INFO]  Epoch[8] Time cost=0.094
2020-02-24 20:00:32,140 [INFO]  Saved checkpoint to "model/test_1_CC_Money_imputer_many/model-0008.params"
2020-02-24 20:00:32,148 [INFO]  Epoch[8] Validation-cross-entropy=2.843580
2020-02-24 20:00:32,149 [INFO]  Epoch[8] Validation-CC_Money-accuracy=0.000000
2020-02-24 20:00:32,205 [INFO]  Epoch[9] Batch [0-9]	Speed: 2856.95 samples/sec	cross-entropy=0.526593	CC_Money-accuracy=0.000000
2020-02-24 20:00:32,248 [INFO]  Epoch[9] Train-cross-entropy=0.387986
2020-02-24 20:00:32,249 [INFO]  Epoch[9] Train-CC_Money-accuracy=0.000000
2020-02-24 20:00:32,250 [INFO]  Epoch[9] Time cost=0.100
2020-02-24 20:00:32,253 [INFO]  Saved checkpoint to "model/test_1_CC_Money_imputer_many/model-0009.params"
2020-02-24 20:00:32,261 [INFO]  Epoch[9] Validation-cross-entropy=2.877144
2020-02-24 20:00:32,262 [INFO]  Epoch[9] Validation-CC_Money-accuracy=0.000000
2020-02-24 20:00:32,318 [INFO]  Epoch[10] Batch [0-9]	Speed: 2875.14 samples/sec	cross-entropy=0.502269	CC_Money-accuracy=0.000000
2020-02-24 20:00:32,358 [INFO]  Epoch[10] Train-cross-entropy=0.334627
2020-02-24 20:00:32,359 [INFO]  Epoch[10] Train-CC_Money-accuracy=0.000000
2020-02-24 20:00:32,360 [INFO]  Epoch[10] Time cost=0.097
2020-02-24 20:00:32,363 [INFO]  Saved checkpoint to "model/test_1_CC_Money_imputer_many/model-0010.params"
2020-02-24 20:00:32,372 [INFO]  No improvement detected for 5 epochs compared to 2.550243377685547 last error obtained: 3.2261520624160767, stopping here
2020-02-24 20:00:32,373 [INFO]  
========== done (1.2392144203186035 s) fit model
2020-02-24 20:00:34,151 [INFO]  
========== start: fit model
2020-02-24 20:00:34,153 [WARNING]  Already bound, ignoring bind()
2020-02-24 20:00:34,208 [INFO]  Epoch[0] Batch [0-9]	Speed: 2980.50 samples/sec	cross-entropy=12.515343	CC_Money-accuracy=0.000000
2020-02-24 20:00:34,249 [INFO]  Epoch[0] Train-cross-entropy=6.599914
2020-02-24 20:00:34,250 [INFO]  Epoch[0] Train-CC_Money-accuracy=0.000000
2020-02-24 20:00:34,251 [INFO]  Epoch[0] Time cost=0.096
2020-02-24 20:00:34,254 [INFO]  Saved checkpoint to "model/test_2_CC_Money_imputer_many/model-0000.params"
2020-02-24 20:00:34,263 [INFO]  Epoch[0] Validation-cross-entropy=5.235634
2020-02-24 20:00:34,264 [INFO]  Epoch[0] Validation-CC_Money-accuracy=0.000000
2020-02-24 20:00:34,327 [INFO]  Epoch[1] Batch [0-9]	Speed: 2562.33 samples/sec	cross-entropy=5.826275	CC_Money-accuracy=0.000000
2020-02-24 20:00:34,367 [INFO]  Epoch[1] Train-cross-entropy=2.878395
2020-02-24 20:00:34,368 [INFO]  Epoch[1] Train-CC_Money-accuracy=0.000000
2020-02-24 20:00:34,369 [INFO]  Epoch[1] Time cost=0.104
2020-02-24 20:00:34,373 [INFO]  Saved checkpoint to "model/test_2_CC_Money_imputer_many/model-0001.params"
2020-02-24 20:00:34,381 [INFO]  Epoch[1] Validation-cross-entropy=3.650050
2020-02-24 20:00:34,383 [INFO]  Epoch[1] Validation-CC_Money-accuracy=0.000000
2020-02-24 20:00:34,442 [INFO]  Epoch[2] Batch [0-9]	Speed: 2726.44 samples/sec	cross-entropy=3.024318	CC_Money-accuracy=0.000000
2020-02-24 20:00:34,489 [INFO]  Epoch[2] Train-cross-entropy=2.045264
2020-02-24 20:00:34,490 [INFO]  Epoch[2] Train-CC_Money-accuracy=0.000000
2020-02-24 20:00:34,491 [INFO]  Epoch[2] Time cost=0.108
2020-02-24 20:00:34,494 [INFO]  Saved checkpoint to "model/test_2_CC_Money_imputer_many/model-0002.params"
2020-02-24 20:00:34,502 [INFO]  Epoch[2] Validation-cross-entropy=2.330608
2020-02-24 20:00:34,503 [INFO]  Epoch[2] Validation-CC_Money-accuracy=0.000000
2020-02-24 20:00:34,558 [INFO]  Epoch[3] Batch [0-9]	Speed: 2975.53 samples/sec	cross-entropy=1.985632	CC_Money-accuracy=0.000000
2020-02-24 20:00:34,598 [INFO]  Epoch[3] Train-cross-entropy=1.624570
2020-02-24 20:00:34,599 [INFO]  Epoch[3] Train-CC_Money-accuracy=0.000000
2020-02-24 20:00:34,600 [INFO]  Epoch[3] Time cost=0.096
2020-02-24 20:00:34,603 [INFO]  Saved checkpoint to "model/test_2_CC_Money_imputer_many/model-0003.params"
2020-02-24 20:00:34,612 [INFO]  Epoch[3] Validation-cross-entropy=2.019523
2020-02-24 20:00:34,613 [INFO]  Epoch[3] Validation-CC_Money-accuracy=0.000000
2020-02-24 20:00:34,677 [INFO]  Epoch[4] Batch [0-9]	Speed: 2444.51 samples/sec	cross-entropy=1.690695	CC_Money-accuracy=0.000000
2020-02-24 20:00:34,716 [INFO]  Epoch[4] Train-cross-entropy=1.367569
2020-02-24 20:00:34,718 [INFO]  Epoch[4] Train-CC_Money-accuracy=0.000000
2020-02-24 20:00:34,719 [INFO]  Epoch[4] Time cost=0.105
2020-02-24 20:00:34,721 [INFO]  Saved checkpoint to "model/test_2_CC_Money_imputer_many/model-0004.params"
2020-02-24 20:00:34,730 [INFO]  Epoch[4] Validation-cross-entropy=1.646181
2020-02-24 20:00:34,731 [INFO]  Epoch[4] Validation-CC_Money-accuracy=0.000000
2020-02-24 20:00:34,784 [INFO]  Epoch[5] Batch [0-9]	Speed: 3011.11 samples/sec	cross-entropy=1.373686	CC_Money-accuracy=0.000000
2020-02-24 20:00:34,824 [INFO]  Epoch[5] Train-cross-entropy=1.181308
2020-02-24 20:00:34,826 [INFO]  Epoch[5] Train-CC_Money-accuracy=0.000000
2020-02-24 20:00:34,827 [INFO]  Epoch[5] Time cost=0.095
2020-02-24 20:00:34,830 [INFO]  Saved checkpoint to "model/test_2_CC_Money_imputer_many/model-0005.params"
2020-02-24 20:00:34,838 [INFO]  Epoch[5] Validation-cross-entropy=1.817351
2020-02-24 20:00:34,840 [INFO]  Epoch[5] Validation-CC_Money-accuracy=0.000000
2020-02-24 20:00:34,896 [INFO]  Epoch[6] Batch [0-9]	Speed: 2820.37 samples/sec	cross-entropy=1.322397	CC_Money-accuracy=0.000000
2020-02-24 20:00:34,935 [INFO]  Epoch[6] Train-cross-entropy=1.112720
2020-02-24 20:00:34,936 [INFO]  Epoch[6] Train-CC_Money-accuracy=0.000000
2020-02-24 20:00:34,937 [INFO]  Epoch[6] Time cost=0.097
2020-02-24 20:00:34,940 [INFO]  Saved checkpoint to "model/test_2_CC_Money_imputer_many/model-0006.params"
2020-02-24 20:00:34,949 [INFO]  Epoch[6] Validation-cross-entropy=1.438870
2020-02-24 20:00:34,950 [INFO]  Epoch[6] Validation-CC_Money-accuracy=0.000000
2020-02-24 20:00:35,009 [INFO]  Epoch[7] Batch [0-9]	Speed: 2711.81 samples/sec	cross-entropy=1.087717	CC_Money-accuracy=0.000000
2020-02-24 20:00:35,048 [INFO]  Epoch[7] Train-cross-entropy=1.147142
2020-02-24 20:00:35,049 [INFO]  Epoch[7] Train-CC_Money-accuracy=0.000000
2020-02-24 20:00:35,050 [INFO]  Epoch[7] Time cost=0.099
2020-02-24 20:00:35,053 [INFO]  Saved checkpoint to "model/test_2_CC_Money_imputer_many/model-0007.params"
2020-02-24 20:00:35,061 [INFO]  Epoch[7] Validation-cross-entropy=1.621575
2020-02-24 20:00:35,062 [INFO]  Epoch[7] Validation-CC_Money-accuracy=0.000000
2020-02-24 20:00:35,127 [INFO]  Epoch[8] Batch [0-9]	Speed: 2442.03 samples/sec	cross-entropy=1.091919	CC_Money-accuracy=0.000000
2020-02-24 20:00:35,172 [INFO]  Epoch[8] Train-cross-entropy=1.003166
2020-02-24 20:00:35,173 [INFO]  Epoch[8] Train-CC_Money-accuracy=0.000000
2020-02-24 20:00:35,174 [INFO]  Epoch[8] Time cost=0.111
2020-02-24 20:00:35,177 [INFO]  Saved checkpoint to "model/test_2_CC_Money_imputer_many/model-0008.params"
2020-02-24 20:00:35,189 [INFO]  Epoch[8] Validation-cross-entropy=1.373201
2020-02-24 20:00:35,191 [INFO]  Epoch[8] Validation-CC_Money-accuracy=0.000000
2020-02-24 20:00:35,259 [INFO]  Epoch[9] Batch [0-9]	Speed: 2438.75 samples/sec	cross-entropy=0.851556	CC_Money-accuracy=0.000000
2020-02-24 20:00:35,305 [INFO]  Epoch[9] Train-cross-entropy=0.728368
2020-02-24 20:00:35,306 [INFO]  Epoch[9] Train-CC_Money-accuracy=0.000000
2020-02-24 20:00:35,307 [INFO]  Epoch[9] Time cost=0.115
2020-02-24 20:00:35,310 [INFO]  Saved checkpoint to "model/test_2_CC_Money_imputer_many/model-0009.params"
2020-02-24 20:00:35,322 [INFO]  Epoch[9] Validation-cross-entropy=1.380048
2020-02-24 20:00:35,324 [INFO]  Epoch[9] Validation-CC_Money-accuracy=0.000000
2020-02-24 20:00:35,388 [INFO]  Epoch[10] Batch [0-9]	Speed: 2626.58 samples/sec	cross-entropy=0.687281	CC_Money-accuracy=0.000000
2020-02-24 20:00:35,433 [INFO]  Epoch[10] Train-cross-entropy=0.581568
2020-02-24 20:00:35,434 [INFO]  Epoch[10] Train-CC_Money-accuracy=0.000000
2020-02-24 20:00:35,435 [INFO]  Epoch[10] Time cost=0.110
2020-02-24 20:00:35,437 [INFO]  Saved checkpoint to "model/test_2_CC_Money_imputer_many/model-0010.params"
2020-02-24 20:00:35,450 [INFO]  Epoch[10] Validation-cross-entropy=1.315326
2020-02-24 20:00:35,451 [INFO]  Epoch[10] Validation-CC_Money-accuracy=0.000000
2020-02-24 20:00:35,526 [INFO]  Epoch[11] Batch [0-9]	Speed: 2189.72 samples/sec	cross-entropy=0.582679	CC_Money-accuracy=0.000000
2020-02-24 20:00:35,576 [INFO]  Epoch[11] Train-cross-entropy=0.527665
2020-02-24 20:00:35,577 [INFO]  Epoch[11] Train-CC_Money-accuracy=0.000000
2020-02-24 20:00:35,578 [INFO]  Epoch[11] Time cost=0.125
2020-02-24 20:00:35,581 [INFO]  Saved checkpoint to "model/test_2_CC_Money_imputer_many/model-0011.params"
2020-02-24 20:00:35,589 [INFO]  Epoch[11] Validation-cross-entropy=1.378905
2020-02-24 20:00:35,590 [INFO]  Epoch[11] Validation-CC_Money-accuracy=0.000000
2020-02-24 20:00:35,643 [INFO]  Epoch[12] Batch [0-9]	Speed: 3032.32 samples/sec	cross-entropy=0.595524	CC_Money-accuracy=0.000000
2020-02-24 20:00:35,683 [INFO]  Epoch[12] Train-cross-entropy=0.429058
2020-02-24 20:00:35,685 [INFO]  Epoch[12] Train-CC_Money-accuracy=0.000000
2020-02-24 20:00:35,686 [INFO]  Epoch[12] Time cost=0.094
2020-02-24 20:00:35,689 [INFO]  Saved checkpoint to "model/test_2_CC_Money_imputer_many/model-0012.params"
2020-02-24 20:00:35,697 [INFO]  Epoch[12] Validation-cross-entropy=1.376248
2020-02-24 20:00:35,699 [INFO]  Epoch[12] Validation-CC_Money-accuracy=0.000000
2020-02-24 20:00:35,756 [INFO]  Epoch[13] Batch [0-9]	Speed: 2792.35 samples/sec	cross-entropy=0.615024	CC_Money-accuracy=0.000000
2020-02-24 20:00:35,796 [INFO]  Epoch[13] Train-cross-entropy=0.559234
2020-02-24 20:00:35,797 [INFO]  Epoch[13] Train-CC_Money-accuracy=0.000000
2020-02-24 20:00:35,797 [INFO]  Epoch[13] Time cost=0.098
2020-02-24 20:00:35,800 [INFO]  Saved checkpoint to "model/test_2_CC_Money_imputer_many/model-0013.params"
2020-02-24 20:00:35,809 [INFO]  Epoch[13] Validation-cross-entropy=1.813853
2020-02-24 20:00:35,810 [INFO]  Epoch[13] Validation-CC_Money-accuracy=0.000000
2020-02-24 20:00:35,870 [INFO]  Epoch[14] Batch [0-9]	Speed: 2616.92 samples/sec	cross-entropy=0.770725	CC_Money-accuracy=0.000000
2020-02-24 20:00:35,910 [INFO]  Epoch[14] Train-cross-entropy=0.528168
2020-02-24 20:00:35,911 [INFO]  Epoch[14] Train-CC_Money-accuracy=0.000000
2020-02-24 20:00:35,912 [INFO]  Epoch[14] Time cost=0.101
2020-02-24 20:00:35,915 [INFO]  Saved checkpoint to "model/test_2_CC_Money_imputer_many/model-0014.params"
2020-02-24 20:00:35,924 [INFO]  Epoch[14] Validation-cross-entropy=1.225714
2020-02-24 20:00:35,925 [INFO]  Epoch[14] Validation-CC_Money-accuracy=0.000000
2020-02-24 20:00:35,982 [INFO]  Epoch[15] Batch [0-9]	Speed: 2812.64 samples/sec	cross-entropy=0.727141	CC_Money-accuracy=0.000000
2020-02-24 20:00:36,022 [INFO]  Epoch[15] Train-cross-entropy=0.522592
2020-02-24 20:00:36,026 [INFO]  Epoch[15] Train-CC_Money-accuracy=0.000000
2020-02-24 20:00:36,027 [INFO]  Epoch[15] Time cost=0.101
2020-02-24 20:00:36,031 [INFO]  Saved checkpoint to "model/test_2_CC_Money_imputer_many/model-0015.params"
2020-02-24 20:00:36,039 [INFO]  Epoch[15] Validation-cross-entropy=1.664433
2020-02-24 20:00:36,040 [INFO]  Epoch[15] Validation-CC_Money-accuracy=0.000000
2020-02-24 20:00:36,093 [INFO]  Epoch[16] Batch [0-9]	Speed: 3034.04 samples/sec	cross-entropy=0.638375	CC_Money-accuracy=0.000000
2020-02-24 20:00:36,133 [INFO]  Epoch[16] Train-cross-entropy=0.443483
2020-02-24 20:00:36,134 [INFO]  Epoch[16] Train-CC_Money-accuracy=0.000000
2020-02-24 20:00:36,136 [INFO]  Epoch[16] Time cost=0.095
2020-02-24 20:00:36,139 [INFO]  Saved checkpoint to "model/test_2_CC_Money_imputer_many/model-0016.params"
2020-02-24 20:00:36,147 [INFO]  Epoch[16] Validation-cross-entropy=1.102424
2020-02-24 20:00:36,149 [INFO]  Epoch[16] Validation-CC_Money-accuracy=0.000000
2020-02-24 20:00:36,206 [INFO]  Epoch[17] Batch [0-9]	Speed: 2822.02 samples/sec	cross-entropy=0.589837	CC_Money-accuracy=0.000000
2020-02-24 20:00:36,252 [INFO]  Epoch[17] Train-cross-entropy=0.418593
2020-02-24 20:00:36,253 [INFO]  Epoch[17] Train-CC_Money-accuracy=0.000000
2020-02-24 20:00:36,254 [INFO]  Epoch[17] Time cost=0.104
2020-02-24 20:00:36,256 [INFO]  Saved checkpoint to "model/test_2_CC_Money_imputer_many/model-0017.params"
2020-02-24 20:00:36,269 [INFO]  Epoch[17] Validation-cross-entropy=1.615639
2020-02-24 20:00:36,270 [INFO]  Epoch[17] Validation-CC_Money-accuracy=0.000000
2020-02-24 20:00:36,329 [INFO]  Epoch[18] Batch [0-9]	Speed: 2779.33 samples/sec	cross-entropy=0.426901	CC_Money-accuracy=0.000000
2020-02-24 20:00:36,369 [INFO]  Epoch[18] Train-cross-entropy=0.387595
2020-02-24 20:00:36,370 [INFO]  Epoch[18] Train-CC_Money-accuracy=0.000000
2020-02-24 20:00:36,371 [INFO]  Epoch[18] Time cost=0.099
2020-02-24 20:00:36,374 [INFO]  Saved checkpoint to "model/test_2_CC_Money_imputer_many/model-0018.params"
2020-02-24 20:00:36,383 [INFO]  Epoch[18] Validation-cross-entropy=1.606824
2020-02-24 20:00:36,384 [INFO]  Epoch[18] Validation-CC_Money-accuracy=0.000000
2020-02-24 20:00:36,443 [INFO]  Epoch[19] Batch [0-9]	Speed: 2667.06 samples/sec	cross-entropy=0.574002	CC_Money-accuracy=0.000000
2020-02-24 20:00:36,483 [INFO]  Epoch[19] Train-cross-entropy=0.385495
2020-02-24 20:00:36,484 [INFO]  Epoch[19] Train-CC_Money-accuracy=0.000000
2020-02-24 20:00:36,485 [INFO]  Epoch[19] Time cost=0.100
2020-02-24 20:00:36,488 [INFO]  Saved checkpoint to "model/test_2_CC_Money_imputer_many/model-0019.params"
2020-02-24 20:00:36,496 [INFO]  Epoch[19] Validation-cross-entropy=2.231116
2020-02-24 20:00:36,497 [INFO]  Epoch[19] Validation-CC_Money-accuracy=0.000000
2020-02-24 20:00:36,563 [INFO]  Epoch[20] Batch [0-9]	Speed: 2395.26 samples/sec	cross-entropy=0.448646	CC_Money-accuracy=0.000000
2020-02-24 20:00:36,614 [INFO]  Epoch[20] Train-cross-entropy=0.419307
2020-02-24 20:00:36,615 [INFO]  Epoch[20] Train-CC_Money-accuracy=0.000000
2020-02-24 20:00:36,616 [INFO]  Epoch[20] Time cost=0.118
2020-02-24 20:00:36,619 [INFO]  Saved checkpoint to "model/test_2_CC_Money_imputer_many/model-0020.params"
2020-02-24 20:00:36,628 [INFO]  Epoch[20] Validation-cross-entropy=2.379812
2020-02-24 20:00:36,629 [INFO]  Epoch[20] Validation-CC_Money-accuracy=0.000000
2020-02-24 20:00:36,694 [INFO]  Epoch[21] Batch [0-9]	Speed: 2401.48 samples/sec	cross-entropy=0.666481	CC_Money-accuracy=0.000000
2020-02-24 20:00:36,736 [INFO]  Epoch[21] Train-cross-entropy=0.421724
2020-02-24 20:00:36,737 [INFO]  Epoch[21] Train-CC_Money-accuracy=0.000000
2020-02-24 20:00:36,738 [INFO]  Epoch[21] Time cost=0.108
2020-02-24 20:00:36,741 [INFO]  Saved checkpoint to "model/test_2_CC_Money_imputer_many/model-0021.params"
2020-02-24 20:00:36,749 [INFO]  No improvement detected for 5 epochs compared to 1.1024243831634521 last error obtained: 2.9325044751167297, stopping here
2020-02-24 20:00:36,750 [INFO]  
========== done (2.5984442234039307 s) fit model
2020-02-24 20:00:38,718 [INFO]  
========== start: fit model
2020-02-24 20:00:38,719 [WARNING]  Already bound, ignoring bind()
2020-02-24 20:00:38,791 [INFO]  Epoch[0] Batch [0-9]	Speed: 2278.54 samples/sec	cross-entropy=11.750223	CC_Money-accuracy=0.000000
2020-02-24 20:00:38,836 [INFO]  Epoch[0] Train-cross-entropy=8.074836
2020-02-24 20:00:38,837 [INFO]  Epoch[0] Train-CC_Money-accuracy=0.000000
2020-02-24 20:00:38,838 [INFO]  Epoch[0] Time cost=0.117
2020-02-24 20:00:38,841 [INFO]  Saved checkpoint to "model/test_3_CC_Money_imputer_many/model-0000.params"
2020-02-24 20:00:38,853 [INFO]  Epoch[0] Validation-cross-entropy=5.633642
2020-02-24 20:00:38,855 [INFO]  Epoch[0] Validation-CC_Money-accuracy=0.000000
2020-02-24 20:00:38,923 [INFO]  Epoch[1] Batch [0-9]	Speed: 2445.03 samples/sec	cross-entropy=5.042870	CC_Money-accuracy=0.000000
2020-02-24 20:00:38,963 [INFO]  Epoch[1] Train-cross-entropy=3.767256
2020-02-24 20:00:38,965 [INFO]  Epoch[1] Train-CC_Money-accuracy=0.000000
2020-02-24 20:00:38,966 [INFO]  Epoch[1] Time cost=0.109
2020-02-24 20:00:38,969 [INFO]  Saved checkpoint to "model/test_3_CC_Money_imputer_many/model-0001.params"
2020-02-24 20:00:38,978 [INFO]  Epoch[1] Validation-cross-entropy=3.809187
2020-02-24 20:00:38,979 [INFO]  Epoch[1] Validation-CC_Money-accuracy=0.000000
2020-02-24 20:00:39,040 [INFO]  Epoch[2] Batch [0-9]	Speed: 2635.94 samples/sec	cross-entropy=3.312628	CC_Money-accuracy=0.000000
2020-02-24 20:00:39,079 [INFO]  Epoch[2] Train-cross-entropy=2.646447
2020-02-24 20:00:39,081 [INFO]  Epoch[2] Train-CC_Money-accuracy=0.000000
2020-02-24 20:00:39,081 [INFO]  Epoch[2] Time cost=0.101
2020-02-24 20:00:39,084 [INFO]  Saved checkpoint to "model/test_3_CC_Money_imputer_many/model-0002.params"
2020-02-24 20:00:39,093 [INFO]  Epoch[2] Validation-cross-entropy=2.765367
2020-02-24 20:00:39,094 [INFO]  Epoch[2] Validation-CC_Money-accuracy=0.000000
2020-02-24 20:00:39,151 [INFO]  Epoch[3] Batch [0-9]	Speed: 2780.72 samples/sec	cross-entropy=2.262631	CC_Money-accuracy=0.000000
2020-02-24 20:00:39,191 [INFO]  Epoch[3] Train-cross-entropy=2.083672
2020-02-24 20:00:39,192 [INFO]  Epoch[3] Train-CC_Money-accuracy=0.000000
2020-02-24 20:00:39,193 [INFO]  Epoch[3] Time cost=0.099
2020-02-24 20:00:39,196 [INFO]  Saved checkpoint to "model/test_3_CC_Money_imputer_many/model-0003.params"
2020-02-24 20:00:39,205 [INFO]  Epoch[3] Validation-cross-entropy=2.060744
2020-02-24 20:00:39,206 [INFO]  Epoch[3] Validation-CC_Money-accuracy=0.000000
2020-02-24 20:00:39,263 [INFO]  Epoch[4] Batch [0-9]	Speed: 2814.54 samples/sec	cross-entropy=1.554425	CC_Money-accuracy=0.000000
2020-02-24 20:00:39,303 [INFO]  Epoch[4] Train-cross-entropy=1.484625
2020-02-24 20:00:39,305 [INFO]  Epoch[4] Train-CC_Money-accuracy=0.000000
2020-02-24 20:00:39,305 [INFO]  Epoch[4] Time cost=0.098
2020-02-24 20:00:39,308 [INFO]  Saved checkpoint to "model/test_3_CC_Money_imputer_many/model-0004.params"
2020-02-24 20:00:39,316 [INFO]  Epoch[4] Validation-cross-entropy=1.667974
2020-02-24 20:00:39,317 [INFO]  Epoch[4] Validation-CC_Money-accuracy=0.000000
2020-02-24 20:00:39,376 [INFO]  Epoch[5] Batch [0-9]	Speed: 2741.81 samples/sec	cross-entropy=1.152966	CC_Money-accuracy=0.000000
2020-02-24 20:00:39,415 [INFO]  Epoch[5] Train-cross-entropy=1.239860
2020-02-24 20:00:39,416 [INFO]  Epoch[5] Train-CC_Money-accuracy=0.000000
2020-02-24 20:00:39,417 [INFO]  Epoch[5] Time cost=0.099
2020-02-24 20:00:39,420 [INFO]  Saved checkpoint to "model/test_3_CC_Money_imputer_many/model-0005.params"
2020-02-24 20:00:39,429 [INFO]  Epoch[5] Validation-cross-entropy=1.591402
2020-02-24 20:00:39,430 [INFO]  Epoch[5] Validation-CC_Money-accuracy=0.000000
2020-02-24 20:00:39,488 [INFO]  Epoch[6] Batch [0-9]	Speed: 2801.35 samples/sec	cross-entropy=1.090999	CC_Money-accuracy=0.000000
2020-02-24 20:00:39,529 [INFO]  Epoch[6] Train-cross-entropy=1.151728
2020-02-24 20:00:39,530 [INFO]  Epoch[6] Train-CC_Money-accuracy=0.000000
2020-02-24 20:00:39,531 [INFO]  Epoch[6] Time cost=0.100
2020-02-24 20:00:39,534 [INFO]  Saved checkpoint to "model/test_3_CC_Money_imputer_many/model-0006.params"
2020-02-24 20:00:39,543 [INFO]  Epoch[6] Validation-cross-entropy=1.568818
2020-02-24 20:00:39,544 [INFO]  Epoch[6] Validation-CC_Money-accuracy=0.000000
2020-02-24 20:00:39,601 [INFO]  Epoch[7] Batch [0-9]	Speed: 2850.25 samples/sec	cross-entropy=0.999843	CC_Money-accuracy=0.000000
2020-02-24 20:00:39,641 [INFO]  Epoch[7] Train-cross-entropy=0.992799
2020-02-24 20:00:39,642 [INFO]  Epoch[7] Train-CC_Money-accuracy=0.000000
2020-02-24 20:00:39,643 [INFO]  Epoch[7] Time cost=0.097
2020-02-24 20:00:39,645 [INFO]  Saved checkpoint to "model/test_3_CC_Money_imputer_many/model-0007.params"
2020-02-24 20:00:39,654 [INFO]  Epoch[7] Validation-cross-entropy=1.617988
2020-02-24 20:00:39,655 [INFO]  Epoch[7] Validation-CC_Money-accuracy=0.000000
2020-02-24 20:00:39,707 [INFO]  Epoch[8] Batch [0-9]	Speed: 3074.63 samples/sec	cross-entropy=1.000895	CC_Money-accuracy=0.000000
2020-02-24 20:00:39,754 [INFO]  Epoch[8] Train-cross-entropy=0.911345
2020-02-24 20:00:39,755 [INFO]  Epoch[8] Train-CC_Money-accuracy=0.000000
2020-02-24 20:00:39,756 [INFO]  Epoch[8] Time cost=0.100
2020-02-24 20:00:39,759 [INFO]  Saved checkpoint to "model/test_3_CC_Money_imputer_many/model-0008.params"
2020-02-24 20:00:39,767 [INFO]  Epoch[8] Validation-cross-entropy=1.607974
2020-02-24 20:00:39,768 [INFO]  Epoch[8] Validation-CC_Money-accuracy=0.000000
2020-02-24 20:00:39,821 [INFO]  Epoch[9] Batch [0-9]	Speed: 3063.15 samples/sec	cross-entropy=0.779321	CC_Money-accuracy=0.000000
2020-02-24 20:00:39,860 [INFO]  Epoch[9] Train-cross-entropy=0.718896
2020-02-24 20:00:39,861 [INFO]  Epoch[9] Train-CC_Money-accuracy=0.000000
2020-02-24 20:00:39,863 [INFO]  Epoch[9] Time cost=0.094
2020-02-24 20:00:39,866 [INFO]  Saved checkpoint to "model/test_3_CC_Money_imputer_many/model-0009.params"
2020-02-24 20:00:39,874 [INFO]  Epoch[9] Validation-cross-entropy=1.847032
2020-02-24 20:00:39,876 [INFO]  Epoch[9] Validation-CC_Money-accuracy=0.000000
2020-02-24 20:00:39,934 [INFO]  Epoch[10] Batch [0-9]	Speed: 2778.98 samples/sec	cross-entropy=0.818773	CC_Money-accuracy=0.000000
2020-02-24 20:00:39,983 [INFO]  Epoch[10] Train-cross-entropy=0.707722
2020-02-24 20:00:39,984 [INFO]  Epoch[10] Train-CC_Money-accuracy=0.000000
2020-02-24 20:00:39,985 [INFO]  Epoch[10] Time cost=0.108
2020-02-24 20:00:39,988 [INFO]  Saved checkpoint to "model/test_3_CC_Money_imputer_many/model-0010.params"
2020-02-24 20:00:39,996 [INFO]  No improvement detected for 5 epochs compared to 1.5914021730422974 last error obtained: 1.6915051937103271, stopping here
2020-02-24 20:00:39,997 [INFO]  
========== done (1.2786638736724854 s) fit model
2020-02-24 20:00:41,718 [INFO]  
========== start: fit model
2020-02-24 20:00:41,719 [WARNING]  Already bound, ignoring bind()
2020-02-24 20:00:41,784 [INFO]  Epoch[0] Batch [0-9]	Speed: 2505.06 samples/sec	cross-entropy=9.957586	CC_Money-accuracy=0.000000
2020-02-24 20:00:41,822 [INFO]  Epoch[0] Train-cross-entropy=7.413884
2020-02-24 20:00:41,824 [INFO]  Epoch[0] Train-CC_Money-accuracy=0.000000
2020-02-24 20:00:41,825 [INFO]  Epoch[0] Time cost=0.104
2020-02-24 20:00:41,828 [INFO]  Saved checkpoint to "model/test_4_CC_Money_imputer_many/model-0000.params"
2020-02-24 20:00:41,837 [INFO]  Epoch[0] Validation-cross-entropy=6.481943
2020-02-24 20:00:41,838 [INFO]  Epoch[0] Validation-CC_Money-accuracy=0.000000
2020-02-24 20:00:41,892 [INFO]  Epoch[1] Batch [0-9]	Speed: 3036.77 samples/sec	cross-entropy=4.391124	CC_Money-accuracy=0.000000
2020-02-24 20:00:41,931 [INFO]  Epoch[1] Train-cross-entropy=3.662884
2020-02-24 20:00:41,932 [INFO]  Epoch[1] Train-CC_Money-accuracy=0.000000
2020-02-24 20:00:41,933 [INFO]  Epoch[1] Time cost=0.094
2020-02-24 20:00:41,936 [INFO]  Saved checkpoint to "model/test_4_CC_Money_imputer_many/model-0001.params"
2020-02-24 20:00:41,944 [INFO]  Epoch[1] Validation-cross-entropy=3.979061
2020-02-24 20:00:41,945 [INFO]  Epoch[1] Validation-CC_Money-accuracy=0.000000
2020-02-24 20:00:42,012 [INFO]  Epoch[2] Batch [0-9]	Speed: 2347.55 samples/sec	cross-entropy=2.684887	CC_Money-accuracy=0.000000
2020-02-24 20:00:42,056 [INFO]  Epoch[2] Train-cross-entropy=2.765733
2020-02-24 20:00:42,057 [INFO]  Epoch[2] Train-CC_Money-accuracy=0.000000
2020-02-24 20:00:42,058 [INFO]  Epoch[2] Time cost=0.112
2020-02-24 20:00:42,061 [INFO]  Saved checkpoint to "model/test_4_CC_Money_imputer_many/model-0002.params"
2020-02-24 20:00:42,069 [INFO]  Epoch[2] Validation-cross-entropy=3.567904
2020-02-24 20:00:42,071 [INFO]  Epoch[2] Validation-CC_Money-accuracy=0.000000
2020-02-24 20:00:42,130 [INFO]  Epoch[3] Batch [0-9]	Speed: 2667.47 samples/sec	cross-entropy=2.169875	CC_Money-accuracy=0.000000
2020-02-24 20:00:42,170 [INFO]  Epoch[3] Train-cross-entropy=2.029686
2020-02-24 20:00:42,171 [INFO]  Epoch[3] Train-CC_Money-accuracy=0.000000
2020-02-24 20:00:42,172 [INFO]  Epoch[3] Time cost=0.100
2020-02-24 20:00:42,174 [INFO]  Saved checkpoint to "model/test_4_CC_Money_imputer_many/model-0003.params"
2020-02-24 20:00:42,183 [INFO]  Epoch[3] Validation-cross-entropy=2.182950
2020-02-24 20:00:42,184 [INFO]  Epoch[3] Validation-CC_Money-accuracy=0.000000
2020-02-24 20:00:42,239 [INFO]  Epoch[4] Batch [0-9]	Speed: 2986.29 samples/sec	cross-entropy=1.306862	CC_Money-accuracy=0.000000
2020-02-24 20:00:42,280 [INFO]  Epoch[4] Train-cross-entropy=1.257388
2020-02-24 20:00:42,282 [INFO]  Epoch[4] Train-CC_Money-accuracy=0.000000
2020-02-24 20:00:42,283 [INFO]  Epoch[4] Time cost=0.098
2020-02-24 20:00:42,286 [INFO]  Saved checkpoint to "model/test_4_CC_Money_imputer_many/model-0004.params"
2020-02-24 20:00:42,295 [INFO]  Epoch[4] Validation-cross-entropy=1.795316
2020-02-24 20:00:42,296 [INFO]  Epoch[4] Validation-CC_Money-accuracy=0.000000
2020-02-24 20:00:42,353 [INFO]  Epoch[5] Batch [0-9]	Speed: 2815.48 samples/sec	cross-entropy=0.979307	CC_Money-accuracy=0.000000
2020-02-24 20:00:42,392 [INFO]  Epoch[5] Train-cross-entropy=0.863373
2020-02-24 20:00:42,393 [INFO]  Epoch[5] Train-CC_Money-accuracy=0.000000
2020-02-24 20:00:42,394 [INFO]  Epoch[5] Time cost=0.097
2020-02-24 20:00:42,397 [INFO]  Saved checkpoint to "model/test_4_CC_Money_imputer_many/model-0005.params"
2020-02-24 20:00:42,405 [INFO]  Epoch[5] Validation-cross-entropy=1.522962
2020-02-24 20:00:42,407 [INFO]  Epoch[5] Validation-CC_Money-accuracy=0.000000
2020-02-24 20:00:42,460 [INFO]  Epoch[6] Batch [0-9]	Speed: 3042.32 samples/sec	cross-entropy=0.767812	CC_Money-accuracy=0.000000
2020-02-24 20:00:42,498 [INFO]  Epoch[6] Train-cross-entropy=0.658366
2020-02-24 20:00:42,500 [INFO]  Epoch[6] Train-CC_Money-accuracy=0.000000
2020-02-24 20:00:42,500 [INFO]  Epoch[6] Time cost=0.093
2020-02-24 20:00:42,503 [INFO]  Saved checkpoint to "model/test_4_CC_Money_imputer_many/model-0006.params"
2020-02-24 20:00:42,512 [INFO]  Epoch[6] Validation-cross-entropy=1.639926
2020-02-24 20:00:42,513 [INFO]  Epoch[6] Validation-CC_Money-accuracy=0.000000
2020-02-24 20:00:42,574 [INFO]  Epoch[7] Batch [0-9]	Speed: 2587.96 samples/sec	cross-entropy=0.674632	CC_Money-accuracy=0.000000
2020-02-24 20:00:42,613 [INFO]  Epoch[7] Train-cross-entropy=0.563083
2020-02-24 20:00:42,615 [INFO]  Epoch[7] Train-CC_Money-accuracy=0.000000
2020-02-24 20:00:42,616 [INFO]  Epoch[7] Time cost=0.102
2020-02-24 20:00:42,619 [INFO]  Saved checkpoint to "model/test_4_CC_Money_imputer_many/model-0007.params"
2020-02-24 20:00:42,627 [INFO]  Epoch[7] Validation-cross-entropy=1.463989
2020-02-24 20:00:42,629 [INFO]  Epoch[7] Validation-CC_Money-accuracy=0.000000
2020-02-24 20:00:42,695 [INFO]  Epoch[8] Batch [0-9]	Speed: 2396.03 samples/sec	cross-entropy=0.686075	CC_Money-accuracy=0.000000
2020-02-24 20:00:42,746 [INFO]  Epoch[8] Train-cross-entropy=0.564463
2020-02-24 20:00:42,747 [INFO]  Epoch[8] Train-CC_Money-accuracy=0.000000
2020-02-24 20:00:42,748 [INFO]  Epoch[8] Time cost=0.118
2020-02-24 20:00:42,750 [INFO]  Saved checkpoint to "model/test_4_CC_Money_imputer_many/model-0008.params"
2020-02-24 20:00:42,763 [INFO]  Epoch[8] Validation-cross-entropy=1.861691
2020-02-24 20:00:42,764 [INFO]  Epoch[8] Validation-CC_Money-accuracy=0.000000
2020-02-24 20:00:42,832 [INFO]  Epoch[9] Batch [0-9]	Speed: 2478.03 samples/sec	cross-entropy=0.729016	CC_Money-accuracy=0.000000
2020-02-24 20:00:42,877 [INFO]  Epoch[9] Train-cross-entropy=0.671436
2020-02-24 20:00:42,878 [INFO]  Epoch[9] Train-CC_Money-accuracy=0.000000
2020-02-24 20:00:42,879 [INFO]  Epoch[9] Time cost=0.113
2020-02-24 20:00:42,881 [INFO]  Saved checkpoint to "model/test_4_CC_Money_imputer_many/model-0009.params"
2020-02-24 20:00:42,894 [INFO]  Epoch[9] Validation-cross-entropy=1.759170
2020-02-24 20:00:42,895 [INFO]  Epoch[9] Validation-CC_Money-accuracy=0.000000
2020-02-24 20:00:42,970 [INFO]  Epoch[10] Batch [0-9]	Speed: 2207.14 samples/sec	cross-entropy=0.842678	CC_Money-accuracy=0.000000
2020-02-24 20:00:43,017 [INFO]  Epoch[10] Train-cross-entropy=0.569221
2020-02-24 20:00:43,018 [INFO]  Epoch[10] Train-CC_Money-accuracy=0.000000
2020-02-24 20:00:43,019 [INFO]  Epoch[10] Time cost=0.123
2020-02-24 20:00:43,022 [INFO]  Saved checkpoint to "model/test_4_CC_Money_imputer_many/model-0010.params"
2020-02-24 20:00:43,030 [INFO]  Epoch[10] Validation-cross-entropy=1.678229
2020-02-24 20:00:43,031 [INFO]  Epoch[10] Validation-CC_Money-accuracy=0.000000
2020-02-24 20:00:43,085 [INFO]  Epoch[11] Batch [0-9]	Speed: 3001.16 samples/sec	cross-entropy=0.887785	CC_Money-accuracy=0.000000
2020-02-24 20:00:43,125 [INFO]  Epoch[11] Train-cross-entropy=1.183207
2020-02-24 20:00:43,126 [INFO]  Epoch[11] Train-CC_Money-accuracy=0.000000
2020-02-24 20:00:43,127 [INFO]  Epoch[11] Time cost=0.095
2020-02-24 20:00:43,130 [INFO]  Saved checkpoint to "model/test_4_CC_Money_imputer_many/model-0011.params"
2020-02-24 20:00:43,138 [INFO]  Epoch[11] Validation-cross-entropy=1.456450
2020-02-24 20:00:43,139 [INFO]  Epoch[11] Validation-CC_Money-accuracy=0.000000
2020-02-24 20:00:43,205 [INFO]  Epoch[12] Batch [0-9]	Speed: 2400.98 samples/sec	cross-entropy=0.795156	CC_Money-accuracy=0.000000
2020-02-24 20:00:43,248 [INFO]  Epoch[12] Train-cross-entropy=1.499917
2020-02-24 20:00:43,249 [INFO]  Epoch[12] Train-CC_Money-accuracy=0.000000
2020-02-24 20:00:43,250 [INFO]  Epoch[12] Time cost=0.110
2020-02-24 20:00:43,253 [INFO]  Saved checkpoint to "model/test_4_CC_Money_imputer_many/model-0012.params"
2020-02-24 20:00:43,261 [INFO]  Epoch[12] Validation-cross-entropy=1.628807
2020-02-24 20:00:43,262 [INFO]  Epoch[12] Validation-CC_Money-accuracy=0.000000
2020-02-24 20:00:43,328 [INFO]  Epoch[13] Batch [0-9]	Speed: 2393.59 samples/sec	cross-entropy=1.052808	CC_Money-accuracy=0.000000
2020-02-24 20:00:43,372 [INFO]  Epoch[13] Train-cross-entropy=1.435487
2020-02-24 20:00:43,373 [INFO]  Epoch[13] Train-CC_Money-accuracy=0.000000
2020-02-24 20:00:43,374 [INFO]  Epoch[13] Time cost=0.111
2020-02-24 20:00:43,377 [INFO]  Saved checkpoint to "model/test_4_CC_Money_imputer_many/model-0013.params"
2020-02-24 20:00:43,385 [INFO]  Epoch[13] Validation-cross-entropy=1.541085
2020-02-24 20:00:43,386 [INFO]  Epoch[13] Validation-CC_Money-accuracy=0.000000
2020-02-24 20:00:43,452 [INFO]  Epoch[14] Batch [0-9]	Speed: 2420.09 samples/sec	cross-entropy=1.585266	CC_Money-accuracy=0.000000
2020-02-24 20:00:43,494 [INFO]  Epoch[14] Train-cross-entropy=1.319889
2020-02-24 20:00:43,495 [INFO]  Epoch[14] Train-CC_Money-accuracy=0.000000
2020-02-24 20:00:43,496 [INFO]  Epoch[14] Time cost=0.108
2020-02-24 20:00:43,498 [INFO]  Saved checkpoint to "model/test_4_CC_Money_imputer_many/model-0014.params"
2020-02-24 20:00:43,507 [INFO]  Epoch[14] Validation-cross-entropy=2.414057
2020-02-24 20:00:43,508 [INFO]  Epoch[14] Validation-CC_Money-accuracy=0.000000
2020-02-24 20:00:43,567 [INFO]  Epoch[15] Batch [0-9]	Speed: 2698.95 samples/sec	cross-entropy=1.090648	CC_Money-accuracy=0.000000
2020-02-24 20:00:43,617 [INFO]  Epoch[15] Train-cross-entropy=1.115921
2020-02-24 20:00:43,618 [INFO]  Epoch[15] Train-CC_Money-accuracy=0.000000
2020-02-24 20:00:43,619 [INFO]  Epoch[15] Time cost=0.111
2020-02-24 20:00:43,624 [INFO]  Saved checkpoint to "model/test_4_CC_Money_imputer_many/model-0015.params"
2020-02-24 20:00:43,637 [INFO]  Epoch[15] Validation-cross-entropy=2.498611
2020-02-24 20:00:43,639 [INFO]  Epoch[15] Validation-CC_Money-accuracy=0.000000
2020-02-24 20:00:43,706 [INFO]  Epoch[16] Batch [0-9]	Speed: 2544.91 samples/sec	cross-entropy=1.106556	CC_Money-accuracy=0.000000
2020-02-24 20:00:43,755 [INFO]  Epoch[16] Train-cross-entropy=1.181708
2020-02-24 20:00:43,756 [INFO]  Epoch[16] Train-CC_Money-accuracy=0.000000
2020-02-24 20:00:43,760 [INFO]  Epoch[16] Time cost=0.118
2020-02-24 20:00:43,765 [INFO]  Saved checkpoint to "model/test_4_CC_Money_imputer_many/model-0016.params"
2020-02-24 20:00:43,779 [INFO]  No improvement detected for 5 epochs compared to 1.4564499855041504 last error obtained: 2.4582521319389343, stopping here
2020-02-24 20:00:43,781 [INFO]  
========== done (2.0629851818084717 s) fit model
