# Supplementary material for: The two types of society: Computationally revealing recurrent social formations and their evolutionary trajectories
Source: PLoS One. 2020 May 13;15(5):e0232609. doi: 10.1371/journal.pone.0232609 (PMC7219743; doi:10.1371/journal.pone.0232609)
Supplement: S2 File — We include our Python 3 program that begins with the original, untampered Seshat database and performs the entire process of turning it into Shiny Seshat (including all error correction, Complexity Characteristic creation, imputation of missing values, etc.). (ZIP) [file pone.0232609.s004.zip › model/test_0_CC_PolPop_imputer_few/imputer.log]

2020-02-24 19:58:50,220 [INFO]  
========== start: fit model
2020-02-24 19:58:50,220 [WARNING]  Already bound, ignoring bind()
2020-02-24 19:58:50,226 [INFO]  Epoch[0] Batch [0-6]	Speed: 27742.40 samples/sec	cross-entropy=7.254663	CC_PolPop-accuracy=0.000000
2020-02-24 19:58:50,228 [INFO]  Epoch[0] Train-cross-entropy=4.730398
2020-02-24 19:58:50,229 [INFO]  Epoch[0] Train-CC_PolPop-accuracy=0.000000
2020-02-24 19:58:50,229 [INFO]  Epoch[0] Time cost=0.008
2020-02-24 19:58:50,230 [INFO]  Saved checkpoint to "model/test_0_CC_PolPop_imputer_few/model-0000.params"
2020-02-24 19:58:50,231 [INFO]  Epoch[0] Validation-cross-entropy=5.001226
2020-02-24 19:58:50,231 [INFO]  Epoch[0] Validation-CC_PolPop-accuracy=0.000000
2020-02-24 19:58:50,235 [INFO]  Epoch[1] Batch [0-6]	Speed: 28073.15 samples/sec	cross-entropy=3.295819	CC_PolPop-accuracy=0.000000
2020-02-24 19:58:50,238 [INFO]  Epoch[1] Train-cross-entropy=2.274111
2020-02-24 19:58:50,238 [INFO]  Epoch[1] Train-CC_PolPop-accuracy=0.000000
2020-02-24 19:58:50,238 [INFO]  Epoch[1] Time cost=0.007
2020-02-24 19:58:50,239 [INFO]  Saved checkpoint to "model/test_0_CC_PolPop_imputer_few/model-0001.params"
2020-02-24 19:58:50,240 [INFO]  Epoch[1] Validation-cross-entropy=6.214087
2020-02-24 19:58:50,240 [INFO]  Epoch[1] Validation-CC_PolPop-accuracy=0.000000
2020-02-24 19:58:50,245 [INFO]  Epoch[2] Batch [0-6]	Speed: 28141.82 samples/sec	cross-entropy=2.510845	CC_PolPop-accuracy=0.000000
2020-02-24 19:58:50,247 [INFO]  Epoch[2] Train-cross-entropy=1.947058
2020-02-24 19:58:50,247 [INFO]  Epoch[2] Train-CC_PolPop-accuracy=0.000000
2020-02-24 19:58:50,247 [INFO]  Epoch[2] Time cost=0.007
2020-02-24 19:58:50,249 [INFO]  Saved checkpoint to "model/test_0_CC_PolPop_imputer_few/model-0002.params"
2020-02-24 19:58:50,249 [INFO]  Epoch[2] Validation-cross-entropy=1.360635
2020-02-24 19:58:50,249 [INFO]  Epoch[2] Validation-CC_PolPop-accuracy=0.000000
2020-02-24 19:58:50,254 [INFO]  Epoch[3] Batch [0-6]	Speed: 27975.63 samples/sec	cross-entropy=1.456934	CC_PolPop-accuracy=0.000000
2020-02-24 19:58:50,256 [INFO]  Epoch[3] Train-cross-entropy=1.748215
2020-02-24 19:58:50,256 [INFO]  Epoch[3] Train-CC_PolPop-accuracy=0.000000
2020-02-24 19:58:50,256 [INFO]  Epoch[3] Time cost=0.007
2020-02-24 19:58:50,258 [INFO]  Saved checkpoint to "model/test_0_CC_PolPop_imputer_few/model-0003.params"
2020-02-24 19:58:50,259 [INFO]  Epoch[3] Validation-cross-entropy=1.889838
2020-02-24 19:58:50,259 [INFO]  Epoch[3] Validation-CC_PolPop-accuracy=0.000000
2020-02-24 19:58:50,265 [INFO]  Epoch[4] Batch [0-6]	Speed: 17865.52 samples/sec	cross-entropy=1.411097	CC_PolPop-accuracy=0.000000
2020-02-24 19:58:50,268 [INFO]  Epoch[4] Train-cross-entropy=1.418946
2020-02-24 19:58:50,268 [INFO]  Epoch[4] Train-CC_PolPop-accuracy=0.000000
2020-02-24 19:58:50,268 [INFO]  Epoch[4] Time cost=0.009
2020-02-24 19:58:50,270 [INFO]  Saved checkpoint to "model/test_0_CC_PolPop_imputer_few/model-0004.params"
2020-02-24 19:58:50,271 [INFO]  Epoch[4] Validation-cross-entropy=0.808981
2020-02-24 19:58:50,271 [INFO]  Epoch[4] Validation-CC_PolPop-accuracy=0.000000
2020-02-24 19:58:50,278 [INFO]  Epoch[5] Batch [0-6]	Speed: 15643.09 samples/sec	cross-entropy=1.016490	CC_PolPop-accuracy=0.000000
2020-02-24 19:58:50,282 [INFO]  Epoch[5] Train-cross-entropy=1.328303
2020-02-24 19:58:50,282 [INFO]  Epoch[5] Train-CC_PolPop-accuracy=0.000000
2020-02-24 19:58:50,282 [INFO]  Epoch[5] Time cost=0.011
2020-02-24 19:58:50,285 [INFO]  Saved checkpoint to "model/test_0_CC_PolPop_imputer_few/model-0005.params"
2020-02-24 19:58:50,287 [INFO]  Epoch[5] Validation-cross-entropy=1.069684
2020-02-24 19:58:50,287 [INFO]  Epoch[5] Validation-CC_PolPop-accuracy=0.000000
2020-02-24 19:58:50,293 [INFO]  Epoch[6] Batch [0-6]	Speed: 22484.54 samples/sec	cross-entropy=0.934863	CC_PolPop-accuracy=0.000000
2020-02-24 19:58:50,296 [INFO]  Epoch[6] Train-cross-entropy=1.230886
2020-02-24 19:58:50,296 [INFO]  Epoch[6] Train-CC_PolPop-accuracy=0.000000
2020-02-24 19:58:50,296 [INFO]  Epoch[6] Time cost=0.008
2020-02-24 19:58:50,297 [INFO]  Saved checkpoint to "model/test_0_CC_PolPop_imputer_few/model-0006.params"
2020-02-24 19:58:50,299 [INFO]  Epoch[6] Validation-cross-entropy=1.057923
2020-02-24 19:58:50,299 [INFO]  Epoch[6] Validation-CC_PolPop-accuracy=0.000000
2020-02-24 19:58:50,303 [INFO]  Epoch[7] Batch [0-6]	Speed: 25521.53 samples/sec	cross-entropy=0.873919	CC_PolPop-accuracy=0.000000
2020-02-24 19:58:50,306 [INFO]  Epoch[7] Train-cross-entropy=1.095581
2020-02-24 19:58:50,307 [INFO]  Epoch[7] Train-CC_PolPop-accuracy=0.000000
2020-02-24 19:58:50,307 [INFO]  Epoch[7] Time cost=0.008
2020-02-24 19:58:50,308 [INFO]  Saved checkpoint to "model/test_0_CC_PolPop_imputer_few/model-0007.params"
2020-02-24 19:58:50,309 [INFO]  Epoch[7] Validation-cross-entropy=1.031283
2020-02-24 19:58:50,309 [INFO]  Epoch[7] Validation-CC_PolPop-accuracy=0.000000
2020-02-24 19:58:50,315 [INFO]  Epoch[8] Batch [0-6]	Speed: 21206.78 samples/sec	cross-entropy=0.803386	CC_PolPop-accuracy=0.000000
2020-02-24 19:58:50,318 [INFO]  Epoch[8] Train-cross-entropy=1.009558
2020-02-24 19:58:50,318 [INFO]  Epoch[8] Train-CC_PolPop-accuracy=0.000000
2020-02-24 19:58:50,318 [INFO]  Epoch[8] Time cost=0.009
2020-02-24 19:58:50,320 [INFO]  Saved checkpoint to "model/test_0_CC_PolPop_imputer_few/model-0008.params"
2020-02-24 19:58:50,321 [INFO]  Epoch[8] Validation-cross-entropy=0.933809
2020-02-24 19:58:50,321 [INFO]  Epoch[8] Validation-CC_PolPop-accuracy=0.000000
2020-02-24 19:58:50,326 [INFO]  Epoch[9] Batch [0-6]	Speed: 22450.69 samples/sec	cross-entropy=0.735454	CC_PolPop-accuracy=0.000000
2020-02-24 19:58:50,331 [INFO]  Epoch[9] Train-cross-entropy=0.944121
2020-02-24 19:58:50,331 [INFO]  Epoch[9] Train-CC_PolPop-accuracy=0.000000
2020-02-24 19:58:50,331 [INFO]  Epoch[9] Time cost=0.010
2020-02-24 19:58:50,332 [INFO]  Saved checkpoint to "model/test_0_CC_PolPop_imputer_few/model-0009.params"
2020-02-24 19:58:50,334 [INFO]  No improvement detected for 5 epochs compared to 0.8089808970689774 last error obtained: 0.9383742809295654, stopping here
2020-02-24 19:58:50,334 [INFO]  
========== done (0.1143336296081543 s) fit model
2020-02-24 19:58:51,326 [INFO]  
========== start: fit model
2020-02-24 19:58:51,326 [WARNING]  Already bound, ignoring bind()
2020-02-24 19:58:51,331 [INFO]  Epoch[0] Batch [0-6]	Speed: 28139.85 samples/sec	cross-entropy=7.359245	CC_PolPop-accuracy=0.000000
2020-02-24 19:58:51,334 [INFO]  Epoch[0] Train-cross-entropy=6.055759
2020-02-24 19:58:51,334 [INFO]  Epoch[0] Train-CC_PolPop-accuracy=0.000000
2020-02-24 19:58:51,334 [INFO]  Epoch[0] Time cost=0.007
2020-02-24 19:58:51,336 [INFO]  Saved checkpoint to "model/test_1_CC_PolPop_imputer_few/model-0000.params"
2020-02-24 19:58:51,336 [INFO]  Epoch[0] Validation-cross-entropy=5.556280
2020-02-24 19:58:51,336 [INFO]  Epoch[0] Validation-CC_PolPop-accuracy=0.000000
2020-02-24 19:58:51,341 [INFO]  Epoch[1] Batch [0-6]	Speed: 27711.85 samples/sec	cross-entropy=4.089877	CC_PolPop-accuracy=0.000000
2020-02-24 19:58:51,343 [INFO]  Epoch[1] Train-cross-entropy=3.058053
2020-02-24 19:58:51,343 [INFO]  Epoch[1] Train-CC_PolPop-accuracy=0.000000
2020-02-24 19:58:51,343 [INFO]  Epoch[1] Time cost=0.007
2020-02-24 19:58:51,345 [INFO]  Saved checkpoint to "model/test_1_CC_PolPop_imputer_few/model-0001.params"
2020-02-24 19:58:51,346 [INFO]  Epoch[1] Validation-cross-entropy=3.340226
2020-02-24 19:58:51,346 [INFO]  Epoch[1] Validation-CC_PolPop-accuracy=0.000000
2020-02-24 19:58:51,350 [INFO]  Epoch[2] Batch [0-6]	Speed: 27788.35 samples/sec	cross-entropy=1.995062	CC_PolPop-accuracy=0.000000
2020-02-24 19:58:51,353 [INFO]  Epoch[2] Train-cross-entropy=2.566544
2020-02-24 19:58:51,353 [INFO]  Epoch[2] Train-CC_PolPop-accuracy=0.000000
2020-02-24 19:58:51,353 [INFO]  Epoch[2] Time cost=0.007
2020-02-24 19:58:51,355 [INFO]  Saved checkpoint to "model/test_1_CC_PolPop_imputer_few/model-0002.params"
2020-02-24 19:58:51,355 [INFO]  Epoch[2] Validation-cross-entropy=6.154376
2020-02-24 19:58:51,355 [INFO]  Epoch[2] Validation-CC_PolPop-accuracy=0.000000
2020-02-24 19:58:51,360 [INFO]  Epoch[3] Batch [0-6]	Speed: 28357.86 samples/sec	cross-entropy=1.924503	CC_PolPop-accuracy=0.000000
2020-02-24 19:58:51,362 [INFO]  Epoch[3] Train-cross-entropy=1.803596
2020-02-24 19:58:51,362 [INFO]  Epoch[3] Train-CC_PolPop-accuracy=0.000000
2020-02-24 19:58:51,362 [INFO]  Epoch[3] Time cost=0.007
2020-02-24 19:58:51,364 [INFO]  Saved checkpoint to "model/test_1_CC_PolPop_imputer_few/model-0003.params"
2020-02-24 19:58:51,365 [INFO]  Epoch[3] Validation-cross-entropy=2.614501
2020-02-24 19:58:51,365 [INFO]  Epoch[3] Validation-CC_PolPop-accuracy=0.000000
2020-02-24 19:58:51,369 [INFO]  Epoch[4] Batch [0-6]	Speed: 28345.88 samples/sec	cross-entropy=1.376410	CC_PolPop-accuracy=0.000000
2020-02-24 19:58:51,372 [INFO]  Epoch[4] Train-cross-entropy=1.896613
2020-02-24 19:58:51,372 [INFO]  Epoch[4] Train-CC_PolPop-accuracy=0.000000
2020-02-24 19:58:51,372 [INFO]  Epoch[4] Time cost=0.008
2020-02-24 19:58:51,374 [INFO]  Saved checkpoint to "model/test_1_CC_PolPop_imputer_few/model-0004.params"
2020-02-24 19:58:51,375 [INFO]  Epoch[4] Validation-cross-entropy=3.605761
2020-02-24 19:58:51,375 [INFO]  Epoch[4] Validation-CC_PolPop-accuracy=0.000000
2020-02-24 19:58:51,380 [INFO]  Epoch[5] Batch [0-6]	Speed: 22789.97 samples/sec	cross-entropy=1.282557	CC_PolPop-accuracy=0.000000
2020-02-24 19:58:51,384 [INFO]  Epoch[5] Train-cross-entropy=1.448344
2020-02-24 19:58:51,384 [INFO]  Epoch[5] Train-CC_PolPop-accuracy=0.000000
2020-02-24 19:58:51,384 [INFO]  Epoch[5] Time cost=0.009
2020-02-24 19:58:51,386 [INFO]  Saved checkpoint to "model/test_1_CC_PolPop_imputer_few/model-0005.params"
2020-02-24 19:58:51,387 [INFO]  Epoch[5] Validation-cross-entropy=2.149664
2020-02-24 19:58:51,387 [INFO]  Epoch[5] Validation-CC_PolPop-accuracy=0.000000
2020-02-24 19:58:51,392 [INFO]  Epoch[6] Batch [0-6]	Speed: 24751.24 samples/sec	cross-entropy=1.012346	CC_PolPop-accuracy=0.000000
2020-02-24 19:58:51,397 [INFO]  Epoch[6] Train-cross-entropy=1.477110
2020-02-24 19:58:51,397 [INFO]  Epoch[6] Train-CC_PolPop-accuracy=0.000000
2020-02-24 19:58:51,397 [INFO]  Epoch[6] Time cost=0.010
2020-02-24 19:58:51,399 [INFO]  Saved checkpoint to "model/test_1_CC_PolPop_imputer_few/model-0006.params"
2020-02-24 19:58:51,401 [INFO]  Epoch[6] Validation-cross-entropy=2.846558
2020-02-24 19:58:51,401 [INFO]  Epoch[6] Validation-CC_PolPop-accuracy=0.000000
2020-02-24 19:58:51,407 [INFO]  Epoch[7] Batch [0-6]	Speed: 21625.93 samples/sec	cross-entropy=1.007472	CC_PolPop-accuracy=0.000000
2020-02-24 19:58:51,410 [INFO]  Epoch[7] Train-cross-entropy=1.213111
2020-02-24 19:58:51,410 [INFO]  Epoch[7] Train-CC_PolPop-accuracy=0.000000
2020-02-24 19:58:51,410 [INFO]  Epoch[7] Time cost=0.009
2020-02-24 19:58:51,412 [INFO]  Saved checkpoint to "model/test_1_CC_PolPop_imputer_few/model-0007.params"
2020-02-24 19:58:51,413 [INFO]  Epoch[7] Validation-cross-entropy=2.373975
2020-02-24 19:58:51,413 [INFO]  Epoch[7] Validation-CC_PolPop-accuracy=0.000000
2020-02-24 19:58:51,418 [INFO]  Epoch[8] Batch [0-6]	Speed: 23250.56 samples/sec	cross-entropy=0.828812	CC_PolPop-accuracy=0.000000
2020-02-24 19:58:51,421 [INFO]  Epoch[8] Train-cross-entropy=1.183958
2020-02-24 19:58:51,421 [INFO]  Epoch[8] Train-CC_PolPop-accuracy=0.000000
2020-02-24 19:58:51,421 [INFO]  Epoch[8] Time cost=0.008
2020-02-24 19:58:51,423 [INFO]  Saved checkpoint to "model/test_1_CC_PolPop_imputer_few/model-0008.params"
2020-02-24 19:58:51,424 [INFO]  Epoch[8] Validation-cross-entropy=2.439601
2020-02-24 19:58:51,424 [INFO]  Epoch[8] Validation-CC_PolPop-accuracy=0.000000
2020-02-24 19:58:51,429 [INFO]  Epoch[9] Batch [0-6]	Speed: 23692.45 samples/sec	cross-entropy=0.795870	CC_PolPop-accuracy=0.000000
2020-02-24 19:58:51,432 [INFO]  Epoch[9] Train-cross-entropy=1.075868
2020-02-24 19:58:51,432 [INFO]  Epoch[9] Train-CC_PolPop-accuracy=0.000000
2020-02-24 19:58:51,432 [INFO]  Epoch[9] Time cost=0.008
2020-02-24 19:58:51,434 [INFO]  Saved checkpoint to "model/test_1_CC_PolPop_imputer_few/model-0009.params"
2020-02-24 19:58:51,435 [INFO]  Epoch[9] Validation-cross-entropy=2.365221
2020-02-24 19:58:51,435 [INFO]  Epoch[9] Validation-CC_PolPop-accuracy=0.000000
2020-02-24 19:58:51,442 [INFO]  Epoch[10] Batch [0-6]	Speed: 16810.84 samples/sec	cross-entropy=0.734185	CC_PolPop-accuracy=0.000000
2020-02-24 19:58:51,445 [INFO]  Epoch[10] Train-cross-entropy=0.987296
2020-02-24 19:58:51,445 [INFO]  Epoch[10] Train-CC_PolPop-accuracy=0.000000
2020-02-24 19:58:51,445 [INFO]  Epoch[10] Time cost=0.010
2020-02-24 19:58:51,447 [INFO]  Saved checkpoint to "model/test_1_CC_PolPop_imputer_few/model-0010.params"
2020-02-24 19:58:51,450 [INFO]  No improvement detected for 5 epochs compared to 2.14966356754303 last error obtained: 2.214830756187439, stopping here
2020-02-24 19:58:51,450 [INFO]  
========== done (0.12461137771606445 s) fit model
2020-02-24 19:58:52,484 [INFO]  
========== start: fit model
2020-02-24 19:58:52,484 [WARNING]  Already bound, ignoring bind()
2020-02-24 19:58:52,490 [INFO]  Epoch[0] Batch [0-6]	Speed: 27784.51 samples/sec	cross-entropy=16.120125	CC_PolPop-accuracy=0.000000
2020-02-24 19:58:52,492 [INFO]  Epoch[0] Train-cross-entropy=8.779561
2020-02-24 19:58:52,492 [INFO]  Epoch[0] Train-CC_PolPop-accuracy=0.000000
2020-02-24 19:58:52,492 [INFO]  Epoch[0] Time cost=0.007
2020-02-24 19:58:52,494 [INFO]  Saved checkpoint to "model/test_2_CC_PolPop_imputer_few/model-0000.params"
2020-02-24 19:58:52,495 [INFO]  Epoch[0] Validation-cross-entropy=10.365097
2020-02-24 19:58:52,495 [INFO]  Epoch[0] Validation-CC_PolPop-accuracy=0.000000
2020-02-24 19:58:52,499 [INFO]  Epoch[1] Batch [0-6]	Speed: 28411.88 samples/sec	cross-entropy=9.064457	CC_PolPop-accuracy=0.000000
2020-02-24 19:58:52,502 [INFO]  Epoch[1] Train-cross-entropy=4.393828
2020-02-24 19:58:52,502 [INFO]  Epoch[1] Train-CC_PolPop-accuracy=0.000000
2020-02-24 19:58:52,502 [INFO]  Epoch[1] Time cost=0.007
2020-02-24 19:58:52,503 [INFO]  Saved checkpoint to "model/test_2_CC_PolPop_imputer_few/model-0001.params"
2020-02-24 19:58:52,504 [INFO]  Epoch[1] Validation-cross-entropy=3.254842
2020-02-24 19:58:52,504 [INFO]  Epoch[1] Validation-CC_PolPop-accuracy=0.000000
2020-02-24 19:58:52,509 [INFO]  Epoch[2] Batch [0-6]	Speed: 28051.64 samples/sec	cross-entropy=3.848926	CC_PolPop-accuracy=0.000000
2020-02-24 19:58:52,511 [INFO]  Epoch[2] Train-cross-entropy=3.336090
2020-02-24 19:58:52,511 [INFO]  Epoch[2] Train-CC_PolPop-accuracy=0.000000
2020-02-24 19:58:52,511 [INFO]  Epoch[2] Time cost=0.007
2020-02-24 19:58:52,513 [INFO]  Saved checkpoint to "model/test_2_CC_PolPop_imputer_few/model-0002.params"
2020-02-24 19:58:52,514 [INFO]  Epoch[2] Validation-cross-entropy=2.892781
2020-02-24 19:58:52,514 [INFO]  Epoch[2] Validation-CC_PolPop-accuracy=0.000000
2020-02-24 19:58:52,518 [INFO]  Epoch[3] Batch [0-6]	Speed: 28532.68 samples/sec	cross-entropy=2.311613	CC_PolPop-accuracy=0.000000
2020-02-24 19:58:52,521 [INFO]  Epoch[3] Train-cross-entropy=3.021423
2020-02-24 19:58:52,521 [INFO]  Epoch[3] Train-CC_PolPop-accuracy=0.000000
2020-02-24 19:58:52,521 [INFO]  Epoch[3] Time cost=0.007
2020-02-24 19:58:52,522 [INFO]  Saved checkpoint to "model/test_2_CC_PolPop_imputer_few/model-0003.params"
2020-02-24 19:58:52,523 [INFO]  Epoch[3] Validation-cross-entropy=4.147497
2020-02-24 19:58:52,523 [INFO]  Epoch[3] Validation-CC_PolPop-accuracy=0.000000
2020-02-24 19:58:52,529 [INFO]  Epoch[4] Batch [0-6]	Speed: 18457.63 samples/sec	cross-entropy=1.922397	CC_PolPop-accuracy=0.000000
2020-02-24 19:58:52,532 [INFO]  Epoch[4] Train-cross-entropy=2.527562
2020-02-24 19:58:52,532 [INFO]  Epoch[4] Train-CC_PolPop-accuracy=0.000000
2020-02-24 19:58:52,532 [INFO]  Epoch[4] Time cost=0.009
2020-02-24 19:58:52,534 [INFO]  Saved checkpoint to "model/test_2_CC_PolPop_imputer_few/model-0004.params"
2020-02-24 19:58:52,536 [INFO]  Epoch[4] Validation-cross-entropy=3.412825
2020-02-24 19:58:52,536 [INFO]  Epoch[4] Validation-CC_PolPop-accuracy=0.000000
2020-02-24 19:58:52,542 [INFO]  Epoch[5] Batch [0-6]	Speed: 19475.37 samples/sec	cross-entropy=1.577927	CC_PolPop-accuracy=0.000000
2020-02-24 19:58:52,545 [INFO]  Epoch[5] Train-cross-entropy=2.248705
2020-02-24 19:58:52,545 [INFO]  Epoch[5] Train-CC_PolPop-accuracy=0.000000
2020-02-24 19:58:52,545 [INFO]  Epoch[5] Time cost=0.009
2020-02-24 19:58:52,547 [INFO]  Saved checkpoint to "model/test_2_CC_PolPop_imputer_few/model-0005.params"
2020-02-24 19:58:52,549 [INFO]  Epoch[5] Validation-cross-entropy=2.710163
2020-02-24 19:58:52,549 [INFO]  Epoch[5] Validation-CC_PolPop-accuracy=0.000000
2020-02-24 19:58:52,556 [INFO]  Epoch[6] Batch [0-6]	Speed: 19954.07 samples/sec	cross-entropy=1.349886	CC_PolPop-accuracy=0.000000
2020-02-24 19:58:52,559 [INFO]  Epoch[6] Train-cross-entropy=2.058368
2020-02-24 19:58:52,559 [INFO]  Epoch[6] Train-CC_PolPop-accuracy=0.000000
2020-02-24 19:58:52,559 [INFO]  Epoch[6] Time cost=0.010
2020-02-24 19:58:52,561 [INFO]  Saved checkpoint to "model/test_2_CC_PolPop_imputer_few/model-0006.params"
2020-02-24 19:58:52,562 [INFO]  Epoch[6] Validation-cross-entropy=2.862141
2020-02-24 19:58:52,562 [INFO]  Epoch[6] Validation-CC_PolPop-accuracy=0.000000
2020-02-24 19:58:52,566 [INFO]  Epoch[7] Batch [0-6]	Speed: 27007.39 samples/sec	cross-entropy=1.242399	CC_PolPop-accuracy=0.000000
2020-02-24 19:58:52,569 [INFO]  Epoch[7] Train-cross-entropy=1.871218
2020-02-24 19:58:52,569 [INFO]  Epoch[7] Train-CC_PolPop-accuracy=0.000000
2020-02-24 19:58:52,569 [INFO]  Epoch[7] Time cost=0.007
2020-02-24 19:58:52,570 [INFO]  Saved checkpoint to "model/test_2_CC_PolPop_imputer_few/model-0007.params"
2020-02-24 19:58:52,571 [INFO]  Epoch[7] Validation-cross-entropy=2.259483
2020-02-24 19:58:52,571 [INFO]  Epoch[7] Validation-CC_PolPop-accuracy=0.000000
2020-02-24 19:58:52,576 [INFO]  Epoch[8] Batch [0-6]	Speed: 28292.10 samples/sec	cross-entropy=1.133424	CC_PolPop-accuracy=0.000000
2020-02-24 19:58:52,578 [INFO]  Epoch[8] Train-cross-entropy=1.725964
2020-02-24 19:58:52,578 [INFO]  Epoch[8] Train-CC_PolPop-accuracy=0.000000
2020-02-24 19:58:52,578 [INFO]  Epoch[8] Time cost=0.007
2020-02-24 19:58:52,580 [INFO]  Saved checkpoint to "model/test_2_CC_PolPop_imputer_few/model-0008.params"
2020-02-24 19:58:52,581 [INFO]  Epoch[8] Validation-cross-entropy=2.172985
2020-02-24 19:58:52,581 [INFO]  Epoch[8] Validation-CC_PolPop-accuracy=0.000000
2020-02-24 19:58:52,587 [INFO]  Epoch[9] Batch [0-6]	Speed: 22891.03 samples/sec	cross-entropy=1.059817	CC_PolPop-accuracy=0.000000
2020-02-24 19:58:52,590 [INFO]  Epoch[9] Train-cross-entropy=1.607685
2020-02-24 19:58:52,590 [INFO]  Epoch[9] Train-CC_PolPop-accuracy=0.000000
2020-02-24 19:58:52,590 [INFO]  Epoch[9] Time cost=0.009
2020-02-24 19:58:52,592 [INFO]  Saved checkpoint to "model/test_2_CC_PolPop_imputer_few/model-0009.params"
2020-02-24 19:58:52,593 [INFO]  Epoch[9] Validation-cross-entropy=2.006924
2020-02-24 19:58:52,593 [INFO]  Epoch[9] Validation-CC_PolPop-accuracy=0.000000
2020-02-24 19:58:52,598 [INFO]  Epoch[10] Batch [0-6]	Speed: 20388.54 samples/sec	cross-entropy=1.008080	CC_PolPop-accuracy=0.000000
2020-02-24 19:58:52,601 [INFO]  Epoch[10] Train-cross-entropy=1.483216
2020-02-24 19:58:52,601 [INFO]  Epoch[10] Train-CC_PolPop-accuracy=0.000000
2020-02-24 19:58:52,602 [INFO]  Epoch[10] Time cost=0.009
2020-02-24 19:58:52,604 [INFO]  Saved checkpoint to "model/test_2_CC_PolPop_imputer_few/model-0010.params"
2020-02-24 19:58:52,607 [INFO]  Epoch[10] Validation-cross-entropy=1.913147
2020-02-24 19:58:52,607 [INFO]  Epoch[10] Validation-CC_PolPop-accuracy=0.000000
2020-02-24 19:58:52,614 [INFO]  Epoch[11] Batch [0-6]	Speed: 18050.53 samples/sec	cross-entropy=0.959762	CC_PolPop-accuracy=0.000000
2020-02-24 19:58:52,617 [INFO]  Epoch[11] Train-cross-entropy=1.406548
2020-02-24 19:58:52,617 [INFO]  Epoch[11] Train-CC_PolPop-accuracy=0.000000
2020-02-24 19:58:52,617 [INFO]  Epoch[11] Time cost=0.010
2020-02-24 19:58:52,619 [INFO]  Saved checkpoint to "model/test_2_CC_PolPop_imputer_few/model-0011.params"
2020-02-24 19:58:52,620 [INFO]  Epoch[11] Validation-cross-entropy=1.867231
2020-02-24 19:58:52,620 [INFO]  Epoch[11] Validation-CC_PolPop-accuracy=0.000000
2020-02-24 19:58:52,624 [INFO]  Epoch[12] Batch [0-6]	Speed: 27268.94 samples/sec	cross-entropy=0.928059	CC_PolPop-accuracy=0.000000
2020-02-24 19:58:52,627 [INFO]  Epoch[12] Train-cross-entropy=1.311958
2020-02-24 19:58:52,627 [INFO]  Epoch[12] Train-CC_PolPop-accuracy=0.000000
2020-02-24 19:58:52,627 [INFO]  Epoch[12] Time cost=0.007
2020-02-24 19:58:52,629 [INFO]  Saved checkpoint to "model/test_2_CC_PolPop_imputer_few/model-0012.params"
2020-02-24 19:58:52,629 [INFO]  Epoch[12] Validation-cross-entropy=1.821694
2020-02-24 19:58:52,630 [INFO]  Epoch[12] Validation-CC_PolPop-accuracy=0.000000
2020-02-24 19:58:52,636 [INFO]  Epoch[13] Batch [0-6]	Speed: 18442.41 samples/sec	cross-entropy=0.875410	CC_PolPop-accuracy=0.000000
2020-02-24 19:58:52,639 [INFO]  Epoch[13] Train-cross-entropy=1.249616
2020-02-24 19:58:52,640 [INFO]  Epoch[13] Train-CC_PolPop-accuracy=0.000000
2020-02-24 19:58:52,640 [INFO]  Epoch[13] Time cost=0.010
2020-02-24 19:58:52,642 [INFO]  Saved checkpoint to "model/test_2_CC_PolPop_imputer_few/model-0013.params"
2020-02-24 19:58:52,643 [INFO]  Epoch[13] Validation-cross-entropy=1.768279
2020-02-24 19:58:52,643 [INFO]  Epoch[13] Validation-CC_PolPop-accuracy=0.000000
2020-02-24 19:58:52,650 [INFO]  Epoch[14] Batch [0-6]	Speed: 18071.59 samples/sec	cross-entropy=0.847385	CC_PolPop-accuracy=0.000000
2020-02-24 19:58:52,654 [INFO]  Epoch[14] Train-cross-entropy=1.167441
2020-02-24 19:58:52,654 [INFO]  Epoch[14] Train-CC_PolPop-accuracy=0.000000
2020-02-24 19:58:52,654 [INFO]  Epoch[14] Time cost=0.011
2020-02-24 19:58:52,656 [INFO]  Saved checkpoint to "model/test_2_CC_PolPop_imputer_few/model-0014.params"
2020-02-24 19:58:52,657 [INFO]  Epoch[14] Validation-cross-entropy=1.712573
2020-02-24 19:58:52,657 [INFO]  Epoch[14] Validation-CC_PolPop-accuracy=0.000000
2020-02-24 19:58:52,662 [INFO]  Epoch[15] Batch [0-6]	Speed: 21003.24 samples/sec	cross-entropy=0.812936	CC_PolPop-accuracy=0.000000
2020-02-24 19:58:52,668 [INFO]  Epoch[15] Train-cross-entropy=1.095740
2020-02-24 19:58:52,668 [INFO]  Epoch[15] Train-CC_PolPop-accuracy=0.000000
2020-02-24 19:58:52,668 [INFO]  Epoch[15] Time cost=0.011
2020-02-24 19:58:52,670 [INFO]  Saved checkpoint to "model/test_2_CC_PolPop_imputer_few/model-0015.params"
2020-02-24 19:58:52,671 [INFO]  Epoch[15] Validation-cross-entropy=1.681807
2020-02-24 19:58:52,672 [INFO]  Epoch[15] Validation-CC_PolPop-accuracy=0.000000
2020-02-24 19:58:52,677 [INFO]  Epoch[16] Batch [0-6]	Speed: 22824.85 samples/sec	cross-entropy=0.774735	CC_PolPop-accuracy=0.000000
2020-02-24 19:58:52,680 [INFO]  Epoch[16] Train-cross-entropy=1.033095
2020-02-24 19:58:52,680 [INFO]  Epoch[16] Train-CC_PolPop-accuracy=0.000000
2020-02-24 19:58:52,680 [INFO]  Epoch[16] Time cost=0.008
2020-02-24 19:58:52,681 [INFO]  Saved checkpoint to "model/test_2_CC_PolPop_imputer_few/model-0016.params"
2020-02-24 19:58:52,682 [INFO]  Epoch[16] Validation-cross-entropy=1.632932
2020-02-24 19:58:52,682 [INFO]  Epoch[16] Validation-CC_PolPop-accuracy=0.000000
2020-02-24 19:58:52,687 [INFO]  Epoch[17] Batch [0-6]	Speed: 28411.88 samples/sec	cross-entropy=0.746993	CC_PolPop-accuracy=0.000000
2020-02-24 19:58:52,689 [INFO]  Epoch[17] Train-cross-entropy=0.969069
2020-02-24 19:58:52,689 [INFO]  Epoch[17] Train-CC_PolPop-accuracy=0.000000
2020-02-24 19:58:52,689 [INFO]  Epoch[17] Time cost=0.007
2020-02-24 19:58:52,691 [INFO]  Saved checkpoint to "model/test_2_CC_PolPop_imputer_few/model-0017.params"
2020-02-24 19:58:52,692 [INFO]  Epoch[17] Validation-cross-entropy=1.640516
2020-02-24 19:58:52,692 [INFO]  Epoch[17] Validation-CC_PolPop-accuracy=0.000000
2020-02-24 19:58:52,698 [INFO]  Epoch[18] Batch [0-6]	Speed: 18963.56 samples/sec	cross-entropy=0.721480	CC_PolPop-accuracy=0.000000
2020-02-24 19:58:52,702 [INFO]  Epoch[18] Train-cross-entropy=0.902344
2020-02-24 19:58:52,702 [INFO]  Epoch[18] Train-CC_PolPop-accuracy=0.000000
2020-02-24 19:58:52,702 [INFO]  Epoch[18] Time cost=0.010
2020-02-24 19:58:52,704 [INFO]  Saved checkpoint to "model/test_2_CC_PolPop_imputer_few/model-0018.params"
2020-02-24 19:58:52,705 [INFO]  Epoch[18] Validation-cross-entropy=1.594441
2020-02-24 19:58:52,705 [INFO]  Epoch[18] Validation-CC_PolPop-accuracy=0.000000
2020-02-24 19:58:52,712 [INFO]  Epoch[19] Batch [0-6]	Speed: 17680.39 samples/sec	cross-entropy=0.684488	CC_PolPop-accuracy=0.000000
2020-02-24 19:58:52,717 [INFO]  Epoch[19] Train-cross-entropy=0.857341
2020-02-24 19:58:52,717 [INFO]  Epoch[19] Train-CC_PolPop-accuracy=0.000000
2020-02-24 19:58:52,717 [INFO]  Epoch[19] Time cost=0.012
2020-02-24 19:58:52,719 [INFO]  Saved checkpoint to "model/test_2_CC_PolPop_imputer_few/model-0019.params"
2020-02-24 19:58:52,721 [INFO]  Epoch[19] Validation-cross-entropy=1.621091
2020-02-24 19:58:52,721 [INFO]  Epoch[19] Validation-CC_PolPop-accuracy=0.000000
2020-02-24 19:58:52,730 [INFO]  Epoch[20] Batch [0-6]	Speed: 16076.55 samples/sec	cross-entropy=0.660367	CC_PolPop-accuracy=0.000000
2020-02-24 19:58:52,734 [INFO]  Epoch[20] Train-cross-entropy=0.810322
2020-02-24 19:58:52,734 [INFO]  Epoch[20] Train-CC_PolPop-accuracy=0.000000
2020-02-24 19:58:52,734 [INFO]  Epoch[20] Time cost=0.012
2020-02-24 19:58:52,736 [INFO]  Saved checkpoint to "model/test_2_CC_PolPop_imputer_few/model-0020.params"
2020-02-24 19:58:52,737 [INFO]  Epoch[20] Validation-cross-entropy=1.602092
2020-02-24 19:58:52,737 [INFO]  Epoch[20] Validation-CC_PolPop-accuracy=0.000000
2020-02-24 19:58:52,743 [INFO]  Epoch[21] Batch [0-6]	Speed: 21691.17 samples/sec	cross-entropy=0.640852	CC_PolPop-accuracy=0.000000
2020-02-24 19:58:52,746 [INFO]  Epoch[21] Train-cross-entropy=0.756445
2020-02-24 19:58:52,746 [INFO]  Epoch[21] Train-CC_PolPop-accuracy=0.000000
2020-02-24 19:58:52,746 [INFO]  Epoch[21] Time cost=0.009
2020-02-24 19:58:52,748 [INFO]  Saved checkpoint to "model/test_2_CC_PolPop_imputer_few/model-0021.params"
2020-02-24 19:58:52,749 [INFO]  Epoch[21] Validation-cross-entropy=1.603300
2020-02-24 19:58:52,749 [INFO]  Epoch[21] Validation-CC_PolPop-accuracy=0.000000
2020-02-24 19:58:52,754 [INFO]  Epoch[22] Batch [0-6]	Speed: 22099.52 samples/sec	cross-entropy=0.611151	CC_PolPop-accuracy=0.000000
2020-02-24 19:58:52,757 [INFO]  Epoch[22] Train-cross-entropy=0.720587
2020-02-24 19:58:52,757 [INFO]  Epoch[22] Train-CC_PolPop-accuracy=0.000000
2020-02-24 19:58:52,757 [INFO]  Epoch[22] Time cost=0.008
2020-02-24 19:58:52,759 [INFO]  Saved checkpoint to "model/test_2_CC_PolPop_imputer_few/model-0022.params"
2020-02-24 19:58:52,760 [INFO]  Epoch[22] Validation-cross-entropy=1.613893
2020-02-24 19:58:52,760 [INFO]  Epoch[22] Validation-CC_PolPop-accuracy=0.000000
2020-02-24 19:58:52,765 [INFO]  Epoch[23] Batch [0-6]	Speed: 23703.61 samples/sec	cross-entropy=0.589231	CC_PolPop-accuracy=0.000000
2020-02-24 19:58:52,769 [INFO]  Epoch[23] Train-cross-entropy=0.683647
2020-02-24 19:58:52,769 [INFO]  Epoch[23] Train-CC_PolPop-accuracy=0.000000
2020-02-24 19:58:52,769 [INFO]  Epoch[23] Time cost=0.009
2020-02-24 19:58:52,771 [INFO]  Saved checkpoint to "model/test_2_CC_PolPop_imputer_few/model-0023.params"
2020-02-24 19:58:52,772 [INFO]  No improvement detected for 5 epochs compared to 1.5944406986236572 last error obtained: 1.6256207823753357, stopping here
2020-02-24 19:58:52,773 [INFO]  
========== done (0.2888317108154297 s) fit model
2020-02-24 19:58:53,765 [INFO]  
========== start: fit model
2020-02-24 19:58:53,768 [WARNING]  Already bound, ignoring bind()
2020-02-24 19:58:53,775 [INFO]  Epoch[0] Batch [0-6]	Speed: 21012.01 samples/sec	cross-entropy=7.948678	CC_PolPop-accuracy=0.000000
2020-02-24 19:58:53,778 [INFO]  Epoch[0] Train-cross-entropy=8.559532
2020-02-24 19:58:53,779 [INFO]  Epoch[0] Train-CC_PolPop-accuracy=0.000000
2020-02-24 19:58:53,779 [INFO]  Epoch[0] Time cost=0.010
2020-02-24 19:58:53,780 [INFO]  Saved checkpoint to "model/test_3_CC_PolPop_imputer_few/model-0000.params"
2020-02-24 19:58:53,782 [INFO]  Epoch[0] Validation-cross-entropy=2.701102
2020-02-24 19:58:53,782 [INFO]  Epoch[0] Validation-CC_PolPop-accuracy=0.000000
2020-02-24 19:58:53,787 [INFO]  Epoch[1] Batch [0-6]	Speed: 22020.96 samples/sec	cross-entropy=4.053440	CC_PolPop-accuracy=0.000000
2020-02-24 19:58:53,790 [INFO]  Epoch[1] Train-cross-entropy=3.085447
2020-02-24 19:58:53,791 [INFO]  Epoch[1] Train-CC_PolPop-accuracy=0.000000
2020-02-24 19:58:53,791 [INFO]  Epoch[1] Time cost=0.009
2020-02-24 19:58:53,792 [INFO]  Saved checkpoint to "model/test_3_CC_PolPop_imputer_few/model-0001.params"
2020-02-24 19:58:53,794 [INFO]  Epoch[1] Validation-cross-entropy=3.069347
2020-02-24 19:58:53,794 [INFO]  Epoch[1] Validation-CC_PolPop-accuracy=0.000000
2020-02-24 19:58:53,799 [INFO]  Epoch[2] Batch [0-6]	Speed: 20777.81 samples/sec	cross-entropy=1.826088	CC_PolPop-accuracy=0.000000
2020-02-24 19:58:53,803 [INFO]  Epoch[2] Train-cross-entropy=2.502859
2020-02-24 19:58:53,803 [INFO]  Epoch[2] Train-CC_PolPop-accuracy=0.000000
2020-02-24 19:58:53,803 [INFO]  Epoch[2] Time cost=0.009
2020-02-24 19:58:53,805 [INFO]  Saved checkpoint to "model/test_3_CC_PolPop_imputer_few/model-0002.params"
2020-02-24 19:58:53,807 [INFO]  Epoch[2] Validation-cross-entropy=1.019135
2020-02-24 19:58:53,807 [INFO]  Epoch[2] Validation-CC_PolPop-accuracy=0.000000
2020-02-24 19:58:53,812 [INFO]  Epoch[3] Batch [0-6]	Speed: 23892.08 samples/sec	cross-entropy=1.654538	CC_PolPop-accuracy=0.000000
2020-02-24 19:58:53,815 [INFO]  Epoch[3] Train-cross-entropy=1.756545
2020-02-24 19:58:53,815 [INFO]  Epoch[3] Train-CC_PolPop-accuracy=0.000000
2020-02-24 19:58:53,816 [INFO]  Epoch[3] Time cost=0.008
2020-02-24 19:58:53,817 [INFO]  Saved checkpoint to "model/test_3_CC_PolPop_imputer_few/model-0003.params"
2020-02-24 19:58:53,819 [INFO]  Epoch[3] Validation-cross-entropy=1.723088
2020-02-24 19:58:53,819 [INFO]  Epoch[3] Validation-CC_PolPop-accuracy=0.000000
2020-02-24 19:58:53,824 [INFO]  Epoch[4] Batch [0-6]	Speed: 22729.51 samples/sec	cross-entropy=1.216874	CC_PolPop-accuracy=0.000000
2020-02-24 19:58:53,831 [INFO]  Epoch[4] Train-cross-entropy=1.841402
2020-02-24 19:58:53,832 [INFO]  Epoch[4] Train-CC_PolPop-accuracy=0.000000
2020-02-24 19:58:53,832 [INFO]  Epoch[4] Time cost=0.012
2020-02-24 19:58:53,834 [INFO]  Saved checkpoint to "model/test_3_CC_PolPop_imputer_few/model-0004.params"
2020-02-24 19:58:53,835 [INFO]  Epoch[4] Validation-cross-entropy=0.797490
2020-02-24 19:58:53,835 [INFO]  Epoch[4] Validation-CC_PolPop-accuracy=0.000000
2020-02-24 19:58:53,841 [INFO]  Epoch[5] Batch [0-6]	Speed: 21415.44 samples/sec	cross-entropy=1.121985	CC_PolPop-accuracy=0.000000
2020-02-24 19:58:53,844 [INFO]  Epoch[5] Train-cross-entropy=1.490236
2020-02-24 19:58:53,844 [INFO]  Epoch[5] Train-CC_PolPop-accuracy=0.000000
2020-02-24 19:58:53,844 [INFO]  Epoch[5] Time cost=0.009
2020-02-24 19:58:53,846 [INFO]  Saved checkpoint to "model/test_3_CC_PolPop_imputer_few/model-0005.params"
2020-02-24 19:58:53,848 [INFO]  Epoch[5] Validation-cross-entropy=1.142941
2020-02-24 19:58:53,848 [INFO]  Epoch[5] Validation-CC_PolPop-accuracy=0.000000
2020-02-24 19:58:53,853 [INFO]  Epoch[6] Batch [0-6]	Speed: 22939.28 samples/sec	cross-entropy=0.962982	CC_PolPop-accuracy=0.000000
2020-02-24 19:58:53,856 [INFO]  Epoch[6] Train-cross-entropy=1.494473
2020-02-24 19:58:53,856 [INFO]  Epoch[6] Train-CC_PolPop-accuracy=0.000000
2020-02-24 19:58:53,856 [INFO]  Epoch[6] Time cost=0.008
2020-02-24 19:58:53,858 [INFO]  Saved checkpoint to "model/test_3_CC_PolPop_imputer_few/model-0006.params"
2020-02-24 19:58:53,859 [INFO]  Epoch[6] Validation-cross-entropy=0.872260
2020-02-24 19:58:53,859 [INFO]  Epoch[6] Validation-CC_PolPop-accuracy=0.000000
2020-02-24 19:58:53,864 [INFO]  Epoch[7] Batch [0-6]	Speed: 24106.64 samples/sec	cross-entropy=0.948097	CC_PolPop-accuracy=0.000000
2020-02-24 19:58:53,867 [INFO]  Epoch[7] Train-cross-entropy=1.302163
2020-02-24 19:58:53,867 [INFO]  Epoch[7] Train-CC_PolPop-accuracy=0.000000
2020-02-24 19:58:53,867 [INFO]  Epoch[7] Time cost=0.008
2020-02-24 19:58:53,869 [INFO]  Saved checkpoint to "model/test_3_CC_PolPop_imputer_few/model-0007.params"
2020-02-24 19:58:53,871 [INFO]  Epoch[7] Validation-cross-entropy=0.891347
2020-02-24 19:58:53,871 [INFO]  Epoch[7] Validation-CC_PolPop-accuracy=0.000000
2020-02-24 19:58:53,876 [INFO]  Epoch[8] Batch [0-6]	Speed: 22822.26 samples/sec	cross-entropy=0.854945	CC_PolPop-accuracy=0.000000
2020-02-24 19:58:53,882 [INFO]  Epoch[8] Train-cross-entropy=1.247644
2020-02-24 19:58:53,882 [INFO]  Epoch[8] Train-CC_PolPop-accuracy=0.000000
2020-02-24 19:58:53,883 [INFO]  Epoch[8] Time cost=0.012
2020-02-24 19:58:53,885 [INFO]  Saved checkpoint to "model/test_3_CC_PolPop_imputer_few/model-0008.params"
2020-02-24 19:58:53,887 [INFO]  Epoch[8] Validation-cross-entropy=0.895286
2020-02-24 19:58:53,887 [INFO]  Epoch[8] Validation-CC_PolPop-accuracy=0.000000
2020-02-24 19:58:53,893 [INFO]  Epoch[9] Batch [0-6]	Speed: 19900.81 samples/sec	cross-entropy=0.838726	CC_PolPop-accuracy=0.000000
2020-02-24 19:58:53,896 [INFO]  Epoch[9] Train-cross-entropy=1.154362
2020-02-24 19:58:53,896 [INFO]  Epoch[9] Train-CC_PolPop-accuracy=0.000000
2020-02-24 19:58:53,897 [INFO]  Epoch[9] Time cost=0.009
2020-02-24 19:58:53,899 [INFO]  Saved checkpoint to "model/test_3_CC_PolPop_imputer_few/model-0009.params"
2020-02-24 19:58:53,900 [INFO]  No improvement detected for 5 epochs compared to 0.7974897027015686 last error obtained: 0.8242250829935074, stopping here
2020-02-24 19:58:53,900 [INFO]  
========== done (0.13524889945983887 s) fit model
2020-02-24 19:58:54,914 [INFO]  
========== start: fit model
2020-02-24 19:58:54,914 [WARNING]  Already bound, ignoring bind()
2020-02-24 19:58:54,919 [INFO]  Epoch[0] Batch [0-6]	Speed: 28478.19 samples/sec	cross-entropy=7.258105	CC_PolPop-accuracy=0.000000
2020-02-24 19:58:54,922 [INFO]  Epoch[0] Train-cross-entropy=6.539667
2020-02-24 19:58:54,922 [INFO]  Epoch[0] Train-CC_PolPop-accuracy=0.000000
2020-02-24 19:58:54,922 [INFO]  Epoch[0] Time cost=0.007
2020-02-24 19:58:54,924 [INFO]  Saved checkpoint to "model/test_4_CC_PolPop_imputer_few/model-0000.params"
2020-02-24 19:58:54,925 [INFO]  Epoch[0] Validation-cross-entropy=1.557276
2020-02-24 19:58:54,925 [INFO]  Epoch[0] Validation-CC_PolPop-accuracy=0.000000
2020-02-24 19:58:54,929 [INFO]  Epoch[1] Batch [0-6]	Speed: 28437.97 samples/sec	cross-entropy=3.678012	CC_PolPop-accuracy=0.000000
2020-02-24 19:58:54,931 [INFO]  Epoch[1] Train-cross-entropy=2.088725
2020-02-24 19:58:54,932 [INFO]  Epoch[1] Train-CC_PolPop-accuracy=0.000000
2020-02-24 19:58:54,932 [INFO]  Epoch[1] Time cost=0.007
2020-02-24 19:58:54,933 [INFO]  Saved checkpoint to "model/test_4_CC_PolPop_imputer_few/model-0001.params"
2020-02-24 19:58:54,934 [INFO]  Epoch[1] Validation-cross-entropy=2.830484
2020-02-24 19:58:54,934 [INFO]  Epoch[1] Validation-CC_PolPop-accuracy=0.000000
2020-02-24 19:58:54,939 [INFO]  Epoch[2] Batch [0-6]	Speed: 26886.56 samples/sec	cross-entropy=2.350400	CC_PolPop-accuracy=0.000000
2020-02-24 19:58:54,941 [INFO]  Epoch[2] Train-cross-entropy=2.047104
2020-02-24 19:58:54,941 [INFO]  Epoch[2] Train-CC_PolPop-accuracy=0.000000
2020-02-24 19:58:54,942 [INFO]  Epoch[2] Time cost=0.007
2020-02-24 19:58:54,943 [INFO]  Saved checkpoint to "model/test_4_CC_PolPop_imputer_few/model-0002.params"
2020-02-24 19:58:54,944 [INFO]  Epoch[2] Validation-cross-entropy=1.144017
2020-02-24 19:58:54,944 [INFO]  Epoch[2] Validation-CC_PolPop-accuracy=0.000000
2020-02-24 19:58:54,948 [INFO]  Epoch[3] Batch [0-6]	Speed: 28567.09 samples/sec	cross-entropy=1.895117	CC_PolPop-accuracy=0.000000
2020-02-24 19:58:54,951 [INFO]  Epoch[3] Train-cross-entropy=1.368079
2020-02-24 19:58:54,951 [INFO]  Epoch[3] Train-CC_PolPop-accuracy=0.000000
2020-02-24 19:58:54,951 [INFO]  Epoch[3] Time cost=0.007
2020-02-24 19:58:54,953 [INFO]  Saved checkpoint to "model/test_4_CC_PolPop_imputer_few/model-0003.params"
2020-02-24 19:58:54,954 [INFO]  Epoch[3] Validation-cross-entropy=1.916590
2020-02-24 19:58:54,954 [INFO]  Epoch[3] Validation-CC_PolPop-accuracy=0.000000
2020-02-24 19:58:54,960 [INFO]  Epoch[4] Batch [0-6]	Speed: 18618.08 samples/sec	cross-entropy=1.620565	CC_PolPop-accuracy=0.000000
2020-02-24 19:58:54,964 [INFO]  Epoch[4] Train-cross-entropy=1.344385
2020-02-24 19:58:54,964 [INFO]  Epoch[4] Train-CC_PolPop-accuracy=0.000000
2020-02-24 19:58:54,964 [INFO]  Epoch[4] Time cost=0.010
2020-02-24 19:58:54,966 [INFO]  Saved checkpoint to "model/test_4_CC_PolPop_imputer_few/model-0004.params"
2020-02-24 19:58:54,967 [INFO]  Epoch[4] Validation-cross-entropy=1.171465
2020-02-24 19:58:54,968 [INFO]  Epoch[4] Validation-CC_PolPop-accuracy=0.000000
2020-02-24 19:58:54,974 [INFO]  Epoch[5] Batch [0-6]	Speed: 18256.78 samples/sec	cross-entropy=1.412464	CC_PolPop-accuracy=0.000000
2020-02-24 19:58:54,978 [INFO]  Epoch[5] Train-cross-entropy=1.079878
2020-02-24 19:58:54,978 [INFO]  Epoch[5] Train-CC_PolPop-accuracy=0.000000
2020-02-24 19:58:54,979 [INFO]  Epoch[5] Time cost=0.011
2020-02-24 19:58:54,980 [INFO]  Saved checkpoint to "model/test_4_CC_PolPop_imputer_few/model-0005.params"
2020-02-24 19:58:54,981 [INFO]  Epoch[5] Validation-cross-entropy=1.496640
2020-02-24 19:58:54,981 [INFO]  Epoch[5] Validation-CC_PolPop-accuracy=0.000000
2020-02-24 19:58:54,987 [INFO]  Epoch[6] Batch [0-6]	Speed: 19215.14 samples/sec	cross-entropy=1.278846	CC_PolPop-accuracy=0.000000
2020-02-24 19:58:54,990 [INFO]  Epoch[6] Train-cross-entropy=1.034900
2020-02-24 19:58:54,991 [INFO]  Epoch[6] Train-CC_PolPop-accuracy=0.000000
2020-02-24 19:58:54,991 [INFO]  Epoch[6] Time cost=0.009
2020-02-24 19:58:54,992 [INFO]  Saved checkpoint to "model/test_4_CC_PolPop_imputer_few/model-0006.params"
2020-02-24 19:58:54,993 [INFO]  Epoch[6] Validation-cross-entropy=1.202763
2020-02-24 19:58:54,993 [INFO]  Epoch[6] Validation-CC_PolPop-accuracy=0.000000
2020-02-24 19:58:54,998 [INFO]  Epoch[7] Batch [0-6]	Speed: 23374.73 samples/sec	cross-entropy=1.163139	CC_PolPop-accuracy=0.000000
2020-02-24 19:58:55,001 [INFO]  Epoch[7] Train-cross-entropy=0.853321
2020-02-24 19:58:55,001 [INFO]  Epoch[7] Train-CC_PolPop-accuracy=0.000000
2020-02-24 19:58:55,002 [INFO]  Epoch[7] Time cost=0.008
2020-02-24 19:58:55,003 [INFO]  Saved checkpoint to "model/test_4_CC_PolPop_imputer_few/model-0007.params"
2020-02-24 19:58:55,004 [INFO]  No improvement detected for 5 epochs compared to 1.1440171506255865 last error obtained: 1.4079203605651855, stopping here
2020-02-24 19:58:55,004 [INFO]  
========== done (0.09044504165649414 s) fit model
2020-02-24 19:58:55,635 [INFO]  
========== start: fit model
2020-02-24 19:58:55,635 [WARNING]  Already bound, ignoring bind()
2020-02-24 19:58:55,641 [INFO]  Epoch[0] Batch [0-6]	Speed: 28266.28 samples/sec	cross-entropy=12.043823	CC_PolTerr-accuracy=0.000000
2020-02-24 19:58:55,644 [INFO]  Epoch[0] Train-cross-entropy=10.117501
2020-02-24 19:58:55,644 [INFO]  Epoch[0] Train-CC_PolTerr-accuracy=0.000000
2020-02-24 19:58:55,644 [INFO]  Epoch[0] Time cost=0.008
2020-02-24 19:58:55,646 [INFO]  Saved checkpoint to "model/test_0_CC_PolTerr_imputer_few/model-0000.params"
2020-02-24 19:58:55,647 [INFO]  Epoch[0] Validation-cross-entropy=5.529474
2020-02-24 19:58:55,647 [INFO]  Epoch[0] Validation-CC_PolTerr-accuracy=0.000000
2020-02-24 19:58:55,651 [INFO]  Epoch[1] Batch [0-6]	Speed: 28542.79 samples/sec	cross-entropy=8.722163	CC_PolTerr-accuracy=0.000000
2020-02-24 19:58:55,654 [INFO]  Epoch[1] Train-cross-entropy=5.659975
2020-02-24 19:58:55,654 [INFO]  Epoch[1] Train-CC_PolTerr-accuracy=0.000000
2020-02-24 19:58:55,655 [INFO]  Epoch[1] Time cost=0.008
2020-02-24 19:58:55,656 [INFO]  Saved checkpoint to "model/test_0_CC_PolTerr_imputer_few/model-0001.params"
2020-02-24 19:58:55,657 [INFO]  Epoch[1] Validation-cross-entropy=3.867958
2020-02-24 19:58:55,657 [INFO]  Epoch[1] Validation-CC_PolTerr-accuracy=0.000000
2020-02-24 19:58:55,662 [INFO]  Epoch[2] Batch [0-6]	Speed: 28300.06 samples/sec	cross-entropy=6.188366	CC_PolTerr-accuracy=0.000000
2020-02-24 19:58:55,665 [INFO]  Epoch[2] Train-cross-entropy=4.043915
2020-02-24 19:58:55,665 [INFO]  Epoch[2] Train-CC_PolTerr-accuracy=0.000000
2020-02-24 19:58:55,665 [INFO]  Epoch[2] Time cost=0.008
2020-02-24 19:58:55,667 [INFO]  Saved checkpoint to "model/test_0_CC_PolTerr_imputer_few/model-0002.params"
2020-02-24 19:58:55,668 [INFO]  Epoch[2] Validation-cross-entropy=1.949579
2020-02-24 19:58:55,668 [INFO]  Epoch[2] Validation-CC_PolTerr-accuracy=0.000000
2020-02-24 19:58:55,672 [INFO]  Epoch[3] Batch [0-6]	Speed: 28112.35 samples/sec	cross-entropy=5.639812	CC_PolTerr-accuracy=0.000000
2020-02-24 19:58:55,675 [INFO]  Epoch[3] Train-cross-entropy=3.275113
2020-02-24 19:58:55,676 [INFO]  Epoch[3] Train-CC_PolTerr-accuracy=0.000000
2020-02-24 19:58:55,676 [INFO]  Epoch[3] Time cost=0.008
2020-02-24 19:58:55,679 [INFO]  Saved checkpoint to "model/test_0_CC_PolTerr_imputer_few/model-0003.params"
2020-02-24 19:58:55,680 [INFO]  Epoch[3] Validation-cross-entropy=2.015707
2020-02-24 19:58:55,680 [INFO]  Epoch[3] Validation-CC_PolTerr-accuracy=0.000000
2020-02-24 19:58:55,687 [INFO]  Epoch[4] Batch [0-6]	Speed: 17957.95 samples/sec	cross-entropy=4.708649	CC_PolTerr-accuracy=0.000000
2020-02-24 19:58:55,692 [INFO]  Epoch[4] Train-cross-entropy=3.000749
2020-02-24 19:58:55,692 [INFO]  Epoch[4] Train-CC_PolTerr-accuracy=0.000000
2020-02-24 19:58:55,692 [INFO]  Epoch[4] Time cost=0.012
2020-02-24 19:58:55,695 [INFO]  Saved checkpoint to "model/test_0_CC_PolTerr_imputer_few/model-0004.params"
2020-02-24 19:58:55,697 [INFO]  Epoch[4] Validation-cross-entropy=1.924883
2020-02-24 19:58:55,697 [INFO]  Epoch[4] Validation-CC_PolTerr-accuracy=0.000000
2020-02-24 19:58:55,702 [INFO]  Epoch[5] Batch [0-6]	Speed: 22818.38 samples/sec	cross-entropy=4.186603	CC_PolTerr-accuracy=0.000000
2020-02-24 19:58:55,709 [INFO]  Epoch[5] Train-cross-entropy=2.625878
2020-02-24 19:58:55,710 [INFO]  Epoch[5] Train-CC_PolTerr-accuracy=0.000000
2020-02-24 19:58:55,710 [INFO]  Epoch[5] Time cost=0.013
2020-02-24 19:58:55,712 [INFO]  Saved checkpoint to "model/test_0_CC_PolTerr_imputer_few/model-0005.params"
2020-02-24 19:58:55,713 [INFO]  Epoch[5] Validation-cross-entropy=1.962887
2020-02-24 19:58:55,713 [INFO]  Epoch[5] Validation-CC_PolTerr-accuracy=0.000000
2020-02-24 19:58:55,718 [INFO]  Epoch[6] Batch [0-6]	Speed: 22425.69 samples/sec	cross-entropy=3.787953	CC_PolTerr-accuracy=0.000000
2020-02-24 19:58:55,722 [INFO]  Epoch[6] Train-cross-entropy=2.372063
2020-02-24 19:58:55,722 [INFO]  Epoch[6] Train-CC_PolTerr-accuracy=0.000000
2020-02-24 19:58:55,723 [INFO]  Epoch[6] Time cost=0.009
2020-02-24 19:58:55,724 [INFO]  Saved checkpoint to "model/test_0_CC_PolTerr_imputer_few/model-0006.params"
2020-02-24 19:58:55,725 [INFO]  Epoch[6] Validation-cross-entropy=2.006386
2020-02-24 19:58:55,726 [INFO]  Epoch[6] Validation-CC_PolTerr-accuracy=0.000000
2020-02-24 19:58:55,731 [INFO]  Epoch[7] Batch [0-6]	Speed: 22548.76 samples/sec	cross-entropy=3.442518	CC_PolTerr-accuracy=0.000000
2020-02-24 19:58:55,735 [INFO]  Epoch[7] Train-cross-entropy=2.152276
2020-02-24 19:58:55,735 [INFO]  Epoch[7] Train-CC_PolTerr-accuracy=0.000000
2020-02-24 19:58:55,735 [INFO]  Epoch[7] Time cost=0.009
2020-02-24 19:58:55,737 [INFO]  Saved checkpoint to "model/test_0_CC_PolTerr_imputer_few/model-0007.params"
2020-02-24 19:58:55,738 [INFO]  Epoch[7] Validation-cross-entropy=2.068175
2020-02-24 19:58:55,738 [INFO]  Epoch[7] Validation-CC_PolTerr-accuracy=0.000000
2020-02-24 19:58:55,744 [INFO]  Epoch[8] Batch [0-6]	Speed: 22131.10 samples/sec	cross-entropy=3.152179	CC_PolTerr-accuracy=0.000000
2020-02-24 19:58:55,747 [INFO]  Epoch[8] Train-cross-entropy=1.921027
2020-02-24 19:58:55,748 [INFO]  Epoch[8] Train-CC_PolTerr-accuracy=0.000000
2020-02-24 19:58:55,748 [INFO]  Epoch[8] Time cost=0.009
2020-02-24 19:58:55,751 [INFO]  Saved checkpoint to "model/test_0_CC_PolTerr_imputer_few/model-0008.params"
2020-02-24 19:58:55,752 [INFO]  Epoch[8] Validation-cross-entropy=2.077922
2020-02-24 19:58:55,752 [INFO]  Epoch[8] Validation-CC_PolTerr-accuracy=0.000000
2020-02-24 19:58:55,760 [INFO]  Epoch[9] Batch [0-6]	Speed: 13304.69 samples/sec	cross-entropy=2.900884	CC_PolTerr-accuracy=0.000000
2020-02-24 19:58:55,765 [INFO]  Epoch[9] Train-cross-entropy=1.753167
2020-02-24 19:58:55,765 [INFO]  Epoch[9] Train-CC_PolTerr-accuracy=0.000000
2020-02-24 19:58:55,765 [INFO]  Epoch[9] Time cost=0.013
2020-02-24 19:58:55,767 [INFO]  Saved checkpoint to "model/test_0_CC_PolTerr_imputer_few/model-0009.params"
2020-02-24 19:58:55,768 [INFO]  No improvement detected for 5 epochs compared to 1.924883246421814 last error obtained: 2.0976696610450745, stopping here
2020-02-24 19:58:55,768 [INFO]  
========== done (0.13304901123046875 s) fit model
2020-02-24 19:58:56,667 [INFO]  
========== start: fit model
2020-02-24 19:58:56,668 [WARNING]  Already bound, ignoring bind()
2020-02-24 19:58:56,673 [INFO]  Epoch[0] Batch [0-6]	Speed: 28313.99 samples/sec	cross-entropy=10.525211	CC_PolTerr-accuracy=0.000000
2020-02-24 19:58:56,676 [INFO]  Epoch[0] Train-cross-entropy=9.116144
2020-02-24 19:58:56,676 [INFO]  Epoch[0] Train-CC_PolTerr-accuracy=0.000000
2020-02-24 19:58:56,677 [INFO]  Epoch[0] Time cost=0.008
2020-02-24 19:58:56,678 [INFO]  Saved checkpoint to "model/test_1_CC_PolTerr_imputer_few/model-0000.params"
2020-02-24 19:58:56,679 [INFO]  Epoch[0] Validation-cross-entropy=4.722735
2020-02-24 19:58:56,679 [INFO]  Epoch[0] Validation-CC_PolTerr-accuracy=0.000000
2020-02-24 19:58:56,684 [INFO]  Epoch[1] Batch [0-6]	Speed: 27851.78 samples/sec	cross-entropy=7.754881	CC_PolTerr-accuracy=0.000000
2020-02-24 19:58:56,687 [INFO]  Epoch[1] Train-cross-entropy=5.579289
2020-02-24 19:58:56,687 [INFO]  Epoch[1] Train-CC_PolTerr-accuracy=0.000000
2020-02-24 19:58:56,687 [INFO]  Epoch[1] Time cost=0.008
2020-02-24 19:58:56,689 [INFO]  Saved checkpoint to "model/test_1_CC_PolTerr_imputer_few/model-0001.params"
2020-02-24 19:58:56,690 [INFO]  Epoch[1] Validation-cross-entropy=3.354688
2020-02-24 19:58:56,690 [INFO]  Epoch[1] Validation-CC_PolTerr-accuracy=0.000000
2020-02-24 19:58:56,694 [INFO]  Epoch[2] Batch [0-6]	Speed: 28333.91 samples/sec	cross-entropy=6.091825	CC_PolTerr-accuracy=0.000000
2020-02-24 19:58:56,697 [INFO]  Epoch[2] Train-cross-entropy=3.957063
2020-02-24 19:58:56,697 [INFO]  Epoch[2] Train-CC_PolTerr-accuracy=0.000000
2020-02-24 19:58:56,698 [INFO]  Epoch[2] Time cost=0.008
2020-02-24 19:58:56,699 [INFO]  Saved checkpoint to "model/test_1_CC_PolTerr_imputer_few/model-0002.params"
2020-02-24 19:58:56,700 [INFO]  Epoch[2] Validation-cross-entropy=2.295638
2020-02-24 19:58:56,700 [INFO]  Epoch[2] Validation-CC_PolTerr-accuracy=0.000000
2020-02-24 19:58:56,705 [INFO]  Epoch[3] Batch [0-6]	Speed: 28141.82 samples/sec	cross-entropy=4.498290	CC_PolTerr-accuracy=0.000000
2020-02-24 19:58:56,708 [INFO]  Epoch[3] Train-cross-entropy=3.373019
2020-02-24 19:58:56,708 [INFO]  Epoch[3] Train-CC_PolTerr-accuracy=0.000000
2020-02-24 19:58:56,708 [INFO]  Epoch[3] Time cost=0.008
2020-02-24 19:58:56,710 [INFO]  Saved checkpoint to "model/test_1_CC_PolTerr_imputer_few/model-0003.params"
2020-02-24 19:58:56,711 [INFO]  Epoch[3] Validation-cross-entropy=2.403754
2020-02-24 19:58:56,711 [INFO]  Epoch[3] Validation-CC_PolTerr-accuracy=0.000000
2020-02-24 19:58:56,717 [INFO]  Epoch[4] Batch [0-6]	Speed: 22662.98 samples/sec	cross-entropy=3.892775	CC_PolTerr-accuracy=0.000000
2020-02-24 19:58:56,720 [INFO]  Epoch[4] Train-cross-entropy=3.130705
2020-02-24 19:58:56,721 [INFO]  Epoch[4] Train-CC_PolTerr-accuracy=0.000000
2020-02-24 19:58:56,721 [INFO]  Epoch[4] Time cost=0.009
2020-02-24 19:58:56,723 [INFO]  Saved checkpoint to "model/test_1_CC_PolTerr_imputer_few/model-0004.params"
2020-02-24 19:58:56,724 [INFO]  Epoch[4] Validation-cross-entropy=2.288090
2020-02-24 19:58:56,725 [INFO]  Epoch[4] Validation-CC_PolTerr-accuracy=0.000000
2020-02-24 19:58:56,731 [INFO]  Epoch[5] Batch [0-6]	Speed: 19506.50 samples/sec	cross-entropy=3.398155	CC_PolTerr-accuracy=0.000000
2020-02-24 19:58:56,737 [INFO]  Epoch[5] Train-cross-entropy=2.740633
2020-02-24 19:58:56,737 [INFO]  Epoch[5] Train-CC_PolTerr-accuracy=0.000000
2020-02-24 19:58:56,737 [INFO]  Epoch[5] Time cost=0.012
2020-02-24 19:58:56,739 [INFO]  Saved checkpoint to "model/test_1_CC_PolTerr_imputer_few/model-0005.params"
2020-02-24 19:58:56,740 [INFO]  Epoch[5] Validation-cross-entropy=1.965925
2020-02-24 19:58:56,740 [INFO]  Epoch[5] Validation-CC_PolTerr-accuracy=0.000000
2020-02-24 19:58:56,745 [INFO]  Epoch[6] Batch [0-6]	Speed: 27085.51 samples/sec	cross-entropy=2.914379	CC_PolTerr-accuracy=0.000000
2020-02-24 19:58:56,748 [INFO]  Epoch[6] Train-cross-entropy=2.418126
2020-02-24 19:58:56,748 [INFO]  Epoch[6] Train-CC_PolTerr-accuracy=0.000000
2020-02-24 19:58:56,749 [INFO]  Epoch[6] Time cost=0.008
2020-02-24 19:58:56,750 [INFO]  Saved checkpoint to "model/test_1_CC_PolTerr_imputer_few/model-0006.params"
2020-02-24 19:58:56,751 [INFO]  Epoch[6] Validation-cross-entropy=1.919520
2020-02-24 19:58:56,751 [INFO]  Epoch[6] Validation-CC_PolTerr-accuracy=0.000000
2020-02-24 19:58:56,756 [INFO]  Epoch[7] Batch [0-6]	Speed: 28558.99 samples/sec	cross-entropy=2.653384	CC_PolTerr-accuracy=0.000000
2020-02-24 19:58:56,759 [INFO]  Epoch[7] Train-cross-entropy=2.184075
2020-02-24 19:58:56,759 [INFO]  Epoch[7] Train-CC_PolTerr-accuracy=0.000000
2020-02-24 19:58:56,759 [INFO]  Epoch[7] Time cost=0.008
2020-02-24 19:58:56,761 [INFO]  Saved checkpoint to "model/test_1_CC_PolTerr_imputer_few/model-0007.params"
2020-02-24 19:58:56,762 [INFO]  Epoch[7] Validation-cross-entropy=1.882500
2020-02-24 19:58:56,762 [INFO]  Epoch[7] Validation-CC_PolTerr-accuracy=0.000000
2020-02-24 19:58:56,767 [INFO]  Epoch[8] Batch [0-6]	Speed: 22022.16 samples/sec	cross-entropy=2.414122	CC_PolTerr-accuracy=0.000000
2020-02-24 19:58:56,771 [INFO]  Epoch[8] Train-cross-entropy=1.994872
2020-02-24 19:58:56,771 [INFO]  Epoch[8] Train-CC_PolTerr-accuracy=0.000000
2020-02-24 19:58:56,771 [INFO]  Epoch[8] Time cost=0.009
2020-02-24 19:58:56,773 [INFO]  Saved checkpoint to "model/test_1_CC_PolTerr_imputer_few/model-0008.params"
2020-02-24 19:58:56,774 [INFO]  Epoch[8] Validation-cross-entropy=1.820141
2020-02-24 19:58:56,774 [INFO]  Epoch[8] Validation-CC_PolTerr-accuracy=0.000000
2020-02-24 19:58:56,781 [INFO]  Epoch[9] Batch [0-6]	Speed: 19024.48 samples/sec	cross-entropy=2.210838	CC_PolTerr-accuracy=0.000000
2020-02-24 19:58:56,785 [INFO]  Epoch[9] Train-cross-entropy=1.895854
2020-02-24 19:58:56,786 [INFO]  Epoch[9] Train-CC_PolTerr-accuracy=0.000000
2020-02-24 19:58:56,787 [INFO]  Epoch[9] Time cost=0.012
2020-02-24 19:58:56,790 [INFO]  Saved checkpoint to "model/test_1_CC_PolTerr_imputer_few/model-0009.params"
2020-02-24 19:58:56,792 [INFO]  Epoch[9] Validation-cross-entropy=1.682279
2020-02-24 19:58:56,792 [INFO]  Epoch[9] Validation-CC_PolTerr-accuracy=0.000000
2020-02-24 19:58:56,798 [INFO]  Epoch[10] Batch [0-6]	Speed: 21169.99 samples/sec	cross-entropy=2.001064	CC_PolTerr-accuracy=0.000000
2020-02-24 19:58:56,802 [INFO]  Epoch[10] Train-cross-entropy=1.704853
2020-02-24 19:58:56,802 [INFO]  Epoch[10] Train-CC_PolTerr-accuracy=0.000000
2020-02-24 19:58:56,802 [INFO]  Epoch[10] Time cost=0.010
2020-02-24 19:58:56,804 [INFO]  Saved checkpoint to "model/test_1_CC_PolTerr_imputer_few/model-0010.params"
2020-02-24 19:58:56,805 [INFO]  Epoch[10] Validation-cross-entropy=1.629505
2020-02-24 19:58:56,806 [INFO]  Epoch[10] Validation-CC_PolTerr-accuracy=0.000000
2020-02-24 19:58:56,811 [INFO]  Epoch[11] Batch [0-6]	Speed: 22814.50 samples/sec	cross-entropy=1.847828	CC_PolTerr-accuracy=0.000000
2020-02-24 19:58:56,815 [INFO]  Epoch[11] Train-cross-entropy=1.562826
2020-02-24 19:58:56,815 [INFO]  Epoch[11] Train-CC_PolTerr-accuracy=0.000000
2020-02-24 19:58:56,815 [INFO]  Epoch[11] Time cost=0.009
2020-02-24 19:58:56,817 [INFO]  Saved checkpoint to "model/test_1_CC_PolTerr_imputer_few/model-0011.params"
2020-02-24 19:58:56,818 [INFO]  Epoch[11] Validation-cross-entropy=1.595725
2020-02-24 19:58:56,818 [INFO]  Epoch[11] Validation-CC_PolTerr-accuracy=0.000000
2020-02-24 19:58:56,825 [INFO]  Epoch[12] Batch [0-6]	Speed: 16193.57 samples/sec	cross-entropy=1.672468	CC_PolTerr-accuracy=0.000000
2020-02-24 19:58:56,830 [INFO]  Epoch[12] Train-cross-entropy=1.401913
2020-02-24 19:58:56,830 [INFO]  Epoch[12] Train-CC_PolTerr-accuracy=0.000000
2020-02-24 19:58:56,831 [INFO]  Epoch[12] Time cost=0.012
2020-02-24 19:58:56,833 [INFO]  Saved checkpoint to "model/test_1_CC_PolTerr_imputer_few/model-0012.params"
2020-02-24 19:58:56,834 [INFO]  Epoch[12] Validation-cross-entropy=1.570858
2020-02-24 19:58:56,835 [INFO]  Epoch[12] Validation-CC_PolTerr-accuracy=0.000000
2020-02-24 19:58:56,842 [INFO]  Epoch[13] Batch [0-6]	Speed: 14686.80 samples/sec	cross-entropy=1.543876	CC_PolTerr-accuracy=0.000000
2020-02-24 19:58:56,846 [INFO]  Epoch[13] Train-cross-entropy=1.306788
2020-02-24 19:58:56,846 [INFO]  Epoch[13] Train-CC_PolTerr-accuracy=0.000000
2020-02-24 19:58:56,846 [INFO]  Epoch[13] Time cost=0.011
2020-02-24 19:58:56,848 [INFO]  Saved checkpoint to "model/test_1_CC_PolTerr_imputer_few/model-0013.params"
2020-02-24 19:58:56,851 [INFO]  Epoch[13] Validation-cross-entropy=1.573799
2020-02-24 19:58:56,851 [INFO]  Epoch[13] Validation-CC_PolTerr-accuracy=0.000000
2020-02-24 19:58:56,858 [INFO]  Epoch[14] Batch [0-6]	Speed: 17505.90 samples/sec	cross-entropy=1.406382	CC_PolTerr-accuracy=0.000000
2020-02-24 19:58:56,862 [INFO]  Epoch[14] Train-cross-entropy=1.165385
2020-02-24 19:58:56,862 [INFO]  Epoch[14] Train-CC_PolTerr-accuracy=0.000000
2020-02-24 19:58:56,863 [INFO]  Epoch[14] Time cost=0.011
2020-02-24 19:58:56,864 [INFO]  Saved checkpoint to "model/test_1_CC_PolTerr_imputer_few/model-0014.params"
2020-02-24 19:58:56,865 [INFO]  Epoch[14] Validation-cross-entropy=1.527909
2020-02-24 19:58:56,866 [INFO]  Epoch[14] Validation-CC_PolTerr-accuracy=0.000000
2020-02-24 19:58:56,870 [INFO]  Epoch[15] Batch [0-6]	Speed: 28558.99 samples/sec	cross-entropy=1.278494	CC_PolTerr-accuracy=0.000000
2020-02-24 19:58:56,873 [INFO]  Epoch[15] Train-cross-entropy=1.059045
2020-02-24 19:58:56,873 [INFO]  Epoch[15] Train-CC_PolTerr-accuracy=0.000000
2020-02-24 19:58:56,873 [INFO]  Epoch[15] Time cost=0.008
2020-02-24 19:58:56,875 [INFO]  Saved checkpoint to "model/test_1_CC_PolTerr_imputer_few/model-0015.params"
2020-02-24 19:58:56,876 [INFO]  Epoch[15] Validation-cross-entropy=1.550909
2020-02-24 19:58:56,876 [INFO]  Epoch[15] Validation-CC_PolTerr-accuracy=0.000000
2020-02-24 19:58:56,882 [INFO]  Epoch[16] Batch [0-6]	Speed: 18415.42 samples/sec	cross-entropy=1.169251	CC_PolTerr-accuracy=0.000000
2020-02-24 19:58:56,887 [INFO]  Epoch[16] Train-cross-entropy=0.973574
2020-02-24 19:58:56,887 [INFO]  Epoch[16] Train-CC_PolTerr-accuracy=0.000000
2020-02-24 19:58:56,888 [INFO]  Epoch[16] Time cost=0.011
2020-02-24 19:58:56,890 [INFO]  Saved checkpoint to "model/test_1_CC_PolTerr_imputer_few/model-0016.params"
2020-02-24 19:58:56,891 [INFO]  Epoch[16] Validation-cross-entropy=1.581661
2020-02-24 19:58:56,892 [INFO]  Epoch[16] Validation-CC_PolTerr-accuracy=0.000000
2020-02-24 19:58:56,899 [INFO]  Epoch[17] Batch [0-6]	Speed: 14481.32 samples/sec	cross-entropy=1.059749	CC_PolTerr-accuracy=0.000000
2020-02-24 19:58:56,903 [INFO]  Epoch[17] Train-cross-entropy=0.883047
2020-02-24 19:58:56,903 [INFO]  Epoch[17] Train-CC_PolTerr-accuracy=0.000000
2020-02-24 19:58:56,903 [INFO]  Epoch[17] Time cost=0.012
2020-02-24 19:58:56,906 [INFO]  Saved checkpoint to "model/test_1_CC_PolTerr_imputer_few/model-0017.params"
2020-02-24 19:58:56,909 [INFO]  Epoch[17] Validation-cross-entropy=1.565963
2020-02-24 19:58:56,909 [INFO]  Epoch[17] Validation-CC_PolTerr-accuracy=0.000000
2020-02-24 19:58:56,915 [INFO]  Epoch[18] Batch [0-6]	Speed: 19302.65 samples/sec	cross-entropy=0.961709	CC_PolTerr-accuracy=0.000000
2020-02-24 19:58:56,919 [INFO]  Epoch[18] Train-cross-entropy=0.800573
2020-02-24 19:58:56,919 [INFO]  Epoch[18] Train-CC_PolTerr-accuracy=0.000000
2020-02-24 19:58:56,919 [INFO]  Epoch[18] Time cost=0.010
2020-02-24 19:58:56,921 [INFO]  Saved checkpoint to "model/test_1_CC_PolTerr_imputer_few/model-0018.params"
2020-02-24 19:58:56,922 [INFO]  Epoch[18] Validation-cross-entropy=1.584389
2020-02-24 19:58:56,922 [INFO]  Epoch[18] Validation-CC_PolTerr-accuracy=0.000000
2020-02-24 19:58:56,927 [INFO]  Epoch[19] Batch [0-6]	Speed: 22238.66 samples/sec	cross-entropy=0.879893	CC_PolTerr-accuracy=0.000000
2020-02-24 19:58:56,931 [INFO]  Epoch[19] Train-cross-entropy=0.720543
2020-02-24 19:58:56,931 [INFO]  Epoch[19] Train-CC_PolTerr-accuracy=0.000000
2020-02-24 19:58:56,932 [INFO]  Epoch[19] Time cost=0.009
2020-02-24 19:58:56,933 [INFO]  Saved checkpoint to "model/test_1_CC_PolTerr_imputer_few/model-0019.params"
2020-02-24 19:58:56,934 [INFO]  No improvement detected for 5 epochs compared to 1.5279087722301483 last error obtained: 1.6360858082771301, stopping here
2020-02-24 19:58:56,934 [INFO]  
========== done (0.26720213890075684 s) fit model
2020-02-24 19:58:57,813 [INFO]  
========== start: fit model
2020-02-24 19:58:57,813 [WARNING]  Already bound, ignoring bind()
2020-02-24 19:58:57,820 [INFO]  Epoch[0] Batch [0-6]	Speed: 22990.36 samples/sec	cross-entropy=13.608913	CC_PolTerr-accuracy=0.000000
2020-02-24 19:58:57,824 [INFO]  Epoch[0] Train-cross-entropy=10.161859
2020-02-24 19:58:57,824 [INFO]  Epoch[0] Train-CC_PolTerr-accuracy=0.000000
2020-02-24 19:58:57,824 [INFO]  Epoch[0] Time cost=0.010
2020-02-24 19:58:57,826 [INFO]  Saved checkpoint to "model/test_2_CC_PolTerr_imputer_few/model-0000.params"
2020-02-24 19:58:57,827 [INFO]  Epoch[0] Validation-cross-entropy=6.358585
2020-02-24 19:58:57,827 [INFO]  Epoch[0] Validation-CC_PolTerr-accuracy=0.000000
2020-02-24 19:58:57,833 [INFO]  Epoch[1] Batch [0-6]	Speed: 22987.74 samples/sec	cross-entropy=8.267724	CC_PolTerr-accuracy=0.000000
2020-02-24 19:58:57,836 [INFO]  Epoch[1] Train-cross-entropy=6.683173
2020-02-24 19:58:57,836 [INFO]  Epoch[1] Train-CC_PolTerr-accuracy=0.000000
2020-02-24 19:58:57,837 [INFO]  Epoch[1] Time cost=0.009
2020-02-24 19:58:57,838 [INFO]  Saved checkpoint to "model/test_2_CC_PolTerr_imputer_few/model-0001.params"
2020-02-24 19:58:57,839 [INFO]  Epoch[1] Validation-cross-entropy=5.219540
2020-02-24 19:58:57,840 [INFO]  Epoch[1] Validation-CC_PolTerr-accuracy=0.000000
2020-02-24 19:58:57,845 [INFO]  Epoch[2] Batch [0-6]	Speed: 21861.94 samples/sec	cross-entropy=6.461180	CC_PolTerr-accuracy=0.000000
2020-02-24 19:58:57,849 [INFO]  Epoch[2] Train-cross-entropy=5.261935
2020-02-24 19:58:57,849 [INFO]  Epoch[2] Train-CC_PolTerr-accuracy=0.000000
2020-02-24 19:58:57,849 [INFO]  Epoch[2] Time cost=0.009
2020-02-24 19:58:57,851 [INFO]  Saved checkpoint to "model/test_2_CC_PolTerr_imputer_few/model-0002.params"
2020-02-24 19:58:57,852 [INFO]  Epoch[2] Validation-cross-entropy=2.938047
2020-02-24 19:58:57,852 [INFO]  Epoch[2] Validation-CC_PolTerr-accuracy=0.000000
2020-02-24 19:58:57,858 [INFO]  Epoch[3] Batch [0-6]	Speed: 22112.87 samples/sec	cross-entropy=4.866818	CC_PolTerr-accuracy=0.000000
2020-02-24 19:58:57,862 [INFO]  Epoch[3] Train-cross-entropy=4.026951
2020-02-24 19:58:57,862 [INFO]  Epoch[3] Train-CC_PolTerr-accuracy=0.000000
2020-02-24 19:58:57,863 [INFO]  Epoch[3] Time cost=0.010
2020-02-24 19:58:57,864 [INFO]  Saved checkpoint to "model/test_2_CC_PolTerr_imputer_few/model-0003.params"
2020-02-24 19:58:57,865 [INFO]  Epoch[3] Validation-cross-entropy=2.868494
2020-02-24 19:58:57,866 [INFO]  Epoch[3] Validation-CC_PolTerr-accuracy=0.000000
2020-02-24 19:58:57,873 [INFO]  Epoch[4] Batch [0-6]	Speed: 21946.54 samples/sec	cross-entropy=4.411232	CC_PolTerr-accuracy=0.000000
2020-02-24 19:58:57,880 [INFO]  Epoch[4] Train-cross-entropy=3.683648
2020-02-24 19:58:57,880 [INFO]  Epoch[4] Train-CC_PolTerr-accuracy=0.000000
2020-02-24 19:58:57,880 [INFO]  Epoch[4] Time cost=0.014
2020-02-24 19:58:57,882 [INFO]  Saved checkpoint to "model/test_2_CC_PolTerr_imputer_few/model-0004.params"
2020-02-24 19:58:57,883 [INFO]  Epoch[4] Validation-cross-entropy=2.644750
2020-02-24 19:58:57,884 [INFO]  Epoch[4] Validation-CC_PolTerr-accuracy=0.000000
2020-02-24 19:58:57,888 [INFO]  Epoch[5] Batch [0-6]	Speed: 27426.82 samples/sec	cross-entropy=4.073741	CC_PolTerr-accuracy=0.000000
2020-02-24 19:58:57,891 [INFO]  Epoch[5] Train-cross-entropy=3.262575
2020-02-24 19:58:57,892 [INFO]  Epoch[5] Train-CC_PolTerr-accuracy=0.000000
2020-02-24 19:58:57,892 [INFO]  Epoch[5] Time cost=0.008
2020-02-24 19:58:57,894 [INFO]  Saved checkpoint to "model/test_2_CC_PolTerr_imputer_few/model-0005.params"
2020-02-24 19:58:57,895 [INFO]  Epoch[5] Validation-cross-entropy=2.456708
2020-02-24 19:58:57,895 [INFO]  Epoch[5] Validation-CC_PolTerr-accuracy=0.000000
2020-02-24 19:58:57,899 [INFO]  Epoch[6] Batch [0-6]	Speed: 27834.45 samples/sec	cross-entropy=3.774071	CC_PolTerr-accuracy=0.000000
2020-02-24 19:58:57,902 [INFO]  Epoch[6] Train-cross-entropy=2.895706
2020-02-24 19:58:57,903 [INFO]  Epoch[6] Train-CC_PolTerr-accuracy=0.000000
2020-02-24 19:58:57,903 [INFO]  Epoch[6] Time cost=0.008
2020-02-24 19:58:57,905 [INFO]  Saved checkpoint to "model/test_2_CC_PolTerr_imputer_few/model-0006.params"
2020-02-24 19:58:57,906 [INFO]  Epoch[6] Validation-cross-entropy=2.420314
2020-02-24 19:58:57,906 [INFO]  Epoch[6] Validation-CC_PolTerr-accuracy=0.000000
2020-02-24 19:58:57,912 [INFO]  Epoch[7] Batch [0-6]	Speed: 22726.94 samples/sec	cross-entropy=3.483484	CC_PolTerr-accuracy=0.000000
2020-02-24 19:58:57,915 [INFO]  Epoch[7] Train-cross-entropy=2.623655
2020-02-24 19:58:57,916 [INFO]  Epoch[7] Train-CC_PolTerr-accuracy=0.000000
2020-02-24 19:58:57,916 [INFO]  Epoch[7] Time cost=0.009
2020-02-24 19:58:57,917 [INFO]  Saved checkpoint to "model/test_2_CC_PolTerr_imputer_few/model-0007.params"
2020-02-24 19:58:57,920 [INFO]  Epoch[7] Validation-cross-entropy=2.374360
2020-02-24 19:58:57,921 [INFO]  Epoch[7] Validation-CC_PolTerr-accuracy=0.000000
2020-02-24 19:58:57,926 [INFO]  Epoch[8] Batch [0-6]	Speed: 22643.86 samples/sec	cross-entropy=3.262379	CC_PolTerr-accuracy=0.000000
2020-02-24 19:58:57,934 [INFO]  Epoch[8] Train-cross-entropy=2.426490
2020-02-24 19:58:57,934 [INFO]  Epoch[8] Train-CC_PolTerr-accuracy=0.000000
2020-02-24 19:58:57,934 [INFO]  Epoch[8] Time cost=0.013
2020-02-24 19:58:57,936 [INFO]  Saved checkpoint to "model/test_2_CC_PolTerr_imputer_few/model-0008.params"
2020-02-24 19:58:57,937 [INFO]  Epoch[8] Validation-cross-entropy=2.352333
2020-02-24 19:58:57,937 [INFO]  Epoch[8] Validation-CC_PolTerr-accuracy=0.000000
2020-02-24 19:58:57,943 [INFO]  Epoch[9] Batch [0-6]	Speed: 22397.00 samples/sec	cross-entropy=3.048875	CC_PolTerr-accuracy=0.000000
2020-02-24 19:58:57,947 [INFO]  Epoch[9] Train-cross-entropy=2.242112
2020-02-24 19:58:57,947 [INFO]  Epoch[9] Train-CC_PolTerr-accuracy=0.000000
2020-02-24 19:58:57,947 [INFO]  Epoch[9] Time cost=0.010
2020-02-24 19:58:57,949 [INFO]  Saved checkpoint to "model/test_2_CC_PolTerr_imputer_few/model-0009.params"
2020-02-24 19:58:57,950 [INFO]  Epoch[9] Validation-cross-entropy=2.296641
2020-02-24 19:58:57,950 [INFO]  Epoch[9] Validation-CC_PolTerr-accuracy=0.000000
2020-02-24 19:58:57,956 [INFO]  Epoch[10] Batch [0-6]	Speed: 23077.33 samples/sec	cross-entropy=2.841954	CC_PolTerr-accuracy=0.000000
2020-02-24 19:58:57,960 [INFO]  Epoch[10] Train-cross-entropy=2.063682
2020-02-24 19:58:57,960 [INFO]  Epoch[10] Train-CC_PolTerr-accuracy=0.000000
2020-02-24 19:58:57,960 [INFO]  Epoch[10] Time cost=0.010
2020-02-24 19:58:57,962 [INFO]  Saved checkpoint to "model/test_2_CC_PolTerr_imputer_few/model-0010.params"
2020-02-24 19:58:57,963 [INFO]  Epoch[10] Validation-cross-entropy=2.267840
2020-02-24 19:58:57,963 [INFO]  Epoch[10] Validation-CC_PolTerr-accuracy=0.000000
2020-02-24 19:58:57,969 [INFO]  Epoch[11] Batch [0-6]	Speed: 22814.50 samples/sec	cross-entropy=2.637125	CC_PolTerr-accuracy=0.000000
2020-02-24 19:58:57,973 [INFO]  Epoch[11] Train-cross-entropy=1.878169
2020-02-24 19:58:57,973 [INFO]  Epoch[11] Train-CC_PolTerr-accuracy=0.000000
2020-02-24 19:58:57,973 [INFO]  Epoch[11] Time cost=0.010
2020-02-24 19:58:57,975 [INFO]  Saved checkpoint to "model/test_2_CC_PolTerr_imputer_few/model-0011.params"
2020-02-24 19:58:57,978 [INFO]  Epoch[11] Validation-cross-entropy=2.273349
2020-02-24 19:58:57,979 [INFO]  Epoch[11] Validation-CC_PolTerr-accuracy=0.000000
2020-02-24 19:58:57,987 [INFO]  Epoch[12] Batch [0-6]	Speed: 17374.46 samples/sec	cross-entropy=2.448710	CC_PolTerr-accuracy=0.000000
2020-02-24 19:58:57,990 [INFO]  Epoch[12] Train-cross-entropy=1.708712
2020-02-24 19:58:57,991 [INFO]  Epoch[12] Train-CC_PolTerr-accuracy=0.000000
2020-02-24 19:58:57,991 [INFO]  Epoch[12] Time cost=0.011
2020-02-24 19:58:57,993 [INFO]  Saved checkpoint to "model/test_2_CC_PolTerr_imputer_few/model-0012.params"
2020-02-24 19:58:57,994 [INFO]  Epoch[12] Validation-cross-entropy=2.320249
2020-02-24 19:58:57,994 [INFO]  Epoch[12] Validation-CC_PolTerr-accuracy=0.000000
2020-02-24 19:58:57,999 [INFO]  Epoch[13] Batch [0-6]	Speed: 22070.44 samples/sec	cross-entropy=2.280065	CC_PolTerr-accuracy=0.000000
2020-02-24 19:58:58,003 [INFO]  Epoch[13] Train-cross-entropy=1.565269
2020-02-24 19:58:58,004 [INFO]  Epoch[13] Train-CC_PolTerr-accuracy=0.000000
2020-02-24 19:58:58,004 [INFO]  Epoch[13] Time cost=0.010
2020-02-24 19:58:58,006 [INFO]  Saved checkpoint to "model/test_2_CC_PolTerr_imputer_few/model-0013.params"
2020-02-24 19:58:58,007 [INFO]  Epoch[13] Validation-cross-entropy=2.402240
2020-02-24 19:58:58,007 [INFO]  Epoch[13] Validation-CC_PolTerr-accuracy=0.000000
2020-02-24 19:58:58,012 [INFO]  Epoch[14] Batch [0-6]	Speed: 23039.03 samples/sec	cross-entropy=2.145753	CC_PolTerr-accuracy=0.000000
2020-02-24 19:58:58,016 [INFO]  Epoch[14] Train-cross-entropy=1.439712
2020-02-24 19:58:58,016 [INFO]  Epoch[14] Train-CC_PolTerr-accuracy=0.000000
2020-02-24 19:58:58,017 [INFO]  Epoch[14] Time cost=0.010
2020-02-24 19:58:58,018 [INFO]  Saved checkpoint to "model/test_2_CC_PolTerr_imputer_few/model-0014.params"
2020-02-24 19:58:58,019 [INFO]  Epoch[14] Validation-cross-entropy=2.452853
2020-02-24 19:58:58,020 [INFO]  Epoch[14] Validation-CC_PolTerr-accuracy=0.000000
2020-02-24 19:58:58,025 [INFO]  Epoch[15] Batch [0-6]	Speed: 22674.47 samples/sec	cross-entropy=1.990338	CC_PolTerr-accuracy=0.000000
2020-02-24 19:58:58,031 [INFO]  Epoch[15] Train-cross-entropy=1.339429
2020-02-24 19:58:58,031 [INFO]  Epoch[15] Train-CC_PolTerr-accuracy=0.000000
2020-02-24 19:58:58,031 [INFO]  Epoch[15] Time cost=0.011
2020-02-24 19:58:58,034 [INFO]  Saved checkpoint to "model/test_2_CC_PolTerr_imputer_few/model-0015.params"
2020-02-24 19:58:58,037 [INFO]  No improvement detected for 5 epochs compared to 2.2678395807743073 last error obtained: 2.4970855116844177, stopping here
2020-02-24 19:58:58,037 [INFO]  
========== done (0.2239532470703125 s) fit model
2020-02-24 19:58:58,923 [INFO]  
========== start: fit model
2020-02-24 19:58:58,926 [WARNING]  Already bound, ignoring bind()
2020-02-24 19:58:58,934 [INFO]  Epoch[0] Batch [0-6]	Speed: 20911.62 samples/sec	cross-entropy=13.253960	CC_PolTerr-accuracy=0.000000
2020-02-24 19:58:58,938 [INFO]  Epoch[0] Train-cross-entropy=10.407122
2020-02-24 19:58:58,938 [INFO]  Epoch[0] Train-CC_PolTerr-accuracy=0.000000
2020-02-24 19:58:58,939 [INFO]  Epoch[0] Time cost=0.011
2020-02-24 19:58:58,941 [INFO]  Saved checkpoint to "model/test_3_CC_PolTerr_imputer_few/model-0000.params"
2020-02-24 19:58:58,942 [INFO]  Epoch[0] Validation-cross-entropy=6.007761
2020-02-24 19:58:58,942 [INFO]  Epoch[0] Validation-CC_PolTerr-accuracy=0.000000
2020-02-24 19:58:58,948 [INFO]  Epoch[1] Batch [0-6]	Speed: 22039.04 samples/sec	cross-entropy=7.864196	CC_PolTerr-accuracy=0.000000
2020-02-24 19:58:58,952 [INFO]  Epoch[1] Train-cross-entropy=6.543965
2020-02-24 19:58:58,952 [INFO]  Epoch[1] Train-CC_PolTerr-accuracy=0.000000
2020-02-24 19:58:58,952 [INFO]  Epoch[1] Time cost=0.010
2020-02-24 19:58:58,954 [INFO]  Saved checkpoint to "model/test_3_CC_PolTerr_imputer_few/model-0001.params"
2020-02-24 19:58:58,955 [INFO]  Epoch[1] Validation-cross-entropy=4.358219
2020-02-24 19:58:58,955 [INFO]  Epoch[1] Validation-CC_PolTerr-accuracy=0.000000
2020-02-24 19:58:58,961 [INFO]  Epoch[2] Batch [0-6]	Speed: 20832.64 samples/sec	cross-entropy=6.272173	CC_PolTerr-accuracy=0.000000
2020-02-24 19:58:58,965 [INFO]  Epoch[2] Train-cross-entropy=5.025945
2020-02-24 19:58:58,966 [INFO]  Epoch[2] Train-CC_PolTerr-accuracy=0.000000
2020-02-24 19:58:58,967 [INFO]  Epoch[2] Time cost=0.011
2020-02-24 19:58:58,969 [INFO]  Saved checkpoint to "model/test_3_CC_PolTerr_imputer_few/model-0002.params"
2020-02-24 19:58:58,970 [INFO]  Epoch[2] Validation-cross-entropy=3.886849
2020-02-24 19:58:58,971 [INFO]  Epoch[2] Validation-CC_PolTerr-accuracy=0.000000
2020-02-24 19:58:58,976 [INFO]  Epoch[3] Batch [0-6]	Speed: 24016.06 samples/sec	cross-entropy=5.229143	CC_PolTerr-accuracy=0.000000
2020-02-24 19:58:58,980 [INFO]  Epoch[3] Train-cross-entropy=4.204226
2020-02-24 19:58:58,980 [INFO]  Epoch[3] Train-CC_PolTerr-accuracy=0.000000
2020-02-24 19:58:58,981 [INFO]  Epoch[3] Time cost=0.010
2020-02-24 19:58:58,982 [INFO]  Saved checkpoint to "model/test_3_CC_PolTerr_imputer_few/model-0003.params"
2020-02-24 19:58:58,986 [INFO]  Epoch[3] Validation-cross-entropy=4.060771
2020-02-24 19:58:58,986 [INFO]  Epoch[3] Validation-CC_PolTerr-accuracy=0.000000
2020-02-24 19:58:58,994 [INFO]  Epoch[4] Batch [0-6]	Speed: 17023.35 samples/sec	cross-entropy=4.513394	CC_PolTerr-accuracy=0.000000
2020-02-24 19:58:58,998 [INFO]  Epoch[4] Train-cross-entropy=3.587282
2020-02-24 19:58:58,998 [INFO]  Epoch[4] Train-CC_PolTerr-accuracy=0.000000
2020-02-24 19:58:58,998 [INFO]  Epoch[4] Time cost=0.012
2020-02-24 19:58:59,000 [INFO]  Saved checkpoint to "model/test_3_CC_PolTerr_imputer_few/model-0004.params"
2020-02-24 19:58:59,002 [INFO]  Epoch[4] Validation-cross-entropy=3.872527
2020-02-24 19:58:59,002 [INFO]  Epoch[4] Validation-CC_PolTerr-accuracy=0.000000
2020-02-24 19:58:59,007 [INFO]  Epoch[5] Batch [0-6]	Speed: 22338.60 samples/sec	cross-entropy=4.098926	CC_PolTerr-accuracy=0.000000
2020-02-24 19:58:59,011 [INFO]  Epoch[5] Train-cross-entropy=3.081659
2020-02-24 19:58:59,011 [INFO]  Epoch[5] Train-CC_PolTerr-accuracy=0.000000
2020-02-24 19:58:59,012 [INFO]  Epoch[5] Time cost=0.010
2020-02-24 19:58:59,014 [INFO]  Saved checkpoint to "model/test_3_CC_PolTerr_imputer_few/model-0005.params"
2020-02-24 19:58:59,015 [INFO]  Epoch[5] Validation-cross-entropy=3.976244
2020-02-24 19:58:59,015 [INFO]  Epoch[5] Validation-CC_PolTerr-accuracy=0.000000
2020-02-24 19:58:59,020 [INFO]  Epoch[6] Batch [0-6]	Speed: 22973.31 samples/sec	cross-entropy=3.783470	CC_PolTerr-accuracy=0.000000
2020-02-24 19:58:59,024 [INFO]  Epoch[6] Train-cross-entropy=2.691170
2020-02-24 19:58:59,024 [INFO]  Epoch[6] Train-CC_PolTerr-accuracy=0.000000
2020-02-24 19:58:59,025 [INFO]  Epoch[6] Time cost=0.009
2020-02-24 19:58:59,026 [INFO]  Saved checkpoint to "model/test_3_CC_PolTerr_imputer_few/model-0006.params"
2020-02-24 19:58:59,028 [INFO]  Epoch[6] Validation-cross-entropy=3.878045
2020-02-24 19:58:59,028 [INFO]  Epoch[6] Validation-CC_PolTerr-accuracy=0.000000
2020-02-24 19:58:59,034 [INFO]  Epoch[7] Batch [0-6]	Speed: 19050.59 samples/sec	cross-entropy=3.471277	CC_PolTerr-accuracy=0.000000
2020-02-24 19:58:59,040 [INFO]  Epoch[7] Train-cross-entropy=2.421874
2020-02-24 19:58:59,041 [INFO]  Epoch[7] Train-CC_PolTerr-accuracy=0.000000
2020-02-24 19:58:59,041 [INFO]  Epoch[7] Time cost=0.013
2020-02-24 19:58:59,044 [INFO]  Saved checkpoint to "model/test_3_CC_PolTerr_imputer_few/model-0007.params"
2020-02-24 19:58:59,045 [INFO]  Epoch[7] Validation-cross-entropy=3.909092
2020-02-24 19:58:59,046 [INFO]  Epoch[7] Validation-CC_PolTerr-accuracy=0.000000
2020-02-24 19:58:59,052 [INFO]  Epoch[8] Batch [0-6]	Speed: 21003.24 samples/sec	cross-entropy=3.225641	CC_PolTerr-accuracy=0.000000
2020-02-24 19:58:59,056 [INFO]  Epoch[8] Train-cross-entropy=2.180278
2020-02-24 19:58:59,056 [INFO]  Epoch[8] Train-CC_PolTerr-accuracy=0.000000
2020-02-24 19:58:59,056 [INFO]  Epoch[8] Time cost=0.010
2020-02-24 19:58:59,058 [INFO]  Saved checkpoint to "model/test_3_CC_PolTerr_imputer_few/model-0008.params"
2020-02-24 19:58:59,060 [INFO]  Epoch[8] Validation-cross-entropy=3.758304
2020-02-24 19:58:59,060 [INFO]  Epoch[8] Validation-CC_PolTerr-accuracy=0.000000
2020-02-24 19:58:59,065 [INFO]  Epoch[9] Batch [0-6]	Speed: 22561.39 samples/sec	cross-entropy=3.011123	CC_PolTerr-accuracy=0.000000
2020-02-24 19:58:59,070 [INFO]  Epoch[9] Train-cross-entropy=1.950176
2020-02-24 19:58:59,070 [INFO]  Epoch[9] Train-CC_PolTerr-accuracy=0.000000
2020-02-24 19:58:59,071 [INFO]  Epoch[9] Time cost=0.011
2020-02-24 19:58:59,073 [INFO]  Saved checkpoint to "model/test_3_CC_PolTerr_imputer_few/model-0009.params"
2020-02-24 19:58:59,074 [INFO]  Epoch[9] Validation-cross-entropy=3.739773
2020-02-24 19:58:59,074 [INFO]  Epoch[9] Validation-CC_PolTerr-accuracy=0.000000
2020-02-24 19:58:59,079 [INFO]  Epoch[10] Batch [0-6]	Speed: 23533.21 samples/sec	cross-entropy=2.819679	CC_PolTerr-accuracy=0.000000
2020-02-24 19:58:59,084 [INFO]  Epoch[10] Train-cross-entropy=1.776599
2020-02-24 19:58:59,084 [INFO]  Epoch[10] Train-CC_PolTerr-accuracy=0.000000
2020-02-24 19:58:59,084 [INFO]  Epoch[10] Time cost=0.010
2020-02-24 19:58:59,086 [INFO]  Saved checkpoint to "model/test_3_CC_PolTerr_imputer_few/model-0010.params"
2020-02-24 19:58:59,087 [INFO]  Epoch[10] Validation-cross-entropy=3.594325
2020-02-24 19:58:59,087 [INFO]  Epoch[10] Validation-CC_PolTerr-accuracy=0.000000
2020-02-24 19:58:59,097 [INFO]  Epoch[11] Batch [0-6]	Speed: 10989.44 samples/sec	cross-entropy=2.597468	CC_PolTerr-accuracy=0.000000
2020-02-24 19:58:59,102 [INFO]  Epoch[11] Train-cross-entropy=1.630753
2020-02-24 19:58:59,102 [INFO]  Epoch[11] Train-CC_PolTerr-accuracy=0.000000
2020-02-24 19:58:59,102 [INFO]  Epoch[11] Time cost=0.015
2020-02-24 19:58:59,104 [INFO]  Saved checkpoint to "model/test_3_CC_PolTerr_imputer_few/model-0011.params"
2020-02-24 19:58:59,106 [INFO]  Epoch[11] Validation-cross-entropy=3.463871
2020-02-24 19:58:59,106 [INFO]  Epoch[11] Validation-CC_PolTerr-accuracy=0.000000
2020-02-24 19:58:59,112 [INFO]  Epoch[12] Batch [0-6]	Speed: 21233.62 samples/sec	cross-entropy=2.417599	CC_PolTerr-accuracy=0.000000
2020-02-24 19:58:59,116 [INFO]  Epoch[12] Train-cross-entropy=1.495029
2020-02-24 19:58:59,116 [INFO]  Epoch[12] Train-CC_PolTerr-accuracy=0.000000
2020-02-24 19:58:59,116 [INFO]  Epoch[12] Time cost=0.010
2020-02-24 19:58:59,118 [INFO]  Saved checkpoint to "model/test_3_CC_PolTerr_imputer_few/model-0012.params"
2020-02-24 19:58:59,119 [INFO]  Epoch[12] Validation-cross-entropy=3.326545
2020-02-24 19:58:59,119 [INFO]  Epoch[12] Validation-CC_PolTerr-accuracy=0.000000
2020-02-24 19:58:59,125 [INFO]  Epoch[13] Batch [0-6]	Speed: 22000.50 samples/sec	cross-entropy=2.230192	CC_PolTerr-accuracy=0.000000
2020-02-24 19:58:59,129 [INFO]  Epoch[13] Train-cross-entropy=1.394714
2020-02-24 19:58:59,129 [INFO]  Epoch[13] Train-CC_PolTerr-accuracy=0.000000
2020-02-24 19:58:59,129 [INFO]  Epoch[13] Time cost=0.010
2020-02-24 19:58:59,131 [INFO]  Saved checkpoint to "model/test_3_CC_PolTerr_imputer_few/model-0013.params"
2020-02-24 19:58:59,133 [INFO]  Epoch[13] Validation-cross-entropy=3.183897
2020-02-24 19:58:59,133 [INFO]  Epoch[13] Validation-CC_PolTerr-accuracy=0.000000
2020-02-24 19:58:59,138 [INFO]  Epoch[14] Batch [0-6]	Speed: 23327.34 samples/sec	cross-entropy=2.079447	CC_PolTerr-accuracy=0.000000
2020-02-24 19:58:59,143 [INFO]  Epoch[14] Train-cross-entropy=1.281545
2020-02-24 19:58:59,143 [INFO]  Epoch[14] Train-CC_PolTerr-accuracy=0.000000
2020-02-24 19:58:59,143 [INFO]  Epoch[14] Time cost=0.010
2020-02-24 19:58:59,145 [INFO]  Saved checkpoint to "model/test_3_CC_PolTerr_imputer_few/model-0014.params"
2020-02-24 19:58:59,149 [INFO]  Epoch[14] Validation-cross-entropy=3.133475
2020-02-24 19:58:59,149 [INFO]  Epoch[14] Validation-CC_PolTerr-accuracy=0.000000
2020-02-24 19:58:59,157 [INFO]  Epoch[15] Batch [0-6]	Speed: 17451.27 samples/sec	cross-entropy=1.934041	CC_PolTerr-accuracy=0.000000
2020-02-24 19:58:59,161 [INFO]  Epoch[15] Train-cross-entropy=1.191892
2020-02-24 19:58:59,161 [INFO]  Epoch[15] Train-CC_PolTerr-accuracy=0.000000
2020-02-24 19:58:59,161 [INFO]  Epoch[15] Time cost=0.012
2020-02-24 19:58:59,164 [INFO]  Saved checkpoint to "model/test_3_CC_PolTerr_imputer_few/model-0015.params"
2020-02-24 19:58:59,165 [INFO]  Epoch[15] Validation-cross-entropy=3.077995
2020-02-24 19:58:59,165 [INFO]  Epoch[15] Validation-CC_PolTerr-accuracy=0.000000
2020-02-24 19:58:59,171 [INFO]  Epoch[16] Batch [0-6]	Speed: 20848.82 samples/sec	cross-entropy=1.799808	CC_PolTerr-accuracy=0.000000
2020-02-24 19:58:59,175 [INFO]  Epoch[16] Train-cross-entropy=1.097182
2020-02-24 19:58:59,175 [INFO]  Epoch[16] Train-CC_PolTerr-accuracy=0.000000
2020-02-24 19:58:59,176 [INFO]  Epoch[16] Time cost=0.010
2020-02-24 19:58:59,178 [INFO]  Saved checkpoint to "model/test_3_CC_PolTerr_imputer_few/model-0016.params"
2020-02-24 19:58:59,179 [INFO]  Epoch[16] Validation-cross-entropy=3.017443
2020-02-24 19:58:59,179 [INFO]  Epoch[16] Validation-CC_PolTerr-accuracy=0.000000
2020-02-24 19:58:59,185 [INFO]  Epoch[17] Batch [0-6]	Speed: 21981.29 samples/sec	cross-entropy=1.675785	CC_PolTerr-accuracy=0.000000
2020-02-24 19:58:59,189 [INFO]  Epoch[17] Train-cross-entropy=1.027540
2020-02-24 19:58:59,189 [INFO]  Epoch[17] Train-CC_PolTerr-accuracy=0.000000
2020-02-24 19:58:59,189 [INFO]  Epoch[17] Time cost=0.010
2020-02-24 19:58:59,191 [INFO]  Saved checkpoint to "model/test_3_CC_PolTerr_imputer_few/model-0017.params"
2020-02-24 19:58:59,193 [INFO]  Epoch[17] Validation-cross-entropy=2.996708
2020-02-24 19:58:59,193 [INFO]  Epoch[17] Validation-CC_PolTerr-accuracy=0.000000
2020-02-24 19:58:59,199 [INFO]  Epoch[18] Batch [0-6]	Speed: 21240.34 samples/sec	cross-entropy=1.553031	CC_PolTerr-accuracy=0.000000
2020-02-24 19:58:59,206 [INFO]  Epoch[18] Train-cross-entropy=0.946675
2020-02-24 19:58:59,206 [INFO]  Epoch[18] Train-CC_PolTerr-accuracy=0.000000
2020-02-24 19:58:59,207 [INFO]  Epoch[18] Time cost=0.013
2020-02-24 19:58:59,210 [INFO]  Saved checkpoint to "model/test_3_CC_PolTerr_imputer_few/model-0018.params"
2020-02-24 19:58:59,211 [INFO]  Epoch[18] Validation-cross-entropy=2.923958
2020-02-24 19:58:59,211 [INFO]  Epoch[18] Validation-CC_PolTerr-accuracy=0.000000
2020-02-24 19:58:59,217 [INFO]  Epoch[19] Batch [0-6]	Speed: 21008.72 samples/sec	cross-entropy=1.449778	CC_PolTerr-accuracy=0.000000
2020-02-24 19:58:59,221 [INFO]  Epoch[19] Train-cross-entropy=0.871382
2020-02-24 19:58:59,222 [INFO]  Epoch[19] Train-CC_PolTerr-accuracy=0.000000
2020-02-24 19:58:59,222 [INFO]  Epoch[19] Time cost=0.010
2020-02-24 19:58:59,224 [INFO]  Saved checkpoint to "model/test_3_CC_PolTerr_imputer_few/model-0019.params"
2020-02-24 19:58:59,225 [INFO]  Epoch[19] Validation-cross-entropy=2.876348
2020-02-24 19:58:59,226 [INFO]  Epoch[19] Validation-CC_PolTerr-accuracy=0.000000
2020-02-24 19:58:59,231 [INFO]  Epoch[20] Batch [0-6]	Speed: 22505.91 samples/sec	cross-entropy=1.346403	CC_PolTerr-accuracy=0.000000
2020-02-24 19:58:59,236 [INFO]  Epoch[20] Train-cross-entropy=0.809236
2020-02-24 19:58:59,236 [INFO]  Epoch[20] Train-CC_PolTerr-accuracy=0.000000
2020-02-24 19:58:59,237 [INFO]  Epoch[20] Time cost=0.011
2020-02-24 19:58:59,239 [INFO]  Saved checkpoint to "model/test_3_CC_PolTerr_imputer_few/model-0020.params"
2020-02-24 19:58:59,240 [INFO]  Epoch[20] Validation-cross-entropy=2.822583
2020-02-24 19:58:59,240 [INFO]  Epoch[20] Validation-CC_PolTerr-accuracy=0.000000
2020-02-24 19:58:59,246 [INFO]  Epoch[21] Batch [0-6]	Speed: 22260.79 samples/sec	cross-entropy=1.245538	CC_PolTerr-accuracy=0.000000
2020-02-24 19:58:59,250 [INFO]  Epoch[21] Train-cross-entropy=0.747912
2020-02-24 19:58:59,251 [INFO]  Epoch[21] Train-CC_PolTerr-accuracy=0.000000
2020-02-24 19:58:59,251 [INFO]  Epoch[21] Time cost=0.011
2020-02-24 19:58:59,253 [INFO]  Saved checkpoint to "model/test_3_CC_PolTerr_imputer_few/model-0021.params"
2020-02-24 19:58:59,257 [INFO]  Epoch[21] Validation-cross-entropy=2.812257
2020-02-24 19:58:59,257 [INFO]  Epoch[21] Validation-CC_PolTerr-accuracy=0.000000
2020-02-24 19:58:59,264 [INFO]  Epoch[22] Batch [0-6]	Speed: 16870.00 samples/sec	cross-entropy=1.166868	CC_PolTerr-accuracy=0.000000
2020-02-24 19:58:59,269 [INFO]  Epoch[22] Train-cross-entropy=0.708598
2020-02-24 19:58:59,269 [INFO]  Epoch[22] Train-CC_PolTerr-accuracy=0.000000
2020-02-24 19:58:59,269 [INFO]  Epoch[22] Time cost=0.012
2020-02-24 19:58:59,271 [INFO]  Saved checkpoint to "model/test_3_CC_PolTerr_imputer_few/model-0022.params"
2020-02-24 19:58:59,273 [INFO]  Epoch[22] Validation-cross-entropy=2.755100
2020-02-24 19:58:59,273 [INFO]  Epoch[22] Validation-CC_PolTerr-accuracy=0.000000
2020-02-24 19:58:59,279 [INFO]  Epoch[23] Batch [0-6]	Speed: 21287.51 samples/sec	cross-entropy=1.074831	CC_PolTerr-accuracy=0.000000
2020-02-24 19:58:59,283 [INFO]  Epoch[23] Train-cross-entropy=0.650916
2020-02-24 19:58:59,283 [INFO]  Epoch[23] Train-CC_PolTerr-accuracy=0.000000
2020-02-24 19:58:59,283 [INFO]  Epoch[23] Time cost=0.010
2020-02-24 19:58:59,285 [INFO]  Saved checkpoint to "model/test_3_CC_PolTerr_imputer_few/model-0023.params"
2020-02-24 19:58:59,286 [INFO]  Epoch[23] Validation-cross-entropy=2.788307
2020-02-24 19:58:59,287 [INFO]  Epoch[23] Validation-CC_PolTerr-accuracy=0.000000
2020-02-24 19:58:59,292 [INFO]  Epoch[24] Batch [0-6]	Speed: 23027.18 samples/sec	cross-entropy=1.014711	CC_PolTerr-accuracy=0.000000
2020-02-24 19:58:59,296 [INFO]  Epoch[24] Train-cross-entropy=0.601568
2020-02-24 19:58:59,297 [INFO]  Epoch[24] Train-CC_PolTerr-accuracy=0.000000
2020-02-24 19:58:59,297 [INFO]  Epoch[24] Time cost=0.010
2020-02-24 19:58:59,299 [INFO]  Saved checkpoint to "model/test_3_CC_PolTerr_imputer_few/model-0024.params"
2020-02-24 19:58:59,300 [INFO]  Epoch[24] Validation-cross-entropy=2.760031
2020-02-24 19:58:59,300 [INFO]  Epoch[24] Validation-CC_PolTerr-accuracy=0.000000
2020-02-24 19:58:59,307 [INFO]  Epoch[25] Batch [0-6]	Speed: 21580.73 samples/sec	cross-entropy=0.934396	CC_PolTerr-accuracy=0.000000
2020-02-24 19:58:59,315 [INFO]  Epoch[25] Train-cross-entropy=0.560543
2020-02-24 19:58:59,315 [INFO]  Epoch[25] Train-CC_PolTerr-accuracy=0.000000
2020-02-24 19:58:59,315 [INFO]  Epoch[25] Time cost=0.015
2020-02-24 19:58:59,318 [INFO]  Saved checkpoint to "model/test_3_CC_PolTerr_imputer_few/model-0025.params"
2020-02-24 19:58:59,319 [INFO]  Epoch[25] Validation-cross-entropy=2.705155
2020-02-24 19:58:59,319 [INFO]  Epoch[25] Validation-CC_PolTerr-accuracy=0.000000
2020-02-24 19:58:59,325 [INFO]  Epoch[26] Batch [0-6]	Speed: 21038.36 samples/sec	cross-entropy=0.854436	CC_PolTerr-accuracy=0.000000
2020-02-24 19:58:59,329 [INFO]  Epoch[26] Train-cross-entropy=0.515857
2020-02-24 19:58:59,330 [INFO]  Epoch[26] Train-CC_PolTerr-accuracy=0.000000
2020-02-24 19:58:59,330 [INFO]  Epoch[26] Time cost=0.010
2020-02-24 19:58:59,332 [INFO]  Saved checkpoint to "model/test_3_CC_PolTerr_imputer_few/model-0026.params"
2020-02-24 19:58:59,333 [INFO]  Epoch[26] Validation-cross-entropy=2.756477
2020-02-24 19:58:59,333 [INFO]  Epoch[26] Validation-CC_PolTerr-accuracy=0.000000
2020-02-24 19:58:59,339 [INFO]  Epoch[27] Batch [0-6]	Speed: 21705.20 samples/sec	cross-entropy=0.801646	CC_PolTerr-accuracy=0.000000
2020-02-24 19:58:59,343 [INFO]  Epoch[27] Train-cross-entropy=0.489689
2020-02-24 19:58:59,344 [INFO]  Epoch[27] Train-CC_PolTerr-accuracy=0.000000
2020-02-24 19:58:59,344 [INFO]  Epoch[27] Time cost=0.010
2020-02-24 19:58:59,346 [INFO]  Saved checkpoint to "model/test_3_CC_PolTerr_imputer_few/model-0027.params"
2020-02-24 19:58:59,347 [INFO]  Epoch[27] Validation-cross-entropy=2.728550
2020-02-24 19:58:59,347 [INFO]  Epoch[27] Validation-CC_PolTerr-accuracy=0.000000
2020-02-24 19:58:59,353 [INFO]  Epoch[28] Batch [0-6]	Speed: 21869.06 samples/sec	cross-entropy=0.726342	CC_PolTerr-accuracy=0.000000
2020-02-24 19:58:59,357 [INFO]  Epoch[28] Train-cross-entropy=0.451840
2020-02-24 19:58:59,358 [INFO]  Epoch[28] Train-CC_PolTerr-accuracy=0.000000
2020-02-24 19:58:59,358 [INFO]  Epoch[28] Time cost=0.010
2020-02-24 19:58:59,360 [INFO]  Saved checkpoint to "model/test_3_CC_PolTerr_imputer_few/model-0028.params"
2020-02-24 19:58:59,361 [INFO]  Epoch[28] Validation-cross-entropy=2.708266
2020-02-24 19:58:59,361 [INFO]  Epoch[28] Validation-CC_PolTerr-accuracy=0.000000
2020-02-24 19:58:59,371 [INFO]  Epoch[29] Batch [0-6]	Speed: 12554.27 samples/sec	cross-entropy=0.681660	CC_PolTerr-accuracy=0.000000
2020-02-24 19:58:59,375 [INFO]  Epoch[29] Train-cross-entropy=0.412398
2020-02-24 19:58:59,376 [INFO]  Epoch[29] Train-CC_PolTerr-accuracy=0.000000
2020-02-24 19:58:59,376 [INFO]  Epoch[29] Time cost=0.014
2020-02-24 19:58:59,378 [INFO]  Saved checkpoint to "model/test_3_CC_PolTerr_imputer_few/model-0029.params"
2020-02-24 19:58:59,379 [INFO]  Epoch[29] Validation-cross-entropy=2.720993
2020-02-24 19:58:59,379 [INFO]  Epoch[29] Validation-CC_PolTerr-accuracy=0.000000
2020-02-24 19:58:59,385 [INFO]  Epoch[30] Batch [0-6]	Speed: 21087.94 samples/sec	cross-entropy=0.633178	CC_PolTerr-accuracy=0.000000
2020-02-24 19:58:59,389 [INFO]  Epoch[30] Train-cross-entropy=0.387218
2020-02-24 19:58:59,389 [INFO]  Epoch[30] Train-CC_PolTerr-accuracy=0.000000
2020-02-24 19:58:59,390 [INFO]  Epoch[30] Time cost=0.010
2020-02-24 19:58:59,392 [INFO]  Saved checkpoint to "model/test_3_CC_PolTerr_imputer_few/model-0030.params"
2020-02-24 19:58:59,393 [INFO]  No improvement detected for 5 epochs compared to 2.70515513420105 last error obtained: 2.72588574886322, stopping here
2020-02-24 19:58:59,393 [INFO]  
========== done (0.46985602378845215 s) fit model
2020-02-24 19:59:00,322 [INFO]  
========== start: fit model
2020-02-24 19:59:00,322 [WARNING]  Already bound, ignoring bind()
2020-02-24 19:59:00,329 [INFO]  Epoch[0] Batch [0-6]	Speed: 20997.77 samples/sec	cross-entropy=12.406168	CC_PolTerr-accuracy=0.000000
2020-02-24 19:59:00,334 [INFO]  Epoch[0] Train-cross-entropy=7.037969
2020-02-24 19:59:00,334 [INFO]  Epoch[0] Train-CC_PolTerr-accuracy=0.000000
2020-02-24 19:59:00,334 [INFO]  Epoch[0] Time cost=0.011
2020-02-24 19:59:00,336 [INFO]  Saved checkpoint to "model/test_4_CC_PolTerr_imputer_few/model-0000.params"
2020-02-24 19:59:00,337 [INFO]  Epoch[0] Validation-cross-entropy=4.345521
2020-02-24 19:59:00,338 [INFO]  Epoch[0] Validation-CC_PolTerr-accuracy=0.000000
2020-02-24 19:59:00,343 [INFO]  Epoch[1] Batch [0-6]	Speed: 21608.52 samples/sec	cross-entropy=7.131864	CC_PolTerr-accuracy=0.000000
2020-02-24 19:59:00,348 [INFO]  Epoch[1] Train-cross-entropy=4.890869
2020-02-24 19:59:00,348 [INFO]  Epoch[1] Train-CC_PolTerr-accuracy=0.000000
2020-02-24 19:59:00,348 [INFO]  Epoch[1] Time cost=0.010
2020-02-24 19:59:00,350 [INFO]  Saved checkpoint to "model/test_4_CC_PolTerr_imputer_few/model-0001.params"
2020-02-24 19:59:00,351 [INFO]  Epoch[1] Validation-cross-entropy=4.084102
2020-02-24 19:59:00,352 [INFO]  Epoch[1] Validation-CC_PolTerr-accuracy=0.000000
2020-02-24 19:59:00,358 [INFO]  Epoch[2] Batch [0-6]	Speed: 20202.36 samples/sec	cross-entropy=5.965270	CC_PolTerr-accuracy=0.000000
2020-02-24 19:59:00,362 [INFO]  Epoch[2] Train-cross-entropy=3.751685
2020-02-24 19:59:00,362 [INFO]  Epoch[2] Train-CC_PolTerr-accuracy=0.000000
2020-02-24 19:59:00,362 [INFO]  Epoch[2] Time cost=0.010
2020-02-24 19:59:00,365 [INFO]  Saved checkpoint to "model/test_4_CC_PolTerr_imputer_few/model-0002.params"
2020-02-24 19:59:00,375 [INFO]  Epoch[2] Validation-cross-entropy=3.123198
2020-02-24 19:59:00,376 [INFO]  Epoch[2] Validation-CC_PolTerr-accuracy=0.000000
2020-02-24 19:59:00,382 [INFO]  Epoch[3] Batch [0-6]	Speed: 23119.73 samples/sec	cross-entropy=4.672523	CC_PolTerr-accuracy=0.000000
2020-02-24 19:59:00,389 [INFO]  Epoch[3] Train-cross-entropy=3.158807
2020-02-24 19:59:00,390 [INFO]  Epoch[3] Train-CC_PolTerr-accuracy=0.000000
2020-02-24 19:59:00,390 [INFO]  Epoch[3] Time cost=0.014
2020-02-24 19:59:00,392 [INFO]  Saved checkpoint to "model/test_4_CC_PolTerr_imputer_few/model-0003.params"
2020-02-24 19:59:00,394 [INFO]  Epoch[3] Validation-cross-entropy=3.319071
2020-02-24 19:59:00,394 [INFO]  Epoch[3] Validation-CC_PolTerr-accuracy=0.000000
2020-02-24 19:59:00,400 [INFO]  Epoch[4] Batch [0-6]	Speed: 21312.29 samples/sec	cross-entropy=4.028611	CC_PolTerr-accuracy=0.000000
2020-02-24 19:59:00,404 [INFO]  Epoch[4] Train-cross-entropy=2.861068
2020-02-24 19:59:00,404 [INFO]  Epoch[4] Train-CC_PolTerr-accuracy=0.000000
2020-02-24 19:59:00,405 [INFO]  Epoch[4] Time cost=0.010
2020-02-24 19:59:00,407 [INFO]  Saved checkpoint to "model/test_4_CC_PolTerr_imputer_few/model-0004.params"
2020-02-24 19:59:00,408 [INFO]  Epoch[4] Validation-cross-entropy=3.009860
2020-02-24 19:59:00,408 [INFO]  Epoch[4] Validation-CC_PolTerr-accuracy=0.000000
2020-02-24 19:59:00,414 [INFO]  Epoch[5] Batch [0-6]	Speed: 22571.51 samples/sec	cross-entropy=3.436562	CC_PolTerr-accuracy=0.000000
2020-02-24 19:59:00,424 [INFO]  Epoch[5] Train-cross-entropy=2.535653
2020-02-24 19:59:00,424 [INFO]  Epoch[5] Train-CC_PolTerr-accuracy=0.000000
2020-02-24 19:59:00,424 [INFO]  Epoch[5] Time cost=0.016
2020-02-24 19:59:00,427 [INFO]  Saved checkpoint to "model/test_4_CC_PolTerr_imputer_few/model-0005.params"
2020-02-24 19:59:00,429 [INFO]  Epoch[5] Validation-cross-entropy=2.913266
2020-02-24 19:59:00,430 [INFO]  Epoch[5] Validation-CC_PolTerr-accuracy=0.000000
2020-02-24 19:59:00,451 [INFO]  Epoch[6] Batch [0-6]	Speed: 5994.09 samples/sec	cross-entropy=3.024794	CC_PolTerr-accuracy=0.000000
2020-02-24 19:59:00,459 [INFO]  Epoch[6] Train-cross-entropy=2.296027
2020-02-24 19:59:00,459 [INFO]  Epoch[6] Train-CC_PolTerr-accuracy=0.000000
2020-02-24 19:59:00,460 [INFO]  Epoch[6] Time cost=0.030
2020-02-24 19:59:00,462 [INFO]  Saved checkpoint to "model/test_4_CC_PolTerr_imputer_few/model-0006.params"
2020-02-24 19:59:00,463 [INFO]  Epoch[6] Validation-cross-entropy=2.764000
2020-02-24 19:59:00,464 [INFO]  Epoch[6] Validation-CC_PolTerr-accuracy=0.000000
2020-02-24 19:59:00,470 [INFO]  Epoch[7] Batch [0-6]	Speed: 20731.81 samples/sec	cross-entropy=2.672156	CC_PolTerr-accuracy=0.000000
2020-02-24 19:59:00,474 [INFO]  Epoch[7] Train-cross-entropy=2.070161
2020-02-24 19:59:00,474 [INFO]  Epoch[7] Train-CC_PolTerr-accuracy=0.000000
2020-02-24 19:59:00,475 [INFO]  Epoch[7] Time cost=0.011
2020-02-24 19:59:00,477 [INFO]  Saved checkpoint to "model/test_4_CC_PolTerr_imputer_few/model-0007.params"
2020-02-24 19:59:00,478 [INFO]  Epoch[7] Validation-cross-entropy=2.551295
2020-02-24 19:59:00,478 [INFO]  Epoch[7] Validation-CC_PolTerr-accuracy=0.000000
2020-02-24 19:59:00,484 [INFO]  Epoch[8] Batch [0-6]	Speed: 20969.34 samples/sec	cross-entropy=2.385375	CC_PolTerr-accuracy=0.000000
2020-02-24 19:59:00,488 [INFO]  Epoch[8] Train-cross-entropy=1.894631
2020-02-24 19:59:00,489 [INFO]  Epoch[8] Train-CC_PolTerr-accuracy=0.000000
2020-02-24 19:59:00,489 [INFO]  Epoch[8] Time cost=0.010
2020-02-24 19:59:00,492 [INFO]  Saved checkpoint to "model/test_4_CC_PolTerr_imputer_few/model-0008.params"
2020-02-24 19:59:00,493 [INFO]  Epoch[8] Validation-cross-entropy=2.451283
2020-02-24 19:59:00,494 [INFO]  Epoch[8] Validation-CC_PolTerr-accuracy=0.000000
2020-02-24 19:59:00,499 [INFO]  Epoch[9] Batch [0-6]	Speed: 22185.97 samples/sec	cross-entropy=2.170187	CC_PolTerr-accuracy=0.000000
2020-02-24 19:59:00,504 [INFO]  Epoch[9] Train-cross-entropy=1.748265
2020-02-24 19:59:00,505 [INFO]  Epoch[9] Train-CC_PolTerr-accuracy=0.000000
2020-02-24 19:59:00,505 [INFO]  Epoch[9] Time cost=0.011
2020-02-24 19:59:00,507 [INFO]  Saved checkpoint to "model/test_4_CC_PolTerr_imputer_few/model-0009.params"
2020-02-24 19:59:00,509 [INFO]  Epoch[9] Validation-cross-entropy=2.331446
2020-02-24 19:59:00,509 [INFO]  Epoch[9] Validation-CC_PolTerr-accuracy=0.000000
2020-02-24 19:59:00,519 [INFO]  Epoch[10] Batch [0-6]	Speed: 16414.72 samples/sec	cross-entropy=1.986559	CC_PolTerr-accuracy=0.000000
2020-02-24 19:59:00,523 [INFO]  Epoch[10] Train-cross-entropy=1.608038
2020-02-24 19:59:00,523 [INFO]  Epoch[10] Train-CC_PolTerr-accuracy=0.000000
2020-02-24 19:59:00,524 [INFO]  Epoch[10] Time cost=0.014
2020-02-24 19:59:00,526 [INFO]  Saved checkpoint to "model/test_4_CC_PolTerr_imputer_few/model-0010.params"
2020-02-24 19:59:00,527 [INFO]  Epoch[10] Validation-cross-entropy=2.245166
2020-02-24 19:59:00,527 [INFO]  Epoch[10] Validation-CC_PolTerr-accuracy=0.000000
2020-02-24 19:59:00,533 [INFO]  Epoch[11] Batch [0-6]	Speed: 21081.32 samples/sec	cross-entropy=1.791977	CC_PolTerr-accuracy=0.000000
2020-02-24 19:59:00,537 [INFO]  Epoch[11] Train-cross-entropy=1.490046
2020-02-24 19:59:00,538 [INFO]  Epoch[11] Train-CC_PolTerr-accuracy=0.000000
2020-02-24 19:59:00,538 [INFO]  Epoch[11] Time cost=0.010
2020-02-24 19:59:00,540 [INFO]  Saved checkpoint to "model/test_4_CC_PolTerr_imputer_few/model-0011.params"
2020-02-24 19:59:00,541 [INFO]  Epoch[11] Validation-cross-entropy=2.234193
2020-02-24 19:59:00,541 [INFO]  Epoch[11] Validation-CC_PolTerr-accuracy=0.000000
2020-02-24 19:59:00,550 [INFO]  Epoch[12] Batch [0-6]	Speed: 12936.65 samples/sec	cross-entropy=1.643732	CC_PolTerr-accuracy=0.000000
2020-02-24 19:59:00,554 [INFO]  Epoch[12] Train-cross-entropy=1.365817
2020-02-24 19:59:00,554 [INFO]  Epoch[12] Train-CC_PolTerr-accuracy=0.000000
2020-02-24 19:59:00,554 [INFO]  Epoch[12] Time cost=0.013
2020-02-24 19:59:00,556 [INFO]  Saved checkpoint to "model/test_4_CC_PolTerr_imputer_few/model-0012.params"
2020-02-24 19:59:00,558 [INFO]  Epoch[12] Validation-cross-entropy=2.186005
2020-02-24 19:59:00,559 [INFO]  Epoch[12] Validation-CC_PolTerr-accuracy=0.000000
2020-02-24 19:59:00,563 [INFO]  Epoch[13] Batch [0-6]	Speed: 25859.17 samples/sec	cross-entropy=1.499455	CC_PolTerr-accuracy=0.000000
2020-02-24 19:59:00,571 [INFO]  Epoch[13] Train-cross-entropy=1.254441
2020-02-24 19:59:00,572 [INFO]  Epoch[13] Train-CC_PolTerr-accuracy=0.000000
2020-02-24 19:59:00,572 [INFO]  Epoch[13] Time cost=0.013
2020-02-24 19:59:00,574 [INFO]  Saved checkpoint to "model/test_4_CC_PolTerr_imputer_few/model-0013.params"
2020-02-24 19:59:00,575 [INFO]  Epoch[13] Validation-cross-entropy=2.165773
2020-02-24 19:59:00,575 [INFO]  Epoch[13] Validation-CC_PolTerr-accuracy=0.000000
2020-02-24 19:59:00,580 [INFO]  Epoch[14] Batch [0-6]	Speed: 24241.61 samples/sec	cross-entropy=1.373541	CC_PolTerr-accuracy=0.000000
2020-02-24 19:59:00,584 [INFO]  Epoch[14] Train-cross-entropy=1.188177
2020-02-24 19:59:00,584 [INFO]  Epoch[14] Train-CC_PolTerr-accuracy=0.000000
2020-02-24 19:59:00,584 [INFO]  Epoch[14] Time cost=0.009
2020-02-24 19:59:00,586 [INFO]  Saved checkpoint to "model/test_4_CC_PolTerr_imputer_few/model-0014.params"
2020-02-24 19:59:00,587 [INFO]  Epoch[14] Validation-cross-entropy=2.179053
2020-02-24 19:59:00,588 [INFO]  Epoch[14] Validation-CC_PolTerr-accuracy=0.000000
2020-02-24 19:59:00,592 [INFO]  Epoch[15] Batch [0-6]	Speed: 24783.23 samples/sec	cross-entropy=1.284497	CC_PolTerr-accuracy=0.000000
2020-02-24 19:59:00,596 [INFO]  Epoch[15] Train-cross-entropy=1.102401
2020-02-24 19:59:00,597 [INFO]  Epoch[15] Train-CC_PolTerr-accuracy=0.000000
2020-02-24 19:59:00,597 [INFO]  Epoch[15] Time cost=0.009
2020-02-24 19:59:00,600 [INFO]  Saved checkpoint to "model/test_4_CC_PolTerr_imputer_few/model-0015.params"
2020-02-24 19:59:00,602 [INFO]  Epoch[15] Validation-cross-entropy=2.253291
2020-02-24 19:59:00,602 [INFO]  Epoch[15] Validation-CC_PolTerr-accuracy=0.000000
2020-02-24 19:59:00,609 [INFO]  Epoch[16] Batch [0-6]	Speed: 18109.80 samples/sec	cross-entropy=1.185753	CC_PolTerr-accuracy=0.000000
2020-02-24 19:59:00,614 [INFO]  Epoch[16] Train-cross-entropy=1.022394
2020-02-24 19:59:00,615 [INFO]  Epoch[16] Train-CC_PolTerr-accuracy=0.000000
2020-02-24 19:59:00,615 [INFO]  Epoch[16] Time cost=0.012
2020-02-24 19:59:00,618 [INFO]  Saved checkpoint to "model/test_4_CC_PolTerr_imputer_few/model-0016.params"
2020-02-24 19:59:00,619 [INFO]  Epoch[16] Validation-cross-entropy=2.274288
2020-02-24 19:59:00,619 [INFO]  Epoch[16] Validation-CC_PolTerr-accuracy=0.000000
2020-02-24 19:59:00,627 [INFO]  Epoch[17] Batch [0-6]	Speed: 14115.30 samples/sec	cross-entropy=1.093980	CC_PolTerr-accuracy=0.000000
2020-02-24 19:59:00,632 [INFO]  Epoch[17] Train-cross-entropy=0.984098
2020-02-24 19:59:00,633 [INFO]  Epoch[17] Train-CC_PolTerr-accuracy=0.000000
2020-02-24 19:59:00,633 [INFO]  Epoch[17] Time cost=0.013
2020-02-24 19:59:00,635 [INFO]  Saved checkpoint to "model/test_4_CC_PolTerr_imputer_few/model-0017.params"
2020-02-24 19:59:00,636 [INFO]  Epoch[17] Validation-cross-entropy=2.394114
2020-02-24 19:59:00,636 [INFO]  Epoch[17] Validation-CC_PolTerr-accuracy=0.000000
2020-02-24 19:59:00,641 [INFO]  Epoch[18] Batch [0-6]	Speed: 22922.30 samples/sec	cross-entropy=1.020493	CC_PolTerr-accuracy=0.000000
2020-02-24 19:59:00,645 [INFO]  Epoch[18] Train-cross-entropy=0.901790
2020-02-24 19:59:00,645 [INFO]  Epoch[18] Train-CC_PolTerr-accuracy=0.000000
2020-02-24 19:59:00,646 [INFO]  Epoch[18] Time cost=0.009
2020-02-24 19:59:00,647 [INFO]  Saved checkpoint to "model/test_4_CC_PolTerr_imputer_few/model-0018.params"
2020-02-24 19:59:00,648 [INFO]  No improvement detected for 5 epochs compared to 2.1657726764678955 last error obtained: 2.446428656578064, stopping here
2020-02-24 19:59:00,649 [INFO]  
========== done (0.3270304203033447 s) fit model
2020-02-24 19:59:01,846 [INFO]  
========== start: fit model
2020-02-24 19:59:01,847 [WARNING]  Already bound, ignoring bind()
2020-02-24 19:59:01,853 [INFO]  Epoch[0] Batch [0-6]	Speed: 24031.82 samples/sec	cross-entropy=9.175342	CC_CapPop-accuracy=0.000000
2020-02-24 19:59:01,857 [INFO]  Epoch[0] Train-cross-entropy=8.476613
2020-02-24 19:59:01,858 [INFO]  Epoch[0] Train-CC_CapPop-accuracy=0.000000
2020-02-24 19:59:01,858 [INFO]  Epoch[0] Time cost=0.010
2020-02-24 19:59:01,860 [INFO]  Saved checkpoint to "model/test_0_CC_CapPop_imputer_few/model-0000.params"
2020-02-24 19:59:01,861 [INFO]  Epoch[0] Validation-cross-entropy=4.033546
2020-02-24 19:59:01,861 [INFO]  Epoch[0] Validation-CC_CapPop-accuracy=0.000000
2020-02-24 19:59:01,866 [INFO]  Epoch[1] Batch [0-6]	Speed: 23065.43 samples/sec	cross-entropy=4.715731	CC_CapPop-accuracy=0.000000
2020-02-24 19:59:01,870 [INFO]  Epoch[1] Train-cross-entropy=4.057165
2020-02-24 19:59:01,871 [INFO]  Epoch[1] Train-CC_CapPop-accuracy=0.000000
2020-02-24 19:59:01,871 [INFO]  Epoch[1] Time cost=0.009
2020-02-24 19:59:01,873 [INFO]  Saved checkpoint to "model/test_0_CC_CapPop_imputer_few/model-0001.params"
2020-02-24 19:59:01,874 [INFO]  Epoch[1] Validation-cross-entropy=4.601568
2020-02-24 19:59:01,874 [INFO]  Epoch[1] Validation-CC_CapPop-accuracy=0.000000
2020-02-24 19:59:01,879 [INFO]  Epoch[2] Batch [0-6]	Speed: 21968.09 samples/sec	cross-entropy=3.946905	CC_CapPop-accuracy=0.000000
2020-02-24 19:59:01,883 [INFO]  Epoch[2] Train-cross-entropy=2.470218
2020-02-24 19:59:01,883 [INFO]  Epoch[2] Train-CC_CapPop-accuracy=0.000000
2020-02-24 19:59:01,884 [INFO]  Epoch[2] Time cost=0.010
2020-02-24 19:59:01,886 [INFO]  Saved checkpoint to "model/test_0_CC_CapPop_imputer_few/model-0002.params"
2020-02-24 19:59:01,887 [INFO]  Epoch[2] Validation-cross-entropy=4.777741
2020-02-24 19:59:01,887 [INFO]  Epoch[2] Validation-CC_CapPop-accuracy=0.000000
2020-02-24 19:59:01,894 [INFO]  Epoch[3] Batch [0-6]	Speed: 22269.41 samples/sec	cross-entropy=3.250175	CC_CapPop-accuracy=0.000000
2020-02-24 19:59:01,898 [INFO]  Epoch[3] Train-cross-entropy=1.992048
2020-02-24 19:59:01,898 [INFO]  Epoch[3] Train-CC_CapPop-accuracy=0.000000
2020-02-24 19:59:01,898 [INFO]  Epoch[3] Time cost=0.011
2020-02-24 19:59:01,900 [INFO]  Saved checkpoint to "model/test_0_CC_CapPop_imputer_few/model-0003.params"
2020-02-24 19:59:01,902 [INFO]  Epoch[3] Validation-cross-entropy=4.207328
2020-02-24 19:59:01,903 [INFO]  Epoch[3] Validation-CC_CapPop-accuracy=0.000000
2020-02-24 19:59:01,908 [INFO]  Epoch[4] Batch [0-6]	Speed: 22934.05 samples/sec	cross-entropy=2.998038	CC_CapPop-accuracy=0.000000
2020-02-24 19:59:01,915 [INFO]  Epoch[4] Train-cross-entropy=1.644997
2020-02-24 19:59:01,916 [INFO]  Epoch[4] Train-CC_CapPop-accuracy=0.000000
2020-02-24 19:59:01,916 [INFO]  Epoch[4] Time cost=0.013
2020-02-24 19:59:01,918 [INFO]  Saved checkpoint to "model/test_0_CC_CapPop_imputer_few/model-0004.params"
2020-02-24 19:59:01,919 [INFO]  Epoch[4] Validation-cross-entropy=3.768630
2020-02-24 19:59:01,919 [INFO]  Epoch[4] Validation-CC_CapPop-accuracy=0.000000
2020-02-24 19:59:01,924 [INFO]  Epoch[5] Batch [0-6]	Speed: 26632.26 samples/sec	cross-entropy=2.640087	CC_CapPop-accuracy=0.000000
2020-02-24 19:59:01,927 [INFO]  Epoch[5] Train-cross-entropy=1.450552
2020-02-24 19:59:01,927 [INFO]  Epoch[5] Train-CC_CapPop-accuracy=0.000000
2020-02-24 19:59:01,928 [INFO]  Epoch[5] Time cost=0.008
2020-02-24 19:59:01,929 [INFO]  Saved checkpoint to "model/test_0_CC_CapPop_imputer_few/model-0005.params"
2020-02-24 19:59:01,931 [INFO]  Epoch[5] Validation-cross-entropy=3.989038
2020-02-24 19:59:01,931 [INFO]  Epoch[5] Validation-CC_CapPop-accuracy=0.000000
2020-02-24 19:59:01,935 [INFO]  Epoch[6] Batch [0-6]	Speed: 28224.67 samples/sec	cross-entropy=2.342627	CC_CapPop-accuracy=0.000000
2020-02-24 19:59:01,938 [INFO]  Epoch[6] Train-cross-entropy=1.268410
2020-02-24 19:59:01,939 [INFO]  Epoch[6] Train-CC_CapPop-accuracy=0.000000
2020-02-24 19:59:01,939 [INFO]  Epoch[6] Time cost=0.008
2020-02-24 19:59:01,941 [INFO]  Saved checkpoint to "model/test_0_CC_CapPop_imputer_few/model-0006.params"
2020-02-24 19:59:01,943 [INFO]  Epoch[6] Validation-cross-entropy=4.092925
2020-02-24 19:59:01,944 [INFO]  Epoch[6] Validation-CC_CapPop-accuracy=0.000000
2020-02-24 19:59:01,950 [INFO]  Epoch[7] Batch [0-6]	Speed: 18274.18 samples/sec	cross-entropy=2.127553	CC_CapPop-accuracy=0.000000
2020-02-24 19:59:01,955 [INFO]  Epoch[7] Train-cross-entropy=1.151995
2020-02-24 19:59:01,956 [INFO]  Epoch[7] Train-CC_CapPop-accuracy=0.000000
2020-02-24 19:59:01,956 [INFO]  Epoch[7] Time cost=0.012
2020-02-24 19:59:01,958 [INFO]  Saved checkpoint to "model/test_0_CC_CapPop_imputer_few/model-0007.params"
2020-02-24 19:59:01,960 [INFO]  Epoch[7] Validation-cross-entropy=4.042552
2020-02-24 19:59:01,961 [INFO]  Epoch[7] Validation-CC_CapPop-accuracy=0.000000
2020-02-24 19:59:01,966 [INFO]  Epoch[8] Batch [0-6]	Speed: 26216.11 samples/sec	cross-entropy=1.971530	CC_CapPop-accuracy=0.000000
2020-02-24 19:59:01,973 [INFO]  Epoch[8] Train-cross-entropy=1.063561
2020-02-24 19:59:01,974 [INFO]  Epoch[8] Train-CC_CapPop-accuracy=0.000000
2020-02-24 19:59:01,974 [INFO]  Epoch[8] Time cost=0.013
2020-02-24 19:59:01,976 [INFO]  Saved checkpoint to "model/test_0_CC_CapPop_imputer_few/model-0008.params"
2020-02-24 19:59:01,977 [INFO]  Epoch[8] Validation-cross-entropy=4.117637
2020-02-24 19:59:01,978 [INFO]  Epoch[8] Validation-CC_CapPop-accuracy=0.000000
2020-02-24 19:59:01,983 [INFO]  Epoch[9] Batch [0-6]	Speed: 22674.47 samples/sec	cross-entropy=1.818801	CC_CapPop-accuracy=0.000000
2020-02-24 19:59:01,987 [INFO]  Epoch[9] Train-cross-entropy=1.027767
2020-02-24 19:59:01,987 [INFO]  Epoch[9] Train-CC_CapPop-accuracy=0.000000
2020-02-24 19:59:01,987 [INFO]  Epoch[9] Time cost=0.009
2020-02-24 19:59:01,989 [INFO]  Saved checkpoint to "model/test_0_CC_CapPop_imputer_few/model-0009.params"
2020-02-24 19:59:01,990 [INFO]  No improvement detected for 5 epochs compared to 3.768629550933838 last error obtained: 4.375342488288879, stopping here
2020-02-24 19:59:01,990 [INFO]  
========== done (0.1438891887664795 s) fit model
2020-02-24 19:59:03,223 [INFO]  
========== start: fit model
2020-02-24 19:59:03,224 [WARNING]  Already bound, ignoring bind()
2020-02-24 19:59:03,230 [INFO]  Epoch[0] Batch [0-6]	Speed: 23817.18 samples/sec	cross-entropy=11.242917	CC_CapPop-accuracy=0.000000
2020-02-24 19:59:03,234 [INFO]  Epoch[0] Train-cross-entropy=12.074569
2020-02-24 19:59:03,234 [INFO]  Epoch[0] Train-CC_CapPop-accuracy=0.000000
2020-02-24 19:59:03,234 [INFO]  Epoch[0] Time cost=0.010
2020-02-24 19:59:03,236 [INFO]  Saved checkpoint to "model/test_1_CC_CapPop_imputer_few/model-0000.params"
2020-02-24 19:59:03,237 [INFO]  Epoch[0] Validation-cross-entropy=4.057209
2020-02-24 19:59:03,238 [INFO]  Epoch[0] Validation-CC_CapPop-accuracy=0.000000
2020-02-24 19:59:03,243 [INFO]  Epoch[1] Batch [0-6]	Speed: 22565.19 samples/sec	cross-entropy=5.005974	CC_CapPop-accuracy=0.000000
2020-02-24 19:59:03,247 [INFO]  Epoch[1] Train-cross-entropy=4.953105
2020-02-24 19:59:03,247 [INFO]  Epoch[1] Train-CC_CapPop-accuracy=0.000000
2020-02-24 19:59:03,248 [INFO]  Epoch[1] Time cost=0.010
2020-02-24 19:59:03,249 [INFO]  Saved checkpoint to "model/test_1_CC_CapPop_imputer_few/model-0001.params"
2020-02-24 19:59:03,251 [INFO]  Epoch[1] Validation-cross-entropy=4.769401
2020-02-24 19:59:03,251 [INFO]  Epoch[1] Validation-CC_CapPop-accuracy=0.000000
2020-02-24 19:59:03,256 [INFO]  Epoch[2] Batch [0-6]	Speed: 23643.76 samples/sec	cross-entropy=3.902816	CC_CapPop-accuracy=0.000000
2020-02-24 19:59:03,259 [INFO]  Epoch[2] Train-cross-entropy=3.204952
2020-02-24 19:59:03,260 [INFO]  Epoch[2] Train-CC_CapPop-accuracy=0.000000
2020-02-24 19:59:03,260 [INFO]  Epoch[2] Time cost=0.009
2020-02-24 19:59:03,262 [INFO]  Saved checkpoint to "model/test_1_CC_CapPop_imputer_few/model-0002.params"
2020-02-24 19:59:03,263 [INFO]  Epoch[2] Validation-cross-entropy=3.242695
2020-02-24 19:59:03,263 [INFO]  Epoch[2] Validation-CC_CapPop-accuracy=0.000000
2020-02-24 19:59:03,273 [INFO]  Epoch[3] Batch [0-6]	Speed: 10857.28 samples/sec	cross-entropy=3.231688	CC_CapPop-accuracy=0.000000
2020-02-24 19:59:03,277 [INFO]  Epoch[3] Train-cross-entropy=2.281378
2020-02-24 19:59:03,277 [INFO]  Epoch[3] Train-CC_CapPop-accuracy=0.000000
2020-02-24 19:59:03,278 [INFO]  Epoch[3] Time cost=0.014
2020-02-24 19:59:03,280 [INFO]  Saved checkpoint to "model/test_1_CC_CapPop_imputer_few/model-0003.params"
2020-02-24 19:59:03,282 [INFO]  Epoch[3] Validation-cross-entropy=3.069308
2020-02-24 19:59:03,282 [INFO]  Epoch[3] Validation-CC_CapPop-accuracy=0.000000
2020-02-24 19:59:03,291 [INFO]  Epoch[4] Batch [0-6]	Speed: 11896.63 samples/sec	cross-entropy=2.604952	CC_CapPop-accuracy=0.000000
2020-02-24 19:59:03,296 [INFO]  Epoch[4] Train-cross-entropy=2.000986
2020-02-24 19:59:03,297 [INFO]  Epoch[4] Train-CC_CapPop-accuracy=0.000000
2020-02-24 19:59:03,297 [INFO]  Epoch[4] Time cost=0.015
2020-02-24 19:59:03,299 [INFO]  Saved checkpoint to "model/test_1_CC_CapPop_imputer_few/model-0004.params"
2020-02-24 19:59:03,301 [INFO]  Epoch[4] Validation-cross-entropy=3.079811
2020-02-24 19:59:03,301 [INFO]  Epoch[4] Validation-CC_CapPop-accuracy=0.000000
2020-02-24 19:59:03,307 [INFO]  Epoch[5] Batch [0-6]	Speed: 20452.74 samples/sec	cross-entropy=2.366575	CC_CapPop-accuracy=0.000000
2020-02-24 19:59:03,311 [INFO]  Epoch[5] Train-cross-entropy=1.719602
2020-02-24 19:59:03,312 [INFO]  Epoch[5] Train-CC_CapPop-accuracy=0.000000
2020-02-24 19:59:03,312 [INFO]  Epoch[5] Time cost=0.011
2020-02-24 19:59:03,314 [INFO]  Saved checkpoint to "model/test_1_CC_CapPop_imputer_few/model-0005.params"
2020-02-24 19:59:03,315 [INFO]  Epoch[5] Validation-cross-entropy=2.964795
2020-02-24 19:59:03,315 [INFO]  Epoch[5] Validation-CC_CapPop-accuracy=0.000000
2020-02-24 19:59:03,322 [INFO]  Epoch[6] Batch [0-6]	Speed: 17094.17 samples/sec	cross-entropy=2.111881	CC_CapPop-accuracy=0.000000
2020-02-24 19:59:03,326 [INFO]  Epoch[6] Train-cross-entropy=1.558002
2020-02-24 19:59:03,326 [INFO]  Epoch[6] Train-CC_CapPop-accuracy=0.000000
2020-02-24 19:59:03,327 [INFO]  Epoch[6] Time cost=0.011
2020-02-24 19:59:03,329 [INFO]  Saved checkpoint to "model/test_1_CC_CapPop_imputer_few/model-0006.params"
2020-02-24 19:59:03,331 [INFO]  Epoch[6] Validation-cross-entropy=2.890369
2020-02-24 19:59:03,331 [INFO]  Epoch[6] Validation-CC_CapPop-accuracy=0.000000
2020-02-24 19:59:03,338 [INFO]  Epoch[7] Batch [0-6]	Speed: 17995.67 samples/sec	cross-entropy=1.922041	CC_CapPop-accuracy=0.000000
2020-02-24 19:59:03,345 [INFO]  Epoch[7] Train-cross-entropy=1.411968
2020-02-24 19:59:03,345 [INFO]  Epoch[7] Train-CC_CapPop-accuracy=0.000000
2020-02-24 19:59:03,345 [INFO]  Epoch[7] Time cost=0.014
2020-02-24 19:59:03,347 [INFO]  Saved checkpoint to "model/test_1_CC_CapPop_imputer_few/model-0007.params"
2020-02-24 19:59:03,348 [INFO]  Epoch[7] Validation-cross-entropy=2.876514
2020-02-24 19:59:03,349 [INFO]  Epoch[7] Validation-CC_CapPop-accuracy=0.000000
2020-02-24 19:59:03,353 [INFO]  Epoch[8] Batch [0-6]	Speed: 25547.44 samples/sec	cross-entropy=1.778069	CC_CapPop-accuracy=0.000000
2020-02-24 19:59:03,357 [INFO]  Epoch[8] Train-cross-entropy=1.325108
2020-02-24 19:59:03,357 [INFO]  Epoch[8] Train-CC_CapPop-accuracy=0.000000
2020-02-24 19:59:03,358 [INFO]  Epoch[8] Time cost=0.009
2020-02-24 19:59:03,359 [INFO]  Saved checkpoint to "model/test_1_CC_CapPop_imputer_few/model-0008.params"
2020-02-24 19:59:03,360 [INFO]  Epoch[8] Validation-cross-entropy=2.894138
2020-02-24 19:59:03,361 [INFO]  Epoch[8] Validation-CC_CapPop-accuracy=0.000000
2020-02-24 19:59:03,366 [INFO]  Epoch[9] Batch [0-6]	Speed: 21756.80 samples/sec	cross-entropy=1.658789	CC_CapPop-accuracy=0.000000
2020-02-24 19:59:03,372 [INFO]  Epoch[9] Train-cross-entropy=1.259275
2020-02-24 19:59:03,372 [INFO]  Epoch[9] Train-CC_CapPop-accuracy=0.000000
2020-02-24 19:59:03,373 [INFO]  Epoch[9] Time cost=0.012
2020-02-24 19:59:03,375 [INFO]  Saved checkpoint to "model/test_1_CC_CapPop_imputer_few/model-0009.params"
2020-02-24 19:59:03,377 [INFO]  Epoch[9] Validation-cross-entropy=2.910198
2020-02-24 19:59:03,377 [INFO]  Epoch[9] Validation-CC_CapPop-accuracy=0.000000
2020-02-24 19:59:03,384 [INFO]  Epoch[10] Batch [0-6]	Speed: 18143.25 samples/sec	cross-entropy=1.537646	CC_CapPop-accuracy=0.000000
2020-02-24 19:59:03,389 [INFO]  Epoch[10] Train-cross-entropy=1.199624
2020-02-24 19:59:03,390 [INFO]  Epoch[10] Train-CC_CapPop-accuracy=0.000000
2020-02-24 19:59:03,390 [INFO]  Epoch[10] Time cost=0.012
2020-02-24 19:59:03,392 [INFO]  Saved checkpoint to "model/test_1_CC_CapPop_imputer_few/model-0010.params"
2020-02-24 19:59:03,393 [INFO]  Epoch[10] Validation-cross-entropy=2.923253
2020-02-24 19:59:03,393 [INFO]  Epoch[10] Validation-CC_CapPop-accuracy=0.000000
2020-02-24 19:59:03,403 [INFO]  Epoch[11] Batch [0-6]	Speed: 13146.57 samples/sec	cross-entropy=1.433847	CC_CapPop-accuracy=0.000000
2020-02-24 19:59:03,407 [INFO]  Epoch[11] Train-cross-entropy=1.147008
2020-02-24 19:59:03,407 [INFO]  Epoch[11] Train-CC_CapPop-accuracy=0.000000
2020-02-24 19:59:03,408 [INFO]  Epoch[11] Time cost=0.014
2020-02-24 19:59:03,410 [INFO]  Saved checkpoint to "model/test_1_CC_CapPop_imputer_few/model-0011.params"
2020-02-24 19:59:03,411 [INFO]  No improvement detected for 5 epochs compared to 2.8903689980506897 last error obtained: 2.9666759073734283, stopping here
2020-02-24 19:59:03,411 [INFO]  
========== done (0.18796896934509277 s) fit model
2020-02-24 19:59:04,684 [INFO]  
========== start: fit model
2020-02-24 19:59:04,684 [WARNING]  Already bound, ignoring bind()
2020-02-24 19:59:04,691 [INFO]  Epoch[0] Batch [0-6]	Speed: 22805.46 samples/sec	cross-entropy=7.708754	CC_CapPop-accuracy=0.000000
2020-02-24 19:59:04,695 [INFO]  Epoch[0] Train-cross-entropy=7.033315
2020-02-24 19:59:04,695 [INFO]  Epoch[0] Train-CC_CapPop-accuracy=0.000000
2020-02-24 19:59:04,695 [INFO]  Epoch[0] Time cost=0.010
2020-02-24 19:59:04,697 [INFO]  Saved checkpoint to "model/test_2_CC_CapPop_imputer_few/model-0000.params"
2020-02-24 19:59:04,698 [INFO]  Epoch[0] Validation-cross-entropy=2.256701
2020-02-24 19:59:04,699 [INFO]  Epoch[0] Validation-CC_CapPop-accuracy=0.000000
2020-02-24 19:59:04,704 [INFO]  Epoch[1] Batch [0-6]	Speed: 22839.09 samples/sec	cross-entropy=3.821704	CC_CapPop-accuracy=0.000000
2020-02-24 19:59:04,708 [INFO]  Epoch[1] Train-cross-entropy=3.842674
2020-02-24 19:59:04,708 [INFO]  Epoch[1] Train-CC_CapPop-accuracy=0.000000
2020-02-24 19:59:04,709 [INFO]  Epoch[1] Time cost=0.010
2020-02-24 19:59:04,711 [INFO]  Saved checkpoint to "model/test_2_CC_CapPop_imputer_few/model-0001.params"
2020-02-24 19:59:04,712 [INFO]  Epoch[1] Validation-cross-entropy=3.768499
2020-02-24 19:59:04,712 [INFO]  Epoch[1] Validation-CC_CapPop-accuracy=0.000000
2020-02-24 19:59:04,718 [INFO]  Epoch[2] Batch [0-6]	Speed: 22828.73 samples/sec	cross-entropy=2.856523	CC_CapPop-accuracy=0.000000
2020-02-24 19:59:04,721 [INFO]  Epoch[2] Train-cross-entropy=2.995579
2020-02-24 19:59:04,722 [INFO]  Epoch[2] Train-CC_CapPop-accuracy=0.000000
2020-02-24 19:59:04,722 [INFO]  Epoch[2] Time cost=0.010
2020-02-24 19:59:04,724 [INFO]  Saved checkpoint to "model/test_2_CC_CapPop_imputer_few/model-0002.params"
2020-02-24 19:59:04,726 [INFO]  Epoch[2] Validation-cross-entropy=2.846837
2020-02-24 19:59:04,727 [INFO]  Epoch[2] Validation-CC_CapPop-accuracy=0.000000
2020-02-24 19:59:04,732 [INFO]  Epoch[3] Batch [0-6]	Speed: 22656.60 samples/sec	cross-entropy=2.634213	CC_CapPop-accuracy=0.000000
2020-02-24 19:59:04,736 [INFO]  Epoch[3] Train-cross-entropy=1.989084
2020-02-24 19:59:04,736 [INFO]  Epoch[3] Train-CC_CapPop-accuracy=0.000000
2020-02-24 19:59:04,737 [INFO]  Epoch[3] Time cost=0.010
2020-02-24 19:59:04,739 [INFO]  Saved checkpoint to "model/test_2_CC_CapPop_imputer_few/model-0003.params"
2020-02-24 19:59:04,740 [INFO]  Epoch[3] Validation-cross-entropy=2.772290
2020-02-24 19:59:04,741 [INFO]  Epoch[3] Validation-CC_CapPop-accuracy=0.000000
2020-02-24 19:59:04,748 [INFO]  Epoch[4] Batch [0-6]	Speed: 14758.39 samples/sec	cross-entropy=2.110346	CC_CapPop-accuracy=0.000000
2020-02-24 19:59:04,754 [INFO]  Epoch[4] Train-cross-entropy=1.830859
2020-02-24 19:59:04,754 [INFO]  Epoch[4] Train-CC_CapPop-accuracy=0.000000
2020-02-24 19:59:04,754 [INFO]  Epoch[4] Time cost=0.013
2020-02-24 19:59:04,756 [INFO]  Saved checkpoint to "model/test_2_CC_CapPop_imputer_few/model-0004.params"
2020-02-24 19:59:04,757 [INFO]  Epoch[4] Validation-cross-entropy=2.736268
2020-02-24 19:59:04,758 [INFO]  Epoch[4] Validation-CC_CapPop-accuracy=0.000000
2020-02-24 19:59:04,763 [INFO]  Epoch[5] Batch [0-6]	Speed: 21447.38 samples/sec	cross-entropy=1.884424	CC_CapPop-accuracy=0.000000
2020-02-24 19:59:04,767 [INFO]  Epoch[5] Train-cross-entropy=1.708255
2020-02-24 19:59:04,768 [INFO]  Epoch[5] Train-CC_CapPop-accuracy=0.000000
2020-02-24 19:59:04,768 [INFO]  Epoch[5] Time cost=0.010
2020-02-24 19:59:04,770 [INFO]  Saved checkpoint to "model/test_2_CC_CapPop_imputer_few/model-0005.params"
2020-02-24 19:59:04,771 [INFO]  No improvement detected for 5 epochs compared to 2.2567011266946793 last error obtained: 2.599693238735199, stopping here
2020-02-24 19:59:04,771 [INFO]  
========== done (0.08788919448852539 s) fit model
2020-02-24 19:59:06,005 [INFO]  
========== start: fit model
2020-02-24 19:59:06,006 [WARNING]  Already bound, ignoring bind()
2020-02-24 19:59:06,013 [INFO]  Epoch[0] Batch [0-6]	Speed: 22906.66 samples/sec	cross-entropy=10.132360	CC_CapPop-accuracy=0.000000
2020-02-24 19:59:06,016 [INFO]  Epoch[0] Train-cross-entropy=5.942009
2020-02-24 19:59:06,017 [INFO]  Epoch[0] Train-CC_CapPop-accuracy=0.000000
2020-02-24 19:59:06,017 [INFO]  Epoch[0] Time cost=0.010
2020-02-24 19:59:06,019 [INFO]  Saved checkpoint to "model/test_3_CC_CapPop_imputer_few/model-0000.params"
2020-02-24 19:59:06,020 [INFO]  Epoch[0] Validation-cross-entropy=3.437932
2020-02-24 19:59:06,021 [INFO]  Epoch[0] Validation-CC_CapPop-accuracy=0.000000
2020-02-24 19:59:06,026 [INFO]  Epoch[1] Batch [0-6]	Speed: 22279.27 samples/sec	cross-entropy=5.175242	CC_CapPop-accuracy=0.000000
2020-02-24 19:59:06,030 [INFO]  Epoch[1] Train-cross-entropy=4.244777
2020-02-24 19:59:06,031 [INFO]  Epoch[1] Train-CC_CapPop-accuracy=0.000000
2020-02-24 19:59:06,031 [INFO]  Epoch[1] Time cost=0.010
2020-02-24 19:59:06,033 [INFO]  Saved checkpoint to "model/test_3_CC_CapPop_imputer_few/model-0001.params"
2020-02-24 19:59:06,034 [INFO]  Epoch[1] Validation-cross-entropy=1.963893
2020-02-24 19:59:06,035 [INFO]  Epoch[1] Validation-CC_CapPop-accuracy=0.000000
2020-02-24 19:59:06,040 [INFO]  Epoch[2] Batch [0-6]	Speed: 22716.68 samples/sec	cross-entropy=3.073802	CC_CapPop-accuracy=0.000000
2020-02-24 19:59:06,044 [INFO]  Epoch[2] Train-cross-entropy=2.898878
2020-02-24 19:59:06,045 [INFO]  Epoch[2] Train-CC_CapPop-accuracy=0.000000
2020-02-24 19:59:06,045 [INFO]  Epoch[2] Time cost=0.010
2020-02-24 19:59:06,048 [INFO]  Saved checkpoint to "model/test_3_CC_CapPop_imputer_few/model-0002.params"
2020-02-24 19:59:06,049 [INFO]  Epoch[2] Validation-cross-entropy=1.833992
2020-02-24 19:59:06,050 [INFO]  Epoch[2] Validation-CC_CapPop-accuracy=0.000000
2020-02-24 19:59:06,055 [INFO]  Epoch[3] Batch [0-6]	Speed: 22454.45 samples/sec	cross-entropy=2.847414	CC_CapPop-accuracy=0.000000
2020-02-24 19:59:06,060 [INFO]  Epoch[3] Train-cross-entropy=2.538562
2020-02-24 19:59:06,061 [INFO]  Epoch[3] Train-CC_CapPop-accuracy=0.000000
2020-02-24 19:59:06,061 [INFO]  Epoch[3] Time cost=0.011
2020-02-24 19:59:06,063 [INFO]  Saved checkpoint to "model/test_3_CC_CapPop_imputer_few/model-0003.params"
2020-02-24 19:59:06,065 [INFO]  Epoch[3] Validation-cross-entropy=1.413417
2020-02-24 19:59:06,066 [INFO]  Epoch[3] Validation-CC_CapPop-accuracy=0.000000
2020-02-24 19:59:06,074 [INFO]  Epoch[4] Batch [0-6]	Speed: 16326.20 samples/sec	cross-entropy=2.303815	CC_CapPop-accuracy=0.000000
2020-02-24 19:59:06,079 [INFO]  Epoch[4] Train-cross-entropy=2.210517
2020-02-24 19:59:06,079 [INFO]  Epoch[4] Train-CC_CapPop-accuracy=0.000000
2020-02-24 19:59:06,080 [INFO]  Epoch[4] Time cost=0.012
2020-02-24 19:59:06,082 [INFO]  Saved checkpoint to "model/test_3_CC_CapPop_imputer_few/model-0004.params"
2020-02-24 19:59:06,083 [INFO]  Epoch[4] Validation-cross-entropy=1.303506
2020-02-24 19:59:06,083 [INFO]  Epoch[4] Validation-CC_CapPop-accuracy=0.000000
2020-02-24 19:59:06,089 [INFO]  Epoch[5] Batch [0-6]	Speed: 21036.16 samples/sec	cross-entropy=2.198932	CC_CapPop-accuracy=0.000000
2020-02-24 19:59:06,093 [INFO]  Epoch[5] Train-cross-entropy=1.922819
2020-02-24 19:59:06,094 [INFO]  Epoch[5] Train-CC_CapPop-accuracy=0.000000
2020-02-24 19:59:06,094 [INFO]  Epoch[5] Time cost=0.010
2020-02-24 19:59:06,096 [INFO]  Saved checkpoint to "model/test_3_CC_CapPop_imputer_few/model-0005.params"
2020-02-24 19:59:06,098 [INFO]  Epoch[5] Validation-cross-entropy=1.141756
2020-02-24 19:59:06,098 [INFO]  Epoch[5] Validation-CC_CapPop-accuracy=0.000000
2020-02-24 19:59:06,104 [INFO]  Epoch[6] Batch [0-6]	Speed: 23049.58 samples/sec	cross-entropy=1.970186	CC_CapPop-accuracy=0.000000
2020-02-24 19:59:06,108 [INFO]  Epoch[6] Train-cross-entropy=1.772669
2020-02-24 19:59:06,108 [INFO]  Epoch[6] Train-CC_CapPop-accuracy=0.000000
2020-02-24 19:59:06,109 [INFO]  Epoch[6] Time cost=0.010
2020-02-24 19:59:06,111 [INFO]  Saved checkpoint to "model/test_3_CC_CapPop_imputer_few/model-0006.params"
2020-02-24 19:59:06,113 [INFO]  Epoch[6] Validation-cross-entropy=1.103275
2020-02-24 19:59:06,113 [INFO]  Epoch[6] Validation-CC_CapPop-accuracy=0.000000
2020-02-24 19:59:06,122 [INFO]  Epoch[7] Batch [0-6]	Speed: 12785.48 samples/sec	cross-entropy=1.864197	CC_CapPop-accuracy=0.000000
2020-02-24 19:59:06,128 [INFO]  Epoch[7] Train-cross-entropy=1.632516
2020-02-24 19:59:06,128 [INFO]  Epoch[7] Train-CC_CapPop-accuracy=0.000000
2020-02-24 19:59:06,129 [INFO]  Epoch[7] Time cost=0.015
2020-02-24 19:59:06,131 [INFO]  Saved checkpoint to "model/test_3_CC_CapPop_imputer_few/model-0007.params"
2020-02-24 19:59:06,132 [INFO]  Epoch[7] Validation-cross-entropy=1.025671
2020-02-24 19:59:06,133 [INFO]  Epoch[7] Validation-CC_CapPop-accuracy=0.000000
2020-02-24 19:59:06,139 [INFO]  Epoch[8] Batch [0-6]	Speed: 19344.38 samples/sec	cross-entropy=1.712020	CC_CapPop-accuracy=0.000000
2020-02-24 19:59:06,143 [INFO]  Epoch[8] Train-cross-entropy=1.493947
2020-02-24 19:59:06,144 [INFO]  Epoch[8] Train-CC_CapPop-accuracy=0.000000
2020-02-24 19:59:06,144 [INFO]  Epoch[8] Time cost=0.011
2020-02-24 19:59:06,147 [INFO]  Saved checkpoint to "model/test_3_CC_CapPop_imputer_few/model-0008.params"
2020-02-24 19:59:06,148 [INFO]  Epoch[8] Validation-cross-entropy=1.003966
2020-02-24 19:59:06,148 [INFO]  Epoch[8] Validation-CC_CapPop-accuracy=0.000000
2020-02-24 19:59:06,155 [INFO]  Epoch[9] Batch [0-6]	Speed: 21495.47 samples/sec	cross-entropy=1.599243	CC_CapPop-accuracy=0.000000
2020-02-24 19:59:06,159 [INFO]  Epoch[9] Train-cross-entropy=1.409467
2020-02-24 19:59:06,159 [INFO]  Epoch[9] Train-CC_CapPop-accuracy=0.000000
2020-02-24 19:59:06,160 [INFO]  Epoch[9] Time cost=0.011
2020-02-24 19:59:06,162 [INFO]  Saved checkpoint to "model/test_3_CC_CapPop_imputer_few/model-0009.params"
2020-02-24 19:59:06,164 [INFO]  Epoch[9] Validation-cross-entropy=0.968514
2020-02-24 19:59:06,165 [INFO]  Epoch[9] Validation-CC_CapPop-accuracy=0.000000
2020-02-24 19:59:06,174 [INFO]  Epoch[10] Batch [0-6]	Speed: 12900.18 samples/sec	cross-entropy=1.471495	CC_CapPop-accuracy=0.000000
2020-02-24 19:59:06,179 [INFO]  Epoch[10] Train-cross-entropy=1.318690
2020-02-24 19:59:06,180 [INFO]  Epoch[10] Train-CC_CapPop-accuracy=0.000000
2020-02-24 19:59:06,180 [INFO]  Epoch[10] Time cost=0.015
2020-02-24 19:59:06,182 [INFO]  Saved checkpoint to "model/test_3_CC_CapPop_imputer_few/model-0010.params"
2020-02-24 19:59:06,184 [INFO]  Epoch[10] Validation-cross-entropy=0.930829
2020-02-24 19:59:06,184 [INFO]  Epoch[10] Validation-CC_CapPop-accuracy=0.000000
2020-02-24 19:59:06,190 [INFO]  Epoch[11] Batch [0-6]	Speed: 20571.87 samples/sec	cross-entropy=1.357303	CC_CapPop-accuracy=0.000000
2020-02-24 19:59:06,195 [INFO]  Epoch[11] Train-cross-entropy=1.243471
2020-02-24 19:59:06,195 [INFO]  Epoch[11] Train-CC_CapPop-accuracy=0.000000
2020-02-24 19:59:06,196 [INFO]  Epoch[11] Time cost=0.011
2020-02-24 19:59:06,198 [INFO]  Saved checkpoint to "model/test_3_CC_CapPop_imputer_few/model-0011.params"
2020-02-24 19:59:06,199 [INFO]  Epoch[11] Validation-cross-entropy=0.903973
2020-02-24 19:59:06,200 [INFO]  Epoch[11] Validation-CC_CapPop-accuracy=0.000000
2020-02-24 19:59:06,207 [INFO]  Epoch[12] Batch [0-6]	Speed: 17325.87 samples/sec	cross-entropy=1.264576	CC_CapPop-accuracy=0.000000
2020-02-24 19:59:06,211 [INFO]  Epoch[12] Train-cross-entropy=1.183341
2020-02-24 19:59:06,211 [INFO]  Epoch[12] Train-CC_CapPop-accuracy=0.000000
2020-02-24 19:59:06,212 [INFO]  Epoch[12] Time cost=0.012
2020-02-24 19:59:06,214 [INFO]  Saved checkpoint to "model/test_3_CC_CapPop_imputer_few/model-0012.params"
2020-02-24 19:59:06,215 [INFO]  Epoch[12] Validation-cross-entropy=0.888444
2020-02-24 19:59:06,216 [INFO]  Epoch[12] Validation-CC_CapPop-accuracy=0.000000
2020-02-24 19:59:06,224 [INFO]  Epoch[13] Batch [0-6]	Speed: 14206.94 samples/sec	cross-entropy=1.170346	CC_CapPop-accuracy=0.000000
2020-02-24 19:59:06,232 [INFO]  Epoch[13] Train-cross-entropy=1.115198
2020-02-24 19:59:06,233 [INFO]  Epoch[13] Train-CC_CapPop-accuracy=0.000000
2020-02-24 19:59:06,233 [INFO]  Epoch[13] Time cost=0.017
2020-02-24 19:59:06,235 [INFO]  Saved checkpoint to "model/test_3_CC_CapPop_imputer_few/model-0013.params"
2020-02-24 19:59:06,237 [INFO]  Epoch[13] Validation-cross-entropy=0.858551
2020-02-24 19:59:06,237 [INFO]  Epoch[13] Validation-CC_CapPop-accuracy=0.000000
2020-02-24 19:59:06,243 [INFO]  Epoch[14] Batch [0-6]	Speed: 20767.09 samples/sec	cross-entropy=1.084691	CC_CapPop-accuracy=0.000000
2020-02-24 19:59:06,248 [INFO]  Epoch[14] Train-cross-entropy=1.059261
2020-02-24 19:59:06,248 [INFO]  Epoch[14] Train-CC_CapPop-accuracy=0.000000
2020-02-24 19:59:06,248 [INFO]  Epoch[14] Time cost=0.011
2020-02-24 19:59:06,251 [INFO]  Saved checkpoint to "model/test_3_CC_CapPop_imputer_few/model-0014.params"
2020-02-24 19:59:06,252 [INFO]  Epoch[14] Validation-cross-entropy=0.846295
2020-02-24 19:59:06,253 [INFO]  Epoch[14] Validation-CC_CapPop-accuracy=0.000000
2020-02-24 19:59:06,260 [INFO]  Epoch[15] Batch [0-6]	Speed: 17658.68 samples/sec	cross-entropy=1.008988	CC_CapPop-accuracy=0.000000
2020-02-24 19:59:06,264 [INFO]  Epoch[15] Train-cross-entropy=1.004629
2020-02-24 19:59:06,264 [INFO]  Epoch[15] Train-CC_CapPop-accuracy=0.000000
2020-02-24 19:59:06,265 [INFO]  Epoch[15] Time cost=0.012
2020-02-24 19:59:06,267 [INFO]  Saved checkpoint to "model/test_3_CC_CapPop_imputer_few/model-0015.params"
2020-02-24 19:59:06,268 [INFO]  Epoch[15] Validation-cross-entropy=0.833350
2020-02-24 19:59:06,269 [INFO]  Epoch[15] Validation-CC_CapPop-accuracy=0.000000
2020-02-24 19:59:06,276 [INFO]  Epoch[16] Batch [0-6]	Speed: 20061.44 samples/sec	cross-entropy=0.945811	CC_CapPop-accuracy=0.000000
2020-02-24 19:59:06,283 [INFO]  Epoch[16] Train-cross-entropy=0.947667
2020-02-24 19:59:06,284 [INFO]  Epoch[16] Train-CC_CapPop-accuracy=0.000000
2020-02-24 19:59:06,284 [INFO]  Epoch[16] Time cost=0.015
2020-02-24 19:59:06,287 [INFO]  Saved checkpoint to "model/test_3_CC_CapPop_imputer_few/model-0016.params"
2020-02-24 19:59:06,289 [INFO]  Epoch[16] Validation-cross-entropy=0.815232
2020-02-24 19:59:06,289 [INFO]  Epoch[16] Validation-CC_CapPop-accuracy=0.000000
2020-02-24 19:59:06,295 [INFO]  Epoch[17] Batch [0-6]	Speed: 20931.18 samples/sec	cross-entropy=0.888357	CC_CapPop-accuracy=0.000000
2020-02-24 19:59:06,300 [INFO]  Epoch[17] Train-cross-entropy=0.894891
2020-02-24 19:59:06,300 [INFO]  Epoch[17] Train-CC_CapPop-accuracy=0.000000
2020-02-24 19:59:06,300 [INFO]  Epoch[17] Time cost=0.011
2020-02-24 19:59:06,303 [INFO]  Saved checkpoint to "model/test_3_CC_CapPop_imputer_few/model-0017.params"
2020-02-24 19:59:06,304 [INFO]  Epoch[17] Validation-cross-entropy=0.817280
2020-02-24 19:59:06,304 [INFO]  Epoch[17] Validation-CC_CapPop-accuracy=0.000000
2020-02-24 19:59:06,312 [INFO]  Epoch[18] Batch [0-6]	Speed: 14749.20 samples/sec	cross-entropy=0.841579	CC_CapPop-accuracy=0.000000
2020-02-24 19:59:06,316 [INFO]  Epoch[18] Train-cross-entropy=0.853321
2020-02-24 19:59:06,317 [INFO]  Epoch[18] Train-CC_CapPop-accuracy=0.000000
2020-02-24 19:59:06,317 [INFO]  Epoch[18] Time cost=0.013
2020-02-24 19:59:06,319 [INFO]  Saved checkpoint to "model/test_3_CC_CapPop_imputer_few/model-0018.params"
2020-02-24 19:59:06,321 [INFO]  Epoch[18] Validation-cross-entropy=0.802415
2020-02-24 19:59:06,321 [INFO]  Epoch[18] Validation-CC_CapPop-accuracy=0.000000
2020-02-24 19:59:06,328 [INFO]  Epoch[19] Batch [0-6]	Speed: 20940.98 samples/sec	cross-entropy=0.791192	CC_CapPop-accuracy=0.000000
2020-02-24 19:59:06,336 [INFO]  Epoch[19] Train-cross-entropy=0.808283
2020-02-24 19:59:06,337 [INFO]  Epoch[19] Train-CC_CapPop-accuracy=0.000000
2020-02-24 19:59:06,337 [INFO]  Epoch[19] Time cost=0.015
2020-02-24 19:59:06,339 [INFO]  Saved checkpoint to "model/test_3_CC_CapPop_imputer_few/model-0019.params"
2020-02-24 19:59:06,341 [INFO]  Epoch[19] Validation-cross-entropy=0.789998
2020-02-24 19:59:06,341 [INFO]  Epoch[19] Validation-CC_CapPop-accuracy=0.000000
2020-02-24 19:59:06,347 [INFO]  Epoch[20] Batch [0-6]	Speed: 20457.94 samples/sec	cross-entropy=0.737089	CC_CapPop-accuracy=0.000000
2020-02-24 19:59:06,352 [INFO]  Epoch[20] Train-cross-entropy=0.770354
2020-02-24 19:59:06,352 [INFO]  Epoch[20] Train-CC_CapPop-accuracy=0.000000
2020-02-24 19:59:06,352 [INFO]  Epoch[20] Time cost=0.011
2020-02-24 19:59:06,355 [INFO]  Saved checkpoint to "model/test_3_CC_CapPop_imputer_few/model-0020.params"
2020-02-24 19:59:06,356 [INFO]  Epoch[20] Validation-cross-entropy=0.788724
2020-02-24 19:59:06,356 [INFO]  Epoch[20] Validation-CC_CapPop-accuracy=0.000000
2020-02-24 19:59:06,363 [INFO]  Epoch[21] Batch [0-6]	Speed: 17800.76 samples/sec	cross-entropy=0.690094	CC_CapPop-accuracy=0.000000
2020-02-24 19:59:06,368 [INFO]  Epoch[21] Train-cross-entropy=0.733702
2020-02-24 19:59:06,368 [INFO]  Epoch[21] Train-CC_CapPop-accuracy=0.000000
2020-02-24 19:59:06,369 [INFO]  Epoch[21] Time cost=0.012
2020-02-24 19:59:06,371 [INFO]  Saved checkpoint to "model/test_3_CC_CapPop_imputer_few/model-0021.params"
2020-02-24 19:59:06,372 [INFO]  Epoch[21] Validation-cross-entropy=0.801680
2020-02-24 19:59:06,372 [INFO]  Epoch[21] Validation-CC_CapPop-accuracy=0.000000
2020-02-24 19:59:06,379 [INFO]  Epoch[22] Batch [0-6]	Speed: 19196.81 samples/sec	cross-entropy=0.650596	CC_CapPop-accuracy=0.000000
2020-02-24 19:59:06,388 [INFO]  Epoch[22] Train-cross-entropy=0.692637
2020-02-24 19:59:06,388 [INFO]  Epoch[22] Train-CC_CapPop-accuracy=0.000000
2020-02-24 19:59:06,389 [INFO]  Epoch[22] Time cost=0.016
2020-02-24 19:59:06,391 [INFO]  Saved checkpoint to "model/test_3_CC_CapPop_imputer_few/model-0022.params"
2020-02-24 19:59:06,392 [INFO]  Epoch[22] Validation-cross-entropy=0.803206
2020-02-24 19:59:06,393 [INFO]  Epoch[22] Validation-CC_CapPop-accuracy=0.000000
2020-02-24 19:59:06,399 [INFO]  Epoch[23] Batch [0-6]	Speed: 20790.68 samples/sec	cross-entropy=0.618608	CC_CapPop-accuracy=0.000000
2020-02-24 19:59:06,402 [INFO]  Epoch[23] Train-cross-entropy=0.660595
2020-02-24 19:59:06,403 [INFO]  Epoch[23] Train-CC_CapPop-accuracy=0.000000
2020-02-24 19:59:06,403 [INFO]  Epoch[23] Time cost=0.010
2020-02-24 19:59:06,405 [INFO]  Saved checkpoint to "model/test_3_CC_CapPop_imputer_few/model-0023.params"
2020-02-24 19:59:06,406 [INFO]  Epoch[23] Validation-cross-entropy=0.788655
2020-02-24 19:59:06,406 [INFO]  Epoch[23] Validation-CC_CapPop-accuracy=0.000000
2020-02-24 19:59:06,411 [INFO]  Epoch[24] Batch [0-6]	Speed: 24733.00 samples/sec	cross-entropy=0.576154	CC_CapPop-accuracy=0.000000
2020-02-24 19:59:06,417 [INFO]  Epoch[24] Train-cross-entropy=0.628453
2020-02-24 19:59:06,418 [INFO]  Epoch[24] Train-CC_CapPop-accuracy=0.000000
2020-02-24 19:59:06,418 [INFO]  Epoch[24] Time cost=0.012
2020-02-24 19:59:06,421 [INFO]  Saved checkpoint to "model/test_3_CC_CapPop_imputer_few/model-0024.params"
2020-02-24 19:59:06,422 [INFO]  Epoch[24] Validation-cross-entropy=0.802181
2020-02-24 19:59:06,423 [INFO]  Epoch[24] Validation-CC_CapPop-accuracy=0.000000
2020-02-24 19:59:06,430 [INFO]  Epoch[25] Batch [0-6]	Speed: 18316.57 samples/sec	cross-entropy=0.547209	CC_CapPop-accuracy=0.000000
2020-02-24 19:59:06,434 [INFO]  Epoch[25] Train-cross-entropy=0.594276
2020-02-24 19:59:06,435 [INFO]  Epoch[25] Train-CC_CapPop-accuracy=0.000000
2020-02-24 19:59:06,435 [INFO]  Epoch[25] Time cost=0.012
2020-02-24 19:59:06,437 [INFO]  Saved checkpoint to "model/test_3_CC_CapPop_imputer_few/model-0025.params"
2020-02-24 19:59:06,438 [INFO]  Epoch[25] Validation-cross-entropy=0.793595
2020-02-24 19:59:06,439 [INFO]  Epoch[25] Validation-CC_CapPop-accuracy=0.000000
2020-02-24 19:59:06,448 [INFO]  Epoch[26] Batch [0-6]	Speed: 15321.08 samples/sec	cross-entropy=0.509727	CC_CapPop-accuracy=0.000000
2020-02-24 19:59:06,453 [INFO]  Epoch[26] Train-cross-entropy=0.564592
2020-02-24 19:59:06,453 [INFO]  Epoch[26] Train-CC_CapPop-accuracy=0.000000
2020-02-24 19:59:06,453 [INFO]  Epoch[26] Time cost=0.014
2020-02-24 19:59:06,455 [INFO]  Saved checkpoint to "model/test_3_CC_CapPop_imputer_few/model-0026.params"
2020-02-24 19:59:06,456 [INFO]  Epoch[26] Validation-cross-entropy=0.811834
2020-02-24 19:59:06,457 [INFO]  Epoch[26] Validation-CC_CapPop-accuracy=0.000000
2020-02-24 19:59:06,462 [INFO]  Epoch[27] Batch [0-6]	Speed: 22426.93 samples/sec	cross-entropy=0.479395	CC_CapPop-accuracy=0.000000
2020-02-24 19:59:06,466 [INFO]  Epoch[27] Train-cross-entropy=0.538596
2020-02-24 19:59:06,467 [INFO]  Epoch[27] Train-CC_CapPop-accuracy=0.000000
2020-02-24 19:59:06,467 [INFO]  Epoch[27] Time cost=0.010
2020-02-24 19:59:06,469 [INFO]  Saved checkpoint to "model/test_3_CC_CapPop_imputer_few/model-0027.params"
2020-02-24 19:59:06,470 [INFO]  Epoch[27] Validation-cross-entropy=0.819651
2020-02-24 19:59:06,471 [INFO]  Epoch[27] Validation-CC_CapPop-accuracy=0.000000
2020-02-24 19:59:06,476 [INFO]  Epoch[28] Batch [0-6]	Speed: 21412.03 samples/sec	cross-entropy=0.457570	CC_CapPop-accuracy=0.000000
2020-02-24 19:59:06,480 [INFO]  Epoch[28] Train-cross-entropy=0.511784
2020-02-24 19:59:06,481 [INFO]  Epoch[28] Train-CC_CapPop-accuracy=0.000000
2020-02-24 19:59:06,481 [INFO]  Epoch[28] Time cost=0.010
2020-02-24 19:59:06,483 [INFO]  Saved checkpoint to "model/test_3_CC_CapPop_imputer_few/model-0028.params"
2020-02-24 19:59:06,484 [INFO]  No improvement detected for 5 epochs compared to 0.788654588162899 last error obtained: 0.8398282863199711, stopping here
2020-02-24 19:59:06,484 [INFO]  
========== done (0.47910571098327637 s) fit model
2020-02-24 19:59:07,716 [INFO]  
========== start: fit model
2020-02-24 19:59:07,716 [WARNING]  Already bound, ignoring bind()
2020-02-24 19:59:07,723 [INFO]  Epoch[0] Batch [0-6]	Speed: 22965.45 samples/sec	cross-entropy=7.664879	CC_CapPop-accuracy=0.000000
2020-02-24 19:59:07,727 [INFO]  Epoch[0] Train-cross-entropy=5.724641
2020-02-24 19:59:07,727 [INFO]  Epoch[0] Train-CC_CapPop-accuracy=0.000000
2020-02-24 19:59:07,727 [INFO]  Epoch[0] Time cost=0.010
2020-02-24 19:59:07,729 [INFO]  Saved checkpoint to "model/test_4_CC_CapPop_imputer_few/model-0000.params"
2020-02-24 19:59:07,731 [INFO]  Epoch[0] Validation-cross-entropy=2.568756
2020-02-24 19:59:07,731 [INFO]  Epoch[0] Validation-CC_CapPop-accuracy=0.000000
2020-02-24 19:59:07,736 [INFO]  Epoch[1] Batch [0-6]	Speed: 23003.50 samples/sec	cross-entropy=3.737136	CC_CapPop-accuracy=0.000000
2020-02-24 19:59:07,740 [INFO]  Epoch[1] Train-cross-entropy=3.408815
2020-02-24 19:59:07,741 [INFO]  Epoch[1] Train-CC_CapPop-accuracy=0.000000
2020-02-24 19:59:07,741 [INFO]  Epoch[1] Time cost=0.010
2020-02-24 19:59:07,743 [INFO]  Saved checkpoint to "model/test_4_CC_CapPop_imputer_few/model-0001.params"
2020-02-24 19:59:07,744 [INFO]  Epoch[1] Validation-cross-entropy=2.126828
2020-02-24 19:59:07,744 [INFO]  Epoch[1] Validation-CC_CapPop-accuracy=0.000000
2020-02-24 19:59:07,750 [INFO]  Epoch[2] Batch [0-6]	Speed: 22872.82 samples/sec	cross-entropy=3.158410	CC_CapPop-accuracy=0.000000
2020-02-24 19:59:07,754 [INFO]  Epoch[2] Train-cross-entropy=2.781350
2020-02-24 19:59:07,754 [INFO]  Epoch[2] Train-CC_CapPop-accuracy=0.000000
2020-02-24 19:59:07,755 [INFO]  Epoch[2] Time cost=0.010
2020-02-24 19:59:07,757 [INFO]  Saved checkpoint to "model/test_4_CC_CapPop_imputer_few/model-0002.params"
2020-02-24 19:59:07,759 [INFO]  Epoch[2] Validation-cross-entropy=1.525716
2020-02-24 19:59:07,760 [INFO]  Epoch[2] Validation-CC_CapPop-accuracy=0.000000
2020-02-24 19:59:07,767 [INFO]  Epoch[3] Batch [0-6]	Speed: 18196.55 samples/sec	cross-entropy=2.741253	CC_CapPop-accuracy=0.000000
2020-02-24 19:59:07,772 [INFO]  Epoch[3] Train-cross-entropy=2.286360
2020-02-24 19:59:07,772 [INFO]  Epoch[3] Train-CC_CapPop-accuracy=0.000000
2020-02-24 19:59:07,773 [INFO]  Epoch[3] Time cost=0.012
2020-02-24 19:59:07,775 [INFO]  Saved checkpoint to "model/test_4_CC_CapPop_imputer_few/model-0003.params"
2020-02-24 19:59:07,777 [INFO]  Epoch[3] Validation-cross-entropy=1.366643
2020-02-24 19:59:07,777 [INFO]  Epoch[3] Validation-CC_CapPop-accuracy=0.000000
2020-02-24 19:59:07,783 [INFO]  Epoch[4] Batch [0-6]	Speed: 22689.80 samples/sec	cross-entropy=2.434399	CC_CapPop-accuracy=0.000000
2020-02-24 19:59:07,790 [INFO]  Epoch[4] Train-cross-entropy=1.900632
2020-02-24 19:59:07,791 [INFO]  Epoch[4] Train-CC_CapPop-accuracy=0.000000
2020-02-24 19:59:07,791 [INFO]  Epoch[4] Time cost=0.013
2020-02-24 19:59:07,793 [INFO]  Saved checkpoint to "model/test_4_CC_CapPop_imputer_few/model-0004.params"
2020-02-24 19:59:07,794 [INFO]  Epoch[4] Validation-cross-entropy=1.306791
2020-02-24 19:59:07,795 [INFO]  Epoch[4] Validation-CC_CapPop-accuracy=0.000000
2020-02-24 19:59:07,800 [INFO]  Epoch[5] Batch [0-6]	Speed: 22960.21 samples/sec	cross-entropy=2.152400	CC_CapPop-accuracy=0.000000
2020-02-24 19:59:07,803 [INFO]  Epoch[5] Train-cross-entropy=1.652382
2020-02-24 19:59:07,804 [INFO]  Epoch[5] Train-CC_CapPop-accuracy=0.000000
2020-02-24 19:59:07,804 [INFO]  Epoch[5] Time cost=0.009
2020-02-24 19:59:07,806 [INFO]  Saved checkpoint to "model/test_4_CC_CapPop_imputer_few/model-0005.params"
2020-02-24 19:59:07,807 [INFO]  Epoch[5] Validation-cross-entropy=1.353193
2020-02-24 19:59:07,808 [INFO]  Epoch[5] Validation-CC_CapPop-accuracy=0.000000
2020-02-24 19:59:07,813 [INFO]  Epoch[6] Batch [0-6]	Speed: 23957.47 samples/sec	cross-entropy=1.934697	CC_CapPop-accuracy=0.000000
2020-02-24 19:59:07,817 [INFO]  Epoch[6] Train-cross-entropy=1.477531
2020-02-24 19:59:07,818 [INFO]  Epoch[6] Train-CC_CapPop-accuracy=0.000000
2020-02-24 19:59:07,819 [INFO]  Epoch[6] Time cost=0.011
2020-02-24 19:59:07,821 [INFO]  Saved checkpoint to "model/test_4_CC_CapPop_imputer_few/model-0006.params"
2020-02-24 19:59:07,823 [INFO]  Epoch[6] Validation-cross-entropy=1.130975
2020-02-24 19:59:07,823 [INFO]  Epoch[6] Validation-CC_CapPop-accuracy=0.000000
2020-02-24 19:59:07,830 [INFO]  Epoch[7] Batch [0-6]	Speed: 18275.00 samples/sec	cross-entropy=1.804328	CC_CapPop-accuracy=0.000000
2020-02-24 19:59:07,836 [INFO]  Epoch[7] Train-cross-entropy=1.315380
2020-02-24 19:59:07,837 [INFO]  Epoch[7] Train-CC_CapPop-accuracy=0.000000
2020-02-24 19:59:07,837 [INFO]  Epoch[7] Time cost=0.014
2020-02-24 19:59:07,839 [INFO]  Saved checkpoint to "model/test_4_CC_CapPop_imputer_few/model-0007.params"
2020-02-24 19:59:07,840 [INFO]  Epoch[7] Validation-cross-entropy=1.032310
2020-02-24 19:59:07,840 [INFO]  Epoch[7] Validation-CC_CapPop-accuracy=0.000000
2020-02-24 19:59:07,850 [INFO]  Epoch[8] Batch [0-6]	Speed: 12187.21 samples/sec	cross-entropy=1.647299	CC_CapPop-accuracy=0.000000
2020-02-24 19:59:07,854 [INFO]  Epoch[8] Train-cross-entropy=1.179155
2020-02-24 19:59:07,854 [INFO]  Epoch[8] Train-CC_CapPop-accuracy=0.000000
2020-02-24 19:59:07,855 [INFO]  Epoch[8] Time cost=0.014
2020-02-24 19:59:07,857 [INFO]  Saved checkpoint to "model/test_4_CC_CapPop_imputer_few/model-0008.params"
2020-02-24 19:59:07,858 [INFO]  Epoch[8] Validation-cross-entropy=1.036517
2020-02-24 19:59:07,858 [INFO]  Epoch[8] Validation-CC_CapPop-accuracy=0.000000
2020-02-24 19:59:07,864 [INFO]  Epoch[9] Batch [0-6]	Speed: 22598.11 samples/sec	cross-entropy=1.491121	CC_CapPop-accuracy=0.000000
2020-02-24 19:59:07,868 [INFO]  Epoch[9] Train-cross-entropy=1.071150
2020-02-24 19:59:07,868 [INFO]  Epoch[9] Train-CC_CapPop-accuracy=0.000000
2020-02-24 19:59:07,868 [INFO]  Epoch[9] Time cost=0.010
2020-02-24 19:59:07,870 [INFO]  Saved checkpoint to "model/test_4_CC_CapPop_imputer_few/model-0009.params"
2020-02-24 19:59:07,871 [INFO]  Epoch[9] Validation-cross-entropy=1.048571
2020-02-24 19:59:07,872 [INFO]  Epoch[9] Validation-CC_CapPop-accuracy=0.000000
2020-02-24 19:59:07,878 [INFO]  Epoch[10] Batch [0-6]	Speed: 20374.09 samples/sec	cross-entropy=1.370762	CC_CapPop-accuracy=0.000000
2020-02-24 19:59:07,882 [INFO]  Epoch[10] Train-cross-entropy=1.008287
2020-02-24 19:59:07,882 [INFO]  Epoch[10] Train-CC_CapPop-accuracy=0.000000
2020-02-24 19:59:07,882 [INFO]  Epoch[10] Time cost=0.010
2020-02-24 19:59:07,884 [INFO]  Saved checkpoint to "model/test_4_CC_CapPop_imputer_few/model-0010.params"
2020-02-24 19:59:07,886 [INFO]  Epoch[10] Validation-cross-entropy=1.058171
2020-02-24 19:59:07,886 [INFO]  Epoch[10] Validation-CC_CapPop-accuracy=0.000000
2020-02-24 19:59:07,894 [INFO]  Epoch[11] Batch [0-6]	Speed: 15483.68 samples/sec	cross-entropy=1.271290	CC_CapPop-accuracy=0.000000
2020-02-24 19:59:07,901 [INFO]  Epoch[11] Train-cross-entropy=0.938523
2020-02-24 19:59:07,902 [INFO]  Epoch[11] Train-CC_CapPop-accuracy=0.000000
2020-02-24 19:59:07,902 [INFO]  Epoch[11] Time cost=0.016
2020-02-24 19:59:07,906 [INFO]  Saved checkpoint to "model/test_4_CC_CapPop_imputer_few/model-0011.params"
2020-02-24 19:59:07,907 [INFO]  Epoch[11] Validation-cross-entropy=1.061297
2020-02-24 19:59:07,908 [INFO]  Epoch[11] Validation-CC_CapPop-accuracy=0.000000
2020-02-24 19:59:07,913 [INFO]  Epoch[12] Batch [0-6]	Speed: 21114.48 samples/sec	cross-entropy=1.188866	CC_CapPop-accuracy=0.000000
2020-02-24 19:59:07,918 [INFO]  Epoch[12] Train-cross-entropy=0.870048
2020-02-24 19:59:07,918 [INFO]  Epoch[12] Train-CC_CapPop-accuracy=0.000000
2020-02-24 19:59:07,919 [INFO]  Epoch[12] Time cost=0.011
2020-02-24 19:59:07,920 [INFO]  Saved checkpoint to "model/test_4_CC_CapPop_imputer_few/model-0012.params"
2020-02-24 19:59:07,921 [INFO]  Epoch[12] Validation-cross-entropy=1.030462
2020-02-24 19:59:07,922 [INFO]  Epoch[12] Validation-CC_CapPop-accuracy=0.000000
2020-02-24 19:59:07,926 [INFO]  Epoch[13] Batch [0-6]	Speed: 27894.23 samples/sec	cross-entropy=1.104930	CC_CapPop-accuracy=0.000000
2020-02-24 19:59:07,935 [INFO]  Epoch[13] Train-cross-entropy=0.821873
2020-02-24 19:59:07,936 [INFO]  Epoch[13] Train-CC_CapPop-accuracy=0.000000
2020-02-24 19:59:07,936 [INFO]  Epoch[13] Time cost=0.014
2020-02-24 19:59:07,939 [INFO]  Saved checkpoint to "model/test_4_CC_CapPop_imputer_few/model-0013.params"
2020-02-24 19:59:07,940 [INFO]  Epoch[13] Validation-cross-entropy=0.987319
2020-02-24 19:59:07,941 [INFO]  Epoch[13] Validation-CC_CapPop-accuracy=0.000000
2020-02-24 19:59:07,948 [INFO]  Epoch[14] Batch [0-6]	Speed: 17959.55 samples/sec	cross-entropy=1.032167	CC_CapPop-accuracy=0.000000
2020-02-24 19:59:07,954 [INFO]  Epoch[14] Train-cross-entropy=0.778388
2020-02-24 19:59:07,955 [INFO]  Epoch[14] Train-CC_CapPop-accuracy=0.000000
2020-02-24 19:59:07,955 [INFO]  Epoch[14] Time cost=0.014
2020-02-24 19:59:07,958 [INFO]  Saved checkpoint to "model/test_4_CC_CapPop_imputer_few/model-0014.params"
2020-02-24 19:59:07,960 [INFO]  Epoch[14] Validation-cross-entropy=0.948953
2020-02-24 19:59:07,960 [INFO]  Epoch[14] Validation-CC_CapPop-accuracy=0.000000
2020-02-24 19:59:07,965 [INFO]  Epoch[15] Batch [0-6]	Speed: 22324.97 samples/sec	cross-entropy=0.960296	CC_CapPop-accuracy=0.000000
2020-02-24 19:59:07,969 [INFO]  Epoch[15] Train-cross-entropy=0.733508
2020-02-24 19:59:07,970 [INFO]  Epoch[15] Train-CC_CapPop-accuracy=0.000000
2020-02-24 19:59:07,970 [INFO]  Epoch[15] Time cost=0.010
2020-02-24 19:59:07,972 [INFO]  Saved checkpoint to "model/test_4_CC_CapPop_imputer_few/model-0015.params"
2020-02-24 19:59:07,973 [INFO]  Epoch[15] Validation-cross-entropy=0.934821
2020-02-24 19:59:07,974 [INFO]  Epoch[15] Validation-CC_CapPop-accuracy=0.000000
2020-02-24 19:59:07,979 [INFO]  Epoch[16] Batch [0-6]	Speed: 23119.73 samples/sec	cross-entropy=0.902421	CC_CapPop-accuracy=0.000000
2020-02-24 19:59:07,984 [INFO]  Epoch[16] Train-cross-entropy=0.686731
2020-02-24 19:59:07,985 [INFO]  Epoch[16] Train-CC_CapPop-accuracy=0.000000
2020-02-24 19:59:07,986 [INFO]  Epoch[16] Time cost=0.012
2020-02-24 19:59:07,988 [INFO]  Saved checkpoint to "model/test_4_CC_CapPop_imputer_few/model-0016.params"
2020-02-24 19:59:07,990 [INFO]  Epoch[16] Validation-cross-entropy=0.919888
2020-02-24 19:59:07,990 [INFO]  Epoch[16] Validation-CC_CapPop-accuracy=0.000000
2020-02-24 19:59:07,997 [INFO]  Epoch[17] Batch [0-6]	Speed: 18219.60 samples/sec	cross-entropy=0.830918	CC_CapPop-accuracy=0.000000
2020-02-24 19:59:08,003 [INFO]  Epoch[17] Train-cross-entropy=0.649236
2020-02-24 19:59:08,003 [INFO]  Epoch[17] Train-CC_CapPop-accuracy=0.000000
2020-02-24 19:59:08,003 [INFO]  Epoch[17] Time cost=0.013
2020-02-24 19:59:08,005 [INFO]  Saved checkpoint to "model/test_4_CC_CapPop_imputer_few/model-0017.params"
2020-02-24 19:59:08,007 [INFO]  Epoch[17] Validation-cross-entropy=0.905498
2020-02-24 19:59:08,008 [INFO]  Epoch[17] Validation-CC_CapPop-accuracy=0.000000
2020-02-24 19:59:08,017 [INFO]  Epoch[18] Batch [0-6]	Speed: 16415.39 samples/sec	cross-entropy=0.775801	CC_CapPop-accuracy=0.000000
2020-02-24 19:59:08,021 [INFO]  Epoch[18] Train-cross-entropy=0.606374
2020-02-24 19:59:08,021 [INFO]  Epoch[18] Train-CC_CapPop-accuracy=0.000000
2020-02-24 19:59:08,021 [INFO]  Epoch[18] Time cost=0.013
2020-02-24 19:59:08,023 [INFO]  Saved checkpoint to "model/test_4_CC_CapPop_imputer_few/model-0018.params"
2020-02-24 19:59:08,025 [INFO]  Epoch[18] Validation-cross-entropy=0.898394
2020-02-24 19:59:08,025 [INFO]  Epoch[18] Validation-CC_CapPop-accuracy=0.000000
2020-02-24 19:59:08,031 [INFO]  Epoch[19] Batch [0-6]	Speed: 22448.19 samples/sec	cross-entropy=0.717015	CC_CapPop-accuracy=0.000000
2020-02-24 19:59:08,035 [INFO]  Epoch[19] Train-cross-entropy=0.562629
2020-02-24 19:59:08,035 [INFO]  Epoch[19] Train-CC_CapPop-accuracy=0.000000
2020-02-24 19:59:08,035 [INFO]  Epoch[19] Time cost=0.010
2020-02-24 19:59:08,037 [INFO]  Saved checkpoint to "model/test_4_CC_CapPop_imputer_few/model-0019.params"
2020-02-24 19:59:08,038 [INFO]  Epoch[19] Validation-cross-entropy=0.906242
2020-02-24 19:59:08,039 [INFO]  Epoch[19] Validation-CC_CapPop-accuracy=0.000000
2020-02-24 19:59:08,046 [INFO]  Epoch[20] Batch [0-6]	Speed: 18309.08 samples/sec	cross-entropy=0.667471	CC_CapPop-accuracy=0.000000
2020-02-24 19:59:08,051 [INFO]  Epoch[20] Train-cross-entropy=0.528927
2020-02-24 19:59:08,052 [INFO]  Epoch[20] Train-CC_CapPop-accuracy=0.000000
2020-02-24 19:59:08,052 [INFO]  Epoch[20] Time cost=0.013
2020-02-24 19:59:08,055 [INFO]  Saved checkpoint to "model/test_4_CC_CapPop_imputer_few/model-0020.params"
2020-02-24 19:59:08,057 [INFO]  Epoch[20] Validation-cross-entropy=0.899924
2020-02-24 19:59:08,057 [INFO]  Epoch[20] Validation-CC_CapPop-accuracy=0.000000
2020-02-24 19:59:08,063 [INFO]  Epoch[21] Batch [0-6]	Speed: 22482.03 samples/sec	cross-entropy=0.631982	CC_CapPop-accuracy=0.000000
2020-02-24 19:59:08,070 [INFO]  Epoch[21] Train-cross-entropy=0.504016
2020-02-24 19:59:08,071 [INFO]  Epoch[21] Train-CC_CapPop-accuracy=0.000000
2020-02-24 19:59:08,071 [INFO]  Epoch[21] Time cost=0.014
2020-02-24 19:59:08,074 [INFO]  Saved checkpoint to "model/test_4_CC_CapPop_imputer_few/model-0021.params"
2020-02-24 19:59:08,075 [INFO]  Epoch[21] Validation-cross-entropy=0.897154
2020-02-24 19:59:08,076 [INFO]  Epoch[21] Validation-CC_CapPop-accuracy=0.000000
2020-02-24 19:59:08,080 [INFO]  Epoch[22] Batch [0-6]	Speed: 27849.85 samples/sec	cross-entropy=0.587814	CC_CapPop-accuracy=0.000000
2020-02-24 19:59:08,083 [INFO]  Epoch[22] Train-cross-entropy=0.472082
2020-02-24 19:59:08,084 [INFO]  Epoch[22] Train-CC_CapPop-accuracy=0.000000
2020-02-24 19:59:08,084 [INFO]  Epoch[22] Time cost=0.008
2020-02-24 19:59:08,086 [INFO]  Saved checkpoint to "model/test_4_CC_CapPop_imputer_few/model-0022.params"
2020-02-24 19:59:08,087 [INFO]  Epoch[22] Validation-cross-entropy=0.897791
2020-02-24 19:59:08,087 [INFO]  Epoch[22] Validation-CC_CapPop-accuracy=0.000000
2020-02-24 19:59:08,092 [INFO]  Epoch[23] Batch [0-6]	Speed: 28640.24 samples/sec	cross-entropy=0.557244	CC_CapPop-accuracy=0.000000
2020-02-24 19:59:08,095 [INFO]  Epoch[23] Train-cross-entropy=0.449079
2020-02-24 19:59:08,095 [INFO]  Epoch[23] Train-CC_CapPop-accuracy=0.000000
2020-02-24 19:59:08,096 [INFO]  Epoch[23] Time cost=0.008
2020-02-24 19:59:08,098 [INFO]  Saved checkpoint to "model/test_4_CC_CapPop_imputer_few/model-0023.params"
2020-02-24 19:59:08,099 [INFO]  Epoch[23] Validation-cross-entropy=0.885649
2020-02-24 19:59:08,100 [INFO]  Epoch[23] Validation-CC_CapPop-accuracy=0.000000
2020-02-24 19:59:08,105 [INFO]  Epoch[24] Batch [0-6]	Speed: 22694.92 samples/sec	cross-entropy=0.519966	CC_CapPop-accuracy=0.000000
2020-02-24 19:59:08,109 [INFO]  Epoch[24] Train-cross-entropy=0.423517
2020-02-24 19:59:08,110 [INFO]  Epoch[24] Train-CC_CapPop-accuracy=0.000000
2020-02-24 19:59:08,110 [INFO]  Epoch[24] Time cost=0.010
2020-02-24 19:59:08,113 [INFO]  Saved checkpoint to "model/test_4_CC_CapPop_imputer_few/model-0024.params"
2020-02-24 19:59:08,114 [INFO]  Epoch[24] Validation-cross-entropy=0.881182
2020-02-24 19:59:08,114 [INFO]  Epoch[24] Validation-CC_CapPop-accuracy=0.000000
2020-02-24 19:59:08,120 [INFO]  Epoch[25] Batch [0-6]	Speed: 19988.74 samples/sec	cross-entropy=0.484874	CC_CapPop-accuracy=0.000000
2020-02-24 19:59:08,126 [INFO]  Epoch[25] Train-cross-entropy=0.401484
2020-02-24 19:59:08,127 [INFO]  Epoch[25] Train-CC_CapPop-accuracy=0.000000
2020-02-24 19:59:08,127 [INFO]  Epoch[25] Time cost=0.012
2020-02-24 19:59:08,129 [INFO]  Saved checkpoint to "model/test_4_CC_CapPop_imputer_few/model-0025.params"
2020-02-24 19:59:08,130 [INFO]  Epoch[25] Validation-cross-entropy=0.873911
2020-02-24 19:59:08,130 [INFO]  Epoch[25] Validation-CC_CapPop-accuracy=0.000000
2020-02-24 19:59:08,135 [INFO]  Epoch[26] Batch [0-6]	Speed: 27820.99 samples/sec	cross-entropy=0.461024	CC_CapPop-accuracy=0.000000
2020-02-24 19:59:08,138 [INFO]  Epoch[26] Train-cross-entropy=0.381326
2020-02-24 19:59:08,138 [INFO]  Epoch[26] Train-CC_CapPop-accuracy=0.000000
2020-02-24 19:59:08,139 [INFO]  Epoch[26] Time cost=0.008
2020-02-24 19:59:08,140 [INFO]  Saved checkpoint to "model/test_4_CC_CapPop_imputer_few/model-0026.params"
2020-02-24 19:59:08,141 [INFO]  Epoch[26] Validation-cross-entropy=0.879528
2020-02-24 19:59:08,142 [INFO]  Epoch[26] Validation-CC_CapPop-accuracy=0.000000
2020-02-24 19:59:08,146 [INFO]  Epoch[27] Batch [0-6]	Speed: 27975.63 samples/sec	cross-entropy=0.431620	CC_CapPop-accuracy=0.000000
2020-02-24 19:59:08,151 [INFO]  Epoch[27] Train-cross-entropy=0.356270
2020-02-24 19:59:08,152 [INFO]  Epoch[27] Train-CC_CapPop-accuracy=0.000000
2020-02-24 19:59:08,152 [INFO]  Epoch[27] Time cost=0.010
2020-02-24 19:59:08,154 [INFO]  Saved checkpoint to "model/test_4_CC_CapPop_imputer_few/model-0027.params"
2020-02-24 19:59:08,155 [INFO]  Epoch[27] Validation-cross-entropy=0.893170
2020-02-24 19:59:08,156 [INFO]  Epoch[27] Validation-CC_CapPop-accuracy=0.000000
2020-02-24 19:59:08,161 [INFO]  Epoch[28] Batch [0-6]	Speed: 22796.42 samples/sec	cross-entropy=0.405178	CC_CapPop-accuracy=0.000000
2020-02-24 19:59:08,165 [INFO]  Epoch[28] Train-cross-entropy=0.342390
2020-02-24 19:59:08,166 [INFO]  Epoch[28] Train-CC_CapPop-accuracy=0.000000
2020-02-24 19:59:08,166 [INFO]  Epoch[28] Time cost=0.010
2020-02-24 19:59:08,168 [INFO]  Saved checkpoint to "model/test_4_CC_CapPop_imputer_few/model-0028.params"
2020-02-24 19:59:08,170 [INFO]  Epoch[28] Validation-cross-entropy=0.880069
2020-02-24 19:59:08,171 [INFO]  Epoch[28] Validation-CC_CapPop-accuracy=0.000000
2020-02-24 19:59:08,178 [INFO]  Epoch[29] Batch [0-6]	Speed: 19554.81 samples/sec	cross-entropy=0.386554	CC_CapPop-accuracy=0.000000
2020-02-24 19:59:08,182 [INFO]  Epoch[29] Train-cross-entropy=0.321777
2020-02-24 19:59:08,182 [INFO]  Epoch[29] Train-CC_CapPop-accuracy=0.000000
2020-02-24 19:59:08,182 [INFO]  Epoch[29] Time cost=0.011
2020-02-24 19:59:08,184 [INFO]  Saved checkpoint to "model/test_4_CC_CapPop_imputer_few/model-0029.params"
2020-02-24 19:59:08,185 [INFO]  Epoch[29] Validation-cross-entropy=0.887045
2020-02-24 19:59:08,185 [INFO]  Epoch[29] Validation-CC_CapPop-accuracy=0.000000
2020-02-24 19:59:08,191 [INFO]  Epoch[30] Batch [0-6]	Speed: 23305.74 samples/sec	cross-entropy=0.376555	CC_CapPop-accuracy=0.000000
2020-02-24 19:59:08,195 [INFO]  Epoch[30] Train-cross-entropy=0.328321
2020-02-24 19:59:08,195 [INFO]  Epoch[30] Train-CC_CapPop-accuracy=0.000000
2020-02-24 19:59:08,195 [INFO]  Epoch[30] Time cost=0.009
2020-02-24 19:59:08,197 [INFO]  Saved checkpoint to "model/test_4_CC_CapPop_imputer_few/model-0030.params"
2020-02-24 19:59:08,198 [INFO]  No improvement detected for 5 epochs compared to 0.8739108964800835 last error obtained: 0.8866343572735786, stopping here
2020-02-24 19:59:08,199 [INFO]  
========== done (0.4831273555755615 s) fit model
2020-02-24 19:59:09,784 [INFO]  
========== start: fit model
2020-02-24 19:59:09,784 [WARNING]  Already bound, ignoring bind()
2020-02-24 19:59:09,842 [INFO]  Epoch[0] Batch [0-9]	Speed: 2890.48 samples/sec	cross-entropy=8.462629	CC_Hier-accuracy=0.000000
2020-02-24 19:59:09,880 [INFO]  Epoch[0] Train-cross-entropy=4.971200
2020-02-24 19:59:09,881 [INFO]  Epoch[0] Train-CC_Hier-accuracy=0.000000
2020-02-24 19:59:09,881 [INFO]  Epoch[0] Time cost=0.095
2020-02-24 19:59:09,884 [INFO]  Saved checkpoint to "model/test_0_CC_Hier_imputer_many/model-0000.params"
2020-02-24 19:59:09,891 [INFO]  Epoch[0] Validation-cross-entropy=4.346018
2020-02-24 19:59:09,892 [INFO]  Epoch[0] Validation-CC_Hier-accuracy=0.000000
2020-02-24 19:59:09,945 [INFO]  Epoch[1] Batch [0-9]	Speed: 2998.95 samples/sec	cross-entropy=2.630058	CC_Hier-accuracy=0.000000
2020-02-24 19:59:09,985 [INFO]  Epoch[1] Train-cross-entropy=2.562162
2020-02-24 19:59:09,986 [INFO]  Epoch[1] Train-CC_Hier-accuracy=0.000000
2020-02-24 19:59:09,986 [INFO]  Epoch[1] Time cost=0.094
2020-02-24 19:59:09,989 [INFO]  Saved checkpoint to "model/test_0_CC_Hier_imputer_many/model-0001.params"
2020-02-24 19:59:09,997 [INFO]  Epoch[1] Validation-cross-entropy=1.475145
2020-02-24 19:59:09,997 [INFO]  Epoch[1] Validation-CC_Hier-accuracy=0.000000
2020-02-24 19:59:10,050 [INFO]  Epoch[2] Batch [0-9]	Speed: 3032.27 samples/sec	cross-entropy=1.575189	CC_Hier-accuracy=0.000000
2020-02-24 19:59:10,088 [INFO]  Epoch[2] Train-cross-entropy=1.183335
2020-02-24 19:59:10,089 [INFO]  Epoch[2] Train-CC_Hier-accuracy=0.000000
2020-02-24 19:59:10,089 [INFO]  Epoch[2] Time cost=0.092
2020-02-24 19:59:10,091 [INFO]  Saved checkpoint to "model/test_0_CC_Hier_imputer_many/model-0002.params"
2020-02-24 19:59:10,099 [INFO]  Epoch[2] Validation-cross-entropy=1.693177
2020-02-24 19:59:10,100 [INFO]  Epoch[2] Validation-CC_Hier-accuracy=0.000000
2020-02-24 19:59:10,153 [INFO]  Epoch[3] Batch [0-9]	Speed: 3009.19 samples/sec	cross-entropy=0.961619	CC_Hier-accuracy=0.000000
2020-02-24 19:59:10,191 [INFO]  Epoch[3] Train-cross-entropy=0.708469
2020-02-24 19:59:10,192 [INFO]  Epoch[3] Train-CC_Hier-accuracy=0.000000
2020-02-24 19:59:10,192 [INFO]  Epoch[3] Time cost=0.092
2020-02-24 19:59:10,195 [INFO]  Saved checkpoint to "model/test_0_CC_Hier_imputer_many/model-0003.params"
2020-02-24 19:59:10,202 [INFO]  Epoch[3] Validation-cross-entropy=1.805264
2020-02-24 19:59:10,203 [INFO]  Epoch[3] Validation-CC_Hier-accuracy=0.000000
2020-02-24 19:59:10,256 [INFO]  Epoch[4] Batch [0-9]	Speed: 3039.41 samples/sec	cross-entropy=0.719523	CC_Hier-accuracy=0.000000
2020-02-24 19:59:10,298 [INFO]  Epoch[4] Train-cross-entropy=0.611764
2020-02-24 19:59:10,299 [INFO]  Epoch[4] Train-CC_Hier-accuracy=0.000000
2020-02-24 19:59:10,299 [INFO]  Epoch[4] Time cost=0.095
2020-02-24 19:59:10,301 [INFO]  Saved checkpoint to "model/test_0_CC_Hier_imputer_many/model-0004.params"
2020-02-24 19:59:10,310 [INFO]  Epoch[4] Validation-cross-entropy=1.330896
2020-02-24 19:59:10,311 [INFO]  Epoch[4] Validation-CC_Hier-accuracy=0.000000
2020-02-24 19:59:10,363 [INFO]  Epoch[5] Batch [0-9]	Speed: 3030.06 samples/sec	cross-entropy=0.602849	CC_Hier-accuracy=0.000000
2020-02-24 19:59:10,403 [INFO]  Epoch[5] Train-cross-entropy=0.622809
2020-02-24 19:59:10,403 [INFO]  Epoch[5] Train-CC_Hier-accuracy=0.000000
2020-02-24 19:59:10,404 [INFO]  Epoch[5] Time cost=0.093
2020-02-24 19:59:10,406 [INFO]  Saved checkpoint to "model/test_0_CC_Hier_imputer_many/model-0005.params"
2020-02-24 19:59:10,414 [INFO]  Epoch[5] Validation-cross-entropy=0.994466
2020-02-24 19:59:10,415 [INFO]  Epoch[5] Validation-CC_Hier-accuracy=0.000000
2020-02-24 19:59:10,467 [INFO]  Epoch[6] Batch [0-9]	Speed: 3048.43 samples/sec	cross-entropy=0.518224	CC_Hier-accuracy=0.000000
2020-02-24 19:59:10,506 [INFO]  Epoch[6] Train-cross-entropy=0.375609
2020-02-24 19:59:10,507 [INFO]  Epoch[6] Train-CC_Hier-accuracy=0.000000
2020-02-24 19:59:10,507 [INFO]  Epoch[6] Time cost=0.092
2020-02-24 19:59:10,509 [INFO]  Saved checkpoint to "model/test_0_CC_Hier_imputer_many/model-0006.params"
2020-02-24 19:59:10,521 [INFO]  Epoch[6] Validation-cross-entropy=1.403337
2020-02-24 19:59:10,522 [INFO]  Epoch[6] Validation-CC_Hier-accuracy=0.000000
2020-02-24 19:59:10,593 [INFO]  Epoch[7] Batch [0-9]	Speed: 2233.88 samples/sec	cross-entropy=0.500902	CC_Hier-accuracy=0.000000
2020-02-24 19:59:10,639 [INFO]  Epoch[7] Train-cross-entropy=0.357262
2020-02-24 19:59:10,639 [INFO]  Epoch[7] Train-CC_Hier-accuracy=0.000000
2020-02-24 19:59:10,639 [INFO]  Epoch[7] Time cost=0.116
2020-02-24 19:59:10,641 [INFO]  Saved checkpoint to "model/test_0_CC_Hier_imputer_many/model-0007.params"
2020-02-24 19:59:10,653 [INFO]  Epoch[7] Validation-cross-entropy=1.585584
2020-02-24 19:59:10,654 [INFO]  Epoch[7] Validation-CC_Hier-accuracy=0.000000
2020-02-24 19:59:10,716 [INFO]  Epoch[8] Batch [0-9]	Speed: 2662.60 samples/sec	cross-entropy=0.483177	CC_Hier-accuracy=0.000000
2020-02-24 19:59:10,754 [INFO]  Epoch[8] Train-cross-entropy=0.632894
2020-02-24 19:59:10,755 [INFO]  Epoch[8] Train-CC_Hier-accuracy=0.000000
2020-02-24 19:59:10,755 [INFO]  Epoch[8] Time cost=0.100
2020-02-24 19:59:10,758 [INFO]  Saved checkpoint to "model/test_0_CC_Hier_imputer_many/model-0008.params"
2020-02-24 19:59:10,765 [INFO]  Epoch[8] Validation-cross-entropy=1.307760
2020-02-24 19:59:10,766 [INFO]  Epoch[8] Validation-CC_Hier-accuracy=0.000000
2020-02-24 19:59:10,818 [INFO]  Epoch[9] Batch [0-9]	Speed: 3056.38 samples/sec	cross-entropy=0.735197	CC_Hier-accuracy=0.000000
2020-02-24 19:59:10,857 [INFO]  Epoch[9] Train-cross-entropy=0.928625
2020-02-24 19:59:10,858 [INFO]  Epoch[9] Train-CC_Hier-accuracy=0.000000
2020-02-24 19:59:10,859 [INFO]  Epoch[9] Time cost=0.092
2020-02-24 19:59:10,861 [INFO]  Saved checkpoint to "model/test_0_CC_Hier_imputer_many/model-0009.params"
2020-02-24 19:59:10,869 [INFO]  Epoch[9] Validation-cross-entropy=1.072124
2020-02-24 19:59:10,869 [INFO]  Epoch[9] Validation-CC_Hier-accuracy=0.000000
2020-02-24 19:59:10,922 [INFO]  Epoch[10] Batch [0-9]	Speed: 3021.06 samples/sec	cross-entropy=0.709187	CC_Hier-accuracy=0.000000
2020-02-24 19:59:10,960 [INFO]  Epoch[10] Train-cross-entropy=0.658864
2020-02-24 19:59:10,961 [INFO]  Epoch[10] Train-CC_Hier-accuracy=0.000000
2020-02-24 19:59:10,961 [INFO]  Epoch[10] Time cost=0.091
2020-02-24 19:59:10,963 [INFO]  Saved checkpoint to "model/test_0_CC_Hier_imputer_many/model-0010.params"
2020-02-24 19:59:10,971 [INFO]  No improvement detected for 5 epochs compared to 0.9944660067558289 last error obtained: 1.6428463459014893, stopping here
2020-02-24 19:59:10,971 [INFO]  
========== done (1.1875379085540771 s) fit model
2020-02-24 19:59:12,485 [INFO]  
========== start: fit model
2020-02-24 19:59:12,486 [WARNING]  Already bound, ignoring bind()
2020-02-24 19:59:12,553 [INFO]  Epoch[0] Batch [0-9]	Speed: 2450.01 samples/sec	cross-entropy=8.634487	CC_Hier-accuracy=0.000000
2020-02-24 19:59:12,591 [INFO]  Epoch[0] Train-cross-entropy=5.563811
2020-02-24 19:59:12,591 [INFO]  Epoch[0] Train-CC_Hier-accuracy=0.000000
2020-02-24 19:59:12,591 [INFO]  Epoch[0] Time cost=0.105
2020-02-24 19:59:12,594 [INFO]  Saved checkpoint to "model/test_1_CC_Hier_imputer_many/model-0000.params"
2020-02-24 19:59:12,601 [INFO]  Epoch[0] Validation-cross-entropy=4.761342
2020-02-24 19:59:12,602 [INFO]  Epoch[0] Validation-CC_Hier-accuracy=0.000000
2020-02-24 19:59:12,655 [INFO]  Epoch[1] Batch [0-9]	Speed: 3027.65 samples/sec	cross-entropy=2.743467	CC_Hier-accuracy=0.000000
2020-02-24 19:59:12,696 [INFO]  Epoch[1] Train-cross-entropy=3.107110
2020-02-24 19:59:12,697 [INFO]  Epoch[1] Train-CC_Hier-accuracy=0.000000
2020-02-24 19:59:12,697 [INFO]  Epoch[1] Time cost=0.095
2020-02-24 19:59:12,699 [INFO]  Saved checkpoint to "model/test_1_CC_Hier_imputer_many/model-0001.params"
2020-02-24 19:59:12,713 [INFO]  Epoch[1] Validation-cross-entropy=2.554202
2020-02-24 19:59:12,714 [INFO]  Epoch[1] Validation-CC_Hier-accuracy=0.000000
2020-02-24 19:59:12,781 [INFO]  Epoch[2] Batch [0-9]	Speed: 2487.56 samples/sec	cross-entropy=2.011935	CC_Hier-accuracy=0.000000
2020-02-24 19:59:12,820 [INFO]  Epoch[2] Train-cross-entropy=1.859041
2020-02-24 19:59:12,821 [INFO]  Epoch[2] Train-CC_Hier-accuracy=0.000000
2020-02-24 19:59:12,821 [INFO]  Epoch[2] Time cost=0.107
2020-02-24 19:59:12,824 [INFO]  Saved checkpoint to "model/test_1_CC_Hier_imputer_many/model-0002.params"
2020-02-24 19:59:12,831 [INFO]  Epoch[2] Validation-cross-entropy=2.223872
2020-02-24 19:59:12,832 [INFO]  Epoch[2] Validation-CC_Hier-accuracy=0.000000
2020-02-24 19:59:12,885 [INFO]  Epoch[3] Batch [0-9]	Speed: 3025.77 samples/sec	cross-entropy=1.559785	CC_Hier-accuracy=0.000000
2020-02-24 19:59:12,927 [INFO]  Epoch[3] Train-cross-entropy=1.138151
2020-02-24 19:59:12,927 [INFO]  Epoch[3] Train-CC_Hier-accuracy=0.000000
2020-02-24 19:59:12,928 [INFO]  Epoch[3] Time cost=0.095
2020-02-24 19:59:12,930 [INFO]  Saved checkpoint to "model/test_1_CC_Hier_imputer_many/model-0003.params"
2020-02-24 19:59:12,938 [INFO]  Epoch[3] Validation-cross-entropy=2.555203
2020-02-24 19:59:12,939 [INFO]  Epoch[3] Validation-CC_Hier-accuracy=0.000000
2020-02-24 19:59:12,990 [INFO]  Epoch[4] Batch [0-9]	Speed: 3080.49 samples/sec	cross-entropy=1.275035	CC_Hier-accuracy=0.000000
2020-02-24 19:59:13,028 [INFO]  Epoch[4] Train-cross-entropy=0.877075
2020-02-24 19:59:13,029 [INFO]  Epoch[4] Train-CC_Hier-accuracy=0.000000
2020-02-24 19:59:13,029 [INFO]  Epoch[4] Time cost=0.090
2020-02-24 19:59:13,032 [INFO]  Saved checkpoint to "model/test_1_CC_Hier_imputer_many/model-0004.params"
2020-02-24 19:59:13,039 [INFO]  Epoch[4] Validation-cross-entropy=1.748098
2020-02-24 19:59:13,040 [INFO]  Epoch[4] Validation-CC_Hier-accuracy=0.000000
2020-02-24 19:59:13,092 [INFO]  Epoch[5] Batch [0-9]	Speed: 3050.74 samples/sec	cross-entropy=1.052964	CC_Hier-accuracy=0.000000
2020-02-24 19:59:13,135 [INFO]  Epoch[5] Train-cross-entropy=0.797145
2020-02-24 19:59:13,135 [INFO]  Epoch[5] Train-CC_Hier-accuracy=0.000000
2020-02-24 19:59:13,136 [INFO]  Epoch[5] Time cost=0.095
2020-02-24 19:59:13,138 [INFO]  Saved checkpoint to "model/test_1_CC_Hier_imputer_many/model-0005.params"
2020-02-24 19:59:13,150 [INFO]  Epoch[5] Validation-cross-entropy=0.988052
2020-02-24 19:59:13,150 [INFO]  Epoch[5] Validation-CC_Hier-accuracy=0.000000
2020-02-24 19:59:13,209 [INFO]  Epoch[6] Batch [0-9]	Speed: 2785.55 samples/sec	cross-entropy=0.864451	CC_Hier-accuracy=0.000000
2020-02-24 19:59:13,247 [INFO]  Epoch[6] Train-cross-entropy=0.575988
2020-02-24 19:59:13,248 [INFO]  Epoch[6] Train-CC_Hier-accuracy=0.000000
2020-02-24 19:59:13,248 [INFO]  Epoch[6] Time cost=0.098
2020-02-24 19:59:13,251 [INFO]  Saved checkpoint to "model/test_1_CC_Hier_imputer_many/model-0006.params"
2020-02-24 19:59:13,259 [INFO]  Epoch[6] Validation-cross-entropy=0.875360
2020-02-24 19:59:13,259 [INFO]  Epoch[6] Validation-CC_Hier-accuracy=0.000000
2020-02-24 19:59:13,311 [INFO]  Epoch[7] Batch [0-9]	Speed: 3061.29 samples/sec	cross-entropy=0.757815	CC_Hier-accuracy=0.000000
2020-02-24 19:59:13,353 [INFO]  Epoch[7] Train-cross-entropy=0.579871
2020-02-24 19:59:13,354 [INFO]  Epoch[7] Train-CC_Hier-accuracy=0.000000
2020-02-24 19:59:13,354 [INFO]  Epoch[7] Time cost=0.095
2020-02-24 19:59:13,357 [INFO]  Saved checkpoint to "model/test_1_CC_Hier_imputer_many/model-0007.params"
2020-02-24 19:59:13,370 [INFO]  Epoch[7] Validation-cross-entropy=1.415506
2020-02-24 19:59:13,371 [INFO]  Epoch[7] Validation-CC_Hier-accuracy=0.000000
2020-02-24 19:59:13,437 [INFO]  Epoch[8] Batch [0-9]	Speed: 2569.84 samples/sec	cross-entropy=0.874491	CC_Hier-accuracy=0.000000
2020-02-24 19:59:13,476 [INFO]  Epoch[8] Train-cross-entropy=0.708834
2020-02-24 19:59:13,476 [INFO]  Epoch[8] Train-CC_Hier-accuracy=0.000000
2020-02-24 19:59:13,477 [INFO]  Epoch[8] Time cost=0.105
2020-02-24 19:59:13,479 [INFO]  Saved checkpoint to "model/test_1_CC_Hier_imputer_many/model-0008.params"
2020-02-24 19:59:13,487 [INFO]  Epoch[8] Validation-cross-entropy=1.489962
2020-02-24 19:59:13,488 [INFO]  Epoch[8] Validation-CC_Hier-accuracy=0.000000
2020-02-24 19:59:13,556 [INFO]  Epoch[9] Batch [0-9]	Speed: 2292.19 samples/sec	cross-entropy=0.962225	CC_Hier-accuracy=0.000000
2020-02-24 19:59:13,607 [INFO]  Epoch[9] Train-cross-entropy=1.226367
2020-02-24 19:59:13,607 [INFO]  Epoch[9] Train-CC_Hier-accuracy=0.000000
2020-02-24 19:59:13,608 [INFO]  Epoch[9] Time cost=0.120
2020-02-24 19:59:13,612 [INFO]  Saved checkpoint to "model/test_1_CC_Hier_imputer_many/model-0009.params"
2020-02-24 19:59:13,622 [INFO]  Epoch[9] Validation-cross-entropy=1.843020
2020-02-24 19:59:13,623 [INFO]  Epoch[9] Validation-CC_Hier-accuracy=0.000000
2020-02-24 19:59:13,693 [INFO]  Epoch[10] Batch [0-9]	Speed: 2324.87 samples/sec	cross-entropy=1.120873	CC_Hier-accuracy=0.000000
2020-02-24 19:59:13,739 [INFO]  Epoch[10] Train-cross-entropy=1.008934
2020-02-24 19:59:13,740 [INFO]  Epoch[10] Train-CC_Hier-accuracy=0.000000
2020-02-24 19:59:13,741 [INFO]  Epoch[10] Time cost=0.117
2020-02-24 19:59:13,744 [INFO]  Saved checkpoint to "model/test_1_CC_Hier_imputer_many/model-0010.params"
2020-02-24 19:59:13,754 [INFO]  No improvement detected for 5 epochs compared to 0.9880522787570953 last error obtained: 2.6669760942459106, stopping here
2020-02-24 19:59:13,756 [INFO]  
========== done (1.270353078842163 s) fit model
2020-02-24 19:59:15,271 [INFO]  
========== start: fit model
2020-02-24 19:59:15,274 [WARNING]  Already bound, ignoring bind()
2020-02-24 19:59:15,329 [INFO]  Epoch[0] Batch [0-9]	Speed: 3062.67 samples/sec	cross-entropy=6.948870	CC_Hier-accuracy=0.000000
2020-02-24 19:59:15,368 [INFO]  Epoch[0] Train-cross-entropy=4.552763
2020-02-24 19:59:15,369 [INFO]  Epoch[0] Train-CC_Hier-accuracy=0.000000
2020-02-24 19:59:15,369 [INFO]  Epoch[0] Time cost=0.093
2020-02-24 19:59:15,372 [INFO]  Saved checkpoint to "model/test_2_CC_Hier_imputer_many/model-0000.params"
2020-02-24 19:59:15,379 [INFO]  Epoch[0] Validation-cross-entropy=4.537199
2020-02-24 19:59:15,380 [INFO]  Epoch[0] Validation-CC_Hier-accuracy=0.000000
2020-02-24 19:59:15,434 [INFO]  Epoch[1] Batch [0-9]	Speed: 2992.68 samples/sec	cross-entropy=2.544228	CC_Hier-accuracy=0.000000
2020-02-24 19:59:15,472 [INFO]  Epoch[1] Train-cross-entropy=2.741165
2020-02-24 19:59:15,473 [INFO]  Epoch[1] Train-CC_Hier-accuracy=0.000000
2020-02-24 19:59:15,473 [INFO]  Epoch[1] Time cost=0.093
2020-02-24 19:59:15,476 [INFO]  Saved checkpoint to "model/test_2_CC_Hier_imputer_many/model-0001.params"
2020-02-24 19:59:15,485 [INFO]  Epoch[1] Validation-cross-entropy=3.005576
2020-02-24 19:59:15,485 [INFO]  Epoch[1] Validation-CC_Hier-accuracy=0.000000
2020-02-24 19:59:15,538 [INFO]  Epoch[2] Batch [0-9]	Speed: 3007.01 samples/sec	cross-entropy=1.832309	CC_Hier-accuracy=0.000000
2020-02-24 19:59:15,581 [INFO]  Epoch[2] Train-cross-entropy=1.692585
2020-02-24 19:59:15,581 [INFO]  Epoch[2] Train-CC_Hier-accuracy=0.000000
2020-02-24 19:59:15,581 [INFO]  Epoch[2] Time cost=0.096
2020-02-24 19:59:15,584 [INFO]  Saved checkpoint to "model/test_2_CC_Hier_imputer_many/model-0002.params"
2020-02-24 19:59:15,595 [INFO]  Epoch[2] Validation-cross-entropy=2.870566
2020-02-24 19:59:15,596 [INFO]  Epoch[2] Validation-CC_Hier-accuracy=0.000000
2020-02-24 19:59:15,655 [INFO]  Epoch[3] Batch [0-9]	Speed: 2735.76 samples/sec	cross-entropy=1.326701	CC_Hier-accuracy=0.000000
2020-02-24 19:59:15,693 [INFO]  Epoch[3] Train-cross-entropy=1.078672
2020-02-24 19:59:15,693 [INFO]  Epoch[3] Train-CC_Hier-accuracy=0.000000
2020-02-24 19:59:15,694 [INFO]  Epoch[3] Time cost=0.097
2020-02-24 19:59:15,696 [INFO]  Saved checkpoint to "model/test_2_CC_Hier_imputer_many/model-0003.params"
2020-02-24 19:59:15,704 [INFO]  Epoch[3] Validation-cross-entropy=2.532009
2020-02-24 19:59:15,705 [INFO]  Epoch[3] Validation-CC_Hier-accuracy=0.000000
2020-02-24 19:59:15,757 [INFO]  Epoch[4] Batch [0-9]	Speed: 3069.63 samples/sec	cross-entropy=0.953511	CC_Hier-accuracy=0.000000
2020-02-24 19:59:15,801 [INFO]  Epoch[4] Train-cross-entropy=0.739059
2020-02-24 19:59:15,801 [INFO]  Epoch[4] Train-CC_Hier-accuracy=0.000000
2020-02-24 19:59:15,801 [INFO]  Epoch[4] Time cost=0.097
2020-02-24 19:59:15,804 [INFO]  Saved checkpoint to "model/test_2_CC_Hier_imputer_many/model-0004.params"
2020-02-24 19:59:15,815 [INFO]  Epoch[4] Validation-cross-entropy=1.947786
2020-02-24 19:59:15,816 [INFO]  Epoch[4] Validation-CC_Hier-accuracy=0.000000
2020-02-24 19:59:15,874 [INFO]  Epoch[5] Batch [0-9]	Speed: 2752.12 samples/sec	cross-entropy=0.685231	CC_Hier-accuracy=0.000000
2020-02-24 19:59:15,913 [INFO]  Epoch[5] Train-cross-entropy=0.545786
2020-02-24 19:59:15,914 [INFO]  Epoch[5] Train-CC_Hier-accuracy=0.000000
2020-02-24 19:59:15,914 [INFO]  Epoch[5] Time cost=0.098
2020-02-24 19:59:15,917 [INFO]  Saved checkpoint to "model/test_2_CC_Hier_imputer_many/model-0005.params"
2020-02-24 19:59:15,929 [INFO]  Epoch[5] Validation-cross-entropy=1.511480
2020-02-24 19:59:15,929 [INFO]  Epoch[5] Validation-CC_Hier-accuracy=0.000000
2020-02-24 19:59:15,989 [INFO]  Epoch[6] Batch [0-9]	Speed: 2789.64 samples/sec	cross-entropy=0.506162	CC_Hier-accuracy=0.000000
2020-02-24 19:59:16,027 [INFO]  Epoch[6] Train-cross-entropy=0.454957
2020-02-24 19:59:16,028 [INFO]  Epoch[6] Train-CC_Hier-accuracy=0.000000
2020-02-24 19:59:16,028 [INFO]  Epoch[6] Time cost=0.098
2020-02-24 19:59:16,030 [INFO]  Saved checkpoint to "model/test_2_CC_Hier_imputer_many/model-0006.params"
2020-02-24 19:59:16,038 [INFO]  Epoch[6] Validation-cross-entropy=1.282599
2020-02-24 19:59:16,039 [INFO]  Epoch[6] Validation-CC_Hier-accuracy=0.000000
2020-02-24 19:59:16,091 [INFO]  Epoch[7] Batch [0-9]	Speed: 3060.92 samples/sec	cross-entropy=0.432403	CC_Hier-accuracy=0.000000
2020-02-24 19:59:16,129 [INFO]  Epoch[7] Train-cross-entropy=0.384951
2020-02-24 19:59:16,130 [INFO]  Epoch[7] Train-CC_Hier-accuracy=0.000000
2020-02-24 19:59:16,130 [INFO]  Epoch[7] Time cost=0.091
2020-02-24 19:59:16,133 [INFO]  Saved checkpoint to "model/test_2_CC_Hier_imputer_many/model-0007.params"
2020-02-24 19:59:16,141 [INFO]  Epoch[7] Validation-cross-entropy=1.112278
2020-02-24 19:59:16,141 [INFO]  Epoch[7] Validation-CC_Hier-accuracy=0.000000
2020-02-24 19:59:16,193 [INFO]  Epoch[8] Batch [0-9]	Speed: 3091.78 samples/sec	cross-entropy=0.382198	CC_Hier-accuracy=0.000000
2020-02-24 19:59:16,231 [INFO]  Epoch[8] Train-cross-entropy=0.348353
2020-02-24 19:59:16,232 [INFO]  Epoch[8] Train-CC_Hier-accuracy=0.000000
2020-02-24 19:59:16,232 [INFO]  Epoch[8] Time cost=0.091
2020-02-24 19:59:16,235 [INFO]  Saved checkpoint to "model/test_2_CC_Hier_imputer_many/model-0008.params"
2020-02-24 19:59:16,243 [INFO]  Epoch[8] Validation-cross-entropy=1.155931
2020-02-24 19:59:16,243 [INFO]  Epoch[8] Validation-CC_Hier-accuracy=0.000000
2020-02-24 19:59:16,299 [INFO]  Epoch[9] Batch [0-9]	Speed: 2848.25 samples/sec	cross-entropy=0.362383	CC_Hier-accuracy=0.000000
2020-02-24 19:59:16,337 [INFO]  Epoch[9] Train-cross-entropy=0.297133
2020-02-24 19:59:16,338 [INFO]  Epoch[9] Train-CC_Hier-accuracy=0.000000
2020-02-24 19:59:16,338 [INFO]  Epoch[9] Time cost=0.095
2020-02-24 19:59:16,341 [INFO]  Saved checkpoint to "model/test_2_CC_Hier_imputer_many/model-0009.params"
2020-02-24 19:59:16,348 [INFO]  Epoch[9] Validation-cross-entropy=1.001786
2020-02-24 19:59:16,349 [INFO]  Epoch[9] Validation-CC_Hier-accuracy=0.000000
2020-02-24 19:59:16,407 [INFO]  Epoch[10] Batch [0-9]	Speed: 2709.38 samples/sec	cross-entropy=0.341838	CC_Hier-accuracy=0.000000
2020-02-24 19:59:16,446 [INFO]  Epoch[10] Train-cross-entropy=0.279637
2020-02-24 19:59:16,446 [INFO]  Epoch[10] Train-CC_Hier-accuracy=0.000000
2020-02-24 19:59:16,447 [INFO]  Epoch[10] Time cost=0.098
2020-02-24 19:59:16,449 [INFO]  Saved checkpoint to "model/test_2_CC_Hier_imputer_many/model-0010.params"
2020-02-24 19:59:16,457 [INFO]  Epoch[10] Validation-cross-entropy=1.146656
2020-02-24 19:59:16,458 [INFO]  Epoch[10] Validation-CC_Hier-accuracy=0.000000
2020-02-24 19:59:16,510 [INFO]  Epoch[11] Batch [0-9]	Speed: 3060.09 samples/sec	cross-entropy=0.365672	CC_Hier-accuracy=0.000000
2020-02-24 19:59:16,549 [INFO]  Epoch[11] Train-cross-entropy=0.320119
2020-02-24 19:59:16,550 [INFO]  Epoch[11] Train-CC_Hier-accuracy=0.000000
2020-02-24 19:59:16,550 [INFO]  Epoch[11] Time cost=0.092
2020-02-24 19:59:16,553 [INFO]  Saved checkpoint to "model/test_2_CC_Hier_imputer_many/model-0011.params"
2020-02-24 19:59:16,561 [INFO]  Epoch[11] Validation-cross-entropy=1.149649
2020-02-24 19:59:16,561 [INFO]  Epoch[11] Validation-CC_Hier-accuracy=0.000000
2020-02-24 19:59:16,613 [INFO]  Epoch[12] Batch [0-9]	Speed: 3055.84 samples/sec	cross-entropy=0.322940	CC_Hier-accuracy=0.000000
2020-02-24 19:59:16,651 [INFO]  Epoch[12] Train-cross-entropy=0.259887
2020-02-24 19:59:16,651 [INFO]  Epoch[12] Train-CC_Hier-accuracy=0.000000
2020-02-24 19:59:16,652 [INFO]  Epoch[12] Time cost=0.090
2020-02-24 19:59:16,654 [INFO]  Saved checkpoint to "model/test_2_CC_Hier_imputer_many/model-0012.params"
2020-02-24 19:59:16,662 [INFO]  Epoch[12] Validation-cross-entropy=1.218037
2020-02-24 19:59:16,662 [INFO]  Epoch[12] Validation-CC_Hier-accuracy=0.000000
2020-02-24 19:59:16,714 [INFO]  Epoch[13] Batch [0-9]	Speed: 3096.81 samples/sec	cross-entropy=0.397894	CC_Hier-accuracy=0.000000
2020-02-24 19:59:16,751 [INFO]  Epoch[13] Train-cross-entropy=0.295107
2020-02-24 19:59:16,752 [INFO]  Epoch[13] Train-CC_Hier-accuracy=0.000000
2020-02-24 19:59:16,752 [INFO]  Epoch[13] Time cost=0.090
2020-02-24 19:59:16,755 [INFO]  Saved checkpoint to "model/test_2_CC_Hier_imputer_many/model-0013.params"
2020-02-24 19:59:16,763 [INFO]  Epoch[13] Validation-cross-entropy=1.481776
2020-02-24 19:59:16,763 [INFO]  Epoch[13] Validation-CC_Hier-accuracy=0.000000
2020-02-24 19:59:16,819 [INFO]  Epoch[14] Batch [0-9]	Speed: 2817.54 samples/sec	cross-entropy=0.337108	CC_Hier-accuracy=0.000000
2020-02-24 19:59:16,859 [INFO]  Epoch[14] Train-cross-entropy=0.313185
2020-02-24 19:59:16,859 [INFO]  Epoch[14] Train-CC_Hier-accuracy=0.000000
2020-02-24 19:59:16,860 [INFO]  Epoch[14] Time cost=0.096
2020-02-24 19:59:16,862 [INFO]  Saved checkpoint to "model/test_2_CC_Hier_imputer_many/model-0014.params"
2020-02-24 19:59:16,870 [INFO]  No improvement detected for 5 epochs compared to 1.0017864406108856 last error obtained: 1.6529008150100708, stopping here
2020-02-24 19:59:16,871 [INFO]  
========== done (1.6001102924346924 s) fit model
2020-02-24 19:59:18,374 [INFO]  
========== start: fit model
2020-02-24 19:59:18,375 [WARNING]  Already bound, ignoring bind()
2020-02-24 19:59:18,444 [INFO]  Epoch[0] Batch [0-9]	Speed: 2376.81 samples/sec	cross-entropy=7.428709	CC_Hier-accuracy=0.000000
2020-02-24 19:59:18,484 [INFO]  Epoch[0] Train-cross-entropy=5.111640
2020-02-24 19:59:18,485 [INFO]  Epoch[0] Train-CC_Hier-accuracy=0.000000
2020-02-24 19:59:18,485 [INFO]  Epoch[0] Time cost=0.109
2020-02-24 19:59:18,488 [INFO]  Saved checkpoint to "model/test_3_CC_Hier_imputer_many/model-0000.params"
2020-02-24 19:59:18,495 [INFO]  Epoch[0] Validation-cross-entropy=3325.303297
2020-02-24 19:59:18,496 [INFO]  Epoch[0] Validation-CC_Hier-accuracy=0.000000
2020-02-24 19:59:18,548 [INFO]  Epoch[1] Batch [0-9]	Speed: 3078.81 samples/sec	cross-entropy=2.213196	CC_Hier-accuracy=0.000000
2020-02-24 19:59:18,590 [INFO]  Epoch[1] Train-cross-entropy=2.313550
2020-02-24 19:59:18,591 [INFO]  Epoch[1] Train-CC_Hier-accuracy=0.000000
2020-02-24 19:59:18,591 [INFO]  Epoch[1] Time cost=0.095
2020-02-24 19:59:18,593 [INFO]  Saved checkpoint to "model/test_3_CC_Hier_imputer_many/model-0001.params"
2020-02-24 19:59:18,605 [INFO]  Epoch[1] Validation-cross-entropy=14906.961352
2020-02-24 19:59:18,606 [INFO]  Epoch[1] Validation-CC_Hier-accuracy=0.000000
2020-02-24 19:59:18,676 [INFO]  Epoch[2] Batch [0-9]	Speed: 2311.82 samples/sec	cross-entropy=1.336444	CC_Hier-accuracy=0.000000
2020-02-24 19:59:18,718 [INFO]  Epoch[2] Train-cross-entropy=1.251166
2020-02-24 19:59:18,718 [INFO]  Epoch[2] Train-CC_Hier-accuracy=0.000000
2020-02-24 19:59:18,719 [INFO]  Epoch[2] Time cost=0.112
2020-02-24 19:59:18,721 [INFO]  Saved checkpoint to "model/test_3_CC_Hier_imputer_many/model-0002.params"
2020-02-24 19:59:18,733 [INFO]  Epoch[2] Validation-cross-entropy=11933.728141
2020-02-24 19:59:18,734 [INFO]  Epoch[2] Validation-CC_Hier-accuracy=0.000000
2020-02-24 19:59:18,802 [INFO]  Epoch[3] Batch [0-9]	Speed: 2359.34 samples/sec	cross-entropy=0.916334	CC_Hier-accuracy=0.000000
2020-02-24 19:59:18,840 [INFO]  Epoch[3] Train-cross-entropy=0.860181
2020-02-24 19:59:18,840 [INFO]  Epoch[3] Train-CC_Hier-accuracy=0.000000
2020-02-24 19:59:18,841 [INFO]  Epoch[3] Time cost=0.106
2020-02-24 19:59:18,843 [INFO]  Saved checkpoint to "model/test_3_CC_Hier_imputer_many/model-0003.params"
2020-02-24 19:59:18,851 [INFO]  Epoch[3] Validation-cross-entropy=6994.943977
2020-02-24 19:59:18,852 [INFO]  Epoch[3] Validation-CC_Hier-accuracy=0.000000
2020-02-24 19:59:18,903 [INFO]  Epoch[4] Batch [0-9]	Speed: 3093.57 samples/sec	cross-entropy=0.641288	CC_Hier-accuracy=0.000000
2020-02-24 19:59:18,941 [INFO]  Epoch[4] Train-cross-entropy=0.693325
2020-02-24 19:59:18,941 [INFO]  Epoch[4] Train-CC_Hier-accuracy=0.000000
2020-02-24 19:59:18,942 [INFO]  Epoch[4] Time cost=0.090
2020-02-24 19:59:18,944 [INFO]  Saved checkpoint to "model/test_3_CC_Hier_imputer_many/model-0004.params"
2020-02-24 19:59:18,952 [INFO]  Epoch[4] Validation-cross-entropy=6444.559956
2020-02-24 19:59:18,952 [INFO]  Epoch[4] Validation-CC_Hier-accuracy=0.000000
2020-02-24 19:59:19,004 [INFO]  Epoch[5] Batch [0-9]	Speed: 3101.36 samples/sec	cross-entropy=0.504587	CC_Hier-accuracy=0.000000
2020-02-24 19:59:19,041 [INFO]  Epoch[5] Train-cross-entropy=0.554003
2020-02-24 19:59:19,041 [INFO]  Epoch[5] Train-CC_Hier-accuracy=0.000000
2020-02-24 19:59:19,042 [INFO]  Epoch[5] Time cost=0.089
2020-02-24 19:59:19,044 [INFO]  Saved checkpoint to "model/test_3_CC_Hier_imputer_many/model-0005.params"
2020-02-24 19:59:19,052 [INFO]  No improvement detected for 5 epochs compared to 3325.3032965660095 last error obtained: 6552.748328059912, stopping here
2020-02-24 19:59:19,052 [INFO]  
========== done (0.6782538890838623 s) fit model
2020-02-24 19:59:20,815 [INFO]  
========== start: fit model
2020-02-24 19:59:20,815 [WARNING]  Already bound, ignoring bind()
2020-02-24 19:59:20,883 [INFO]  Epoch[0] Batch [0-9]	Speed: 2352.77 samples/sec	cross-entropy=7.264363	CC_Hier-accuracy=0.000000
2020-02-24 19:59:20,934 [INFO]  Epoch[0] Train-cross-entropy=4.628212
2020-02-24 19:59:20,934 [INFO]  Epoch[0] Train-CC_Hier-accuracy=0.000000
2020-02-24 19:59:20,935 [INFO]  Epoch[0] Time cost=0.118
2020-02-24 19:59:20,937 [INFO]  Saved checkpoint to "model/test_4_CC_Hier_imputer_many/model-0000.params"
2020-02-24 19:59:20,949 [INFO]  Epoch[0] Validation-cross-entropy=998.300817
2020-02-24 19:59:20,950 [INFO]  Epoch[0] Validation-CC_Hier-accuracy=0.000000
2020-02-24 19:59:21,020 [INFO]  Epoch[1] Batch [0-9]	Speed: 2306.66 samples/sec	cross-entropy=1.992360	CC_Hier-accuracy=0.000000
2020-02-24 19:59:21,060 [INFO]  Epoch[1] Train-cross-entropy=1.835568
2020-02-24 19:59:21,061 [INFO]  Epoch[1] Train-CC_Hier-accuracy=0.000000
2020-02-24 19:59:21,061 [INFO]  Epoch[1] Time cost=0.110
2020-02-24 19:59:21,064 [INFO]  Saved checkpoint to "model/test_4_CC_Hier_imputer_many/model-0001.params"
2020-02-24 19:59:21,076 [INFO]  Epoch[1] Validation-cross-entropy=5624.482268
2020-02-24 19:59:21,076 [INFO]  Epoch[1] Validation-CC_Hier-accuracy=0.000000
2020-02-24 19:59:21,147 [INFO]  Epoch[2] Batch [0-9]	Speed: 2270.42 samples/sec	cross-entropy=1.227003	CC_Hier-accuracy=0.000000
2020-02-24 19:59:21,197 [INFO]  Epoch[2] Train-cross-entropy=1.321445
2020-02-24 19:59:21,198 [INFO]  Epoch[2] Train-CC_Hier-accuracy=0.000000
2020-02-24 19:59:21,198 [INFO]  Epoch[2] Time cost=0.121
2020-02-24 19:59:21,200 [INFO]  Saved checkpoint to "model/test_4_CC_Hier_imputer_many/model-0002.params"
2020-02-24 19:59:21,212 [INFO]  Epoch[2] Validation-cross-entropy=2305.396533
2020-02-24 19:59:21,213 [INFO]  Epoch[2] Validation-CC_Hier-accuracy=0.000000
2020-02-24 19:59:21,284 [INFO]  Epoch[3] Batch [0-9]	Speed: 2281.48 samples/sec	cross-entropy=0.791067	CC_Hier-accuracy=0.000000
2020-02-24 19:59:21,333 [INFO]  Epoch[3] Train-cross-entropy=0.920360
2020-02-24 19:59:21,334 [INFO]  Epoch[3] Train-CC_Hier-accuracy=0.000000
2020-02-24 19:59:21,334 [INFO]  Epoch[3] Time cost=0.121
2020-02-24 19:59:21,336 [INFO]  Saved checkpoint to "model/test_4_CC_Hier_imputer_many/model-0003.params"
2020-02-24 19:59:21,350 [INFO]  Epoch[3] Validation-cross-entropy=1354.672571
2020-02-24 19:59:21,351 [INFO]  Epoch[3] Validation-CC_Hier-accuracy=0.000000
2020-02-24 19:59:21,428 [INFO]  Epoch[4] Batch [0-9]	Speed: 2136.54 samples/sec	cross-entropy=0.726273	CC_Hier-accuracy=0.000000
2020-02-24 19:59:21,472 [INFO]  Epoch[4] Train-cross-entropy=0.706081
2020-02-24 19:59:21,473 [INFO]  Epoch[4] Train-CC_Hier-accuracy=0.000000
2020-02-24 19:59:21,473 [INFO]  Epoch[4] Time cost=0.122
2020-02-24 19:59:21,476 [INFO]  Saved checkpoint to "model/test_4_CC_Hier_imputer_many/model-0004.params"
2020-02-24 19:59:21,483 [INFO]  Epoch[4] Validation-cross-entropy=772.580576
2020-02-24 19:59:21,484 [INFO]  Epoch[4] Validation-CC_Hier-accuracy=0.000000
2020-02-24 19:59:21,542 [INFO]  Epoch[5] Batch [0-9]	Speed: 2707.14 samples/sec	cross-entropy=0.758034	CC_Hier-accuracy=0.000000
2020-02-24 19:59:21,593 [INFO]  Epoch[5] Train-cross-entropy=0.639167
2020-02-24 19:59:21,593 [INFO]  Epoch[5] Train-CC_Hier-accuracy=0.000000
2020-02-24 19:59:21,594 [INFO]  Epoch[5] Time cost=0.110
2020-02-24 19:59:21,596 [INFO]  Saved checkpoint to "model/test_4_CC_Hier_imputer_many/model-0005.params"
2020-02-24 19:59:21,608 [INFO]  Epoch[5] Validation-cross-entropy=1835.738390
2020-02-24 19:59:21,609 [INFO]  Epoch[5] Validation-CC_Hier-accuracy=0.000000
2020-02-24 19:59:21,677 [INFO]  Epoch[6] Batch [0-9]	Speed: 2369.35 samples/sec	cross-entropy=0.846152	CC_Hier-accuracy=0.000000
2020-02-24 19:59:21,716 [INFO]  Epoch[6] Train-cross-entropy=0.831515
2020-02-24 19:59:21,717 [INFO]  Epoch[6] Train-CC_Hier-accuracy=0.000000
2020-02-24 19:59:21,717 [INFO]  Epoch[6] Time cost=0.107
2020-02-24 19:59:21,720 [INFO]  Saved checkpoint to "model/test_4_CC_Hier_imputer_many/model-0006.params"
2020-02-24 19:59:21,727 [INFO]  Epoch[6] Validation-cross-entropy=2723.895603
2020-02-24 19:59:21,728 [INFO]  Epoch[6] Validation-CC_Hier-accuracy=0.000000
2020-02-24 19:59:21,780 [INFO]  Epoch[7] Batch [0-9]	Speed: 3076.43 samples/sec	cross-entropy=1.003216	CC_Hier-accuracy=0.000000
2020-02-24 19:59:21,823 [INFO]  Epoch[7] Train-cross-entropy=1.084579
2020-02-24 19:59:21,824 [INFO]  Epoch[7] Train-CC_Hier-accuracy=0.000000
2020-02-24 19:59:21,824 [INFO]  Epoch[7] Time cost=0.096
2020-02-24 19:59:21,827 [INFO]  Saved checkpoint to "model/test_4_CC_Hier_imputer_many/model-0007.params"
2020-02-24 19:59:21,839 [INFO]  Epoch[7] Validation-cross-entropy=3287.695594
2020-02-24 19:59:21,839 [INFO]  Epoch[7] Validation-CC_Hier-accuracy=0.000000
2020-02-24 19:59:21,901 [INFO]  Epoch[8] Batch [0-9]	Speed: 2690.20 samples/sec	cross-entropy=0.909972	CC_Hier-accuracy=0.000000
2020-02-24 19:59:21,940 [INFO]  Epoch[8] Train-cross-entropy=1.015355
2020-02-24 19:59:21,940 [INFO]  Epoch[8] Train-CC_Hier-accuracy=0.000000
2020-02-24 19:59:21,941 [INFO]  Epoch[8] Time cost=0.101
2020-02-24 19:59:21,943 [INFO]  Saved checkpoint to "model/test_4_CC_Hier_imputer_many/model-0008.params"
2020-02-24 19:59:21,951 [INFO]  Epoch[8] Validation-cross-entropy=4550.322913
2020-02-24 19:59:21,952 [INFO]  Epoch[8] Validation-CC_Hier-accuracy=0.000000
2020-02-24 19:59:22,004 [INFO]  Epoch[9] Batch [0-9]	Speed: 3070.84 samples/sec	cross-entropy=1.188091	CC_Hier-accuracy=0.000000
2020-02-24 19:59:22,045 [INFO]  Epoch[9] Train-cross-entropy=0.940637
2020-02-24 19:59:22,046 [INFO]  Epoch[9] Train-CC_Hier-accuracy=0.000000
2020-02-24 19:59:22,046 [INFO]  Epoch[9] Time cost=0.094
2020-02-24 19:59:22,048 [INFO]  Saved checkpoint to "model/test_4_CC_Hier_imputer_many/model-0009.params"
2020-02-24 19:59:22,060 [INFO]  No improvement detected for 5 epochs compared to 772.5805757045746 last error obtained: 9390.545454263687, stopping here
2020-02-24 19:59:22,061 [INFO]  
========== done (1.2462801933288574 s) fit model
2020-02-24 19:59:23,825 [INFO]  
========== start: fit model
2020-02-24 19:59:23,825 [WARNING]  Already bound, ignoring bind()
2020-02-24 19:59:23,885 [INFO]  Epoch[0] Batch [0-9]	Speed: 2700.84 samples/sec	cross-entropy=7.377409	CC_Govt-accuracy=0.000000
2020-02-24 19:59:23,930 [INFO]  Epoch[0] Train-cross-entropy=2.465682
2020-02-24 19:59:23,931 [INFO]  Epoch[0] Train-CC_Govt-accuracy=0.000000
2020-02-24 19:59:23,931 [INFO]  Epoch[0] Time cost=0.105
2020-02-24 19:59:23,934 [INFO]  Saved checkpoint to "model/test_0_CC_Govt_imputer_many/model-0000.params"
2020-02-24 19:59:23,942 [INFO]  Epoch[0] Validation-cross-entropy=1.443391
2020-02-24 19:59:23,943 [INFO]  Epoch[0] Validation-CC_Govt-accuracy=0.000000
2020-02-24 19:59:23,997 [INFO]  Epoch[1] Batch [0-9]	Speed: 2968.59 samples/sec	cross-entropy=1.968409	CC_Govt-accuracy=0.000000
2020-02-24 19:59:24,047 [INFO]  Epoch[1] Train-cross-entropy=1.144243
2020-02-24 19:59:24,047 [INFO]  Epoch[1] Train-CC_Govt-accuracy=0.000000
2020-02-24 19:59:24,048 [INFO]  Epoch[1] Time cost=0.104
2020-02-24 19:59:24,050 [INFO]  Saved checkpoint to "model/test_0_CC_Govt_imputer_many/model-0001.params"
2020-02-24 19:59:24,062 [INFO]  Epoch[1] Validation-cross-entropy=1.159912
2020-02-24 19:59:24,063 [INFO]  Epoch[1] Validation-CC_Govt-accuracy=0.000000
2020-02-24 19:59:24,123 [INFO]  Epoch[2] Batch [0-9]	Speed: 2687.59 samples/sec	cross-entropy=1.286394	CC_Govt-accuracy=0.000000
2020-02-24 19:59:24,167 [INFO]  Epoch[2] Train-cross-entropy=0.675045
2020-02-24 19:59:24,168 [INFO]  Epoch[2] Train-CC_Govt-accuracy=0.000000
2020-02-24 19:59:24,168 [INFO]  Epoch[2] Time cost=0.105
2020-02-24 19:59:24,171 [INFO]  Saved checkpoint to "model/test_0_CC_Govt_imputer_many/model-0002.params"
2020-02-24 19:59:24,179 [INFO]  Epoch[2] Validation-cross-entropy=1.146691
2020-02-24 19:59:24,179 [INFO]  Epoch[2] Validation-CC_Govt-accuracy=0.000000
2020-02-24 19:59:24,245 [INFO]  Epoch[3] Batch [0-9]	Speed: 2402.69 samples/sec	cross-entropy=0.893589	CC_Govt-accuracy=0.000000
2020-02-24 19:59:24,294 [INFO]  Epoch[3] Train-cross-entropy=0.541904
2020-02-24 19:59:24,294 [INFO]  Epoch[3] Train-CC_Govt-accuracy=0.000000
2020-02-24 19:59:24,295 [INFO]  Epoch[3] Time cost=0.115
2020-02-24 19:59:24,297 [INFO]  Saved checkpoint to "model/test_0_CC_Govt_imputer_many/model-0003.params"
2020-02-24 19:59:24,305 [INFO]  Epoch[3] Validation-cross-entropy=1.088269
2020-02-24 19:59:24,305 [INFO]  Epoch[3] Validation-CC_Govt-accuracy=0.000000
2020-02-24 19:59:24,358 [INFO]  Epoch[4] Batch [0-9]	Speed: 3049.89 samples/sec	cross-entropy=0.668121	CC_Govt-accuracy=0.000000
2020-02-24 19:59:24,405 [INFO]  Epoch[4] Train-cross-entropy=0.418849
2020-02-24 19:59:24,406 [INFO]  Epoch[4] Train-CC_Govt-accuracy=0.000000
2020-02-24 19:59:24,406 [INFO]  Epoch[4] Time cost=0.100
2020-02-24 19:59:24,409 [INFO]  Saved checkpoint to "model/test_0_CC_Govt_imputer_many/model-0004.params"
2020-02-24 19:59:24,417 [INFO]  Epoch[4] Validation-cross-entropy=1.363554
2020-02-24 19:59:24,417 [INFO]  Epoch[4] Validation-CC_Govt-accuracy=0.000000
2020-02-24 19:59:24,471 [INFO]  Epoch[5] Batch [0-9]	Speed: 3009.34 samples/sec	cross-entropy=0.626155	CC_Govt-accuracy=0.000000
2020-02-24 19:59:24,521 [INFO]  Epoch[5] Train-cross-entropy=0.339301
2020-02-24 19:59:24,522 [INFO]  Epoch[5] Train-CC_Govt-accuracy=0.000000
2020-02-24 19:59:24,522 [INFO]  Epoch[5] Time cost=0.104
2020-02-24 19:59:24,524 [INFO]  Saved checkpoint to "model/test_0_CC_Govt_imputer_many/model-0005.params"
2020-02-24 19:59:24,536 [INFO]  Epoch[5] Validation-cross-entropy=1.227471
2020-02-24 19:59:24,537 [INFO]  Epoch[5] Validation-CC_Govt-accuracy=0.000000
2020-02-24 19:59:24,597 [INFO]  Epoch[6] Batch [0-9]	Speed: 2765.93 samples/sec	cross-entropy=0.527122	CC_Govt-accuracy=0.000000
2020-02-24 19:59:24,641 [INFO]  Epoch[6] Train-cross-entropy=0.394703
2020-02-24 19:59:24,641 [INFO]  Epoch[6] Train-CC_Govt-accuracy=0.000000
2020-02-24 19:59:24,642 [INFO]  Epoch[6] Time cost=0.104
2020-02-24 19:59:24,644 [INFO]  Saved checkpoint to "model/test_0_CC_Govt_imputer_many/model-0006.params"
2020-02-24 19:59:24,652 [INFO]  Epoch[6] Validation-cross-entropy=1.207962
2020-02-24 19:59:24,653 [INFO]  Epoch[6] Validation-CC_Govt-accuracy=0.000000
2020-02-24 19:59:24,706 [INFO]  Epoch[7] Batch [0-9]	Speed: 3013.95 samples/sec	cross-entropy=0.495024	CC_Govt-accuracy=0.000000
2020-02-24 19:59:24,749 [INFO]  Epoch[7] Train-cross-entropy=0.287327
2020-02-24 19:59:24,750 [INFO]  Epoch[7] Train-CC_Govt-accuracy=0.000000
2020-02-24 19:59:24,750 [INFO]  Epoch[7] Time cost=0.097
2020-02-24 19:59:24,753 [INFO]  Saved checkpoint to "model/test_0_CC_Govt_imputer_many/model-0007.params"
2020-02-24 19:59:24,761 [INFO]  No improvement detected for 5 epochs compared to 1.1466912627220154 last error obtained: 1.6605281829833984, stopping here
2020-02-24 19:59:24,761 [INFO]  
========== done (0.9367363452911377 s) fit model
2020-02-24 19:59:26,746 [INFO]  
========== start: fit model
2020-02-24 19:59:26,747 [WARNING]  Already bound, ignoring bind()
2020-02-24 19:59:26,802 [INFO]  Epoch[0] Batch [0-9]	Speed: 2954.15 samples/sec	cross-entropy=7.148452	CC_Govt-accuracy=0.000000
2020-02-24 19:59:26,847 [INFO]  Epoch[0] Train-cross-entropy=4.149510
2020-02-24 19:59:26,847 [INFO]  Epoch[0] Train-CC_Govt-accuracy=0.000000
2020-02-24 19:59:26,848 [INFO]  Epoch[0] Time cost=0.099
2020-02-24 19:59:26,850 [INFO]  Saved checkpoint to "model/test_1_CC_Govt_imputer_many/model-0000.params"
2020-02-24 19:59:26,858 [INFO]  Epoch[0] Validation-cross-entropy=3.269101
2020-02-24 19:59:26,859 [INFO]  Epoch[0] Validation-CC_Govt-accuracy=0.000000
2020-02-24 19:59:26,913 [INFO]  Epoch[1] Batch [0-9]	Speed: 2953.92 samples/sec	cross-entropy=2.321581	CC_Govt-accuracy=0.000000
2020-02-24 19:59:26,957 [INFO]  Epoch[1] Train-cross-entropy=1.868877
2020-02-24 19:59:26,958 [INFO]  Epoch[1] Train-CC_Govt-accuracy=0.000000
2020-02-24 19:59:26,959 [INFO]  Epoch[1] Time cost=0.099
2020-02-24 19:59:26,961 [INFO]  Saved checkpoint to "model/test_1_CC_Govt_imputer_many/model-0001.params"
2020-02-24 19:59:26,969 [INFO]  Epoch[1] Validation-cross-entropy=2.172395
2020-02-24 19:59:26,969 [INFO]  Epoch[1] Validation-CC_Govt-accuracy=0.000000
2020-02-24 19:59:27,027 [INFO]  Epoch[2] Batch [0-9]	Speed: 2740.72 samples/sec	cross-entropy=1.542353	CC_Govt-accuracy=0.000000
2020-02-24 19:59:27,073 [INFO]  Epoch[2] Train-cross-entropy=1.254647
2020-02-24 19:59:27,073 [INFO]  Epoch[2] Train-CC_Govt-accuracy=0.000000
2020-02-24 19:59:27,074 [INFO]  Epoch[2] Time cost=0.104
2020-02-24 19:59:27,077 [INFO]  Saved checkpoint to "model/test_1_CC_Govt_imputer_many/model-0002.params"
2020-02-24 19:59:27,085 [INFO]  Epoch[2] Validation-cross-entropy=2.089629
2020-02-24 19:59:27,085 [INFO]  Epoch[2] Validation-CC_Govt-accuracy=0.000000
2020-02-24 19:59:27,139 [INFO]  Epoch[3] Batch [0-9]	Speed: 3011.89 samples/sec	cross-entropy=0.963125	CC_Govt-accuracy=0.000000
2020-02-24 19:59:27,184 [INFO]  Epoch[3] Train-cross-entropy=0.963782
2020-02-24 19:59:27,185 [INFO]  Epoch[3] Train-CC_Govt-accuracy=0.000000
2020-02-24 19:59:27,185 [INFO]  Epoch[3] Time cost=0.099
2020-02-24 19:59:27,188 [INFO]  Saved checkpoint to "model/test_1_CC_Govt_imputer_many/model-0003.params"
2020-02-24 19:59:27,196 [INFO]  Epoch[3] Validation-cross-entropy=2.380200
2020-02-24 19:59:27,196 [INFO]  Epoch[3] Validation-CC_Govt-accuracy=0.000000
2020-02-24 19:59:27,250 [INFO]  Epoch[4] Batch [0-9]	Speed: 3015.18 samples/sec	cross-entropy=0.930863	CC_Govt-accuracy=0.000000
2020-02-24 19:59:27,296 [INFO]  Epoch[4] Train-cross-entropy=0.894520
2020-02-24 19:59:27,297 [INFO]  Epoch[4] Train-CC_Govt-accuracy=0.000000
2020-02-24 19:59:27,297 [INFO]  Epoch[4] Time cost=0.100
2020-02-24 19:59:27,299 [INFO]  Saved checkpoint to "model/test_1_CC_Govt_imputer_many/model-0004.params"
2020-02-24 19:59:27,311 [INFO]  Epoch[4] Validation-cross-entropy=1.744605
2020-02-24 19:59:27,312 [INFO]  Epoch[4] Validation-CC_Govt-accuracy=0.000000
2020-02-24 19:59:27,373 [INFO]  Epoch[5] Batch [0-9]	Speed: 2683.20 samples/sec	cross-entropy=0.687834	CC_Govt-accuracy=0.000000
2020-02-24 19:59:27,425 [INFO]  Epoch[5] Train-cross-entropy=0.584440
2020-02-24 19:59:27,426 [INFO]  Epoch[5] Train-CC_Govt-accuracy=0.000000
2020-02-24 19:59:27,426 [INFO]  Epoch[5] Time cost=0.113
2020-02-24 19:59:27,429 [INFO]  Saved checkpoint to "model/test_1_CC_Govt_imputer_many/model-0005.params"
2020-02-24 19:59:27,437 [INFO]  Epoch[5] Validation-cross-entropy=1.685303
2020-02-24 19:59:27,437 [INFO]  Epoch[5] Validation-CC_Govt-accuracy=0.000000
2020-02-24 19:59:27,495 [INFO]  Epoch[6] Batch [0-9]	Speed: 2766.02 samples/sec	cross-entropy=0.575176	CC_Govt-accuracy=0.000000
2020-02-24 19:59:27,540 [INFO]  Epoch[6] Train-cross-entropy=0.551472
2020-02-24 19:59:27,540 [INFO]  Epoch[6] Train-CC_Govt-accuracy=0.000000
2020-02-24 19:59:27,541 [INFO]  Epoch[6] Time cost=0.103
2020-02-24 19:59:27,544 [INFO]  Saved checkpoint to "model/test_1_CC_Govt_imputer_many/model-0006.params"
2020-02-24 19:59:27,566 [INFO]  Epoch[6] Validation-cross-entropy=1.618706
2020-02-24 19:59:27,567 [INFO]  Epoch[6] Validation-CC_Govt-accuracy=0.000000
2020-02-24 19:59:27,640 [INFO]  Epoch[7] Batch [0-9]	Speed: 2262.29 samples/sec	cross-entropy=0.482233	CC_Govt-accuracy=0.000000
2020-02-24 19:59:27,685 [INFO]  Epoch[7] Train-cross-entropy=0.450224
2020-02-24 19:59:27,686 [INFO]  Epoch[7] Train-CC_Govt-accuracy=0.000000
2020-02-24 19:59:27,686 [INFO]  Epoch[7] Time cost=0.118
2020-02-24 19:59:27,689 [INFO]  Saved checkpoint to "model/test_1_CC_Govt_imputer_many/model-0007.params"
2020-02-24 19:59:27,697 [INFO]  Epoch[7] Validation-cross-entropy=1.987517
2020-02-24 19:59:27,698 [INFO]  Epoch[7] Validation-CC_Govt-accuracy=0.000000
2020-02-24 19:59:27,751 [INFO]  Epoch[8] Batch [0-9]	Speed: 2986.54 samples/sec	cross-entropy=0.715429	CC_Govt-accuracy=0.000000
2020-02-24 19:59:27,796 [INFO]  Epoch[8] Train-cross-entropy=0.568589
2020-02-24 19:59:27,797 [INFO]  Epoch[8] Train-CC_Govt-accuracy=0.000000
2020-02-24 19:59:27,797 [INFO]  Epoch[8] Time cost=0.099
2020-02-24 19:59:27,800 [INFO]  Saved checkpoint to "model/test_1_CC_Govt_imputer_many/model-0008.params"
2020-02-24 19:59:27,808 [INFO]  Epoch[8] Validation-cross-entropy=2.334918
2020-02-24 19:59:27,809 [INFO]  Epoch[8] Validation-CC_Govt-accuracy=0.000000
2020-02-24 19:59:27,864 [INFO]  Epoch[9] Batch [0-9]	Speed: 2868.39 samples/sec	cross-entropy=0.989121	CC_Govt-accuracy=0.000000
2020-02-24 19:59:27,914 [INFO]  Epoch[9] Train-cross-entropy=0.701337
2020-02-24 19:59:27,915 [INFO]  Epoch[9] Train-CC_Govt-accuracy=0.000000
2020-02-24 19:59:27,915 [INFO]  Epoch[9] Time cost=0.106
2020-02-24 19:59:27,918 [INFO]  Saved checkpoint to "model/test_1_CC_Govt_imputer_many/model-0009.params"
2020-02-24 19:59:27,926 [INFO]  Epoch[9] Validation-cross-entropy=2.227349
2020-02-24 19:59:27,926 [INFO]  Epoch[9] Validation-CC_Govt-accuracy=0.000000
2020-02-24 19:59:27,980 [INFO]  Epoch[10] Batch [0-9]	Speed: 2971.61 samples/sec	cross-entropy=0.722578	CC_Govt-accuracy=0.000000
2020-02-24 19:59:28,025 [INFO]  Epoch[10] Train-cross-entropy=0.641371
2020-02-24 19:59:28,026 [INFO]  Epoch[10] Train-CC_Govt-accuracy=0.000000
2020-02-24 19:59:28,026 [INFO]  Epoch[10] Time cost=0.099
2020-02-24 19:59:28,029 [INFO]  Saved checkpoint to "model/test_1_CC_Govt_imputer_many/model-0010.params"
2020-02-24 19:59:28,037 [INFO]  Epoch[10] Validation-cross-entropy=1.664108
2020-02-24 19:59:28,038 [INFO]  Epoch[10] Validation-CC_Govt-accuracy=0.000000
2020-02-24 19:59:28,105 [INFO]  Epoch[11] Batch [0-9]	Speed: 2330.90 samples/sec	cross-entropy=0.497661	CC_Govt-accuracy=0.000000
2020-02-24 19:59:28,154 [INFO]  Epoch[11] Train-cross-entropy=0.373788
2020-02-24 19:59:28,155 [INFO]  Epoch[11] Train-CC_Govt-accuracy=0.000000
2020-02-24 19:59:28,155 [INFO]  Epoch[11] Time cost=0.117
2020-02-24 19:59:28,158 [INFO]  Saved checkpoint to "model/test_1_CC_Govt_imputer_many/model-0011.params"
2020-02-24 19:59:28,165 [INFO]  Epoch[11] Validation-cross-entropy=1.575666
2020-02-24 19:59:28,166 [INFO]  Epoch[11] Validation-CC_Govt-accuracy=0.000000
2020-02-24 19:59:28,218 [INFO]  Epoch[12] Batch [0-9]	Speed: 3049.02 samples/sec	cross-entropy=0.249755	CC_Govt-accuracy=0.000000
2020-02-24 19:59:28,263 [INFO]  Epoch[12] Train-cross-entropy=0.280861
2020-02-24 19:59:28,264 [INFO]  Epoch[12] Train-CC_Govt-accuracy=0.000000
2020-02-24 19:59:28,265 [INFO]  Epoch[12] Time cost=0.098
2020-02-24 19:59:28,268 [INFO]  Saved checkpoint to "model/test_1_CC_Govt_imputer_many/model-0012.params"
2020-02-24 19:59:28,276 [INFO]  Epoch[12] Validation-cross-entropy=1.516246
2020-02-24 19:59:28,276 [INFO]  Epoch[12] Validation-CC_Govt-accuracy=0.000000
2020-02-24 19:59:28,330 [INFO]  Epoch[13] Batch [0-9]	Speed: 2998.85 samples/sec	cross-entropy=0.192089	CC_Govt-accuracy=0.000000
2020-02-24 19:59:28,374 [INFO]  Epoch[13] Train-cross-entropy=0.183321
2020-02-24 19:59:28,375 [INFO]  Epoch[13] Train-CC_Govt-accuracy=0.000000
2020-02-24 19:59:28,376 [INFO]  Epoch[13] Time cost=0.099
2020-02-24 19:59:28,378 [INFO]  Saved checkpoint to "model/test_1_CC_Govt_imputer_many/model-0013.params"
2020-02-24 19:59:28,387 [INFO]  Epoch[13] Validation-cross-entropy=1.593981
2020-02-24 19:59:28,387 [INFO]  Epoch[13] Validation-CC_Govt-accuracy=0.000000
2020-02-24 19:59:28,456 [INFO]  Epoch[14] Batch [0-9]	Speed: 2275.51 samples/sec	cross-entropy=0.210492	CC_Govt-accuracy=0.000000
2020-02-24 19:59:28,504 [INFO]  Epoch[14] Train-cross-entropy=0.216195
2020-02-24 19:59:28,505 [INFO]  Epoch[14] Train-CC_Govt-accuracy=0.000000
2020-02-24 19:59:28,505 [INFO]  Epoch[14] Time cost=0.117
2020-02-24 19:59:28,508 [INFO]  Saved checkpoint to "model/test_1_CC_Govt_imputer_many/model-0014.params"
2020-02-24 19:59:28,515 [INFO]  Epoch[14] Validation-cross-entropy=1.825657
2020-02-24 19:59:28,516 [INFO]  Epoch[14] Validation-CC_Govt-accuracy=0.000000
2020-02-24 19:59:28,569 [INFO]  Epoch[15] Batch [0-9]	Speed: 2992.40 samples/sec	cross-entropy=0.220916	CC_Govt-accuracy=0.000000
2020-02-24 19:59:28,613 [INFO]  Epoch[15] Train-cross-entropy=0.222956
2020-02-24 19:59:28,613 [INFO]  Epoch[15] Train-CC_Govt-accuracy=0.000000
2020-02-24 19:59:28,614 [INFO]  Epoch[15] Time cost=0.097
2020-02-24 19:59:28,616 [INFO]  Saved checkpoint to "model/test_1_CC_Govt_imputer_many/model-0015.params"
2020-02-24 19:59:28,624 [INFO]  Epoch[15] Validation-cross-entropy=1.752685
2020-02-24 19:59:28,625 [INFO]  Epoch[15] Validation-CC_Govt-accuracy=0.000000
2020-02-24 19:59:28,678 [INFO]  Epoch[16] Batch [0-9]	Speed: 3009.65 samples/sec	cross-entropy=0.318803	CC_Govt-accuracy=0.000000
2020-02-24 19:59:28,721 [INFO]  Epoch[16] Train-cross-entropy=0.312575
2020-02-24 19:59:28,721 [INFO]  Epoch[16] Train-CC_Govt-accuracy=0.000000
2020-02-24 19:59:28,722 [INFO]  Epoch[16] Time cost=0.097
2020-02-24 19:59:28,724 [INFO]  Saved checkpoint to "model/test_1_CC_Govt_imputer_many/model-0016.params"
2020-02-24 19:59:28,732 [INFO]  No improvement detected for 5 epochs compared to 1.575666218996048 last error obtained: 1.6120851039886475, stopping here
2020-02-24 19:59:28,732 [INFO]  
========== done (1.9861366748809814 s) fit model
2020-02-24 19:59:30,376 [INFO]  
========== start: fit model
2020-02-24 19:59:30,377 [WARNING]  Already bound, ignoring bind()
2020-02-24 19:59:30,438 [INFO]  Epoch[0] Batch [0-9]	Speed: 2733.31 samples/sec	cross-entropy=7.222369	CC_Govt-accuracy=0.000000
2020-02-24 19:59:30,485 [INFO]  Epoch[0] Train-cross-entropy=3.845340
2020-02-24 19:59:30,485 [INFO]  Epoch[0] Train-CC_Govt-accuracy=0.000000
2020-02-24 19:59:30,486 [INFO]  Epoch[0] Time cost=0.108
2020-02-24 19:59:30,488 [INFO]  Saved checkpoint to "model/test_2_CC_Govt_imputer_many/model-0000.params"
2020-02-24 19:59:30,501 [INFO]  Epoch[0] Validation-cross-entropy=1.943098
2020-02-24 19:59:30,501 [INFO]  Epoch[0] Validation-CC_Govt-accuracy=0.000000
2020-02-24 19:59:30,562 [INFO]  Epoch[1] Batch [0-9]	Speed: 2715.41 samples/sec	cross-entropy=2.132230	CC_Govt-accuracy=0.000000
2020-02-24 19:59:30,607 [INFO]  Epoch[1] Train-cross-entropy=1.554267
2020-02-24 19:59:30,607 [INFO]  Epoch[1] Train-CC_Govt-accuracy=0.000000
2020-02-24 19:59:30,608 [INFO]  Epoch[1] Time cost=0.106
2020-02-24 19:59:30,611 [INFO]  Saved checkpoint to "model/test_2_CC_Govt_imputer_many/model-0001.params"
2020-02-24 19:59:30,619 [INFO]  Epoch[1] Validation-cross-entropy=1.138860
2020-02-24 19:59:30,619 [INFO]  Epoch[1] Validation-CC_Govt-accuracy=0.000000
2020-02-24 19:59:30,673 [INFO]  Epoch[2] Batch [0-9]	Speed: 2982.66 samples/sec	cross-entropy=1.542056	CC_Govt-accuracy=0.000000
2020-02-24 19:59:30,717 [INFO]  Epoch[2] Train-cross-entropy=1.025338
2020-02-24 19:59:30,718 [INFO]  Epoch[2] Train-CC_Govt-accuracy=0.000000
2020-02-24 19:59:30,719 [INFO]  Epoch[2] Time cost=0.099
2020-02-24 19:59:30,721 [INFO]  Saved checkpoint to "model/test_2_CC_Govt_imputer_many/model-0002.params"
2020-02-24 19:59:30,729 [INFO]  Epoch[2] Validation-cross-entropy=1.562911
2020-02-24 19:59:30,729 [INFO]  Epoch[2] Validation-CC_Govt-accuracy=0.000000
2020-02-24 19:59:30,790 [INFO]  Epoch[3] Batch [0-9]	Speed: 2589.07 samples/sec	cross-entropy=1.282818	CC_Govt-accuracy=0.000000
2020-02-24 19:59:30,847 [INFO]  Epoch[3] Train-cross-entropy=0.788390
2020-02-24 19:59:30,847 [INFO]  Epoch[3] Train-CC_Govt-accuracy=0.000000
2020-02-24 19:59:30,848 [INFO]  Epoch[3] Time cost=0.118
2020-02-24 19:59:30,851 [INFO]  Saved checkpoint to "model/test_2_CC_Govt_imputer_many/model-0003.params"
2020-02-24 19:59:30,858 [INFO]  Epoch[3] Validation-cross-entropy=1.287988
2020-02-24 19:59:30,859 [INFO]  Epoch[3] Validation-CC_Govt-accuracy=0.000000
2020-02-24 19:59:30,915 [INFO]  Epoch[4] Batch [0-9]	Speed: 2831.27 samples/sec	cross-entropy=0.884662	CC_Govt-accuracy=0.000000
2020-02-24 19:59:30,960 [INFO]  Epoch[4] Train-cross-entropy=0.590224
2020-02-24 19:59:30,961 [INFO]  Epoch[4] Train-CC_Govt-accuracy=0.000000
2020-02-24 19:59:30,961 [INFO]  Epoch[4] Time cost=0.102
2020-02-24 19:59:30,964 [INFO]  Saved checkpoint to "model/test_2_CC_Govt_imputer_many/model-0004.params"
2020-02-24 19:59:30,972 [INFO]  Epoch[4] Validation-cross-entropy=1.152891
2020-02-24 19:59:30,973 [INFO]  Epoch[4] Validation-CC_Govt-accuracy=0.000000
2020-02-24 19:59:31,026 [INFO]  Epoch[5] Batch [0-9]	Speed: 3005.40 samples/sec	cross-entropy=0.656017	CC_Govt-accuracy=0.000000
2020-02-24 19:59:31,071 [INFO]  Epoch[5] Train-cross-entropy=0.408652
2020-02-24 19:59:31,072 [INFO]  Epoch[5] Train-CC_Govt-accuracy=0.000000
2020-02-24 19:59:31,072 [INFO]  Epoch[5] Time cost=0.099
2020-02-24 19:59:31,075 [INFO]  Saved checkpoint to "model/test_2_CC_Govt_imputer_many/model-0005.params"
2020-02-24 19:59:31,083 [INFO]  Epoch[5] Validation-cross-entropy=1.163826
2020-02-24 19:59:31,084 [INFO]  Epoch[5] Validation-CC_Govt-accuracy=0.000000
2020-02-24 19:59:31,145 [INFO]  Epoch[6] Batch [0-9]	Speed: 2579.48 samples/sec	cross-entropy=0.558375	CC_Govt-accuracy=0.000000
2020-02-24 19:59:31,195 [INFO]  Epoch[6] Train-cross-entropy=0.293815
2020-02-24 19:59:31,196 [INFO]  Epoch[6] Train-CC_Govt-accuracy=0.000000
2020-02-24 19:59:31,196 [INFO]  Epoch[6] Time cost=0.112
2020-02-24 19:59:31,199 [INFO]  Saved checkpoint to "model/test_2_CC_Govt_imputer_many/model-0006.params"
2020-02-24 19:59:31,207 [INFO]  Epoch[6] Validation-cross-entropy=0.738283
2020-02-24 19:59:31,208 [INFO]  Epoch[6] Validation-CC_Govt-accuracy=0.000000
2020-02-24 19:59:31,261 [INFO]  Epoch[7] Batch [0-9]	Speed: 2975.30 samples/sec	cross-entropy=0.483819	CC_Govt-accuracy=0.000000
2020-02-24 19:59:31,313 [INFO]  Epoch[7] Train-cross-entropy=0.283509
2020-02-24 19:59:31,314 [INFO]  Epoch[7] Train-CC_Govt-accuracy=0.000000
2020-02-24 19:59:31,314 [INFO]  Epoch[7] Time cost=0.106
2020-02-24 19:59:31,316 [INFO]  Saved checkpoint to "model/test_2_CC_Govt_imputer_many/model-0007.params"
2020-02-24 19:59:31,328 [INFO]  Epoch[7] Validation-cross-entropy=0.884330
2020-02-24 19:59:31,329 [INFO]  Epoch[7] Validation-CC_Govt-accuracy=0.000000
2020-02-24 19:59:31,389 [INFO]  Epoch[8] Batch [0-9]	Speed: 2648.38 samples/sec	cross-entropy=0.427740	CC_Govt-accuracy=0.000000
2020-02-24 19:59:31,440 [INFO]  Epoch[8] Train-cross-entropy=0.467639
2020-02-24 19:59:31,441 [INFO]  Epoch[8] Train-CC_Govt-accuracy=0.000000
2020-02-24 19:59:31,441 [INFO]  Epoch[8] Time cost=0.112
2020-02-24 19:59:31,444 [INFO]  Saved checkpoint to "model/test_2_CC_Govt_imputer_many/model-0008.params"
2020-02-24 19:59:31,452 [INFO]  Epoch[8] Validation-cross-entropy=0.919008
2020-02-24 19:59:31,453 [INFO]  Epoch[8] Validation-CC_Govt-accuracy=0.000000
2020-02-24 19:59:31,506 [INFO]  Epoch[9] Batch [0-9]	Speed: 3021.30 samples/sec	cross-entropy=0.510626	CC_Govt-accuracy=0.000000
2020-02-24 19:59:31,554 [INFO]  Epoch[9] Train-cross-entropy=0.378625
2020-02-24 19:59:31,555 [INFO]  Epoch[9] Train-CC_Govt-accuracy=0.000000
2020-02-24 19:59:31,556 [INFO]  Epoch[9] Time cost=0.103
2020-02-24 19:59:31,561 [INFO]  Saved checkpoint to "model/test_2_CC_Govt_imputer_many/model-0009.params"
2020-02-24 19:59:31,570 [INFO]  Epoch[9] Validation-cross-entropy=1.850391
2020-02-24 19:59:31,570 [INFO]  Epoch[9] Validation-CC_Govt-accuracy=0.000000
2020-02-24 19:59:31,653 [INFO]  Epoch[10] Batch [0-9]	Speed: 1871.99 samples/sec	cross-entropy=0.850794	CC_Govt-accuracy=0.000000
2020-02-24 19:59:31,713 [INFO]  Epoch[10] Train-cross-entropy=0.558631
2020-02-24 19:59:31,714 [INFO]  Epoch[10] Train-CC_Govt-accuracy=0.000000
2020-02-24 19:59:31,715 [INFO]  Epoch[10] Time cost=0.144
2020-02-24 19:59:31,720 [INFO]  Saved checkpoint to "model/test_2_CC_Govt_imputer_many/model-0010.params"
2020-02-24 19:59:31,730 [INFO]  Epoch[10] Validation-cross-entropy=0.958954
2020-02-24 19:59:31,731 [INFO]  Epoch[10] Validation-CC_Govt-accuracy=0.000000
2020-02-24 19:59:31,810 [INFO]  Epoch[11] Batch [0-9]	Speed: 2062.64 samples/sec	cross-entropy=0.813877	CC_Govt-accuracy=0.000000
2020-02-24 19:59:31,864 [INFO]  Epoch[11] Train-cross-entropy=0.834638
2020-02-24 19:59:31,864 [INFO]  Epoch[11] Train-CC_Govt-accuracy=0.000000
2020-02-24 19:59:31,865 [INFO]  Epoch[11] Time cost=0.132
2020-02-24 19:59:31,867 [INFO]  Saved checkpoint to "model/test_2_CC_Govt_imputer_many/model-0011.params"
2020-02-24 19:59:31,875 [INFO]  No improvement detected for 5 epochs compared to 0.7382834106683731 last error obtained: 1.3061187863349915, stopping here
2020-02-24 19:59:31,876 [INFO]  
========== done (1.499558687210083 s) fit model
2020-02-24 19:59:33,587 [INFO]  
========== start: fit model
2020-02-24 19:59:33,587 [WARNING]  Already bound, ignoring bind()
2020-02-24 19:59:33,644 [INFO]  Epoch[0] Batch [0-9]	Speed: 2865.14 samples/sec	cross-entropy=7.119722	CC_Govt-accuracy=0.000000
2020-02-24 19:59:33,689 [INFO]  Epoch[0] Train-cross-entropy=3.984061
2020-02-24 19:59:33,690 [INFO]  Epoch[0] Train-CC_Govt-accuracy=0.000000
2020-02-24 19:59:33,691 [INFO]  Epoch[0] Time cost=0.102
2020-02-24 19:59:33,693 [INFO]  Saved checkpoint to "model/test_3_CC_Govt_imputer_many/model-0000.params"
2020-02-24 19:59:33,702 [INFO]  Epoch[0] Validation-cross-entropy=3.703138
2020-02-24 19:59:33,702 [INFO]  Epoch[0] Validation-CC_Govt-accuracy=0.000000
2020-02-24 19:59:33,756 [INFO]  Epoch[1] Batch [0-9]	Speed: 2979.25 samples/sec	cross-entropy=2.674724	CC_Govt-accuracy=0.000000
2020-02-24 19:59:33,801 [INFO]  Epoch[1] Train-cross-entropy=1.620800
2020-02-24 19:59:33,802 [INFO]  Epoch[1] Train-CC_Govt-accuracy=0.000000
2020-02-24 19:59:33,802 [INFO]  Epoch[1] Time cost=0.099
2020-02-24 19:59:33,805 [INFO]  Saved checkpoint to "model/test_3_CC_Govt_imputer_many/model-0001.params"
2020-02-24 19:59:33,813 [INFO]  Epoch[1] Validation-cross-entropy=1.620053
2020-02-24 19:59:33,813 [INFO]  Epoch[1] Validation-CC_Govt-accuracy=0.000000
2020-02-24 19:59:33,874 [INFO]  Epoch[2] Batch [0-9]	Speed: 2603.83 samples/sec	cross-entropy=1.188729	CC_Govt-accuracy=0.000000
2020-02-24 19:59:33,927 [INFO]  Epoch[2] Train-cross-entropy=1.085117
2020-02-24 19:59:33,927 [INFO]  Epoch[2] Train-CC_Govt-accuracy=0.000000
2020-02-24 19:59:33,928 [INFO]  Epoch[2] Time cost=0.114
2020-02-24 19:59:33,930 [INFO]  Saved checkpoint to "model/test_3_CC_Govt_imputer_many/model-0002.params"
2020-02-24 19:59:33,938 [INFO]  Epoch[2] Validation-cross-entropy=1.572587
2020-02-24 19:59:33,939 [INFO]  Epoch[2] Validation-CC_Govt-accuracy=0.000000
2020-02-24 19:59:33,991 [INFO]  Epoch[3] Batch [0-9]	Speed: 3030.67 samples/sec	cross-entropy=0.856327	CC_Govt-accuracy=0.000000
2020-02-24 19:59:34,036 [INFO]  Epoch[3] Train-cross-entropy=0.794568
2020-02-24 19:59:34,037 [INFO]  Epoch[3] Train-CC_Govt-accuracy=0.000000
2020-02-24 19:59:34,038 [INFO]  Epoch[3] Time cost=0.099
2020-02-24 19:59:34,041 [INFO]  Saved checkpoint to "model/test_3_CC_Govt_imputer_many/model-0003.params"
2020-02-24 19:59:34,049 [INFO]  Epoch[3] Validation-cross-entropy=1.644474
2020-02-24 19:59:34,049 [INFO]  Epoch[3] Validation-CC_Govt-accuracy=0.000000
2020-02-24 19:59:34,103 [INFO]  Epoch[4] Batch [0-9]	Speed: 2991.11 samples/sec	cross-entropy=0.611728	CC_Govt-accuracy=0.000000
2020-02-24 19:59:34,148 [INFO]  Epoch[4] Train-cross-entropy=0.678179
2020-02-24 19:59:34,148 [INFO]  Epoch[4] Train-CC_Govt-accuracy=0.000000
2020-02-24 19:59:34,149 [INFO]  Epoch[4] Time cost=0.099
2020-02-24 19:59:34,151 [INFO]  Saved checkpoint to "model/test_3_CC_Govt_imputer_many/model-0004.params"
2020-02-24 19:59:34,159 [INFO]  Epoch[4] Validation-cross-entropy=1.865504
2020-02-24 19:59:34,160 [INFO]  Epoch[4] Validation-CC_Govt-accuracy=0.000000
2020-02-24 19:59:34,214 [INFO]  Epoch[5] Batch [0-9]	Speed: 2973.89 samples/sec	cross-entropy=0.548725	CC_Govt-accuracy=0.000000
2020-02-24 19:59:34,259 [INFO]  Epoch[5] Train-cross-entropy=0.590458
2020-02-24 19:59:34,260 [INFO]  Epoch[5] Train-CC_Govt-accuracy=0.000000
2020-02-24 19:59:34,260 [INFO]  Epoch[5] Time cost=0.100
2020-02-24 19:59:34,263 [INFO]  Saved checkpoint to "model/test_3_CC_Govt_imputer_many/model-0005.params"
2020-02-24 19:59:34,271 [INFO]  Epoch[5] Validation-cross-entropy=1.852997
2020-02-24 19:59:34,272 [INFO]  Epoch[5] Validation-CC_Govt-accuracy=0.000000
2020-02-24 19:59:34,325 [INFO]  Epoch[6] Batch [0-9]	Speed: 3001.57 samples/sec	cross-entropy=0.544725	CC_Govt-accuracy=0.000000
2020-02-24 19:59:34,373 [INFO]  Epoch[6] Train-cross-entropy=0.579908
2020-02-24 19:59:34,374 [INFO]  Epoch[6] Train-CC_Govt-accuracy=0.000000
2020-02-24 19:59:34,374 [INFO]  Epoch[6] Time cost=0.102
2020-02-24 19:59:34,377 [INFO]  Saved checkpoint to "model/test_3_CC_Govt_imputer_many/model-0006.params"
2020-02-24 19:59:34,385 [INFO]  No improvement detected for 5 epochs compared to 1.6200527846813202 last error obtained: 1.7190411984920502, stopping here
2020-02-24 19:59:34,385 [INFO]  
========== done (0.7985951900482178 s) fit model
2020-02-24 19:59:36,264 [INFO]  
========== start: fit model
2020-02-24 19:59:36,265 [WARNING]  Already bound, ignoring bind()
2020-02-24 19:59:36,319 [INFO]  Epoch[0] Batch [0-9]	Speed: 3052.55 samples/sec	cross-entropy=7.916858	CC_Govt-accuracy=0.000000
2020-02-24 19:59:36,363 [INFO]  Epoch[0] Train-cross-entropy=3.919417
2020-02-24 19:59:36,363 [INFO]  Epoch[0] Train-CC_Govt-accuracy=0.000000
2020-02-24 19:59:36,364 [INFO]  Epoch[0] Time cost=0.098
2020-02-24 19:59:36,367 [INFO]  Saved checkpoint to "model/test_4_CC_Govt_imputer_many/model-0000.params"
2020-02-24 19:59:36,374 [INFO]  Epoch[0] Validation-cross-entropy=2.588329
2020-02-24 19:59:36,375 [INFO]  Epoch[0] Validation-CC_Govt-accuracy=0.000000
2020-02-24 19:59:36,429 [INFO]  Epoch[1] Batch [0-9]	Speed: 2982.44 samples/sec	cross-entropy=2.520157	CC_Govt-accuracy=0.000000
2020-02-24 19:59:36,478 [INFO]  Epoch[1] Train-cross-entropy=1.440340
2020-02-24 19:59:36,479 [INFO]  Epoch[1] Train-CC_Govt-accuracy=0.000000
2020-02-24 19:59:36,479 [INFO]  Epoch[1] Time cost=0.104
2020-02-24 19:59:36,482 [INFO]  Saved checkpoint to "model/test_4_CC_Govt_imputer_many/model-0001.params"
2020-02-24 19:59:36,494 [INFO]  Epoch[1] Validation-cross-entropy=1.741045
2020-02-24 19:59:36,495 [INFO]  Epoch[1] Validation-CC_Govt-accuracy=0.000000
2020-02-24 19:59:36,554 [INFO]  Epoch[2] Batch [0-9]	Speed: 2783.45 samples/sec	cross-entropy=1.408987	CC_Govt-accuracy=0.000000
2020-02-24 19:59:36,597 [INFO]  Epoch[2] Train-cross-entropy=0.953561
2020-02-24 19:59:36,598 [INFO]  Epoch[2] Train-CC_Govt-accuracy=0.000000
2020-02-24 19:59:36,599 [INFO]  Epoch[2] Time cost=0.103
2020-02-24 19:59:36,601 [INFO]  Saved checkpoint to "model/test_4_CC_Govt_imputer_many/model-0002.params"
2020-02-24 19:59:36,609 [INFO]  Epoch[2] Validation-cross-entropy=1.742573
2020-02-24 19:59:36,610 [INFO]  Epoch[2] Validation-CC_Govt-accuracy=0.000000
2020-02-24 19:59:36,665 [INFO]  Epoch[3] Batch [0-9]	Speed: 2892.89 samples/sec	cross-entropy=0.938853	CC_Govt-accuracy=0.000000
2020-02-24 19:59:36,709 [INFO]  Epoch[3] Train-cross-entropy=0.624161
2020-02-24 19:59:36,709 [INFO]  Epoch[3] Train-CC_Govt-accuracy=0.000000
2020-02-24 19:59:36,710 [INFO]  Epoch[3] Time cost=0.099
2020-02-24 19:59:36,713 [INFO]  Saved checkpoint to "model/test_4_CC_Govt_imputer_many/model-0003.params"
2020-02-24 19:59:36,720 [INFO]  Epoch[3] Validation-cross-entropy=2.123545
2020-02-24 19:59:36,721 [INFO]  Epoch[3] Validation-CC_Govt-accuracy=0.000000
2020-02-24 19:59:36,781 [INFO]  Epoch[4] Batch [0-9]	Speed: 2636.18 samples/sec	cross-entropy=0.679566	CC_Govt-accuracy=0.000000
2020-02-24 19:59:36,825 [INFO]  Epoch[4] Train-cross-entropy=0.476787
2020-02-24 19:59:36,826 [INFO]  Epoch[4] Train-CC_Govt-accuracy=0.000000
2020-02-24 19:59:36,826 [INFO]  Epoch[4] Time cost=0.105
2020-02-24 19:59:36,829 [INFO]  Saved checkpoint to "model/test_4_CC_Govt_imputer_many/model-0004.params"
2020-02-24 19:59:36,837 [INFO]  Epoch[4] Validation-cross-entropy=2.288815
2020-02-24 19:59:36,838 [INFO]  Epoch[4] Validation-CC_Govt-accuracy=0.000000
2020-02-24 19:59:36,890 [INFO]  Epoch[5] Batch [0-9]	Speed: 3049.12 samples/sec	cross-entropy=0.505619	CC_Govt-accuracy=0.000000
2020-02-24 19:59:36,934 [INFO]  Epoch[5] Train-cross-entropy=0.374570
2020-02-24 19:59:36,935 [INFO]  Epoch[5] Train-CC_Govt-accuracy=0.000000
2020-02-24 19:59:36,936 [INFO]  Epoch[5] Time cost=0.097
2020-02-24 19:59:36,938 [INFO]  Saved checkpoint to "model/test_4_CC_Govt_imputer_many/model-0005.params"
2020-02-24 19:59:36,946 [INFO]  Epoch[5] Validation-cross-entropy=2.408159
2020-02-24 19:59:36,947 [INFO]  Epoch[5] Validation-CC_Govt-accuracy=0.000000
2020-02-24 19:59:37,006 [INFO]  Epoch[6] Batch [0-9]	Speed: 2659.61 samples/sec	cross-entropy=0.448253	CC_Govt-accuracy=0.000000
2020-02-24 19:59:37,050 [INFO]  Epoch[6] Train-cross-entropy=0.361824
2020-02-24 19:59:37,051 [INFO]  Epoch[6] Train-CC_Govt-accuracy=0.000000
2020-02-24 19:59:37,051 [INFO]  Epoch[6] Time cost=0.104
2020-02-24 19:59:37,054 [INFO]  Saved checkpoint to "model/test_4_CC_Govt_imputer_many/model-0006.params"
2020-02-24 19:59:37,061 [INFO]  No improvement detected for 5 epochs compared to 1.741044521331787 last error obtained: 2.3483164310455322, stopping here
2020-02-24 19:59:37,062 [INFO]  
========== done (0.7979989051818848 s) fit model
2020-02-24 19:59:38,804 [INFO]  
========== start: fit model
2020-02-24 19:59:38,805 [WARNING]  Already bound, ignoring bind()
2020-02-24 19:59:38,869 [INFO]  Epoch[0] Batch [0-9]	Speed: 2511.26 samples/sec	cross-entropy=8.718418	CC_Infra-accuracy=0.000000
2020-02-24 19:59:38,925 [INFO]  Epoch[0] Train-cross-entropy=5.671877
2020-02-24 19:59:38,926 [INFO]  Epoch[0] Train-CC_Infra-accuracy=0.000000
2020-02-24 19:59:38,927 [INFO]  Epoch[0] Time cost=0.120
2020-02-24 19:59:38,929 [INFO]  Saved checkpoint to "model/test_0_CC_Infra_imputer_many/model-0000.params"
2020-02-24 19:59:38,941 [INFO]  Epoch[0] Validation-cross-entropy=2.635018
2020-02-24 19:59:38,942 [INFO]  Epoch[0] Validation-CC_Infra-accuracy=0.000000
2020-02-24 19:59:39,007 [INFO]  Epoch[1] Batch [0-9]	Speed: 2516.52 samples/sec	cross-entropy=2.913579	CC_Infra-accuracy=0.000000
2020-02-24 19:59:39,050 [INFO]  Epoch[1] Train-cross-entropy=2.588213
2020-02-24 19:59:39,051 [INFO]  Epoch[1] Train-CC_Infra-accuracy=0.000000
2020-02-24 19:59:39,052 [INFO]  Epoch[1] Time cost=0.109
2020-02-24 19:59:39,054 [INFO]  Saved checkpoint to "model/test_0_CC_Infra_imputer_many/model-0001.params"
2020-02-24 19:59:39,062 [INFO]  Epoch[1] Validation-cross-entropy=1.985708
2020-02-24 19:59:39,063 [INFO]  Epoch[1] Validation-CC_Infra-accuracy=0.000000
2020-02-24 19:59:39,115 [INFO]  Epoch[2] Batch [0-9]	Speed: 3083.50 samples/sec	cross-entropy=1.955179	CC_Infra-accuracy=0.000000
2020-02-24 19:59:39,158 [INFO]  Epoch[2] Train-cross-entropy=1.273501
2020-02-24 19:59:39,159 [INFO]  Epoch[2] Train-CC_Infra-accuracy=0.000000
2020-02-24 19:59:39,159 [INFO]  Epoch[2] Time cost=0.096
2020-02-24 19:59:39,162 [INFO]  Saved checkpoint to "model/test_0_CC_Infra_imputer_many/model-0002.params"
2020-02-24 19:59:39,170 [INFO]  Epoch[2] Validation-cross-entropy=1.466967
2020-02-24 19:59:39,170 [INFO]  Epoch[2] Validation-CC_Infra-accuracy=0.000000
2020-02-24 19:59:39,223 [INFO]  Epoch[3] Batch [0-9]	Speed: 3063.79 samples/sec	cross-entropy=0.984484	CC_Infra-accuracy=0.000000
2020-02-24 19:59:39,270 [INFO]  Epoch[3] Train-cross-entropy=0.871685
2020-02-24 19:59:39,271 [INFO]  Epoch[3] Train-CC_Infra-accuracy=0.000000
2020-02-24 19:59:39,271 [INFO]  Epoch[3] Time cost=0.100
2020-02-24 19:59:39,276 [INFO]  Saved checkpoint to "model/test_0_CC_Infra_imputer_many/model-0003.params"
2020-02-24 19:59:39,284 [INFO]  Epoch[3] Validation-cross-entropy=1.681967
2020-02-24 19:59:39,285 [INFO]  Epoch[3] Validation-CC_Infra-accuracy=0.000000
2020-02-24 19:59:39,349 [INFO]  Epoch[4] Batch [0-9]	Speed: 2440.88 samples/sec	cross-entropy=0.887174	CC_Infra-accuracy=0.000000
2020-02-24 19:59:39,393 [INFO]  Epoch[4] Train-cross-entropy=0.605609
2020-02-24 19:59:39,394 [INFO]  Epoch[4] Train-CC_Infra-accuracy=0.000000
2020-02-24 19:59:39,395 [INFO]  Epoch[4] Time cost=0.109
2020-02-24 19:59:39,397 [INFO]  Saved checkpoint to "model/test_0_CC_Infra_imputer_many/model-0004.params"
2020-02-24 19:59:39,406 [INFO]  Epoch[4] Validation-cross-entropy=1.070040
2020-02-24 19:59:39,406 [INFO]  Epoch[4] Validation-CC_Infra-accuracy=0.000000
2020-02-24 19:59:39,459 [INFO]  Epoch[5] Batch [0-9]	Speed: 3059.12 samples/sec	cross-entropy=0.437518	CC_Infra-accuracy=0.000000
2020-02-24 19:59:39,503 [INFO]  Epoch[5] Train-cross-entropy=0.418866
2020-02-24 19:59:39,504 [INFO]  Epoch[5] Train-CC_Infra-accuracy=0.000000
2020-02-24 19:59:39,504 [INFO]  Epoch[5] Time cost=0.097
2020-02-24 19:59:39,507 [INFO]  Saved checkpoint to "model/test_0_CC_Infra_imputer_many/model-0005.params"
2020-02-24 19:59:39,515 [INFO]  Epoch[5] Validation-cross-entropy=1.032855
2020-02-24 19:59:39,516 [INFO]  Epoch[5] Validation-CC_Infra-accuracy=0.000000
2020-02-24 19:59:39,569 [INFO]  Epoch[6] Batch [0-9]	Speed: 3048.06 samples/sec	cross-entropy=0.356621	CC_Infra-accuracy=0.000000
2020-02-24 19:59:39,612 [INFO]  Epoch[6] Train-cross-entropy=0.331129
2020-02-24 19:59:39,613 [INFO]  Epoch[6] Train-CC_Infra-accuracy=0.000000
2020-02-24 19:59:39,613 [INFO]  Epoch[6] Time cost=0.097
2020-02-24 19:59:39,616 [INFO]  Saved checkpoint to "model/test_0_CC_Infra_imputer_many/model-0006.params"
2020-02-24 19:59:39,624 [INFO]  Epoch[6] Validation-cross-entropy=1.197881
2020-02-24 19:59:39,625 [INFO]  Epoch[6] Validation-CC_Infra-accuracy=0.000000
2020-02-24 19:59:39,681 [INFO]  Epoch[7] Batch [0-9]	Speed: 2828.91 samples/sec	cross-entropy=0.333149	CC_Infra-accuracy=0.000000
2020-02-24 19:59:39,725 [INFO]  Epoch[7] Train-cross-entropy=0.370590
2020-02-24 19:59:39,725 [INFO]  Epoch[7] Train-CC_Infra-accuracy=0.000000
2020-02-24 19:59:39,726 [INFO]  Epoch[7] Time cost=0.101
2020-02-24 19:59:39,729 [INFO]  Saved checkpoint to "model/test_0_CC_Infra_imputer_many/model-0007.params"
2020-02-24 19:59:39,737 [INFO]  Epoch[7] Validation-cross-entropy=0.975665
2020-02-24 19:59:39,738 [INFO]  Epoch[7] Validation-CC_Infra-accuracy=0.000000
2020-02-24 19:59:39,791 [INFO]  Epoch[8] Batch [0-9]	Speed: 3015.30 samples/sec	cross-entropy=0.351474	CC_Infra-accuracy=0.000000
2020-02-24 19:59:39,834 [INFO]  Epoch[8] Train-cross-entropy=0.282802
2020-02-24 19:59:39,835 [INFO]  Epoch[8] Train-CC_Infra-accuracy=0.000000
2020-02-24 19:59:39,835 [INFO]  Epoch[8] Time cost=0.097
2020-02-24 19:59:39,838 [INFO]  Saved checkpoint to "model/test_0_CC_Infra_imputer_many/model-0008.params"
2020-02-24 19:59:39,846 [INFO]  Epoch[8] Validation-cross-entropy=0.779993
2020-02-24 19:59:39,847 [INFO]  Epoch[8] Validation-CC_Infra-accuracy=0.000000
2020-02-24 19:59:39,900 [INFO]  Epoch[9] Batch [0-9]	Speed: 3037.03 samples/sec	cross-entropy=0.252482	CC_Infra-accuracy=0.000000
2020-02-24 19:59:39,943 [INFO]  Epoch[9] Train-cross-entropy=0.311929
2020-02-24 19:59:39,944 [INFO]  Epoch[9] Train-CC_Infra-accuracy=0.000000
2020-02-24 19:59:39,944 [INFO]  Epoch[9] Time cost=0.097
2020-02-24 19:59:39,947 [INFO]  Saved checkpoint to "model/test_0_CC_Infra_imputer_many/model-0009.params"
2020-02-24 19:59:39,955 [INFO]  Epoch[9] Validation-cross-entropy=0.811713
2020-02-24 19:59:39,956 [INFO]  Epoch[9] Validation-CC_Infra-accuracy=0.000000
2020-02-24 19:59:40,009 [INFO]  Epoch[10] Batch [0-9]	Speed: 3036.77 samples/sec	cross-entropy=0.378477	CC_Infra-accuracy=0.000000
2020-02-24 19:59:40,053 [INFO]  Epoch[10] Train-cross-entropy=0.546204
2020-02-24 19:59:40,053 [INFO]  Epoch[10] Train-CC_Infra-accuracy=0.000000
2020-02-24 19:59:40,054 [INFO]  Epoch[10] Time cost=0.098
2020-02-24 19:59:40,057 [INFO]  Saved checkpoint to "model/test_0_CC_Infra_imputer_many/model-0010.params"
2020-02-24 19:59:40,066 [INFO]  Epoch[10] Validation-cross-entropy=1.010856
2020-02-24 19:59:40,066 [INFO]  Epoch[10] Validation-CC_Infra-accuracy=0.000000
2020-02-24 19:59:40,119 [INFO]  Epoch[11] Batch [0-9]	Speed: 3050.30 samples/sec	cross-entropy=0.691243	CC_Infra-accuracy=0.000000
2020-02-24 19:59:40,163 [INFO]  Epoch[11] Train-cross-entropy=0.494928
2020-02-24 19:59:40,163 [INFO]  Epoch[11] Train-CC_Infra-accuracy=0.000000
2020-02-24 19:59:40,164 [INFO]  Epoch[11] Time cost=0.097
2020-02-24 19:59:40,167 [INFO]  Saved checkpoint to "model/test_0_CC_Infra_imputer_many/model-0011.params"
2020-02-24 19:59:40,175 [INFO]  Epoch[11] Validation-cross-entropy=1.931800
2020-02-24 19:59:40,175 [INFO]  Epoch[11] Validation-CC_Infra-accuracy=0.000000
2020-02-24 19:59:40,228 [INFO]  Epoch[12] Batch [0-9]	Speed: 3032.03 samples/sec	cross-entropy=1.048188	CC_Infra-accuracy=0.000000
2020-02-24 19:59:40,271 [INFO]  Epoch[12] Train-cross-entropy=0.746663
2020-02-24 19:59:40,272 [INFO]  Epoch[12] Train-CC_Infra-accuracy=0.000000
2020-02-24 19:59:40,273 [INFO]  Epoch[12] Time cost=0.097
2020-02-24 19:59:40,276 [INFO]  Saved checkpoint to "model/test_0_CC_Infra_imputer_many/model-0012.params"
2020-02-24 19:59:40,284 [INFO]  Epoch[12] Validation-cross-entropy=1.213887
2020-02-24 19:59:40,285 [INFO]  Epoch[12] Validation-CC_Infra-accuracy=0.000000
2020-02-24 19:59:40,337 [INFO]  Epoch[13] Batch [0-9]	Speed: 3051.84 samples/sec	cross-entropy=0.545098	CC_Infra-accuracy=0.000000
2020-02-24 19:59:40,381 [INFO]  Epoch[13] Train-cross-entropy=0.463757
2020-02-24 19:59:40,382 [INFO]  Epoch[13] Train-CC_Infra-accuracy=0.000000
2020-02-24 19:59:40,382 [INFO]  Epoch[13] Time cost=0.097
2020-02-24 19:59:40,385 [INFO]  Saved checkpoint to "model/test_0_CC_Infra_imputer_many/model-0013.params"
2020-02-24 19:59:40,393 [INFO]  No improvement detected for 5 epochs compared to 0.7799933552742004 last error obtained: 1.3019821047782898, stopping here
2020-02-24 19:59:40,394 [INFO]  
========== done (1.5896942615509033 s) fit model
2020-02-24 19:59:42,114 [INFO]  
========== start: fit model
2020-02-24 19:59:42,114 [WARNING]  Already bound, ignoring bind()
2020-02-24 19:59:42,169 [INFO]  Epoch[0] Batch [0-9]	Speed: 2991.70 samples/sec	cross-entropy=8.007382	CC_Infra-accuracy=0.000000
2020-02-24 19:59:42,214 [INFO]  Epoch[0] Train-cross-entropy=6.739908
2020-02-24 19:59:42,214 [INFO]  Epoch[0] Train-CC_Infra-accuracy=0.000000
2020-02-24 19:59:42,215 [INFO]  Epoch[0] Time cost=0.099
2020-02-24 19:59:42,218 [INFO]  Saved checkpoint to "model/test_1_CC_Infra_imputer_many/model-0000.params"
2020-02-24 19:59:42,226 [INFO]  Epoch[0] Validation-cross-entropy=3.504501
2020-02-24 19:59:42,227 [INFO]  Epoch[0] Validation-CC_Infra-accuracy=0.000000
2020-02-24 19:59:42,280 [INFO]  Epoch[1] Batch [0-9]	Speed: 3001.51 samples/sec	cross-entropy=2.717679	CC_Infra-accuracy=0.000000
2020-02-24 19:59:42,324 [INFO]  Epoch[1] Train-cross-entropy=3.047732
2020-02-24 19:59:42,325 [INFO]  Epoch[1] Train-CC_Infra-accuracy=0.000000
2020-02-24 19:59:42,326 [INFO]  Epoch[1] Time cost=0.098
2020-02-24 19:59:42,329 [INFO]  Saved checkpoint to "model/test_1_CC_Infra_imputer_many/model-0001.params"
2020-02-24 19:59:42,337 [INFO]  Epoch[1] Validation-cross-entropy=2.738311
2020-02-24 19:59:42,337 [INFO]  Epoch[1] Validation-CC_Infra-accuracy=0.000000
2020-02-24 19:59:42,393 [INFO]  Epoch[2] Batch [0-9]	Speed: 2854.10 samples/sec	cross-entropy=2.087152	CC_Infra-accuracy=0.000000
2020-02-24 19:59:42,437 [INFO]  Epoch[2] Train-cross-entropy=1.328120
2020-02-24 19:59:42,438 [INFO]  Epoch[2] Train-CC_Infra-accuracy=0.000000
2020-02-24 19:59:42,439 [INFO]  Epoch[2] Time cost=0.101
2020-02-24 19:59:42,441 [INFO]  Saved checkpoint to "model/test_1_CC_Infra_imputer_many/model-0002.params"
2020-02-24 19:59:42,449 [INFO]  Epoch[2] Validation-cross-entropy=2.261241
2020-02-24 19:59:42,450 [INFO]  Epoch[2] Validation-CC_Infra-accuracy=0.000000
2020-02-24 19:59:42,503 [INFO]  Epoch[3] Batch [0-9]	Speed: 3048.36 samples/sec	cross-entropy=1.069561	CC_Infra-accuracy=0.000000
2020-02-24 19:59:42,547 [INFO]  Epoch[3] Train-cross-entropy=0.753882
2020-02-24 19:59:42,548 [INFO]  Epoch[3] Train-CC_Infra-accuracy=0.000000
2020-02-24 19:59:42,548 [INFO]  Epoch[3] Time cost=0.097
2020-02-24 19:59:42,551 [INFO]  Saved checkpoint to "model/test_1_CC_Infra_imputer_many/model-0003.params"
2020-02-24 19:59:42,559 [INFO]  Epoch[3] Validation-cross-entropy=2.401396
2020-02-24 19:59:42,559 [INFO]  Epoch[3] Validation-CC_Infra-accuracy=0.000000
2020-02-24 19:59:42,612 [INFO]  Epoch[4] Batch [0-9]	Speed: 3074.83 samples/sec	cross-entropy=0.665725	CC_Infra-accuracy=0.000000
2020-02-24 19:59:42,655 [INFO]  Epoch[4] Train-cross-entropy=0.494974
2020-02-24 19:59:42,656 [INFO]  Epoch[4] Train-CC_Infra-accuracy=0.000000
2020-02-24 19:59:42,657 [INFO]  Epoch[4] Time cost=0.097
2020-02-24 19:59:42,659 [INFO]  Saved checkpoint to "model/test_1_CC_Infra_imputer_many/model-0004.params"
2020-02-24 19:59:42,667 [INFO]  Epoch[4] Validation-cross-entropy=1.867752
2020-02-24 19:59:42,668 [INFO]  Epoch[4] Validation-CC_Infra-accuracy=0.000000
2020-02-24 19:59:42,720 [INFO]  Epoch[5] Batch [0-9]	Speed: 3040.77 samples/sec	cross-entropy=0.479306	CC_Infra-accuracy=0.000000
2020-02-24 19:59:42,764 [INFO]  Epoch[5] Train-cross-entropy=0.384644
2020-02-24 19:59:42,765 [INFO]  Epoch[5] Train-CC_Infra-accuracy=0.000000
2020-02-24 19:59:42,765 [INFO]  Epoch[5] Time cost=0.097
2020-02-24 19:59:42,768 [INFO]  Saved checkpoint to "model/test_1_CC_Infra_imputer_many/model-0005.params"
2020-02-24 19:59:42,776 [INFO]  Epoch[5] Validation-cross-entropy=1.539167
2020-02-24 19:59:42,777 [INFO]  Epoch[5] Validation-CC_Infra-accuracy=0.000000
2020-02-24 19:59:42,830 [INFO]  Epoch[6] Batch [0-9]	Speed: 3047.99 samples/sec	cross-entropy=0.348253	CC_Infra-accuracy=0.000000
2020-02-24 19:59:42,874 [INFO]  Epoch[6] Train-cross-entropy=0.374012
2020-02-24 19:59:42,875 [INFO]  Epoch[6] Train-CC_Infra-accuracy=0.000000
2020-02-24 19:59:42,875 [INFO]  Epoch[6] Time cost=0.098
2020-02-24 19:59:42,878 [INFO]  Saved checkpoint to "model/test_1_CC_Infra_imputer_many/model-0006.params"
2020-02-24 19:59:42,886 [INFO]  Epoch[6] Validation-cross-entropy=1.421774
2020-02-24 19:59:42,887 [INFO]  Epoch[6] Validation-CC_Infra-accuracy=0.000000
2020-02-24 19:59:42,940 [INFO]  Epoch[7] Batch [0-9]	Speed: 3030.67 samples/sec	cross-entropy=0.315220	CC_Infra-accuracy=0.000000
2020-02-24 19:59:42,984 [INFO]  Epoch[7] Train-cross-entropy=0.409552
2020-02-24 19:59:42,985 [INFO]  Epoch[7] Train-CC_Infra-accuracy=0.000000
2020-02-24 19:59:42,985 [INFO]  Epoch[7] Time cost=0.098
2020-02-24 19:59:42,988 [INFO]  Saved checkpoint to "model/test_1_CC_Infra_imputer_many/model-0007.params"
2020-02-24 19:59:42,996 [INFO]  Epoch[7] Validation-cross-entropy=1.435661
2020-02-24 19:59:42,997 [INFO]  Epoch[7] Validation-CC_Infra-accuracy=0.000000
2020-02-24 19:59:43,050 [INFO]  Epoch[8] Batch [0-9]	Speed: 3025.19 samples/sec	cross-entropy=0.388057	CC_Infra-accuracy=0.000000
2020-02-24 19:59:43,093 [INFO]  Epoch[8] Train-cross-entropy=0.519169
2020-02-24 19:59:43,094 [INFO]  Epoch[8] Train-CC_Infra-accuracy=0.000000
2020-02-24 19:59:43,095 [INFO]  Epoch[8] Time cost=0.098
2020-02-24 19:59:43,098 [INFO]  Saved checkpoint to "model/test_1_CC_Infra_imputer_many/model-0008.params"
2020-02-24 19:59:43,106 [INFO]  Epoch[8] Validation-cross-entropy=1.916978
2020-02-24 19:59:43,106 [INFO]  Epoch[8] Validation-CC_Infra-accuracy=0.000000
2020-02-24 19:59:43,159 [INFO]  Epoch[9] Batch [0-9]	Speed: 3042.84 samples/sec	cross-entropy=0.506471	CC_Infra-accuracy=0.000000
2020-02-24 19:59:43,209 [INFO]  Epoch[9] Train-cross-entropy=0.635449
2020-02-24 19:59:43,209 [INFO]  Epoch[9] Train-CC_Infra-accuracy=0.000000
2020-02-24 19:59:43,210 [INFO]  Epoch[9] Time cost=0.103
2020-02-24 19:59:43,212 [INFO]  Saved checkpoint to "model/test_1_CC_Infra_imputer_many/model-0009.params"
2020-02-24 19:59:43,224 [INFO]  Epoch[9] Validation-cross-entropy=2.766674
2020-02-24 19:59:43,225 [INFO]  Epoch[9] Validation-CC_Infra-accuracy=0.000000
2020-02-24 19:59:43,301 [INFO]  Epoch[10] Batch [0-9]	Speed: 2197.26 samples/sec	cross-entropy=0.905847	CC_Infra-accuracy=0.000000
2020-02-24 19:59:43,349 [INFO]  Epoch[10] Train-cross-entropy=0.550013
2020-02-24 19:59:43,349 [INFO]  Epoch[10] Train-CC_Infra-accuracy=0.000000
2020-02-24 19:59:43,350 [INFO]  Epoch[10] Time cost=0.124
2020-02-24 19:59:43,353 [INFO]  Saved checkpoint to "model/test_1_CC_Infra_imputer_many/model-0010.params"
2020-02-24 19:59:43,360 [INFO]  Epoch[10] Validation-cross-entropy=1.609827
2020-02-24 19:59:43,361 [INFO]  Epoch[10] Validation-CC_Infra-accuracy=0.000000
2020-02-24 19:59:43,414 [INFO]  Epoch[11] Batch [0-9]	Speed: 3053.24 samples/sec	cross-entropy=0.513531	CC_Infra-accuracy=0.000000
2020-02-24 19:59:43,457 [INFO]  Epoch[11] Train-cross-entropy=0.496023
2020-02-24 19:59:43,458 [INFO]  Epoch[11] Train-CC_Infra-accuracy=0.000000
2020-02-24 19:59:43,459 [INFO]  Epoch[11] Time cost=0.097
2020-02-24 19:59:43,461 [INFO]  Saved checkpoint to "model/test_1_CC_Infra_imputer_many/model-0011.params"
2020-02-24 19:59:43,469 [INFO]  Epoch[11] Validation-cross-entropy=1.360416
2020-02-24 19:59:43,470 [INFO]  Epoch[11] Validation-CC_Infra-accuracy=0.000000
2020-02-24 19:59:43,523 [INFO]  Epoch[12] Batch [0-9]	Speed: 3049.03 samples/sec	cross-entropy=0.463078	CC_Infra-accuracy=0.000000
2020-02-24 19:59:43,571 [INFO]  Epoch[12] Train-cross-entropy=0.414631
2020-02-24 19:59:43,572 [INFO]  Epoch[12] Train-CC_Infra-accuracy=0.000000
2020-02-24 19:59:43,572 [INFO]  Epoch[12] Time cost=0.102
2020-02-24 19:59:43,575 [INFO]  Saved checkpoint to "model/test_1_CC_Infra_imputer_many/model-0012.params"
2020-02-24 19:59:43,590 [INFO]  Epoch[12] Validation-cross-entropy=2.336996
2020-02-24 19:59:43,592 [INFO]  Epoch[12] Validation-CC_Infra-accuracy=0.000000
2020-02-24 19:59:43,669 [INFO]  Epoch[13] Batch [0-9]	Speed: 2154.06 samples/sec	cross-entropy=0.505018	CC_Infra-accuracy=0.000000
2020-02-24 19:59:43,725 [INFO]  Epoch[13] Train-cross-entropy=0.396052
2020-02-24 19:59:43,726 [INFO]  Epoch[13] Train-CC_Infra-accuracy=0.000000
2020-02-24 19:59:43,727 [INFO]  Epoch[13] Time cost=0.134
2020-02-24 19:59:43,729 [INFO]  Saved checkpoint to "model/test_1_CC_Infra_imputer_many/model-0013.params"
2020-02-24 19:59:43,742 [INFO]  Epoch[13] Validation-cross-entropy=1.252078
2020-02-24 19:59:43,743 [INFO]  Epoch[13] Validation-CC_Infra-accuracy=0.000000
2020-02-24 19:59:43,811 [INFO]  Epoch[14] Batch [0-9]	Speed: 2474.64 samples/sec	cross-entropy=0.337157	CC_Infra-accuracy=0.000000
2020-02-24 19:59:43,861 [INFO]  Epoch[14] Train-cross-entropy=0.431210
2020-02-24 19:59:43,861 [INFO]  Epoch[14] Train-CC_Infra-accuracy=0.000000
2020-02-24 19:59:43,862 [INFO]  Epoch[14] Time cost=0.118
2020-02-24 19:59:43,864 [INFO]  Saved checkpoint to "model/test_1_CC_Infra_imputer_many/model-0014.params"
2020-02-24 19:59:43,872 [INFO]  Epoch[14] Validation-cross-entropy=1.155607
2020-02-24 19:59:43,873 [INFO]  Epoch[14] Validation-CC_Infra-accuracy=0.000000
2020-02-24 19:59:43,933 [INFO]  Epoch[15] Batch [0-9]	Speed: 2633.81 samples/sec	cross-entropy=0.340617	CC_Infra-accuracy=0.000000
2020-02-24 19:59:43,985 [INFO]  Epoch[15] Train-cross-entropy=0.319377
2020-02-24 19:59:43,985 [INFO]  Epoch[15] Train-CC_Infra-accuracy=0.000000
2020-02-24 19:59:43,986 [INFO]  Epoch[15] Time cost=0.112
2020-02-24 19:59:43,988 [INFO]  Saved checkpoint to "model/test_1_CC_Infra_imputer_many/model-0015.params"
2020-02-24 19:59:44,000 [INFO]  Epoch[15] Validation-cross-entropy=1.855637
2020-02-24 19:59:44,001 [INFO]  Epoch[15] Validation-CC_Infra-accuracy=0.000000
2020-02-24 19:59:44,077 [INFO]  Epoch[16] Batch [0-9]	Speed: 2198.02 samples/sec	cross-entropy=0.323288	CC_Infra-accuracy=0.000000
2020-02-24 19:59:44,126 [INFO]  Epoch[16] Train-cross-entropy=0.286966
2020-02-24 19:59:44,127 [INFO]  Epoch[16] Train-CC_Infra-accuracy=0.000000
2020-02-24 19:59:44,127 [INFO]  Epoch[16] Time cost=0.125
2020-02-24 19:59:44,130 [INFO]  Saved checkpoint to "model/test_1_CC_Infra_imputer_many/model-0016.params"
2020-02-24 19:59:44,138 [INFO]  Epoch[16] Validation-cross-entropy=1.336450
2020-02-24 19:59:44,139 [INFO]  Epoch[16] Validation-CC_Infra-accuracy=0.000000
2020-02-24 19:59:44,203 [INFO]  Epoch[17] Batch [0-9]	Speed: 2422.42 samples/sec	cross-entropy=0.226336	CC_Infra-accuracy=0.000000
2020-02-24 19:59:44,251 [INFO]  Epoch[17] Train-cross-entropy=0.243507
2020-02-24 19:59:44,252 [INFO]  Epoch[17] Train-CC_Infra-accuracy=0.000000
2020-02-24 19:59:44,253 [INFO]  Epoch[17] Time cost=0.114
2020-02-24 19:59:44,255 [INFO]  Saved checkpoint to "model/test_1_CC_Infra_imputer_many/model-0017.params"
2020-02-24 19:59:44,263 [INFO]  Epoch[17] Validation-cross-entropy=1.174148
2020-02-24 19:59:44,264 [INFO]  Epoch[17] Validation-CC_Infra-accuracy=0.000000
2020-02-24 19:59:44,328 [INFO]  Epoch[18] Batch [0-9]	Speed: 2445.16 samples/sec	cross-entropy=0.266899	CC_Infra-accuracy=0.000000
2020-02-24 19:59:44,375 [INFO]  Epoch[18] Train-cross-entropy=0.161344
2020-02-24 19:59:44,375 [INFO]  Epoch[18] Train-CC_Infra-accuracy=0.000000
2020-02-24 19:59:44,376 [INFO]  Epoch[18] Time cost=0.111
2020-02-24 19:59:44,378 [INFO]  Saved checkpoint to "model/test_1_CC_Infra_imputer_many/model-0018.params"
2020-02-24 19:59:44,390 [INFO]  Epoch[18] Validation-cross-entropy=1.445069
2020-02-24 19:59:44,391 [INFO]  Epoch[18] Validation-CC_Infra-accuracy=0.000000
2020-02-24 19:59:44,449 [INFO]  Epoch[19] Batch [0-9]	Speed: 2875.45 samples/sec	cross-entropy=0.226840	CC_Infra-accuracy=0.000000
2020-02-24 19:59:44,498 [INFO]  Epoch[19] Train-cross-entropy=0.185675
2020-02-24 19:59:44,499 [INFO]  Epoch[19] Train-CC_Infra-accuracy=0.000000
2020-02-24 19:59:44,499 [INFO]  Epoch[19] Time cost=0.107
2020-02-24 19:59:44,501 [INFO]  Saved checkpoint to "model/test_1_CC_Infra_imputer_many/model-0019.params"
2020-02-24 19:59:44,514 [INFO]  No improvement detected for 5 epochs compared to 1.1556071639060974 last error obtained: 1.5356644690036774, stopping here
2020-02-24 19:59:44,515 [INFO]  
========== done (2.401015520095825 s) fit model
2020-02-24 19:59:46,251 [INFO]  
========== start: fit model
2020-02-24 19:59:46,252 [WARNING]  Already bound, ignoring bind()
2020-02-24 19:59:46,321 [INFO]  Epoch[0] Batch [0-9]	Speed: 2348.42 samples/sec	cross-entropy=8.392620	CC_Infra-accuracy=0.000000
2020-02-24 19:59:46,378 [INFO]  Epoch[0] Train-cross-entropy=4.078201
2020-02-24 19:59:46,379 [INFO]  Epoch[0] Train-CC_Infra-accuracy=0.000000
2020-02-24 19:59:46,380 [INFO]  Epoch[0] Time cost=0.126
2020-02-24 19:59:46,382 [INFO]  Saved checkpoint to "model/test_2_CC_Infra_imputer_many/model-0000.params"
2020-02-24 19:59:46,394 [INFO]  Epoch[0] Validation-cross-entropy=4.759504
2020-02-24 19:59:46,395 [INFO]  Epoch[0] Validation-CC_Infra-accuracy=0.000000
2020-02-24 19:59:46,466 [INFO]  Epoch[1] Batch [0-9]	Speed: 2259.17 samples/sec	cross-entropy=3.054986	CC_Infra-accuracy=0.000000
2020-02-24 19:59:46,523 [INFO]  Epoch[1] Train-cross-entropy=2.134898
2020-02-24 19:59:46,523 [INFO]  Epoch[1] Train-CC_Infra-accuracy=0.000000
2020-02-24 19:59:46,524 [INFO]  Epoch[1] Time cost=0.128
2020-02-24 19:59:46,526 [INFO]  Saved checkpoint to "model/test_2_CC_Infra_imputer_many/model-0001.params"
2020-02-24 19:59:46,534 [INFO]  Epoch[1] Validation-cross-entropy=3.269995
2020-02-24 19:59:46,535 [INFO]  Epoch[1] Validation-CC_Infra-accuracy=0.000000
2020-02-24 19:59:46,587 [INFO]  Epoch[2] Batch [0-9]	Speed: 3080.43 samples/sec	cross-entropy=1.798014	CC_Infra-accuracy=0.000000
2020-02-24 19:59:46,632 [INFO]  Epoch[2] Train-cross-entropy=1.283423
2020-02-24 19:59:46,632 [INFO]  Epoch[2] Train-CC_Infra-accuracy=0.000000
2020-02-24 19:59:46,633 [INFO]  Epoch[2] Time cost=0.097
2020-02-24 19:59:46,636 [INFO]  Saved checkpoint to "model/test_2_CC_Infra_imputer_many/model-0002.params"
2020-02-24 19:59:46,644 [INFO]  Epoch[2] Validation-cross-entropy=2.573957
2020-02-24 19:59:46,645 [INFO]  Epoch[2] Validation-CC_Infra-accuracy=0.000000
2020-02-24 19:59:46,701 [INFO]  Epoch[3] Batch [0-9]	Speed: 2829.54 samples/sec	cross-entropy=1.297025	CC_Infra-accuracy=0.000000
2020-02-24 19:59:46,750 [INFO]  Epoch[3] Train-cross-entropy=0.842784
2020-02-24 19:59:46,751 [INFO]  Epoch[3] Train-CC_Infra-accuracy=0.000000
2020-02-24 19:59:46,751 [INFO]  Epoch[3] Time cost=0.106
2020-02-24 19:59:46,754 [INFO]  Saved checkpoint to "model/test_2_CC_Infra_imputer_many/model-0003.params"
2020-02-24 19:59:46,762 [INFO]  Epoch[3] Validation-cross-entropy=2.085196
2020-02-24 19:59:46,763 [INFO]  Epoch[3] Validation-CC_Infra-accuracy=0.000000
2020-02-24 19:59:46,816 [INFO]  Epoch[4] Batch [0-9]	Speed: 3037.99 samples/sec	cross-entropy=0.919442	CC_Infra-accuracy=0.000000
2020-02-24 19:59:46,860 [INFO]  Epoch[4] Train-cross-entropy=0.537671
2020-02-24 19:59:46,861 [INFO]  Epoch[4] Train-CC_Infra-accuracy=0.000000
2020-02-24 19:59:46,861 [INFO]  Epoch[4] Time cost=0.098
2020-02-24 19:59:46,864 [INFO]  Saved checkpoint to "model/test_2_CC_Infra_imputer_many/model-0004.params"
2020-02-24 19:59:46,872 [INFO]  Epoch[4] Validation-cross-entropy=1.476514
2020-02-24 19:59:46,873 [INFO]  Epoch[4] Validation-CC_Infra-accuracy=0.000000
2020-02-24 19:59:46,926 [INFO]  Epoch[5] Batch [0-9]	Speed: 3055.74 samples/sec	cross-entropy=0.709523	CC_Infra-accuracy=0.000000
2020-02-24 19:59:46,970 [INFO]  Epoch[5] Train-cross-entropy=0.598421
2020-02-24 19:59:46,970 [INFO]  Epoch[5] Train-CC_Infra-accuracy=0.000000
2020-02-24 19:59:46,971 [INFO]  Epoch[5] Time cost=0.097
2020-02-24 19:59:46,974 [INFO]  Saved checkpoint to "model/test_2_CC_Infra_imputer_many/model-0005.params"
2020-02-24 19:59:46,981 [INFO]  Epoch[5] Validation-cross-entropy=1.345079
2020-02-24 19:59:46,982 [INFO]  Epoch[5] Validation-CC_Infra-accuracy=0.000000
2020-02-24 19:59:47,034 [INFO]  Epoch[6] Batch [0-9]	Speed: 3076.30 samples/sec	cross-entropy=0.673739	CC_Infra-accuracy=0.000000
2020-02-24 19:59:47,078 [INFO]  Epoch[6] Train-cross-entropy=0.743937
2020-02-24 19:59:47,079 [INFO]  Epoch[6] Train-CC_Infra-accuracy=0.000000
2020-02-24 19:59:47,080 [INFO]  Epoch[6] Time cost=0.097
2020-02-24 19:59:47,083 [INFO]  Saved checkpoint to "model/test_2_CC_Infra_imputer_many/model-0006.params"
2020-02-24 19:59:47,091 [INFO]  Epoch[6] Validation-cross-entropy=1.355545
2020-02-24 19:59:47,092 [INFO]  Epoch[6] Validation-CC_Infra-accuracy=0.000000
2020-02-24 19:59:47,145 [INFO]  Epoch[7] Batch [0-9]	Speed: 3029.32 samples/sec	cross-entropy=0.606391	CC_Infra-accuracy=0.000000
2020-02-24 19:59:47,188 [INFO]  Epoch[7] Train-cross-entropy=0.492776
2020-02-24 19:59:47,189 [INFO]  Epoch[7] Train-CC_Infra-accuracy=0.000000
2020-02-24 19:59:47,189 [INFO]  Epoch[7] Time cost=0.097
2020-02-24 19:59:47,192 [INFO]  Saved checkpoint to "model/test_2_CC_Infra_imputer_many/model-0007.params"
2020-02-24 19:59:47,200 [INFO]  Epoch[7] Validation-cross-entropy=1.727608
2020-02-24 19:59:47,201 [INFO]  Epoch[7] Validation-CC_Infra-accuracy=0.000000
2020-02-24 19:59:47,253 [INFO]  Epoch[8] Batch [0-9]	Speed: 3090.19 samples/sec	cross-entropy=1.020689	CC_Infra-accuracy=0.000000
2020-02-24 19:59:47,296 [INFO]  Epoch[8] Train-cross-entropy=0.503238
2020-02-24 19:59:47,296 [INFO]  Epoch[8] Train-CC_Infra-accuracy=0.000000
2020-02-24 19:59:47,297 [INFO]  Epoch[8] Time cost=0.096
2020-02-24 19:59:47,300 [INFO]  Saved checkpoint to "model/test_2_CC_Infra_imputer_many/model-0008.params"
2020-02-24 19:59:47,308 [INFO]  Epoch[8] Validation-cross-entropy=1.488163
2020-02-24 19:59:47,308 [INFO]  Epoch[8] Validation-CC_Infra-accuracy=0.000000
2020-02-24 19:59:47,371 [INFO]  Epoch[9] Batch [0-9]	Speed: 2532.72 samples/sec	cross-entropy=0.727191	CC_Infra-accuracy=0.000000
2020-02-24 19:59:47,419 [INFO]  Epoch[9] Train-cross-entropy=0.738093
2020-02-24 19:59:47,420 [INFO]  Epoch[9] Train-CC_Infra-accuracy=0.000000
2020-02-24 19:59:47,420 [INFO]  Epoch[9] Time cost=0.112
2020-02-24 19:59:47,423 [INFO]  Saved checkpoint to "model/test_2_CC_Infra_imputer_many/model-0009.params"
2020-02-24 19:59:47,435 [INFO]  Epoch[9] Validation-cross-entropy=1.036449
2020-02-24 19:59:47,436 [INFO]  Epoch[9] Validation-CC_Infra-accuracy=0.000000
2020-02-24 19:59:47,495 [INFO]  Epoch[10] Batch [0-9]	Speed: 2815.34 samples/sec	cross-entropy=0.919844	CC_Infra-accuracy=0.000000
2020-02-24 19:59:47,539 [INFO]  Epoch[10] Train-cross-entropy=1.041983
2020-02-24 19:59:47,539 [INFO]  Epoch[10] Train-CC_Infra-accuracy=0.000000
2020-02-24 19:59:47,540 [INFO]  Epoch[10] Time cost=0.104
2020-02-24 19:59:47,543 [INFO]  Saved checkpoint to "model/test_2_CC_Infra_imputer_many/model-0010.params"
2020-02-24 19:59:47,551 [INFO]  Epoch[10] Validation-cross-entropy=1.168274
2020-02-24 19:59:47,552 [INFO]  Epoch[10] Validation-CC_Infra-accuracy=0.000000
2020-02-24 19:59:47,605 [INFO]  Epoch[11] Batch [0-9]	Speed: 3026.38 samples/sec	cross-entropy=0.919937	CC_Infra-accuracy=0.000000
2020-02-24 19:59:47,649 [INFO]  Epoch[11] Train-cross-entropy=0.698642
2020-02-24 19:59:47,649 [INFO]  Epoch[11] Train-CC_Infra-accuracy=0.000000
2020-02-24 19:59:47,650 [INFO]  Epoch[11] Time cost=0.098
2020-02-24 19:59:47,653 [INFO]  Saved checkpoint to "model/test_2_CC_Infra_imputer_many/model-0011.params"
2020-02-24 19:59:47,661 [INFO]  Epoch[11] Validation-cross-entropy=1.957457
2020-02-24 19:59:47,662 [INFO]  Epoch[11] Validation-CC_Infra-accuracy=0.000000
2020-02-24 19:59:47,714 [INFO]  Epoch[12] Batch [0-9]	Speed: 3067.69 samples/sec	cross-entropy=0.656856	CC_Infra-accuracy=0.000000
2020-02-24 19:59:47,758 [INFO]  Epoch[12] Train-cross-entropy=0.828532
2020-02-24 19:59:47,759 [INFO]  Epoch[12] Train-CC_Infra-accuracy=0.000000
2020-02-24 19:59:47,759 [INFO]  Epoch[12] Time cost=0.097
2020-02-24 19:59:47,762 [INFO]  Saved checkpoint to "model/test_2_CC_Infra_imputer_many/model-0012.params"
2020-02-24 19:59:47,770 [INFO]  Epoch[12] Validation-cross-entropy=1.539447
2020-02-24 19:59:47,771 [INFO]  Epoch[12] Validation-CC_Infra-accuracy=0.000000
2020-02-24 19:59:47,829 [INFO]  Epoch[13] Batch [0-9]	Speed: 2751.54 samples/sec	cross-entropy=0.778918	CC_Infra-accuracy=0.000000
2020-02-24 19:59:47,875 [INFO]  Epoch[13] Train-cross-entropy=0.442309
2020-02-24 19:59:47,876 [INFO]  Epoch[13] Train-CC_Infra-accuracy=0.000000
2020-02-24 19:59:47,877 [INFO]  Epoch[13] Time cost=0.105
2020-02-24 19:59:47,879 [INFO]  Saved checkpoint to "model/test_2_CC_Infra_imputer_many/model-0013.params"
2020-02-24 19:59:47,887 [INFO]  Epoch[13] Validation-cross-entropy=0.677695
2020-02-24 19:59:47,888 [INFO]  Epoch[13] Validation-CC_Infra-accuracy=0.000000
2020-02-24 19:59:47,953 [INFO]  Epoch[14] Batch [0-9]	Speed: 2404.78 samples/sec	cross-entropy=0.533415	CC_Infra-accuracy=0.000000
2020-02-24 19:59:48,000 [INFO]  Epoch[14] Train-cross-entropy=0.442705
2020-02-24 19:59:48,001 [INFO]  Epoch[14] Train-CC_Infra-accuracy=0.000000
2020-02-24 19:59:48,001 [INFO]  Epoch[14] Time cost=0.113
2020-02-24 19:59:48,004 [INFO]  Saved checkpoint to "model/test_2_CC_Infra_imputer_many/model-0014.params"
2020-02-24 19:59:48,012 [INFO]  Epoch[14] Validation-cross-entropy=0.845979
2020-02-24 19:59:48,013 [INFO]  Epoch[14] Validation-CC_Infra-accuracy=0.000000
2020-02-24 19:59:48,078 [INFO]  Epoch[15] Batch [0-9]	Speed: 2389.59 samples/sec	cross-entropy=0.448687	CC_Infra-accuracy=0.000000
2020-02-24 19:59:48,135 [INFO]  Epoch[15] Train-cross-entropy=0.647848
2020-02-24 19:59:48,135 [INFO]  Epoch[15] Train-CC_Infra-accuracy=0.000000
2020-02-24 19:59:48,136 [INFO]  Epoch[15] Time cost=0.123
2020-02-24 19:59:48,138 [INFO]  Saved checkpoint to "model/test_2_CC_Infra_imputer_many/model-0015.params"
2020-02-24 19:59:48,151 [INFO]  Epoch[15] Validation-cross-entropy=1.741295
2020-02-24 19:59:48,152 [INFO]  Epoch[15] Validation-CC_Infra-accuracy=0.000000
2020-02-24 19:59:48,216 [INFO]  Epoch[16] Batch [0-9]	Speed: 2631.97 samples/sec	cross-entropy=0.915029	CC_Infra-accuracy=0.000000
2020-02-24 19:59:48,260 [INFO]  Epoch[16] Train-cross-entropy=0.437189
2020-02-24 19:59:48,261 [INFO]  Epoch[16] Train-CC_Infra-accuracy=0.000000
2020-02-24 19:59:48,261 [INFO]  Epoch[16] Time cost=0.109
2020-02-24 19:59:48,264 [INFO]  Saved checkpoint to "model/test_2_CC_Infra_imputer_many/model-0016.params"
2020-02-24 19:59:48,272 [INFO]  Epoch[16] Validation-cross-entropy=0.835202
2020-02-24 19:59:48,273 [INFO]  Epoch[16] Validation-CC_Infra-accuracy=0.000000
2020-02-24 19:59:48,326 [INFO]  Epoch[17] Batch [0-9]	Speed: 3043.10 samples/sec	cross-entropy=0.621368	CC_Infra-accuracy=0.000000
2020-02-24 19:59:48,370 [INFO]  Epoch[17] Train-cross-entropy=0.555503
2020-02-24 19:59:48,371 [INFO]  Epoch[17] Train-CC_Infra-accuracy=0.000000
2020-02-24 19:59:48,371 [INFO]  Epoch[17] Time cost=0.098
2020-02-24 19:59:48,374 [INFO]  Saved checkpoint to "model/test_2_CC_Infra_imputer_many/model-0017.params"
2020-02-24 19:59:48,382 [INFO]  Epoch[17] Validation-cross-entropy=0.778251
2020-02-24 19:59:48,383 [INFO]  Epoch[17] Validation-CC_Infra-accuracy=0.000000
2020-02-24 19:59:48,435 [INFO]  Epoch[18] Batch [0-9]	Speed: 3077.24 samples/sec	cross-entropy=0.369146	CC_Infra-accuracy=0.000000
2020-02-24 19:59:48,479 [INFO]  Epoch[18] Train-cross-entropy=0.654373
2020-02-24 19:59:48,480 [INFO]  Epoch[18] Train-CC_Infra-accuracy=0.000000
2020-02-24 19:59:48,481 [INFO]  Epoch[18] Time cost=0.097
2020-02-24 19:59:48,483 [INFO]  Saved checkpoint to "model/test_2_CC_Infra_imputer_many/model-0018.params"
2020-02-24 19:59:48,491 [INFO]  No improvement detected for 5 epochs compared to 0.6776947379112244 last error obtained: 1.5555700063705444, stopping here
2020-02-24 19:59:48,492 [INFO]  
========== done (2.2409608364105225 s) fit model
2020-02-24 19:59:50,208 [INFO]  
========== start: fit model
2020-02-24 19:59:50,209 [WARNING]  Already bound, ignoring bind()
2020-02-24 19:59:50,279 [INFO]  Epoch[0] Batch [0-9]	Speed: 2321.53 samples/sec	cross-entropy=9.103954	CC_Infra-accuracy=0.000000
2020-02-24 19:59:50,333 [INFO]  Epoch[0] Train-cross-entropy=4.137670
2020-02-24 19:59:50,334 [INFO]  Epoch[0] Train-CC_Infra-accuracy=0.000000
2020-02-24 19:59:50,334 [INFO]  Epoch[0] Time cost=0.124
2020-02-24 19:59:50,337 [INFO]  Saved checkpoint to "model/test_3_CC_Infra_imputer_many/model-0000.params"
2020-02-24 19:59:50,346 [INFO]  Epoch[0] Validation-cross-entropy=5.411597
2020-02-24 19:59:50,347 [INFO]  Epoch[0] Validation-CC_Infra-accuracy=0.000000
2020-02-24 19:59:50,412 [INFO]  Epoch[1] Batch [0-9]	Speed: 2426.86 samples/sec	cross-entropy=2.726091	CC_Infra-accuracy=0.000000
2020-02-24 19:59:50,462 [INFO]  Epoch[1] Train-cross-entropy=2.285195
2020-02-24 19:59:50,463 [INFO]  Epoch[1] Train-CC_Infra-accuracy=0.000000
2020-02-24 19:59:50,464 [INFO]  Epoch[1] Time cost=0.116
2020-02-24 19:59:50,466 [INFO]  Saved checkpoint to "model/test_3_CC_Infra_imputer_many/model-0001.params"
2020-02-24 19:59:50,474 [INFO]  Epoch[1] Validation-cross-entropy=3.544681
2020-02-24 19:59:50,475 [INFO]  Epoch[1] Validation-CC_Infra-accuracy=0.000000
2020-02-24 19:59:50,541 [INFO]  Epoch[2] Batch [0-9]	Speed: 2395.40 samples/sec	cross-entropy=1.695908	CC_Infra-accuracy=0.000000
2020-02-24 19:59:50,593 [INFO]  Epoch[2] Train-cross-entropy=1.302499
2020-02-24 19:59:50,594 [INFO]  Epoch[2] Train-CC_Infra-accuracy=0.000000
2020-02-24 19:59:50,595 [INFO]  Epoch[2] Time cost=0.119
2020-02-24 19:59:50,597 [INFO]  Saved checkpoint to "model/test_3_CC_Infra_imputer_many/model-0002.params"
2020-02-24 19:59:50,605 [INFO]  Epoch[2] Validation-cross-entropy=2.641796
2020-02-24 19:59:50,606 [INFO]  Epoch[2] Validation-CC_Infra-accuracy=0.000000
2020-02-24 19:59:50,669 [INFO]  Epoch[3] Batch [0-9]	Speed: 2500.40 samples/sec	cross-entropy=1.074964	CC_Infra-accuracy=0.000000
2020-02-24 19:59:50,712 [INFO]  Epoch[3] Train-cross-entropy=0.777687
2020-02-24 19:59:50,713 [INFO]  Epoch[3] Train-CC_Infra-accuracy=0.000000
2020-02-24 19:59:50,714 [INFO]  Epoch[3] Time cost=0.107
2020-02-24 19:59:50,717 [INFO]  Saved checkpoint to "model/test_3_CC_Infra_imputer_many/model-0003.params"
2020-02-24 19:59:50,725 [INFO]  Epoch[3] Validation-cross-entropy=2.033528
2020-02-24 19:59:50,725 [INFO]  Epoch[3] Validation-CC_Infra-accuracy=0.000000
2020-02-24 19:59:50,787 [INFO]  Epoch[4] Batch [0-9]	Speed: 2551.08 samples/sec	cross-entropy=0.772072	CC_Infra-accuracy=0.000000
2020-02-24 19:59:50,837 [INFO]  Epoch[4] Train-cross-entropy=0.516163
2020-02-24 19:59:50,838 [INFO]  Epoch[4] Train-CC_Infra-accuracy=0.000000
2020-02-24 19:59:50,839 [INFO]  Epoch[4] Time cost=0.113
2020-02-24 19:59:50,841 [INFO]  Saved checkpoint to "model/test_3_CC_Infra_imputer_many/model-0004.params"
2020-02-24 19:59:50,850 [INFO]  Epoch[4] Validation-cross-entropy=1.514641
2020-02-24 19:59:50,850 [INFO]  Epoch[4] Validation-CC_Infra-accuracy=0.000000
2020-02-24 19:59:50,904 [INFO]  Epoch[5] Batch [0-9]	Speed: 3026.66 samples/sec	cross-entropy=0.535895	CC_Infra-accuracy=0.000000
2020-02-24 19:59:50,948 [INFO]  Epoch[5] Train-cross-entropy=0.356070
2020-02-24 19:59:50,948 [INFO]  Epoch[5] Train-CC_Infra-accuracy=0.000000
2020-02-24 19:59:50,949 [INFO]  Epoch[5] Time cost=0.098
2020-02-24 19:59:50,952 [INFO]  Saved checkpoint to "model/test_3_CC_Infra_imputer_many/model-0005.params"
2020-02-24 19:59:50,960 [INFO]  Epoch[5] Validation-cross-entropy=1.434462
2020-02-24 19:59:50,961 [INFO]  Epoch[5] Validation-CC_Infra-accuracy=0.000000
2020-02-24 19:59:51,014 [INFO]  Epoch[6] Batch [0-9]	Speed: 3020.02 samples/sec	cross-entropy=0.391775	CC_Infra-accuracy=0.000000
2020-02-24 19:59:51,059 [INFO]  Epoch[6] Train-cross-entropy=0.258857
2020-02-24 19:59:51,059 [INFO]  Epoch[6] Train-CC_Infra-accuracy=0.000000
2020-02-24 19:59:51,060 [INFO]  Epoch[6] Time cost=0.098
2020-02-24 19:59:51,063 [INFO]  Saved checkpoint to "model/test_3_CC_Infra_imputer_many/model-0006.params"
2020-02-24 19:59:51,071 [INFO]  Epoch[6] Validation-cross-entropy=1.228686
2020-02-24 19:59:51,072 [INFO]  Epoch[6] Validation-CC_Infra-accuracy=0.000000
2020-02-24 19:59:51,125 [INFO]  Epoch[7] Batch [0-9]	Speed: 3015.45 samples/sec	cross-entropy=0.316184	CC_Infra-accuracy=0.000000
2020-02-24 19:59:51,169 [INFO]  Epoch[7] Train-cross-entropy=0.221106
2020-02-24 19:59:51,170 [INFO]  Epoch[7] Train-CC_Infra-accuracy=0.000000
2020-02-24 19:59:51,171 [INFO]  Epoch[7] Time cost=0.098
2020-02-24 19:59:51,173 [INFO]  Saved checkpoint to "model/test_3_CC_Infra_imputer_many/model-0007.params"
2020-02-24 19:59:51,181 [INFO]  Epoch[7] Validation-cross-entropy=1.177176
2020-02-24 19:59:51,182 [INFO]  Epoch[7] Validation-CC_Infra-accuracy=0.000000
2020-02-24 19:59:51,242 [INFO]  Epoch[8] Batch [0-9]	Speed: 2661.22 samples/sec	cross-entropy=0.272484	CC_Infra-accuracy=0.000000
2020-02-24 19:59:51,286 [INFO]  Epoch[8] Train-cross-entropy=0.206253
2020-02-24 19:59:51,287 [INFO]  Epoch[8] Train-CC_Infra-accuracy=0.000000
2020-02-24 19:59:51,288 [INFO]  Epoch[8] Time cost=0.105
2020-02-24 19:59:51,290 [INFO]  Saved checkpoint to "model/test_3_CC_Infra_imputer_many/model-0008.params"
2020-02-24 19:59:51,298 [INFO]  Epoch[8] Validation-cross-entropy=1.103794
2020-02-24 19:59:51,299 [INFO]  Epoch[8] Validation-CC_Infra-accuracy=0.000000
2020-02-24 19:59:51,352 [INFO]  Epoch[9] Batch [0-9]	Speed: 3025.95 samples/sec	cross-entropy=0.273719	CC_Infra-accuracy=0.000000
2020-02-24 19:59:51,396 [INFO]  Epoch[9] Train-cross-entropy=0.289164
2020-02-24 19:59:51,396 [INFO]  Epoch[9] Train-CC_Infra-accuracy=0.000000
2020-02-24 19:59:51,397 [INFO]  Epoch[9] Time cost=0.097
2020-02-24 19:59:51,399 [INFO]  Saved checkpoint to "model/test_3_CC_Infra_imputer_many/model-0009.params"
2020-02-24 19:59:51,407 [INFO]  Epoch[9] Validation-cross-entropy=0.896298
2020-02-24 19:59:51,408 [INFO]  Epoch[9] Validation-CC_Infra-accuracy=0.000000
2020-02-24 19:59:51,469 [INFO]  Epoch[10] Batch [0-9]	Speed: 2579.14 samples/sec	cross-entropy=0.580165	CC_Infra-accuracy=0.000000
2020-02-24 19:59:51,513 [INFO]  Epoch[10] Train-cross-entropy=0.432106
2020-02-24 19:59:51,513 [INFO]  Epoch[10] Train-CC_Infra-accuracy=0.000000
2020-02-24 19:59:51,514 [INFO]  Epoch[10] Time cost=0.105
2020-02-24 19:59:51,517 [INFO]  Saved checkpoint to "model/test_3_CC_Infra_imputer_many/model-0010.params"
2020-02-24 19:59:51,524 [INFO]  Epoch[10] Validation-cross-entropy=1.168079
2020-02-24 19:59:51,525 [INFO]  Epoch[10] Validation-CC_Infra-accuracy=0.000000
2020-02-24 19:59:51,577 [INFO]  Epoch[11] Batch [0-9]	Speed: 3073.72 samples/sec	cross-entropy=0.621671	CC_Infra-accuracy=0.000000
2020-02-24 19:59:51,627 [INFO]  Epoch[11] Train-cross-entropy=1.111125
2020-02-24 19:59:51,627 [INFO]  Epoch[11] Train-CC_Infra-accuracy=0.000000
2020-02-24 19:59:51,628 [INFO]  Epoch[11] Time cost=0.102
2020-02-24 19:59:51,630 [INFO]  Saved checkpoint to "model/test_3_CC_Infra_imputer_many/model-0011.params"
2020-02-24 19:59:51,642 [INFO]  Epoch[11] Validation-cross-entropy=1.177274
2020-02-24 19:59:51,646 [INFO]  Epoch[11] Validation-CC_Infra-accuracy=0.000000
2020-02-24 19:59:51,719 [INFO]  Epoch[12] Batch [0-9]	Speed: 2314.59 samples/sec	cross-entropy=0.578657	CC_Infra-accuracy=0.000000
2020-02-24 19:59:51,768 [INFO]  Epoch[12] Train-cross-entropy=0.665460
2020-02-24 19:59:51,769 [INFO]  Epoch[12] Train-CC_Infra-accuracy=0.000000
2020-02-24 19:59:51,770 [INFO]  Epoch[12] Time cost=0.123
2020-02-24 19:59:51,772 [INFO]  Saved checkpoint to "model/test_3_CC_Infra_imputer_many/model-0012.params"
2020-02-24 19:59:51,780 [INFO]  Epoch[12] Validation-cross-entropy=1.117924
2020-02-24 19:59:51,781 [INFO]  Epoch[12] Validation-CC_Infra-accuracy=0.000000
2020-02-24 19:59:51,833 [INFO]  Epoch[13] Batch [0-9]	Speed: 3093.59 samples/sec	cross-entropy=0.491359	CC_Infra-accuracy=0.000000
2020-02-24 19:59:51,884 [INFO]  Epoch[13] Train-cross-entropy=0.589597
2020-02-24 19:59:51,885 [INFO]  Epoch[13] Train-CC_Infra-accuracy=0.000000
2020-02-24 19:59:51,885 [INFO]  Epoch[13] Time cost=0.104
2020-02-24 19:59:51,888 [INFO]  Saved checkpoint to "model/test_3_CC_Infra_imputer_many/model-0013.params"
2020-02-24 19:59:51,900 [INFO]  No improvement detected for 5 epochs compared to 1.1037941873073578 last error obtained: 2.2303590774536133, stopping here
2020-02-24 19:59:51,901 [INFO]  
========== done (1.6930558681488037 s) fit model
2020-02-24 19:59:53,654 [INFO]  
========== start: fit model
2020-02-24 19:59:53,655 [WARNING]  Already bound, ignoring bind()
2020-02-24 19:59:53,725 [INFO]  Epoch[0] Batch [0-9]	Speed: 2343.73 samples/sec	cross-entropy=8.056153	CC_Infra-accuracy=0.000000
2020-02-24 19:59:53,771 [INFO]  Epoch[0] Train-cross-entropy=4.143078
2020-02-24 19:59:53,772 [INFO]  Epoch[0] Train-CC_Infra-accuracy=0.000000
2020-02-24 19:59:53,773 [INFO]  Epoch[0] Time cost=0.116
2020-02-24 19:59:53,775 [INFO]  Saved checkpoint to "model/test_4_CC_Infra_imputer_many/model-0000.params"
2020-02-24 19:59:53,783 [INFO]  Epoch[0] Validation-cross-entropy=7.069210
2020-02-24 19:59:53,784 [INFO]  Epoch[0] Validation-CC_Infra-accuracy=0.000000
2020-02-24 19:59:53,844 [INFO]  Epoch[1] Batch [0-9]	Speed: 2671.14 samples/sec	cross-entropy=3.015492	CC_Infra-accuracy=0.000000
2020-02-24 19:59:53,887 [INFO]  Epoch[1] Train-cross-entropy=2.674349
2020-02-24 19:59:53,888 [INFO]  Epoch[1] Train-CC_Infra-accuracy=0.000000
2020-02-24 19:59:53,889 [INFO]  Epoch[1] Time cost=0.104
2020-02-24 19:59:53,892 [INFO]  Saved checkpoint to "model/test_4_CC_Infra_imputer_many/model-0001.params"
2020-02-24 19:59:53,900 [INFO]  Epoch[1] Validation-cross-entropy=4.614752
2020-02-24 19:59:53,901 [INFO]  Epoch[1] Validation-CC_Infra-accuracy=0.000000
2020-02-24 19:59:53,961 [INFO]  Epoch[2] Batch [0-9]	Speed: 2763.12 samples/sec	cross-entropy=1.920252	CC_Infra-accuracy=0.000000
2020-02-24 19:59:54,004 [INFO]  Epoch[2] Train-cross-entropy=1.709295
2020-02-24 19:59:54,005 [INFO]  Epoch[2] Train-CC_Infra-accuracy=0.000000
2020-02-24 19:59:54,006 [INFO]  Epoch[2] Time cost=0.104
2020-02-24 19:59:54,009 [INFO]  Saved checkpoint to "model/test_4_CC_Infra_imputer_many/model-0002.params"
2020-02-24 19:59:54,025 [INFO]  Epoch[2] Validation-cross-entropy=3.252533
2020-02-24 19:59:54,026 [INFO]  Epoch[2] Validation-CC_Infra-accuracy=0.000000
2020-02-24 19:59:54,092 [INFO]  Epoch[3] Batch [0-9]	Speed: 2511.07 samples/sec	cross-entropy=1.326411	CC_Infra-accuracy=0.000000
2020-02-24 19:59:54,147 [INFO]  Epoch[3] Train-cross-entropy=1.154272
2020-02-24 19:59:54,150 [INFO]  Epoch[3] Train-CC_Infra-accuracy=0.000000
2020-02-24 19:59:54,151 [INFO]  Epoch[3] Time cost=0.125
2020-02-24 19:59:54,156 [INFO]  Saved checkpoint to "model/test_4_CC_Infra_imputer_many/model-0003.params"
2020-02-24 19:59:54,167 [INFO]  Epoch[3] Validation-cross-entropy=2.285072
2020-02-24 19:59:54,168 [INFO]  Epoch[3] Validation-CC_Infra-accuracy=0.000000
2020-02-24 19:59:54,238 [INFO]  Epoch[4] Batch [0-9]	Speed: 2339.76 samples/sec	cross-entropy=0.971489	CC_Infra-accuracy=0.000000
2020-02-24 19:59:54,289 [INFO]  Epoch[4] Train-cross-entropy=0.814480
2020-02-24 19:59:54,290 [INFO]  Epoch[4] Train-CC_Infra-accuracy=0.000000
2020-02-24 19:59:54,291 [INFO]  Epoch[4] Time cost=0.122
2020-02-24 19:59:54,294 [INFO]  Saved checkpoint to "model/test_4_CC_Infra_imputer_many/model-0004.params"
2020-02-24 19:59:54,307 [INFO]  Epoch[4] Validation-cross-entropy=1.962002
2020-02-24 19:59:54,308 [INFO]  Epoch[4] Validation-CC_Infra-accuracy=0.000000
2020-02-24 19:59:54,368 [INFO]  Epoch[5] Batch [0-9]	Speed: 2842.35 samples/sec	cross-entropy=0.724264	CC_Infra-accuracy=0.000000
2020-02-24 19:59:54,411 [INFO]  Epoch[5] Train-cross-entropy=0.580385
2020-02-24 19:59:54,412 [INFO]  Epoch[5] Train-CC_Infra-accuracy=0.000000
2020-02-24 19:59:54,413 [INFO]  Epoch[5] Time cost=0.104
2020-02-24 19:59:54,416 [INFO]  Saved checkpoint to "model/test_4_CC_Infra_imputer_many/model-0005.params"
2020-02-24 19:59:54,428 [INFO]  Epoch[5] Validation-cross-entropy=2.033928
2020-02-24 19:59:54,429 [INFO]  Epoch[5] Validation-CC_Infra-accuracy=0.000000
2020-02-24 19:59:54,504 [INFO]  Epoch[6] Batch [0-9]	Speed: 2209.82 samples/sec	cross-entropy=0.640262	CC_Infra-accuracy=0.000000
2020-02-24 19:59:54,548 [INFO]  Epoch[6] Train-cross-entropy=0.453992
2020-02-24 19:59:54,549 [INFO]  Epoch[6] Train-CC_Infra-accuracy=0.000000
2020-02-24 19:59:54,549 [INFO]  Epoch[6] Time cost=0.119
2020-02-24 19:59:54,552 [INFO]  Saved checkpoint to "model/test_4_CC_Infra_imputer_many/model-0006.params"
2020-02-24 19:59:54,560 [INFO]  Epoch[6] Validation-cross-entropy=1.657191
2020-02-24 19:59:54,561 [INFO]  Epoch[6] Validation-CC_Infra-accuracy=0.000000
2020-02-24 19:59:54,614 [INFO]  Epoch[7] Batch [0-9]	Speed: 3050.19 samples/sec	cross-entropy=0.613640	CC_Infra-accuracy=0.000000
2020-02-24 19:59:54,658 [INFO]  Epoch[7] Train-cross-entropy=0.445054
2020-02-24 19:59:54,659 [INFO]  Epoch[7] Train-CC_Infra-accuracy=0.000000
2020-02-24 19:59:54,660 [INFO]  Epoch[7] Time cost=0.098
2020-02-24 19:59:54,662 [INFO]  Saved checkpoint to "model/test_4_CC_Infra_imputer_many/model-0007.params"
2020-02-24 19:59:54,671 [INFO]  Epoch[7] Validation-cross-entropy=1.271728
2020-02-24 19:59:54,671 [INFO]  Epoch[7] Validation-CC_Infra-accuracy=0.000000
2020-02-24 19:59:54,725 [INFO]  Epoch[8] Batch [0-9]	Speed: 3032.06 samples/sec	cross-entropy=0.597701	CC_Infra-accuracy=0.000000
2020-02-24 19:59:54,773 [INFO]  Epoch[8] Train-cross-entropy=0.497657
2020-02-24 19:59:54,774 [INFO]  Epoch[8] Train-CC_Infra-accuracy=0.000000
2020-02-24 19:59:54,775 [INFO]  Epoch[8] Time cost=0.102
2020-02-24 19:59:54,777 [INFO]  Saved checkpoint to "model/test_4_CC_Infra_imputer_many/model-0008.params"
2020-02-24 19:59:54,785 [INFO]  Epoch[8] Validation-cross-entropy=1.095581
2020-02-24 19:59:54,786 [INFO]  Epoch[8] Validation-CC_Infra-accuracy=0.000000
2020-02-24 19:59:54,847 [INFO]  Epoch[9] Batch [0-9]	Speed: 2678.96 samples/sec	cross-entropy=0.564037	CC_Infra-accuracy=0.000000
2020-02-24 19:59:54,890 [INFO]  Epoch[9] Train-cross-entropy=0.362572
2020-02-24 19:59:54,891 [INFO]  Epoch[9] Train-CC_Infra-accuracy=0.000000
2020-02-24 19:59:54,891 [INFO]  Epoch[9] Time cost=0.104
2020-02-24 19:59:54,894 [INFO]  Saved checkpoint to "model/test_4_CC_Infra_imputer_many/model-0009.params"
2020-02-24 19:59:54,902 [INFO]  Epoch[9] Validation-cross-entropy=1.802893
2020-02-24 19:59:54,902 [INFO]  Epoch[9] Validation-CC_Infra-accuracy=0.000000
2020-02-24 19:59:54,961 [INFO]  Epoch[10] Batch [0-9]	Speed: 2714.77 samples/sec	cross-entropy=0.607220	CC_Infra-accuracy=0.000000
2020-02-24 19:59:55,004 [INFO]  Epoch[10] Train-cross-entropy=0.642206
2020-02-24 19:59:55,005 [INFO]  Epoch[10] Train-CC_Infra-accuracy=0.000000
2020-02-24 19:59:55,005 [INFO]  Epoch[10] Time cost=0.102
2020-02-24 19:59:55,008 [INFO]  Saved checkpoint to "model/test_4_CC_Infra_imputer_many/model-0010.params"
2020-02-24 19:59:55,016 [INFO]  Epoch[10] Validation-cross-entropy=1.608244
2020-02-24 19:59:55,017 [INFO]  Epoch[10] Validation-CC_Infra-accuracy=0.000000
2020-02-24 19:59:55,078 [INFO]  Epoch[11] Batch [0-9]	Speed: 2584.49 samples/sec	cross-entropy=0.586687	CC_Infra-accuracy=0.000000
2020-02-24 19:59:55,120 [INFO]  Epoch[11] Train-cross-entropy=0.608009
2020-02-24 19:59:55,121 [INFO]  Epoch[11] Train-CC_Infra-accuracy=0.000000
2020-02-24 19:59:55,122 [INFO]  Epoch[11] Time cost=0.104
2020-02-24 19:59:55,124 [INFO]  Saved checkpoint to "model/test_4_CC_Infra_imputer_many/model-0011.params"
2020-02-24 19:59:55,132 [INFO]  Epoch[11] Validation-cross-entropy=1.493407
2020-02-24 19:59:55,133 [INFO]  Epoch[11] Validation-CC_Infra-accuracy=0.000000
2020-02-24 19:59:55,192 [INFO]  Epoch[12] Batch [0-9]	Speed: 2752.77 samples/sec	cross-entropy=0.621236	CC_Infra-accuracy=0.000000
2020-02-24 19:59:55,236 [INFO]  Epoch[12] Train-cross-entropy=0.359659
2020-02-24 19:59:55,237 [INFO]  Epoch[12] Train-CC_Infra-accuracy=0.000000
2020-02-24 19:59:55,238 [INFO]  Epoch[12] Time cost=0.104
2020-02-24 19:59:55,241 [INFO]  Saved checkpoint to "model/test_4_CC_Infra_imputer_many/model-0012.params"
2020-02-24 19:59:55,253 [INFO]  No improvement detected for 5 epochs compared to 1.2717283964157104 last error obtained: 1.5220363140106201, stopping here
2020-02-24 19:59:55,254 [INFO]  
========== done (1.5999674797058105 s) fit model
2020-02-24 19:59:57,036 [INFO]  
========== start: fit model
2020-02-24 19:59:57,037 [WARNING]  Already bound, ignoring bind()
2020-02-24 19:59:57,087 [INFO]  Epoch[0] Batch [0-8]	Speed: 2986.88 samples/sec	cross-entropy=6.012161	CC_Writing-accuracy=0.000000
2020-02-24 19:59:57,126 [INFO]  Epoch[0] Train-cross-entropy=6.508540
2020-02-24 19:59:57,127 [INFO]  Epoch[0] Train-CC_Writing-accuracy=0.000000
2020-02-24 19:59:57,127 [INFO]  Epoch[0] Time cost=0.088
2020-02-24 19:59:57,130 [INFO]  Saved checkpoint to "model/test_0_CC_Writing_imputer_many/model-0000.params"
2020-02-24 19:59:57,138 [INFO]  Epoch[0] Validation-cross-entropy=3.469940
2020-02-24 19:59:57,139 [INFO]  Epoch[0] Validation-CC_Writing-accuracy=0.000000
2020-02-24 19:59:57,187 [INFO]  Epoch[1] Batch [0-8]	Speed: 2953.28 samples/sec	cross-entropy=1.506447	CC_Writing-accuracy=0.000000
2020-02-24 19:59:57,227 [INFO]  Epoch[1] Train-cross-entropy=4.658254
2020-02-24 19:59:57,228 [INFO]  Epoch[1] Train-CC_Writing-accuracy=0.000000
2020-02-24 19:59:57,228 [INFO]  Epoch[1] Time cost=0.089
2020-02-24 19:59:57,231 [INFO]  Saved checkpoint to "model/test_0_CC_Writing_imputer_many/model-0001.params"
2020-02-24 19:59:57,240 [INFO]  Epoch[1] Validation-cross-entropy=2.876606
2020-02-24 19:59:57,241 [INFO]  Epoch[1] Validation-CC_Writing-accuracy=0.000000
2020-02-24 19:59:57,302 [INFO]  Epoch[2] Batch [0-8]	Speed: 2303.19 samples/sec	cross-entropy=0.945362	CC_Writing-accuracy=0.000000
2020-02-24 19:59:57,353 [INFO]  Epoch[2] Train-cross-entropy=4.852619
2020-02-24 19:59:57,353 [INFO]  Epoch[2] Train-CC_Writing-accuracy=0.000000
2020-02-24 19:59:57,354 [INFO]  Epoch[2] Time cost=0.113
2020-02-24 19:59:57,356 [INFO]  Saved checkpoint to "model/test_0_CC_Writing_imputer_many/model-0002.params"
2020-02-24 19:59:57,368 [INFO]  Epoch[2] Validation-cross-entropy=4.323725
2020-02-24 19:59:57,370 [INFO]  Epoch[2] Validation-CC_Writing-accuracy=0.000000
2020-02-24 19:59:57,433 [INFO]  Epoch[3] Batch [0-8]	Speed: 2287.73 samples/sec	cross-entropy=2.818004	CC_Writing-accuracy=0.000000
2020-02-24 19:59:57,473 [INFO]  Epoch[3] Train-cross-entropy=2.684811
2020-02-24 19:59:57,474 [INFO]  Epoch[3] Train-CC_Writing-accuracy=0.000000
2020-02-24 19:59:57,474 [INFO]  Epoch[3] Time cost=0.104
2020-02-24 19:59:57,477 [INFO]  Saved checkpoint to "model/test_0_CC_Writing_imputer_many/model-0003.params"
2020-02-24 19:59:57,485 [INFO]  Epoch[3] Validation-cross-entropy=1.475327
2020-02-24 19:59:57,486 [INFO]  Epoch[3] Validation-CC_Writing-accuracy=0.000000
2020-02-24 19:59:57,539 [INFO]  Epoch[4] Batch [0-8]	Speed: 2696.76 samples/sec	cross-entropy=0.799356	CC_Writing-accuracy=0.000000
2020-02-24 19:59:57,579 [INFO]  Epoch[4] Train-cross-entropy=1.466223
2020-02-24 19:59:57,580 [INFO]  Epoch[4] Train-CC_Writing-accuracy=0.000000
2020-02-24 19:59:57,580 [INFO]  Epoch[4] Time cost=0.094
2020-02-24 19:59:57,583 [INFO]  Saved checkpoint to "model/test_0_CC_Writing_imputer_many/model-0004.params"
2020-02-24 19:59:57,592 [INFO]  Epoch[4] Validation-cross-entropy=0.960117
2020-02-24 19:59:57,593 [INFO]  Epoch[4] Validation-CC_Writing-accuracy=0.000000
2020-02-24 19:59:57,642 [INFO]  Epoch[5] Batch [0-8]	Speed: 2966.15 samples/sec	cross-entropy=0.691378	CC_Writing-accuracy=0.000000
2020-02-24 19:59:57,681 [INFO]  Epoch[5] Train-cross-entropy=1.043675
2020-02-24 19:59:57,682 [INFO]  Epoch[5] Train-CC_Writing-accuracy=0.000000
2020-02-24 19:59:57,682 [INFO]  Epoch[5] Time cost=0.089
2020-02-24 19:59:57,685 [INFO]  Saved checkpoint to "model/test_0_CC_Writing_imputer_many/model-0005.params"
2020-02-24 19:59:57,693 [INFO]  Epoch[5] Validation-cross-entropy=1.364222
2020-02-24 19:59:57,694 [INFO]  Epoch[5] Validation-CC_Writing-accuracy=0.000000
2020-02-24 19:59:57,750 [INFO]  Epoch[6] Batch [0-8]	Speed: 2505.25 samples/sec	cross-entropy=0.378470	CC_Writing-accuracy=0.000000
2020-02-24 19:59:57,799 [INFO]  Epoch[6] Train-cross-entropy=0.893206
2020-02-24 19:59:57,800 [INFO]  Epoch[6] Train-CC_Writing-accuracy=0.000000
2020-02-24 19:59:57,801 [INFO]  Epoch[6] Time cost=0.106
2020-02-24 19:59:57,804 [INFO]  Saved checkpoint to "model/test_0_CC_Writing_imputer_many/model-0006.params"
2020-02-24 19:59:57,812 [INFO]  Epoch[6] Validation-cross-entropy=1.246618
2020-02-24 19:59:57,812 [INFO]  Epoch[6] Validation-CC_Writing-accuracy=0.000000
2020-02-24 19:59:57,863 [INFO]  Epoch[7] Batch [0-8]	Speed: 2826.23 samples/sec	cross-entropy=0.326619	CC_Writing-accuracy=0.000000
2020-02-24 19:59:57,903 [INFO]  Epoch[7] Train-cross-entropy=0.684846
2020-02-24 19:59:57,904 [INFO]  Epoch[7] Train-CC_Writing-accuracy=0.000000
2020-02-24 19:59:57,905 [INFO]  Epoch[7] Time cost=0.092
2020-02-24 19:59:57,907 [INFO]  Saved checkpoint to "model/test_0_CC_Writing_imputer_many/model-0007.params"
2020-02-24 19:59:57,920 [INFO]  Epoch[7] Validation-cross-entropy=0.989210
2020-02-24 19:59:57,921 [INFO]  Epoch[7] Validation-CC_Writing-accuracy=0.000000
2020-02-24 19:59:57,975 [INFO]  Epoch[8] Batch [0-8]	Speed: 2734.05 samples/sec	cross-entropy=0.196601	CC_Writing-accuracy=0.000000
2020-02-24 19:59:58,014 [INFO]  Epoch[8] Train-cross-entropy=0.515945
2020-02-24 19:59:58,015 [INFO]  Epoch[8] Train-CC_Writing-accuracy=0.000000
2020-02-24 19:59:58,016 [INFO]  Epoch[8] Time cost=0.094
2020-02-24 19:59:58,019 [INFO]  Saved checkpoint to "model/test_0_CC_Writing_imputer_many/model-0008.params"
2020-02-24 19:59:58,027 [INFO]  Epoch[8] Validation-cross-entropy=0.700548
2020-02-24 19:59:58,028 [INFO]  Epoch[8] Validation-CC_Writing-accuracy=0.000000
2020-02-24 19:59:58,077 [INFO]  Epoch[9] Batch [0-8]	Speed: 2963.57 samples/sec	cross-entropy=0.184911	CC_Writing-accuracy=0.000000
2020-02-24 19:59:58,117 [INFO]  Epoch[9] Train-cross-entropy=0.528484
2020-02-24 19:59:58,117 [INFO]  Epoch[9] Train-CC_Writing-accuracy=0.000000
2020-02-24 19:59:58,118 [INFO]  Epoch[9] Time cost=0.090
2020-02-24 19:59:58,121 [INFO]  Saved checkpoint to "model/test_0_CC_Writing_imputer_many/model-0009.params"
2020-02-24 19:59:58,130 [INFO]  Epoch[9] Validation-cross-entropy=0.626182
2020-02-24 19:59:58,131 [INFO]  Epoch[9] Validation-CC_Writing-accuracy=0.000000
2020-02-24 19:59:58,180 [INFO]  Epoch[10] Batch [0-8]	Speed: 2917.43 samples/sec	cross-entropy=0.137889	CC_Writing-accuracy=0.000000
2020-02-24 19:59:58,220 [INFO]  Epoch[10] Train-cross-entropy=0.515064
2020-02-24 19:59:58,221 [INFO]  Epoch[10] Train-CC_Writing-accuracy=0.000000
2020-02-24 19:59:58,222 [INFO]  Epoch[10] Time cost=0.090
2020-02-24 19:59:58,224 [INFO]  Saved checkpoint to "model/test_0_CC_Writing_imputer_many/model-0010.params"
2020-02-24 19:59:58,233 [INFO]  Epoch[10] Validation-cross-entropy=0.687321
2020-02-24 19:59:58,234 [INFO]  Epoch[10] Validation-CC_Writing-accuracy=0.000000
2020-02-24 19:59:58,283 [INFO]  Epoch[11] Batch [0-8]	Speed: 2965.65 samples/sec	cross-entropy=0.261123	CC_Writing-accuracy=0.000000
2020-02-24 19:59:58,323 [INFO]  Epoch[11] Train-cross-entropy=0.521632
2020-02-24 19:59:58,324 [INFO]  Epoch[11] Train-CC_Writing-accuracy=0.000000
2020-02-24 19:59:58,324 [INFO]  Epoch[11] Time cost=0.090
2020-02-24 19:59:58,327 [INFO]  Saved checkpoint to "model/test_0_CC_Writing_imputer_many/model-0011.params"
2020-02-24 19:59:58,336 [INFO]  Epoch[11] Validation-cross-entropy=0.654910
2020-02-24 19:59:58,337 [INFO]  Epoch[11] Validation-CC_Writing-accuracy=0.000000
2020-02-24 19:59:58,386 [INFO]  Epoch[12] Batch [0-8]	Speed: 2947.85 samples/sec	cross-entropy=0.182006	CC_Writing-accuracy=0.000000
2020-02-24 19:59:58,426 [INFO]  Epoch[12] Train-cross-entropy=0.534540
2020-02-24 19:59:58,427 [INFO]  Epoch[12] Train-CC_Writing-accuracy=0.000000
2020-02-24 19:59:58,427 [INFO]  Epoch[12] Time cost=0.090
2020-02-24 19:59:58,430 [INFO]  Saved checkpoint to "model/test_0_CC_Writing_imputer_many/model-0012.params"
2020-02-24 19:59:58,438 [INFO]  Epoch[12] Validation-cross-entropy=0.738963
2020-02-24 19:59:58,439 [INFO]  Epoch[12] Validation-CC_Writing-accuracy=0.000000
2020-02-24 19:59:58,488 [INFO]  Epoch[13] Batch [0-8]	Speed: 2944.66 samples/sec	cross-entropy=0.368447	CC_Writing-accuracy=0.000000
2020-02-24 19:59:58,528 [INFO]  Epoch[13] Train-cross-entropy=0.618917
2020-02-24 19:59:58,529 [INFO]  Epoch[13] Train-CC_Writing-accuracy=0.000000
2020-02-24 19:59:58,529 [INFO]  Epoch[13] Time cost=0.089
2020-02-24 19:59:58,532 [INFO]  Saved checkpoint to "model/test_0_CC_Writing_imputer_many/model-0013.params"
2020-02-24 19:59:58,544 [INFO]  Epoch[13] Validation-cross-entropy=1.510376
2020-02-24 19:59:58,545 [INFO]  Epoch[13] Validation-CC_Writing-accuracy=0.000000
2020-02-24 19:59:58,615 [INFO]  Epoch[14] Batch [0-8]	Speed: 2129.27 samples/sec	cross-entropy=0.356879	CC_Writing-accuracy=0.000000
2020-02-24 19:59:58,666 [INFO]  Epoch[14] Train-cross-entropy=0.955154
2020-02-24 19:59:58,666 [INFO]  Epoch[14] Train-CC_Writing-accuracy=0.000000
2020-02-24 19:59:58,667 [INFO]  Epoch[14] Time cost=0.121
2020-02-24 19:59:58,669 [INFO]  Saved checkpoint to "model/test_0_CC_Writing_imputer_many/model-0014.params"
2020-02-24 19:59:58,681 [INFO]  No improvement detected for 5 epochs compared to 0.6261815428733826 last error obtained: 1.3966387957334518, stopping here
2020-02-24 19:59:58,683 [INFO]  
========== done (1.646367073059082 s) fit model
2020-02-24 20:00:00,703 [INFO]  
========== start: fit model
2020-02-24 20:00:00,704 [WARNING]  Already bound, ignoring bind()
2020-02-24 20:00:00,754 [INFO]  Epoch[0] Batch [0-8]	Speed: 2968.68 samples/sec	cross-entropy=6.559370	CC_Writing-accuracy=0.000000
2020-02-24 20:00:00,805 [INFO]  Epoch[0] Train-cross-entropy=6.182186
2020-02-24 20:00:00,806 [INFO]  Epoch[0] Train-CC_Writing-accuracy=0.000000
2020-02-24 20:00:00,807 [INFO]  Epoch[0] Time cost=0.101
2020-02-24 20:00:00,809 [INFO]  Saved checkpoint to "model/test_1_CC_Writing_imputer_many/model-0000.params"
2020-02-24 20:00:00,821 [INFO]  Epoch[0] Validation-cross-entropy=4.470878
2020-02-24 20:00:00,822 [INFO]  Epoch[0] Validation-CC_Writing-accuracy=0.000000
2020-02-24 20:00:00,888 [INFO]  Epoch[1] Batch [0-8]	Speed: 2209.00 samples/sec	cross-entropy=2.207229	CC_Writing-accuracy=0.000000
2020-02-24 20:00:00,938 [INFO]  Epoch[1] Train-cross-entropy=2.701049
2020-02-24 20:00:00,939 [INFO]  Epoch[1] Train-CC_Writing-accuracy=0.000000
2020-02-24 20:00:00,940 [INFO]  Epoch[1] Time cost=0.117
2020-02-24 20:00:00,942 [INFO]  Saved checkpoint to "model/test_1_CC_Writing_imputer_many/model-0001.params"
2020-02-24 20:00:00,955 [INFO]  Epoch[1] Validation-cross-entropy=2.566374
2020-02-24 20:00:00,956 [INFO]  Epoch[1] Validation-CC_Writing-accuracy=0.000000
2020-02-24 20:00:01,009 [INFO]  Epoch[2] Batch [0-8]	Speed: 2741.08 samples/sec	cross-entropy=0.843134	CC_Writing-accuracy=0.000000
2020-02-24 20:00:01,049 [INFO]  Epoch[2] Train-cross-entropy=1.674667
2020-02-24 20:00:01,050 [INFO]  Epoch[2] Train-CC_Writing-accuracy=0.000000
2020-02-24 20:00:01,050 [INFO]  Epoch[2] Time cost=0.094
2020-02-24 20:00:01,053 [INFO]  Saved checkpoint to "model/test_1_CC_Writing_imputer_many/model-0002.params"
2020-02-24 20:00:01,062 [INFO]  Epoch[2] Validation-cross-entropy=2.568612
2020-02-24 20:00:01,063 [INFO]  Epoch[2] Validation-CC_Writing-accuracy=0.000000
2020-02-24 20:00:01,113 [INFO]  Epoch[3] Batch [0-8]	Speed: 2876.66 samples/sec	cross-entropy=0.634060	CC_Writing-accuracy=0.000000
2020-02-24 20:00:01,158 [INFO]  Epoch[3] Train-cross-entropy=1.015921
2020-02-24 20:00:01,159 [INFO]  Epoch[3] Train-CC_Writing-accuracy=0.000000
2020-02-24 20:00:01,159 [INFO]  Epoch[3] Time cost=0.096
2020-02-24 20:00:01,162 [INFO]  Saved checkpoint to "model/test_1_CC_Writing_imputer_many/model-0003.params"
2020-02-24 20:00:01,170 [INFO]  Epoch[3] Validation-cross-entropy=1.387219
2020-02-24 20:00:01,171 [INFO]  Epoch[3] Validation-CC_Writing-accuracy=0.000000
2020-02-24 20:00:01,230 [INFO]  Epoch[4] Batch [0-8]	Speed: 2388.82 samples/sec	cross-entropy=0.374120	CC_Writing-accuracy=0.000000
2020-02-24 20:00:01,280 [INFO]  Epoch[4] Train-cross-entropy=0.826376
2020-02-24 20:00:01,281 [INFO]  Epoch[4] Train-CC_Writing-accuracy=0.000000
2020-02-24 20:00:01,282 [INFO]  Epoch[4] Time cost=0.110
2020-02-24 20:00:01,284 [INFO]  Saved checkpoint to "model/test_1_CC_Writing_imputer_many/model-0004.params"
2020-02-24 20:00:01,296 [INFO]  Epoch[4] Validation-cross-entropy=1.452184
2020-02-24 20:00:01,298 [INFO]  Epoch[4] Validation-CC_Writing-accuracy=0.000000
2020-02-24 20:00:01,351 [INFO]  Epoch[5] Batch [0-8]	Speed: 2750.14 samples/sec	cross-entropy=0.333906	CC_Writing-accuracy=0.000000
2020-02-24 20:00:01,391 [INFO]  Epoch[5] Train-cross-entropy=0.726835
2020-02-24 20:00:01,392 [INFO]  Epoch[5] Train-CC_Writing-accuracy=0.000000
2020-02-24 20:00:01,392 [INFO]  Epoch[5] Time cost=0.094
2020-02-24 20:00:01,395 [INFO]  Saved checkpoint to "model/test_1_CC_Writing_imputer_many/model-0005.params"
2020-02-24 20:00:01,404 [INFO]  Epoch[5] Validation-cross-entropy=0.793167
2020-02-24 20:00:01,405 [INFO]  Epoch[5] Validation-CC_Writing-accuracy=0.000000
2020-02-24 20:00:01,453 [INFO]  Epoch[6] Batch [0-8]	Speed: 2980.84 samples/sec	cross-entropy=0.345114	CC_Writing-accuracy=0.000000
2020-02-24 20:00:01,493 [INFO]  Epoch[6] Train-cross-entropy=0.965546
2020-02-24 20:00:01,494 [INFO]  Epoch[6] Train-CC_Writing-accuracy=0.000000
2020-02-24 20:00:01,495 [INFO]  Epoch[6] Time cost=0.089
2020-02-24 20:00:01,497 [INFO]  Saved checkpoint to "model/test_1_CC_Writing_imputer_many/model-0006.params"
2020-02-24 20:00:01,506 [INFO]  Epoch[6] Validation-cross-entropy=1.377221
2020-02-24 20:00:01,507 [INFO]  Epoch[6] Validation-CC_Writing-accuracy=0.000000
2020-02-24 20:00:01,564 [INFO]  Epoch[7] Batch [0-8]	Speed: 2514.09 samples/sec	cross-entropy=0.460726	CC_Writing-accuracy=0.000000
2020-02-24 20:00:01,613 [INFO]  Epoch[7] Train-cross-entropy=0.773118
2020-02-24 20:00:01,614 [INFO]  Epoch[7] Train-CC_Writing-accuracy=0.000000
2020-02-24 20:00:01,616 [INFO]  Epoch[7] Time cost=0.108
2020-02-24 20:00:01,622 [INFO]  Saved checkpoint to "model/test_1_CC_Writing_imputer_many/model-0007.params"
2020-02-24 20:00:01,633 [INFO]  Epoch[7] Validation-cross-entropy=0.658081
2020-02-24 20:00:01,636 [INFO]  Epoch[7] Validation-CC_Writing-accuracy=0.000000
2020-02-24 20:00:01,699 [INFO]  Epoch[8] Batch [0-8]	Speed: 2353.61 samples/sec	cross-entropy=0.493152	CC_Writing-accuracy=0.000000
2020-02-24 20:00:01,751 [INFO]  Epoch[8] Train-cross-entropy=1.099172
2020-02-24 20:00:01,752 [INFO]  Epoch[8] Train-CC_Writing-accuracy=0.000000
2020-02-24 20:00:01,753 [INFO]  Epoch[8] Time cost=0.116
2020-02-24 20:00:01,757 [INFO]  Saved checkpoint to "model/test_1_CC_Writing_imputer_many/model-0008.params"
2020-02-24 20:00:01,767 [INFO]  Epoch[8] Validation-cross-entropy=1.297118
2020-02-24 20:00:01,768 [INFO]  Epoch[8] Validation-CC_Writing-accuracy=0.000000
2020-02-24 20:00:01,836 [INFO]  Epoch[9] Batch [0-8]	Speed: 2342.39 samples/sec	cross-entropy=0.403917	CC_Writing-accuracy=0.000000
2020-02-24 20:00:01,878 [INFO]  Epoch[9] Train-cross-entropy=0.627280
2020-02-24 20:00:01,879 [INFO]  Epoch[9] Train-CC_Writing-accuracy=0.000000
2020-02-24 20:00:01,880 [INFO]  Epoch[9] Time cost=0.110
2020-02-24 20:00:01,883 [INFO]  Saved checkpoint to "model/test_1_CC_Writing_imputer_many/model-0009.params"
2020-02-24 20:00:01,895 [INFO]  Epoch[9] Validation-cross-entropy=0.653324
2020-02-24 20:00:01,896 [INFO]  Epoch[9] Validation-CC_Writing-accuracy=0.000000
2020-02-24 20:00:01,950 [INFO]  Epoch[10] Batch [0-8]	Speed: 2735.94 samples/sec	cross-entropy=0.417105	CC_Writing-accuracy=0.000000
2020-02-24 20:00:01,988 [INFO]  Epoch[10] Train-cross-entropy=0.681409
2020-02-24 20:00:01,989 [INFO]  Epoch[10] Train-CC_Writing-accuracy=0.000000
2020-02-24 20:00:01,990 [INFO]  Epoch[10] Time cost=0.093
2020-02-24 20:00:01,992 [INFO]  Saved checkpoint to "model/test_1_CC_Writing_imputer_many/model-0010.params"
2020-02-24 20:00:02,000 [INFO]  Epoch[10] Validation-cross-entropy=0.991028
2020-02-24 20:00:02,001 [INFO]  Epoch[10] Validation-CC_Writing-accuracy=0.000000
2020-02-24 20:00:02,054 [INFO]  Epoch[11] Batch [0-8]	Speed: 2713.42 samples/sec	cross-entropy=0.228095	CC_Writing-accuracy=0.000000
2020-02-24 20:00:02,093 [INFO]  Epoch[11] Train-cross-entropy=0.462669
2020-02-24 20:00:02,094 [INFO]  Epoch[11] Train-CC_Writing-accuracy=0.000000
2020-02-24 20:00:02,095 [INFO]  Epoch[11] Time cost=0.093
2020-02-24 20:00:02,098 [INFO]  Saved checkpoint to "model/test_1_CC_Writing_imputer_many/model-0011.params"
2020-02-24 20:00:02,106 [INFO]  Epoch[11] Validation-cross-entropy=0.631375
2020-02-24 20:00:02,107 [INFO]  Epoch[11] Validation-CC_Writing-accuracy=0.000000
2020-02-24 20:00:02,155 [INFO]  Epoch[12] Batch [0-8]	Speed: 3000.02 samples/sec	cross-entropy=0.358440	CC_Writing-accuracy=0.000000
2020-02-24 20:00:02,194 [INFO]  Epoch[12] Train-cross-entropy=0.425095
2020-02-24 20:00:02,195 [INFO]  Epoch[12] Train-CC_Writing-accuracy=0.000000
2020-02-24 20:00:02,196 [INFO]  Epoch[12] Time cost=0.088
2020-02-24 20:00:02,198 [INFO]  Saved checkpoint to "model/test_1_CC_Writing_imputer_many/model-0012.params"
2020-02-24 20:00:02,207 [INFO]  Epoch[12] Validation-cross-entropy=0.910384
2020-02-24 20:00:02,208 [INFO]  Epoch[12] Validation-CC_Writing-accuracy=0.000000
2020-02-24 20:00:02,256 [INFO]  Epoch[13] Batch [0-8]	Speed: 3014.74 samples/sec	cross-entropy=0.216159	CC_Writing-accuracy=0.000000
2020-02-24 20:00:02,295 [INFO]  Epoch[13] Train-cross-entropy=0.362870
2020-02-24 20:00:02,296 [INFO]  Epoch[13] Train-CC_Writing-accuracy=0.000000
2020-02-24 20:00:02,296 [INFO]  Epoch[13] Time cost=0.088
2020-02-24 20:00:02,299 [INFO]  Saved checkpoint to "model/test_1_CC_Writing_imputer_many/model-0013.params"
2020-02-24 20:00:02,307 [INFO]  Epoch[13] Validation-cross-entropy=0.620654
2020-02-24 20:00:02,308 [INFO]  Epoch[13] Validation-CC_Writing-accuracy=0.000000
2020-02-24 20:00:02,367 [INFO]  Epoch[14] Batch [0-8]	Speed: 2390.52 samples/sec	cross-entropy=0.347959	CC_Writing-accuracy=0.000000
2020-02-24 20:00:02,416 [INFO]  Epoch[14] Train-cross-entropy=0.329756
2020-02-24 20:00:02,416 [INFO]  Epoch[14] Train-CC_Writing-accuracy=0.000000
2020-02-24 20:00:02,417 [INFO]  Epoch[14] Time cost=0.108
2020-02-24 20:00:02,420 [INFO]  Saved checkpoint to "model/test_1_CC_Writing_imputer_many/model-0014.params"
2020-02-24 20:00:02,428 [INFO]  Epoch[14] Validation-cross-entropy=1.004125
2020-02-24 20:00:02,428 [INFO]  Epoch[14] Validation-CC_Writing-accuracy=0.000000
2020-02-24 20:00:02,488 [INFO]  Epoch[15] Batch [0-8]	Speed: 2378.77 samples/sec	cross-entropy=0.279009	CC_Writing-accuracy=0.000000
2020-02-24 20:00:02,538 [INFO]  Epoch[15] Train-cross-entropy=0.355043
2020-02-24 20:00:02,539 [INFO]  Epoch[15] Train-CC_Writing-accuracy=0.000000
2020-02-24 20:00:02,539 [INFO]  Epoch[15] Time cost=0.110
2020-02-24 20:00:02,542 [INFO]  Saved checkpoint to "model/test_1_CC_Writing_imputer_many/model-0015.params"
2020-02-24 20:00:02,554 [INFO]  Epoch[15] Validation-cross-entropy=0.774858
2020-02-24 20:00:02,555 [INFO]  Epoch[15] Validation-CC_Writing-accuracy=0.000000
2020-02-24 20:00:02,621 [INFO]  Epoch[16] Batch [0-8]	Speed: 2257.18 samples/sec	cross-entropy=0.382129	CC_Writing-accuracy=0.000000
2020-02-24 20:00:02,660 [INFO]  Epoch[16] Train-cross-entropy=0.417114
2020-02-24 20:00:02,661 [INFO]  Epoch[16] Train-CC_Writing-accuracy=0.000000
2020-02-24 20:00:02,662 [INFO]  Epoch[16] Time cost=0.106
2020-02-24 20:00:02,665 [INFO]  Saved checkpoint to "model/test_1_CC_Writing_imputer_many/model-0016.params"
2020-02-24 20:00:02,673 [INFO]  Epoch[16] Validation-cross-entropy=1.395241
2020-02-24 20:00:02,674 [INFO]  Epoch[16] Validation-CC_Writing-accuracy=0.000000
2020-02-24 20:00:02,729 [INFO]  Epoch[17] Batch [0-8]	Speed: 2590.65 samples/sec	cross-entropy=0.346243	CC_Writing-accuracy=0.000000
2020-02-24 20:00:02,768 [INFO]  Epoch[17] Train-cross-entropy=0.551876
2020-02-24 20:00:02,769 [INFO]  Epoch[17] Train-CC_Writing-accuracy=0.000000
2020-02-24 20:00:02,769 [INFO]  Epoch[17] Time cost=0.094
2020-02-24 20:00:02,772 [INFO]  Saved checkpoint to "model/test_1_CC_Writing_imputer_many/model-0017.params"
2020-02-24 20:00:02,781 [INFO]  Epoch[17] Validation-cross-entropy=1.678108
2020-02-24 20:00:02,782 [INFO]  Epoch[17] Validation-CC_Writing-accuracy=0.000000
2020-02-24 20:00:02,830 [INFO]  Epoch[18] Batch [0-8]	Speed: 2998.37 samples/sec	cross-entropy=0.400456	CC_Writing-accuracy=0.000000
2020-02-24 20:00:02,874 [INFO]  Epoch[18] Train-cross-entropy=0.663943
2020-02-24 20:00:02,875 [INFO]  Epoch[18] Train-CC_Writing-accuracy=0.000000
2020-02-24 20:00:02,876 [INFO]  Epoch[18] Time cost=0.093
2020-02-24 20:00:02,878 [INFO]  Saved checkpoint to "model/test_1_CC_Writing_imputer_many/model-0018.params"
2020-02-24 20:00:02,890 [INFO]  No improvement detected for 5 epochs compared to 0.6206535920500755 last error obtained: 3.1446945667266846, stopping here
2020-02-24 20:00:02,891 [INFO]  
========== done (2.1883246898651123 s) fit model
2020-02-24 20:00:04,949 [INFO]  
========== start: fit model
2020-02-24 20:00:04,950 [WARNING]  Already bound, ignoring bind()
2020-02-24 20:00:05,000 [INFO]  Epoch[0] Batch [0-8]	Speed: 2970.44 samples/sec	cross-entropy=8.988010	CC_Writing-accuracy=0.000000
2020-02-24 20:00:05,040 [INFO]  Epoch[0] Train-cross-entropy=6.581467
2020-02-24 20:00:05,041 [INFO]  Epoch[0] Train-CC_Writing-accuracy=0.000000
2020-02-24 20:00:05,041 [INFO]  Epoch[0] Time cost=0.090
2020-02-24 20:00:05,044 [INFO]  Saved checkpoint to "model/test_2_CC_Writing_imputer_many/model-0000.params"
2020-02-24 20:00:05,052 [INFO]  Epoch[0] Validation-cross-entropy=2.142068
2020-02-24 20:00:05,053 [INFO]  Epoch[0] Validation-CC_Writing-accuracy=0.000000
2020-02-24 20:00:05,101 [INFO]  Epoch[1] Batch [0-8]	Speed: 2997.75 samples/sec	cross-entropy=2.992041	CC_Writing-accuracy=0.000000
2020-02-24 20:00:05,140 [INFO]  Epoch[1] Train-cross-entropy=2.234469
2020-02-24 20:00:05,141 [INFO]  Epoch[1] Train-CC_Writing-accuracy=0.000000
2020-02-24 20:00:05,142 [INFO]  Epoch[1] Time cost=0.088
2020-02-24 20:00:05,145 [INFO]  Saved checkpoint to "model/test_2_CC_Writing_imputer_many/model-0001.params"
2020-02-24 20:00:05,153 [INFO]  Epoch[1] Validation-cross-entropy=0.455751
2020-02-24 20:00:05,154 [INFO]  Epoch[1] Validation-CC_Writing-accuracy=0.000000
2020-02-24 20:00:05,212 [INFO]  Epoch[2] Batch [0-8]	Speed: 2402.06 samples/sec	cross-entropy=1.358467	CC_Writing-accuracy=0.000000
2020-02-24 20:00:05,256 [INFO]  Epoch[2] Train-cross-entropy=0.768304
2020-02-24 20:00:05,257 [INFO]  Epoch[2] Train-CC_Writing-accuracy=0.000000
2020-02-24 20:00:05,258 [INFO]  Epoch[2] Time cost=0.103
2020-02-24 20:00:05,260 [INFO]  Saved checkpoint to "model/test_2_CC_Writing_imputer_many/model-0002.params"
2020-02-24 20:00:05,268 [INFO]  Epoch[2] Validation-cross-entropy=1.365448
2020-02-24 20:00:05,269 [INFO]  Epoch[2] Validation-CC_Writing-accuracy=0.000000
2020-02-24 20:00:05,317 [INFO]  Epoch[3] Batch [0-8]	Speed: 3011.83 samples/sec	cross-entropy=0.879624	CC_Writing-accuracy=0.000000
2020-02-24 20:00:05,356 [INFO]  Epoch[3] Train-cross-entropy=0.399880
2020-02-24 20:00:05,357 [INFO]  Epoch[3] Train-CC_Writing-accuracy=0.000000
2020-02-24 20:00:05,358 [INFO]  Epoch[3] Time cost=0.088
2020-02-24 20:00:05,361 [INFO]  Saved checkpoint to "model/test_2_CC_Writing_imputer_many/model-0003.params"
2020-02-24 20:00:05,369 [INFO]  Epoch[3] Validation-cross-entropy=2.880913
2020-02-24 20:00:05,370 [INFO]  Epoch[3] Validation-CC_Writing-accuracy=0.000000
2020-02-24 20:00:05,428 [INFO]  Epoch[4] Batch [0-8]	Speed: 2476.52 samples/sec	cross-entropy=0.565405	CC_Writing-accuracy=0.000000
2020-02-24 20:00:05,470 [INFO]  Epoch[4] Train-cross-entropy=0.319529
2020-02-24 20:00:05,471 [INFO]  Epoch[4] Train-CC_Writing-accuracy=0.000000
2020-02-24 20:00:05,472 [INFO]  Epoch[4] Time cost=0.101
2020-02-24 20:00:05,474 [INFO]  Saved checkpoint to "model/test_2_CC_Writing_imputer_many/model-0004.params"
2020-02-24 20:00:05,482 [INFO]  Epoch[4] Validation-cross-entropy=3.720533
2020-02-24 20:00:05,483 [INFO]  Epoch[4] Validation-CC_Writing-accuracy=0.000000
2020-02-24 20:00:05,538 [INFO]  Epoch[5] Batch [0-8]	Speed: 2579.14 samples/sec	cross-entropy=0.386458	CC_Writing-accuracy=0.000000
2020-02-24 20:00:05,577 [INFO]  Epoch[5] Train-cross-entropy=0.293722
2020-02-24 20:00:05,578 [INFO]  Epoch[5] Train-CC_Writing-accuracy=0.000000
2020-02-24 20:00:05,579 [INFO]  Epoch[5] Time cost=0.095
2020-02-24 20:00:05,582 [INFO]  Saved checkpoint to "model/test_2_CC_Writing_imputer_many/model-0005.params"
2020-02-24 20:00:05,590 [INFO]  Epoch[5] Validation-cross-entropy=4.107952
2020-02-24 20:00:05,591 [INFO]  Epoch[5] Validation-CC_Writing-accuracy=0.000000
2020-02-24 20:00:05,640 [INFO]  Epoch[6] Batch [0-8]	Speed: 3006.67 samples/sec	cross-entropy=0.304296	CC_Writing-accuracy=0.000000
2020-02-24 20:00:05,679 [INFO]  Epoch[6] Train-cross-entropy=0.273155
2020-02-24 20:00:05,680 [INFO]  Epoch[6] Train-CC_Writing-accuracy=0.000000
2020-02-24 20:00:05,681 [INFO]  Epoch[6] Time cost=0.089
2020-02-24 20:00:05,684 [INFO]  Saved checkpoint to "model/test_2_CC_Writing_imputer_many/model-0006.params"
2020-02-24 20:00:05,697 [INFO]  No improvement detected for 5 epochs compared to 0.4557507336139679 last error obtained: 4.003443598747253, stopping here
2020-02-24 20:00:05,698 [INFO]  
========== done (0.7491641044616699 s) fit model
2020-02-24 20:00:07,690 [INFO]  
========== start: fit model
2020-02-24 20:00:07,691 [WARNING]  Already bound, ignoring bind()
2020-02-24 20:00:07,741 [INFO]  Epoch[0] Batch [0-8]	Speed: 2990.77 samples/sec	cross-entropy=9.139471	CC_Writing-accuracy=0.000000
2020-02-24 20:00:07,782 [INFO]  Epoch[0] Train-cross-entropy=4.861195
2020-02-24 20:00:07,783 [INFO]  Epoch[0] Train-CC_Writing-accuracy=0.000000
2020-02-24 20:00:07,783 [INFO]  Epoch[0] Time cost=0.090
2020-02-24 20:00:07,786 [INFO]  Saved checkpoint to "model/test_3_CC_Writing_imputer_many/model-0000.params"
2020-02-24 20:00:07,794 [INFO]  Epoch[0] Validation-cross-entropy=2.500090
2020-02-24 20:00:07,795 [INFO]  Epoch[0] Validation-CC_Writing-accuracy=0.000000
2020-02-24 20:00:07,855 [INFO]  Epoch[1] Batch [0-8]	Speed: 2351.94 samples/sec	cross-entropy=2.181224	CC_Writing-accuracy=0.000000
2020-02-24 20:00:07,897 [INFO]  Epoch[1] Train-cross-entropy=1.670310
2020-02-24 20:00:07,897 [INFO]  Epoch[1] Train-CC_Writing-accuracy=0.000000
2020-02-24 20:00:07,898 [INFO]  Epoch[1] Time cost=0.103
2020-02-24 20:00:07,901 [INFO]  Saved checkpoint to "model/test_3_CC_Writing_imputer_many/model-0001.params"
2020-02-24 20:00:07,909 [INFO]  Epoch[1] Validation-cross-entropy=1.346370
2020-02-24 20:00:07,910 [INFO]  Epoch[1] Validation-CC_Writing-accuracy=0.000000
2020-02-24 20:00:07,960 [INFO]  Epoch[2] Batch [0-8]	Speed: 2851.18 samples/sec	cross-entropy=1.521428	CC_Writing-accuracy=0.000000
2020-02-24 20:00:08,013 [INFO]  Epoch[2] Train-cross-entropy=1.150645
2020-02-24 20:00:08,015 [INFO]  Epoch[2] Train-CC_Writing-accuracy=0.000000
2020-02-24 20:00:08,016 [INFO]  Epoch[2] Time cost=0.106
2020-02-24 20:00:08,020 [INFO]  Saved checkpoint to "model/test_3_CC_Writing_imputer_many/model-0002.params"
2020-02-24 20:00:08,033 [INFO]  Epoch[2] Validation-cross-entropy=1.300405
2020-02-24 20:00:08,034 [INFO]  Epoch[2] Validation-CC_Writing-accuracy=0.000000
2020-02-24 20:00:08,107 [INFO]  Epoch[3] Batch [0-8]	Speed: 1981.68 samples/sec	cross-entropy=1.122167	CC_Writing-accuracy=0.000000
2020-02-24 20:00:08,166 [INFO]  Epoch[3] Train-cross-entropy=0.900956
2020-02-24 20:00:08,168 [INFO]  Epoch[3] Train-CC_Writing-accuracy=0.000000
2020-02-24 20:00:08,169 [INFO]  Epoch[3] Time cost=0.134
2020-02-24 20:00:08,172 [INFO]  Saved checkpoint to "model/test_3_CC_Writing_imputer_many/model-0003.params"
2020-02-24 20:00:08,189 [INFO]  Epoch[3] Validation-cross-entropy=2.080983
2020-02-24 20:00:08,189 [INFO]  Epoch[3] Validation-CC_Writing-accuracy=0.000000
2020-02-24 20:00:08,259 [INFO]  Epoch[4] Batch [0-8]	Speed: 2145.19 samples/sec	cross-entropy=1.112512	CC_Writing-accuracy=0.000000
2020-02-24 20:00:08,302 [INFO]  Epoch[4] Train-cross-entropy=1.146016
2020-02-24 20:00:08,303 [INFO]  Epoch[4] Train-CC_Writing-accuracy=0.000000
2020-02-24 20:00:08,304 [INFO]  Epoch[4] Time cost=0.113
2020-02-24 20:00:08,306 [INFO]  Saved checkpoint to "model/test_3_CC_Writing_imputer_many/model-0004.params"
2020-02-24 20:00:08,314 [INFO]  Epoch[4] Validation-cross-entropy=4.123114
2020-02-24 20:00:08,315 [INFO]  Epoch[4] Validation-CC_Writing-accuracy=0.000000
2020-02-24 20:00:08,370 [INFO]  Epoch[5] Batch [0-8]	Speed: 2600.36 samples/sec	cross-entropy=1.335341	CC_Writing-accuracy=0.000000
2020-02-24 20:00:08,414 [INFO]  Epoch[5] Train-cross-entropy=1.724231
2020-02-24 20:00:08,415 [INFO]  Epoch[5] Train-CC_Writing-accuracy=0.000000
2020-02-24 20:00:08,416 [INFO]  Epoch[5] Time cost=0.100
2020-02-24 20:00:08,418 [INFO]  Saved checkpoint to "model/test_3_CC_Writing_imputer_many/model-0005.params"
2020-02-24 20:00:08,431 [INFO]  Epoch[5] Validation-cross-entropy=4.936327
2020-02-24 20:00:08,432 [INFO]  Epoch[5] Validation-CC_Writing-accuracy=0.000000
2020-02-24 20:00:08,484 [INFO]  Epoch[6] Batch [0-8]	Speed: 2781.25 samples/sec	cross-entropy=1.745064	CC_Writing-accuracy=0.000000
2020-02-24 20:00:08,523 [INFO]  Epoch[6] Train-cross-entropy=2.376941
2020-02-24 20:00:08,523 [INFO]  Epoch[6] Train-CC_Writing-accuracy=0.000000
2020-02-24 20:00:08,524 [INFO]  Epoch[6] Time cost=0.091
2020-02-24 20:00:08,527 [INFO]  Saved checkpoint to "model/test_3_CC_Writing_imputer_many/model-0006.params"
2020-02-24 20:00:08,535 [INFO]  No improvement detected for 5 epochs compared to 1.3463702499866486 last error obtained: 2.3456807136535645, stopping here
2020-02-24 20:00:08,536 [INFO]  
========== done (0.8453853130340576 s) fit model
2020-02-24 20:00:10,600 [INFO]  
========== start: fit model
2020-02-24 20:00:10,601 [WARNING]  Already bound, ignoring bind()
2020-02-24 20:00:10,654 [INFO]  Epoch[0] Batch [0-8]	Speed: 2737.29 samples/sec	cross-entropy=8.888421	CC_Writing-accuracy=0.000000
2020-02-24 20:00:10,695 [INFO]  Epoch[0] Train-cross-entropy=4.421570
2020-02-24 20:00:10,696 [INFO]  Epoch[0] Train-CC_Writing-accuracy=0.000000
2020-02-24 20:00:10,697 [INFO]  Epoch[0] Time cost=0.094
2020-02-24 20:00:10,699 [INFO]  Saved checkpoint to "model/test_4_CC_Writing_imputer_many/model-0000.params"
2020-02-24 20:00:10,708 [INFO]  Epoch[0] Validation-cross-entropy=2.010794
2020-02-24 20:00:10,709 [INFO]  Epoch[0] Validation-CC_Writing-accuracy=0.000000
2020-02-24 20:00:10,758 [INFO]  Epoch[1] Batch [0-8]	Speed: 2965.81 samples/sec	cross-entropy=2.030297	CC_Writing-accuracy=0.000000
2020-02-24 20:00:10,804 [INFO]  Epoch[1] Train-cross-entropy=1.869127
2020-02-24 20:00:10,805 [INFO]  Epoch[1] Train-CC_Writing-accuracy=0.000000
2020-02-24 20:00:10,806 [INFO]  Epoch[1] Time cost=0.096
2020-02-24 20:00:10,808 [INFO]  Saved checkpoint to "model/test_4_CC_Writing_imputer_many/model-0001.params"
2020-02-24 20:00:10,816 [INFO]  Epoch[1] Validation-cross-entropy=0.946060
2020-02-24 20:00:10,817 [INFO]  Epoch[1] Validation-CC_Writing-accuracy=0.000000
2020-02-24 20:00:10,870 [INFO]  Epoch[2] Batch [0-8]	Speed: 2705.53 samples/sec	cross-entropy=1.440176	CC_Writing-accuracy=0.000000
2020-02-24 20:00:10,910 [INFO]  Epoch[2] Train-cross-entropy=1.101410
2020-02-24 20:00:10,911 [INFO]  Epoch[2] Train-CC_Writing-accuracy=0.000000
2020-02-24 20:00:10,911 [INFO]  Epoch[2] Time cost=0.093
2020-02-24 20:00:10,914 [INFO]  Saved checkpoint to "model/test_4_CC_Writing_imputer_many/model-0002.params"
2020-02-24 20:00:10,922 [INFO]  Epoch[2] Validation-cross-entropy=1.512321
2020-02-24 20:00:10,923 [INFO]  Epoch[2] Validation-CC_Writing-accuracy=0.000000
2020-02-24 20:00:10,972 [INFO]  Epoch[3] Batch [0-8]	Speed: 2973.07 samples/sec	cross-entropy=1.030118	CC_Writing-accuracy=0.000000
2020-02-24 20:00:11,011 [INFO]  Epoch[3] Train-cross-entropy=0.852393
2020-02-24 20:00:11,012 [INFO]  Epoch[3] Train-CC_Writing-accuracy=0.000000
2020-02-24 20:00:11,013 [INFO]  Epoch[3] Time cost=0.090
2020-02-24 20:00:11,016 [INFO]  Saved checkpoint to "model/test_4_CC_Writing_imputer_many/model-0003.params"
2020-02-24 20:00:11,025 [INFO]  Epoch[3] Validation-cross-entropy=2.605390
2020-02-24 20:00:11,026 [INFO]  Epoch[3] Validation-CC_Writing-accuracy=0.000000
2020-02-24 20:00:11,079 [INFO]  Epoch[4] Batch [0-8]	Speed: 2716.13 samples/sec	cross-entropy=0.755892	CC_Writing-accuracy=0.000000
2020-02-24 20:00:11,119 [INFO]  Epoch[4] Train-cross-entropy=0.771500
2020-02-24 20:00:11,120 [INFO]  Epoch[4] Train-CC_Writing-accuracy=0.000000
2020-02-24 20:00:11,121 [INFO]  Epoch[4] Time cost=0.094
2020-02-24 20:00:11,124 [INFO]  Saved checkpoint to "model/test_4_CC_Writing_imputer_many/model-0004.params"
2020-02-24 20:00:11,132 [INFO]  Epoch[4] Validation-cross-entropy=3.752880
2020-02-24 20:00:11,133 [INFO]  Epoch[4] Validation-CC_Writing-accuracy=0.000000
2020-02-24 20:00:11,182 [INFO]  Epoch[5] Batch [0-8]	Speed: 2950.46 samples/sec	cross-entropy=0.523216	CC_Writing-accuracy=0.000000
2020-02-24 20:00:11,221 [INFO]  Epoch[5] Train-cross-entropy=0.776469
2020-02-24 20:00:11,222 [INFO]  Epoch[5] Train-CC_Writing-accuracy=0.000000
2020-02-24 20:00:11,223 [INFO]  Epoch[5] Time cost=0.089
2020-02-24 20:00:11,225 [INFO]  Saved checkpoint to "model/test_4_CC_Writing_imputer_many/model-0005.params"
2020-02-24 20:00:11,234 [INFO]  Epoch[5] Validation-cross-entropy=5.125112
2020-02-24 20:00:11,235 [INFO]  Epoch[5] Validation-CC_Writing-accuracy=0.000000
2020-02-24 20:00:11,283 [INFO]  Epoch[6] Batch [0-8]	Speed: 3022.02 samples/sec	cross-entropy=0.504477	CC_Writing-accuracy=0.000000
2020-02-24 20:00:11,322 [INFO]  Epoch[6] Train-cross-entropy=0.840219
2020-02-24 20:00:11,323 [INFO]  Epoch[6] Train-CC_Writing-accuracy=0.000000
2020-02-24 20:00:11,324 [INFO]  Epoch[6] Time cost=0.088
2020-02-24 20:00:11,326 [INFO]  Saved checkpoint to "model/test_4_CC_Writing_imputer_many/model-0006.params"
2020-02-24 20:00:11,334 [INFO]  No improvement detected for 5 epochs compared to 0.9460602402687073 last error obtained: 6.964802086353302, stopping here
2020-02-24 20:00:11,335 [INFO]  
========== done (0.7352662086486816 s) fit model
2020-02-24 20:00:12,926 [INFO]  
========== start: fit model
2020-02-24 20:00:12,927 [WARNING]  Already bound, ignoring bind()
2020-02-24 20:00:12,981 [INFO]  Epoch[0] Batch [0-9]	Speed: 3084.80 samples/sec	cross-entropy=7.008474	CC_Texts-accuracy=0.000000
2020-02-24 20:00:13,020 [INFO]  Epoch[0] Train-cross-entropy=2.999977
2020-02-24 20:00:13,021 [INFO]  Epoch[0] Train-CC_Texts-accuracy=0.000000
2020-02-24 20:00:13,021 [INFO]  Epoch[0] Time cost=0.093
2020-02-24 20:00:13,024 [INFO]  Saved checkpoint to "model/test_0_CC_Texts_imputer_many/model-0000.params"
2020-02-24 20:00:13,032 [INFO]  Epoch[0] Validation-cross-entropy=1.665531
2020-02-24 20:00:13,033 [INFO]  Epoch[0] Validation-CC_Texts-accuracy=0.000000
2020-02-24 20:00:13,086 [INFO]  Epoch[1] Batch [0-9]	Speed: 3047.48 samples/sec	cross-entropy=1.438620	CC_Texts-accuracy=0.000000
2020-02-24 20:00:13,125 [INFO]  Epoch[1] Train-cross-entropy=0.924355
2020-02-24 20:00:13,126 [INFO]  Epoch[1] Train-CC_Texts-accuracy=0.000000
2020-02-24 20:00:13,127 [INFO]  Epoch[1] Time cost=0.093
2020-02-24 20:00:13,130 [INFO]  Saved checkpoint to "model/test_0_CC_Texts_imputer_many/model-0001.params"
2020-02-24 20:00:13,138 [INFO]  Epoch[1] Validation-cross-entropy=0.540923
2020-02-24 20:00:13,139 [INFO]  Epoch[1] Validation-CC_Texts-accuracy=0.000000
2020-02-24 20:00:13,195 [INFO]  Epoch[2] Batch [0-9]	Speed: 2889.65 samples/sec	cross-entropy=0.622129	CC_Texts-accuracy=0.000000
2020-02-24 20:00:13,234 [INFO]  Epoch[2] Train-cross-entropy=0.535267
2020-02-24 20:00:13,235 [INFO]  Epoch[2] Train-CC_Texts-accuracy=0.000000
2020-02-24 20:00:13,235 [INFO]  Epoch[2] Time cost=0.095
2020-02-24 20:00:13,238 [INFO]  Saved checkpoint to "model/test_0_CC_Texts_imputer_many/model-0002.params"
2020-02-24 20:00:13,246 [INFO]  Epoch[2] Validation-cross-entropy=0.199838
2020-02-24 20:00:13,247 [INFO]  Epoch[2] Validation-CC_Texts-accuracy=0.000000
2020-02-24 20:00:13,300 [INFO]  Epoch[3] Batch [0-9]	Speed: 3056.14 samples/sec	cross-entropy=0.316929	CC_Texts-accuracy=0.000000
2020-02-24 20:00:13,339 [INFO]  Epoch[3] Train-cross-entropy=0.304415
2020-02-24 20:00:13,340 [INFO]  Epoch[3] Train-CC_Texts-accuracy=0.000000
2020-02-24 20:00:13,341 [INFO]  Epoch[3] Time cost=0.093
2020-02-24 20:00:13,344 [INFO]  Saved checkpoint to "model/test_0_CC_Texts_imputer_many/model-0003.params"
2020-02-24 20:00:13,352 [INFO]  Epoch[3] Validation-cross-entropy=0.242397
2020-02-24 20:00:13,353 [INFO]  Epoch[3] Validation-CC_Texts-accuracy=0.000000
2020-02-24 20:00:13,406 [INFO]  Epoch[4] Batch [0-9]	Speed: 3065.97 samples/sec	cross-entropy=0.225307	CC_Texts-accuracy=0.000000
2020-02-24 20:00:13,445 [INFO]  Epoch[4] Train-cross-entropy=0.216315
2020-02-24 20:00:13,446 [INFO]  Epoch[4] Train-CC_Texts-accuracy=0.000000
2020-02-24 20:00:13,446 [INFO]  Epoch[4] Time cost=0.092
2020-02-24 20:00:13,449 [INFO]  Saved checkpoint to "model/test_0_CC_Texts_imputer_many/model-0004.params"
2020-02-24 20:00:13,457 [INFO]  Epoch[4] Validation-cross-entropy=0.228414
2020-02-24 20:00:13,458 [INFO]  Epoch[4] Validation-CC_Texts-accuracy=0.000000
2020-02-24 20:00:13,523 [INFO]  Epoch[5] Batch [0-9]	Speed: 2413.16 samples/sec	cross-entropy=0.205107	CC_Texts-accuracy=0.000000
2020-02-24 20:00:13,582 [INFO]  Epoch[5] Train-cross-entropy=0.171642
2020-02-24 20:00:13,583 [INFO]  Epoch[5] Train-CC_Texts-accuracy=0.000000
2020-02-24 20:00:13,584 [INFO]  Epoch[5] Time cost=0.125
2020-02-24 20:00:13,587 [INFO]  Saved checkpoint to "model/test_0_CC_Texts_imputer_many/model-0005.params"
2020-02-24 20:00:13,599 [INFO]  Epoch[5] Validation-cross-entropy=0.241296
2020-02-24 20:00:13,600 [INFO]  Epoch[5] Validation-CC_Texts-accuracy=0.000000
2020-02-24 20:00:13,671 [INFO]  Epoch[6] Batch [0-9]	Speed: 2351.78 samples/sec	cross-entropy=0.195225	CC_Texts-accuracy=0.000000
2020-02-24 20:00:13,716 [INFO]  Epoch[6] Train-cross-entropy=0.248841
2020-02-24 20:00:13,718 [INFO]  Epoch[6] Train-CC_Texts-accuracy=0.000000
2020-02-24 20:00:13,719 [INFO]  Epoch[6] Time cost=0.117
2020-02-24 20:00:13,723 [INFO]  Saved checkpoint to "model/test_0_CC_Texts_imputer_many/model-0006.params"
2020-02-24 20:00:13,733 [INFO]  Epoch[6] Validation-cross-entropy=0.249441
2020-02-24 20:00:13,735 [INFO]  Epoch[6] Validation-CC_Texts-accuracy=0.000000
2020-02-24 20:00:13,804 [INFO]  Epoch[7] Batch [0-9]	Speed: 2401.53 samples/sec	cross-entropy=0.246948	CC_Texts-accuracy=0.000000
2020-02-24 20:00:13,847 [INFO]  Epoch[7] Train-cross-entropy=0.276846
2020-02-24 20:00:13,848 [INFO]  Epoch[7] Train-CC_Texts-accuracy=0.000000
2020-02-24 20:00:13,849 [INFO]  Epoch[7] Time cost=0.111
2020-02-24 20:00:13,852 [INFO]  Saved checkpoint to "model/test_0_CC_Texts_imputer_many/model-0007.params"
2020-02-24 20:00:13,860 [INFO]  No improvement detected for 5 epochs compared to 0.19983796030282974 last error obtained: 0.6088014990091324, stopping here
2020-02-24 20:00:13,861 [INFO]  
========== done (0.9342606067657471 s) fit model
2020-02-24 20:00:15,219 [INFO]  
========== start: fit model
2020-02-24 20:00:15,220 [WARNING]  Already bound, ignoring bind()
2020-02-24 20:00:15,274 [INFO]  Epoch[0] Batch [0-9]	Speed: 3065.92 samples/sec	cross-entropy=7.681938	CC_Texts-accuracy=0.000000
2020-02-24 20:00:15,313 [INFO]  Epoch[0] Train-cross-entropy=3.200599
2020-02-24 20:00:15,314 [INFO]  Epoch[0] Train-CC_Texts-accuracy=0.000000
2020-02-24 20:00:15,315 [INFO]  Epoch[0] Time cost=0.093
2020-02-24 20:00:15,318 [INFO]  Saved checkpoint to "model/test_1_CC_Texts_imputer_many/model-0000.params"
2020-02-24 20:00:15,326 [INFO]  Epoch[0] Validation-cross-entropy=10.445217
2020-02-24 20:00:15,327 [INFO]  Epoch[0] Validation-CC_Texts-accuracy=0.000000
2020-02-24 20:00:15,382 [INFO]  Epoch[1] Batch [0-9]	Speed: 2956.90 samples/sec	cross-entropy=1.613174	CC_Texts-accuracy=0.000000
2020-02-24 20:00:15,420 [INFO]  Epoch[1] Train-cross-entropy=1.333112
2020-02-24 20:00:15,421 [INFO]  Epoch[1] Train-CC_Texts-accuracy=0.000000
2020-02-24 20:00:15,422 [INFO]  Epoch[1] Time cost=0.094
2020-02-24 20:00:15,425 [INFO]  Saved checkpoint to "model/test_1_CC_Texts_imputer_many/model-0001.params"
2020-02-24 20:00:15,433 [INFO]  Epoch[1] Validation-cross-entropy=35.052896
2020-02-24 20:00:15,434 [INFO]  Epoch[1] Validation-CC_Texts-accuracy=0.000000
2020-02-24 20:00:15,486 [INFO]  Epoch[2] Batch [0-9]	Speed: 3067.99 samples/sec	cross-entropy=0.827534	CC_Texts-accuracy=0.000000
2020-02-24 20:00:15,525 [INFO]  Epoch[2] Train-cross-entropy=0.673741
2020-02-24 20:00:15,526 [INFO]  Epoch[2] Train-CC_Texts-accuracy=0.000000
2020-02-24 20:00:15,527 [INFO]  Epoch[2] Time cost=0.092
2020-02-24 20:00:15,529 [INFO]  Saved checkpoint to "model/test_1_CC_Texts_imputer_many/model-0002.params"
2020-02-24 20:00:15,538 [INFO]  Epoch[2] Validation-cross-entropy=75.393357
2020-02-24 20:00:15,539 [INFO]  Epoch[2] Validation-CC_Texts-accuracy=0.000000
2020-02-24 20:00:15,591 [INFO]  Epoch[3] Batch [0-9]	Speed: 3075.50 samples/sec	cross-entropy=0.519016	CC_Texts-accuracy=0.000000
2020-02-24 20:00:15,630 [INFO]  Epoch[3] Train-cross-entropy=0.436947
2020-02-24 20:00:15,631 [INFO]  Epoch[3] Train-CC_Texts-accuracy=0.000000
2020-02-24 20:00:15,632 [INFO]  Epoch[3] Time cost=0.092
2020-02-24 20:00:15,635 [INFO]  Saved checkpoint to "model/test_1_CC_Texts_imputer_many/model-0003.params"
2020-02-24 20:00:15,643 [INFO]  Epoch[3] Validation-cross-entropy=26.857414
2020-02-24 20:00:15,644 [INFO]  Epoch[3] Validation-CC_Texts-accuracy=0.000000
2020-02-24 20:00:15,706 [INFO]  Epoch[4] Batch [0-9]	Speed: 2518.14 samples/sec	cross-entropy=0.310299	CC_Texts-accuracy=0.000000
2020-02-24 20:00:15,745 [INFO]  Epoch[4] Train-cross-entropy=0.286663
2020-02-24 20:00:15,746 [INFO]  Epoch[4] Train-CC_Texts-accuracy=0.000000
2020-02-24 20:00:15,747 [INFO]  Epoch[4] Time cost=0.103
2020-02-24 20:00:15,750 [INFO]  Saved checkpoint to "model/test_1_CC_Texts_imputer_many/model-0004.params"
2020-02-24 20:00:15,758 [INFO]  Epoch[4] Validation-cross-entropy=60.490462
2020-02-24 20:00:15,759 [INFO]  Epoch[4] Validation-CC_Texts-accuracy=0.000000
2020-02-24 20:00:15,811 [INFO]  Epoch[5] Batch [0-9]	Speed: 3072.78 samples/sec	cross-entropy=0.259624	CC_Texts-accuracy=0.000000
2020-02-24 20:00:15,850 [INFO]  Epoch[5] Train-cross-entropy=0.226373
2020-02-24 20:00:15,852 [INFO]  Epoch[5] Train-CC_Texts-accuracy=0.000000
2020-02-24 20:00:15,852 [INFO]  Epoch[5] Time cost=0.093
2020-02-24 20:00:15,856 [INFO]  Saved checkpoint to "model/test_1_CC_Texts_imputer_many/model-0005.params"
2020-02-24 20:00:15,864 [INFO]  No improvement detected for 5 epochs compared to 10.44521701335907 last error obtained: 127.69202071428299, stopping here
2020-02-24 20:00:15,865 [INFO]  
========== done (0.646439790725708 s) fit model
2020-02-24 20:00:17,224 [INFO]  
========== start: fit model
2020-02-24 20:00:17,224 [WARNING]  Already bound, ignoring bind()
2020-02-24 20:00:17,280 [INFO]  Epoch[0] Batch [0-9]	Speed: 2943.66 samples/sec	cross-entropy=7.349862	CC_Texts-accuracy=0.000000
2020-02-24 20:00:17,320 [INFO]  Epoch[0] Train-cross-entropy=4.053508
2020-02-24 20:00:17,321 [INFO]  Epoch[0] Train-CC_Texts-accuracy=0.000000
2020-02-24 20:00:17,322 [INFO]  Epoch[0] Time cost=0.096
2020-02-24 20:00:17,325 [INFO]  Saved checkpoint to "model/test_2_CC_Texts_imputer_many/model-0000.params"
2020-02-24 20:00:17,334 [INFO]  Epoch[0] Validation-cross-entropy=3.908203
2020-02-24 20:00:17,335 [INFO]  Epoch[0] Validation-CC_Texts-accuracy=0.000000
2020-02-24 20:00:17,392 [INFO]  Epoch[1] Batch [0-9]	Speed: 2831.29 samples/sec	cross-entropy=1.602866	CC_Texts-accuracy=0.000000
2020-02-24 20:00:17,431 [INFO]  Epoch[1] Train-cross-entropy=1.353914
2020-02-24 20:00:17,432 [INFO]  Epoch[1] Train-CC_Texts-accuracy=0.000000
2020-02-24 20:00:17,433 [INFO]  Epoch[1] Time cost=0.097
2020-02-24 20:00:17,436 [INFO]  Saved checkpoint to "model/test_2_CC_Texts_imputer_many/model-0001.params"
2020-02-24 20:00:17,444 [INFO]  Epoch[1] Validation-cross-entropy=1.852583
2020-02-24 20:00:17,445 [INFO]  Epoch[1] Validation-CC_Texts-accuracy=0.000000
2020-02-24 20:00:17,503 [INFO]  Epoch[2] Batch [0-9]	Speed: 2806.86 samples/sec	cross-entropy=0.772629	CC_Texts-accuracy=0.000000
2020-02-24 20:00:17,543 [INFO]  Epoch[2] Train-cross-entropy=0.675949
2020-02-24 20:00:17,544 [INFO]  Epoch[2] Train-CC_Texts-accuracy=0.000000
2020-02-24 20:00:17,545 [INFO]  Epoch[2] Time cost=0.098
2020-02-24 20:00:17,548 [INFO]  Saved checkpoint to "model/test_2_CC_Texts_imputer_many/model-0002.params"
2020-02-24 20:00:17,557 [INFO]  Epoch[2] Validation-cross-entropy=1.081382
2020-02-24 20:00:17,558 [INFO]  Epoch[2] Validation-CC_Texts-accuracy=0.000000
2020-02-24 20:00:17,614 [INFO]  Epoch[3] Batch [0-9]	Speed: 2843.50 samples/sec	cross-entropy=0.500992	CC_Texts-accuracy=0.000000
2020-02-24 20:00:17,660 [INFO]  Epoch[3] Train-cross-entropy=0.452241
2020-02-24 20:00:17,661 [INFO]  Epoch[3] Train-CC_Texts-accuracy=0.000000
2020-02-24 20:00:17,662 [INFO]  Epoch[3] Time cost=0.103
2020-02-24 20:00:17,665 [INFO]  Saved checkpoint to "model/test_2_CC_Texts_imputer_many/model-0003.params"
2020-02-24 20:00:17,674 [INFO]  Epoch[3] Validation-cross-entropy=0.669369
2020-02-24 20:00:17,675 [INFO]  Epoch[3] Validation-CC_Texts-accuracy=0.000000
2020-02-24 20:00:17,731 [INFO]  Epoch[4] Batch [0-9]	Speed: 2972.02 samples/sec	cross-entropy=0.370156	CC_Texts-accuracy=0.000000
2020-02-24 20:00:17,771 [INFO]  Epoch[4] Train-cross-entropy=0.353182
2020-02-24 20:00:17,772 [INFO]  Epoch[4] Train-CC_Texts-accuracy=0.000000
2020-02-24 20:00:17,773 [INFO]  Epoch[4] Time cost=0.097
2020-02-24 20:00:17,776 [INFO]  Saved checkpoint to "model/test_2_CC_Texts_imputer_many/model-0004.params"
2020-02-24 20:00:17,784 [INFO]  Epoch[4] Validation-cross-entropy=0.630905
2020-02-24 20:00:17,785 [INFO]  Epoch[4] Validation-CC_Texts-accuracy=0.000000
2020-02-24 20:00:17,838 [INFO]  Epoch[5] Batch [0-9]	Speed: 3026.71 samples/sec	cross-entropy=0.281120	CC_Texts-accuracy=0.000000
2020-02-24 20:00:17,877 [INFO]  Epoch[5] Train-cross-entropy=0.274500
2020-02-24 20:00:17,879 [INFO]  Epoch[5] Train-CC_Texts-accuracy=0.000000
2020-02-24 20:00:17,880 [INFO]  Epoch[5] Time cost=0.094
2020-02-24 20:00:17,883 [INFO]  Saved checkpoint to "model/test_2_CC_Texts_imputer_many/model-0005.params"
2020-02-24 20:00:17,891 [INFO]  Epoch[5] Validation-cross-entropy=0.619569
2020-02-24 20:00:17,892 [INFO]  Epoch[5] Validation-CC_Texts-accuracy=0.000000
2020-02-24 20:00:17,952 [INFO]  Epoch[6] Batch [0-9]	Speed: 2664.70 samples/sec	cross-entropy=0.212951	CC_Texts-accuracy=0.000000
2020-02-24 20:00:17,991 [INFO]  Epoch[6] Train-cross-entropy=0.234840
2020-02-24 20:00:17,992 [INFO]  Epoch[6] Train-CC_Texts-accuracy=0.000000
2020-02-24 20:00:17,993 [INFO]  Epoch[6] Time cost=0.100
2020-02-24 20:00:17,996 [INFO]  Saved checkpoint to "model/test_2_CC_Texts_imputer_many/model-0006.params"
2020-02-24 20:00:18,004 [INFO]  Epoch[6] Validation-cross-entropy=0.419302
2020-02-24 20:00:18,005 [INFO]  Epoch[6] Validation-CC_Texts-accuracy=0.000000
2020-02-24 20:00:18,059 [INFO]  Epoch[7] Batch [0-9]	Speed: 2969.61 samples/sec	cross-entropy=0.171869	CC_Texts-accuracy=0.000000
2020-02-24 20:00:18,098 [INFO]  Epoch[7] Train-cross-entropy=0.217858
2020-02-24 20:00:18,099 [INFO]  Epoch[7] Train-CC_Texts-accuracy=0.000000
2020-02-24 20:00:18,100 [INFO]  Epoch[7] Time cost=0.095
2020-02-24 20:00:18,103 [INFO]  Saved checkpoint to "model/test_2_CC_Texts_imputer_many/model-0007.params"
2020-02-24 20:00:18,112 [INFO]  Epoch[7] Validation-cross-entropy=0.329691
2020-02-24 20:00:18,113 [INFO]  Epoch[7] Validation-CC_Texts-accuracy=0.000000
2020-02-24 20:00:18,169 [INFO]  Epoch[8] Batch [0-9]	Speed: 2848.76 samples/sec	cross-entropy=0.181385	CC_Texts-accuracy=0.000000
2020-02-24 20:00:18,209 [INFO]  Epoch[8] Train-cross-entropy=0.268757
2020-02-24 20:00:18,210 [INFO]  Epoch[8] Train-CC_Texts-accuracy=0.000000
2020-02-24 20:00:18,211 [INFO]  Epoch[8] Time cost=0.097
2020-02-24 20:00:18,214 [INFO]  Saved checkpoint to "model/test_2_CC_Texts_imputer_many/model-0008.params"
2020-02-24 20:00:18,222 [INFO]  Epoch[8] Validation-cross-entropy=0.514085
2020-02-24 20:00:18,224 [INFO]  Epoch[8] Validation-CC_Texts-accuracy=0.000000
2020-02-24 20:00:18,280 [INFO]  Epoch[9] Batch [0-9]	Speed: 2820.85 samples/sec	cross-entropy=0.288449	CC_Texts-accuracy=0.000000
2020-02-24 20:00:18,319 [INFO]  Epoch[9] Train-cross-entropy=0.275074
2020-02-24 20:00:18,320 [INFO]  Epoch[9] Train-CC_Texts-accuracy=0.000000
2020-02-24 20:00:18,321 [INFO]  Epoch[9] Time cost=0.097
2020-02-24 20:00:18,324 [INFO]  Saved checkpoint to "model/test_2_CC_Texts_imputer_many/model-0009.params"
2020-02-24 20:00:18,332 [INFO]  Epoch[9] Validation-cross-entropy=0.518395
2020-02-24 20:00:18,333 [INFO]  Epoch[9] Validation-CC_Texts-accuracy=0.000000
2020-02-24 20:00:18,385 [INFO]  Epoch[10] Batch [0-9]	Speed: 3066.39 samples/sec	cross-entropy=0.436953	CC_Texts-accuracy=0.000000
2020-02-24 20:00:18,428 [INFO]  Epoch[10] Train-cross-entropy=0.377306
2020-02-24 20:00:18,429 [INFO]  Epoch[10] Train-CC_Texts-accuracy=0.000000
2020-02-24 20:00:18,430 [INFO]  Epoch[10] Time cost=0.097
2020-02-24 20:00:18,433 [INFO]  Saved checkpoint to "model/test_2_CC_Texts_imputer_many/model-0010.params"
2020-02-24 20:00:18,441 [INFO]  Epoch[10] Validation-cross-entropy=0.533821
2020-02-24 20:00:18,442 [INFO]  Epoch[10] Validation-CC_Texts-accuracy=0.000000
2020-02-24 20:00:18,508 [INFO]  Epoch[11] Batch [0-9]	Speed: 2385.14 samples/sec	cross-entropy=0.272806	CC_Texts-accuracy=0.000000
2020-02-24 20:00:18,559 [INFO]  Epoch[11] Train-cross-entropy=0.492764
2020-02-24 20:00:18,560 [INFO]  Epoch[11] Train-CC_Texts-accuracy=0.000000
2020-02-24 20:00:18,560 [INFO]  Epoch[11] Time cost=0.118
2020-02-24 20:00:18,563 [INFO]  Saved checkpoint to "model/test_2_CC_Texts_imputer_many/model-0011.params"
2020-02-24 20:00:18,575 [INFO]  No improvement detected for 5 epochs compared to 0.4193022698163986 last error obtained: 1.5267364382743835, stopping here
2020-02-24 20:00:18,577 [INFO]  
========== done (1.3530335426330566 s) fit model
2020-02-24 20:00:19,893 [INFO]  
========== start: fit model
2020-02-24 20:00:19,894 [WARNING]  Already bound, ignoring bind()
2020-02-24 20:00:19,954 [INFO]  Epoch[0] Batch [0-9]	Speed: 2699.31 samples/sec	cross-entropy=7.516159	CC_Texts-accuracy=0.000000
2020-02-24 20:00:19,994 [INFO]  Epoch[0] Train-cross-entropy=4.126566
2020-02-24 20:00:19,995 [INFO]  Epoch[0] Train-CC_Texts-accuracy=0.000000
2020-02-24 20:00:19,996 [INFO]  Epoch[0] Time cost=0.100
2020-02-24 20:00:19,999 [INFO]  Saved checkpoint to "model/test_3_CC_Texts_imputer_many/model-0000.params"
2020-02-24 20:00:20,007 [INFO]  Epoch[0] Validation-cross-entropy=3.434962
2020-02-24 20:00:20,008 [INFO]  Epoch[0] Validation-CC_Texts-accuracy=0.000000
2020-02-24 20:00:20,070 [INFO]  Epoch[1] Batch [0-9]	Speed: 2557.05 samples/sec	cross-entropy=1.241023	CC_Texts-accuracy=0.000000
2020-02-24 20:00:20,108 [INFO]  Epoch[1] Train-cross-entropy=1.494480
2020-02-24 20:00:20,109 [INFO]  Epoch[1] Train-CC_Texts-accuracy=0.000000
2020-02-24 20:00:20,110 [INFO]  Epoch[1] Time cost=0.102
2020-02-24 20:00:20,113 [INFO]  Saved checkpoint to "model/test_3_CC_Texts_imputer_many/model-0001.params"
2020-02-24 20:00:20,121 [INFO]  Epoch[1] Validation-cross-entropy=1.498231
2020-02-24 20:00:20,122 [INFO]  Epoch[1] Validation-CC_Texts-accuracy=0.000000
2020-02-24 20:00:20,175 [INFO]  Epoch[2] Batch [0-9]	Speed: 3034.81 samples/sec	cross-entropy=0.651275	CC_Texts-accuracy=0.000000
2020-02-24 20:00:20,215 [INFO]  Epoch[2] Train-cross-entropy=0.649911
2020-02-24 20:00:20,216 [INFO]  Epoch[2] Train-CC_Texts-accuracy=0.000000
2020-02-24 20:00:20,217 [INFO]  Epoch[2] Time cost=0.094
2020-02-24 20:00:20,220 [INFO]  Saved checkpoint to "model/test_3_CC_Texts_imputer_many/model-0002.params"
2020-02-24 20:00:20,228 [INFO]  Epoch[2] Validation-cross-entropy=0.792471
2020-02-24 20:00:20,229 [INFO]  Epoch[2] Validation-CC_Texts-accuracy=0.000000
2020-02-24 20:00:20,286 [INFO]  Epoch[3] Batch [0-9]	Speed: 2808.70 samples/sec	cross-entropy=0.457954	CC_Texts-accuracy=0.000000
2020-02-24 20:00:20,326 [INFO]  Epoch[3] Train-cross-entropy=0.451529
2020-02-24 20:00:20,328 [INFO]  Epoch[3] Train-CC_Texts-accuracy=0.000000
2020-02-24 20:00:20,329 [INFO]  Epoch[3] Time cost=0.098
2020-02-24 20:00:20,332 [INFO]  Saved checkpoint to "model/test_3_CC_Texts_imputer_many/model-0003.params"
2020-02-24 20:00:20,340 [INFO]  Epoch[3] Validation-cross-entropy=0.582695
2020-02-24 20:00:20,341 [INFO]  Epoch[3] Validation-CC_Texts-accuracy=0.000000
2020-02-24 20:00:20,398 [INFO]  Epoch[4] Batch [0-9]	Speed: 2817.07 samples/sec	cross-entropy=0.282138	CC_Texts-accuracy=0.000000
2020-02-24 20:00:20,438 [INFO]  Epoch[4] Train-cross-entropy=0.243250
2020-02-24 20:00:20,439 [INFO]  Epoch[4] Train-CC_Texts-accuracy=0.000000
2020-02-24 20:00:20,440 [INFO]  Epoch[4] Time cost=0.098
2020-02-24 20:00:20,443 [INFO]  Saved checkpoint to "model/test_3_CC_Texts_imputer_many/model-0004.params"
2020-02-24 20:00:20,452 [INFO]  Epoch[4] Validation-cross-entropy=0.616973
2020-02-24 20:00:20,453 [INFO]  Epoch[4] Validation-CC_Texts-accuracy=0.000000
2020-02-24 20:00:20,506 [INFO]  Epoch[5] Batch [0-9]	Speed: 3020.37 samples/sec	cross-entropy=0.172207	CC_Texts-accuracy=0.000000
2020-02-24 20:00:20,547 [INFO]  Epoch[5] Train-cross-entropy=0.224375
2020-02-24 20:00:20,548 [INFO]  Epoch[5] Train-CC_Texts-accuracy=0.000000
2020-02-24 20:00:20,549 [INFO]  Epoch[5] Time cost=0.095
2020-02-24 20:00:20,552 [INFO]  Saved checkpoint to "model/test_3_CC_Texts_imputer_many/model-0005.params"
2020-02-24 20:00:20,560 [INFO]  Epoch[5] Validation-cross-entropy=1.273551
2020-02-24 20:00:20,561 [INFO]  Epoch[5] Validation-CC_Texts-accuracy=0.000000
2020-02-24 20:00:20,623 [INFO]  Epoch[6] Batch [0-9]	Speed: 2564.52 samples/sec	cross-entropy=0.294328	CC_Texts-accuracy=0.000000
2020-02-24 20:00:20,663 [INFO]  Epoch[6] Train-cross-entropy=0.309235
2020-02-24 20:00:20,664 [INFO]  Epoch[6] Train-CC_Texts-accuracy=0.000000
2020-02-24 20:00:20,664 [INFO]  Epoch[6] Time cost=0.102
2020-02-24 20:00:20,667 [INFO]  Saved checkpoint to "model/test_3_CC_Texts_imputer_many/model-0006.params"
2020-02-24 20:00:20,676 [INFO]  Epoch[6] Validation-cross-entropy=1.244161
2020-02-24 20:00:20,677 [INFO]  Epoch[6] Validation-CC_Texts-accuracy=0.000000
2020-02-24 20:00:20,730 [INFO]  Epoch[7] Batch [0-9]	Speed: 3037.18 samples/sec	cross-entropy=0.503534	CC_Texts-accuracy=0.000000
2020-02-24 20:00:20,768 [INFO]  Epoch[7] Train-cross-entropy=0.503808
2020-02-24 20:00:20,769 [INFO]  Epoch[7] Train-CC_Texts-accuracy=0.000000
2020-02-24 20:00:20,770 [INFO]  Epoch[7] Time cost=0.093
2020-02-24 20:00:20,773 [INFO]  Saved checkpoint to "model/test_3_CC_Texts_imputer_many/model-0007.params"
2020-02-24 20:00:20,781 [INFO]  Epoch[7] Validation-cross-entropy=0.506203
2020-02-24 20:00:20,782 [INFO]  Epoch[7] Validation-CC_Texts-accuracy=0.000000
2020-02-24 20:00:20,845 [INFO]  Epoch[8] Batch [0-9]	Speed: 2505.59 samples/sec	cross-entropy=0.408681	CC_Texts-accuracy=0.000000
2020-02-24 20:00:20,884 [INFO]  Epoch[8] Train-cross-entropy=0.451832
2020-02-24 20:00:20,885 [INFO]  Epoch[8] Train-CC_Texts-accuracy=0.000000
2020-02-24 20:00:20,886 [INFO]  Epoch[8] Time cost=0.103
2020-02-24 20:00:20,889 [INFO]  Saved checkpoint to "model/test_3_CC_Texts_imputer_many/model-0008.params"
2020-02-24 20:00:20,897 [INFO]  Epoch[8] Validation-cross-entropy=0.682611
2020-02-24 20:00:20,898 [INFO]  Epoch[8] Validation-CC_Texts-accuracy=0.000000
2020-02-24 20:00:20,964 [INFO]  Epoch[9] Batch [0-9]	Speed: 2374.69 samples/sec	cross-entropy=0.637570	CC_Texts-accuracy=0.000000
2020-02-24 20:00:21,012 [INFO]  Epoch[9] Train-cross-entropy=0.419388
2020-02-24 20:00:21,013 [INFO]  Epoch[9] Train-CC_Texts-accuracy=0.000000
2020-02-24 20:00:21,014 [INFO]  Epoch[9] Time cost=0.116
2020-02-24 20:00:21,017 [INFO]  Saved checkpoint to "model/test_3_CC_Texts_imputer_many/model-0009.params"
2020-02-24 20:00:21,025 [INFO]  Epoch[9] Validation-cross-entropy=1.175088
2020-02-24 20:00:21,026 [INFO]  Epoch[9] Validation-CC_Texts-accuracy=0.000000
2020-02-24 20:00:21,083 [INFO]  Epoch[10] Batch [0-9]	Speed: 2893.16 samples/sec	cross-entropy=0.323800	CC_Texts-accuracy=0.000000
2020-02-24 20:00:21,122 [INFO]  Epoch[10] Train-cross-entropy=0.299830
2020-02-24 20:00:21,123 [INFO]  Epoch[10] Train-CC_Texts-accuracy=0.000000
2020-02-24 20:00:21,124 [INFO]  Epoch[10] Time cost=0.097
2020-02-24 20:00:21,127 [INFO]  Saved checkpoint to "model/test_3_CC_Texts_imputer_many/model-0010.params"
2020-02-24 20:00:21,135 [INFO]  Epoch[10] Validation-cross-entropy=0.383871
2020-02-24 20:00:21,136 [INFO]  Epoch[10] Validation-CC_Texts-accuracy=0.000000
2020-02-24 20:00:21,203 [INFO]  Epoch[11] Batch [0-9]	Speed: 2369.23 samples/sec	cross-entropy=0.146385	CC_Texts-accuracy=0.000000
2020-02-24 20:00:21,243 [INFO]  Epoch[11] Train-cross-entropy=0.183586
2020-02-24 20:00:21,244 [INFO]  Epoch[11] Train-CC_Texts-accuracy=0.000000
2020-02-24 20:00:21,245 [INFO]  Epoch[11] Time cost=0.108
2020-02-24 20:00:21,248 [INFO]  Saved checkpoint to "model/test_3_CC_Texts_imputer_many/model-0011.params"
2020-02-24 20:00:21,256 [INFO]  Epoch[11] Validation-cross-entropy=0.502470
2020-02-24 20:00:21,257 [INFO]  Epoch[11] Validation-CC_Texts-accuracy=0.000000
2020-02-24 20:00:21,312 [INFO]  Epoch[12] Batch [0-9]	Speed: 2934.99 samples/sec	cross-entropy=0.098717	CC_Texts-accuracy=0.000000
2020-02-24 20:00:21,351 [INFO]  Epoch[12] Train-cross-entropy=0.108334
2020-02-24 20:00:21,352 [INFO]  Epoch[12] Train-CC_Texts-accuracy=0.000000
2020-02-24 20:00:21,353 [INFO]  Epoch[12] Time cost=0.095
2020-02-24 20:00:21,356 [INFO]  Saved checkpoint to "model/test_3_CC_Texts_imputer_many/model-0012.params"
2020-02-24 20:00:21,364 [INFO]  Epoch[12] Validation-cross-entropy=0.432490
2020-02-24 20:00:21,365 [INFO]  Epoch[12] Validation-CC_Texts-accuracy=0.000000
2020-02-24 20:00:21,419 [INFO]  Epoch[13] Batch [0-9]	Speed: 3031.74 samples/sec	cross-entropy=0.070772	CC_Texts-accuracy=0.000000
2020-02-24 20:00:21,463 [INFO]  Epoch[13] Train-cross-entropy=0.078541
2020-02-24 20:00:21,464 [INFO]  Epoch[13] Train-CC_Texts-accuracy=0.000000
2020-02-24 20:00:21,465 [INFO]  Epoch[13] Time cost=0.099
2020-02-24 20:00:21,468 [INFO]  Saved checkpoint to "model/test_3_CC_Texts_imputer_many/model-0013.params"
2020-02-24 20:00:21,476 [INFO]  Epoch[13] Validation-cross-entropy=0.315531
2020-02-24 20:00:21,477 [INFO]  Epoch[13] Validation-CC_Texts-accuracy=0.000000
2020-02-24 20:00:21,530 [INFO]  Epoch[14] Batch [0-9]	Speed: 3072.69 samples/sec	cross-entropy=0.071187	CC_Texts-accuracy=0.000000
2020-02-24 20:00:21,569 [INFO]  Epoch[14] Train-cross-entropy=0.071451
2020-02-24 20:00:21,570 [INFO]  Epoch[14] Train-CC_Texts-accuracy=0.000000
2020-02-24 20:00:21,571 [INFO]  Epoch[14] Time cost=0.093
2020-02-24 20:00:21,574 [INFO]  Saved checkpoint to "model/test_3_CC_Texts_imputer_many/model-0014.params"
2020-02-24 20:00:21,583 [INFO]  Epoch[14] Validation-cross-entropy=0.326404
2020-02-24 20:00:21,584 [INFO]  Epoch[14] Validation-CC_Texts-accuracy=0.000000
2020-02-24 20:00:21,637 [INFO]  Epoch[15] Batch [0-9]	Speed: 2982.03 samples/sec	cross-entropy=0.050555	CC_Texts-accuracy=0.000000
2020-02-24 20:00:21,676 [INFO]  Epoch[15] Train-cross-entropy=0.064894
2020-02-24 20:00:21,677 [INFO]  Epoch[15] Train-CC_Texts-accuracy=0.000000
2020-02-24 20:00:21,678 [INFO]  Epoch[15] Time cost=0.093
2020-02-24 20:00:21,680 [INFO]  Saved checkpoint to "model/test_3_CC_Texts_imputer_many/model-0015.params"
2020-02-24 20:00:21,689 [INFO]  Epoch[15] Validation-cross-entropy=0.418449
2020-02-24 20:00:21,690 [INFO]  Epoch[15] Validation-CC_Texts-accuracy=0.000000
2020-02-24 20:00:21,745 [INFO]  Epoch[16] Batch [0-9]	Speed: 2877.75 samples/sec	cross-entropy=0.057769	CC_Texts-accuracy=0.000000
2020-02-24 20:00:21,785 [INFO]  Epoch[16] Train-cross-entropy=0.073617
2020-02-24 20:00:21,786 [INFO]  Epoch[16] Train-CC_Texts-accuracy=0.000000
2020-02-24 20:00:21,787 [INFO]  Epoch[16] Time cost=0.096
2020-02-24 20:00:21,790 [INFO]  Saved checkpoint to "model/test_3_CC_Texts_imputer_many/model-0016.params"
2020-02-24 20:00:21,798 [INFO]  Epoch[16] Validation-cross-entropy=0.309937
2020-02-24 20:00:21,800 [INFO]  Epoch[16] Validation-CC_Texts-accuracy=0.000000
2020-02-24 20:00:21,856 [INFO]  Epoch[17] Batch [0-9]	Speed: 2834.72 samples/sec	cross-entropy=0.059857	CC_Texts-accuracy=0.000000
2020-02-24 20:00:21,902 [INFO]  Epoch[17] Train-cross-entropy=0.066836
2020-02-24 20:00:21,903 [INFO]  Epoch[17] Train-CC_Texts-accuracy=0.000000
2020-02-24 20:00:21,904 [INFO]  Epoch[17] Time cost=0.104
2020-02-24 20:00:21,907 [INFO]  Saved checkpoint to "model/test_3_CC_Texts_imputer_many/model-0017.params"
2020-02-24 20:00:21,915 [INFO]  Epoch[17] Validation-cross-entropy=0.267174
2020-02-24 20:00:21,916 [INFO]  Epoch[17] Validation-CC_Texts-accuracy=0.000000
2020-02-24 20:00:21,968 [INFO]  Epoch[18] Batch [0-9]	Speed: 3099.81 samples/sec	cross-entropy=0.080392	CC_Texts-accuracy=0.000000
2020-02-24 20:00:22,007 [INFO]  Epoch[18] Train-cross-entropy=0.074203
2020-02-24 20:00:22,008 [INFO]  Epoch[18] Train-CC_Texts-accuracy=0.000000
2020-02-24 20:00:22,009 [INFO]  Epoch[18] Time cost=0.092
2020-02-24 20:00:22,011 [INFO]  Saved checkpoint to "model/test_3_CC_Texts_imputer_many/model-0018.params"
2020-02-24 20:00:22,020 [INFO]  Epoch[18] Validation-cross-entropy=0.247723
2020-02-24 20:00:22,021 [INFO]  Epoch[18] Validation-CC_Texts-accuracy=0.000000
2020-02-24 20:00:22,087 [INFO]  Epoch[19] Batch [0-9]	Speed: 2388.87 samples/sec	cross-entropy=0.070148	CC_Texts-accuracy=0.000000
2020-02-24 20:00:22,135 [INFO]  Epoch[19] Train-cross-entropy=0.079888
2020-02-24 20:00:22,136 [INFO]  Epoch[19] Train-CC_Texts-accuracy=0.000000
2020-02-24 20:00:22,137 [INFO]  Epoch[19] Time cost=0.115
2020-02-24 20:00:22,139 [INFO]  Saved checkpoint to "model/test_3_CC_Texts_imputer_many/model-0019.params"
2020-02-24 20:00:22,147 [INFO]  Epoch[19] Validation-cross-entropy=0.399860
2020-02-24 20:00:22,148 [INFO]  Epoch[19] Validation-CC_Texts-accuracy=0.000000
2020-02-24 20:00:22,201 [INFO]  Epoch[20] Batch [0-9]	Speed: 3071.30 samples/sec	cross-entropy=0.082477	CC_Texts-accuracy=0.000000
2020-02-24 20:00:22,241 [INFO]  Epoch[20] Train-cross-entropy=0.119914
2020-02-24 20:00:22,242 [INFO]  Epoch[20] Train-CC_Texts-accuracy=0.000000
2020-02-24 20:00:22,243 [INFO]  Epoch[20] Time cost=0.094
2020-02-24 20:00:22,246 [INFO]  Saved checkpoint to "model/test_3_CC_Texts_imputer_many/model-0020.params"
2020-02-24 20:00:22,255 [INFO]  Epoch[20] Validation-cross-entropy=0.594360
2020-02-24 20:00:22,256 [INFO]  Epoch[20] Validation-CC_Texts-accuracy=0.000000
2020-02-24 20:00:22,312 [INFO]  Epoch[21] Batch [0-9]	Speed: 2837.64 samples/sec	cross-entropy=0.189343	CC_Texts-accuracy=0.000000
2020-02-24 20:00:22,352 [INFO]  Epoch[21] Train-cross-entropy=0.182420
2020-02-24 20:00:22,353 [INFO]  Epoch[21] Train-CC_Texts-accuracy=0.000000
2020-02-24 20:00:22,354 [INFO]  Epoch[21] Time cost=0.097
2020-02-24 20:00:22,356 [INFO]  Saved checkpoint to "model/test_3_CC_Texts_imputer_many/model-0021.params"
2020-02-24 20:00:22,364 [INFO]  Epoch[21] Validation-cross-entropy=0.301060
2020-02-24 20:00:22,365 [INFO]  Epoch[21] Validation-CC_Texts-accuracy=0.000000
2020-02-24 20:00:22,426 [INFO]  Epoch[22] Batch [0-9]	Speed: 2599.23 samples/sec	cross-entropy=0.153905	CC_Texts-accuracy=0.000000
2020-02-24 20:00:22,465 [INFO]  Epoch[22] Train-cross-entropy=0.207069
2020-02-24 20:00:22,466 [INFO]  Epoch[22] Train-CC_Texts-accuracy=0.000000
2020-02-24 20:00:22,467 [INFO]  Epoch[22] Time cost=0.101
2020-02-24 20:00:22,470 [INFO]  Saved checkpoint to "model/test_3_CC_Texts_imputer_many/model-0022.params"
2020-02-24 20:00:22,479 [INFO]  No improvement detected for 5 epochs compared to 0.2671741768717766 last error obtained: 0.685313880443573, stopping here
2020-02-24 20:00:22,480 [INFO]  
========== done (2.5863215923309326 s) fit model
2020-02-24 20:00:23,853 [INFO]  
========== start: fit model
2020-02-24 20:00:23,854 [WARNING]  Already bound, ignoring bind()
2020-02-24 20:00:23,910 [INFO]  Epoch[0] Batch [0-9]	Speed: 2994.82 samples/sec	cross-entropy=8.229871	CC_Texts-accuracy=0.000000
2020-02-24 20:00:23,950 [INFO]  Epoch[0] Train-cross-entropy=2.813797
2020-02-24 20:00:23,951 [INFO]  Epoch[0] Train-CC_Texts-accuracy=0.000000
2020-02-24 20:00:23,951 [INFO]  Epoch[0] Time cost=0.095
2020-02-24 20:00:23,954 [INFO]  Saved checkpoint to "model/test_4_CC_Texts_imputer_many/model-0000.params"
2020-02-24 20:00:23,962 [INFO]  Epoch[0] Validation-cross-entropy=2.772708
2020-02-24 20:00:23,963 [INFO]  Epoch[0] Validation-CC_Texts-accuracy=0.000000
2020-02-24 20:00:24,016 [INFO]  Epoch[1] Batch [0-9]	Speed: 3032.93 samples/sec	cross-entropy=1.666603	CC_Texts-accuracy=0.000000
2020-02-24 20:00:24,060 [INFO]  Epoch[1] Train-cross-entropy=1.096148
2020-02-24 20:00:24,061 [INFO]  Epoch[1] Train-CC_Texts-accuracy=0.000000
2020-02-24 20:00:24,062 [INFO]  Epoch[1] Time cost=0.098
2020-02-24 20:00:24,064 [INFO]  Saved checkpoint to "model/test_4_CC_Texts_imputer_many/model-0001.params"
2020-02-24 20:00:24,077 [INFO]  Epoch[1] Validation-cross-entropy=1.645004
2020-02-24 20:00:24,078 [INFO]  Epoch[1] Validation-CC_Texts-accuracy=0.000000
2020-02-24 20:00:24,152 [INFO]  Epoch[2] Batch [0-9]	Speed: 2225.48 samples/sec	cross-entropy=0.782788	CC_Texts-accuracy=0.000000
2020-02-24 20:00:24,195 [INFO]  Epoch[2] Train-cross-entropy=0.599374
2020-02-24 20:00:24,196 [INFO]  Epoch[2] Train-CC_Texts-accuracy=0.000000
2020-02-24 20:00:24,197 [INFO]  Epoch[2] Time cost=0.117
2020-02-24 20:00:24,200 [INFO]  Saved checkpoint to "model/test_4_CC_Texts_imputer_many/model-0002.params"
2020-02-24 20:00:24,215 [INFO]  Epoch[2] Validation-cross-entropy=1.103041
2020-02-24 20:00:24,216 [INFO]  Epoch[2] Validation-CC_Texts-accuracy=0.000000
2020-02-24 20:00:24,293 [INFO]  Epoch[3] Batch [0-9]	Speed: 2161.71 samples/sec	cross-entropy=0.435378	CC_Texts-accuracy=0.000000
2020-02-24 20:00:24,339 [INFO]  Epoch[3] Train-cross-entropy=0.406799
2020-02-24 20:00:24,341 [INFO]  Epoch[3] Train-CC_Texts-accuracy=0.000000
2020-02-24 20:00:24,344 [INFO]  Epoch[3] Time cost=0.126
2020-02-24 20:00:24,348 [INFO]  Saved checkpoint to "model/test_4_CC_Texts_imputer_many/model-0003.params"
2020-02-24 20:00:24,360 [INFO]  Epoch[3] Validation-cross-entropy=0.993510
2020-02-24 20:00:24,362 [INFO]  Epoch[3] Validation-CC_Texts-accuracy=0.000000
2020-02-24 20:00:24,452 [INFO]  Epoch[4] Batch [0-9]	Speed: 1829.84 samples/sec	cross-entropy=0.309413	CC_Texts-accuracy=0.000000
2020-02-24 20:00:24,504 [INFO]  Epoch[4] Train-cross-entropy=0.275570
2020-02-24 20:00:24,505 [INFO]  Epoch[4] Train-CC_Texts-accuracy=0.000000
2020-02-24 20:00:24,506 [INFO]  Epoch[4] Time cost=0.142
2020-02-24 20:00:24,509 [INFO]  Saved checkpoint to "model/test_4_CC_Texts_imputer_many/model-0004.params"
2020-02-24 20:00:24,517 [INFO]  Epoch[4] Validation-cross-entropy=0.780611
2020-02-24 20:00:24,518 [INFO]  Epoch[4] Validation-CC_Texts-accuracy=0.000000
2020-02-24 20:00:24,571 [INFO]  Epoch[5] Batch [0-9]	Speed: 3066.59 samples/sec	cross-entropy=0.256092	CC_Texts-accuracy=0.000000
2020-02-24 20:00:24,610 [INFO]  Epoch[5] Train-cross-entropy=0.247197
2020-02-24 20:00:24,611 [INFO]  Epoch[5] Train-CC_Texts-accuracy=0.000000
2020-02-24 20:00:24,612 [INFO]  Epoch[5] Time cost=0.093
2020-02-24 20:00:24,615 [INFO]  Saved checkpoint to "model/test_4_CC_Texts_imputer_many/model-0005.params"
2020-02-24 20:00:24,624 [INFO]  Epoch[5] Validation-cross-entropy=0.755970
2020-02-24 20:00:24,625 [INFO]  Epoch[5] Validation-CC_Texts-accuracy=0.000000
2020-02-24 20:00:24,688 [INFO]  Epoch[6] Batch [0-9]	Speed: 2520.11 samples/sec	cross-entropy=0.239307	CC_Texts-accuracy=0.000000
2020-02-24 20:00:24,727 [INFO]  Epoch[6] Train-cross-entropy=0.290789
2020-02-24 20:00:24,728 [INFO]  Epoch[6] Train-CC_Texts-accuracy=0.000000
2020-02-24 20:00:24,729 [INFO]  Epoch[6] Time cost=0.103
2020-02-24 20:00:24,732 [INFO]  Saved checkpoint to "model/test_4_CC_Texts_imputer_many/model-0006.params"
2020-02-24 20:00:24,740 [INFO]  Epoch[6] Validation-cross-entropy=0.619655
2020-02-24 20:00:24,741 [INFO]  Epoch[6] Validation-CC_Texts-accuracy=0.000000
2020-02-24 20:00:24,794 [INFO]  Epoch[7] Batch [0-9]	Speed: 3048.31 samples/sec	cross-entropy=0.311064	CC_Texts-accuracy=0.000000
2020-02-24 20:00:24,843 [INFO]  Epoch[7] Train-cross-entropy=0.367924
2020-02-24 20:00:24,844 [INFO]  Epoch[7] Train-CC_Texts-accuracy=0.000000
2020-02-24 20:00:24,845 [INFO]  Epoch[7] Time cost=0.103
2020-02-24 20:00:24,847 [INFO]  Saved checkpoint to "model/test_4_CC_Texts_imputer_many/model-0007.params"
2020-02-24 20:00:24,860 [INFO]  Epoch[7] Validation-cross-entropy=0.665346
2020-02-24 20:00:24,861 [INFO]  Epoch[7] Validation-CC_Texts-accuracy=0.000000
2020-02-24 20:00:24,931 [INFO]  Epoch[8] Batch [0-9]	Speed: 2389.95 samples/sec	cross-entropy=0.306456	CC_Texts-accuracy=0.000000
2020-02-24 20:00:24,975 [INFO]  Epoch[8] Train-cross-entropy=0.475349
2020-02-24 20:00:24,976 [INFO]  Epoch[8] Train-CC_Texts-accuracy=0.000000
2020-02-24 20:00:24,977 [INFO]  Epoch[8] Time cost=0.115
2020-02-24 20:00:24,980 [INFO]  Saved checkpoint to "model/test_4_CC_Texts_imputer_many/model-0008.params"
2020-02-24 20:00:24,992 [INFO]  Epoch[8] Validation-cross-entropy=1.173227
2020-02-24 20:00:24,993 [INFO]  Epoch[8] Validation-CC_Texts-accuracy=0.000000
2020-02-24 20:00:25,066 [INFO]  Epoch[9] Batch [0-9]	Speed: 2270.58 samples/sec	cross-entropy=0.593786	CC_Texts-accuracy=0.000000
2020-02-24 20:00:25,105 [INFO]  Epoch[9] Train-cross-entropy=0.389817
2020-02-24 20:00:25,106 [INFO]  Epoch[9] Train-CC_Texts-accuracy=0.000000
2020-02-24 20:00:25,107 [INFO]  Epoch[9] Time cost=0.112
2020-02-24 20:00:25,109 [INFO]  Saved checkpoint to "model/test_4_CC_Texts_imputer_many/model-0009.params"
2020-02-24 20:00:25,118 [INFO]  Epoch[9] Validation-cross-entropy=0.906582
2020-02-24 20:00:25,119 [INFO]  Epoch[9] Validation-CC_Texts-accuracy=0.000000
2020-02-24 20:00:25,172 [INFO]  Epoch[10] Batch [0-9]	Speed: 3030.92 samples/sec	cross-entropy=0.529062	CC_Texts-accuracy=0.000000
2020-02-24 20:00:25,219 [INFO]  Epoch[10] Train-cross-entropy=0.609872
2020-02-24 20:00:25,220 [INFO]  Epoch[10] Train-CC_Texts-accuracy=0.000000
2020-02-24 20:00:25,221 [INFO]  Epoch[10] Time cost=0.102
2020-02-24 20:00:25,224 [INFO]  Saved checkpoint to "model/test_4_CC_Texts_imputer_many/model-0010.params"
2020-02-24 20:00:25,232 [INFO]  Epoch[10] Validation-cross-entropy=0.600564
2020-02-24 20:00:25,233 [INFO]  Epoch[10] Validation-CC_Texts-accuracy=0.000000
2020-02-24 20:00:25,286 [INFO]  Epoch[11] Batch [0-9]	Speed: 3071.36 samples/sec	cross-entropy=0.504066	CC_Texts-accuracy=0.000000
2020-02-24 20:00:25,325 [INFO]  Epoch[11] Train-cross-entropy=0.753133
2020-02-24 20:00:25,327 [INFO]  Epoch[11] Train-CC_Texts-accuracy=0.000000
2020-02-24 20:00:25,328 [INFO]  Epoch[11] Time cost=0.094
2020-02-24 20:00:25,331 [INFO]  Saved checkpoint to "model/test_4_CC_Texts_imputer_many/model-0011.params"
2020-02-24 20:00:25,339 [INFO]  Epoch[11] Validation-cross-entropy=0.800949
2020-02-24 20:00:25,340 [INFO]  Epoch[11] Validation-CC_Texts-accuracy=0.000000
2020-02-24 20:00:25,394 [INFO]  Epoch[12] Batch [0-9]	Speed: 3036.51 samples/sec	cross-entropy=0.578470	CC_Texts-accuracy=0.000000
2020-02-24 20:00:25,433 [INFO]  Epoch[12] Train-cross-entropy=0.452242
2020-02-24 20:00:25,434 [INFO]  Epoch[12] Train-CC_Texts-accuracy=0.000000
2020-02-24 20:00:25,435 [INFO]  Epoch[12] Time cost=0.094
2020-02-24 20:00:25,438 [INFO]  Saved checkpoint to "model/test_4_CC_Texts_imputer_many/model-0012.params"
2020-02-24 20:00:25,446 [INFO]  Epoch[12] Validation-cross-entropy=1.270897
2020-02-24 20:00:25,448 [INFO]  Epoch[12] Validation-CC_Texts-accuracy=0.000000
2020-02-24 20:00:25,514 [INFO]  Epoch[13] Batch [0-9]	Speed: 2382.16 samples/sec	cross-entropy=0.525864	CC_Texts-accuracy=0.000000
2020-02-24 20:00:25,564 [INFO]  Epoch[13] Train-cross-entropy=0.347360
2020-02-24 20:00:25,565 [INFO]  Epoch[13] Train-CC_Texts-accuracy=0.000000
2020-02-24 20:00:25,567 [INFO]  Epoch[13] Time cost=0.118
2020-02-24 20:00:25,570 [INFO]  Saved checkpoint to "model/test_4_CC_Texts_imputer_many/model-0013.params"
2020-02-24 20:00:25,585 [INFO]  Epoch[13] Validation-cross-entropy=0.404771
2020-02-24 20:00:25,587 [INFO]  Epoch[13] Validation-CC_Texts-accuracy=0.000000
2020-02-24 20:00:25,654 [INFO]  Epoch[14] Batch [0-9]	Speed: 2462.86 samples/sec	cross-entropy=0.213443	CC_Texts-accuracy=0.000000
2020-02-24 20:00:25,704 [INFO]  Epoch[14] Train-cross-entropy=0.205143
2020-02-24 20:00:25,705 [INFO]  Epoch[14] Train-CC_Texts-accuracy=0.000000
2020-02-24 20:00:25,707 [INFO]  Epoch[14] Time cost=0.119
2020-02-24 20:00:25,710 [INFO]  Saved checkpoint to "model/test_4_CC_Texts_imputer_many/model-0014.params"
2020-02-24 20:00:25,723 [INFO]  Epoch[14] Validation-cross-entropy=0.631741
2020-02-24 20:00:25,724 [INFO]  Epoch[14] Validation-CC_Texts-accuracy=0.000000
2020-02-24 20:00:25,792 [INFO]  Epoch[15] Batch [0-9]	Speed: 2508.04 samples/sec	cross-entropy=0.119626	CC_Texts-accuracy=0.000000
2020-02-24 20:00:25,836 [INFO]  Epoch[15] Train-cross-entropy=0.124939
2020-02-24 20:00:25,837 [INFO]  Epoch[15] Train-CC_Texts-accuracy=0.000000
2020-02-24 20:00:25,838 [INFO]  Epoch[15] Time cost=0.112
2020-02-24 20:00:25,841 [INFO]  Saved checkpoint to "model/test_4_CC_Texts_imputer_many/model-0015.params"
2020-02-24 20:00:25,850 [INFO]  Epoch[15] Validation-cross-entropy=0.483508
2020-02-24 20:00:25,851 [INFO]  Epoch[15] Validation-CC_Texts-accuracy=0.000000
2020-02-24 20:00:25,908 [INFO]  Epoch[16] Batch [0-9]	Speed: 2820.61 samples/sec	cross-entropy=0.105418	CC_Texts-accuracy=0.000000
2020-02-24 20:00:25,948 [INFO]  Epoch[16] Train-cross-entropy=0.080512
2020-02-24 20:00:25,952 [INFO]  Epoch[16] Train-CC_Texts-accuracy=0.000000
2020-02-24 20:00:25,952 [INFO]  Epoch[16] Time cost=0.100
2020-02-24 20:00:25,955 [INFO]  Saved checkpoint to "model/test_4_CC_Texts_imputer_many/model-0016.params"
2020-02-24 20:00:25,968 [INFO]  Epoch[16] Validation-cross-entropy=0.409263
2020-02-24 20:00:25,969 [INFO]  Epoch[16] Validation-CC_Texts-accuracy=0.000000
2020-02-24 20:00:26,034 [INFO]  Epoch[17] Batch [0-9]	Speed: 2594.40 samples/sec	cross-entropy=0.073449	CC_Texts-accuracy=0.000000
2020-02-24 20:00:26,074 [INFO]  Epoch[17] Train-cross-entropy=0.078153
2020-02-24 20:00:26,075 [INFO]  Epoch[17] Train-CC_Texts-accuracy=0.000000
2020-02-24 20:00:26,076 [INFO]  Epoch[17] Time cost=0.106
2020-02-24 20:00:26,079 [INFO]  Saved checkpoint to "model/test_4_CC_Texts_imputer_many/model-0017.params"
2020-02-24 20:00:26,087 [INFO]  Epoch[17] Validation-cross-entropy=0.565382
2020-02-24 20:00:26,088 [INFO]  Epoch[17] Validation-CC_Texts-accuracy=0.000000
2020-02-24 20:00:26,145 [INFO]  Epoch[18] Batch [0-9]	Speed: 2826.01 samples/sec	cross-entropy=0.058361	CC_Texts-accuracy=0.000000
2020-02-24 20:00:26,185 [INFO]  Epoch[18] Train-cross-entropy=0.062049
2020-02-24 20:00:26,186 [INFO]  Epoch[18] Train-CC_Texts-accuracy=0.000000
2020-02-24 20:00:26,187 [INFO]  Epoch[18] Time cost=0.097
2020-02-24 20:00:26,190 [INFO]  Saved checkpoint to "model/test_4_CC_Texts_imputer_many/model-0018.params"
2020-02-24 20:00:26,198 [INFO]  No improvement detected for 5 epochs compared to 0.4047711342573166 last error obtained: 0.4633394926786423, stopping here
2020-02-24 20:00:26,199 [INFO]  
========== done (2.3456664085388184 s) fit model
2020-02-24 20:00:27,905 [INFO]  
========== start: fit model
2020-02-24 20:00:27,906 [WARNING]  Already bound, ignoring bind()
2020-02-24 20:00:27,973 [INFO]  Epoch[0] Batch [0-9]	Speed: 2436.14 samples/sec	cross-entropy=10.772318	CC_Money-accuracy=0.000000
2020-02-24 20:00:28,012 [INFO]  Epoch[0] Train-cross-entropy=5.862087
2020-02-24 20:00:28,013 [INFO]  Epoch[0] Train-CC_Money-accuracy=0.000000
2020-02-24 20:00:28,014 [INFO]  Epoch[0] Time cost=0.107
2020-02-24 20:00:28,017 [INFO]  Saved checkpoint to "model/test_0_CC_Money_imputer_many/model-0000.params"
2020-02-24 20:00:28,026 [INFO]  Epoch[0] Validation-cross-entropy=5.292655
2020-02-24 20:00:28,027 [INFO]  Epoch[0] Validation-CC_Money-accuracy=0.000000
2020-02-24 20:00:28,082 [INFO]  Epoch[1] Batch [0-9]	Speed: 2946.43 samples/sec	cross-entropy=4.503866	CC_Money-accuracy=0.000000
2020-02-24 20:00:28,122 [INFO]  Epoch[1] Train-cross-entropy=3.525674
2020-02-24 20:00:28,123 [INFO]  Epoch[1] Train-CC_Money-accuracy=0.000000
2020-02-24 20:00:28,124 [INFO]  Epoch[1] Time cost=0.096
2020-02-24 20:00:28,127 [INFO]  Saved checkpoint to "model/test_0_CC_Money_imputer_many/model-0001.params"
2020-02-24 20:00:28,136 [INFO]  Epoch[1] Validation-cross-entropy=3.910760
2020-02-24 20:00:28,137 [INFO]  Epoch[1] Validation-CC_Money-accuracy=0.000000
2020-02-24 20:00:28,193 [INFO]  Epoch[2] Batch [0-9]	Speed: 2863.92 samples/sec	cross-entropy=2.988590	CC_Money-accuracy=0.000000
2020-02-24 20:00:28,232 [INFO]  Epoch[2] Train-cross-entropy=2.295795
2020-02-24 20:00:28,233 [INFO]  Epoch[2] Train-CC_Money-accuracy=0.000000
2020-02-24 20:00:28,234 [INFO]  Epoch[2] Time cost=0.097
2020-02-24 20:00:28,237 [INFO]  Saved checkpoint to "model/test_0_CC_Money_imputer_many/model-0002.params"
2020-02-24 20:00:28,246 [INFO]  Epoch[2] Validation-cross-entropy=3.494949
2020-02-24 20:00:28,247 [INFO]  Epoch[2] Validation-CC_Money-accuracy=0.000000
2020-02-24 20:00:28,301 [INFO]  Epoch[3] Batch [0-9]	Speed: 3006.70 samples/sec	cross-entropy=2.015037	CC_Money-accuracy=0.000000
2020-02-24 20:00:28,340 [INFO]  Epoch[3] Train-cross-entropy=1.796030
2020-02-24 20:00:28,341 [INFO]  Epoch[3] Train-CC_Money-accuracy=0.000000
2020-02-24 20:00:28,342 [INFO]  Epoch[3] Time cost=0.094
2020-02-24 20:00:28,344 [INFO]  Saved checkpoint to "model/test_0_CC_Money_imputer_many/model-0003.params"
2020-02-24 20:00:28,353 [INFO]  Epoch[3] Validation-cross-entropy=3.088380
2020-02-24 20:00:28,354 [INFO]  Epoch[3] Validation-CC_Money-accuracy=0.000000
2020-02-24 20:00:28,409 [INFO]  Epoch[4] Batch [0-9]	Speed: 2915.79 samples/sec	cross-entropy=1.673658	CC_Money-accuracy=0.000000
2020-02-24 20:00:28,449 [INFO]  Epoch[4] Train-cross-entropy=2.307781
2020-02-24 20:00:28,450 [INFO]  Epoch[4] Train-CC_Money-accuracy=0.000000
2020-02-24 20:00:28,451 [INFO]  Epoch[4] Time cost=0.096
2020-02-24 20:00:28,453 [INFO]  Saved checkpoint to "model/test_0_CC_Money_imputer_many/model-0004.params"
2020-02-24 20:00:28,462 [INFO]  Epoch[4] Validation-cross-entropy=2.896193
2020-02-24 20:00:28,463 [INFO]  Epoch[4] Validation-CC_Money-accuracy=0.000000
2020-02-24 20:00:28,528 [INFO]  Epoch[5] Batch [0-9]	Speed: 2401.71 samples/sec	cross-entropy=2.045084	CC_Money-accuracy=0.000000
2020-02-24 20:00:28,570 [INFO]  Epoch[5] Train-cross-entropy=1.880224
2020-02-24 20:00:28,571 [INFO]  Epoch[5] Train-CC_Money-accuracy=0.000000
2020-02-24 20:00:28,572 [INFO]  Epoch[5] Time cost=0.109
2020-02-24 20:00:28,575 [INFO]  Saved checkpoint to "model/test_0_CC_Money_imputer_many/model-0005.params"
2020-02-24 20:00:28,583 [INFO]  Epoch[5] Validation-cross-entropy=2.549697
2020-02-24 20:00:28,584 [INFO]  Epoch[5] Validation-CC_Money-accuracy=0.000000
2020-02-24 20:00:28,646 [INFO]  Epoch[6] Batch [0-9]	Speed: 2576.10 samples/sec	cross-entropy=1.090602	CC_Money-accuracy=0.000000
2020-02-24 20:00:28,684 [INFO]  Epoch[6] Train-cross-entropy=0.909105
2020-02-24 20:00:28,685 [INFO]  Epoch[6] Train-CC_Money-accuracy=0.000000
2020-02-24 20:00:28,686 [INFO]  Epoch[6] Time cost=0.101
2020-02-24 20:00:28,689 [INFO]  Saved checkpoint to "model/test_0_CC_Money_imputer_many/model-0006.params"
2020-02-24 20:00:28,697 [INFO]  Epoch[6] Validation-cross-entropy=2.483593
2020-02-24 20:00:28,698 [INFO]  Epoch[6] Validation-CC_Money-accuracy=0.000000
2020-02-24 20:00:28,756 [INFO]  Epoch[7] Batch [0-9]	Speed: 2771.32 samples/sec	cross-entropy=0.910014	CC_Money-accuracy=0.000000
2020-02-24 20:00:28,796 [INFO]  Epoch[7] Train-cross-entropy=0.598014
2020-02-24 20:00:28,797 [INFO]  Epoch[7] Train-CC_Money-accuracy=0.000000
2020-02-24 20:00:28,798 [INFO]  Epoch[7] Time cost=0.099
2020-02-24 20:00:28,801 [INFO]  Saved checkpoint to "model/test_0_CC_Money_imputer_many/model-0007.params"
2020-02-24 20:00:28,809 [INFO]  Epoch[7] Validation-cross-entropy=2.447741
2020-02-24 20:00:28,810 [INFO]  Epoch[7] Validation-CC_Money-accuracy=0.000000
2020-02-24 20:00:28,867 [INFO]  Epoch[8] Batch [0-9]	Speed: 2841.01 samples/sec	cross-entropy=0.762589	CC_Money-accuracy=0.000000
2020-02-24 20:00:28,906 [INFO]  Epoch[8] Train-cross-entropy=0.486811
2020-02-24 20:00:28,907 [INFO]  Epoch[8] Train-CC_Money-accuracy=0.000000
2020-02-24 20:00:28,908 [INFO]  Epoch[8] Time cost=0.097
2020-02-24 20:00:28,911 [INFO]  Saved checkpoint to "model/test_0_CC_Money_imputer_many/model-0008.params"
2020-02-24 20:00:28,919 [INFO]  Epoch[8] Validation-cross-entropy=2.462418
2020-02-24 20:00:28,920 [INFO]  Epoch[8] Validation-CC_Money-accuracy=0.000000
2020-02-24 20:00:28,981 [INFO]  Epoch[9] Batch [0-9]	Speed: 2611.40 samples/sec	cross-entropy=0.676865	CC_Money-accuracy=0.000000
2020-02-24 20:00:29,020 [INFO]  Epoch[9] Train-cross-entropy=0.364254
2020-02-24 20:00:29,021 [INFO]  Epoch[9] Train-CC_Money-accuracy=0.000000
2020-02-24 20:00:29,022 [INFO]  Epoch[9] Time cost=0.102
2020-02-24 20:00:29,025 [INFO]  Saved checkpoint to "model/test_0_CC_Money_imputer_many/model-0009.params"
2020-02-24 20:00:29,034 [INFO]  Epoch[9] Validation-cross-entropy=2.572987
2020-02-24 20:00:29,035 [INFO]  Epoch[9] Validation-CC_Money-accuracy=0.000000
2020-02-24 20:00:29,090 [INFO]  Epoch[10] Batch [0-9]	Speed: 2932.42 samples/sec	cross-entropy=0.670938	CC_Money-accuracy=0.000000
2020-02-24 20:00:29,129 [INFO]  Epoch[10] Train-cross-entropy=0.364091
2020-02-24 20:00:29,130 [INFO]  Epoch[10] Train-CC_Money-accuracy=0.000000
2020-02-24 20:00:29,131 [INFO]  Epoch[10] Time cost=0.095
2020-02-24 20:00:29,134 [INFO]  Saved checkpoint to "model/test_0_CC_Money_imputer_many/model-0010.params"
2020-02-24 20:00:29,142 [INFO]  Epoch[10] Validation-cross-entropy=2.630490
2020-02-24 20:00:29,143 [INFO]  Epoch[10] Validation-CC_Money-accuracy=0.000000
2020-02-24 20:00:29,199 [INFO]  Epoch[11] Batch [0-9]	Speed: 2843.72 samples/sec	cross-entropy=0.605829	CC_Money-accuracy=0.000000
2020-02-24 20:00:29,239 [INFO]  Epoch[11] Train-cross-entropy=0.383990
2020-02-24 20:00:29,240 [INFO]  Epoch[11] Train-CC_Money-accuracy=0.000000
2020-02-24 20:00:29,241 [INFO]  Epoch[11] Time cost=0.098
2020-02-24 20:00:29,244 [INFO]  Saved checkpoint to "model/test_0_CC_Money_imputer_many/model-0011.params"
2020-02-24 20:00:29,253 [INFO]  Epoch[11] Validation-cross-entropy=2.551548
2020-02-24 20:00:29,254 [INFO]  Epoch[11] Validation-CC_Money-accuracy=0.000000
2020-02-24 20:00:29,308 [INFO]  Epoch[12] Batch [0-9]	Speed: 3034.11 samples/sec	cross-entropy=0.755611	CC_Money-accuracy=0.000000
2020-02-24 20:00:29,347 [INFO]  Epoch[12] Train-cross-entropy=0.529747
2020-02-24 20:00:29,348 [INFO]  Epoch[12] Train-CC_Money-accuracy=0.000000
2020-02-24 20:00:29,349 [INFO]  Epoch[12] Time cost=0.094
2020-02-24 20:00:29,352 [INFO]  Saved checkpoint to "model/test_0_CC_Money_imputer_many/model-0012.params"
2020-02-24 20:00:29,361 [INFO]  No improvement detected for 5 epochs compared to 2.447740912437439 last error obtained: 2.580214262008667, stopping here
2020-02-24 20:00:29,362 [INFO]  
========== done (1.4569849967956543 s) fit model
2020-02-24 20:00:31,134 [INFO]  
========== start: fit model
2020-02-24 20:00:31,135 [WARNING]  Already bound, ignoring bind()
2020-02-24 20:00:31,195 [INFO]  Epoch[0] Batch [0-9]	Speed: 2705.72 samples/sec	cross-entropy=10.355861	CC_Money-accuracy=0.000000
2020-02-24 20:00:31,235 [INFO]  Epoch[0] Train-cross-entropy=8.267797
2020-02-24 20:00:31,236 [INFO]  Epoch[0] Train-CC_Money-accuracy=0.000000
2020-02-24 20:00:31,237 [INFO]  Epoch[0] Time cost=0.101
2020-02-24 20:00:31,240 [INFO]  Saved checkpoint to "model/test_1_CC_Money_imputer_many/model-0000.params"
2020-02-24 20:00:31,249 [INFO]  Epoch[0] Validation-cross-entropy=3.277558
2020-02-24 20:00:31,250 [INFO]  Epoch[0] Validation-CC_Money-accuracy=0.000000
2020-02-24 20:00:31,312 [INFO]  Epoch[1] Batch [0-9]	Speed: 2615.66 samples/sec	cross-entropy=4.256374	CC_Money-accuracy=0.000000
2020-02-24 20:00:31,352 [INFO]  Epoch[1] Train-cross-entropy=3.232540
2020-02-24 20:00:31,353 [INFO]  Epoch[1] Train-CC_Money-accuracy=0.000000
2020-02-24 20:00:31,354 [INFO]  Epoch[1] Time cost=0.102
2020-02-24 20:00:31,357 [INFO]  Saved checkpoint to "model/test_1_CC_Money_imputer_many/model-0001.params"
2020-02-24 20:00:31,366 [INFO]  Epoch[1] Validation-cross-entropy=2.751846
2020-02-24 20:00:31,367 [INFO]  Epoch[1] Validation-CC_Money-accuracy=0.000000
2020-02-24 20:00:31,424 [INFO]  Epoch[2] Batch [0-9]	Speed: 2845.23 samples/sec	cross-entropy=2.988803	CC_Money-accuracy=0.000000
2020-02-24 20:00:31,463 [INFO]  Epoch[2] Train-cross-entropy=1.704316
2020-02-24 20:00:31,464 [INFO]  Epoch[2] Train-CC_Money-accuracy=0.000000
2020-02-24 20:00:31,465 [INFO]  Epoch[2] Time cost=0.097
2020-02-24 20:00:31,469 [INFO]  Saved checkpoint to "model/test_1_CC_Money_imputer_many/model-0002.params"
2020-02-24 20:00:31,477 [INFO]  Epoch[2] Validation-cross-entropy=2.854712
2020-02-24 20:00:31,478 [INFO]  Epoch[2] Validation-CC_Money-accuracy=0.000000
2020-02-24 20:00:31,537 [INFO]  Epoch[3] Batch [0-9]	Speed: 2743.47 samples/sec	cross-entropy=1.960633	CC_Money-accuracy=0.000000
2020-02-24 20:00:31,577 [INFO]  Epoch[3] Train-cross-entropy=1.117477
2020-02-24 20:00:31,578 [INFO]  Epoch[3] Train-CC_Money-accuracy=0.000000
2020-02-24 20:00:31,579 [INFO]  Epoch[3] Time cost=0.099
2020-02-24 20:00:31,582 [INFO]  Saved checkpoint to "model/test_1_CC_Money_imputer_many/model-0003.params"
2020-02-24 20:00:31,590 [INFO]  Epoch[3] Validation-cross-entropy=2.595705
2020-02-24 20:00:31,591 [INFO]  Epoch[3] Validation-CC_Money-accuracy=0.000000
2020-02-24 20:00:31,648 [INFO]  Epoch[4] Batch [0-9]	Speed: 2822.67 samples/sec	cross-entropy=1.378786	CC_Money-accuracy=0.000000
2020-02-24 20:00:31,687 [INFO]  Epoch[4] Train-cross-entropy=0.812230
2020-02-24 20:00:31,688 [INFO]  Epoch[4] Train-CC_Money-accuracy=0.000000
2020-02-24 20:00:31,689 [INFO]  Epoch[4] Time cost=0.098
2020-02-24 20:00:31,693 [INFO]  Saved checkpoint to "model/test_1_CC_Money_imputer_many/model-0004.params"
2020-02-24 20:00:31,701 [INFO]  Epoch[4] Validation-cross-entropy=2.734212
2020-02-24 20:00:31,702 [INFO]  Epoch[4] Validation-CC_Money-accuracy=0.000000
2020-02-24 20:00:31,760 [INFO]  Epoch[5] Batch [0-9]	Speed: 2813.12 samples/sec	cross-entropy=1.065053	CC_Money-accuracy=0.000000
2020-02-24 20:00:31,808 [INFO]  Epoch[5] Train-cross-entropy=0.623741
2020-02-24 20:00:31,810 [INFO]  Epoch[5] Train-CC_Money-accuracy=0.000000
2020-02-24 20:00:31,811 [INFO]  Epoch[5] Time cost=0.107
2020-02-24 20:00:31,813 [INFO]  Saved checkpoint to "model/test_1_CC_Money_imputer_many/model-0005.params"
2020-02-24 20:00:31,822 [INFO]  Epoch[5] Validation-cross-entropy=2.550243
2020-02-24 20:00:31,823 [INFO]  Epoch[5] Validation-CC_Money-accuracy=0.000000
2020-02-24 20:00:31,875 [INFO]  Epoch[6] Batch [0-9]	Speed: 3065.45 samples/sec	cross-entropy=0.789549	CC_Money-accuracy=0.000000
2020-02-24 20:00:31,916 [INFO]  Epoch[6] Train-cross-entropy=0.540356
2020-02-24 20:00:31,917 [INFO]  Epoch[6] Train-CC_Money-accuracy=0.000000
2020-02-24 20:00:31,918 [INFO]  Epoch[6] Time cost=0.095
2020-02-24 20:00:31,921 [INFO]  Saved checkpoint to "model/test_1_CC_Money_imputer_many/model-0006.params"
2020-02-24 20:00:31,930 [INFO]  Epoch[6] Validation-cross-entropy=2.841641
2020-02-24 20:00:31,932 [INFO]  Epoch[6] Validation-CC_Money-accuracy=0.000000
2020-02-24 20:00:31,989 [INFO]  Epoch[7] Batch [0-9]	Speed: 2803.78 samples/sec	cross-entropy=0.756000	CC_Money-accuracy=0.000000
2020-02-24 20:00:32,028 [INFO]  Epoch[7] Train-cross-entropy=0.463879
2020-02-24 20:00:32,029 [INFO]  Epoch[7] Train-CC_Money-accuracy=0.000000
2020-02-24 20:00:32,030 [INFO]  Epoch[7] Time cost=0.097
2020-02-24 20:00:32,033 [INFO]  Saved checkpoint to "model/test_1_CC_Money_imputer_many/model-0007.params"
2020-02-24 20:00:32,041 [INFO]  Epoch[7] Validation-cross-entropy=2.693538
2020-02-24 20:00:32,042 [INFO]  Epoch[7] Validation-CC_Money-accuracy=0.000000
2020-02-24 20:00:32,096 [INFO]  Epoch[8] Batch [0-9]	Speed: 2991.12 samples/sec	cross-entropy=0.573556	CC_Money-accuracy=0.000000
2020-02-24 20:00:32,135 [INFO]  Epoch[8] Train-cross-entropy=0.435215
2020-02-24 20:00:32,136 [INFO]  Epoch[8] Train-CC_Money-accuracy=0.000000
2020-02-24 20:00:32,137 [INFO]  Epoch[8] Time cost=0.094
2020-02-24 20:00:32,140 [INFO]  Saved checkpoint to "model/test_1_CC_Money_imputer_many/model-0008.params"
2020-02-24 20:00:32,148 [INFO]  Epoch[8] Validation-cross-entropy=2.843580
2020-02-24 20:00:32,149 [INFO]  Epoch[8] Validation-CC_Money-accuracy=0.000000
2020-02-24 20:00:32,205 [INFO]  Epoch[9] Batch [0-9]	Speed: 2856.95 samples/sec	cross-entropy=0.526593	CC_Money-accuracy=0.000000
2020-02-24 20:00:32,248 [INFO]  Epoch[9] Train-cross-entropy=0.387986
2020-02-24 20:00:32,249 [INFO]  Epoch[9] Train-CC_Money-accuracy=0.000000
2020-02-24 20:00:32,250 [INFO]  Epoch[9] Time cost=0.100
2020-02-24 20:00:32,253 [INFO]  Saved checkpoint to "model/test_1_CC_Money_imputer_many/model-0009.params"
2020-02-24 20:00:32,261 [INFO]  Epoch[9] Validation-cross-entropy=2.877144
2020-02-24 20:00:32,262 [INFO]  Epoch[9] Validation-CC_Money-accuracy=0.000000
2020-02-24 20:00:32,318 [INFO]  Epoch[10] Batch [0-9]	Speed: 2875.14 samples/sec	cross-entropy=0.502269	CC_Money-accuracy=0.000000
2020-02-24 20:00:32,358 [INFO]  Epoch[10] Train-cross-entropy=0.334627
2020-02-24 20:00:32,359 [INFO]  Epoch[10] Train-CC_Money-accuracy=0.000000
2020-02-24 20:00:32,360 [INFO]  Epoch[10] Time cost=0.097
2020-02-24 20:00:32,363 [INFO]  Saved checkpoint to "model/test_1_CC_Money_imputer_many/model-0010.params"
2020-02-24 20:00:32,372 [INFO]  No improvement detected for 5 epochs compared to 2.550243377685547 last error obtained: 3.2261520624160767, stopping here
2020-02-24 20:00:32,373 [INFO]  
========== done (1.2392144203186035 s) fit model
2020-02-24 20:00:34,151 [INFO]  
========== start: fit model
2020-02-24 20:00:34,153 [WARNING]  Already bound, ignoring bind()
2020-02-24 20:00:34,208 [INFO]  Epoch[0] Batch [0-9]	Speed: 2980.50 samples/sec	cross-entropy=12.515343	CC_Money-accuracy=0.000000
2020-02-24 20:00:34,249 [INFO]  Epoch[0] Train-cross-entropy=6.599914
2020-02-24 20:00:34,250 [INFO]  Epoch[0] Train-CC_Money-accuracy=0.000000
2020-02-24 20:00:34,251 [INFO]  Epoch[0] Time cost=0.096
2020-02-24 20:00:34,254 [INFO]  Saved checkpoint to "model/test_2_CC_Money_imputer_many/model-0000.params"
2020-02-24 20:00:34,263 [INFO]  Epoch[0] Validation-cross-entropy=5.235634
2020-02-24 20:00:34,264 [INFO]  Epoch[0] Validation-CC_Money-accuracy=0.000000
2020-02-24 20:00:34,327 [INFO]  Epoch[1] Batch [0-9]	Speed: 2562.33 samples/sec	cross-entropy=5.826275	CC_Money-accuracy=0.000000
2020-02-24 20:00:34,367 [INFO]  Epoch[1] Train-cross-entropy=2.878395
2020-02-24 20:00:34,368 [INFO]  Epoch[1] Train-CC_Money-accuracy=0.000000
2020-02-24 20:00:34,369 [INFO]  Epoch[1] Time cost=0.104
2020-02-24 20:00:34,373 [INFO]  Saved checkpoint to "model/test_2_CC_Money_imputer_many/model-0001.params"
2020-02-24 20:00:34,381 [INFO]  Epoch[1] Validation-cross-entropy=3.650050
2020-02-24 20:00:34,383 [INFO]  Epoch[1] Validation-CC_Money-accuracy=0.000000
2020-02-24 20:00:34,442 [INFO]  Epoch[2] Batch [0-9]	Speed: 2726.44 samples/sec	cross-entropy=3.024318	CC_Money-accuracy=0.000000
2020-02-24 20:00:34,489 [INFO]  Epoch[2] Train-cross-entropy=2.045264
2020-02-24 20:00:34,490 [INFO]  Epoch[2] Train-CC_Money-accuracy=0.000000
2020-02-24 20:00:34,491 [INFO]  Epoch[2] Time cost=0.108
2020-02-24 20:00:34,494 [INFO]  Saved checkpoint to "model/test_2_CC_Money_imputer_many/model-0002.params"
2020-02-24 20:00:34,502 [INFO]  Epoch[2] Validation-cross-entropy=2.330608
2020-02-24 20:00:34,503 [INFO]  Epoch[2] Validation-CC_Money-accuracy=0.000000
2020-02-24 20:00:34,558 [INFO]  Epoch[3] Batch [0-9]	Speed: 2975.53 samples/sec	cross-entropy=1.985632	CC_Money-accuracy=0.000000
2020-02-24 20:00:34,598 [INFO]  Epoch[3] Train-cross-entropy=1.624570
2020-02-24 20:00:34,599 [INFO]  Epoch[3] Train-CC_Money-accuracy=0.000000
2020-02-24 20:00:34,600 [INFO]  Epoch[3] Time cost=0.096
2020-02-24 20:00:34,603 [INFO]  Saved checkpoint to "model/test_2_CC_Money_imputer_many/model-0003.params"
2020-02-24 20:00:34,612 [INFO]  Epoch[3] Validation-cross-entropy=2.019523
2020-02-24 20:00:34,613 [INFO]  Epoch[3] Validation-CC_Money-accuracy=0.000000
2020-02-24 20:00:34,677 [INFO]  Epoch[4] Batch [0-9]	Speed: 2444.51 samples/sec	cross-entropy=1.690695	CC_Money-accuracy=0.000000
2020-02-24 20:00:34,716 [INFO]  Epoch[4] Train-cross-entropy=1.367569
2020-02-24 20:00:34,718 [INFO]  Epoch[4] Train-CC_Money-accuracy=0.000000
2020-02-24 20:00:34,719 [INFO]  Epoch[4] Time cost=0.105
2020-02-24 20:00:34,721 [INFO]  Saved checkpoint to "model/test_2_CC_Money_imputer_many/model-0004.params"
2020-02-24 20:00:34,730 [INFO]  Epoch[4] Validation-cross-entropy=1.646181
2020-02-24 20:00:34,731 [INFO]  Epoch[4] Validation-CC_Money-accuracy=0.000000
2020-02-24 20:00:34,784 [INFO]  Epoch[5] Batch [0-9]	Speed: 3011.11 samples/sec	cross-entropy=1.373686	CC_Money-accuracy=0.000000
2020-02-24 20:00:34,824 [INFO]  Epoch[5] Train-cross-entropy=1.181308
2020-02-24 20:00:34,826 [INFO]  Epoch[5] Train-CC_Money-accuracy=0.000000
2020-02-24 20:00:34,827 [INFO]  Epoch[5] Time cost=0.095
2020-02-24 20:00:34,830 [INFO]  Saved checkpoint to "model/test_2_CC_Money_imputer_many/model-0005.params"
2020-02-24 20:00:34,838 [INFO]  Epoch[5] Validation-cross-entropy=1.817351
2020-02-24 20:00:34,840 [INFO]  Epoch[5] Validation-CC_Money-accuracy=0.000000
2020-02-24 20:00:34,896 [INFO]  Epoch[6] Batch [0-9]	Speed: 2820.37 samples/sec	cross-entropy=1.322397	CC_Money-accuracy=0.000000
2020-02-24 20:00:34,935 [INFO]  Epoch[6] Train-cross-entropy=1.112720
2020-02-24 20:00:34,936 [INFO]  Epoch[6] Train-CC_Money-accuracy=0.000000
2020-02-24 20:00:34,937 [INFO]  Epoch[6] Time cost=0.097
2020-02-24 20:00:34,940 [INFO]  Saved checkpoint to "model/test_2_CC_Money_imputer_many/model-0006.params"
2020-02-24 20:00:34,949 [INFO]  Epoch[6] Validation-cross-entropy=1.438870
2020-02-24 20:00:34,950 [INFO]  Epoch[6] Validation-CC_Money-accuracy=0.000000
2020-02-24 20:00:35,009 [INFO]  Epoch[7] Batch [0-9]	Speed: 2711.81 samples/sec	cross-entropy=1.087717	CC_Money-accuracy=0.000000
2020-02-24 20:00:35,048 [INFO]  Epoch[7] Train-cross-entropy=1.147142
2020-02-24 20:00:35,049 [INFO]  Epoch[7] Train-CC_Money-accuracy=0.000000
2020-02-24 20:00:35,050 [INFO]  Epoch[7] Time cost=0.099
2020-02-24 20:00:35,053 [INFO]  Saved checkpoint to "model/test_2_CC_Money_imputer_many/model-0007.params"
2020-02-24 20:00:35,061 [INFO]  Epoch[7] Validation-cross-entropy=1.621575
2020-02-24 20:00:35,062 [INFO]  Epoch[7] Validation-CC_Money-accuracy=0.000000
2020-02-24 20:00:35,127 [INFO]  Epoch[8] Batch [0-9]	Speed: 2442.03 samples/sec	cross-entropy=1.091919	CC_Money-accuracy=0.000000
2020-02-24 20:00:35,172 [INFO]  Epoch[8] Train-cross-entropy=1.003166
2020-02-24 20:00:35,173 [INFO]  Epoch[8] Train-CC_Money-accuracy=0.000000
2020-02-24 20:00:35,174 [INFO]  Epoch[8] Time cost=0.111
2020-02-24 20:00:35,177 [INFO]  Saved checkpoint to "model/test_2_CC_Money_imputer_many/model-0008.params"
2020-02-24 20:00:35,189 [INFO]  Epoch[8] Validation-cross-entropy=1.373201
2020-02-24 20:00:35,191 [INFO]  Epoch[8] Validation-CC_Money-accuracy=0.000000
2020-02-24 20:00:35,259 [INFO]  Epoch[9] Batch [0-9]	Speed: 2438.75 samples/sec	cross-entropy=0.851556	CC_Money-accuracy=0.000000
2020-02-24 20:00:35,305 [INFO]  Epoch[9] Train-cross-entropy=0.728368
2020-02-24 20:00:35,306 [INFO]  Epoch[9] Train-CC_Money-accuracy=0.000000
2020-02-24 20:00:35,307 [INFO]  Epoch[9] Time cost=0.115
2020-02-24 20:00:35,310 [INFO]  Saved checkpoint to "model/test_2_CC_Money_imputer_many/model-0009.params"
2020-02-24 20:00:35,322 [INFO]  Epoch[9] Validation-cross-entropy=1.380048
2020-02-24 20:00:35,324 [INFO]  Epoch[9] Validation-CC_Money-accuracy=0.000000
2020-02-24 20:00:35,388 [INFO]  Epoch[10] Batch [0-9]	Speed: 2626.58 samples/sec	cross-entropy=0.687281	CC_Money-accuracy=0.000000
2020-02-24 20:00:35,433 [INFO]  Epoch[10] Train-cross-entropy=0.581568
2020-02-24 20:00:35,434 [INFO]  Epoch[10] Train-CC_Money-accuracy=0.000000
2020-02-24 20:00:35,435 [INFO]  Epoch[10] Time cost=0.110
2020-02-24 20:00:35,437 [INFO]  Saved checkpoint to "model/test_2_CC_Money_imputer_many/model-0010.params"
2020-02-24 20:00:35,450 [INFO]  Epoch[10] Validation-cross-entropy=1.315326
2020-02-24 20:00:35,451 [INFO]  Epoch[10] Validation-CC_Money-accuracy=0.000000
2020-02-24 20:00:35,526 [INFO]  Epoch[11] Batch [0-9]	Speed: 2189.72 samples/sec	cross-entropy=0.582679	CC_Money-accuracy=0.000000
2020-02-24 20:00:35,576 [INFO]  Epoch[11] Train-cross-entropy=0.527665
2020-02-24 20:00:35,577 [INFO]  Epoch[11] Train-CC_Money-accuracy=0.000000
2020-02-24 20:00:35,578 [INFO]  Epoch[11] Time cost=0.125
2020-02-24 20:00:35,581 [INFO]  Saved checkpoint to "model/test_2_CC_Money_imputer_many/model-0011.params"
2020-02-24 20:00:35,589 [INFO]  Epoch[11] Validation-cross-entropy=1.378905
2020-02-24 20:00:35,590 [INFO]  Epoch[11] Validation-CC_Money-accuracy=0.000000
2020-02-24 20:00:35,643 [INFO]  Epoch[12] Batch [0-9]	Speed: 3032.32 samples/sec	cross-entropy=0.595524	CC_Money-accuracy=0.000000
2020-02-24 20:00:35,683 [INFO]  Epoch[12] Train-cross-entropy=0.429058
2020-02-24 20:00:35,685 [INFO]  Epoch[12] Train-CC_Money-accuracy=0.000000
2020-02-24 20:00:35,686 [INFO]  Epoch[12] Time cost=0.094
2020-02-24 20:00:35,689 [INFO]  Saved checkpoint to "model/test_2_CC_Money_imputer_many/model-0012.params"
2020-02-24 20:00:35,697 [INFO]  Epoch[12] Validation-cross-entropy=1.376248
2020-02-24 20:00:35,699 [INFO]  Epoch[12] Validation-CC_Money-accuracy=0.000000
2020-02-24 20:00:35,756 [INFO]  Epoch[13] Batch [0-9]	Speed: 2792.35 samples/sec	cross-entropy=0.615024	CC_Money-accuracy=0.000000
2020-02-24 20:00:35,796 [INFO]  Epoch[13] Train-cross-entropy=0.559234
2020-02-24 20:00:35,797 [INFO]  Epoch[13] Train-CC_Money-accuracy=0.000000
2020-02-24 20:00:35,797 [INFO]  Epoch[13] Time cost=0.098
2020-02-24 20:00:35,800 [INFO]  Saved checkpoint to "model/test_2_CC_Money_imputer_many/model-0013.params"
2020-02-24 20:00:35,809 [INFO]  Epoch[13] Validation-cross-entropy=1.813853
2020-02-24 20:00:35,810 [INFO]  Epoch[13] Validation-CC_Money-accuracy=0.000000
2020-02-24 20:00:35,870 [INFO]  Epoch[14] Batch [0-9]	Speed: 2616.92 samples/sec	cross-entropy=0.770725	CC_Money-accuracy=0.000000
2020-02-24 20:00:35,910 [INFO]  Epoch[14] Train-cross-entropy=0.528168
2020-02-24 20:00:35,911 [INFO]  Epoch[14] Train-CC_Money-accuracy=0.000000
2020-02-24 20:00:35,912 [INFO]  Epoch[14] Time cost=0.101
2020-02-24 20:00:35,915 [INFO]  Saved checkpoint to "model/test_2_CC_Money_imputer_many/model-0014.params"
2020-02-24 20:00:35,924 [INFO]  Epoch[14] Validation-cross-entropy=1.225714
2020-02-24 20:00:35,925 [INFO]  Epoch[14] Validation-CC_Money-accuracy=0.000000
2020-02-24 20:00:35,982 [INFO]  Epoch[15] Batch [0-9]	Speed: 2812.64 samples/sec	cross-entropy=0.727141	CC_Money-accuracy=0.000000
2020-02-24 20:00:36,022 [INFO]  Epoch[15] Train-cross-entropy=0.522592
2020-02-24 20:00:36,026 [INFO]  Epoch[15] Train-CC_Money-accuracy=0.000000
2020-02-24 20:00:36,027 [INFO]  Epoch[15] Time cost=0.101
2020-02-24 20:00:36,031 [INFO]  Saved checkpoint to "model/test_2_CC_Money_imputer_many/model-0015.params"
2020-02-24 20:00:36,039 [INFO]  Epoch[15] Validation-cross-entropy=1.664433
2020-02-24 20:00:36,040 [INFO]  Epoch[15] Validation-CC_Money-accuracy=0.000000
2020-02-24 20:00:36,093 [INFO]  Epoch[16] Batch [0-9]	Speed: 3034.04 samples/sec	cross-entropy=0.638375	CC_Money-accuracy=0.000000
2020-02-24 20:00:36,133 [INFO]  Epoch[16] Train-cross-entropy=0.443483
2020-02-24 20:00:36,134 [INFO]  Epoch[16] Train-CC_Money-accuracy=0.000000
2020-02-24 20:00:36,136 [INFO]  Epoch[16] Time cost=0.095
2020-02-24 20:00:36,139 [INFO]  Saved checkpoint to "model/test_2_CC_Money_imputer_many/model-0016.params"
2020-02-24 20:00:36,147 [INFO]  Epoch[16] Validation-cross-entropy=1.102424
2020-02-24 20:00:36,149 [INFO]  Epoch[16] Validation-CC_Money-accuracy=0.000000
2020-02-24 20:00:36,206 [INFO]  Epoch[17] Batch [0-9]	Speed: 2822.02 samples/sec	cross-entropy=0.589837	CC_Money-accuracy=0.000000
2020-02-24 20:00:36,252 [INFO]  Epoch[17] Train-cross-entropy=0.418593
2020-02-24 20:00:36,253 [INFO]  Epoch[17] Train-CC_Money-accuracy=0.000000
2020-02-24 20:00:36,254 [INFO]  Epoch[17] Time cost=0.104
2020-02-24 20:00:36,256 [INFO]  Saved checkpoint to "model/test_2_CC_Money_imputer_many/model-0017.params"
2020-02-24 20:00:36,269 [INFO]  Epoch[17] Validation-cross-entropy=1.615639
2020-02-24 20:00:36,270 [INFO]  Epoch[17] Validation-CC_Money-accuracy=0.000000
2020-02-24 20:00:36,329 [INFO]  Epoch[18] Batch [0-9]	Speed: 2779.33 samples/sec	cross-entropy=0.426901	CC_Money-accuracy=0.000000
2020-02-24 20:00:36,369 [INFO]  Epoch[18] Train-cross-entropy=0.387595
2020-02-24 20:00:36,370 [INFO]  Epoch[18] Train-CC_Money-accuracy=0.000000
2020-02-24 20:00:36,371 [INFO]  Epoch[18] Time cost=0.099
2020-02-24 20:00:36,374 [INFO]  Saved checkpoint to "model/test_2_CC_Money_imputer_many/model-0018.params"
2020-02-24 20:00:36,383 [INFO]  Epoch[18] Validation-cross-entropy=1.606824
2020-02-24 20:00:36,384 [INFO]  Epoch[18] Validation-CC_Money-accuracy=0.000000
2020-02-24 20:00:36,443 [INFO]  Epoch[19] Batch [0-9]	Speed: 2667.06 samples/sec	cross-entropy=0.574002	CC_Money-accuracy=0.000000
2020-02-24 20:00:36,483 [INFO]  Epoch[19] Train-cross-entropy=0.385495
2020-02-24 20:00:36,484 [INFO]  Epoch[19] Train-CC_Money-accuracy=0.000000
2020-02-24 20:00:36,485 [INFO]  Epoch[19] Time cost=0.100
2020-02-24 20:00:36,488 [INFO]  Saved checkpoint to "model/test_2_CC_Money_imputer_many/model-0019.params"
2020-02-24 20:00:36,496 [INFO]  Epoch[19] Validation-cross-entropy=2.231116
2020-02-24 20:00:36,497 [INFO]  Epoch[19] Validation-CC_Money-accuracy=0.000000
2020-02-24 20:00:36,563 [INFO]  Epoch[20] Batch [0-9]	Speed: 2395.26 samples/sec	cross-entropy=0.448646	CC_Money-accuracy=0.000000
2020-02-24 20:00:36,614 [INFO]  Epoch[20] Train-cross-entropy=0.419307
2020-02-24 20:00:36,615 [INFO]  Epoch[20] Train-CC_Money-accuracy=0.000000
2020-02-24 20:00:36,616 [INFO]  Epoch[20] Time cost=0.118
2020-02-24 20:00:36,619 [INFO]  Saved checkpoint to "model/test_2_CC_Money_imputer_many/model-0020.params"
2020-02-24 20:00:36,628 [INFO]  Epoch[20] Validation-cross-entropy=2.379812
2020-02-24 20:00:36,629 [INFO]  Epoch[20] Validation-CC_Money-accuracy=0.000000
2020-02-24 20:00:36,694 [INFO]  Epoch[21] Batch [0-9]	Speed: 2401.48 samples/sec	cross-entropy=0.666481	CC_Money-accuracy=0.000000
2020-02-24 20:00:36,736 [INFO]  Epoch[21] Train-cross-entropy=0.421724
2020-02-24 20:00:36,737 [INFO]  Epoch[21] Train-CC_Money-accuracy=0.000000
2020-02-24 20:00:36,738 [INFO]  Epoch[21] Time cost=0.108
2020-02-24 20:00:36,741 [INFO]  Saved checkpoint to "model/test_2_CC_Money_imputer_many/model-0021.params"
2020-02-24 20:00:36,749 [INFO]  No improvement detected for 5 epochs compared to 1.1024243831634521 last error obtained: 2.9325044751167297, stopping here
2020-02-24 20:00:36,750 [INFO]  
========== done (2.5984442234039307 s) fit model
2020-02-24 20:00:38,718 [INFO]  
========== start: fit model
2020-02-24 20:00:38,719 [WARNING]  Already bound, ignoring bind()
2020-02-24 20:00:38,791 [INFO]  Epoch[0] Batch [0-9]	Speed: 2278.54 samples/sec	cross-entropy=11.750223	CC_Money-accuracy=0.000000
2020-02-24 20:00:38,836 [INFO]  Epoch[0] Train-cross-entropy=8.074836
2020-02-24 20:00:38,837 [INFO]  Epoch[0] Train-CC_Money-accuracy=0.000000
2020-02-24 20:00:38,838 [INFO]  Epoch[0] Time cost=0.117
2020-02-24 20:00:38,841 [INFO]  Saved checkpoint to "model/test_3_CC_Money_imputer_many/model-0000.params"
2020-02-24 20:00:38,853 [INFO]  Epoch[0] Validation-cross-entropy=5.633642
2020-02-24 20:00:38,855 [INFO]  Epoch[0] Validation-CC_Money-accuracy=0.000000
2020-02-24 20:00:38,923 [INFO]  Epoch[1] Batch [0-9]	Speed: 2445.03 samples/sec	cross-entropy=5.042870	CC_Money-accuracy=0.000000
2020-02-24 20:00:38,963 [INFO]  Epoch[1] Train-cross-entropy=3.767256
2020-02-24 20:00:38,965 [INFO]  Epoch[1] Train-CC_Money-accuracy=0.000000
2020-02-24 20:00:38,966 [INFO]  Epoch[1] Time cost=0.109
2020-02-24 20:00:38,969 [INFO]  Saved checkpoint to "model/test_3_CC_Money_imputer_many/model-0001.params"
2020-02-24 20:00:38,978 [INFO]  Epoch[1] Validation-cross-entropy=3.809187
2020-02-24 20:00:38,979 [INFO]  Epoch[1] Validation-CC_Money-accuracy=0.000000
2020-02-24 20:00:39,040 [INFO]  Epoch[2] Batch [0-9]	Speed: 2635.94 samples/sec	cross-entropy=3.312628	CC_Money-accuracy=0.000000
2020-02-24 20:00:39,079 [INFO]  Epoch[2] Train-cross-entropy=2.646447
2020-02-24 20:00:39,081 [INFO]  Epoch[2] Train-CC_Money-accuracy=0.000000
2020-02-24 20:00:39,081 [INFO]  Epoch[2] Time cost=0.101
2020-02-24 20:00:39,084 [INFO]  Saved checkpoint to "model/test_3_CC_Money_imputer_many/model-0002.params"
2020-02-24 20:00:39,093 [INFO]  Epoch[2] Validation-cross-entropy=2.765367
2020-02-24 20:00:39,094 [INFO]  Epoch[2] Validation-CC_Money-accuracy=0.000000
2020-02-24 20:00:39,151 [INFO]  Epoch[3] Batch [0-9]	Speed: 2780.72 samples/sec	cross-entropy=2.262631	CC_Money-accuracy=0.000000
2020-02-24 20:00:39,191 [INFO]  Epoch[3] Train-cross-entropy=2.083672
2020-02-24 20:00:39,192 [INFO]  Epoch[3] Train-CC_Money-accuracy=0.000000
2020-02-24 20:00:39,193 [INFO]  Epoch[3] Time cost=0.099
2020-02-24 20:00:39,196 [INFO]  Saved checkpoint to "model/test_3_CC_Money_imputer_many/model-0003.params"
2020-02-24 20:00:39,205 [INFO]  Epoch[3] Validation-cross-entropy=2.060744
2020-02-24 20:00:39,206 [INFO]  Epoch[3] Validation-CC_Money-accuracy=0.000000
2020-02-24 20:00:39,263 [INFO]  Epoch[4] Batch [0-9]	Speed: 2814.54 samples/sec	cross-entropy=1.554425	CC_Money-accuracy=0.000000
2020-02-24 20:00:39,303 [INFO]  Epoch[4] Train-cross-entropy=1.484625
2020-02-24 20:00:39,305 [INFO]  Epoch[4] Train-CC_Money-accuracy=0.000000
2020-02-24 20:00:39,305 [INFO]  Epoch[4] Time cost=0.098
2020-02-24 20:00:39,308 [INFO]  Saved checkpoint to "model/test_3_CC_Money_imputer_many/model-0004.params"
2020-02-24 20:00:39,316 [INFO]  Epoch[4] Validation-cross-entropy=1.667974
2020-02-24 20:00:39,317 [INFO]  Epoch[4] Validation-CC_Money-accuracy=0.000000
2020-02-24 20:00:39,376 [INFO]  Epoch[5] Batch [0-9]	Speed: 2741.81 samples/sec	cross-entropy=1.152966	CC_Money-accuracy=0.000000
2020-02-24 20:00:39,415 [INFO]  Epoch[5] Train-cross-entropy=1.239860
2020-02-24 20:00:39,416 [INFO]  Epoch[5] Train-CC_Money-accuracy=0.000000
2020-02-24 20:00:39,417 [INFO]  Epoch[5] Time cost=0.099
2020-02-24 20:00:39,420 [INFO]  Saved checkpoint to "model/test_3_CC_Money_imputer_many/model-0005.params"
2020-02-24 20:00:39,429 [INFO]  Epoch[5] Validation-cross-entropy=1.591402
2020-02-24 20:00:39,430 [INFO]  Epoch[5] Validation-CC_Money-accuracy=0.000000
2020-02-24 20:00:39,488 [INFO]  Epoch[6] Batch [0-9]	Speed: 2801.35 samples/sec	cross-entropy=1.090999	CC_Money-accuracy=0.000000
2020-02-24 20:00:39,529 [INFO]  Epoch[6] Train-cross-entropy=1.151728
2020-02-24 20:00:39,530 [INFO]  Epoch[6] Train-CC_Money-accuracy=0.000000
2020-02-24 20:00:39,531 [INFO]  Epoch[6] Time cost=0.100
2020-02-24 20:00:39,534 [INFO]  Saved checkpoint to "model/test_3_CC_Money_imputer_many/model-0006.params"
2020-02-24 20:00:39,543 [INFO]  Epoch[6] Validation-cross-entropy=1.568818
2020-02-24 20:00:39,544 [INFO]  Epoch[6] Validation-CC_Money-accuracy=0.000000
2020-02-24 20:00:39,601 [INFO]  Epoch[7] Batch [0-9]	Speed: 2850.25 samples/sec	cross-entropy=0.999843	CC_Money-accuracy=0.000000
2020-02-24 20:00:39,641 [INFO]  Epoch[7] Train-cross-entropy=0.992799
2020-02-24 20:00:39,642 [INFO]  Epoch[7] Train-CC_Money-accuracy=0.000000
2020-02-24 20:00:39,643 [INFO]  Epoch[7] Time cost=0.097
2020-02-24 20:00:39,645 [INFO]  Saved checkpoint to "model/test_3_CC_Money_imputer_many/model-0007.params"
2020-02-24 20:00:39,654 [INFO]  Epoch[7] Validation-cross-entropy=1.617988
2020-02-24 20:00:39,655 [INFO]  Epoch[7] Validation-CC_Money-accuracy=0.000000
2020-02-24 20:00:39,707 [INFO]  Epoch[8] Batch [0-9]	Speed: 3074.63 samples/sec	cross-entropy=1.000895	CC_Money-accuracy=0.000000
2020-02-24 20:00:39,754 [INFO]  Epoch[8] Train-cross-entropy=0.911345
2020-02-24 20:00:39,755 [INFO]  Epoch[8] Train-CC_Money-accuracy=0.000000
2020-02-24 20:00:39,756 [INFO]  Epoch[8] Time cost=0.100
2020-02-24 20:00:39,759 [INFO]  Saved checkpoint to "model/test_3_CC_Money_imputer_many/model-0008.params"
2020-02-24 20:00:39,767 [INFO]  Epoch[8] Validation-cross-entropy=1.607974
2020-02-24 20:00:39,768 [INFO]  Epoch[8] Validation-CC_Money-accuracy=0.000000
2020-02-24 20:00:39,821 [INFO]  Epoch[9] Batch [0-9]	Speed: 3063.15 samples/sec	cross-entropy=0.779321	CC_Money-accuracy=0.000000
2020-02-24 20:00:39,860 [INFO]  Epoch[9] Train-cross-entropy=0.718896
2020-02-24 20:00:39,861 [INFO]  Epoch[9] Train-CC_Money-accuracy=0.000000
2020-02-24 20:00:39,863 [INFO]  Epoch[9] Time cost=0.094
2020-02-24 20:00:39,866 [INFO]  Saved checkpoint to "model/test_3_CC_Money_imputer_many/model-0009.params"
2020-02-24 20:00:39,874 [INFO]  Epoch[9] Validation-cross-entropy=1.847032
2020-02-24 20:00:39,876 [INFO]  Epoch[9] Validation-CC_Money-accuracy=0.000000
2020-02-24 20:00:39,934 [INFO]  Epoch[10] Batch [0-9]	Speed: 2778.98 samples/sec	cross-entropy=0.818773	CC_Money-accuracy=0.000000
2020-02-24 20:00:39,983 [INFO]  Epoch[10] Train-cross-entropy=0.707722
2020-02-24 20:00:39,984 [INFO]  Epoch[10] Train-CC_Money-accuracy=0.000000
2020-02-24 20:00:39,985 [INFO]  Epoch[10] Time cost=0.108
2020-02-24 20:00:39,988 [INFO]  Saved checkpoint to "model/test_3_CC_Money_imputer_many/model-0010.params"
2020-02-24 20:00:39,996 [INFO]  No improvement detected for 5 epochs compared to 1.5914021730422974 last error obtained: 1.6915051937103271, stopping here
2020-02-24 20:00:39,997 [INFO]  
========== done (1.2786638736724854 s) fit model
2020-02-24 20:00:41,718 [INFO]  
========== start: fit model
2020-02-24 20:00:41,719 [WARNING]  Already bound, ignoring bind()
2020-02-24 20:00:41,784 [INFO]  Epoch[0] Batch [0-9]	Speed: 2505.06 samples/sec	cross-entropy=9.957586	CC_Money-accuracy=0.000000
2020-02-24 20:00:41,822 [INFO]  Epoch[0] Train-cross-entropy=7.413884
2020-02-24 20:00:41,824 [INFO]  Epoch[0] Train-CC_Money-accuracy=0.000000
2020-02-24 20:00:41,825 [INFO]  Epoch[0] Time cost=0.104
2020-02-24 20:00:41,828 [INFO]  Saved checkpoint to "model/test_4_CC_Money_imputer_many/model-0000.params"
2020-02-24 20:00:41,837 [INFO]  Epoch[0] Validation-cross-entropy=6.481943
2020-02-24 20:00:41,838 [INFO]  Epoch[0] Validation-CC_Money-accuracy=0.000000
2020-02-24 20:00:41,892 [INFO]  Epoch[1] Batch [0-9]	Speed: 3036.77 samples/sec	cross-entropy=4.391124	CC_Money-accuracy=0.000000
2020-02-24 20:00:41,931 [INFO]  Epoch[1] Train-cross-entropy=3.662884
2020-02-24 20:00:41,932 [INFO]  Epoch[1] Train-CC_Money-accuracy=0.000000
2020-02-24 20:00:41,933 [INFO]  Epoch[1] Time cost=0.094
2020-02-24 20:00:41,936 [INFO]  Saved checkpoint to "model/test_4_CC_Money_imputer_many/model-0001.params"
2020-02-24 20:00:41,944 [INFO]  Epoch[1] Validation-cross-entropy=3.979061
2020-02-24 20:00:41,945 [INFO]  Epoch[1] Validation-CC_Money-accuracy=0.000000
2020-02-24 20:00:42,012 [INFO]  Epoch[2] Batch [0-9]	Speed: 2347.55 samples/sec	cross-entropy=2.684887	CC_Money-accuracy=0.000000
2020-02-24 20:00:42,056 [INFO]  Epoch[2] Train-cross-entropy=2.765733
2020-02-24 20:00:42,057 [INFO]  Epoch[2] Train-CC_Money-accuracy=0.000000
2020-02-24 20:00:42,058 [INFO]  Epoch[2] Time cost=0.112
2020-02-24 20:00:42,061 [INFO]  Saved checkpoint to "model/test_4_CC_Money_imputer_many/model-0002.params"
2020-02-24 20:00:42,069 [INFO]  Epoch[2] Validation-cross-entropy=3.567904
2020-02-24 20:00:42,071 [INFO]  Epoch[2] Validation-CC_Money-accuracy=0.000000
2020-02-24 20:00:42,130 [INFO]  Epoch[3] Batch [0-9]	Speed: 2667.47 samples/sec	cross-entropy=2.169875	CC_Money-accuracy=0.000000
2020-02-24 20:00:42,170 [INFO]  Epoch[3] Train-cross-entropy=2.029686
2020-02-24 20:00:42,171 [INFO]  Epoch[3] Train-CC_Money-accuracy=0.000000
2020-02-24 20:00:42,172 [INFO]  Epoch[3] Time cost=0.100
2020-02-24 20:00:42,174 [INFO]  Saved checkpoint to "model/test_4_CC_Money_imputer_many/model-0003.params"
2020-02-24 20:00:42,183 [INFO]  Epoch[3] Validation-cross-entropy=2.182950
2020-02-24 20:00:42,184 [INFO]  Epoch[3] Validation-CC_Money-accuracy=0.000000
2020-02-24 20:00:42,239 [INFO]  Epoch[4] Batch [0-9]	Speed: 2986.29 samples/sec	cross-entropy=1.306862	CC_Money-accuracy=0.000000
2020-02-24 20:00:42,280 [INFO]  Epoch[4] Train-cross-entropy=1.257388
2020-02-24 20:00:42,282 [INFO]  Epoch[4] Train-CC_Money-accuracy=0.000000
2020-02-24 20:00:42,283 [INFO]  Epoch[4] Time cost=0.098
2020-02-24 20:00:42,286 [INFO]  Saved checkpoint to "model/test_4_CC_Money_imputer_many/model-0004.params"
2020-02-24 20:00:42,295 [INFO]  Epoch[4] Validation-cross-entropy=1.795316
2020-02-24 20:00:42,296 [INFO]  Epoch[4] Validation-CC_Money-accuracy=0.000000
2020-02-24 20:00:42,353 [INFO]  Epoch[5] Batch [0-9]	Speed: 2815.48 samples/sec	cross-entropy=0.979307	CC_Money-accuracy=0.000000
2020-02-24 20:00:42,392 [INFO]  Epoch[5] Train-cross-entropy=0.863373
2020-02-24 20:00:42,393 [INFO]  Epoch[5] Train-CC_Money-accuracy=0.000000
2020-02-24 20:00:42,394 [INFO]  Epoch[5] Time cost=0.097
2020-02-24 20:00:42,397 [INFO]  Saved checkpoint to "model/test_4_CC_Money_imputer_many/model-0005.params"
2020-02-24 20:00:42,405 [INFO]  Epoch[5] Validation-cross-entropy=1.522962
2020-02-24 20:00:42,407 [INFO]  Epoch[5] Validation-CC_Money-accuracy=0.000000
2020-02-24 20:00:42,460 [INFO]  Epoch[6] Batch [0-9]	Speed: 3042.32 samples/sec	cross-entropy=0.767812	CC_Money-accuracy=0.000000
2020-02-24 20:00:42,498 [INFO]  Epoch[6] Train-cross-entropy=0.658366
2020-02-24 20:00:42,500 [INFO]  Epoch[6] Train-CC_Money-accuracy=0.000000
2020-02-24 20:00:42,500 [INFO]  Epoch[6] Time cost=0.093
2020-02-24 20:00:42,503 [INFO]  Saved checkpoint to "model/test_4_CC_Money_imputer_many/model-0006.params"
2020-02-24 20:00:42,512 [INFO]  Epoch[6] Validation-cross-entropy=1.639926
2020-02-24 20:00:42,513 [INFO]  Epoch[6] Validation-CC_Money-accuracy=0.000000
2020-02-24 20:00:42,574 [INFO]  Epoch[7] Batch [0-9]	Speed: 2587.96 samples/sec	cross-entropy=0.674632	CC_Money-accuracy=0.000000
2020-02-24 20:00:42,613 [INFO]  Epoch[7] Train-cross-entropy=0.563083
2020-02-24 20:00:42,615 [INFO]  Epoch[7] Train-CC_Money-accuracy=0.000000
2020-02-24 20:00:42,616 [INFO]  Epoch[7] Time cost=0.102
2020-02-24 20:00:42,619 [INFO]  Saved checkpoint to "model/test_4_CC_Money_imputer_many/model-0007.params"
2020-02-24 20:00:42,627 [INFO]  Epoch[7] Validation-cross-entropy=1.463989
2020-02-24 20:00:42,629 [INFO]  Epoch[7] Validation-CC_Money-accuracy=0.000000
2020-02-24 20:00:42,695 [INFO]  Epoch[8] Batch [0-9]	Speed: 2396.03 samples/sec	cross-entropy=0.686075	CC_Money-accuracy=0.000000
2020-02-24 20:00:42,746 [INFO]  Epoch[8] Train-cross-entropy=0.564463
2020-02-24 20:00:42,747 [INFO]  Epoch[8] Train-CC_Money-accuracy=0.000000
2020-02-24 20:00:42,748 [INFO]  Epoch[8] Time cost=0.118
2020-02-24 20:00:42,750 [INFO]  Saved checkpoint to "model/test_4_CC_Money_imputer_many/model-0008.params"
2020-02-24 20:00:42,763 [INFO]  Epoch[8] Validation-cross-entropy=1.861691
2020-02-24 20:00:42,764 [INFO]  Epoch[8] Validation-CC_Money-accuracy=0.000000
2020-02-24 20:00:42,832 [INFO]  Epoch[9] Batch [0-9]	Speed: 2478.03 samples/sec	cross-entropy=0.729016	CC_Money-accuracy=0.000000
2020-02-24 20:00:42,877 [INFO]  Epoch[9] Train-cross-entropy=0.671436
2020-02-24 20:00:42,878 [INFO]  Epoch[9] Train-CC_Money-accuracy=0.000000
2020-02-24 20:00:42,879 [INFO]  Epoch[9] Time cost=0.113
2020-02-24 20:00:42,881 [INFO]  Saved checkpoint to "model/test_4_CC_Money_imputer_many/model-0009.params"
2020-02-24 20:00:42,894 [INFO]  Epoch[9] Validation-cross-entropy=1.759170
2020-02-24 20:00:42,895 [INFO]  Epoch[9] Validation-CC_Money-accuracy=0.000000
2020-02-24 20:00:42,970 [INFO]  Epoch[10] Batch [0-9]	Speed: 2207.14 samples/sec	cross-entropy=0.842678	CC_Money-accuracy=0.000000
2020-02-24 20:00:43,017 [INFO]  Epoch[10] Train-cross-entropy=0.569221
2020-02-24 20:00:43,018 [INFO]  Epoch[10] Train-CC_Money-accuracy=0.000000
2020-02-24 20:00:43,019 [INFO]  Epoch[10] Time cost=0.123
2020-02-24 20:00:43,022 [INFO]  Saved checkpoint to "model/test_4_CC_Money_imputer_many/model-0010.params"
2020-02-24 20:00:43,030 [INFO]  Epoch[10] Validation-cross-entropy=1.678229
2020-02-24 20:00:43,031 [INFO]  Epoch[10] Validation-CC_Money-accuracy=0.000000
2020-02-24 20:00:43,085 [INFO]  Epoch[11] Batch [0-9]	Speed: 3001.16 samples/sec	cross-entropy=0.887785	CC_Money-accuracy=0.000000
2020-02-24 20:00:43,125 [INFO]  Epoch[11] Train-cross-entropy=1.183207
2020-02-24 20:00:43,126 [INFO]  Epoch[11] Train-CC_Money-accuracy=0.000000
2020-02-24 20:00:43,127 [INFO]  Epoch[11] Time cost=0.095
2020-02-24 20:00:43,130 [INFO]  Saved checkpoint to "model/test_4_CC_Money_imputer_many/model-0011.params"
2020-02-24 20:00:43,138 [INFO]  Epoch[11] Validation-cross-entropy=1.456450
2020-02-24 20:00:43,139 [INFO]  Epoch[11] Validation-CC_Money-accuracy=0.000000
2020-02-24 20:00:43,205 [INFO]  Epoch[12] Batch [0-9]	Speed: 2400.98 samples/sec	cross-entropy=0.795156	CC_Money-accuracy=0.000000
2020-02-24 20:00:43,248 [INFO]  Epoch[12] Train-cross-entropy=1.499917
2020-02-24 20:00:43,249 [INFO]  Epoch[12] Train-CC_Money-accuracy=0.000000
2020-02-24 20:00:43,250 [INFO]  Epoch[12] Time cost=0.110
2020-02-24 20:00:43,253 [INFO]  Saved checkpoint to "model/test_4_CC_Money_imputer_many/model-0012.params"
2020-02-24 20:00:43,261 [INFO]  Epoch[12] Validation-cross-entropy=1.628807
2020-02-24 20:00:43,262 [INFO]  Epoch[12] Validation-CC_Money-accuracy=0.000000
2020-02-24 20:00:43,328 [INFO]  Epoch[13] Batch [0-9]	Speed: 2393.59 samples/sec	cross-entropy=1.052808	CC_Money-accuracy=0.000000
2020-02-24 20:00:43,372 [INFO]  Epoch[13] Train-cross-entropy=1.435487
2020-02-24 20:00:43,373 [INFO]  Epoch[13] Train-CC_Money-accuracy=0.000000
2020-02-24 20:00:43,374 [INFO]  Epoch[13] Time cost=0.111
2020-02-24 20:00:43,377 [INFO]  Saved checkpoint to "model/test_4_CC_Money_imputer_many/model-0013.params"
2020-02-24 20:00:43,385 [INFO]  Epoch[13] Validation-cross-entropy=1.541085
2020-02-24 20:00:43,386 [INFO]  Epoch[13] Validation-CC_Money-accuracy=0.000000
2020-02-24 20:00:43,452 [INFO]  Epoch[14] Batch [0-9]	Speed: 2420.09 samples/sec	cross-entropy=1.585266	CC_Money-accuracy=0.000000
2020-02-24 20:00:43,494 [INFO]  Epoch[14] Train-cross-entropy=1.319889
2020-02-24 20:00:43,495 [INFO]  Epoch[14] Train-CC_Money-accuracy=0.000000
2020-02-24 20:00:43,496 [INFO]  Epoch[14] Time cost=0.108
2020-02-24 20:00:43,498 [INFO]  Saved checkpoint to "model/test_4_CC_Money_imputer_many/model-0014.params"
2020-02-24 20:00:43,507 [INFO]  Epoch[14] Validation-cross-entropy=2.414057
2020-02-24 20:00:43,508 [INFO]  Epoch[14] Validation-CC_Money-accuracy=0.000000
2020-02-24 20:00:43,567 [INFO]  Epoch[15] Batch [0-9]	Speed: 2698.95 samples/sec	cross-entropy=1.090648	CC_Money-accuracy=0.000000
2020-02-24 20:00:43,617 [INFO]  Epoch[15] Train-cross-entropy=1.115921
2020-02-24 20:00:43,618 [INFO]  Epoch[15] Train-CC_Money-accuracy=0.000000
2020-02-24 20:00:43,619 [INFO]  Epoch[15] Time cost=0.111
2020-02-24 20:00:43,624 [INFO]  Saved checkpoint to "model/test_4_CC_Money_imputer_many/model-0015.params"
2020-02-24 20:00:43,637 [INFO]  Epoch[15] Validation-cross-entropy=2.498611
2020-02-24 20:00:43,639 [INFO]  Epoch[15] Validation-CC_Money-accuracy=0.000000
2020-02-24 20:00:43,706 [INFO]  Epoch[16] Batch [0-9]	Speed: 2544.91 samples/sec	cross-entropy=1.106556	CC_Money-accuracy=0.000000
2020-02-24 20:00:43,755 [INFO]  Epoch[16] Train-cross-entropy=1.181708
2020-02-24 20:00:43,756 [INFO]  Epoch[16] Train-CC_Money-accuracy=0.000000
2020-02-24 20:00:43,760 [INFO]  Epoch[16] Time cost=0.118
2020-02-24 20:00:43,765 [INFO]  Saved checkpoint to "model/test_4_CC_Money_imputer_many/model-0016.params"
2020-02-24 20:00:43,779 [INFO]  No improvement detected for 5 epochs compared to 1.4564499855041504 last error obtained: 2.4582521319389343, stopping here
2020-02-24 20:00:43,781 [INFO]  
========== done (2.0629851818084717 s) fit model
