# Supplementary material for: The two types of society: Computationally revealing recurrent social formations and their evolutionary trajectories
Source: PLoS One. 2020 May 13;15(5):e0232609. doi: 10.1371/journal.pone.0232609 (PMC7219743; doi:10.1371/journal.pone.0232609)
Supplement: S2 File — We include our Python 3 program that begins with the original, untampered Seshat database and performs the entire process of turning it into Shiny Seshat (including all error correction, Complexity Characteristic creation, imputation of missing values, etc.). (ZIP) [file pone.0232609.s004.zip › model/regression-var-CC_Govt.csv]

	Temperoculture	Unnamed: 0	NGA	Original_culture_name	Period_start	Period_end	Polity_population	Polity_territory	Population_of_the_largest_settlement	Administrative_levels	Military_levels	Religious_levels	Settlement_hierarchy	Largest_communication_distance	Occupational_complexity	Professional_lawyers	Professional_military_officers	Professional_priesthood	Professional_soldiers	Bureaucracy_examination_system	Bureaucracy_merit_promotion	Bureaucracy_source_of_support	Fulltime_bureaucrats	Courts	Formal_legal_code	Judges	Bridges	Burial_site	Canals	Ceremonial_site	Communal_buildings	Drinking_water_supply_systems	Enclosures	Entertainment_buildings	Food_storage_sites	Irrigation_systems	Knowledge/information_buildings	Markets	Mines_or_quarries	Monumental_building_cost	Monumental_building_extent	Monumental_building_height	Ports	Roads	Special_purpose_house	Special_purpose_sites	Specialized_government_buildings	Symbolic_buildings	Trading_emporia
0	AfAfshr+1800	0	['Kachi Plain', 'Susiana']	Afsharid Dynasty	1800	1900
1	AfAfshr+1900	1	['Kachi Plain', 'Susiana']	Afsharid Dynasty	1900	2000
2	AfDurrn+1800	2	['Kachi Plain']	Durrani Empire	1800	1900		1790000.0		5.0	4.0	1.0	3.0	1089.0		0.0	1.0	0.0	1.0	0.0	0.1	tribute	0.0	0.0	1.0	0.1	0.0		0.0			0.1			1.0	1.0		1.0					0.0	0.0			1.0	1.0
3	AfDurrn+1900	3	['Kachi Plain']	Durrani Empire	1900	2000		489000.0		5.0	4.0	1.0	3.0	1089.0		0.0	1.0	0.0	1.0	0.0	0.1	tribute	0.0	0.0	1.0	0.1	0.0		0.0			0.1			1.0	1.0		1.0					0.0	0.0			1.0	1.0
4	AfGhurd+1100	4	['Kachi Plain']	Principality of Ghur	1100	1200						2.0				1.0								1.0	1.0	1.0	1.0	1.0		1.0	1.0		1.0		1.0	1.0	1.0	1.0	1.0				0.0	1.0	1.0	1.0	1.0	1.0
5	AfGhurd+1200	5	['Kachi Plain']	Principality of Ghur	1200	1300		1600000.0		5.0	4.0	2.0	4.0			1.0	1.0	1.0	1.0				1.0	1.0	1.0	1.0	1.0	1.0		1.0	1.0		1.0		1.0	1.0	1.0	1.0	1.0				1.0	1.0	1.0	1.0	1.0	1.0
6	AfGhurd+1300	6	['Kachi Plain']	Principality of Ghur	1300	1400		1600000.0		5.0	4.0	2.0	4.0			1.0	1.0	1.0	1.0				1.0	1.0	1.0	1.0	1.0	1.0		1.0	1.0		1.0		1.0	1.0	1.0	1.0	1.0				1.0	1.0	1.0	1.0	1.0	1.0
7	AfGhurd+1400	7	['Kachi Plain']	Principality of Ghur	1400	1500		1600000.0		5.0	4.0	2.0	4.0			1.0	1.0	1.0	1.0				1.0	1.0	1.0	1.0	1.0	1.0		1.0	1.0		1.0		1.0	1.0	1.0	1.0	1.0				1.0	1.0	1.0	1.0	1.0	1.0
8	AfGhurd+1500	8	['Kachi Plain']	Principality of Ghur	1500	1600		1600000.0		5.0	4.0	2.0	4.0			1.0	1.0	1.0	1.0				1.0	1.0	1.0	1.0	1.0	1.0		1.0	1.0		1.0		1.0	1.0	1.0	1.0	1.0				1.0	1.0	1.0	1.0	1.0	1.0
9	AfGhurd+1600	9	['Kachi Plain']	Principality of Ghur	1600	1700		1600000.0		5.0	4.0	2.0	4.0			1.0	1.0	1.0	1.0				1.0	1.0	1.0	1.0	1.0	1.0		1.0	1.0		1.0		1.0	1.0	1.0	1.0	1.0				1.0	1.0	1.0	1.0	1.0	1.0
10	AfGhurd+1700	10	['Kachi Plain']	Principality of Ghur	1700	1800		1600000.0		5.0	4.0	2.0	4.0			1.0	1.0	1.0	1.0				1.0	1.0	1.0	1.0	1.0	1.0		1.0	1.0		1.0		1.0	1.0	1.0	1.0	1.0				1.0	1.0	1.0	1.0	1.0	1.0
11	AfGhurd+1800	11	['Kachi Plain']	Principality of Ghur	1800	1900		1600000.0		5.0	4.0	2.0	4.0			1.0	1.0	1.0	1.0				1.0	1.0	1.0	1.0	1.0	1.0		1.0	1.0		1.0		1.0	1.0	1.0	1.0	1.0				1.0	1.0	1.0	1.0	1.0	1.0
12	AfGhurd+1900	12	['Kachi Plain']	Principality of Ghur	1900	2000		1600000.0		5.0	4.0	2.0	4.0			1.0	1.0	1.0	1.0				1.0	1.0	1.0	1.0	1.0	1.0		1.0	1.0		1.0		1.0	1.0	1.0	1.0	1.0				1.0	1.0	1.0	1.0	1.0	1.0
13	AfGhurd+2000	13	['Kachi Plain']	Principality of Ghur	2000	2100		1600000.0		5.0	4.0	2.0	4.0			1.0	1.0	1.0	1.0				1.0	1.0	1.0	1.0	1.0	1.0		1.0	1.0		1.0		1.0	1.0	1.0	1.0	1.0				1.0	1.0	1.0	1.0	1.0	1.0
14	AfGhurd+2100	14	['Kachi Plain']	Principality of Ghur	2100	2200		1600000.0		5.0	4.0	2.0	4.0			1.0	1.0	1.0	1.0				1.0	1.0	1.0	1.0	1.0	1.0		1.0	1.0		1.0		1.0	1.0	1.0	1.0	1.0				1.0	1.0	1.0	1.0	1.0	1.0
15	AfGrBct-200	15	['Kachi Plain', 'Sogdiana']	Greco-Bactrian Kingdom	-200	-100	1500000.0	600000.0	25000.0	5.0	5.0	1.0	3.0	600.0			1.0	1.0	1.0	0.1	0.1	land	1.0		1.0		1.0	1.0	0.1	1.0	1.0	1.0	1.0	1.0	1.0	1.0	1.0	1.0	1.0			35.0	1.0	1.0	1.0	1.0	1.0	1.0	1.0
16	AfGrBct-100	16	['Kachi Plain', 'Sogdiana']	Greco-Bactrian Kingdom	-100	0	1500000.0	2200000.0	25000.0	4.0	5.0	1.0	3.0	600.0			1.0	1.0	1.0	0.1	0.1	land	1.0		1.0		1.0	1.0	0.1	1.0	1.0	1.0	1.0	1.0	1.0	1.0	1.0	1.0	1.0			35.0	1.0	1.0	1.0	1.0	1.0	1.0	1.0
17	AfHepht+500	17	['Kachi Plain', 'Sogdiana']	Hepthalite Empire	500	600	26500000.0	2750000.0		4.0	4.0	1.0	2.0	2000.0			1.0	1.0	1.0	0.0	0.1		1.0				1.0	1.0		1.0	1.0		1.0		1.0	1.0	1.0	1.0	1.0					1.0	1.0	1.0	1.0	1.0	1.0
18	AfHepht+600	18	['Kachi Plain', 'Sogdiana']	Hepthalite Empire	600	700	26500000.0	2750000.0		4.0	4.0	1.0	2.0	2000.0			1.0	1.0	1.0	0.0	0.1		1.0				1.0	1.0		1.0	1.0		1.0		1.0	1.0	1.0	1.0	1.0					1.0	1.0	1.0	1.0	1.0	1.0
19	AfHepht+700	19	['Kachi Plain', 'Sogdiana']	Hepthalite Empire	700	800	26500000.0	2750000.0		4.0	4.0	1.0	2.0	2000.0			1.0	1.0	1.0	0.0	0.1		1.0				1.0	1.0		1.0	1.0		1.0		1.0	1.0	1.0	1.0	1.0					1.0	1.0	1.0	1.0	1.0	1.0
20	AfHerat+1400	20	['Sogdiana']	Herat	1400	1500
21	AfKidar+400	21	['Sogdiana']	Kidarite Kingdom	400	500	1000000.0	250000.0		3.0	4.0	1.0	4.0	500.0			1.0	1.0	1.0				1.0			1.0	1.0				1.0	0.1			1.0	1.0	1.0	1.0					1.0	1.0	1.0		1.0	1.0
22	AfKidar+500	22	['Sogdiana']	Kidarite Kingdom	500	600	1000000.0	850000.0		3.0	4.0	1.0	4.0	500.0			1.0	1.0	1.0				1.0			1.0	1.0				1.0	0.1			1.0	1.0	1.0	1.0					1.0	1.0	1.0		1.0	1.0
23	AfKushn-200	23	['Kachi Plain', 'Sogdiana']	Kushan Empire	-200	-100	14000000.0			4.0	4.0	2.0	4.0	1000.0			1.0	1.0	1.0	0.1	0.0	governed population	1.0		1.0	1.0	1.0	1.0	1.0	1.0	1.0	0.1	1.0	1.0	1.0	1.0	1.0	1.0	1.0				1.0	1.0	1.0	1.0	1.0	1.0	1.0
24	AfKushn-100	24	['Kachi Plain', 'Sogdiana']	Kushan Empire	-100	0	12500000.0			4.0	4.0	2.0	4.0	1000.0			1.0	1.0	1.0	0.1	0.0	governed population	1.0		1.0	1.0	1.0	1.0	1.0	1.0	1.0	0.1	1.0	1.0	1.0	1.0	1.0	1.0	1.0				1.0	1.0	1.0	1.0	1.0	1.0	1.0
25	AfKushn+0	25	['Kachi Plain', 'Sogdiana']	Kushan Empire	0	100	12500000.0			4.0	4.0	2.0	4.0	1000.0			1.0	1.0	1.0	0.1	0.0	governed population	1.0		1.0	1.0	1.0	1.0	1.0	1.0	1.0	0.1	1.0	1.0	1.0	1.0	1.0	1.0	1.0				1.0	1.0	1.0	1.0	1.0	1.0	1.0
26	AfKushn+100	26	['Kachi Plain', 'Sogdiana']	Kushan Empire	100	200	12500000.0	2000000.0	150000.0	4.0	4.0	2.0	4.0	1000.0			1.0	1.0	1.0	0.1	0.0	governed population	1.0		1.0	1.0	1.0	1.0	1.0	1.0	1.0	0.1	1.0	1.0	1.0	1.0	1.0	1.0	1.0				1.0	1.0	1.0	1.0	1.0	1.0	1.0
27	AfKushn+200	27	['Kachi Plain', 'Sogdiana']	Kushan Empire	200	300	12500000.0	2000000.0	100000.0	4.0	4.0	2.0	4.0	1000.0			1.0	1.0	1.0	0.1	0.0	governed population	1.0		1.0	1.0	1.0	1.0	1.0	1.0	1.0	0.1	1.0	1.0	1.0	1.0	1.0	1.0	1.0				1.0	1.0	1.0	1.0	1.0	1.0	1.0
28	AfKushn+300	28	['Kachi Plain', 'Sogdiana']	Kushan Empire	300	400	12500000.0	2000000.0	100000.0	4.0	4.0	2.0	4.0	1000.0			1.0	1.0	1.0	0.1	0.0	governed population	1.0		1.0	1.0	1.0	1.0	1.0	1.0	1.0	0.1	1.0	1.0	1.0	1.0	1.0	1.0	1.0				1.0	1.0	1.0	1.0	1.0	1.0	1.0
29	AfKushn+400	29	['Kachi Plain', 'Sogdiana']	Kushan Empire	400	500	12500000.0	2000000.0	100000.0	4.0	4.0	2.0	4.0	1000.0			1.0	1.0	1.0	0.1	0.0	governed population	1.0		1.0	1.0	1.0	1.0	1.0	1.0	1.0	0.1	1.0	1.0	1.0	1.0	1.0	1.0	1.0				1.0	1.0	1.0	1.0	1.0	1.0	1.0
30	AfTochr-100	30	['Sogdiana']	Tocharians	-100	0	100000.0	10000.0		3.0	3.0	1.0	2.0					1.0		0.1	0.1							1.0	0.1	1.0	1.0		1.0	0.0	1.0	1.0	0.0	1.0	1.0				0.0	1.0	1.0	1.0	1.0	1.0
31	AfTochr+0	31	['Sogdiana']	Tocharians	0	100	100000.0	10000.0		3.0	3.0	1.0	2.0					1.0		0.1	0.1							1.0	0.1	1.0	1.0		1.0	0.0	1.0	1.0	0.0	1.0	1.0				0.0	1.0	1.0	1.0	1.0	1.0
32	AfTochr+100	32	['Sogdiana']	Tocharians	100	200	100000.0	10000.0		3.0	3.0	1.0	2.0					1.0		0.1	0.1							1.0	0.1	1.0	1.0		1.0	0.0	1.0	1.0	0.0	1.0	1.0				0.0	1.0	1.0	1.0	1.0	1.0
33	Ashanti+1700	33	['Ghanaian Coast']	Asantemanso	1700	1800			22500.0	6.0	6.0	4.0	4.0	370.0	1.0	0.0	1.0	1.0	0.0	0.0	0.0	state salary	1.0	1.0	1.0	0.0	0.0	1.0	0.0	1.0	1.0	0.0	0.0	0.0	0.0	0.0	0.0	1.0	1.0				0.0	1.0	1.0	1.0	0.0	1.0	0.0
34	Ashanti+1800	34	['Ghanaian Coast']	Asantemanso	1800	1900			22500.0	6.0	6.0	4.0	4.0	370.0	1.0	0.0	1.0	1.0	0.0	0.0	0.0	state salary	1.0	1.0	1.0	0.0	0.0	1.0	0.0	1.0	1.0	0.0	0.0	0.0	0.0	0.0	0.0	1.0	1.0				0.0	1.0	1.0	1.0	0.0	1.0	0.0
35	Ashanti+1900	35	['Ghanaian Coast']	Asantemanso	1900	2000	3000000.0	259000.0	22500.0	6.0	6.0	4.0	4.0	370.0	1.0	0.0	1.0	1.0	0.0	0.0	0.0	state salary	1.0	1.0	1.0	0.0	0.0	1.0	0.0	1.0	1.0	0.0	0.0	0.0	0.0	0.0	0.0	1.0	1.0				0.0	1.0	1.0	1.0	0.0	1.0	0.0
36	BrookeRaj+1900	36	['Kapuasi Basin']	Iban	1900	2000		124450.0	500.0	3.0	2.0	1.0	1.0		0.0	0.0	0.0	0.0	0.0	1.0	1.0	state salary	1.0	1.0	1.0	1.0	0.0	1.0	0.0	0.0	0.0	0.0	0.0	0.0	0.0	0.0	0.0	1.0	0.0				0.0	0.0	1.0	1.0	1.0	0.0	0.0
37	BrookeRaj+2000	37	['Kapuasi Basin']	Iban	2000	2100	439000.0	124450.0	500.0	3.0	2.0	1.0	1.0		0.0	0.0	0.0	0.0	0.0	1.0	1.0	state salary	1.0	1.0	1.0	1.0	0.0	1.0	0.0	0.0	0.0	0.0	0.0	0.0	0.0	0.0	0.0	1.0	0.0				0.0	0.0	1.0	1.0	1.0	0.0	0.0
38	CahokiaExtra+1800	38	['Cahokia']	French colonial Middle Mississippi	1800	1900
39	Cn5Dyna+1000	39	['Middle Yellow River Valley']	Five Dynasties	1000	1100											1.0		1.0	1.0	1.0	state salary	1.0	1.0	1.0		1.0	1.0	1.0	1.0	1.0		1.0		1.0	1.0	1.0	1.0	1.0				1.0	1.0		1.0	1.0	1.0	1.0
40	CnChuSA-700	40	['Middle Yellow River Valley']	Chu	-700	-600		50000.0		5.0	5.0	1.0	4.0	800.0				1.0	1.0	0.0	1.0	land	1.0	1.0	1.0	1.0	1.0		1.0	1.0	1.0		1.0		1.0	1.0	1.0	1.0	1.0					1.0		1.0	1.0	1.0
41	CnChuSA-600	41	['Middle Yellow River Valley']	Chu	-600	-500		370000.0		5.0	5.0	1.0	4.0	800.0				1.0	1.0	0.0	1.0	land	1.0	1.0	1.0	1.0	1.0		1.0	1.0	1.0		1.0		1.0	1.0	1.0	1.0	1.0					1.0		1.0	1.0	1.0
42	CnChuSA-500	42	['Middle Yellow River Valley']	Chu	-500	-400		200000.0		5.0	5.0	1.0	4.0	800.0				1.0	1.0	0.0	1.0	land	1.0	1.0	1.0	1.0	1.0		1.0	1.0	1.0		1.0		1.0	1.0	1.0	1.0	1.0					1.0		1.0	1.0	1.0
43	CnChuSA-400	43	['Middle Yellow River Valley']	Chu	-400	-300		200000.0		5.0	5.0	1.0	4.0	800.0				1.0	1.0	0.0	1.0	land	1.0	1.0	1.0	1.0	1.0		1.0	1.0	1.0		1.0		1.0	1.0	1.0	1.0	1.0					1.0		1.0	1.0	1.0
44	CnChuWS-400	44	['Middle Yellow River Valley']	Chu	-400	-300		460000.0		7.0	5.0		4.0	800.0			1.0		1.0	0.0	1.0	state salary	1.0	1.0	1.0	1.0			1.0		1.0	1.0			1.0	1.0	1.0	1.0						1.0				1.0
45	CnChuWS-300	45	['Middle Yellow River Valley']	Chu	-300	-200		460000.0		7.0	5.0		4.0	800.0			1.0		1.0	0.0	1.0	state salary	1.0	1.0	1.0	1.0			1.0		1.0	1.0			1.0	1.0	1.0	1.0						1.0				1.0
46	CnChuWS-200	46	['Middle Yellow River Valley']	Chu	-200	-100		460000.0		7.0	5.0		4.0	800.0			1.0		1.0	0.0	1.0	state salary	1.0	1.0	1.0	1.0			1.0		1.0	1.0			1.0	1.0	1.0	1.0						1.0				1.0
47	CnEHan+100	47	['Middle Yellow River Valley']	Eastern Han	100	200		6500000.0	420000.0	7.0	7.0	1.0	6.0			1.0	1.0	0.1	1.0	1.0	1.0	state salary	1.0	1.0	1.0	1.0	1.0	1.0	1.0	1.0	1.0	1.0	1.0	1.0	1.0	1.0	1.0	1.0	1.0				1.0	1.0	1.0	1.0	1.0	1.0	1.0
48	CnEHan+200	48	['Middle Yellow River Valley']	Eastern Han	200	300	48000000.0	2500000.0	100000.0	7.0	7.0	1.0	6.0			1.0	1.0	0.1	1.0	1.0	0.0	state salary	1.0	1.0	1.0	1.0	1.0	1.0	1.0	1.0	1.0	1.0	1.0	1.0	1.0	1.0	1.0	1.0	1.0				1.0	1.0	1.0	1.0	1.0	1.0	1.0
49	CnEHan+300	49	['Middle Yellow River Valley']	Eastern Han	300	400	48000000.0	2500000.0	100000.0	7.0	7.0	1.0	6.0			1.0	1.0	0.1	1.0	1.0	0.0	state salary	1.0	1.0	1.0	1.0	1.0	1.0	1.0	1.0	1.0	1.0	1.0	1.0	1.0	1.0	1.0	1.0	1.0				1.0	1.0	1.0	1.0	1.0	1.0	1.0
50	CnErJin-300	50	['Middle Yellow River Valley']	Western Jin	-300	-200	16163863.0			8.0	6.0	1.0	6.0	1400.0		1.0	0.1	0.1		1.0	1.0	state salary	1.0	1.0	1.0	1.0	1.0	1.0	1.0	1.0	1.0		1.0		1.0	1.0		1.0	1.0				1.0	1.0		1.0	1.0	1.0	1.0
51	CnErJin-200	51	['Middle Yellow River Valley']	Western Jin	-200	-100	16163863.0			8.0	6.0	1.0	6.0	1400.0		1.0	0.1	0.1		1.0	1.0	state salary	1.0	1.0	1.0	1.0	1.0	1.0	1.0	1.0	1.0		1.0		1.0	1.0		1.0	1.0				1.0	1.0		1.0	1.0	1.0	1.0
52	CnErJin-100	52	['Middle Yellow River Valley']	Western Jin	-100	0	16163863.0			8.0	6.0	1.0	6.0	1400.0		1.0	0.1	0.1		1.0	1.0	state salary	1.0	1.0	1.0	1.0	1.0	1.0	1.0	1.0	1.0		1.0		1.0	1.0		1.0	1.0				1.0	1.0		1.0	1.0	1.0	1.0
53	CnErJin+0	53	['Middle Yellow River Valley']	Western Jin	0	100	16163863.0			8.0	6.0	1.0	6.0	1400.0		1.0	0.1	0.1		1.0	1.0	state salary	1.0	1.0	1.0	1.0	1.0	1.0	1.0	1.0	1.0		1.0		1.0	1.0		1.0	1.0				1.0	1.0		1.0	1.0	1.0	1.0
54	CnErJin+100	54	['Middle Yellow River Valley']	Western Jin	100	200	16163863.0			8.0	6.0	1.0	6.0	1400.0		1.0	0.1	0.1		1.0	1.0	state salary	1.0	1.0	1.0	1.0	1.0	1.0	1.0	1.0	1.0		1.0		1.0	1.0		1.0	1.0				1.0	1.0		1.0	1.0	1.0	1.0
55	CnErJin+200	55	['Middle Yellow River Valley']	Western Jin	200	300	16163863.0			8.0	6.0	1.0	6.0	1400.0		1.0	0.1	0.1		1.0	1.0	state salary	1.0	1.0	1.0	1.0	1.0	1.0	1.0	1.0	1.0		1.0		1.0	1.0		1.0	1.0				1.0	1.0		1.0	1.0	1.0	1.0
56	CnErJin+300	56	['Middle Yellow River Valley']	Western Jin	300	400	16163863.0	4500000.0	600000.0	8.0	6.0	1.0	6.0	1400.0		1.0	0.1	0.1		1.0	1.0	state salary	1.0	1.0	1.0	1.0	1.0	1.0	1.0	1.0	1.0		1.0		1.0	1.0		1.0	1.0				1.0	1.0		1.0	1.0	1.0	1.0
57	CnErJin+400	57	['Middle Yellow River Valley']	Western Jin	400	500	16163863.0	4500000.0	600000.0	8.0	6.0	1.0	6.0	1400.0		1.0	0.1	0.1		1.0	1.0	state salary	1.0	1.0	1.0	1.0	1.0	1.0	1.0	1.0	1.0		1.0		1.0	1.0		1.0	1.0				1.0	1.0		1.0	1.0	1.0	1.0
58	CnErlig-1600	58	['Middle Yellow River Valley']	Erligang	-1600	-1500	2000000.0	350000.0	500000.0	3.0	3.0	2.0	4.0	450.0		0.1		1.0	1.0	0.1			1.0	0.1	0.0	0.1		0.1		1.0	1.0				1.0	1.0			1.0	15365	1870.0	9.0		1.0	1.0	1.0		1.0
59	CnErlig-1500	59	['Middle Yellow River Valley']	Erligang	-1500	-1400	2000000.0	350000.0	500000.0	3.0	3.0	2.0	4.0	450.0		0.1		1.0	1.0	0.1			1.0	0.1	0.0	0.1		0.1		1.0	1.0				1.0	1.0			1.0	15365	1870.0	9.0		1.0	1.0	1.0		1.0
60	CnErlig-1400	60	['Middle Yellow River Valley']	Erligang	-1400	-1300	2000000.0	350000.0	500000.0	3.0	3.0	2.0	4.0	450.0		0.1		1.0	1.0	0.1			1.0	0.1	0.0	0.1		0.1		1.0	1.0				1.0	1.0			1.0	15365	1870.0	9.0		1.0	1.0	1.0		1.0
61	CnErlig-1300	61	['Middle Yellow River Valley']	Erligang	-1300	-1200	2000000.0	350000.0	500000.0	3.0	3.0	2.0	4.0	450.0		0.1		1.0	1.0	0.1			1.0	0.1	0.0	0.1		0.1		1.0	1.0				1.0	1.0			1.0	15365	1870.0	9.0		1.0	1.0	1.0		1.0
62	CnErlig-1200	62	['Middle Yellow River Valley']	Erligang	-1200	-1100	2000000.0	350000.0	500000.0	3.0	3.0	2.0	4.0	450.0		0.1		1.0	1.0	0.1			1.0	0.1	0.0	0.1		0.1		1.0	1.0				1.0	1.0			1.0	15365	1870.0	9.0		1.0	1.0	1.0		1.0
63	CnErlit-1800	63	['Middle Yellow River Valley']	Erlitou	-1800	-1700		10000.0	18000.0	3.0	3.0	3.0	4.0			0.1		1.0	1.0	0.1			1.0	0.1		0.1		0.0		1.0	1.0		1.0						1.0	442				1.0	1.0	1.0	1.0	1.0
64	CnErlit-1700	64	['Middle Yellow River Valley']	Erlitou	-1700	-1600		10000.0	18000.0	3.0	3.0	3.0	4.0			0.1		1.0	1.0	0.1			1.0	0.1		0.1		0.0		1.0	1.0		1.0						1.0	442				1.0	1.0	1.0	1.0	1.0
65	CnErlit-1600	65	['Middle Yellow River Valley']	Erlitou	-1600	-1500		10000.0	18000.0	3.0	3.0	3.0	4.0			0.1		1.0	1.0	0.1			1.0	0.1		0.1		0.0		1.0	1.0		1.0						1.0	442				1.0	1.0	1.0	1.0	1.0
66	CnHChin+1900	66	['Southern China Hills']	Miao	1900	2000				2.0	2.0	1.0	1.0		0.0	0.0	1.0	0.0	1.0	1.0	1.0	land	1.0	1.0	1.0	1.0	1.0	1.0	0.0	1.0	1.0	0.0	0.0	0.0	1.0	0.0	1.0	1.0	1.0		4.0	9.0	0.0	1.0	0.0	1.0	1.0	0.0	0.0
67	CnHChin+2000	67	['Southern China Hills']	Miao	2000	2100				2.0	2.0	1.0	1.0		0.0	0.0	1.0	0.0	1.0	1.0	1.0	land	1.0	1.0	1.0	1.0	1.0	1.0	0.0	1.0	1.0	0.0	0.0	0.0	1.0	0.0	1.0	1.0	1.0		4.0	9.0	0.0	1.0	0.0	1.0	1.0	0.0	0.0
68	CnHQngL+1700	68	['Southern China Hills']	Large Flowery	1700	1800	200000.0	10166.0		3.0		1.0	2.0		1.0		1.0	1.0	1.0	1.0		governed population	1.0		0.0		1.0									1.0	0.0							1.0			1.0
69	CnHQngL+1800	69	['Southern China Hills']	Large Flowery	1800	1900	200000.0	10166.0		3.0		1.0	2.0		1.0		1.0	1.0	1.0	1.0		governed population	1.0		0.0		1.0									1.0	0.0							1.0			1.0
70	CnHQngL+1900	70	['Southern China Hills']	Large Flowery	1900	2000	200000.0	10166.0		3.0		1.0	2.0		1.0		1.0	1.0	1.0	1.0		governed population	1.0		0.0		1.0									1.0	0.0							1.0			1.0
71	CnHanWS-400	71	['Middle Yellow River Valley']	Han State	-400	-300				5.0	4.0		4.0				1.0		1.0	0.0	1.0	state salary	1.0	1.0	1.0	1.0			1.0		1.0	1.0			1.0	1.0	1.0	1.0						1.0				1.0
72	CnHanWS-300	72	['Middle Yellow River Valley']	Han State	-300	-200				5.0	4.0		4.0				1.0		1.0	0.0	1.0	state salary	1.0	1.0	1.0	1.0			1.0		1.0	1.0			1.0	1.0	1.0	1.0						1.0				1.0
73	CnHanWS-200	73	['Middle Yellow River Valley']	Han State	-200	-100				5.0	4.0		4.0				1.0		1.0	0.0	1.0	state salary	1.0	1.0	1.0	1.0			1.0		1.0	1.0			1.0	1.0	1.0	1.0						1.0				1.0
74	CnImQin-300	74	['Middle Yellow River Valley']	Imperial Qin	-300	-200			350000.0	7.0	6.0		5.0	1100.0			1.0	0.1	1.0	1.0	1.0	state salary	1.0	1.0	1.0	1.0	1.0		1.0		1.0	1.0		0.0	1.0	1.0	1.0	1.0	1.0	9000000	2500000.0	5.0		1.0	1.0		1.0	1.0
75	CnImQin-200	75	['Middle Yellow River Valley']	Imperial Qin	-200	-100	40000000.0	2433000.0	200000.0	7.0	6.0		5.0	1100.0			1.0	0.1	1.0	1.0	1.0	state salary	1.0	1.0	1.0	1.0	1.0		1.0		1.0	1.0		0.0	1.0	1.0	1.0	1.0	1.0	9000000	2500000.0	5.0		1.0	1.0		1.0	1.0
76	CnImQin-100	76	['Middle Yellow River Valley']	Imperial Qin	-100	0	40000000.0	2433000.0	200000.0	7.0	6.0		5.0	1100.0			1.0	0.1	1.0	1.0	1.0	state salary	1.0	1.0	1.0	1.0	1.0		1.0		1.0	1.0		0.0	1.0	1.0	1.0	1.0	1.0	9000000	2500000.0	5.0		1.0	1.0		1.0	1.0
77	CnJinSA-700	77	['Middle Yellow River Valley']	Jin	-700	-600		160000.0		4.0	5.0		4.0	400.0			1.0	1.0	1.0	0.0	1.0	land	1.0	1.0	1.0	1.0	1.0		1.0	1.0	1.0				1.0	1.0	1.0	1.0	1.0					1.0	1.0		1.0	1.0
78	CnJinSA-600	78	['Middle Yellow River Valley']	Jin	-600	-500		160000.0		4.0	5.0		4.0	400.0			1.0	1.0	1.0	0.0	1.0	land	1.0	1.0	1.0	1.0	1.0		1.0	1.0	1.0				1.0	1.0	1.0	1.0	1.0					1.0	1.0		1.0	1.0
79	CnJinSA-500	79	['Middle Yellow River Valley']	Jin	-500	-400		160000.0		4.0	5.0		4.0	400.0			1.0	1.0	1.0	0.0	1.0	land	1.0	1.0	1.0	1.0	1.0		1.0	1.0	1.0				1.0	1.0	1.0	1.0	1.0					1.0	1.0		1.0	1.0
80	CnJinSA-400	80	['Middle Yellow River Valley']	Jin	-400	-300		160000.0		4.0	5.0		4.0	400.0			1.0	1.0	1.0	0.0	1.0	land	1.0	1.0	1.0	1.0	1.0		1.0	1.0	1.0				1.0	1.0	1.0	1.0	1.0					1.0	1.0		1.0	1.0
81	CnLngsh-3000	81	['Middle Yellow River Valley']	Longshan	-3000	-2900		1500.0	14000.0	3.0			3.0			0.1		1.0		0.0				0.1	0.1	0.1			1.0	1.0		0.1	1.0		1.0		1.0		1.0	3306				1.0		1.0		1.0
82	CnLngsh-2900	82	['Middle Yellow River Valley']	Longshan	-2900	-2800		1500.0	14000.0	3.0			3.0			0.1		1.0		0.0				0.1	0.1	0.1			1.0	1.0		0.1	1.0		1.0		1.0		1.0	3306				1.0		1.0		1.0
83	CnLngsh-2800	83	['Middle Yellow River Valley']	Longshan	-2800	-2700		1500.0	14000.0	3.0			3.0			0.1		1.0		0.0				0.1	0.1	0.1			1.0	1.0		0.1	1.0		1.0		1.0		1.0	3306				1.0		1.0		1.0
84	CnLngsh-2700	84	['Middle Yellow River Valley']	Longshan	-2700	-2600		1500.0	14000.0	3.0			3.0			0.1		1.0		0.0				0.1	0.1	0.1			1.0	1.0		0.1	1.0		1.0		1.0		1.0	3306				1.0		1.0		1.0
85	CnLngsh-2600	85	['Middle Yellow River Valley']	Longshan	-2600	-2500		1500.0	14000.0	3.0			3.0			0.1		1.0		0.0				0.1	0.1	0.1			1.0	1.0		0.1	1.0		1.0		1.0		1.0	3306				1.0		1.0		1.0
86	CnLngsh-2500	86	['Middle Yellow River Valley']	Longshan	-2500	-2400		1500.0	14000.0	3.0			3.0			0.1		1.0		0.0				0.1	0.1	0.1			1.0	1.0		0.1	1.0		1.0		1.0		1.0	3306				1.0		1.0		1.0
87	CnLngsh-2400	87	['Middle Yellow River Valley']	Longshan	-2400	-2300		1500.0	14000.0	3.0			3.0			0.1		1.0		0.0				0.1	0.1	0.1			1.0	1.0		0.1	1.0		1.0		1.0		1.0	3306				1.0		1.0		1.0
88	CnLngsh-2300	88	['Middle Yellow River Valley']	Longshan	-2300	-2200		1500.0	14000.0	3.0			3.0			0.1		1.0		0.0				0.1	0.1	0.1			1.0	1.0		0.1	1.0		1.0		1.0		1.0	3306				1.0		1.0		1.0
89	CnLngsh-2200	89	['Middle Yellow River Valley']	Longshan	-2200	-2100		1500.0	14000.0	3.0			3.0			0.1		1.0		0.0				0.1	0.1	0.1			1.0	1.0		0.1	1.0		1.0		1.0		1.0	3306				1.0		1.0		1.0
90	CnLngsh-2100	90	['Middle Yellow River Valley']	Longshan	-2100	-2000		1500.0	14000.0	3.0			3.0			0.1		1.0		0.0				0.1	0.1	0.1			1.0	1.0		0.1	1.0		1.0		1.0		1.0	3306				1.0		1.0		1.0
91	CnLngsh-2000	91	['Middle Yellow River Valley']	Longshan	-2000	-1900		1500.0	14000.0	3.0			3.0			0.1		1.0		0.0				0.1	0.1	0.1			1.0	1.0		0.1	1.0		1.0		1.0		1.0	3306				1.0		1.0		1.0
92	CnLngsh-1900	92	['Middle Yellow River Valley']	Longshan	-1900	-1800		1500.0	14000.0	3.0			3.0			0.1		1.0		0.0				0.1	0.1	0.1			1.0	1.0		0.1	1.0		1.0		1.0		1.0	3306				1.0		1.0		1.0
93	CnLrJin+1200	93	['Middle Yellow River Valley']	Later Jin	1200	1300	45000000.0	3600000.0		6.0		3.0	6.0	2183.0		1.0	1.0	1.0	1.0	1.0	1.0	state salary	1.0	1.0	1.0	1.0	1.0	1.0	1.0	1.0	1.0			1.0	1.0	1.0		1.0					1.0	1.0	1.0	1.0	1.0	1.0	1.0
94	CnLrJin+1300	94	['Middle Yellow River Valley']	Later Jin	1300	1400	45000000.0	3600000.0		6.0		3.0	6.0	2183.0		1.0	1.0	1.0	1.0	1.0	1.0	state salary	1.0	1.0	1.0	1.0	1.0	1.0	1.0	1.0	1.0			1.0	1.0	1.0		1.0					1.0	1.0	1.0	1.0	1.0	1.0	1.0
95	CnMing+1400	95	['Middle Yellow River Valley']	Ming	1400	1500	60545800.0	3900000.0	150000.0	5.0	7.0	3.0	7.0	2800.0		1.0	0.0	1.0	0.0	1.0	1.0	state salary	1.0	1.0	1.0	1.0	1.0	1.0	1.0	1.0	1.0	1.0	1.0	1.0	1.0	1.0	1.0	1.0	1.0	1500000	961.0	35.0	1.0	1.0	1.0	1.0	1.0	1.0	1.0
96	CnMing+1500	96	['Middle Yellow River Valley']	Ming	1500	1600	50908700.0	3900000.0	672000.0	5.0	7.0	3.0	7.0	2800.0		1.0	0.0	1.0	0.0	1.0	1.0	state salary	1.0	1.0	1.0	1.0	1.0	1.0	1.0	1.0	1.0	1.0	1.0	1.0	1.0	1.0	1.0	1.0	1.0	1500000	961.0	35.0	1.0	1.0	1.0	1.0	1.0	1.0	1.0
97	CnMing+1600	97	['Middle Yellow River Valley']	Ming	1600	1700	90000000.0	3655000.0	706000.0	5.0	7.0	3.0	7.0	2800.0		1.0	0.0	1.0	1.0	1.0	1.0	state salary	1.0	1.0	1.0	1.0	1.0	1.0	1.0	1.0	1.0	1.0	1.0	1.0	1.0	1.0	1.0	1.0	1.0	1500000	961.0	35.0	1.0	1.0	1.0	1.0	1.0	1.0	1.0
98	CnMing+1700	98	['Middle Yellow River Valley']	Ming	1700	1800	90000000.0	3655000.0	706000.0	5.0	7.0	3.0	7.0	2800.0		1.0	0.0	1.0	1.0	1.0	1.0	state salary	1.0	1.0	1.0	1.0	1.0	1.0	1.0	1.0	1.0	1.0	1.0	1.0	1.0	1.0	1.0	1.0	1.0	1500000	961.0	35.0	1.0	1.0	1.0	1.0	1.0	1.0	1.0
99	CnNQi+600	99	['Middle Yellow River Valley']	Northern Qi	600	700											1.0	0.1	0.1	0.0	0.1	state salary	1.0	1.0	1.0	1.0	1.0		1.0	1.0	1.0		1.0	1.0	1.0	1.0	1.0		1.0					1.0			1.0	1.0	1.0
100	CnNSong+1000	100	['Middle Yellow River Valley']	Northern Song	1000	1100	60000000.0	3033000.0	500000.0	7.0	8.0	2.0	6.0	1300.0		1.0	1.0	1.0	1.0	1.0	1.0	state salary	1.0	1.0	1.0	1.0	1.0	1.0	1.0	1.0	1.0	1.0	1.0	1.0	1.0	1.0	1.0	1.0	1.0				1.0	1.0	1.0	1.0	1.0	1.0	1.0
101	CnNSong+1100	101	['Middle Yellow River Valley']	Northern Song	1100	1200	60000000.0	2367000.0	1000000.0	7.0	8.0	2.0	6.0	1300.0		1.0	1.0	1.0	1.0	1.0	1.0	state salary	1.0	1.0	1.0	1.0	1.0	1.0	1.0	1.0	1.0	1.0	1.0	1.0	1.0	1.0	1.0	1.0	1.0				1.0	1.0	1.0	1.0	1.0	1.0	1.0
102	CnNSong+1200	102	['Middle Yellow River Valley']	Northern Song	1200	1300	60000000.0	2367000.0	1000000.0	7.0	8.0	2.0	6.0	1300.0		1.0	1.0	1.0	1.0	1.0	1.0	state salary	1.0	1.0	1.0	1.0	1.0	1.0	1.0	1.0	1.0	1.0	1.0	1.0	1.0	1.0	1.0	1.0	1.0				1.0	1.0	1.0	1.0	1.0	1.0	1.0
103	CnNWei+400	103	['Middle Yellow River Valley']	Northern Wei	400	500		500000.0	600000.0	6.0	5.0	2.0	5.0	450.0	1.0		1.0	0.1	0.1	0.0	0.1	land	1.0	1.0	1.0	1.0	1.0			1.0	1.0		1.0		1.0	1.0	1.0	1.0	1.0			20.0	1.0	1.0	1.0	1.0	1.0	1.0	1.0
104	CnNWei+500	104	['Middle Yellow River Valley']	Northern Wei	500	600	32000000.0	1773000.0	600000.0	6.0	5.0	2.0	5.0	1700.0	1.0		1.0	0.1	0.1	0.0	0.1	land	1.0	1.0	1.0	1.0	1.0			1.0	1.0		1.0		1.0	1.0	1.0	1.0	1.0			20.0	1.0	1.0	1.0	1.0	1.0	1.0	1.0
105	CnNWei+600	105	['Middle Yellow River Valley']	Northern Wei	600	700	32000000.0	1773000.0	600000.0	6.0	5.0	2.0	5.0	1700.0	1.0		1.0	0.1	0.1	0.0	0.1	land	1.0	1.0	1.0	1.0	1.0			1.0	1.0		1.0		1.0	1.0	1.0	1.0	1.0			20.0	1.0	1.0	1.0	1.0	1.0	1.0	1.0
106	CnNZhou+600	106	['Middle Yellow River Valley']	Northern Zhou	600	700											1.0	0.1	0.1	0.0	0.1	state salary	1.0	1.0	1.0	1.0	1.0		1.0	1.0	1.0		1.0	1.0	1.0	1.0	1.0		1.0					1.0			1.0	1.0	1.0
107	CnQiSA-700	107	['Middle Yellow River Valley']	Qi	-700	-600		80000.0		4.0	4.0		4.0	325.0			1.0	1.0	1.0	0.0	1.0	land	1.0	1.0	1.0	1.0	1.0		1.0		1.0				1.0	1.0	1.0	1.0	1.0					1.0			1.0	1.0
108	CnQiSA-600	108	['Middle Yellow River Valley']	Qi	-600	-500		80000.0		4.0	4.0		4.0	325.0			1.0	1.0	1.0	0.0	1.0	land	1.0	1.0	1.0	1.0	1.0		1.0		1.0				1.0	1.0	1.0	1.0	1.0					1.0			1.0	1.0
109	CnQiSA-500	109	['Middle Yellow River Valley']	Qi	-500	-400		80000.0		4.0	4.0		4.0	325.0			1.0	1.0	1.0	0.0	1.0	land	1.0	1.0	1.0	1.0	1.0		1.0		1.0				1.0	1.0	1.0	1.0	1.0					1.0			1.0	1.0
110	CnQiSA-400	110	['Middle Yellow River Valley']	Qi	-400	-300		80000.0		4.0	4.0		4.0	325.0			1.0	1.0	1.0	0.0	1.0	land	1.0	1.0	1.0	1.0	1.0		1.0		1.0				1.0	1.0	1.0	1.0	1.0					1.0			1.0	1.0
111	CnQiWS+300	111	['Middle Yellow River Valley']	Qi	300	400		70000.0		7.0	5.0		4.0	325.0			1.0		1.0	0.0	1.0	state salary	1.0	1.0	1.0	1.0			1.0		1.0	1.0			1.0	1.0	1.0	1.0						1.0				1.0
112	CnQiWS+400	112	['Middle Yellow River Valley']	Qi	400	500		70000.0		7.0	5.0		4.0	325.0			1.0		1.0	0.0	1.0	state salary	1.0	1.0	1.0	1.0			1.0		1.0	1.0			1.0	1.0	1.0	1.0						1.0				1.0
113	CnQiWS+500	113	['Middle Yellow River Valley']	Qi	500	600		70000.0		7.0	5.0		4.0	325.0			1.0		1.0	0.0	1.0	state salary	1.0	1.0	1.0	1.0			1.0		1.0	1.0			1.0	1.0	1.0	1.0						1.0				1.0
114	CnQingE+1700	114	['Middle Yellow River Valley', 'Orkhon Valley']	Qing	1700	1800	100000000.0	13100000.0	668200.0	7.0	10.0	3.0	7.0	3270.0		1.0	1.0	1.0		1.0	1.0	state salary	1.0	1.0	1.0	1.0	1.0	1.0	1.0	1.0	1.0	0.1	1.0	1.0	1.0	1.0	1.0	1.0	1.0		2000.0		1.0	1.0		1.0	1.0	1.0	1.0
115	CnQingE+1800	115	['Middle Yellow River Valley', 'Orkhon Valley']	Qing	1800	1900	100000000.0	13100000.0	668200.0	7.0	10.0	3.0	7.0	3270.0		1.0	1.0	1.0		1.0	1.0	state salary	1.0	1.0	1.0	1.0	1.0	1.0	1.0	1.0	1.0	0.1	1.0	1.0	1.0	1.0	1.0	1.0	1.0		2000.0		1.0	1.0		1.0	1.0	1.0	1.0
116	CnQingL+1800	116	['Middle Yellow River Valley', 'Orkhon Valley']	Late Qing	1800	1900	295000000.0	11300000.0	890892.0	7.0	10.0	3.0	7.0	3270.0		1.0	1.0	1.0		1.0	1.0	state salary	1.0	1.0	1.0	1.0	1.0	1.0	1.0	1.0	1.0	0.1	1.0	1.0	1.0	1.0	1.0	1.0	1.0	80	2000.0		1.0	1.0		1.0	1.0	1.0	1.0
117	CnQingL+1900	117	['Middle Yellow River Valley', 'Orkhon Valley']	Late Qing	1900	2000	334000000.0	11300000.0	1039360.0	7.0	10.0	3.0	7.0	3270.0		1.0	1.0	1.0		1.0	1.0	state salary	1.0	1.0	1.0	1.0	1.0	1.0	1.0	1.0	1.0	0.1	1.0	1.0	1.0	1.0	1.0	1.0	1.0	80	2000.0		1.0	1.0		1.0	1.0	1.0	1.0
118	CnQingL+2000	118	['Middle Yellow River Valley', 'Orkhon Valley']	Late Qing	2000	2100	334000000.0	11300000.0	1104372.0	7.0	10.0	3.0	7.0	3270.0		1.0	1.0	1.0		1.0	1.0	state salary	1.0	1.0	1.0	1.0	1.0	1.0	1.0	1.0	1.0	0.1	1.0	1.0	1.0	1.0	1.0	1.0	1.0	80	2000.0		1.0	1.0		1.0	1.0	1.0	1.0
119	CnSSong+1200	119	['Middle Yellow River Valley']	Southern Song	1200	1300				5.0							1.0	1.0	1.0	1.0	1.0	state salary	1.0	1.0	1.0	1.0	1.0		1.0		1.0	1.0		1.0	1.0	1.0	1.0	1.0	1.0				1.0	1.0			1.0	1.0	1.0
120	CnSSong+1300	120	['Middle Yellow River Valley']	Southern Song	1300	1400				5.0							1.0	1.0	1.0	1.0	1.0	state salary	1.0	1.0	1.0	1.0	1.0		1.0		1.0	1.0		1.0	1.0	1.0	1.0	1.0	1.0				1.0	1.0			1.0	1.0	1.0
121	CnShang-1200	121	['Middle Yellow River Valley']	Late Shang	-1200	-1100	5000000.0	1000000.0		5.0	4.0	3.0	3.0	390.0	1.0		1.0	1.0	1.0	0.1	0.1		1.0		0.0	0.1	1.0				1.0				1.0	1.0	1.0		1.0			14.5		1.0	1.0	1.0	1.0	1.0
122	CnShang-1100	122	['Middle Yellow River Valley']	Late Shang	-1100	-1000	5000000.0	1000000.0		5.0	4.0	3.0	3.0	390.0	1.0		1.0	1.0	1.0	0.1	0.1		1.0		0.0	0.1	1.0				1.0				1.0	1.0	1.0		1.0			14.5		1.0	1.0	1.0	1.0	1.0
123	CnShang-1000	123	['Middle Yellow River Valley']	Late Shang	-1000	-900	5000000.0	1000000.0		5.0	4.0	3.0	3.0	390.0	1.0		1.0	1.0	1.0	0.1	0.1		1.0		0.0	0.1	1.0				1.0				1.0	1.0	1.0		1.0			14.5		1.0	1.0	1.0	1.0	1.0
124	CnShu3+300	124	['Middle Yellow River Valley']	Shu Dynasty	300	400											1.0	0.1	0.1	0.0		state salary	1.0	1.0	1.0	1.0	1.0		1.0	1.0	1.0		1.0	1.0	1.0	1.0	1.0		1.0					1.0			1.0	1.0	1.0
125	CnSui+600	125	['Middle Yellow River Valley']	Sui Dynasty	600	700	46000000.0	3000000.0	500000.0	5.0	6.0	3.0	3.0	1300.0		1.0	1.0	0.1	1.0	1.0	1.0	state salary	1.0	1.0	1.0	0.0	1.0	1.0	1.0	1.0	1.0	0.1	1.0		1.0	1.0	1.0	1.0	1.0		120.0	40.0		1.0		1.0	1.0	1.0	1.0
126	CnSui+700	126	['Middle Yellow River Valley']	Sui Dynasty	700	800	46000000.0	3000000.0	500000.0	5.0	6.0	3.0	3.0	1300.0		1.0	1.0	0.1	1.0	1.0	1.0	state salary	1.0	1.0	1.0	0.0	1.0	1.0	1.0	1.0	1.0	0.1	1.0		1.0	1.0	1.0	1.0	1.0		120.0	40.0		1.0		1.0	1.0	1.0	1.0
127	CnTangE+700	127	['Middle Yellow River Valley', 'Orkhon Valley']	Tang Dynasty	700	800	37000000.0	5067000.0	1000000.0	7.0	8.0	2.0	3.0	1400.0		1.0	1.0	1.0	0.0	1.0	1.0	state	1.0	1.0	1.0	1.0	1.0	1.0	1.0	1.0	1.0	0.1	1.0	1.0	1.0	1.0	1.0	1.0	1.0		2080.0	50.0	1.0	1.0	1.0	1.0	1.0	1.0	1.0
128	CnTangE+800	128	['Middle Yellow River Valley', 'Orkhon Valley']	Tang Dynasty	800	900	52800000.0	4100000.0	1000000.0	7.0	8.0	2.0	3.0	1400.0		1.0	1.0	1.0	1.0	1.0	1.0	state	1.0	1.0	1.0	1.0	1.0	1.0	1.0	1.0	1.0	0.1	1.0	1.0	1.0	1.0	1.0	1.0	1.0		2080.0	50.0	1.0	1.0	1.0	1.0	1.0	1.0	1.0
129	CnTangL+800	129	['Middle Yellow River Valley']	Tang Dynasty	800	900	40000000.0	3243000.0	1000000.0	7.0	5.0	2.0	3.0	1300.0		1.0	1.0	1.0	1.0	1.0	1.0	state	1.0	1.0	1.0	1.0	1.0	1.0	1.0	1.0	1.0	0.1	1.0	1.0	1.0	1.0	1.0	1.0	1.0		11.75		1.0	1.0	1.0	1.0	1.0	1.0	1.0
130	CnTangL+900	130	['Middle Yellow River Valley']	Tang Dynasty	900	1000	60000000.0	1500000.0	1000000.0	7.0	5.0	2.0	3.0	1300.0		1.0	1.0	1.0	1.0	1.0	1.0	state	1.0	1.0	1.0	1.0	1.0	1.0	1.0	1.0	1.0	0.1	1.0	1.0	1.0	1.0	1.0	1.0	1.0		11.75		1.0	1.0	1.0	1.0	1.0	1.0	1.0
131	CnTangL+1000	131	['Middle Yellow River Valley']	Tang Dynasty	1000	1100	60000000.0	1500000.0	1000000.0	7.0	5.0	2.0	3.0	1300.0		1.0	1.0	1.0	1.0	1.0	1.0	state	1.0	1.0	1.0	1.0	1.0	1.0	1.0	1.0	1.0	0.1	1.0	1.0	1.0	1.0	1.0	1.0	1.0		11.75		1.0	1.0	1.0	1.0	1.0	1.0	1.0
132	CnWHan-200	132	['Middle Yellow River Valley']	Han Empire	-200	-100	45000000.0	2433000.0	250000.0	7.0	7.0	3.0	6.0	1500.0		1.0		0.1	0.1	1.0	1.0	state salary	1.0	1.0	1.0	1.0	1.0		1.0		1.0	1.0		1.0	1.0	1.0	1.0	1.0		2	2400.0		1.0	1.0	1.0		1.0	1.0
133	CnWHan-100	133	['Middle Yellow River Valley']	Han Empire	-100	0	45000000.0	4567000.0	250000.0	7.0	7.0	3.0	6.0	1500.0		1.0		0.1	0.1	1.0	1.0	state salary	1.0	1.0	1.0	1.0	1.0		1.0		1.0	1.0		1.0	1.0	1.0	1.0	1.0		2	2400.0		1.0	1.0	1.0		1.0	1.0
134	CnWHan+0	134	['Middle Yellow River Valley']	Han Empire	0	100	57600000.0	4917000.0	250000.0	7.0	7.0	3.0	6.0	1500.0		1.0		0.1	0.1	1.0	1.0	state salary	1.0	1.0	1.0	1.0	1.0		1.0		1.0	1.0		1.0	1.0	1.0	1.0	1.0		2	2400.0		1.0	1.0	1.0		1.0	1.0
135	CnWHan+100	135	['Middle Yellow River Valley']	Han Empire	100	200	57600000.0	4917000.0	250000.0	7.0	7.0	3.0	6.0	1500.0		1.0		0.1	0.1	1.0	1.0	state salary	1.0	1.0	1.0	1.0	1.0		1.0		1.0	1.0		1.0	1.0	1.0	1.0	1.0		2	2400.0		1.0	1.0	1.0		1.0	1.0
136	CnWWei+600	136	['Middle Yellow River Valley']	Western Wei	600	700											1.0	0.1	0.1	0.0	0.1	state salary	1.0	1.0	1.0	1.0	1.0		1.0	1.0	1.0		1.0	1.0	1.0	1.0	1.0		1.0					1.0			1.0	1.0	1.0
137	CnWZhou-1100	137	['Middle Yellow River Valley']	Western Zhou	-1100	-1000		850000.0		5.0	4.0	2.0	5.0	900.0	1.0			1.0	1.0	0.1	1.0	governed population	1.0	1.0	1.0	1.0	1.0		1.0	1.0	1.0					1.0	1.0	1.0	1.0			27.0		1.0	1.0	1.0	1.0	1.0	0.1
138	CnWZhou-1000	138	['Middle Yellow River Valley']	Western Zhou	-1000	-900	5000000.0	850000.0	100000.0	5.0	4.0	2.0	5.0	900.0	1.0			1.0	1.0	0.1	1.0	governed population	1.0	1.0	1.0	1.0	1.0		1.0	1.0	1.0					1.0	1.0	1.0	1.0			27.0		1.0	1.0	1.0	1.0	1.0	0.1
139	CnWZhou-900	139	['Middle Yellow River Valley']	Western Zhou	-900	-800	9000000.0	850000.0	125000.0	5.0	4.0	2.0	5.0	900.0	1.0			1.0	1.0	0.1	1.0	governed population	1.0	1.0	1.0	1.0	1.0		1.0	1.0	1.0					1.0	1.0	1.0	1.0			27.0		1.0	1.0	1.0	1.0	1.0	0.1
140	CnWZhou-800	140	['Middle Yellow River Valley']	Western Zhou	-800	-700	13500000.0	850000.0	125000.0	5.0	4.0	2.0	5.0	900.0	1.0			1.0	1.0	0.1	1.0	governed population	1.0	1.0	1.0	1.0	1.0		1.0	1.0	1.0					1.0	1.0	1.0	1.0			27.0		1.0	1.0	1.0	1.0	1.0	0.1
141	CnWZhou-700	141	['Middle Yellow River Valley']	Western Zhou	-700	-600	13500000.0	850000.0	125000.0	5.0	4.0	2.0	5.0	900.0	1.0			1.0	1.0	0.1	1.0	governed population	1.0	1.0	1.0	1.0	1.0		1.0	1.0	1.0					1.0	1.0	1.0	1.0			27.0		1.0	1.0	1.0	1.0	1.0	0.1
142	CnWei3+300	142	['Middle Yellow River Valley']	Wei Dynasty	300	400				4.0	4.0	1.0					1.0	0.1	0.1	0.0	1.0	state salary	1.0	1.0	1.0	1.0	1.0		1.0	1.0	1.0		1.0	1.0	1.0	1.0	1.0		1.0					1.0			1.0	1.0	1.0
143	CnWeiWS-400	143	['Middle Yellow River Valley']	Wei	-400	-300		90000.0		5.0	4.0		4.0	400.0			1.0		1.0	0.0	1.0	state salary	1.0	1.0	1.0	1.0			1.0		1.0	1.0			1.0	1.0	1.0	1.0						1.0				1.0
144	CnWeiWS-300	144	['Middle Yellow River Valley']	Wei	-300	-200		90000.0		5.0	4.0		4.0	400.0			1.0		1.0	0.0	1.0	state salary	1.0	1.0	1.0	1.0			1.0		1.0	1.0			1.0	1.0	1.0	1.0						1.0				1.0
145	CnWeiWS-200	145	['Middle Yellow River Valley']	Wei	-200	-100		90000.0		5.0	4.0		4.0	400.0			1.0		1.0	0.0	1.0	state salary	1.0	1.0	1.0	1.0			1.0		1.0	1.0			1.0	1.0	1.0	1.0						1.0				1.0
146	CnWu3+300	146	['Middle Yellow River Valley']	Wu Dynasty	300	400											1.0	0.1	0.1	0.0		state salary	1.0	1.0	1.0	1.0	1.0		1.0	1.0	1.0		1.0	1.0	1.0	1.0	1.0		1.0					1.0			1.0	1.0	1.0
147	CnYngsh-5000	147	['Middle Yellow River Valley']	Yangshao	-5000	-4900	10000.0		200.0	1.0			2.0		1.0	0.1	0.1		0.1	0.1	0.1		0.1	0.1	0.1	0.1		1.0	0.1	1.0	1.0	0.1	1.0	0.1	1.0	0.1	0.1	0.1		61.6	300.0	3.0	0.1	0.1	1.0	1.0	0.1	1.0	0.1
148	CnYngsh-4900	148	['Middle Yellow River Valley']	Yangshao	-4900	-4800	10000.0		200.0	1.0			2.0		1.0	0.1	0.1		0.1	0.1	0.1		0.1	0.1	0.1	0.1		1.0	0.1	1.0	1.0	0.1	1.0	0.1	1.0	0.1	0.1	0.1		61.6	300.0	3.0	0.1	0.1	1.0	1.0	0.1	1.0	0.1
149	CnYngsh-4800	149	['Middle Yellow River Valley']	Yangshao	-4800	-4700	10000.0		200.0	1.0			2.0		1.0	0.1	0.1		0.1	0.1	0.1		0.1	0.1	0.1	0.1		1.0	0.1	1.0	1.0	0.1	1.0	0.1	1.0	0.1	0.1	0.1		61.6	300.0	3.0	0.1	0.1	1.0	1.0	0.1	1.0	0.1
150	CnYngsh-4700	150	['Middle Yellow River Valley']	Yangshao	-4700	-4600	10000.0		200.0	1.0			2.0		1.0	0.1	0.1		0.1	0.1	0.1		0.1	0.1	0.1	0.1		1.0	0.1	1.0	1.0	0.1	1.0	0.1	1.0	0.1	0.1	0.1		61.6	300.0	3.0	0.1	0.1	1.0	1.0	0.1	1.0	0.1
151	CnYngsh-4600	151	['Middle Yellow River Valley']	Yangshao	-4600	-4500	10000.0		200.0	1.0			2.0		1.0	0.1	0.1		0.1	0.1	0.1		0.1	0.1	0.1	0.1		1.0	0.1	1.0	1.0	0.1	1.0	0.1	1.0	0.1	0.1	0.1		61.6	300.0	3.0	0.1	0.1	1.0	1.0	0.1	1.0	0.1
152	CnYngsh-4500	152	['Middle Yellow River Valley']	Yangshao	-4500	-4400	10000.0		200.0	1.0			2.0		1.0	0.1	0.1		0.1	0.1	0.1		0.1	0.1	0.1	0.1		1.0	0.1	1.0	1.0	0.1	1.0	0.1	1.0	0.1	0.1	0.1		61.6	300.0	3.0	0.1	0.1	1.0	1.0	0.1	1.0	0.1
153	CnYngsh-4400	153	['Middle Yellow River Valley']	Yangshao	-4400	-4300	10000.0		200.0	1.0			2.0		1.0	0.1	0.1		0.1	0.1	0.1		0.1	0.1	0.1	0.1		1.0	0.1	1.0	1.0	0.1	1.0	0.1	1.0	0.1	0.1	0.1		61.6	300.0	3.0	0.1	0.1	1.0	1.0	0.1	1.0	0.1
154	CnYngsh-4300	154	['Middle Yellow River Valley']	Yangshao	-4300	-4200	10000.0		200.0	1.0			2.0		1.0	0.1	0.1		0.1	0.1	0.1		0.1	0.1	0.1	0.1		1.0	0.1	1.0	1.0	0.1	1.0	0.1	1.0	0.1	0.1	0.1		61.6	300.0	3.0	0.1	0.1	1.0	1.0	0.1	1.0	0.1
155	CnYngsh-4200	155	['Middle Yellow River Valley']	Yangshao	-4200	-4100	10000.0		200.0	1.0			2.0		1.0	0.1	0.1		0.1	0.1	0.1		0.1	0.1	0.1	0.1		1.0	0.1	1.0	1.0	0.1	1.0	0.1	1.0	0.1	0.1	0.1		61.6	300.0	3.0	0.1	0.1	1.0	1.0	0.1	1.0	0.1
156	CnYngsh-4100	156	['Middle Yellow River Valley']	Yangshao	-4100	-4000	10000.0		200.0	1.0			2.0		1.0	0.1	0.1		0.1	0.1	0.1		0.1	0.1	0.1	0.1		1.0	0.1	1.0	1.0	0.1	1.0	0.1	1.0	0.1	0.1	0.1		61.6	300.0	3.0	0.1	0.1	1.0	1.0	0.1	1.0	0.1
157	CnYngsh-4000	157	['Middle Yellow River Valley']	Yangshao	-4000	-3900	10000.0		200.0	1.0			2.0		1.0	0.1	0.1		0.1	0.1	0.1		0.1	0.1	0.1	0.1		1.0	0.1	1.0	1.0	0.1	1.0	0.1	1.0	0.1	0.1	0.1		61.6	300.0	3.0	0.1	0.1	1.0	1.0	0.1	1.0	0.1
158	CnYngsh-3900	158	['Middle Yellow River Valley']	Yangshao	-3900	-3800	10000.0		200.0	1.0			2.0		1.0	0.1	0.1		0.1	0.1	0.1		0.1	0.1	0.1	0.1		1.0	0.1	1.0	1.0	0.1	1.0	0.1	1.0	0.1	0.1	0.1		61.6	300.0	3.0	0.1	0.1	1.0	1.0	0.1	1.0	0.1
159	CnYngsh-3800	159	['Middle Yellow River Valley']	Yangshao	-3800	-3700	10000.0		200.0	1.0			2.0		1.0	0.1	0.1		0.1	0.1	0.1		0.1	0.1	0.1	0.1		1.0	0.1	1.0	1.0	0.1	1.0	0.1	1.0	0.1	0.1	0.1		61.6	300.0	3.0	0.1	0.1	1.0	1.0	0.1	1.0	0.1
160	CnYngsh-3700	160	['Middle Yellow River Valley']	Yangshao	-3700	-3600	10000.0		200.0	1.0			2.0		1.0	0.1	0.1		0.1	0.1	0.1		0.1	0.1	0.1	0.1		1.0	0.1	1.0	1.0	0.1	1.0	0.1	1.0	0.1	0.1	0.1		61.6	300.0	3.0	0.1	0.1	1.0	1.0	0.1	1.0	0.1
161	CnYngsh-3600	161	['Middle Yellow River Valley']	Yangshao	-3600	-3500	10000.0		200.0	1.0			2.0		1.0	0.1	0.1		0.1	0.1	0.1		0.1	0.1	0.1	0.1		1.0	0.1	1.0	1.0	0.1	1.0	0.1	1.0	0.1	0.1	0.1		61.6	300.0	3.0	0.1	0.1	1.0	1.0	0.1	1.0	0.1
162	CnYngsh-3500	162	['Middle Yellow River Valley']	Yangshao	-3500	-3400	10000.0		200.0	1.0			2.0		1.0	0.1	0.1		0.1	0.1	0.1		0.1	0.1	0.1	0.1		1.0	0.1	1.0	1.0	0.1	1.0	0.1	1.0	0.1	0.1	0.1		61.6	300.0	3.0	0.1	0.1	1.0	1.0	0.1	1.0	0.1
163	CnYngsh-3400	163	['Middle Yellow River Valley']	Yangshao	-3400	-3300	10000.0		200.0	1.0			2.0		1.0	0.1	0.1		0.1	0.1	0.1		0.1	0.1	0.1	0.1		1.0	0.1	1.0	1.0	0.1	1.0	0.1	1.0	0.1	0.1	0.1		61.6	300.0	3.0	0.1	0.1	1.0	1.0	0.1	1.0	0.1
164	CnYngsh-3300	164	['Middle Yellow River Valley']	Yangshao	-3300	-3200	10000.0		200.0	1.0			2.0		1.0	0.1	0.1		0.1	0.1	0.1		0.1	0.1	0.1	0.1		1.0	0.1	1.0	1.0	0.1	1.0	0.1	1.0	0.1	0.1	0.1		61.6	300.0	3.0	0.1	0.1	1.0	1.0	0.1	1.0	0.1
165	CnYngsh-3200	165	['Middle Yellow River Valley']	Yangshao	-3200	-3100	10000.0		200.0	1.0			2.0		1.0	0.1	0.1		0.1	0.1	0.1		0.1	0.1	0.1	0.1		1.0	0.1	1.0	1.0	0.1	1.0	0.1	1.0	0.1	0.1	0.1		61.6	300.0	3.0	0.1	0.1	1.0	1.0	0.1	1.0	0.1
166	CnYngsh-3100	166	['Middle Yellow River Valley']	Yangshao	-3100	-3000	10000.0		200.0	1.0			2.0		1.0	0.1	0.1		0.1	0.1	0.1		0.1	0.1	0.1	0.1		1.0	0.1	1.0	1.0	0.1	1.0	0.1	1.0	0.1	0.1	0.1		61.6	300.0	3.0	0.1	0.1	1.0	1.0	0.1	1.0	0.1
167	CnYngsh-3000	167	['Middle Yellow River Valley']	Yangshao	-3000	-2900	10000.0		200.0	1.0			2.0		1.0	0.1	0.1		0.1	0.1	0.1		0.1	0.1	0.1	0.1		1.0	0.1	1.0	1.0	0.1	1.0	0.1	1.0	0.1	0.1	0.1		61.6	300.0	3.0	0.1	0.1	1.0	1.0	0.1	1.0	0.1
168	CnYuan+1300	168	['Middle Yellow River Valley', 'Orkhon Valley']	Great Yuan	1300	1400	60491000.0	24000000.0	800000.0	8.0	6.0	3.0	7.0	3270.0		1.0	1.0	1.0	1.0	1.0	1.0	state salary	1.0	1.0	1.0	1.0	1.0	1.0	1.0	1.0	1.0		1.0	1.0	1.0	1.0	1.0	1.0	1.0				1.0	1.0	1.0	1.0	1.0	1.0	1.0
169	CnYuan+1400	169	['Middle Yellow River Valley', 'Orkhon Valley']	Great Yuan	1400	1500	60491000.0	24000000.0	800000.0	8.0	6.0	3.0	7.0	3270.0		1.0	1.0	1.0	1.0	1.0	1.0	state salary	1.0	1.0	1.0	1.0	1.0	1.0	1.0	1.0	1.0		1.0	1.0	1.0	1.0	1.0	1.0	1.0				1.0	1.0	1.0	1.0	1.0	1.0	1.0
170	CnZhgSA-700	170	['Middle Yellow River Valley']	Zheng Dynasty	-700	-600				4.0			4.0				1.0	1.0	1.0	0.0	1.0	land	1.0	1.0	1.0	1.0	1.0		1.0		1.0				1.0	1.0	1.0	1.0	1.0					1.0			1.0	1.0
171	CnZhgSA-600	171	['Middle Yellow River Valley']	Zheng Dynasty	-600	-500				4.0			4.0				1.0	1.0	1.0	0.0	1.0	land	1.0	1.0	1.0	1.0	1.0		1.0		1.0				1.0	1.0	1.0	1.0	1.0					1.0			1.0	1.0
172	CnZhgSA-500	172	['Middle Yellow River Valley']	Zheng Dynasty	-500	-400				4.0			4.0				1.0	1.0	1.0	0.0	1.0	land	1.0	1.0	1.0	1.0	1.0		1.0		1.0				1.0	1.0	1.0	1.0	1.0					1.0			1.0	1.0
173	CnZhgSA-400	173	['Middle Yellow River Valley']	Zheng Dynasty	-400	-300				4.0			4.0				1.0	1.0	1.0	0.0	1.0	land	1.0	1.0	1.0	1.0	1.0		1.0		1.0				1.0	1.0	1.0	1.0	1.0					1.0			1.0	1.0
174	CnZhgWS-400	174	['Middle Yellow River Valley']	Zheng Dynasty	-400	-300				5.0	4.0		4.0				1.0		1.0	0.0	1.0	state salary	1.0	1.0	1.0	1.0			1.0		1.0	1.0			1.0	1.0	1.0	1.0						1.0				1.0
175	CnZhgWS-300	175	['Middle Yellow River Valley']	Zheng Dynasty	-300	-200				5.0	4.0		4.0				1.0		1.0	0.0	1.0	state salary	1.0	1.0	1.0	1.0			1.0		1.0	1.0			1.0	1.0	1.0	1.0						1.0				1.0
176	CnZhuSA-700	176	['Middle Yellow River Valley']	Eastern Zhou	-700	-600				4.0	5.0		4.0				1.0	1.0	1.0	0.0	1.0	land	1.0	1.0	1.0	1.0	1.0		1.0		1.0				1.0	1.0	1.0	1.0	1.0					1.0			1.0	1.0
177	CnZhuSA-600	177	['Middle Yellow River Valley']	Eastern Zhou	-600	-500				4.0	5.0		4.0				1.0	1.0	1.0	0.0	1.0	land	1.0	1.0	1.0	1.0	1.0		1.0		1.0				1.0	1.0	1.0	1.0	1.0					1.0			1.0	1.0
178	CnZhuSA-500	178	['Middle Yellow River Valley']	Eastern Zhou	-500	-400				4.0	5.0		4.0				1.0	1.0	1.0	0.0	1.0	land	1.0	1.0	1.0	1.0	1.0		1.0		1.0				1.0	1.0	1.0	1.0	1.0					1.0			1.0	1.0
179	CnZhuSA-400	179	['Middle Yellow River Valley']	Eastern Zhou	-400	-300				4.0	5.0		4.0				1.0	1.0	1.0	0.0	1.0	land	1.0	1.0	1.0	1.0	1.0		1.0		1.0				1.0	1.0	1.0	1.0	1.0					1.0			1.0	1.0
180	CnZhuWS-400	180	['Middle Yellow River Valley']	Eastern Zhou	-400	-300				5.0	4.0		4.0				1.0		1.0	0.0	1.0	state salary	1.0	1.0	1.0	1.0			1.0		1.0	1.0			1.0	1.0	1.0	1.0						1.0				1.0
181	CnZhuWS-300	181	['Middle Yellow River Valley']	Eastern Zhou	-300	-200				5.0	4.0		4.0				1.0		1.0	0.0	1.0	state salary	1.0	1.0	1.0	1.0			1.0		1.0	1.0			1.0	1.0	1.0	1.0						1.0				1.0
182	CnZhuWS-200	182	['Middle Yellow River Valley']	Eastern Zhou	-200	-100				5.0	4.0		4.0				1.0		1.0	0.0	1.0	state salary	1.0	1.0	1.0	1.0			1.0		1.0	1.0			1.0	1.0	1.0	1.0						1.0				1.0
183	CoNahua+300	183	['North Colombia']	Neguanje	300	400			400.0	1.0			1.0															1.0		1.0	0.0	1.0	1.0	0.1	1.0	0.1	0.1	1.0	1.0		15.0	1.0		0.1		1.0		1.0
184	CoNahua+400	184	['North Colombia']	Neguanje	400	500			400.0	1.0			1.0															1.0		1.0	0.0	1.0	1.0	0.1	1.0	0.1	0.1	1.0	1.0		15.0	1.0		0.1		1.0		1.0
185	CoNahua+500	185	['North Colombia']	Neguanje	500	600			400.0	1.0			1.0															1.0		1.0	0.0	1.0	1.0	0.1	1.0	0.1	0.1	1.0	1.0		15.0	1.0		0.1		1.0		1.0
186	CoNahua+600	186	['North Colombia']	Neguanje	600	700			400.0	1.0			1.0															0.1		1.0	1.0	1.0	1.0	0.1	1.0	0.1	0.1	1.0	1.0		15.0	1.0		1.0		1.0		1.0
187	CoNahua+700	187	['North Colombia']	Neguanje	700	800			400.0	1.0			1.0															0.1		1.0	1.0	1.0	1.0	0.1	1.0	0.1	0.1	1.0	1.0		15.0	1.0		1.0		1.0		1.0
188	CoNahua+800	188	['North Colombia']	Neguanje	800	900			400.0	1.0			1.0														1.0	0.1		1.0	1.0	1.0	1.0	0.1	1.0	0.1	0.1	1.0	1.0		15.0	1.0		1.0		1.0		1.0
189	CoNahua+900	189	['North Colombia']	Neguanje	900	1000			400.0	1.0			1.0														1.0	0.1		1.0	1.0	1.0	1.0	0.1	1.0	0.1	0.1	1.0	1.0		15.0	1.0		1.0		1.0		1.0
190	CoNahua+1000	190	['North Colombia']	Neguanje	1000	1100			400.0	1.0			1.0														1.0	0.1		1.0	1.0	1.0	1.0	0.1	1.0	0.1	0.1	1.0	1.0		15.0	1.0		1.0		1.0		1.0
191	CoNahua+1100	191	['North Colombia']	Neguanje	1100	1200			400.0	1.0			1.0														1.0	0.1		1.0	1.0	1.0	1.0	0.1	1.0	0.1	0.1	1.0	1.0		15.0	1.0		1.0		1.0		1.0
192	CoTairo+900	192	['North Colombia']	Tairona	900	1000	1087.0	150.0		3.0	4.0	1.0	2.0	13.0			1.0	1.0	1.0				1.0				1.0	1.0		1.0	1.0	1.0	0.1		1.0	1.0		1.0	1.0		82.0	13.0	1.0	1.0	1.0	1.0	1.0	1.0
193	CoTairo+1000	193	['North Colombia']	Tairona	1000	1100	1087.0	150.0	100.0	3.0	4.0	1.0	2.0	13.0			1.0	1.0	1.0				1.0				1.0	1.0		1.0	1.0	1.0	0.1		1.0	1.0		1.0	1.0		82.0	13.0	1.0	1.0	1.0	1.0	1.0	1.0
194	CoTairo+1100	194	['North Colombia']	Tairona	1100	1200	1087.0	150.0	100.0	3.0	4.0	1.0	2.0	13.0			1.0	1.0	1.0				1.0				1.0	1.0		1.0	1.0	1.0	0.1		1.0	1.0		1.0	1.0		82.0	13.0	1.0	1.0	1.0	1.0	1.0	1.0
195	CoTairo+1200	195	['North Colombia']	Tairona	1200	1300	1087.0	150.0	150.0	3.0	4.0	1.0	2.0	13.0			1.0	1.0	1.0				1.0				1.0	1.0		1.0	1.0	1.0	0.1		1.0	1.0		1.0	1.0		82.0	13.0	1.0	1.0	1.0	1.0	1.0	1.0
196	CoTairo+1300	196	['North Colombia']	Tairona	1300	1400	1087.0	150.0	150.0	3.0	4.0	1.0	2.0	13.0			1.0	1.0	1.0				1.0				1.0	1.0		1.0	1.0	1.0	0.1		1.0	1.0		1.0	1.0		82.0	13.0	1.0	1.0	1.0	1.0	1.0	1.0
197	CoTairo+1400	197	['North Colombia']	Tairona	1400	1500	7200.0	150.0	3000.0	3.0	4.0	1.0	2.0	13.0			1.0	1.0	1.0				1.0				1.0	1.0		1.0	1.0	1.0	0.1		1.0	1.0		1.0	1.0		82.0	13.0	1.0	1.0	1.0	1.0	1.0	1.0
198	CoTairo+1500	198	['North Colombia']	Tairona	1500	1600	7200.0	150.0	3000.0	3.0	4.0	1.0	2.0	13.0			1.0	1.0	1.0				1.0				1.0	1.0		1.0	1.0	1.0	0.1		1.0	1.0		1.0	1.0		82.0	13.0	1.0	1.0	1.0	1.0	1.0	1.0
199	CoTairo+1600	199	['North Colombia']	Tairona	1600	1700	7200.0	150.0	3000.0	3.0	4.0	1.0	2.0	13.0			1.0	1.0	1.0				1.0				1.0	1.0		1.0	1.0	1.0	0.1		1.0	1.0		1.0	1.0		82.0	13.0	1.0	1.0	1.0	1.0	1.0	1.0
200	ColonialAndes+1600	200	['Lowland Andes']	Jivaro	1600	1700			300.0	2.0	3.0	1.0	1.0		0.0	0.0	0.0	0.0	0.0	0.0	0.0	0.0	0.0	0.0	0.0	0.0	1.0	0.0	0.0	1.0	0.0	0.0	1.0	0.0	0.0	0.0	0.0	1.0	1.0				0.0	0.0	0.0		0.0	0.0	0.0
201	ColonialAndes+1700	201	['Lowland Andes']	Jivaro	1700	1800			300.0	2.0	3.0	1.0	1.0		0.0	0.0	0.0	0.0	0.0	0.0	0.0	0.0	0.0	0.0	0.0	0.0	1.0	0.0	0.0	1.0	0.0	0.0	1.0	0.0	0.0	0.0	0.0	1.0	1.0				0.0	0.0	0.0		0.0	0.0	0.0
202	ColonialAndes+1800	202	['Lowland Andes']	Jivaro	1800	1900			300.0	2.0	3.0	1.0	1.0		0.0	0.0	0.0	0.0	0.0	0.0	0.0	0.0	0.0	0.0	0.0	0.0	1.0	0.0	0.0	1.0	0.0	0.0	1.0	0.0	0.0	0.0	0.0	1.0	1.0				0.0	0.0	0.0		0.0	0.0	0.0
203	ColonialAndes+1900	203	['Lowland Andes']	Jivaro	1900	2000			300.0	2.0	3.0	1.0	1.0		0.0	0.0	0.0	0.0	0.0	0.0	0.0	0.0	0.0	0.0	0.0	0.0	1.0	0.0	0.0	1.0	0.0	0.0	1.0	0.0	0.0	0.0	0.0	1.0	1.0				0.0	0.0	0.0		0.0	0.0	0.0
204	CuzcoMidHorizon+700	204	['Cuzco']	Araway	700	800		600.0					2.0												0.1						1.0					1.0			0.1
205	CuzcoMidHorizon+800	205	['Cuzco']	Araway	800	900		600.0					2.0												0.1						1.0					1.0			0.1
206	CuzcoMidHorizon+900	206	['Cuzco']	Araway	900	1000		600.0					2.0												0.1						1.0					1.0			0.1
207	CuzcoMidHorizon+1000	207	['Cuzco']	Araway	1000	1100		600.0					2.0												0.1						1.0					1.0			0.1
208	CuzcoValleyKillke1+1000	208	['Cuzco']	Killke	1000	1100		500.0					4.0												0.1			1.0	1.0	1.0	1.0				1.0	1.0							0.0			1.0		1.0
209	CuzcoValleyKillke1+1100	209	['Cuzco']	Killke	1100	1200		500.0					4.0												0.1			1.0	1.0	1.0	1.0				1.0	1.0							0.0			1.0		1.0
210	CuzcoValleyKillke1+1200	210	['Cuzco']	Killke	1200	1300		500.0					4.0												0.1			1.0	1.0	1.0	1.0				1.0	1.0							0.0			1.0		1.0
211	CuzcoValleyKillke1+1300	211	['Cuzco']	Killke	1300	1400		500.0					4.0												0.1			1.0	1.0	1.0	1.0				1.0	1.0							0.0			1.0		1.0
212	CuzcoValleyKillke2+1300	212	['Cuzco']	Inca	1300	1400		2300.0		4.0	4.0	2.0	4.0	40.0			1.0		0.0		0.0		1.0		1.0			1.0	1.0	1.0	1.0			0.0	1.0	1.0	0.0	1.0						1.0	1.0	1.0	1.0	1.0
213	CuzcoValleyKillke2+1400	213	['Cuzco']	Inca	1400	1500		2300.0		4.0	4.0	2.0	4.0	40.0			1.0		1.0		0.0		1.0		1.0			1.0	1.0	1.0	1.0			0.0	1.0	1.0	0.0	1.0						1.0	1.0	1.0	1.0	1.0
214	EarlyChinese+1900	214	['Southern China Hills']	Miao	1900	2000				2.0	2.0	1.0	1.0		0.0	0.0	1.0	0.0	1.0	1.0	1.0	land	1.0	1.0	1.0	1.0	1.0	1.0	0.0	1.0	1.0	0.0	0.0	0.0	1.0	1.0	1.0	1.0	0.0		4.0	9.0	0.0	1.0	0.0	1.0	1.0	0.0	0.0
215	EarlyChinese+2000	215	['Southern China Hills']	Miao	2000	2100				2.0	2.0	1.0	1.0		0.0	0.0	1.0	0.0	1.0	1.0	1.0	land	1.0	1.0	1.0	1.0	1.0	1.0	0.0	1.0	1.0	0.0	0.0	0.0	1.0	1.0	1.0	1.0	0.0		4.0	9.0	0.0	1.0	0.0	1.0	1.0	0.0	0.0
216	EasternJin+300	216	['Middle Yellow River Valley']	Shu Dynasty	300	400											1.0	0.1	0.1	0.0		state salary	1.0	1.0	1.0	1.0	1.0		1.0	1.0	1.0		1.0	1.0	1.0	1.0	1.0		1.0					1.0			1.0	1.0	1.0
217	EcJivaE+1600	217	['Lowland Andes']	Jivaro	1600	1700			300.0	2.0	3.0	1.0	1.0		0.0	0.0	0.0	0.0	0.0	0.0	0.0	0.0	0.0	0.0	0.0	0.0	1.0	0.0	0.0	1.0	0.0	0.0	1.0	0.0	0.0	0.0	0.0	0.0	0.0				0.0	0.0	0.0	1.0	0.0	0.0	0.0
218	EcJivaE+1700	218	['Lowland Andes']	Jivaro	1700	1800			300.0	2.0	3.0	1.0	1.0		0.0	0.0	0.0	0.0	0.0	0.0	0.0	0.0	0.0	0.0	0.0	0.0	1.0	0.0	0.0	1.0	0.0	0.0	1.0	0.0	0.0	0.0	0.0	0.0	0.0				0.0	0.0	0.0	1.0	0.0	0.0	0.0
219	EcJivaE+1800	219	['Lowland Andes']	Jivaro	1800	1900			300.0	2.0	3.0	1.0	1.0		0.0	0.0	0.0	0.0	0.0	0.0	0.0	0.0	0.0	0.0	0.0	0.0	1.0	0.0	0.0	1.0	0.0	0.0	1.0	0.0	0.0	0.0	0.0	0.0	0.0				0.0	0.0	0.0	1.0	0.0	0.0	0.0
220	EcJivaE+1900	220	['Lowland Andes']	Jivaro	1900	2000			300.0	2.0	3.0	1.0	1.0		0.0	0.0	0.0	0.0	0.0	0.0	0.0	0.0	0.0	0.0	0.0	0.0	1.0	0.0	0.0	1.0	0.0	0.0	1.0	0.0	0.0	0.0	0.0	0.0	0.0				0.0	0.0	0.0	1.0	0.0	0.0	0.0
221	EcJivaL+1900	221	['Lowland Andes']	Jivaro	1900	2000			300.0	2.0	3.0	1.0	1.0		0.0	0.0	0.0	0.0	0.0	0.0	0.0	0.0	0.0	0.0	0.0	0.0	1.0	0.0	0.0	1.0	0.0	0.0	1.0	0.0	0.0	0.0	0.0	0.0	0.0				0.0	0.0	0.0	1.0	0.0	0.0	0.0
222	EcJivaL+2000	222	['Lowland Andes']	Jivaro	2000	2100			300.0	2.0	3.0	1.0	1.0		0.0	0.0	0.0	0.0	0.0	0.0	0.0	0.0	0.0	0.0	0.0	0.0	1.0	0.0	0.0	1.0	0.0	0.0	1.0	0.0	0.0	0.0	0.0	0.0	0.0				0.0	0.0	0.0	1.0	0.0	0.0	0.0
223	Ecuadorian+1900	223	['Lowland Andes']	Jivaro	1900	2000			300.0	2.0	3.0	1.0	1.0		0.0	0.0	0.0	0.0	0.0	0.0	0.0	0.0	0.0	0.0	0.0	0.0	1.0	0.0	0.0	1.0	0.0	0.0	1.0	0.0	0.0	0.0	0.0		1.0				1.0	0.0	0.0	1.0	0.0	0.0	0.0
224	Ecuadorian+2000	224	['Lowland Andes']	Jivaro	2000	2100			300.0	2.0	3.0	1.0	1.0		0.0	0.0	0.0	0.0	0.0	0.0	0.0	0.0	0.0	0.0	0.0	0.0	1.0	0.0	0.0	1.0	0.0	0.0	1.0	0.0	0.0	0.0	0.0		1.0				1.0	0.0	0.0	1.0	0.0	0.0	0.0
225	EgAyyub+1200	225	['Upper Egypt', 'Yemeni Coastal Plain']	Sultanate of Egypt	1200	1300	9000000.0	1500000.0	200000.0	5.0	7.0	4.0	5.0	2260.0		1.0	1.0	1.0	1.0	0.0	0.0	governed population	1.0	1.0	1.0	1.0	1.0	1.0	1.0	1.0	1.0	1.0	1.0	1.0	1.0	1.0	1.0	1.0	1.0			50.0	1.0	1.0	1.0	1.0	0.0	1.0	1.0
226	EgAyyub+1300	226	['Upper Egypt', 'Yemeni Coastal Plain']	Sultanate of Egypt	1300	1400	9000000.0	1500000.0	200000.0	5.0	7.0	4.0	5.0	2260.0		1.0	1.0	1.0	1.0	0.0	0.0	governed population	1.0	1.0	1.0	1.0	1.0	1.0	1.0	1.0	1.0	1.0	1.0	1.0	1.0	1.0	1.0	1.0	1.0			50.0	1.0	1.0	1.0	1.0	0.0	1.0	1.0
227	EgBadar-4400	227	['Upper Egypt']	Badarian	-4400	-4300			25.0	1.0	1.0	1.0	1.0			0.1	0.1	0.1	0.1	0.1	0.1	0.1	0.1	0.1	0.1	0.1	0.1	1.0	0.1	1.0	1.0	0.1	1.0	0.1	1.0	0.1	0.1	0.1					1.0	0.1	1.0	1.0	0.1	0.1
228	EgBadar-4300	228	['Upper Egypt']	Badarian	-4300	-4200			25.0	1.0	1.0	1.0	1.0			0.1	0.1	0.1	0.1	0.1	0.1	0.1	0.1	0.1	0.1	0.1	0.1	1.0	0.1	1.0	1.0	0.1	1.0	0.1	1.0	0.1	0.1	0.1					1.0	0.1	1.0	1.0	0.1	0.1
229	EgBadar-4200	229	['Upper Egypt']	Badarian	-4200	-4100			25.0	1.0	1.0	1.0	1.0			0.1	0.1	0.1	0.1	0.1	0.1	0.1	0.1	0.1	0.1	0.1	0.1	1.0	0.1	1.0	1.0	0.1	1.0	0.1	1.0	0.1	0.1	0.1					1.0	0.1	1.0	1.0	0.1	0.1
230	EgBadar-4100	230	['Upper Egypt']	Badarian	-4100	-4000			25.0	1.0	1.0	1.0	1.0			0.1	0.1	0.1	0.1	0.1	0.1	0.1	0.1	0.1	0.1	0.1	0.1	1.0	0.1	1.0	1.0	0.1	1.0	0.1	1.0	0.1	0.1	0.1					1.0	0.1	1.0	1.0	0.1	0.1
231	EgBadar-4000	231	['Upper Egypt']	Badarian	-4000	-3900			25.0	1.0	1.0	1.0	1.0			0.1	0.1	0.1	0.1	0.1	0.1	0.1	0.1	0.1	0.1	0.1	0.1	1.0	0.1	1.0	1.0	0.1	1.0	0.1	1.0	0.1	0.1	0.1					1.0	0.1	1.0	1.0	0.1	0.1
232	EgBadar-3900	232	['Upper Egypt']	Badarian	-3900	-3800			25.0	1.0	1.0	1.0	1.0			0.1	0.1	0.1	0.1	0.1	0.1	0.1	0.1	0.1	0.1	0.1	0.1	1.0	0.1	1.0	1.0	0.1	1.0	0.1	1.0	0.1	0.1	0.1					1.0	0.1	1.0	1.0	0.1	0.1
233	EgBadar-3800	233	['Upper Egypt']	Badarian	-3800	-3700			25.0	1.0	1.0	1.0	1.0			0.1	0.1	0.1	0.1	0.1	0.1	0.1	0.1	0.1	0.1	0.1	0.1	1.0	0.1	1.0	1.0	0.1	1.0	0.1	1.0	0.1	0.1	0.1					1.0	0.1	1.0	1.0	0.1	0.1
234	EgDyn1-3100	234	['Upper Egypt']	Dynasty 1	-3100	-3000	900000.0	50000.0	6000.0	4.0	3.0	3.0	4.0	790.0		0.1	0.1	0.0	0.1	0.1	0.1	land	1.0	0.1	0.0	0.1	1.0	1.0	1.0	1.0	1.0	0.0	1.0		1.0	1.0	1.0		1.0		124.0	11.0	1.0	1.0	1.0	1.0	1.0	1.0
235	EgDyn1-3000	235	['Upper Egypt']	Dynasty 1	-3000	-2900	900000.0	50000.0	6000.0	4.0	3.0	3.0	4.0	790.0		0.1	0.1	0.0	0.1	0.1	0.1	land	1.0	0.1	0.0	0.1	1.0	1.0	1.0	1.0	1.0	0.0	1.0		1.0	1.0	1.0		1.0		124.0	11.0	1.0	1.0	1.0	1.0	1.0	1.0
236	EgDyn1-2900	236	['Upper Egypt']	Dynasty 1	-2900	-2800	900000.0	50000.0	6000.0	4.0	3.0	3.0	4.0	790.0		0.1	0.1	0.0	0.1	0.1	0.1	land	1.0	0.1	0.0	0.1	1.0	1.0	1.0	1.0	1.0	0.0	1.0		1.0	1.0	1.0		1.0		124.0	11.0	1.0	1.0	1.0	1.0	1.0	1.0
237	EgDyn2-2900	237	['Upper Egypt']	Early Dynastic Kingdom	-2900	-2800	1100000.0	100000.0	6000.0	4.0	3.0	3.0	4.0	790.0		0.1	0.1	0.1	0.1	0.1	0.1	land	1.0	0.1	0.0	0.1	1.0	1.0	1.0	1.0	1.0	0.0	1.0		1.0	1.0	1.0		1.0		124.0	11.0	1.0	1.0	1.0	1.0	1.0	1.0
238	EgDyn2-2800	238	['Upper Egypt']	Early Dynastic Kingdom	-2800	-2700	1100000.0	267000.0	6000.0	4.0	3.0	3.0	4.0	790.0		0.1	0.1	0.1	0.1	0.1	0.1	land	1.0	0.1	0.0	0.1	1.0	1.0	1.0	1.0	1.0	0.0	1.0		1.0	1.0	1.0		1.0		124.0	11.0	1.0	1.0	1.0	1.0	1.0	1.0
239	EgDyn2-2700	239	['Upper Egypt']	Early Dynastic Kingdom	-2700	-2600	1100000.0	300000.0	6000.0	4.0	3.0	3.0	4.0	790.0		0.1	0.1	0.1	0.1	0.1	0.1	land	1.0	0.1	0.0	0.1	1.0	1.0	1.0	1.0	1.0	0.0	1.0		1.0	1.0	1.0		1.0		124.0	11.0	1.0	1.0	1.0	1.0	1.0	1.0
240	EgDyn2-2600	240	['Upper Egypt']	Early Dynastic Kingdom	-2600	-2500	1100000.0	300000.0	6000.0	4.0	3.0	3.0	4.0	790.0		0.1	0.1	0.1	0.1	0.1	0.1	land	1.0	0.1	0.0	0.1	1.0	1.0	1.0	1.0	1.0	0.0	1.0		1.0	1.0	1.0		1.0		124.0	11.0	1.0	1.0	1.0	1.0	1.0	1.0
241	EgHermp-700	241	['Upper Egypt']	Hermopolis	-700	-600
242	EgIntOc-400	242	['Upper Egypt']	Inter-Occupation Dynasties	-400	-300	2500000.0	500000.0	50000.0	5.0	5.0	2.0	4.0			0.1	1.0	1.0	1.0	0.1	0.1		1.0	1.0	1.0	0.1	1.0	1.0	1.0	1.0	1.0	1.0	1.0		1.0	1.0	1.0	1.0	1.0				1.0	1.0	1.0	1.0	1.0	1.0
243	EgIntOc-300	243	['Upper Egypt']	Inter-Occupation Dynasties	-300	-200	2500000.0	500000.0	50000.0	5.0	5.0	2.0	4.0			0.1	1.0	1.0	1.0	0.1	0.1		1.0	1.0	1.0	0.1	1.0	1.0	1.0	1.0	1.0	1.0	1.0		1.0	1.0	1.0	1.0	1.0				1.0	1.0	1.0	1.0	1.0	1.0
244	EgMamBh+1300	244	['Upper Egypt']	Mamluk Sultanate	1300	1400	6000000.0	2100000.0	200000.0	7.0	9.0	3.0	7.0	1300.0		1.0	1.0	1.0	1.0	0.1	1.0	governed population	1.0	1.0	1.0	1.0	1.0	1.0	1.0	1.0	1.0	0.0	1.0	1.0	1.0	1.0	1.0	1.0	1.0				1.0	1.0	1.0	1.0	1.0	1.0	1.0
245	EgMamBh+1400	245	['Upper Egypt']	Mamluk Sultanate	1400	1500	6000000.0	2100000.0	200000.0	7.0	9.0	3.0	7.0	1300.0		1.0	1.0	1.0	1.0	0.1	1.0	governed population	1.0	1.0	1.0	1.0	1.0	1.0	1.0	1.0	1.0	0.0	1.0	1.0	1.0	1.0	1.0	1.0	1.0				1.0	1.0	1.0	1.0	1.0	1.0	1.0
246	EgMamBu+1500	246	['Upper Egypt', 'Yemeni Coastal Plain']	Mamluk Sultanate	1500	1600	6000000.0	2100000.0	150000.0	7.0	7.0	3.0	7.0	1300.0		1.0	1.0	1.0	1.0	0.1	1.0	governed population	1.0	1.0	1.0	1.0	1.0	1.0	1.0	1.0	1.0	0.0	1.0	1.0	1.0	1.0	1.0	1.0	1.0			50.0	1.0	1.0	1.0	1.0	1.0	1.0	1.0
247	EgMamBu+1600	247	['Upper Egypt', 'Yemeni Coastal Plain']	Mamluk Sultanate	1600	1700	6000000.0	2100000.0	150000.0	7.0	7.0	3.0	7.0	1300.0		1.0	1.0	1.0	1.0	0.1	1.0	governed population	1.0	1.0	1.0	1.0	1.0	1.0	1.0	1.0	1.0	0.0	1.0	1.0	1.0	1.0	1.0	1.0	1.0			50.0	1.0	1.0	1.0	1.0	1.0	1.0	1.0
248	EgMamCP+1400	248	['Upper Egypt']	Mamluk Sultanate	1400	1500	4800000.0	2100000.0	150000.0	7.0	9.0	3.0	7.0	1300.0		1.0	1.0	1.0	1.0	0.1	1.0	governed population	1.0	1.0	1.0	1.0	1.0	1.0	1.0	1.0	1.0	0.0	1.0	1.0	1.0	1.0	1.0	1.0	1.0				1.0	1.0	1.0	1.0	1.0	1.0	1.0
249	EgMamCP+1500	249	['Upper Egypt']	Mamluk Sultanate	1500	1600	4800000.0	2100000.0	150000.0	7.0	9.0	3.0	7.0	1300.0		1.0	1.0	1.0	1.0	0.1	1.0	governed population	1.0	1.0	1.0	1.0	1.0	1.0	1.0	1.0	1.0	0.0	1.0	1.0	1.0	1.0	1.0	1.0	1.0				1.0	1.0	1.0	1.0	1.0	1.0	1.0
250	EgMidKg-2000	250	['Upper Egypt']	Middle Kingdom	-2000	-1900	1500000.0	238000.0	30000.0	5.0	3.0	4.0	4.0	586.0		0.0	1.0	1.0	1.0	0.1		state salary	1.0	1.0	1.0	0.1	1.0	1.0	1.0	1.0	1.0	0.0	1.0		1.0	1.0	1.0	1.0	1.0				1.0	1.0	1.0	1.0	1.0	1.0
251	EgMidKg-1900	251	['Upper Egypt']	Middle Kingdom	-1900	-1800	1500000.0	413000.0	30000.0	5.0	3.0	4.0	4.0	586.0		0.0	1.0	1.0	1.0	0.1		state salary	1.0	1.0	1.0	0.1	1.0	1.0	1.0	1.0	1.0	0.0	1.0		1.0	1.0	1.0	1.0	1.0				1.0	1.0	1.0	1.0	1.0	1.0
252	EgMidKg-1800	252	['Upper Egypt']	Middle Kingdom	-1800	-1700	1500000.0	450000.0	30000.0	5.0	3.0	4.0	4.0	586.0		0.0	1.0	1.0	1.0	0.1		state salary	1.0	1.0	1.0	0.1	1.0	1.0	1.0	1.0	1.0	0.0	1.0		1.0	1.0	1.0	1.0	1.0				1.0	1.0	1.0	1.0	1.0	1.0
253	EgMidKg-1700	253	['Upper Egypt']	Middle Kingdom	-1700	-1600	1500000.0	450000.0	30000.0	5.0	3.0	4.0	4.0	586.0		0.0	1.0	1.0	1.0	0.1		state salary	1.0	1.0	1.0	0.1	1.0	1.0	1.0	1.0	1.0	0.0	1.0		1.0	1.0	1.0	1.0	1.0				1.0	1.0	1.0	1.0	1.0	1.0
254	EgNKRam-1400	254	['Upper Egypt']	New Kingdom Ramesside Period	-1400	-1300	2000000.0		250000.0	5.0	7.0	5.0	4.0	1839.0		0.0	1.0	1.0	1.0	0.0	1.0	state salary	1.0	1.0	1.0	1.0	1.0	1.0	1.0	1.0	1.0	0.0	1.0	0.1	1.0	1.0	1.0	1.0	1.0			20.0	1.0	1.0	1.0	1.0	1.0	1.0
255	EgNKRam-1300	255	['Upper Egypt']	New Kingdom Ramesside Period	-1300	-1200	2000000.0		250000.0	5.0	7.0	5.0	4.0	1839.0		0.0	1.0	1.0	1.0	0.0	1.0	state salary	1.0	1.0	1.0	1.0	1.0	1.0	1.0	1.0	1.0	0.0	1.0	0.1	1.0	1.0	1.0	1.0	1.0			20.0	1.0	1.0	1.0	1.0	1.0	1.0
256	EgNKRam-1200	256	['Upper Egypt']	New Kingdom Ramesside Period	-1200	-1100	2000000.0	746000.0	250000.0	5.0	7.0	5.0	4.0	1808.0		0.0	1.0	1.0	1.0	0.0	1.0	state salary	1.0	1.0	1.0	1.0	1.0	1.0	1.0	1.0	1.0	0.0	1.0	0.1	1.0	1.0	1.0	1.0	1.0			20.0	1.0	1.0	1.0	1.0	1.0	1.0
257	EgNKRam-1100	257	['Upper Egypt']	New Kingdom Ramesside Period	-1100	-1000	2000000.0	567000.0	250000.0	5.0	7.0	5.0	4.0	1808.0		0.0	1.0	1.0	1.0	0.0	1.0	state salary	1.0	1.0	1.0	1.0	1.0	1.0	1.0	1.0	1.0	0.0	1.0	0.1	1.0	1.0	1.0	1.0	1.0			20.0	1.0	1.0	1.0	1.0	1.0	1.0
258	EgNKRam-1000	258	['Upper Egypt']	New Kingdom Ramesside Period	-1000	-900	2000000.0	567000.0	250000.0	5.0	7.0	5.0	4.0	1808.0		0.0	1.0	1.0	1.0	0.0	1.0	state salary	1.0	1.0	1.0	1.0	1.0	1.0	1.0	1.0	1.0	0.0	1.0	0.1	1.0	1.0	1.0	1.0	1.0			20.0	1.0	1.0	1.0	1.0	1.0	1.0
259	EgNKThu-1500	259	['Upper Egypt']	New Kingdom Thutmosid Period	-1500	-1400	4500000.0	650000.0	60000.0	5.0	7.0	5.0	5.0	1179.0		0.0	1.0	1.0	1.0	0.0	1.0	state salary	1.0	1.0	1.0	1.0	1.0	1.0	1.0	1.0	1.0	0.0	1.0	0.1	1.0	1.0	1.0	1.0	1.0			20.0	1.0	1.0	1.0	1.0	1.0	1.0
260	EgNKThu-1400	260	['Upper Egypt']	New Kingdom Thutmosid Period	-1400	-1300	4500000.0	900000.0	80000.0	5.0	7.0	5.0	5.0	1258.0		0.0	1.0	1.0	1.0	0.0	1.0	state salary	1.0	1.0	1.0	1.0	1.0	1.0	1.0	1.0	1.0	0.0	1.0	0.1	1.0	1.0	1.0	1.0	1.0			20.0	1.0	1.0	1.0	1.0	1.0	1.0
261	EgNKThu-1300	261	['Upper Egypt']	New Kingdom Thutmosid Period	-1300	-1200	4500000.0	1000000.0	80000.0	5.0	7.0	5.0	5.0	1050.0		0.0	1.0	1.0	1.0	0.0	1.0	state salary	1.0	1.0	1.0	1.0	1.0	1.0	1.0	1.0	1.0	0.0	1.0	0.1	1.0	1.0	1.0	1.0	1.0			20.0	1.0	1.0	1.0	1.0	1.0	1.0
262	EgNKThu-1200	262	['Upper Egypt']	New Kingdom Thutmosid Period	-1200	-1100	4500000.0	1000000.0	80000.0	5.0	7.0	5.0	5.0	1050.0		0.0	1.0	1.0	1.0	0.0	1.0	state salary	1.0	1.0	1.0	1.0	1.0	1.0	1.0	1.0	1.0	0.0	1.0	0.1	1.0	1.0	1.0	1.0	1.0			20.0	1.0	1.0	1.0	1.0	1.0	1.0
263	EgNaqa1-3800	263	['Upper Egypt']	Naqada culture	-3800	-3700		5.0	50.0	1.0	1.0	1.0	1.0			0.1	0.1	0.1	0.1	0.1	0.1		0.1	0.1	0.1	0.1	0.1	1.0	0.1	1.0	1.0	0.1	1.0	0.1	1.0	1.0	0.1	0.1	1.0				0.1	0.1	1.0	1.0	0.1	1.0
264	EgNaqa1-3700	264	['Upper Egypt']	Naqada culture	-3700	-3600		5000.0	1000.0	1.0	1.0	1.0	1.0			0.1	0.1	0.1	0.1	0.1	0.1		0.1	0.1	0.1	0.1	0.1	1.0	0.1	1.0	1.0	0.1	1.0	0.1	1.0	1.0	0.1	0.1	1.0				0.1	0.1	1.0	1.0	0.1	1.0
265	EgNaqa1-3600	265	['Upper Egypt']	Naqada culture	-3600	-3500		5000.0	13000.0	1.0	1.0	1.0	2.0			0.1	0.1	0.1	0.1	0.1	0.1		0.1	0.1	0.1	0.1	0.1	1.0	0.1	1.0	1.0	0.1	1.0	0.1	1.0	1.0	0.1	0.1	1.0				0.1	0.1	1.0	1.0	0.1	1.0
266	EgNaqa1-3500	266	['Upper Egypt']	Naqada culture	-3500	-3400		5000.0	13000.0	1.0	1.0	1.0	2.0			0.1	0.1	0.1	0.1	0.1	0.1		0.1	0.1	0.1	0.1	0.1	1.0	0.1	1.0	1.0	0.1	1.0	0.1	1.0	1.0	0.1	0.1	1.0				0.1	0.1	1.0	1.0	0.1	1.0
267	EgNaqa2-3500	267	['Upper Egypt']	Naqada IIC-D	-3500	-3400	13000.0	5000.0	5000.0	2.0	2.0		2.0			0.1	0.1	0.1	0.1	0.1	0.1		0.0	0.1	0.1	0.1	0.1	1.0	0.1	1.0	1.0	0.1	1.0	0.1	1.0	1.0	0.1	0.1	1.0		32.0		0.1	0.1	1.0	1.0	1.0	1.0
268	EgNaqa2-3400	268	['Upper Egypt']	Naqada IIC-D	-3400	-3300	50000.0	5000.0	5000.0	2.0	2.0		2.0			0.1	0.1	0.1	0.1	0.1	0.1		1.0	0.1	0.1	0.1	0.1	1.0	0.1	1.0	1.0	0.1	1.0	0.1	1.0	1.0	0.1	0.1	1.0		32.0		0.1	0.1	1.0	1.0	1.0	1.0
269	EgNaqa2-3300	269	['Upper Egypt']	Naqada IIC-D	-3300	-3200	50000.0	5000.0	5000.0	2.0	2.0		2.0			0.1	0.1	0.1	0.1	0.1	0.1		1.0	0.1	0.1	0.1	0.1	1.0	0.1	1.0	1.0	0.1	1.0	0.1	1.0	1.0	0.1	0.1	1.0		32.0		0.1	0.1	1.0	1.0	1.0	1.0
270	EgNaqa3-3300	270	['Upper Egypt']	Dynasty 0	-3300	-3200	50000.0	5000.0	5000.0	2.0	2.0	2.0	2.0			0.1	0.0	0.0	0.0	0.1	0.1		1.0	0.1	0.1	0.1	0.1	1.0	0.1	1.0	1.0	0.1	1.0	0.1	1.0	1.0	1.0		1.0		53.0		0.1	0.1	1.0	1.0	1.0	1.0
271	EgNaqa3-3200	271	['Upper Egypt']	Dynasty 0	-3200	-3100	50000.0	5000.0	5000.0	2.0	2.0	2.0	2.0			0.1	0.0	0.0	0.0	0.1	0.1		1.0	0.1	0.1	0.1	0.1	1.0	0.1	1.0	1.0	0.1	1.0	0.1	1.0	1.0	1.0		1.0		53.0		0.1	0.1	1.0	1.0	1.0	1.0
272	EgNaqa3-3100	272	['Upper Egypt']	Dynasty 0	-3100	-3000	50000.0	5000.0	5000.0	2.0	2.0	2.0	2.0			0.1	0.0	0.0	0.0	0.1	0.1		1.0	0.1	0.1	0.1	0.1	1.0	0.1	1.0	1.0	0.1	1.0	0.1	1.0	1.0	1.0		1.0		53.0		0.1	0.1	1.0	1.0	1.0	1.0
273	EgOldK1-2600	273	['Upper Egypt']	Classic Old Kingdom	-2600	-2500	1000000.0	250000.0	50000.0	7.0	3.0	6.0	4.0	790.0		1.0	1.0	0.0		0.1	1.0	land	1.0	1.0	1.0	1.0	1.0	1.0	1.0	1.0	1.0	0.0	1.0		1.0	1.0	1.0	1.0	1.0	400000		146.5	1.0	1.0	1.0	1.0	0.1	1.0
274	EgOldK1-2500	274	['Upper Egypt']	Classic Old Kingdom	-2500	-2400	1000000.0	250000.0	50000.0	7.0	3.0	6.0	4.0	790.0		1.0	1.0	0.0		0.1	1.0	land	1.0	1.0	1.0	1.0	1.0	1.0	1.0	1.0	1.0	0.0	1.0		1.0	1.0	1.0	1.0	1.0	400000		146.5	1.0	1.0	1.0	1.0	0.1	1.0
275	EgOldK1-2400	275	['Upper Egypt']	Classic Old Kingdom	-2400	-2300	1000000.0	250000.0	50000.0	7.0	3.0	6.0	4.0	790.0		1.0	1.0	0.0		0.1	1.0	land	1.0	1.0	1.0	1.0	1.0	1.0	1.0	1.0	1.0	0.0	1.0		1.0	1.0	1.0	1.0	1.0	400000		146.5	1.0	1.0	1.0	1.0	0.1	1.0
276	EgOldK1-2300	276	['Upper Egypt']	Classic Old Kingdom	-2300	-2200	1000000.0	250000.0	50000.0	7.0	3.0	6.0	4.0	790.0		1.0	1.0	0.0		0.1	1.0	land	1.0	1.0	1.0	1.0	1.0	1.0	1.0	1.0	1.0	0.0	1.0		1.0	1.0	1.0	1.0	1.0	400000		146.5	1.0	1.0	1.0	1.0	0.1	1.0
277	EgOldK2-2300	277	['Upper Egypt']	Late Old Kingdom	-2300	-2200	1500000.0	100000.0	30000.0	7.0	3.0	6.0	4.0	790.0		1.0	1.0	0.1		0.0	1.0	land	1.0	1.0	1.0	1.0	1.0	1.0	1.0	1.0	1.0	0.0	1.0		1.0	1.0	1.0	1.0	1.0				1.0	1.0	1.0	1.0	1.0	1.0
278	EgOldK2-2200	278	['Upper Egypt']	Late Old Kingdom	-2200	-2100	1500000.0	100000.0	30000.0	7.0	3.0	6.0	4.0	790.0		1.0	1.0	0.1		0.0	1.0	land	1.0	1.0	1.0	1.0	1.0	1.0	1.0	1.0	1.0	0.0	1.0		1.0	1.0	1.0	1.0	1.0				1.0	1.0	1.0	1.0	1.0	1.0
279	EgOldK2-2100	279	['Upper Egypt']	Late Old Kingdom	-2100	-2000	1500000.0	100000.0	30000.0	7.0	3.0	6.0	4.0	790.0		1.0	1.0	0.1		0.0	1.0	land	1.0	1.0	1.0	1.0	1.0	1.0	1.0	1.0	1.0	0.0	1.0		1.0	1.0	1.0	1.0	1.0				1.0	1.0	1.0	1.0	1.0	1.0
280	EgPtol1-300	280	['Upper Egypt']	Ptolemaic Kingdom	-300	-200	7000000.0	1000000.0	160000.0	6.0	9.0	1.0	6.0	990.0		1.0	1.0	1.0	1.0		1.0	state salary	1.0	1.0	1.0	1.0	1.0	1.0	1.0	1.0	1.0	1.0	1.0	1.0	1.0	1.0	1.0	1.0	1.0			130.0	1.0	1.0	1.0	1.0	1.0	1.0	1.0
281	EgPtol1-200	281	['Upper Egypt']	Ptolemaic Kingdom	-200	-100	7000000.0	1000000.0	160000.0	6.0	9.0	1.0	6.0	990.0		1.0	1.0	1.0	1.0		1.0	state salary	1.0	1.0	1.0	1.0	1.0	1.0	1.0	1.0	1.0	1.0	1.0	1.0	1.0	1.0	1.0	1.0	1.0			130.0	1.0	1.0	1.0	1.0	1.0	1.0	1.0
282	EgPtol2-200	282	['Upper Egypt']	Ptolemaic Kingdom	-200	-100	4000000.0	833000.0	300000.0	6.0	7.0	1.0	6.0	990.0		1.0	1.0	1.0	1.0		1.0	state salary	1.0	1.0	1.0	1.0	1.0	1.0	1.0	1.0	1.0	1.0	1.0	1.0	1.0	1.0	1.0	1.0	1.0			130.0	1.0	1.0	1.0	1.0	1.0	1.0	1.0
283	EgPtol2-100	283	['Upper Egypt']	Ptolemaic Kingdom	-100	0	2500000.0	373000.0	500000.0	6.0	7.0	1.0	6.0	990.0		1.0	1.0	1.0	1.0		1.0	state salary	1.0	1.0	1.0	1.0	1.0	1.0	1.0	1.0	1.0	1.0	1.0	1.0	1.0	1.0	1.0	1.0	1.0			130.0	1.0	1.0	1.0	1.0	1.0	1.0	1.0
284	EgPtol2+0	284	['Upper Egypt']	Ptolemaic Kingdom	0	100	2500000.0	107000.0	500000.0	6.0	7.0	1.0	6.0	990.0		1.0	1.0	1.0	1.0		1.0	state salary	1.0	1.0	1.0	1.0	1.0	1.0	1.0	1.0	1.0	1.0	1.0	1.0	1.0	1.0	1.0	1.0	1.0			130.0	1.0	1.0	1.0	1.0	1.0	1.0	1.0
285	EgRegns-2100	285	['Upper Egypt']	Period of the Regions	-2100	-2000		20000.0		4.0	3.0	3.0	3.0			0.0	1.0	1.0	1.0	0.1		land	1.0	0.0	1.0	0.1	1.0	1.0	1.0	1.0	1.0	0.0	1.0		1.0	1.0	1.0	1.0	1.0		300.0		1.0	1.0	1.0		1.0	1.0
286	EgRegns-2000	286	['Upper Egypt']	Period of the Regions	-2000	-1900		20000.0		4.0	3.0	3.0	3.0			0.0	1.0	1.0	1.0	0.1		land	1.0	0.0	1.0	0.1	1.0	1.0	1.0	1.0	1.0	0.0	1.0		1.0	1.0	1.0	1.0	1.0		300.0		1.0	1.0	1.0		1.0	1.0
287	EgSaite-600	287	['Upper Egypt']	Saite Period	-600	-500	1800000.0	300000.0	25000.0	5.0	6.0	3.0	4.0	490.0		0.1	1.0	1.0	1.0	0.1	1.0		1.0	0.1	1.0	0.1	1.0	1.0	1.0	1.0	1.0		1.0		1.0	1.0	1.0	1.0	1.0				1.0	1.0	1.0	1.0	1.0	1.0	1.0
288	EgSaite-500	288	['Upper Egypt']	Saite Period	-500	-400	1800000.0	300000.0	25000.0	5.0	6.0	3.0	4.0	490.0		0.1	1.0	1.0	1.0	0.1	0.1		1.0	0.1	1.0	0.1	1.0	1.0	1.0	1.0	1.0		1.0		1.0	1.0	1.0	1.0	1.0				1.0	1.0	1.0	1.0	1.0	1.0	1.0
289	EgThebH-1700	289	['Upper Egypt']	Thebes Hyksos Period	-1700	-1600		10000.0	50000.0	5.0	6.0	3.0	4.0	300.0		0.1	1.0	1.0	1.0	0.1	0.0	state salary	1.0	1.0	1.0	0.1	1.0	1.0	1.0	1.0	1.0	0.1	1.0		1.0	0.1	1.0	1.0	1.0				1.0	1.0	1.0	1.0	1.0	1.0
290	EgThebH-1600	290	['Upper Egypt']	Thebes Hyksos Period	-1600	-1500		10000.0	50000.0	5.0	6.0	3.0	4.0	300.0		0.1	1.0	1.0	1.0	0.1	0.0	state salary	1.0	1.0	1.0	0.1	1.0	1.0	1.0	1.0	1.0	0.1	1.0		1.0	0.1	1.0	1.0	1.0				1.0	1.0	1.0	1.0	1.0	1.0
291	EgThebH-1500	291	['Upper Egypt']	Thebes Hyksos Period	-1500	-1400		10000.0	50000.0	5.0	6.0	3.0	4.0	300.0		0.1	1.0	1.0	1.0	0.1	0.0	state salary	1.0	1.0	1.0	0.1	1.0	1.0	1.0	1.0	1.0	0.1	1.0		1.0	0.1	1.0	1.0	1.0				1.0	1.0	1.0	1.0	1.0	1.0
292	EgThebL-1000	292	['Upper Egypt']	Thebes Libyan Dynasties Period	-1000	-900		190000.0	120000.0	5.0	4.0	3.0	3.0	614.0			1.0	1.0	1.0	0.1		state salary	1.0				1.0	1.0	1.0	1.0	1.0	0.0	1.0	1.0	1.0	1.0	1.0	1.0	1.0				1.0	1.0	1.0		1.0	1.0
293	EgThebL-900	293	['Upper Egypt']	Thebes Libyan Dynasties Period	-900	-800		190000.0	100000.0	5.0	4.0	3.0	3.0	614.0			1.0	1.0	1.0	0.1		state salary	1.0				1.0	1.0	1.0	1.0	1.0	0.0	1.0	1.0	1.0	1.0	1.0	1.0	1.0				1.0	1.0	1.0		1.0	1.0
294	EgThebL-800	294	['Upper Egypt']	Thebes Libyan Dynasties Period	-800	-700		190000.0	100000.0	5.0	4.0	3.0	3.0	614.0			1.0	1.0	1.0	0.1		state salary	1.0				1.0	1.0	1.0	1.0	1.0	0.0	1.0	1.0	1.0	1.0	1.0	1.0	1.0				1.0	1.0	1.0		1.0	1.0
295	EgThebL-700	295	['Upper Egypt']	Thebes Libyan Dynasties Period	-700	-600		190000.0	100000.0	5.0	4.0	3.0	3.0	614.0			1.0	1.0	1.0	0.1		state salary	1.0				1.0	1.0	1.0	1.0	1.0	0.0	1.0	1.0	1.0	1.0	1.0	1.0	1.0				1.0	1.0	1.0		1.0	1.0
296	EgTulIk+900	296	['Upper Egypt']	Tulunid-Abbasid-Ikhshidid Period	900	1000	6500000.0	800000.0	150000.0	5.0	6.0	2.0	6.0	600.0		0.1	1.0	0.0	1.0	0.1	0.1	state salary	1.0		1.0	1.0	1.0	1.0	1.0	1.0	1.0	1.0	1.0	1.0	1.0	1.0	1.0	1.0	1.0				1.0	1.0	1.0	1.0	1.0	1.0	1.0
297	EgTulIk+1000	297	['Upper Egypt']	Tulunid-Abbasid-Ikhshidid Period	1000	1100	6500000.0	800000.0	150000.0	5.0	6.0	2.0	6.0	600.0		0.1	1.0	0.0	1.0	0.1	0.1	state salary	1.0		1.0	1.0	1.0	1.0	1.0	1.0	1.0	1.0	1.0	1.0	1.0	1.0	1.0	1.0	1.0				1.0	1.0	1.0	1.0	1.0	1.0	1.0
298	EsHabsb+1600	298	['Cuzco']	Spanish Habsburgs	1600	1700	29000000.0		224000.0	6.0	13.0	10.0	7.0	11850.0	1.0	1.0	1.0	1.0	1.0	0.1	1.0	land	1.0	1.0	1.0	1.0	1.0	1.0	1.0	1.0	1.0	1.0	1.0	1.0	1.0	1.0	1.0	1.0	1.0				1.0	1.0	1.0	1.0	1.0	1.0	1.0
299	EsHabsb+1700	299	['Cuzco']	Spanish Habsburgs	1700	1800	29000000.0	7100000.0	224000.0	6.0	13.0	10.0	7.0	11850.0	1.0	1.0	1.0	1.0	1.0	0.1	1.0	land	1.0	1.0	1.0	1.0	1.0	1.0	1.0	1.0	1.0	1.0	1.0	1.0	1.0	1.0	1.0	1.0	1.0				1.0	1.0	1.0	1.0	1.0	1.0	1.0
300	FmTrukE+1800	300	['Chuuk Islands']	Chuuk	1800	1900			100.0	2.0	3.0	1.0	1.0			0.0	0.0	0.0	0.0	0.0	0.0		0.0	0.0	0.0	0.0	1.0	1.0	0.0	0.0	1.0	0.0	0.0	0.0	0.0	0.0	0.0	0.0	0.0				0.0	0.0	1.0	1.0	0.0	0.0	0.0
301	FmTrukE+1900	301	['Chuuk Islands']	Chuuk	1900	2000			100.0	2.0	3.0	1.0	1.0			0.0	0.0	0.0	0.0	0.0	0.0		0.0	0.0	0.0	0.0	1.0	1.0	0.0	0.0	1.0	0.0	0.0	0.0	0.0	0.0	0.0	0.0	0.0				0.0	0.0	1.0	1.0	0.0	0.0	0.0
302	FmTrukL+1900	302	['Chuuk Islands']	Chuuk	1900	2000		127.2		4.0	3.0	1.0	2.0	28.2		0.0	0.0	0.0	0.0	1.0	1.0	state salary	1.0	1.0	1.0	1.0	1.0	1.0	0.0	0.0	1.0	0.0	0.0	0.0	0.0	0.0	0.0	1.0	0.0				1.0	1.0	1.0	1.0	1.0	0.0	0.0
303	FmTrukL+2000	303	['Chuuk Islands']	Chuuk	2000	2100	9200.0	127.2		4.0	3.0	1.0	2.0	28.2		0.0	0.0	0.0	0.0	1.0	1.0	state salary	1.0	1.0	1.0	1.0	1.0	1.0	0.0	0.0	1.0	0.0	1.0	1.0	0.0	0.0	1.0	1.0	0.0				1.0	1.0	1.0	1.0	1.0	0.0	0.0
304	FrAtlBA-2200	304	['Paris Basin']	Atlantic Bronze Age	-2200	-2100	1000.0		1000.0	1.0			1.0			0.1	0.1	0.1	0.1	0.1	0.1		0.1	0.1		0.1		1.0	0.1		1.0	0.1	1.0	0.1		1.0	0.1	0.1	1.0				0.1	1.0		1.0	0.1	0.1
305	FrAtlBA-2100	305	['Paris Basin']	Atlantic Bronze Age	-2100	-2000	1000.0		1000.0	1.0			1.0			0.1	0.1	0.1	0.1	0.1	0.1		0.1	0.1		0.1		1.0	0.1		1.0	0.1	1.0	0.1		1.0	0.1	0.1	1.0				0.1	1.0		1.0	0.1	0.1
306	FrAtlBA-2000	306	['Paris Basin']	Atlantic Bronze Age	-2000	-1900	1000.0		1000.0	1.0			1.0			0.1	0.1	0.1	0.1	0.1	0.1		0.1	0.1		0.1		1.0	0.1		1.0	0.1	1.0	0.1		1.0	0.1	0.1	1.0				0.1	1.0		1.0	0.1	0.1
307	FrAtlBA-1900	307	['Paris Basin']	Atlantic Bronze Age	-1900	-1800	1000.0		1000.0	1.0			1.0			0.1	0.1	0.1	0.1	0.1	0.1		0.1	0.1		0.1		1.0	0.1		1.0	0.1	1.0	0.1		1.0	0.1	0.1	1.0				0.1	1.0		1.0	0.1	0.1
308	FrAtlBA-1800	308	['Paris Basin']	Atlantic Bronze Age	-1800	-1700	1000.0		1000.0	1.0			1.0			0.1	0.1	0.1	0.1	0.1	0.1		0.1	0.1		0.1		1.0	0.1		1.0	0.1	1.0	0.1		1.0	0.1	0.1	1.0				0.1	1.0		1.0	0.1	0.1
309	FrAtlBA-1700	309	['Paris Basin']	Atlantic Bronze Age	-1700	-1600	1000.0		1000.0	1.0			1.0			0.1	0.1	0.1	0.1	0.1	0.1		0.1	0.1		0.1		1.0	0.1		1.0	0.1	1.0	0.1		1.0	0.1	0.1	1.0				0.1	1.0		1.0	0.1	0.1
310	FrAtlBA-1600	310	['Paris Basin']	Atlantic Bronze Age	-1600	-1500	1000.0		1000.0	1.0			1.0			0.1	0.1	0.1	0.1	0.1	0.1		0.1	0.1		0.1		1.0	0.1		1.0	0.1	1.0	0.1		1.0	0.1	0.1	1.0				0.1	1.0		1.0	0.1	0.1
311	FrAtlBA-1500	311	['Paris Basin']	Atlantic Bronze Age	-1500	-1400	1000.0		1000.0	1.0			1.0			0.1	0.1	0.1	0.1	0.1	0.1		0.1	0.1		0.1		1.0	0.1		1.0	0.1	1.0	0.1		1.0	0.1	0.1	1.0				0.1	1.0		1.0	0.1	0.1
312	FrAtlBA-1400	312	['Paris Basin']	Atlantic Bronze Age	-1400	-1300	1000.0		1000.0	1.0			1.0			0.1	0.1	0.1	0.1	0.1	0.1		0.1	0.1		0.1		1.0	0.1		1.0	0.1	1.0	0.1		1.0	0.1	0.1	1.0				0.1	1.0		1.0	0.1	0.1
313	FrAtlBA-1300	313	['Paris Basin']	Atlantic Bronze Age	-1300	-1200	1000.0		1000.0	1.0			1.0			0.1	0.1	0.1	0.1	0.1	0.1		0.1	0.1		0.1		1.0	0.1		1.0	0.1	1.0	0.1		1.0	0.1	0.1	1.0				0.1	1.0		1.0	0.1	0.1
314	FrAtlBA-1200	314	['Paris Basin']	Atlantic Bronze Age	-1200	-1100	1000.0		1000.0	1.0			1.0			0.1	0.1	0.1	0.1	0.1	0.1		0.1	0.1		0.1		1.0	0.1		1.0	0.1	1.0	0.1		1.0	0.1	0.1	1.0				0.1	1.0		1.0	0.1	0.1
315	FrAtlBA-1100	315	['Paris Basin']	Atlantic Bronze Age	-1100	-1000	1000.0		1000.0	1.0			1.0			0.1	0.1	0.1	0.1	0.1	0.1		0.1	0.1		0.1		1.0	0.1		1.0	0.1	1.0	0.1		1.0	0.1	0.1	1.0				0.1	1.0		1.0	0.1	0.1
316	FrAtlBA-1000	316	['Paris Basin']	Atlantic Bronze Age	-1000	-900	1000.0		1000.0	1.0			1.0			0.1	0.1	0.1	0.1	0.1	0.1		0.1	0.1		0.1		1.0	0.1		1.0	0.1	1.0	0.1		1.0	0.1	0.1	1.0				0.1	1.0		1.0	0.1	0.1
317	FrAvign+1400	317	['Latium']	Papal State	1400	1500
318	FrBeakr-3200	318	['Paris Basin']	Beaker culture	-3200	-3100	800.0		800.0	1.0			1.0			0.1	0.1	0.1	0.1	0.1	0.1		0.1	0.1	0.1	0.1		1.0	0.1	1.0	1.0	0.1		0.1		1.0	0.1	0.1	1.0		3000.0	9.0	0.1	1.0		1.0	0.1	1.0
319	FrBeakr-3100	319	['Paris Basin']	Beaker culture	-3100	-3000	800.0		800.0	1.0			1.0			0.1	0.1	0.1	0.1	0.1	0.1		0.1	0.1	0.1	0.1		1.0	0.1	1.0	1.0	0.1		0.1		1.0	0.1	0.1	1.0		3000.0	9.0	0.1	1.0		1.0	0.1	1.0
320	FrBeakr-3000	320	['Paris Basin']	Beaker culture	-3000	-2900	800.0		800.0	1.0			1.0			0.1	0.1	0.1	0.1	0.1	0.1		0.1	0.1	0.1	0.1		1.0	0.1	1.0	1.0	0.1		0.1		1.0	0.1	0.1	1.0		3000.0	9.0	0.1	1.0		1.0	0.1	1.0
321	FrBeakr-2900	321	['Paris Basin']	Beaker culture	-2900	-2800	800.0		800.0	1.0			1.0			0.1	0.1	0.1	0.1	0.1	0.1		0.1	0.1	0.1	0.1		1.0	0.1	1.0	1.0	0.1		0.1		1.0	0.1	0.1	1.0		3000.0	9.0	0.1	1.0		1.0	0.1	1.0
322	FrBeakr-2800	322	['Paris Basin']	Beaker culture	-2800	-2700	800.0		800.0	1.0			1.0			0.1	0.1	0.1	0.1	0.1	0.1		0.1	0.1	0.1	0.1		1.0	0.1	1.0	1.0	0.1		0.1		1.0	0.1	0.1	1.0		3000.0	9.0	0.1	1.0		1.0	0.1	1.0
323	FrBeakr-2700	323	['Paris Basin']	Beaker culture	-2700	-2600	800.0		800.0	1.0			1.0			0.1	0.1	0.1	0.1	0.1	0.1		0.1	0.1	0.1	0.1		1.0	0.1	1.0	1.0	0.1		0.1		1.0	0.1	0.1	1.0		3000.0	9.0	0.1	1.0		1.0	0.1	1.0
324	FrBeakr-2600	324	['Paris Basin']	Beaker culture	-2600	-2500	800.0		800.0	1.0			1.0			0.1	0.1	0.1	0.1	0.1	0.1		0.1	0.1	0.1	0.1		1.0	0.1	1.0	1.0	0.1		0.1		1.0	0.1	0.1	1.0		3000.0	9.0	0.1	1.0		1.0	0.1	1.0
325	FrBeakr-2500	325	['Paris Basin']	Beaker culture	-2500	-2400	800.0		800.0	1.0			1.0			0.1	0.1	0.1	0.1	0.1	0.1		0.1	0.1	0.1	0.1		1.0	0.1	1.0	1.0	0.1		0.1		1.0	0.1	0.1	1.0		3000.0	9.0	0.1	1.0		1.0	0.1	1.0
326	FrBeakr-2400	326	['Paris Basin']	Beaker culture	-2400	-2300	800.0		800.0	1.0			1.0			0.1	0.1	0.1	0.1	0.1	0.1		0.1	0.1	0.1	0.1		1.0	0.1	1.0	1.0	0.1		0.1		1.0	0.1	0.1	1.0		3000.0	9.0	0.1	1.0		1.0	0.1	1.0
327	FrBeakr-2300	327	['Paris Basin']	Beaker culture	-2300	-2200	800.0		800.0	1.0			1.0			0.1	0.1	0.1	0.1	0.1	0.1		0.1	0.1	0.1	0.1		1.0	0.1	1.0	1.0	0.1		0.1		1.0	0.1	0.1	1.0		3000.0	9.0	0.1	1.0		1.0	0.1	1.0
328	FrBeakr-2200	328	['Paris Basin']	Beaker culture	-2200	-2100	800.0		800.0	1.0			1.0			0.1	0.1	0.1	0.1	0.1	0.1		0.1	0.1	0.1	0.1		1.0	0.1	1.0	1.0	0.1		0.1		1.0	0.1	0.1	1.0		3000.0	9.0	0.1	1.0		1.0	0.1	1.0
329	FrBeakr-2100	329	['Paris Basin']	Beaker culture	-2100	-2000	800.0		800.0	1.0			1.0			0.1	0.1	0.1	0.1	0.1	0.1		0.1	0.1	0.1	0.1		1.0	0.1	1.0	1.0	0.1		0.1		1.0	0.1	0.1	1.0		3000.0	9.0	0.1	1.0		1.0	0.1	1.0
330	FrBeakr-2000	330	['Paris Basin']	Beaker culture	-2000	-1900	800.0		800.0	1.0			1.0			0.1	0.1	0.1	0.1	0.1	0.1		0.1	0.1	0.1	0.1		1.0	0.1	1.0	1.0	0.1		0.1		1.0	0.1	0.1	1.0		3000.0	9.0	0.1	1.0		1.0	0.1	1.0
331	FrBurbE+1600	331	['Paris Basin']	French Kingdom	1600	1700	18500000.0	931000.0	245000.0	6.0	10.0	7.0	6.0	714.0		1.0	1.0	1.0	1.0	1.0	0.1	state	1.0	1.0	1.0	1.0	1.0	1.0	1.0	1.0	1.0	1.0	1.0	1.0	1.0	1.0	1.0	1.0	1.0				1.0	1.0	1.0	1.0	1.0	1.0
332	FrBurbE+1700	332	['Paris Basin']	French Kingdom	1700	1800	21000000.0	2600000.0	455000.0	6.0	10.0	7.0	6.0	714.0		1.0	1.0	1.0	1.0	1.0	0.1	state	1.0	1.0	1.0	1.0	1.0	1.0	1.0	1.0	1.0	1.0	1.0	1.0	1.0	1.0	1.0	1.0	1.0				1.0	1.0	1.0	1.0	1.0	1.0
333	FrBurbL+1700	333	['Cahokia', 'Paris Basin']	French Kingdom	1700	1800	21800000.0	2000000.0	530000.0	6.0	12.0	6.0	6.0	714.0		1.0	1.0	1.0	1.0	1.0	1.0	0.0	1.0	1.0	1.0	1.0	1.0	1.0	1.0	1.0	1.0	1.0	1.0	1.0	1.0	1.0	1.0	1.0	1.0		420.0		1.0	1.0	1.0	1.0	1.0	1.0
334	FrBurbL+1800	334	['Cahokia', 'Paris Basin']	French Kingdom	1800	1900	25300000.0	2000000.0	556000.0	6.0	12.0	6.0	6.0	714.0		1.0	1.0	1.0	1.0	1.0	1.0	0.0	1.0	1.0	1.0	1.0	1.0	1.0	1.0	1.0	1.0	1.0	1.0	1.0	1.0	1.0	1.0	1.0	1.0		420.0		1.0	1.0	1.0	1.0	1.0	1.0
335	FrCaptE+1000	335	['Paris Basin']	French Kingdom	1000	1100	500000.0	12000.0	25000.0	4.0	5.0	6.0	4.0			0.1	1.0	1.0	1.0	0.1	0.1	0.0	0.1	0.1	0.0	0.1	1.0	1.0		1.0	1.0	1.0	1.0	1.0	1.0	1.0	1.0	1.0	1.0				0.0	1.0	1.0	1.0	1.0	1.0
336	FrCaptE+1100	336	['Paris Basin']	French Kingdom	1100	1200	500000.0	12000.0	25000.0	4.0	5.0	6.0	4.0			0.1	1.0	1.0	1.0	0.1	0.1	0.0	0.1	0.1	0.0	0.1	1.0	1.0		1.0	1.0	1.0	1.0	1.0	1.0	1.0	1.0	1.0	1.0				0.0	1.0	1.0	1.0	1.0	1.0
337	FrCaptE+1200	337	['Paris Basin']	French Kingdom	1200	1300	500000.0	12000.0	25000.0	4.0	5.0	6.0	4.0			0.1	1.0	1.0	1.0	0.1	0.1	0.0	0.1	0.1	0.0	0.1	1.0	1.0		1.0	1.0	1.0	1.0	1.0	1.0	1.0	1.0	1.0	1.0				0.0	1.0	1.0	1.0	1.0	1.0
338	FrCaptL+1200	338	['Paris Basin']	French Kingdom	1200	1300	4000000.0	80000.0	25000.0	5.0	5.0	6.0	5.0	250.0		1.0	1.0	1.0	1.0	1.0	1.0	state salary	1.0	1.0	0.0	1.0	1.0	1.0		1.0	1.0	1.0	1.0	1.0	1.0	1.0	1.0	1.0	1.0	20000	145.0	112.0	1.0	1.0	1.0	1.0	1.0	1.0
339	FrCaptL+1300	339	['Paris Basin']	French Kingdom	1300	1400	17000000.0	350000.0	200000.0	5.0	5.0	6.0	5.0	250.0		1.0	1.0	1.0	0.1	1.0	1.0	state salary	1.0	1.0	0.0	1.0	1.0	1.0		1.0	1.0	1.0	1.0	1.0	1.0	1.0	1.0	1.0	1.0	20000	145.0	112.0	1.0	1.0	1.0	1.0	1.0	1.0
340	FrCaptL+1400	340	['Paris Basin']	French Kingdom	1400	1500	17000000.0	350000.0	200000.0	5.0	5.0	6.0	5.0	250.0		1.0	1.0	1.0	0.1	1.0	1.0	state salary	1.0	1.0	0.0	1.0	1.0	1.0		1.0	1.0	1.0	1.0	1.0	1.0	1.0	1.0	1.0	1.0	20000	145.0	112.0	1.0	1.0	1.0	1.0	1.0	1.0
341	FrCarlE+800	341	['Paris Basin']	Carolingian Empire	800	900		1100000.0	20000.0	4.0	4.0	6.0	4.0			0.1	1.0	1.0	1.0	0.1	1.0	state salary	1.0	0.1	1.0	1.0	1.0	1.0		1.0	1.0	1.0	1.0	0.1	1.0	0.1	1.0	1.0	1.0				1.0	1.0	1.0	1.0	1.0	1.0
342	FrCarlE+900	342	['Paris Basin']	Carolingian Empire	900	1000	20000000.0	1100000.0	20000.0	4.0	4.0	6.0	4.0			0.1	1.0	1.0	1.0	0.1	1.0	state salary	1.0	0.1	1.0	1.0	1.0	1.0		1.0	1.0	1.0	1.0	0.1	1.0	0.1	1.0	1.0	1.0				1.0	1.0	1.0	1.0	1.0	1.0
343	FrCarlL+900	343	['Paris Basin']	Carolingian Empire	900	1000	4000000.0	800000.0	10000.0	4.0	4.0	6.0	3.0			0.1	1.0	1.0	1.0	0.1	1.0	state salary	1.0	0.1	0.0	0.1	1.0	1.0		1.0	1.0	1.0	1.0	1.0	1.0	1.0	1.0	1.0	1.0				1.0	1.0	1.0	1.0	1.0	1.0
344	FrCarlL+1000	344	['Paris Basin']	Carolingian Empire	1000	1100	4000000.0	675000.0	10000.0	4.0	4.0	6.0	3.0			0.1	1.0	1.0	1.0	0.1	1.0	state salary	1.0	0.1	0.0	0.1	1.0	1.0		1.0	1.0	1.0	1.0	1.0	1.0	1.0	1.0	1.0	1.0				1.0	1.0	1.0	1.0	1.0	1.0
345	FrGalli+300	345	['Paris Basin']	Gallic Empire	300	400
346	FrHallA-1000	346	['Paris Basin']	Hallstatt A-B1	-1000	-900	100.0	750.0	100.0	2.0	1.0	1.0	2.0			0.1	0.1	0.1	0.1	0.1	0.1	land	0.1	0.1	0.1	0.1		1.0	0.1	1.0	1.0	0.1	1.0	0.1	1.0		0.1	0.1	1.0				0.1			1.0	0.1	1.0	0.1
347	FrHallA-900	347	['Paris Basin']	Hallstatt A-B1	-900	-800	100.0	750.0	100.0	2.0	1.0	1.0	2.0			0.1	0.1	0.1	0.1	0.1	0.1	land	0.1	0.1	0.1	0.1		1.0	0.1	1.0	1.0	0.1	1.0	0.1	1.0		0.1	0.1	1.0				0.1			1.0	0.1	1.0	0.1
348	FrHallB-900	348	['Paris Basin']	Hallstatt B2-3	-900	-800		1500.0	250.0	3.0	2.0	1.0	3.0			0.1		0.1	0.1	0.1	0.1	land	0.1	0.1	0.1	0.1		1.0	0.1	1.0	1.0	0.1	1.0	0.1	1.0	0.1	0.1	0.1	1.0				0.1	1.0	1.0	1.0	0.0	1.0
349	FrHallB-800	349	['Paris Basin']	Hallstatt B2-3	-800	-700		1500.0	500.0	3.0	2.0	1.0	3.0			0.1		0.1	0.1	0.1	0.1	land	0.1	0.1	0.1	0.1		1.0	0.1	1.0	1.0	0.1	1.0	0.1	1.0	0.1	0.1	0.1	1.0				0.1	1.0	1.0	1.0	0.0	1.0
350	FrHallB-700	350	['Paris Basin']	Hallstatt B2-3	-700	-600		1500.0	500.0	3.0	2.0	1.0	3.0			0.1		0.1	0.1	0.1	0.1	land	0.1	0.1	0.1	0.1		1.0	0.1	1.0	1.0	0.1	1.0	0.1	1.0	0.1	0.1	0.1	1.0				0.1	1.0	1.0	1.0	0.0	1.0
351	FrHallC-700	351	['Paris Basin']	Hallstatt C	-700	-600	3000.0	2500.0	3000.0	3.0	2.0	1.0	3.0			0.1	0.1	0.1	0.1	0.1	0.1	land	0.1	0.1	0.1	0.1		1.0	0.1	1.0	1.0	0.1	1.0	0.1	1.0		0.1	0.1	1.0				0.1	1.0	1.0	1.0	0.1	1.0
352	FrHallC-600	352	['Paris Basin']	Hallstatt C	-600	-500	3000.0	2500.0	3000.0	3.0	2.0	1.0	3.0			0.1	0.1	0.1	0.1	0.1	0.1	land	0.1	0.1	0.1	0.1		1.0	0.1	1.0	1.0	0.1	1.0	0.1	1.0		0.1	0.1	1.0				0.1	1.0	1.0	1.0	0.1	1.0
353	FrHallD-600	353	['Paris Basin']	Hallstatt D	-600	-500		7000.0	5000.0	3.0	2.0	1.0	3.0			0.1	0.1		0.1	0.1	0.1	land	0.1	0.1	0.1	0.1		1.0	0.1	1.0	1.0	0.1	1.0	0.1	1.0		0.1	1.0	1.0		42.0	6.0	0.1	1.0	1.0	1.0	0.1
354	FrHallD-500	354	['Paris Basin']	Hallstatt D	-500	-400		7000.0	5000.0	3.0	2.0	1.0	3.0			0.1	0.1		0.1	0.1	0.1	land	0.1	0.1	0.1	0.1		1.0	0.1	1.0	1.0	0.1	1.0	0.1	1.0		0.1	1.0	1.0		42.0	6.0	0.1	1.0	1.0	1.0	0.1
355	FrHallD-400	355	['Paris Basin']	Hallstatt D	-400	-300		7000.0	5000.0	3.0	2.0	1.0	3.0			0.1	0.1		0.1	0.1	0.1	land	0.1	0.1	0.1	0.1		1.0	0.1	1.0	1.0	0.1	1.0	0.1	1.0		0.1	1.0	1.0		42.0	6.0	0.1	1.0	1.0	1.0	0.1
356	FrMervE+500	356	['Paris Basin']	Merovingian Kingdoms	500	600	1250000.0	200000.0	20000.0	4.0	4.0	5.0	4.0	450.0		0.1	1.0	1.0	1.0	0.1	0.1	governed population	0.1	1.0	1.0	1.0	1.0	1.0	1.0	1.0	1.0	1.0	1.0	1.0	1.0	1.0	1.0	1.0	1.0				1.0	1.0	1.0	1.0	1.0	1.0
357	FrMervE+600	357	['Paris Basin']	Merovingian Kingdoms	600	700	1250000.0	200000.0	20000.0	4.0	4.0	5.0	4.0	725.0		0.1	1.0	1.0	1.0	0.1	0.1	governed population	0.1	1.0	1.0	1.0	1.0	1.0	1.0	1.0	1.0	1.0	1.0	1.0	1.0	1.0	1.0	1.0	1.0				1.0	1.0	1.0	1.0	1.0	1.0
358	FrMervL+700	358	['Paris Basin']	Proto-Carolingian Phase	700	800	800000.0	250000.0	20000.0	4.0	4.0	5.0	4.0	725.0		0.0	1.0	1.0	1.0	0.1	0.0	land	0.1	1.0	1.0	1.0	1.0	1.0	1.0	1.0	1.0	1.0	1.0	1.0	1.0	1.0	1.0	1.0	1.0				1.0	1.0	1.0	1.0	1.0	1.0
359	FrMervL+800	359	['Paris Basin']	Proto-Carolingian Phase	800	900	800000.0	250000.0	20000.0	4.0	4.0	5.0	4.0	725.0		0.0	1.0	1.0	1.0	0.1	0.0	land	0.1	1.0	1.0	1.0	1.0	1.0	1.0	1.0	1.0	1.0	1.0	1.0	1.0	1.0	1.0	1.0	1.0				1.0	1.0	1.0	1.0	1.0	1.0
360	FrMervM+600	360	['Paris Basin']	Merovingian Kingdoms	600	700	800000.0	230000.0	20000.0	4.0	4.0	5.0	4.0	725.0			1.0	1.0	1.0	0.1	0.0	land	0.1	1.0	1.0	1.0	1.0	1.0	1.0	1.0	1.0	1.0	1.0	1.0	1.0	1.0	1.0	1.0	1.0				1.0	1.0	1.0	1.0	1.0	1.0
361	FrMervM+700	361	['Paris Basin']	Merovingian Kingdoms	700	800	800000.0	230000.0	20000.0	4.0	4.0	5.0	4.0	725.0			1.0	1.0	1.0	0.1	0.0	land	0.1	1.0	1.0	1.0	1.0	1.0	1.0	1.0	1.0	1.0	1.0	1.0	1.0	1.0	1.0	1.0	1.0				1.0	1.0	1.0	1.0	1.0	1.0
362	FrSygrs+500	362	['Paris Basin']	Roman Gaul	500	600
363	FrTeneA-400	363	['Paris Basin']	La Tene A-B1	-400	-300		1250.0	5000.0	3.0	3.0		3.0			0.1	0.1	1.0	0.1	0.1	0.1		0.1	0.1	0.1	0.1	1.0	1.0		1.0	1.0	0.1	1.0	0.1	1.0		0.1	1.0	1.0				1.0	1.0	1.0	1.0		1.0	1.0
364	FrTeneA-300	364	['Paris Basin']	La Tene A-B1	-300	-200		1250.0	50.0	3.0	3.0		3.0			0.1	0.1	1.0	0.1	0.1	0.1		0.1	0.1	0.1	0.1	1.0	1.0		1.0	1.0	0.1	1.0	0.1	1.0		0.1	1.0	1.0				1.0	1.0	1.0	1.0		1.0	1.0
365	FrTeneB-300	365	['Paris Basin']	La Tene B2-C1	-300	-200	70000.0	1250.0	50.0	3.0	4.0		4.0			0.1	0.1	1.0	0.1	0.1	0.1	land	0.1	0.1	0.1	1.0	1.0	1.0	0.0	1.0	1.0	0.1	1.0	0.1	1.0		0.1	1.0	1.0		7000.0		1.0	1.0	1.0	1.0	1.0	1.0
366	FrTeneB-200	366	['Paris Basin']	La Tene B2-C1	-200	-100	70000.0	1250.0	1500.0	3.0	4.0		4.0			0.1	0.1	1.0	0.1	0.1	0.1	land	0.1	0.1	0.1	1.0	1.0	1.0	0.0	1.0	1.0	0.1	1.0	0.1	1.0		0.1	1.0	1.0		7000.0		1.0	1.0	1.0	1.0	1.0	1.0
367	FrTeneB-100	367	['Paris Basin']	La Tene B2-C1	-100	0	70000.0	1250.0	1500.0	3.0	4.0		4.0			0.1	0.1	1.0	0.1	0.1	0.1	land	0.1	0.1	0.1	1.0	1.0	1.0	0.0	1.0	1.0	0.1	1.0	0.1	1.0		0.1	1.0	1.0		7000.0		1.0	1.0	1.0	1.0	1.0	1.0
368	FrTeneC-100	368	['Paris Basin']	La Tene C2-D	-100	0	70000.0	15000.0	8000.0	3.0	4.0	2.0	4.0	18.0		0.1		1.0		0.1	0.1	land	0.1	0.1	0.1	1.0	1.0	1.0	0.1	1.0	1.0	0.1	1.0	0.1	1.0		0.1	1.0	1.0				1.0	1.0	1.0	1.0	1.0	1.0	1.0
369	FrTeneC+0	369	['Paris Basin']	La Tene C2-D	0	100	70000.0	15000.0	8000.0	3.0	4.0	2.0	4.0	18.0		0.1		1.0		0.1	0.1	land	0.1	0.1	0.1	1.0	1.0	1.0	0.1	1.0	1.0	0.1	1.0	0.1	1.0		0.1	1.0	1.0				1.0	1.0	1.0	1.0	1.0	1.0	1.0
370	FrValoE+1300	370	['Paris Basin']	French Kingdom	1300	1400				5.0	5.0	6.0	5.0	250.0		1.0	1.0	1.0	0.1	1.0	1.0		1.0	1.0		1.0	1.0	1.0		1.0	1.0	1.0	1.0	0.0	1.0	1.0	1.0	1.0	1.0				1.0	1.0	1.0	1.0	1.0	1.0
371	FrValoE+1400	371	['Paris Basin']	French Kingdom	1400	1500	9000000.0	390000.0	300000.0	5.0	5.0	6.0	5.0	250.0		1.0	1.0	1.0	1.0	1.0	1.0		1.0	1.0	1.0	1.0	1.0	1.0		1.0	1.0	1.0	1.0	0.0	1.0	1.0	1.0	1.0	1.0				1.0	1.0	1.0	1.0	1.0	1.0
372	FrValoE+1500	372	['Paris Basin']	French Kingdom	1500	1600	9500000.0	340000.0	150000.0	5.0	5.0	6.0	5.0	250.0		1.0	1.0	1.0	1.0	1.0	1.0		1.0	1.0	1.0	1.0	1.0	1.0		1.0	1.0	1.0	1.0	0.0	1.0	1.0	1.0	1.0	1.0				1.0	1.0	1.0	1.0	1.0	1.0
373	FrValoL+1500	373	['Paris Basin']	French Kingdom	1500	1600	16000000.0	400000.0	250000.0	5.0	10.0	7.0	6.0	714.0		1.0	1.0	1.0	1.0	1.0	0.0	state	1.0	1.0	1.0	1.0	1.0	1.0		1.0	1.0	1.0	1.0	0.0	1.0	1.0	1.0	1.0	1.0		156.0		1.0	1.0	1.0	1.0	1.0	1.0
374	FrValoL+1600	374	['Paris Basin']	French Kingdom	1600	1700	20000000.0	400000.0	250000.0	5.0	10.0	7.0	6.0	714.0		1.0	1.0	1.0	1.0	1.0	0.0	state	1.0	1.0	1.0	1.0	1.0	1.0		1.0	1.0	1.0	1.0	0.0	1.0	1.0	1.0	1.0	1.0		156.0		1.0	1.0	1.0	1.0	1.0	1.0
375	GhAshnE+1500	375	['Ghanaian Coast']	Akan	1500	1600				4.0	5.0	3.0	3.0		0.0	0.0	0.0	1.0	0.0	0.0	0.0	land	0.0	0.0	1.0	0.0	0.0	1.0	0.0	1.0	1.0	0.0	0.0	0.0	1.0	0.0	0.0	1.0	1.0				0.0	0.1	1.0	1.0	0.0	0.1	0.0
376	GhAshnE+1600	376	['Ghanaian Coast']	Akan	1600	1700				4.0	5.0	3.0	3.0		0.0	0.0	0.0	1.0	0.0	0.0	0.0	land	0.0	0.0	1.0	0.0	0.0	1.0	0.0	1.0	1.0	0.0	0.0	0.0	1.0	0.0	0.0	1.0	1.0				0.0	0.1	1.0	1.0	0.0	0.1	0.0
377	GhAshnE+1700	377	['Ghanaian Coast']	Akan	1700	1800				4.0	5.0	3.0	3.0		0.0	0.0	0.0	1.0	0.0	0.0	0.0	land	0.0	0.0	1.0	0.0	0.0	1.0	0.0	1.0	1.0	0.0	0.0	0.0	1.0	0.0	0.0	1.0	1.0				0.0	0.1	1.0	1.0	0.0	0.1	0.0
378	GhAshnL+1700	378	['Ghanaian Coast']	Asantemanso	1700	1800			22500.0	6.0	6.0	4.0	4.0	370.0	1.0	0.0	1.0	1.0	0.0	0.0	0.0	state salary	1.0	1.0	1.0	0.0	0.0	1.0	0.0	1.0	1.0	0.0	0.0	0.0	1.0	0.0	0.0	1.0	1.0				0.0	1.0	1.0	1.0	0.0	1.0	0.0
379	GhAshnL+1800	379	['Ghanaian Coast']	Asantemanso	1800	1900			22500.0	6.0	6.0	4.0	4.0	370.0	1.0	0.0	1.0	1.0	0.0	0.0	0.0	state salary	1.0	1.0	1.0	0.0	0.0	1.0	0.0	1.0	1.0	0.0	0.0	0.0	1.0	0.0	0.0	1.0	1.0				0.0	1.0	1.0	1.0	0.0	1.0	0.0
380	GhAshnL+1900	380	['Ghanaian Coast']	Asantemanso	1900	2000	3000000.0	259000.0	22500.0	6.0	6.0	4.0	4.0	370.0	1.0	0.0	1.0	1.0	0.0	0.0	0.0	state salary	1.0	1.0	1.0	0.0	0.0	1.0	0.0	1.0	1.0	0.0	0.0	0.0	1.0	0.0	0.0	1.0	1.0				0.0	1.0	1.0	1.0	0.0	1.0	0.0
381	GrMaced-300	381	['Kachi Plain', 'Konya Plain', 'Sogdiana', 'Susiana', 'Upper Egypt']	Macedonian Empire	-300	-200	20000000.0	4400000.0	20000.0	5.0	5.0	2.0	5.0	4500.0		0.0	1.0		1.0	0.0	0.0	land					1.0				1.0	1.0		1.0	1.0	1.0	1.0	1.0	1.0				1.0	1.0	1.0		1.0	1.0
382	GrMaced-200	382	['Kachi Plain', 'Konya Plain', 'Sogdiana', 'Susiana', 'Upper Egypt']	Macedonian Empire	-200	-100	20000000.0	4400000.0	20000.0	5.0	5.0	2.0	5.0	4500.0		0.0	1.0		1.0	0.0	0.0	land					1.0				1.0	1.0		1.0	1.0	1.0	1.0	1.0	1.0				1.0	1.0	1.0		1.0	1.0
383	Hawaii1+1000	383	['Big Island Hawaii']	Hawaii	1000	1100										0.1	0.0	0.1	0.1	0.1	0.1	0.1	0.1	0.1	0.1	0.1	0.1	1.0	0.1	1.0		0.1	0.1	0.1		0.1	0.1	0.1	0.1				0.1	0.1	1.0	1.0	0.1	1.0	0.1
384	Hawaii1+1100	384	['Big Island Hawaii']	Hawaii	1100	1200										0.1	0.0	0.1	0.1	0.1	0.1	0.1	0.1	0.1	0.1	0.1	0.1	1.0	0.1	1.0		0.1	0.1	0.1		0.1	0.1	0.1	0.1				0.1	0.1	1.0	1.0	0.1	1.0	0.1
385	Hawaii1+1200	385	['Big Island Hawaii']	Hawaii	1200	1300										0.1	0.0	0.1	0.1	0.1	0.1	0.1	0.1	0.1	0.1	0.1	0.1	1.0	0.1	1.0		0.1	0.1	0.1		0.1	0.1	0.1	0.1				0.1	0.1	1.0	1.0	0.1	1.0	0.1
386	Hawaii2+1200	386	['Big Island Hawaii']	Hawai’i	1200	1300	3500.0	1500.0								0.1	0.1	0.1	0.1	0.1	0.1		0.1	0.1	0.0	0.1	0.1		0.1		1.0	0.1		0.1	0.1	0.0	0.1	0.1			305.0	4.0	0.1	0.1			0.1	1.0
387	Hawaii2+1300	387	['Big Island Hawaii']	Hawai’i	1300	1400	7000.0	1500.0								0.1	0.1	0.1	0.1	0.1	0.1		0.1	0.1	0.0	0.1	0.1		0.1		1.0	0.1		0.1	0.1	0.0	0.1	0.1			305.0	4.0	0.1	0.1			0.1	1.0
388	Hawaii2+1400	388	['Big Island Hawaii']	Hawai’i	1400	1500	13200.0	1500.0								0.1	0.1	0.1	0.1	0.1	0.1		0.1	0.1	0.0	0.1	0.1		0.1		1.0	0.1		0.1	0.1	1.0	0.1	0.1			305.0	4.0	0.1	0.1			0.1	1.0
389	Hawaii2+1500	389	['Big Island Hawaii']	Hawai’i	1500	1600	22000.0	1500.0								0.1	0.1	1.0	0.1	0.1	0.1		0.1	0.1	0.0	0.1	0.1		0.1		1.0	0.1		0.1	0.1	1.0	0.1	0.1			305.0	4.0	0.1	0.1			0.1	1.0
390	Hawaii2+1600	390	['Big Island Hawaii']	Hawai’i	1600	1700	22000.0	1500.0								0.1	0.1	1.0	0.1	0.1	0.1		0.1	0.1	0.0	0.1	0.1		0.1		1.0	0.1		1.0	0.1	1.0	0.1	0.1			305.0	4.0	0.1	0.1			0.1	1.0
391	Hawaii3-1700	391	['Big Island Hawaii']	Hawai’i	-1700	-1600	37500.0	7000.0		4.0	3.0	2.0	2.0			0.1	0.0	1.0	1.0	0.1	0.1		0.0	0.1	0.0	0.0	0.1		0.1			0.1		1.0	1.0	1.0	0.1	0.1					0.1	1.0			0.1	1.0	0.1
392	Hawaii3-1600	392	['Big Island Hawaii']	Hawai’i	-1600	-1500	37500.0	7000.0		4.0	3.0	2.0	2.0			0.1	0.0	1.0	1.0	0.1	0.1		0.0	0.1	0.0	0.0	0.1		0.1			0.1		1.0	1.0	1.0	0.1	0.1					0.1	1.0			0.1	1.0	0.1
393	Hawaii3-1500	393	['Big Island Hawaii']	Hawai’i	-1500	-1400	37500.0	7000.0		4.0	3.0	2.0	2.0			0.1	0.0	1.0	1.0	0.1	0.1		0.0	0.1	0.0	0.0	0.1		0.1			0.1		1.0	1.0	1.0	0.1	0.1					0.1	1.0			0.1	1.0	0.1
394	Hawaii3-1400	394	['Big Island Hawaii']	Hawai’i	-1400	-1300	37500.0	7000.0		4.0	3.0	2.0	2.0			0.1	0.0	1.0	1.0	0.1	0.1		0.0	0.1	0.0	0.0	0.1		0.1			0.1		1.0	1.0	1.0	0.1	0.1					0.1	1.0			0.1	1.0	0.1
395	Hawaii3-1300	395	['Big Island Hawaii']	Hawai’i	-1300	-1200	37500.0	7000.0		4.0	3.0	2.0	2.0			0.1	0.0	1.0	1.0	0.1	0.1		0.0	0.1	0.0	0.0	0.1		0.1			0.1		1.0	1.0	1.0	0.1	0.1					0.1	1.0			0.1	1.0	0.1
396	Hawaii3-1200	396	['Big Island Hawaii']	Hawai’i	-1200	-1100	37500.0	7000.0		4.0	3.0	2.0	2.0			0.1	0.0	1.0	1.0	0.1	0.1		0.0	0.1	0.0	0.0	0.1		0.1			0.1		1.0	1.0	1.0	0.1	0.1					0.1	1.0			0.1	1.0	0.1
397	Hawaii3-1100	397	['Big Island Hawaii']	Hawai’i	-1100	-1000	37500.0	7000.0		4.0	3.0	2.0	2.0			0.1	0.0	1.0	1.0	0.1	0.1		0.0	0.1	0.0	0.0	0.1		0.1			0.1		1.0	1.0	1.0	0.1	0.1					0.1	1.0			0.1	1.0	0.1
398	Hawaii3-1000	398	['Big Island Hawaii']	Hawai’i	-1000	-900	37500.0	7000.0		4.0	3.0	2.0	2.0			0.1	0.0	1.0	1.0	0.1	0.1		0.0	0.1	0.0	0.0	0.1		0.1			0.1		1.0	1.0	1.0	0.1	0.1					0.1	1.0			0.1	1.0	0.1
399	Hawaii3-900	399	['Big Island Hawaii']	Hawai’i	-900	-800	37500.0	7000.0		4.0	3.0	2.0	2.0			0.1	0.0	1.0	1.0	0.1	0.1		0.0	0.1	0.0	0.0	0.1		0.1			0.1		1.0	1.0	1.0	0.1	0.1					0.1	1.0			0.1	1.0	0.1
400	Hawaii3-800	400	['Big Island Hawaii']	Hawai’i	-800	-700	37500.0	7000.0		4.0	3.0	2.0	2.0			0.1	0.0	1.0	1.0	0.1	0.1		0.0	0.1	0.0	0.0	0.1		0.1			0.1		1.0	1.0	1.0	0.1	0.1					0.1	1.0			0.1	1.0	0.1
401	Hawaii3-700	401	['Big Island Hawaii']	Hawai’i	-700	-600	37500.0	7000.0		4.0	3.0	2.0	2.0			0.1	0.0	1.0	1.0	0.1	0.1		0.0	0.1	0.0	0.0	0.1		0.1			0.1		1.0	1.0	1.0	0.1	0.1					0.1	1.0			0.1	1.0	0.1
402	Hawaii3-600	402	['Big Island Hawaii']	Hawai’i	-600	-500	37500.0	7000.0		4.0	3.0	2.0	2.0			0.1	0.0	1.0	1.0	0.1	0.1		0.0	0.1	0.0	0.0	0.1		0.1			0.1		1.0	1.0	1.0	0.1	0.1					0.1	1.0			0.1	1.0	0.1
403	Hawaii3-500	403	['Big Island Hawaii']	Hawai’i	-500	-400	37500.0	7000.0		4.0	3.0	2.0	2.0			0.1	0.0	1.0	1.0	0.1	0.1		0.0	0.1	0.0	0.0	0.1		0.1			0.1		1.0	1.0	1.0	0.1	0.1					0.1	1.0			0.1	1.0	0.1
404	Hawaii3-400	404	['Big Island Hawaii']	Hawai’i	-400	-300	37500.0	7000.0		4.0	3.0	2.0	2.0			0.1	0.0	1.0	1.0	0.1	0.1		0.0	0.1	0.0	0.0	0.1		0.1			0.1		1.0	1.0	1.0	0.1	0.1					0.1	1.0			0.1	1.0	0.1
405	Hawaii3-300	405	['Big Island Hawaii']	Hawai’i	-300	-200	37500.0	7000.0		4.0	3.0	2.0	2.0			0.1	0.0	1.0	1.0	0.1	0.1		0.0	0.1	0.0	0.0	0.1		0.1			0.1		1.0	1.0	1.0	0.1	0.1					0.1	1.0			0.1	1.0	0.1
406	Hawaii3-200	406	['Big Island Hawaii']	Hawai’i	-200	-100	37500.0	7000.0		4.0	3.0	2.0	2.0			0.1	0.0	1.0	1.0	0.1	0.1		0.0	0.1	0.0	0.0	0.1		0.1			0.1		1.0	1.0	1.0	0.1	0.1					0.1	1.0			0.1	1.0	0.1
407	Hawaii3-100	407	['Big Island Hawaii']	Hawai’i	-100	0	37500.0	7000.0		4.0	3.0	2.0	2.0			0.1	0.0	1.0	1.0	0.1	0.1		0.0	0.1	0.0	0.0	0.1		0.1			0.1		1.0	1.0	1.0	0.1	0.1					0.1	1.0			0.1	1.0	0.1
408	Hawaii3+0	408	['Big Island Hawaii']	Hawai’i	0	100	37500.0	7000.0		4.0	3.0	2.0	2.0			0.1	0.0	1.0	1.0	0.1	0.1		0.0	0.1	0.0	0.0	0.1		0.1			0.1		1.0	1.0	1.0	0.1	0.1					0.1	1.0			0.1	1.0	0.1
409	Hawaii3+100	409	['Big Island Hawaii']	Hawai’i	100	200	37500.0	7000.0		4.0	3.0	2.0	2.0			0.1	0.0	1.0	1.0	0.1	0.1		0.0	0.1	0.0	0.0	0.1		0.1			0.1		1.0	1.0	1.0	0.1	0.1					0.1	1.0			0.1	1.0	0.1
410	Hawaii3+200	410	['Big Island Hawaii']	Hawai’i	200	300	37500.0	7000.0		4.0	3.0	2.0	2.0			0.1	0.0	1.0	1.0	0.1	0.1		0.0	0.1	0.0	0.0	0.1		0.1			0.1		1.0	1.0	1.0	0.1	0.1					0.1	1.0			0.1	1.0	0.1
411	Hawaii3+300	411	['Big Island Hawaii']	Hawai’i	300	400	37500.0	7000.0		4.0	3.0	2.0	2.0			0.1	0.0	1.0	1.0	0.1	0.1		0.0	0.1	0.0	0.0	0.1		0.1			0.1		1.0	1.0	1.0	0.1	0.1					0.1	1.0			0.1	1.0	0.1
412	Hawaii3+400	412	['Big Island Hawaii']	Hawai’i	400	500	37500.0	7000.0		4.0	3.0	2.0	2.0			0.1	0.0	1.0	1.0	0.1	0.1		0.0	0.1	0.0	0.0	0.1		0.1			0.1		1.0	1.0	1.0	0.1	0.1					0.1	1.0			0.1	1.0	0.1
413	Hawaii3+500	413	['Big Island Hawaii']	Hawai’i	500	600	37500.0	7000.0		4.0	3.0	2.0	2.0			0.1	0.0	1.0	1.0	0.1	0.1		0.0	0.1	0.0	0.0	0.1		0.1			0.1		1.0	1.0	1.0	0.1	0.1					0.1	1.0			0.1	1.0	0.1
414	Hawaii3+600	414	['Big Island Hawaii']	Hawai’i	600	700	37500.0	7000.0		4.0	3.0	2.0	2.0			0.1	0.0	1.0	1.0	0.1	0.1		0.0	0.1	0.0	0.0	0.1		0.1			0.1		1.0	1.0	1.0	0.1	0.1					0.1	1.0			0.1	1.0	0.1
415	Hawaii3+700	415	['Big Island Hawaii']	Hawai’i	700	800	37500.0	7000.0		4.0	3.0	2.0	2.0			0.1	0.0	1.0	1.0	0.1	0.1		0.0	0.1	0.0	0.0	0.1		0.1			0.1		1.0	1.0	1.0	0.1	0.1					0.1	1.0			0.1	1.0	0.1
416	Hawaii3+800	416	['Big Island Hawaii']	Hawai’i	800	900	37500.0	7000.0		4.0	3.0	2.0	2.0			0.1	0.0	1.0	1.0	0.1	0.1		0.0	0.1	0.0	0.0	0.1		0.1			0.1		1.0	1.0	1.0	0.1	0.1					0.1	1.0			0.1	1.0	0.1
417	Hawaii3+900	417	['Big Island Hawaii']	Hawai’i	900	1000	37500.0	7000.0		4.0	3.0	2.0	2.0			0.1	0.0	1.0	1.0	0.1	0.1		0.0	0.1	0.0	0.0	0.1		0.1			0.1		1.0	1.0	1.0	0.1	0.1					0.1	1.0			0.1	1.0	0.1
418	Hawaii3+1000	418	['Big Island Hawaii']	Hawai’i	1000	1100	37500.0	7000.0		4.0	3.0	2.0	2.0			0.1	0.0	1.0	1.0	0.1	0.1		0.0	0.1	0.0	0.0	0.1		0.1			0.1		1.0	1.0	1.0	0.1	0.1					0.1	1.0			0.1	1.0	0.1
419	Hawaii3+1100	419	['Big Island Hawaii']	Hawai’i	1100	1200	37500.0	7000.0		4.0	3.0	2.0	2.0			0.1	0.0	1.0	1.0	0.1	0.1		0.0	0.1	0.0	0.0	0.1		0.1			0.1		1.0	1.0	1.0	0.1	0.1					0.1	1.0			0.1	1.0	0.1
420	Hawaii3+1200	420	['Big Island Hawaii']	Hawai’i	1200	1300	37500.0	7000.0		4.0	3.0	2.0	2.0			0.1	0.0	1.0	1.0	0.1	0.1		0.0	0.1	0.0	0.0	0.1		0.1			0.1		1.0	1.0	1.0	0.1	0.1					0.1	1.0			0.1	1.0	0.1
421	Hawaii3+1300	421	['Big Island Hawaii']	Hawai’i	1300	1400	37500.0	7000.0		4.0	3.0	2.0	2.0			0.1	0.0	1.0	1.0	0.1	0.1		0.0	0.1	0.0	0.0	0.1		0.1			0.1		1.0	1.0	1.0	0.1	0.1					0.1	1.0			0.1	1.0	0.1
422	Hawaii3+1400	422	['Big Island Hawaii']	Hawai’i	1400	1500	37500.0	7000.0		4.0	3.0	2.0	2.0			0.1	0.0	1.0	1.0	0.1	0.1		0.0	0.1	0.0	0.0	0.1		0.1			0.1		1.0	1.0	1.0	0.1	0.1					0.1	1.0			0.1	1.0	0.1
423	Hawaii3+1500	423	['Big Island Hawaii']	Hawai’i	1500	1600	37500.0	7000.0		4.0	3.0	2.0	2.0			0.1	0.0	1.0	1.0	0.1	0.1		0.0	0.1	0.0	0.0	0.1		0.1			0.1		1.0	1.0	1.0	0.1	0.1					0.1	1.0			0.1	1.0	0.1
424	Hawaii3+1600	424	['Big Island Hawaii']	Hawai’i	1600	1700	37500.0	7000.0		4.0	3.0	2.0	2.0			0.1	0.0	1.0	1.0	0.1	0.1		0.0	0.1	0.0	0.0	0.1		0.1			0.1		1.0	1.0	1.0	0.1	0.1					0.1	1.0			0.1	1.0	0.1
425	Hawaii3+1700	425	['Big Island Hawaii']	Hawai’i	1700	1800	37500.0	7000.0		4.0	3.0	2.0	2.0			0.1	0.0	1.0	1.0	0.1	0.1		0.0	0.1	0.0	0.0	0.1		0.1			0.1		1.0	1.0	1.0	0.1	0.1					0.1	1.0			0.1	1.0	0.1
426	Hawaii3+1800	426	['Big Island Hawaii']	Hawai’i	1800	1900	37500.0	7000.0		4.0	3.0	2.0	2.0			0.1	0.0	1.0	1.0	0.1	0.1		0.0	0.1	0.0	0.0	0.1		0.1			0.1		1.0	1.0	1.0	0.1	0.1					0.1	1.0			0.1	1.0	0.1
427	IcelandCommonwealth+1000	427	['Iceland']	Icelandic Commonwealth	1000	1100	10000.0	103000.0	200.0	3.0	2.0		2.0	180.0	0.0	0.0	0.0	0.0	0.0				0.0	0.0	1.0	0.0	0.0	1.0	0.0	1.0	0.0	0.0	0.0	0.0	0.0	0.0	0.0	0.0	0.0					0.0	0.0	1.0	0.0	0.0	0.0
428	IcelandCommonwealth+1100	428	['Iceland']	Icelandic Commonwealth	1100	1200	31000.0	103000.0	200.0	3.0	2.0	2.0	2.0	180.0	0.0	0.0	0.0	1.0	0.0				0.0	0.0	1.0	0.0	0.0	1.0	0.0	1.0	0.0	0.0	0.0	0.0	0.0	0.0	1.0	0.0	0.0					0.0	0.0	1.0	0.0	0.0	0.0
429	IcelandCommonwealth+1200	429	['Iceland']	Icelandic Commonwealth	1200	1300	31000.0	103000.0	200.0	3.0	2.0	2.0	2.0	180.0	0.0	0.0	0.0	1.0	0.0				0.0	0.0	1.0	0.0	0.0	1.0	0.0	1.0	0.0	0.0	0.0	0.0	0.0	0.0	1.0	0.0	0.0					0.0	0.0	1.0	0.0	0.0	0.0
430	IcelandCommonwealth+1300	430	['Iceland']	Icelandic Commonwealth	1300	1400	31000.0	103000.0	200.0	3.0	2.0	2.0	2.0	180.0	0.0	0.0	0.0	1.0	0.0				0.0	0.0	1.0	0.0	0.0	1.0	0.0	1.0	0.0	0.0	0.0	0.0	0.0	0.0	1.0	0.0	0.0					0.0	0.0	1.0	0.0	0.0	0.0
431	IdBrokE+1700	431	['Kapuasi Basin']	Iban	1700	1800	500.0		500.0	1.0	2.0	1.0	1.0		0.0	0.0	0.0	0.0	0.0	0.0	0.0	0.0	0.0	0.0	0.0	0.0	0.0	1.0	0.0	0.0	0.0	0.0	1.0	0.0	0.0	0.0	0.0	0.1	0.0				0.0	0.0	1.0	1.0	0.0	0.0	0.0
432	IdBrokE+1800	432	['Kapuasi Basin']	Iban	1800	1900	500.0		500.0	1.0	2.0	1.0	1.0		0.0	0.0	0.0	0.0	0.0	0.0	0.0	0.0	0.0	0.0	0.0	0.0	0.0	1.0	0.0	0.0	0.0	0.0	1.0	0.0	0.0	0.0	0.0	0.1	0.0				0.0	0.0	1.0	1.0	0.0	0.0	0.0
433	IdBrokE+1900	433	['Kapuasi Basin']	Iban	1900	2000	500.0		500.0	1.0	2.0	1.0	1.0		0.0	0.0	0.0	0.0	0.0	0.0	0.0	0.0	0.0	0.0	0.0	0.0	0.0	1.0	0.0	0.0	0.0	0.0	1.0	0.0	0.0	0.0	0.0	0.1	0.0				0.0	0.0	1.0	1.0	0.0	0.0	0.0
434	IdBrokL+1900	434	['Kapuasi Basin']	Iban	1900	2000		124450.0	500.0	3.0	2.0	1.0	1.0		0.0	0.0	0.0	0.0	0.0	0.0	0.0	state salary	0.0	0.0	0.0	0.0	0.0	1.0	0.0	0.0	0.0	0.0	1.0	0.0	0.0	0.0	0.0	1.0	0.0				0.0	0.0	1.0	1.0	0.0	0.0	0.0
435	IdBrokL+2000	435	['Kapuasi Basin']	Iban	2000	2100	439000.0	124450.0	500.0	3.0	2.0	1.0	1.0		0.0	0.0	0.0	0.0	0.0	0.0	0.0	state salary	0.0	1.0	1.0	1.0	0.0	1.0	0.0	0.0	0.0	0.0	1.0	0.0	0.0	0.0	1.0	1.0	0.0				0.0	0.0	1.0	1.0	0.0	0.0	0.0
436	IdCJBun-400	436	['Central Java']	Buni Culture	-400	-300																														1.0
437	IdCJBun-300	437	['Central Java']	Buni Culture	-300	-200																														1.0
438	IdCJBun-200	438	['Central Java']	Buni Culture	-200	-100																														1.0
439	IdCJBun-100	439	['Central Java']	Buni Culture	-100	0																														1.0
440	IdCJBun+0	440	['Central Java']	Buni Culture	0	100																														1.0
441	IdCJBun+100	441	['Central Java']	Buni Culture	100	200																														1.0
442	IdCJBun+200	442	['Central Java']	Buni Culture	200	300																														1.0
443	IdCJBun+300	443	['Central Java']	Buni Culture	300	400																														1.0
444	IdCJBun+400	444	['Central Java']	Buni Culture	400	500																														1.0
445	IdCJBun+500	445	['Central Java']	Buni Culture	500	600																														1.0
446	IdDemak+1600	446	['Central Java']	Demak Sultanate	1600	1700										1.0	1.0	1.0	1.0						1.0			1.0																1.0
447	IdKahur+1100	447	['Central Java']	Kahuripan Kingdom	1100	1200		175000.0		5.0		5.0	4.0				1.0	1.0	1.0				1.0	1.0	1.0				1.0	1.0						1.0		1.0					1.0	1.0
448	IdKalin+500	448	['Central Java']	Kalingga Kingdom	500	600				3.0		1.0	1.0					1.0										1.0		1.0	1.0					1.0		1.0					1.0			1.0		1.0
449	IdKalin+600	449	['Central Java']	Kalingga Kingdom	600	700				3.0		1.0	1.0					1.0										1.0		1.0	1.0					1.0		1.0					1.0			1.0		1.0
450	IdKalin+700	450	['Central Java']	Kalingga Kingdom	700	800				3.0		1.0	1.0					1.0										1.0		1.0	1.0					1.0		1.0					1.0			1.0		1.0
451	IdKalin+800	451	['Central Java']	Kalingga Kingdom	800	900				3.0		1.0	1.0					1.0										1.0		1.0	1.0					1.0		1.0					1.0			1.0		1.0
452	IdKedir+1100	452	['Central Java']	Kediri Kingdom	1100	1200	200000.0	50000.0		5.0	5.0	3.0	3.0				1.0	1.0	1.0	0.1			1.0	1.0	1.0			1.0	1.0	1.0	1.0	0.1	1.0		1.0	1.0	1.0	1.0	1.0		6.8	4.6	1.0	1.0	1.0	1.0	1.0	1.0
453	IdKedir+1200	453	['Central Java']	Kediri Kingdom	1200	1300	250000.0	50000.0		5.0	5.0	3.0	3.0				1.0	1.0	1.0	0.1			1.0	1.0	1.0			1.0	1.0	1.0	1.0	0.1	1.0		1.0	1.0	1.0	1.0	1.0		6.8	4.6	1.0	1.0	1.0	1.0	1.0	1.0
454	IdKedir+1300	454	['Central Java']	Kediri Kingdom	1300	1400	250000.0	50000.0		5.0	5.0	3.0	3.0				1.0	1.0	1.0	0.1			1.0	1.0	1.0			1.0	1.0	1.0	1.0	0.1	1.0		1.0	1.0	1.0	1.0	1.0		6.8	4.6	1.0	1.0	1.0	1.0	1.0	1.0
455	IdMajap+1300	455	['Central Java']	Majapahit Kingdom	1300	1400	5000000.0	500000.0	100000.0	5.0	5.0	3.0	3.0			1.0	1.0	1.0	1.0	0.1			1.0	1.0	1.0	1.0	1.0	1.0	1.0	1.0	1.0	1.0	1.0		1.0	1.0	1.0	1.0	1.0		15.0	19.0	1.0	1.0	1.0	1.0	1.0	1.0
456	IdMajap+1400	456	['Central Java']	Majapahit Kingdom	1400	1500	5000000.0	500000.0	100000.0	5.0	5.0	3.0	3.0			1.0	1.0	1.0	1.0	0.1			1.0	1.0	1.0	1.0	1.0	1.0	1.0	1.0	1.0	1.0	1.0		1.0	1.0	1.0	1.0	1.0		15.0	19.0	1.0	1.0	1.0	1.0	1.0	1.0
457	IdMajap+1500	457	['Central Java']	Majapahit Kingdom	1500	1600	5000000.0	500000.0	100000.0	5.0	5.0	3.0	3.0			1.0	1.0	1.0	1.0	0.1			1.0	1.0	1.0	1.0	1.0	1.0	1.0	1.0	1.0	1.0	1.0		1.0	1.0	1.0	1.0	1.0		15.0	19.0	1.0	1.0	1.0	1.0	1.0	1.0
458	IdMajap+1600	458	['Central Java']	Majapahit Kingdom	1600	1700	5000000.0	500000.0	100000.0	5.0	5.0	3.0	3.0			1.0	1.0	1.0	1.0	0.1			1.0	1.0	1.0	1.0	1.0	1.0	1.0	1.0	1.0	1.0	1.0		1.0	1.0	1.0	1.0	1.0		15.0	19.0	1.0	1.0	1.0	1.0	1.0	1.0
459	IdMatrm+1600	459	['Central Java']	Mataram Sultanate	1600	1700	3000000.0	90000.0		5.0	5.0	1.0	3.0			1.0	1.0	1.0	1.0			state salary	1.0	1.0	1.0	1.0	1.0	1.0	1.0	1.0	1.0		1.0		1.0	1.0	1.0	1.0	1.0				1.0	1.0	1.0	1.0	1.0	1.0
460	IdMatrm+1700	460	['Central Java']	Mataram Sultanate	1700	1800	3000000.0	90000.0		5.0	5.0	1.0	3.0			1.0	1.0	1.0	1.0			state salary	1.0	1.0	1.0	1.0	1.0	1.0	1.0	1.0	1.0		1.0		1.0	1.0	1.0	1.0	1.0				1.0	1.0	1.0	1.0	1.0	1.0
461	IdMatrm+1800	461	['Central Java']	Mataram Sultanate	1800	1900	3000000.0	90000.0		5.0	5.0	1.0	3.0			1.0	1.0	1.0	1.0			state salary	1.0	1.0	1.0	1.0	1.0	1.0	1.0	1.0	1.0		1.0		1.0	1.0	1.0	1.0	1.0				1.0	1.0	1.0	1.0	1.0	1.0
462	IdMedng+800	462	['Central Java']	Medang Kingdom	800	900	250000.0	100000.0	1000.0	3.0	4.0	1.0	2.0	400.0			1.0	1.0	1.0	0.1			1.0	1.0	1.0		1.0	1.0		1.0	1.0		1.0		1.0	1.0	1.0	1.0	1.0	10000	123.0	42.0	1.0	1.0	1.0	1.0	1.0	1.0	1.0
463	IdMedng+900	463	['Central Java']	Medang Kingdom	900	1000	250000.0	100000.0	1000.0	4.0	4.0	1.0	2.0	400.0			1.0	1.0	1.0	0.1			1.0	1.0	1.0		1.0	1.0		1.0	1.0		1.0		1.0	1.0	1.0	1.0	1.0	10000	123.0	42.0	1.0	1.0	1.0	1.0	1.0	1.0	1.0
464	IdMedng+1000	464	['Central Java']	Medang Kingdom	1000	1100	250000.0	100000.0	1000.0	4.0	4.0	1.0	2.0	400.0			1.0	1.0	1.0	0.1			1.0	1.0	1.0		1.0	1.0		1.0	1.0		1.0		1.0	1.0	1.0	1.0	1.0	10000	123.0	42.0	1.0	1.0	1.0	1.0	1.0	1.0	1.0
465	IdMedng+1100	465	['Central Java']	Medang Kingdom	1100	1200	250000.0	100000.0	1000.0	4.0	4.0	1.0	2.0	400.0			1.0	1.0	1.0	0.1			1.0	1.0	1.0		1.0	1.0		1.0	1.0		1.0		1.0	1.0	1.0	1.0	1.0	10000	123.0	42.0	1.0	1.0	1.0	1.0	1.0	1.0	1.0
466	IdSingh+1300	466	['Central Java']	Singhasari Kingdom	1300	1400		326000.0		6.0	4.0	5.0	6.0				1.0	1.0	1.0				1.0	1.0																	9.5	24.5		1.0
467	InBija+1500	467	['Deccan']	Bijapur	1500	1600
468	InBija+1600	468	['Deccan']	Bijapur	1600	1700
469	InBija+1700	469	['Deccan']	Bijapur	1700	1800
470	InBritP+1900	470	['Deccan']	British Colonial Period	1900	2000
471	InBritP+2000	471	['Deccan']	British Colonial Period	2000	2100
472	InChaBd+600	472	['Deccan']	Western Chalukya Empire	600	700	550000.0	750000.0	70000.0	5.0	5.0	5.0	4.0	820.0			1.0	1.0	1.0	0.1			1.0	1.0	1.0	1.0		1.0	0.1	1.0	1.0		1.0	1.0	1.0	1.0	1.0	1.0	1.0			36.756	1.0	1.0	1.0	1.0	1.0	1.0
473	InChaBd+700	473	['Deccan']	Western Chalukya Empire	700	800	6000000.0	750000.0	70000.0	5.0	5.0	5.0	4.0	820.0			1.0	1.0	1.0	0.1			1.0	1.0	1.0	1.0		1.0	0.1	1.0	1.0		1.0	1.0	1.0	1.0	1.0	1.0	1.0			36.756	1.0	1.0	1.0	1.0	1.0	1.0
474	InChaBd+800	474	['Deccan']	Western Chalukya Empire	800	900	6000000.0	750000.0	70000.0	5.0	5.0	5.0	4.0	820.0			1.0	1.0	1.0	0.1			1.0	1.0	1.0	1.0		1.0	0.1	1.0	1.0		1.0	1.0	1.0	1.0	1.0	1.0	1.0			36.756	1.0	1.0	1.0	1.0	1.0	1.0
475	InChaKl+1000	475	['Deccan']	Western Chalukya Empire	1000	1100	7000000.0	600000.0		5.0	5.0	5.0	3.0	634.0			1.0	1.0	1.0	0.1			1.0	1.0	1.0	1.0		1.0	0.1	1.0	1.0		1.0	1.0	1.0	1.0	1.0		1.0				1.0	1.0	1.0	1.0	1.0	1.0
476	InChaKl+1100	476	['Deccan']	Western Chalukya Empire	1100	1200	7500000.0	600000.0	50000.0	5.0	5.0	5.0	3.0	634.0			1.0	1.0	1.0	0.1			1.0	1.0	1.0	1.0		1.0	0.1	1.0	1.0		1.0	1.0	1.0	1.0	1.0		1.0				1.0	1.0	1.0	1.0	1.0	1.0
477	InChaKl+1200	477	['Deccan']	Western Chalukya Empire	1200	1300	7500000.0	600000.0	125000.0	5.0	5.0	5.0	3.0	634.0			1.0	1.0	1.0	0.1			1.0	1.0	1.0	1.0		1.0	0.1	1.0	1.0		1.0	1.0	1.0	1.0	1.0		1.0				1.0	1.0	1.0	1.0	1.0	1.0
478	InChol+900	478	['Deccan']	Cholas	900	1000
479	InChol+1000	479	['Deccan']	Cholas	1000	1100
480	InChol+1100	480	['Deccan']	Cholas	1100	1200
481	InChol+1200	481	['Deccan']	Cholas	1200	1300
482	InChol+1300	482	['Deccan']	Cholas	1300	1400
483	InChutu+300	483	['Deccan']	Chutu	300	400
484	InChutu+400	484	['Deccan']	Chutu	400	500
485	InDecIA-1200	485	['Deccan']	Southern India Iron Age	-1200	-1100	500.0		500.0	1.0	1.0	1.0	1.0			0.1	0.1	0.1	0.1	0.1	0.1		0.1	0.1	0.1	0.1		1.0	0.1	1.0	1.0	0.1	1.0	0.1	1.0	1.0	0.1		1.0		134.0		0.1		1.0	1.0	0.1	1.0
486	InDecIA-1100	486	['Deccan']	Southern India Iron Age	-1100	-1000	500.0		500.0	1.0	1.0	1.0	1.0			0.1	0.1	0.1	0.1	0.1	0.1		0.1	0.1	0.1	0.1		1.0	0.1	1.0	1.0	0.1	1.0	0.1	1.0	1.0	0.1		1.0		134.0		0.1		1.0	1.0	0.1	1.0
487	InDecIA-1000	487	['Deccan']	Southern India Iron Age	-1000	-900	500.0		500.0	1.0	1.0	1.0	1.0			0.1	0.1	0.1	0.1	0.1	0.1		0.1	0.1	0.1	0.1		1.0	0.1	1.0	1.0	0.1	1.0	0.1	1.0	1.0	0.1		1.0		134.0		0.1		1.0	1.0	0.1	1.0
488	InDecIA-900	488	['Deccan']	Southern India Iron Age	-900	-800	5000.0		2000.0	1.0	1.0	1.0	1.0			0.1	0.1	0.1	0.1	0.1	0.1		0.1	0.1	0.1	0.1		1.0	0.1	1.0	1.0	0.1	1.0	0.1	1.0	1.0	0.1		1.0		134.0		0.1		1.0	1.0	0.1	1.0
489	InDecIA-800	489	['Deccan']	Southern India Iron Age	-800	-700	5000.0		2000.0	1.0	1.0	1.0	1.0			0.1	0.1	0.1	0.1	0.1	0.1		0.1	0.1	0.1	0.1		1.0	0.1	1.0	1.0	0.1	1.0	0.1	1.0	1.0	0.1		1.0		134.0		0.1		1.0	1.0	0.1	1.0
490	InDecIA-700	490	['Deccan']	Southern India Iron Age	-700	-600	5000.0		2000.0	1.0	1.0	1.0	1.0			0.1	0.1	0.1	0.1	0.1	0.1		0.1	0.1	0.1	0.1		1.0	0.1	1.0	1.0	0.1	1.0	0.1	1.0	1.0	0.1		1.0		134.0		0.1		1.0	1.0	0.1	1.0
491	InDecIA-600	491	['Deccan']	Southern India Iron Age	-600	-500	5000.0		2000.0	1.0	1.0	1.0	1.0			0.1	0.1	0.1	0.1	0.1	0.1		0.1	0.1	0.1	0.1		1.0	0.1	1.0	1.0	0.1	1.0	0.1	1.0	1.0	0.1		1.0		134.0		0.1		1.0	1.0	0.1	1.0
492	InDecIA-500	492	['Deccan']	Southern India Iron Age	-500	-400	20000.0		5000.0	2.0	2.0	1.0	2.0			0.1	0.1	0.1	0.1	0.1	0.1		0.1	0.1	0.1	0.1		1.0	0.1	1.0	1.0	0.1	1.0	0.1	1.0	1.0	0.1		1.0		134.0		0.1		1.0	1.0	0.1	1.0
493	InDecIA-400	493	['Deccan']	Southern India Iron Age	-400	-300	20000.0		5000.0	2.0	2.0	1.0	2.0			0.1	0.1	0.1	0.1	0.1	0.1		0.1	0.1	0.1	0.1		1.0	0.1	1.0	1.0	0.1	1.0	0.1	1.0	1.0	0.1		1.0		134.0		0.1		1.0	1.0	0.1	1.0
494	InDecIA-300	494	['Deccan']	Southern India Iron Age	-300	-200	20000.0		5000.0	2.0	2.0	1.0	2.0			0.1	0.1	0.1	0.1	0.1	0.1		0.1	0.1	0.1	0.1		1.0	0.1	1.0	1.0	0.1	1.0	0.1	1.0	1.0	0.1		1.0		134.0		0.1		1.0	1.0	0.1	1.0
495	InDecKg-200	495	['Deccan']	Post-Mauryan Kingdoms	-200	-100				3.0								1.0					1.0													1.0											1.0	1.0
496	InDecKg-100	496	['Deccan']	Post-Mauryan Kingdoms	-100	0				3.0								1.0					1.0													1.0											1.0	1.0
497	InDecNL-2700	497	['Deccan']	Southern Indian Neolithic	-2700	-2600				1.0	0.0	2.0	1.0			0.1	0.1	0.1	0.1	0.1	0.1		0.1	0.1	0.1	0.1	0.1	1.0	0.1	1.0	1.0	0.1	1.0	0.1	0.1	0.1	0.1	0.1	1.0	100-200	45.72	7.62	0.1	0.1		0.1	0.1	1.0	0.1
498	InDecNL-2600	498	['Deccan']	Southern Indian Neolithic	-2600	-2500				1.0	0.0	2.0	1.0			0.1	0.1	0.1	0.1	0.1	0.1		0.1	0.1	0.1	0.1	0.1	1.0	0.1	1.0	1.0	0.1	1.0	0.1	0.1	0.1	0.1	0.1	1.0	100-200	45.72	7.62	0.1	0.1		0.1	0.1	1.0	0.1
499	InDecNL-2500	499	['Deccan']	Southern Indian Neolithic	-2500	-2400				1.0	0.0	2.0	1.0			0.1	0.1	0.1	0.1	0.1	0.1		0.1	0.1	0.1	0.1	0.1	1.0	0.1	1.0	1.0	0.1	1.0	0.1	0.1	0.1	0.1	0.1	1.0	100-200	45.72	7.62	0.1	0.1		0.1	0.1	1.0	0.1
500	InDecNL-2400	500	['Deccan']	Southern Indian Neolithic	-2400	-2300				1.0	0.0	2.0	1.0			0.1	0.1	0.1	0.1	0.1	0.1		0.1	0.1	0.1	0.1	0.1	1.0	0.1	1.0	1.0	0.1	1.0	0.1	0.1	0.1	0.1	0.1	1.0	100-200	45.72	7.62	0.1	0.1		0.1	0.1	1.0	0.1
501	InDecNL-2300	501	['Deccan']	Southern Indian Neolithic	-2300	-2200				1.0	0.0	2.0	1.0			0.1	0.1	0.1	0.1	0.1	0.1		0.1	0.1	0.1	0.1	0.1	1.0	0.1	1.0	1.0	0.1	1.0	0.1	0.1	0.1	0.1	0.1	1.0	100-200	45.72	7.62	0.1	0.1		0.1	0.1	1.0	0.1
502	InDecNL-2200	502	['Deccan']	Southern Indian Neolithic	-2200	-2100				1.0	0.0	2.0	1.0			0.1	0.1	0.1	0.1	0.1	0.1		0.1	0.1	0.1	0.1	0.1	1.0	0.1	1.0	1.0	0.1	1.0	0.1	0.1	0.1	0.1	0.1	1.0	100-200	45.72	7.62	0.1	0.1		0.1	0.1	1.0	0.1
503	InDecNL-2100	503	['Deccan']	Southern Indian Neolithic	-2100	-2000				1.0	0.0	2.0	1.0			0.1	0.1	0.1	0.1	0.1	0.1		0.1	0.1	0.1	0.1	0.1	1.0	0.1	1.0	1.0	0.1	1.0	0.1	0.1	0.1	0.1	0.1	1.0	100-200	45.72	7.62	0.1	0.1		0.1	0.1	1.0	0.1
504	InDecNL-2000	504	['Deccan']	Southern Indian Neolithic	-2000	-1900				1.0	0.0	2.0	1.0			0.1	0.1	0.1	0.1	0.1	0.1		0.1	0.1	0.1	0.1	0.1	1.0	0.1	1.0	1.0	0.1	1.0	0.1	0.1	0.1	0.1	0.1	1.0	100-200	45.72	7.62	0.1	0.1		0.1	0.1	1.0	0.1
505	InDecNL-1900	505	['Deccan']	Southern Indian Neolithic	-1900	-1800				1.0	0.0	2.0	1.0			0.1	0.1	0.1	0.1	0.1	0.1		0.1	0.1	0.1	0.1	0.1	1.0	0.1	1.0	1.0	0.1	1.0	0.1	0.1	0.1	0.1	0.1	1.0	100-200	45.72	7.62	0.1	0.1		0.1	0.1	1.0	0.1
506	InDecNL-1800	506	['Deccan']	Southern Indian Neolithic	-1800	-1700				1.0	0.0	2.0	1.0			0.1	0.1	0.1	0.1	0.1	0.1		0.1	0.1	0.1	0.1	0.1	1.0	0.1	1.0	1.0	0.1	1.0	0.1	0.1	0.1	0.1	0.1	1.0	100-200	45.72	7.62	0.1	0.1		0.1	0.1	1.0	0.1
507	InDecNL-1700	507	['Deccan']	Southern Indian Neolithic	-1700	-1600				1.0	0.0	2.0	1.0			0.1	0.1	0.1	0.1	0.1	0.1		0.1	0.1	0.1	0.1	0.1	1.0	0.1	1.0	1.0	0.1	1.0	0.1	0.1	0.1	0.1	0.1	1.0	100-200	45.72	7.62	0.1	0.1		0.1	0.1	1.0	0.1
508	InDecNL-1600	508	['Deccan']	Southern Indian Neolithic	-1600	-1500				1.0	0.0	2.0	1.0			0.1	0.1	0.1	0.1	0.1	0.1		0.1	0.1	0.1	0.1	0.1	1.0	0.1	1.0	1.0	0.1	1.0	0.1	0.1	0.1	0.1	0.1	1.0	100-200	45.72	7.62	0.1	0.1		0.1	0.1	1.0	0.1
509	InDecNL-1500	509	['Deccan']	Southern Indian Neolithic	-1500	-1400				1.0	0.0	2.0	1.0			0.1	0.1	0.1	0.1	0.1	0.1		0.1	0.1	0.1	0.1	0.1	1.0	0.1	1.0	1.0	0.1	1.0	0.1	0.1	0.1	0.1	0.1	1.0	100-200	45.72	7.62	0.1	0.1		0.1	0.1	1.0	0.1
510	InDecNL-1400	510	['Deccan']	Southern Indian Neolithic	-1400	-1300				1.0	0.0	2.0	1.0			0.1	0.1	0.1	0.1	0.1	0.1		0.1	0.1	0.1	0.1	0.1	1.0	0.1	1.0	1.0	0.1	1.0	0.1	0.1	0.1	0.1	0.1	1.0	100-200	45.72	7.62	0.1	0.1		0.1	0.1	1.0	0.1
511	InDecNL-1300	511	['Deccan']	Southern Indian Neolithic	-1300	-1200				1.0	0.0	2.0	1.0			0.1	0.1	0.1	0.1	0.1	0.1		0.1	0.1	0.1	0.1	0.1	1.0	0.1	1.0	1.0	0.1	1.0	0.1	0.1	0.1	0.1	0.1	1.0	100-200	45.72	7.62	0.1	0.1		0.1	0.1	1.0	0.1
512	InDecNL-1200	512	['Deccan']	Southern Indian Neolithic	-1200	-1100				1.0	0.0	2.0	1.0			0.1	0.1	0.1	0.1	0.1	0.1		0.1	0.1	0.1	0.1	0.1	1.0	0.1	1.0	1.0	0.1	1.0	0.1	0.1	0.1	0.1	0.1	1.0	100-200	45.72	7.62	0.1	0.1		0.1	0.1	1.0	0.1
513	InDelh+1300	513	['Deccan', 'Kachi Plain']	Delhi Sultanate	1300	1400		2800000.0	200000.0	9.0	8.0	5.0	6.0			1.0	1.0	1.0	1.0		1.0	state salary	1.0	1.0	1.0	1.0	1.0	1.0	1.0	1.0	1.0	1.0	1.0		1.0	1.0	1.0	1.0	1.0		14.7	72.5	1.0	1.0	1.0	1.0	1.0	1.0
514	InDelh+1400	514	['Deccan', 'Kachi Plain']	Delhi Sultanate	1400	1500		2800000.0	200000.0	9.0	8.0	5.0	6.0			1.0	1.0	1.0	1.0		1.0	state salary	1.0	1.0	1.0	1.0	1.0	1.0	1.0	1.0	1.0	1.0	1.0		1.0	1.0	1.0	1.0	1.0		14.7	72.5	1.0	1.0	1.0	1.0	1.0	1.0
515	InDelh+1500	515	['Deccan', 'Kachi Plain']	Delhi Sultanate	1500	1600		2800000.0	200000.0	9.0	8.0	5.0	6.0			1.0	1.0	1.0	1.0		1.0	state salary	1.0	1.0	1.0	1.0	1.0	1.0	1.0	1.0	1.0	1.0	1.0		1.0	1.0	1.0	1.0	1.0		14.7	72.5	1.0	1.0	1.0	1.0	1.0	1.0
516	InDelh+1600	516	['Deccan', 'Kachi Plain']	Delhi Sultanate	1600	1700		2800000.0	200000.0	9.0	8.0	5.0	6.0			1.0	1.0	1.0	1.0		1.0	state salary	1.0	1.0	1.0	1.0	1.0	1.0	1.0	1.0	1.0	1.0	1.0		1.0	1.0	1.0	1.0	1.0		14.7	72.5	1.0	1.0	1.0	1.0	1.0	1.0
517	InEInCo+1800	517	['Deccan']	East India Company	1800	1900
518	InEInCo+1900	518	['Deccan']	East India Company	1900	2000
519	InGaroE+1800	519	['Garo Hills']	Garo	1800	1900	2000.0		2000.0	1.0	2.0	1.0	2.0		0.0	0.0	0.0	0.0	0.0	0.0	0.0	0.0	0.0	0.0	0.0	0.0	0.0	0.0	0.0	1.0	1.0	0.0	1.0	0.0	0.0	0.0	0.0	1.0	0.0				0.0	0.0	1.0	1.0	0.0	0.0	0.0
520	InGaroE+1900	520	['Garo Hills']	Garo	1900	2000	2000.0		2000.0	1.0	2.0	1.0	2.0		0.0	0.0	0.0	0.0	0.0	0.0	0.0	0.0	0.0	0.0	0.0	0.0	0.0	0.0	0.0	1.0	1.0	0.0	1.0	0.0	0.0	0.0	0.0	1.0	0.0				0.0	0.0	1.0	1.0	0.0	0.0	0.0
521	InGaroL+1900	521	['Garo Hills']	Garo	1900	2000	138000.0	8000.0		2.0	2.0	1.0	3.0	200.0	0.0	1.0	0.0	0.0	0.0	0.0	0.0	governed population	0.0	1.0	1.0	1.0	0.0	0.0	0.0	1.0	1.0	0.0	0.0	0.0	0.0	0.0	1.0	1.0	0.0				0.0	0.0	1.0	1.0	1.0	0.0	0.0
522	InGaroL+2000	522	['Garo Hills']	Garo	2000	2100	138000.0	8000.0		2.0	2.0	1.0	3.0	200.0	0.0	1.0	0.0	0.0	0.0	0.0	0.0	governed population	0.0	1.0	1.0	1.0	0.0	0.0	0.0	1.0	1.0	0.0	0.0	0.0	0.0	0.0	1.0	1.0	0.0				0.0	0.0	1.0	1.0	1.0	0.0	0.0
523	InGng1+400	523	['Deccan']	Ganga	400	500
524	InGng1+500	524	['Deccan']	Ganga	500	600
525	InGng1+600	525	['Deccan']	Ganga	600	700
526	InHoysa+1200	526	['Deccan']	Hoysala Kingdom	1200	1300		100000.0		5.0	4.0	1.0	3.0				0.0	1.0	1.0	0.1			1.0	1.0	1.0	1.0	1.0	1.0		1.0	1.0		1.0		1.0	1.0	1.0		1.0					1.0	1.0	1.0	1.0	1.0
527	InHoysa+1300	527	['Deccan']	Hoysala Kingdom	1300	1400		100000.0		5.0	4.0	1.0	3.0				0.0	1.0	1.0	0.1			1.0	1.0	1.0	1.0	1.0	1.0		1.0	1.0		1.0		1.0	1.0	1.0		1.0					1.0	1.0	1.0	1.0	1.0
528	InHoysa+1400	528	['Deccan']	Hoysala Kingdom	1400	1500		100000.0		5.0	4.0	1.0	3.0				0.0	1.0	1.0	0.1			1.0	1.0	1.0	1.0	1.0	1.0		1.0	1.0		1.0		1.0	1.0	1.0		1.0					1.0	1.0	1.0	1.0	1.0
529	InKadam-500	529	['Deccan']	Kadamba Empire	-500	-400	700000.0	50000.0		5.0	4.0	1.0	4.0			0.1	1.0	1.0	1.0	0.1	0.1		1.0					1.0	0.1	1.0	1.0		1.0	1.0	1.0	1.0	1.0		1.0				1.0	1.0	1.0	1.0	1.0	1.0
530	InKadam-400	530	['Deccan']	Kadamba Empire	-400	-300	650000.0	50000.0		5.0	4.0	1.0	4.0			0.1	1.0	1.0	1.0	0.1	0.1		1.0					1.0	0.1	1.0	1.0		1.0	1.0	1.0	1.0	1.0		1.0				1.0	1.0	1.0	1.0	1.0	1.0
531	InKadam-300	531	['Deccan']	Kadamba Empire	-300	-200	650000.0	50000.0		5.0	4.0	1.0	4.0			0.1	1.0	1.0	1.0	0.1	0.1		1.0					1.0	0.1	1.0	1.0		1.0	1.0	1.0	1.0	1.0		1.0				1.0	1.0	1.0	1.0	1.0	1.0
532	InKadam-200	532	['Deccan']	Kadamba Empire	-200	-100	650000.0	50000.0		5.0	4.0	1.0	4.0			0.1	1.0	1.0	1.0	0.1	0.1		1.0					1.0	0.1	1.0	1.0		1.0	1.0	1.0	1.0	1.0		1.0				1.0	1.0	1.0	1.0	1.0	1.0
533	InKadam-100	533	['Deccan']	Kadamba Empire	-100	0	650000.0	50000.0		5.0	4.0	1.0	4.0			0.1	1.0	1.0	1.0	0.1	0.1		1.0					1.0	0.1	1.0	1.0		1.0	1.0	1.0	1.0	1.0		1.0				1.0	1.0	1.0	1.0	1.0	1.0
534	InKadam+0	534	['Deccan']	Kadamba Empire	0	100	650000.0	50000.0		5.0	4.0	1.0	4.0			0.1	1.0	1.0	1.0	0.1	0.1		1.0					1.0	0.1	1.0	1.0		1.0	1.0	1.0	1.0	1.0		1.0				1.0	1.0	1.0	1.0	1.0	1.0
535	InKadam+100	535	['Deccan']	Kadamba Empire	100	200	650000.0	50000.0		5.0	4.0	1.0	4.0			0.1	1.0	1.0	1.0	0.1	0.1		1.0					1.0	0.1	1.0	1.0		1.0	1.0	1.0	1.0	1.0		1.0				1.0	1.0	1.0	1.0	1.0	1.0
536	InKadam+200	536	['Deccan']	Kadamba Empire	200	300	650000.0	50000.0		5.0	4.0	1.0	4.0			0.1	1.0	1.0	1.0	0.1	0.1		1.0					1.0	0.1	1.0	1.0		1.0	1.0	1.0	1.0	1.0		1.0				1.0	1.0	1.0	1.0	1.0	1.0
537	InKadam+300	537	['Deccan']	Kadamba Empire	300	400	650000.0	50000.0		5.0	4.0	1.0	4.0			0.1	1.0	1.0	1.0	0.1	0.1		1.0					1.0	0.1	1.0	1.0		1.0	1.0	1.0	1.0	1.0		1.0				1.0	1.0	1.0	1.0	1.0	1.0
538	InKadam+400	538	['Deccan']	Kadamba Empire	400	500	650000.0	50000.0		5.0	4.0	1.0	4.0			0.1	1.0	1.0	1.0	0.1	0.1		1.0					1.0	0.1	1.0	1.0		1.0	1.0	1.0	1.0	1.0		1.0				1.0	1.0	1.0	1.0	1.0	1.0
539	InKadam+500	539	['Deccan']	Kadamba Empire	500	600	650000.0	50000.0		5.0	4.0	1.0	4.0			0.1	1.0	1.0	1.0	0.1	0.1		1.0					1.0	0.1	1.0	1.0		1.0	1.0	1.0	1.0	1.0		1.0				1.0	1.0	1.0	1.0	1.0	1.0
540	InKadam+600	540	['Deccan']	Kadamba Empire	600	700	650000.0	50000.0		5.0	4.0	1.0	4.0			0.1	1.0	1.0	1.0	0.1	0.1		1.0					1.0	0.1	1.0	1.0		1.0	1.0	1.0	1.0	1.0		1.0				1.0	1.0	1.0	1.0	1.0	1.0
541	InKalch+1200	541	['Deccan']	Southern Kalachuri Empire	1200	1300		654834.0	125000.0	5.0		5.0	4.0	634.0																1.0							1.0											1.0
542	InKampi+1300	542	['Deccan']	Kampili Kingdom	1300	1400		10000.0		4.0	4.0	1.0	3.0				0.0	1.0	1.0				1.0	1.0	1.0	1.0	1.0	1.0		1.0	1.0				1.0	1.0	1.0						0.0	1.0	1.0	1.0	1.0	1.0
543	InKampi+1400	543	['Deccan']	Kampili Kingdom	1400	1500		10000.0		4.0	4.0	1.0	3.0				0.0	1.0	1.0				1.0	1.0	1.0	1.0	1.0	1.0		1.0	1.0				1.0	1.0	1.0						0.0	1.0	1.0	1.0	1.0	1.0
544	InMarat+1700	544	['Deccan']	Maratha	1700	1800
545	InMarat+1800	545	['Deccan']	Maratha	1800	1900
546	InMarat+1900	546	['Deccan']	Maratha	1900	2000
547	InMaury-300	547	['Deccan', 'Kachi Plain']	Mauryan Empire	-300	-200	100000000.0	4000000.0	270000.0	7.0	7.0	1.0	4.0	1850.0			1.0	1.0	1.0	0.0	0.0	cattle	1.0	1.0	1.0	1.0	1.0	1.0	1.0	1.0	1.0	1.0	1.0	1.0	1.0	1.0	1.0	1.0	1.0				1.0	1.0	1.0	1.0	1.0	1.0
548	InMaury-200	548	['Deccan', 'Kachi Plain']	Mauryan Empire	-200	-100	100000000.0	4000000.0	270000.0	7.0	7.0	1.0	4.0	1850.0			1.0	1.0	1.0	0.0	0.0	cattle	1.0	1.0	1.0	1.0	1.0	1.0	1.0	1.0	1.0	1.0	1.0	1.0	1.0	1.0	1.0	1.0	1.0				1.0	1.0	1.0	1.0	1.0	1.0
549	InMaury-100	549	['Deccan', 'Kachi Plain']	Mauryan Empire	-100	0	100000000.0	4000000.0	270000.0	7.0	7.0	1.0	4.0	1850.0			1.0	1.0	1.0	0.0	0.0	cattle	1.0	1.0	1.0	1.0	1.0	1.0	1.0	1.0	1.0	1.0	1.0	1.0	1.0	1.0	1.0	1.0	1.0				1.0	1.0	1.0	1.0	1.0	1.0
550	InMugl+1600	550	['Deccan', 'Kachi Plain']	Mughal Empire	1600	1700				7.0	6.0	1.0	4.0			1.0	1.0	1.0	1.0	1.0	1.0	Land	1.0	1.0	1.0	1.0	1.0	1.0	1.0	1.0	1.0		1.0			1.0	1.0	1.0	1.0		311.0	74.0	1.0	1.0	1.0	1.0	1.0	1.0
551	InMugl+1700	551	['Deccan', 'Kachi Plain']	Mughal Empire	1700	1800	110000000.0	3200000.0		7.0	6.0	1.0	4.0			1.0	1.0	1.0	1.0	1.0	1.0	Land	1.0	1.0	1.0	1.0	1.0	1.0	1.0	1.0	1.0		1.0			1.0	1.0	1.0	1.0		311.0	74.0	1.0	1.0	1.0	1.0	1.0	1.0
552	InMugl+1800	552	['Deccan', 'Kachi Plain']	Mughal Empire	1800	1900	110000000.0	3200000.0		7.0	6.0	1.0	4.0			1.0	1.0	1.0	1.0	1.0	1.0	Land	1.0	1.0	1.0	1.0	1.0	1.0	1.0	1.0	1.0		1.0			1.0	1.0	1.0	1.0		311.0	74.0	1.0	1.0	1.0	1.0	1.0	1.0
553	InMugl+1900	553	['Deccan', 'Kachi Plain']	Mughal Empire	1900	2000	110000000.0	3200000.0		7.0	6.0	1.0	4.0			1.0	1.0	1.0	1.0	1.0	1.0	Land	1.0	1.0	1.0	1.0	1.0	1.0	1.0	1.0	1.0		1.0			1.0	1.0	1.0	1.0		311.0	74.0	1.0	1.0	1.0	1.0	1.0	1.0
554	InMysBI+1800	554	['Deccan']	Mysore British India	1800	1900
555	InMysBI+1900	555	['Deccan']	Mysore British India	1900	2000
556	InMysBI+2000	556	['Deccan']	Mysore British India	2000	2100
557	InMyso+1400	557	['Deccan']	Mysore Kingdom	1400	1500
558	InMyso+1500	558	['Deccan']	Mysore Kingdom	1500	1600
559	InMyso+1600	559	['Deccan']	Mysore Kingdom	1600	1700
560	InMyso+1700	560	['Deccan']	Mysore Kingdom	1700	1800
561	InMyso+1800	561	['Deccan']	Mysore Kingdom	1800	1900
562	InNizam+1800	562	['Deccan']	Nizam	1800	1900
563	InNizam+1900	563	['Deccan']	Nizam	1900	2000
564	InNizam+2000	564	['Deccan']	Nizam	2000	2100
565	InPallE+300	565	['Deccan']	Early Pallavas	300	400				4.0		0.0
566	InPallE+400	566	['Deccan']	Early Pallavas	400	500				4.0		0.0
567	InPallL+600	567	['Deccan']	Late Pallavas	600	700
568	InPallL+700	568	['Deccan']	Late Pallavas	700	800
569	InPallL+800	569	['Deccan']	Late Pallavas	800	900
570	InRasht+800	570	['Deccan']	Rashtrakuta Empire	800	900	5000000.0	600000.0	100000.0	7.0	5.0	5.0	3.0	557.0			1.0	1.0	1.0	0.1	0.0		1.0	1.0	1.0	1.0		0.1	0.1	1.0	1.0		1.0	1.0	1.0	1.0	1.0	1.0	1.0		46.0	30.0	1.0	1.0	1.0	1.0	1.0	1.0	1.0
571	InRasht+900	571	['Deccan']	Rashtrakuta Empire	900	1000	5500000.0	600000.0	100000.0	7.0	5.0	5.0	3.0	557.0			1.0	1.0	1.0	0.1	0.0		1.0	1.0	1.0	1.0		0.1	0.1	1.0	1.0		1.0	1.0	1.0	1.0	1.0	1.0	1.0		46.0	30.0	1.0	1.0	1.0	1.0	1.0	1.0	1.0
572	InRasht+1000	572	['Deccan']	Rashtrakuta Empire	1000	1100	5500000.0	600000.0	100000.0	7.0	5.0	5.0	3.0	557.0			1.0	1.0	1.0	0.1	0.0		1.0	1.0	1.0	1.0		0.1	0.1	1.0	1.0		1.0	1.0	1.0	1.0	1.0	1.0	1.0		46.0	30.0	1.0	1.0	1.0	1.0	1.0	1.0	1.0
573	InSataL-100	573	['Deccan']	Satavahana Empire	-100	0	7000000.0	1200000.0	84000.0	5.0	4.0	1.0	4.0			0.1	1.0	1.0	1.0	0.1	0.1		1.0	0.1	1.0	0.1		1.0		1.0	1.0	0.1	1.0	0.1	1.0	1.0	1.0	1.0	1.0		38.0	14.0	1.0	1.0	1.0	1.0	1.0	1.0
574	InSataL+0	574	['Deccan']	Satavahana Empire	0	100	7250000.0	1200000.0	84000.0	5.0	4.0	1.0	4.0			0.1	1.0	1.0	1.0	0.1	0.1		1.0	0.1	1.0	0.1		1.0		1.0	1.0	0.1	1.0	0.1	1.0	1.0	1.0	1.0	1.0		38.0	14.0	1.0	1.0	1.0	1.0	1.0	1.0
575	InSataL+100	575	['Deccan']	Satavahana Empire	100	200	8000000.0	1400000.0	84000.0	5.0	4.0	1.0	4.0			0.1	1.0	1.0	1.0	0.1	0.1		1.0	0.1	1.0	0.1		1.0		1.0	1.0	0.1	1.0	0.1	1.0	1.0	1.0	1.0	1.0		38.0	14.0	1.0	1.0	1.0	1.0	1.0	1.0
576	InSataL+200	576	['Deccan']	Satavahana Empire	200	300	8000000.0	1400000.0	84000.0	5.0	4.0	1.0	4.0			0.1	1.0	1.0	1.0	0.1	0.1		1.0	0.1	1.0	0.1		1.0		1.0	1.0	0.1	1.0	0.1	1.0	1.0	1.0	1.0	1.0		38.0	14.0	1.0	1.0	1.0	1.0	1.0	1.0
577	InSeuna+1200	577	['Deccan']	Seuna Empire	1200	1300				7.0		5.0	3.0					1.0	1.0																		1.0		1.0									1.0
578	InSeuna+1300	578	['Deccan']	Seuna Empire	1300	1400				7.0		5.0	3.0					1.0	1.0																		1.0		1.0									1.0
579	InSeuna+1400	579	['Deccan']	Seuna Empire	1400	1500				7.0		5.0	3.0					1.0	1.0																		1.0		1.0									1.0
580	InVakat+300	580	['Deccan']	Vakataka Kingdom	300	400	6000000.0	900000.0		5.0	4.0	1.0	5.0			0.0	1.0	1.0	1.0				1.0	1.0		1.0				1.0	1.0		1.0				1.0	0.1	1.0						1.0	1.0	1.0	1.0
581	InVakat+400	581	['Deccan']	Vakataka Kingdom	400	500	6000000.0	900000.0		5.0	4.0	1.0	5.0			0.0	1.0	1.0	1.0				1.0	1.0		1.0				1.0	1.0		1.0				1.0	0.1	1.0						1.0	1.0	1.0	1.0
582	InVakat+500	582	['Deccan']	Vakataka Kingdom	500	600	6000000.0	900000.0		5.0	4.0	1.0	5.0			0.0	1.0	1.0	1.0				1.0	1.0		1.0				1.0	1.0		1.0				1.0	0.1	1.0						1.0	1.0	1.0	1.0
583	InVakat+600	583	['Deccan']	Vakataka Kingdom	600	700	6000000.0	900000.0		5.0	4.0	1.0	5.0			0.0	1.0	1.0	1.0				1.0	1.0		1.0				1.0	1.0		1.0				1.0	0.1	1.0						1.0	1.0	1.0	1.0
584	InVijay+1400	584	['Deccan']	Vijayanagara Empire	1400	1500	25000000.0	350000.0	100000.0	5.0	5.0	1.0	3.0			1.0	1.0	1.0	1.0	0.1		state salary	1.0	1.0	1.0	1.0	1.0	1.0	1.0	1.0	1.0		1.0		1.0	1.0	1.0	1.0	1.0		35.0	12.0	1.0	1.0	1.0		1.0	1.0
585	InVijay+1500	585	['Deccan']	Vijayanagara Empire	1500	1600	25000000.0	350000.0	150000.0	5.0	5.0	1.0	3.0			1.0	1.0	1.0	1.0	0.1		state salary	1.0	1.0	1.0	1.0	1.0	1.0	1.0	1.0	1.0		1.0		1.0	1.0	1.0	1.0	1.0		35.0	12.0	1.0	1.0	1.0		1.0	1.0
586	InVijay+1600	586	['Deccan']	Vijayanagara Empire	1600	1700	25000000.0	350000.0	150000.0	5.0	5.0	1.0	3.0			1.0	1.0	1.0	1.0	0.1		state salary	1.0	1.0	1.0	1.0	1.0	1.0	1.0	1.0	1.0		1.0		1.0	1.0	1.0	1.0	1.0		35.0	12.0	1.0	1.0	1.0		1.0	1.0
587	InVijay+1700	587	['Deccan']	Vijayanagara Empire	1700	1800	25000000.0	350000.0	150000.0	5.0	5.0	1.0	3.0			1.0	1.0	1.0	1.0	0.1		state salary	1.0	1.0	1.0	1.0	1.0	1.0	1.0	1.0	1.0		1.0		1.0	1.0	1.0	1.0	1.0		35.0	12.0	1.0	1.0	1.0		1.0	1.0
588	IqAbbs1+800	588	['Kachi Plain', 'Sogdiana', 'Susiana', 'Upper Egypt']	Abbasid Caliphate	800	900	23000000.0	8300000.0	700000.0	6.0	6.0	2.0	6.0			0.1	1.0	0.0	1.0	0.0	0.0	state salary	1.0	0.0	1.0	1.0	1.0	1.0	1.0	1.0	1.0	1.0	1.0	1.0	1.0	1.0	1.0	1.0	1.0		245.0	52.0	1.0	1.0	1.0	1.0	1.0	1.0	1.0
589	IqAbbs1+900	589	['Kachi Plain', 'Sogdiana', 'Susiana', 'Upper Egypt']	Abbasid Caliphate	900	1000	9000000.0	1000000.0	900000.0	6.0	6.0	2.0	6.0			0.1	1.0	0.0	1.0	0.0	0.0	state salary	1.0	0.0	1.0	1.0	1.0	1.0	1.0	1.0	1.0	1.0	1.0	1.0	1.0	1.0	1.0	1.0	1.0		245.0	52.0	1.0	1.0	1.0	1.0	1.0	1.0	1.0
590	IqAbbs1+1000	590	['Kachi Plain', 'Sogdiana', 'Susiana', 'Upper Egypt']	Abbasid Caliphate	1000	1100	9000000.0	1000000.0	900000.0	6.0	6.0	2.0	6.0			0.1	1.0	0.0	1.0	0.0	0.0	state salary	1.0	0.0	1.0	1.0	1.0	1.0	1.0	1.0	1.0	1.0	1.0	1.0	1.0	1.0	1.0	1.0	1.0		245.0	52.0	1.0	1.0	1.0	1.0	1.0	1.0	1.0
591	IqAbbs2+1200	591	['Susiana', 'Yemeni Coastal Plain']	Second Abbasid Period	1200	1300	3900000.0	750000.0	1000000.0	5.0	5.0	2.0	4.0	750.0		1.0	1.0		1.0	0.1		land	1.0	1.0	1.0	1.0	1.0	1.0	1.0	1.0	1.0		1.0	1.0	1.0	1.0	1.0	1.0	1.0				1.0	1.0	1.0	1.0	1.0	1.0	1.0
592	IqAbbs2+1300	592	['Susiana', 'Yemeni Coastal Plain']	Second Abbasid Period	1300	1400	3900000.0	750000.0	1000000.0	5.0	5.0	2.0	4.0	750.0		1.0	1.0		1.0	0.1		land	1.0	1.0	1.0	1.0	1.0	1.0	1.0	1.0	1.0		1.0	1.0	1.0	1.0	1.0	1.0	1.0				1.0	1.0	1.0	1.0	1.0	1.0	1.0
593	IqAkkad-2200	593	['Susiana']	Akkadian Empire	-2200	-2100			20000.0	5.0	5.0	4.0	5.0			1.0	1.0	1.0	1.0	0.0		land	1.0	1.0	0.0	0.1		1.0	1.0	1.0	1.0		1.0		1.0	1.0	1.0	1.0	1.0				1.0	1.0	1.0	1.0	1.0	1.0	1.0
594	IqAkkad-2100	594	['Susiana']	Akkadian Empire	-2100	-2000			20000.0	5.0	5.0	4.0	5.0			1.0	1.0	1.0	1.0	0.0		land	1.0	1.0	0.0	0.1		1.0	1.0	1.0	1.0		1.0		1.0	1.0	1.0	1.0	1.0				1.0	1.0	1.0	1.0	1.0	1.0	1.0
595	IqAkkad-2000	595	['Susiana']	Akkadian Empire	-2000	-1900			20000.0	5.0	5.0	4.0	5.0			1.0	1.0	1.0	1.0	0.0		land	1.0	1.0	0.0	0.1		1.0	1.0	1.0	1.0		1.0		1.0	1.0	1.0	1.0	1.0				1.0	1.0	1.0	1.0	1.0	1.0	1.0
596	IqNAssr-900	596	['Susiana']	Neo-Assyrian Empire	-900	-800		1400000.0	10000.0	3.0	5.0	3.0	6.0	700.0		0.1	1.0	1.0	1.0	0.1	0.1		1.0	0.1	0.0	0.0	1.0		1.0		1.0	1.0		1.0	1.0	1.0	1.0	1.0			12000.0	25.0	1.0	1.0			1.0	1.0
597	IqNAssr-800	597	['Susiana']	Neo-Assyrian Empire	-800	-700		1400000.0	70000.0	3.0	5.0	3.0	6.0	700.0		0.1	1.0	1.0	1.0	0.1	0.1		1.0	0.1	0.0	0.0	1.0		1.0		1.0	1.0		1.0	1.0	1.0	1.0	1.0			12000.0	25.0	1.0	1.0			1.0	1.0
598	IqNAssr-700	598	['Susiana']	Neo-Assyrian Empire	-700	-600		1400000.0	120000.0	3.0	5.0	3.0	6.0	700.0		0.1	1.0	1.0	1.0	0.1	0.1		1.0	0.1	0.0	0.0	1.0		1.0		1.0	1.0		1.0	1.0	1.0	1.0	1.0			12000.0	25.0	1.0	1.0			1.0	1.0
599	IqNAssr-600	599	['Susiana']	Neo-Assyrian Empire	-600	-500		1400000.0	120000.0	3.0	5.0	3.0	6.0	700.0		0.1	1.0	1.0	1.0	0.1	0.1		1.0	0.1	0.0	0.0	1.0		1.0		1.0	1.0		1.0	1.0	1.0	1.0	1.0			12000.0	25.0	1.0	1.0			1.0	1.0
600	IqNAssr-500	600	['Susiana']	Neo-Assyrian Empire	-500	-400		1400000.0	120000.0	3.0	5.0	3.0	6.0	700.0		0.1	1.0	1.0	1.0	0.1	0.1		1.0	0.1	0.0	0.0	1.0		1.0		1.0	1.0		1.0	1.0	1.0	1.0	1.0			12000.0	25.0	1.0	1.0			1.0	1.0
601	IqNAssr-400	601	['Susiana']	Neo-Assyrian Empire	-400	-300		1400000.0	120000.0	3.0	5.0	3.0	6.0	700.0		0.1	1.0	1.0	1.0	0.1	0.1		1.0	0.1	0.0	0.0	1.0		1.0		1.0	1.0		1.0	1.0	1.0	1.0	1.0			12000.0	25.0	1.0	1.0			1.0	1.0
602	IqNAssr-300	602	['Susiana']	Neo-Assyrian Empire	-300	-200		1400000.0	120000.0	3.0	5.0	3.0	6.0	700.0		0.1	1.0	1.0	1.0	0.1	0.1		1.0	0.1	0.0	0.0	1.0		1.0		1.0	1.0		1.0	1.0	1.0	1.0	1.0			12000.0	25.0	1.0	1.0			1.0	1.0
603	IqNAssr-200	603	['Susiana']	Neo-Assyrian Empire	-200	-100		1400000.0	120000.0	3.0	5.0	3.0	6.0	700.0		0.1	1.0	1.0	1.0	0.1	0.1		1.0	0.1	0.0	0.0	1.0		1.0		1.0	1.0		1.0	1.0	1.0	1.0	1.0			12000.0	25.0	1.0	1.0			1.0	1.0
604	IqNAssr-100	604	['Susiana']	Neo-Assyrian Empire	-100	0		1400000.0	120000.0	3.0	5.0	3.0	6.0	700.0		0.1	1.0	1.0	1.0	0.1	0.1		1.0	0.1	0.0	0.0	1.0		1.0		1.0	1.0		1.0	1.0	1.0	1.0	1.0			12000.0	25.0	1.0	1.0			1.0	1.0
605	IqNAssr+0	605	['Susiana']	Neo-Assyrian Empire	0	100		1400000.0	120000.0	3.0	5.0	3.0	6.0	700.0		0.1	1.0	1.0	1.0	0.1	0.1		1.0	0.1	0.0	0.0	1.0		1.0		1.0	1.0		1.0	1.0	1.0	1.0	1.0			12000.0	25.0	1.0	1.0			1.0	1.0
606	IqNAssr+100	606	['Susiana']	Neo-Assyrian Empire	100	200		1400000.0	120000.0	3.0	5.0	3.0	6.0	700.0		0.1	1.0	1.0	1.0	0.1	0.1		1.0	0.1	0.0	0.0	1.0		1.0		1.0	1.0		1.0	1.0	1.0	1.0	1.0			12000.0	25.0	1.0	1.0			1.0	1.0
607	IqNAssr+200	607	['Susiana']	Neo-Assyrian Empire	200	300		1400000.0	120000.0	3.0	5.0	3.0	6.0	700.0		0.1	1.0	1.0	1.0	0.1	0.1		1.0	0.1	0.0	0.0	1.0		1.0		1.0	1.0		1.0	1.0	1.0	1.0	1.0			12000.0	25.0	1.0	1.0			1.0	1.0
608	IqNAssr+300	608	['Susiana']	Neo-Assyrian Empire	300	400		1400000.0	120000.0	3.0	5.0	3.0	6.0	700.0		0.1	1.0	1.0	1.0	0.1	0.1		1.0	0.1	0.0	0.0	1.0		1.0		1.0	1.0		1.0	1.0	1.0	1.0	1.0			12000.0	25.0	1.0	1.0			1.0	1.0
609	IqNAssr+400	609	['Susiana']	Neo-Assyrian Empire	400	500		1400000.0	120000.0	3.0	5.0	3.0	6.0	700.0		0.1	1.0	1.0	1.0	0.1	0.1		1.0	0.1	0.0	0.0	1.0		1.0		1.0	1.0		1.0	1.0	1.0	1.0	1.0			12000.0	25.0	1.0	1.0			1.0	1.0
610	IqNAssr+500	610	['Susiana']	Neo-Assyrian Empire	500	600		1400000.0	120000.0	3.0	5.0	3.0	6.0	700.0		0.1	1.0	1.0	1.0	0.1	0.1		1.0	0.1	0.0	0.0	1.0		1.0		1.0	1.0		1.0	1.0	1.0	1.0	1.0			12000.0	25.0	1.0	1.0			1.0	1.0
611	IqNAssr+600	611	['Susiana']	Neo-Assyrian Empire	600	700		1400000.0	120000.0	3.0	5.0	3.0	6.0	700.0		0.1	1.0	1.0	1.0	0.1	0.1		1.0	0.1	0.0	0.0	1.0		1.0		1.0	1.0		1.0	1.0	1.0	1.0	1.0			12000.0	25.0	1.0	1.0			1.0	1.0
612	IqNAssr+700	612	['Susiana']	Neo-Assyrian Empire	700	800		1400000.0	120000.0	3.0	5.0	3.0	6.0	700.0		0.1	1.0	1.0	1.0	0.1	0.1		1.0	0.1	0.0	0.0	1.0		1.0		1.0	1.0		1.0	1.0	1.0	1.0	1.0			12000.0	25.0	1.0	1.0			1.0	1.0
613	IqUrIII-2100	613	['Susiana']	Ur	-2100	-2000	175000.0			4.0	6.0	4.0	4.0						1.0		1.0		1.0		1.0			1.0	1.0		1.0					1.0	1.0				625.0	11.0		1.0	1.0			1.0
614	IqUrIII-2000	614	['Susiana']	Ur	-2000	-1900	175000.0			4.0	6.0	4.0	4.0						1.0		1.0		1.0		1.0			1.0	1.0		1.0					1.0	1.0				625.0	11.0		1.0	1.0			1.0
615	IrAchae-500	615	['Kachi Plain', 'Konya Plain', 'Sogdiana', 'Susiana', 'Upper Egypt']	Achaemenid Empire	-500	-400	20000000.0	5500000.0	200000.0	6.0	7.0	3.0	5.0	2700.0		1.0	1.0	1.0	1.0	1.0	1.0	state salary	1.0	1.0	1.0	1.0	1.0	1.0	1.0	1.0	1.0	1.0	1.0	1.0	1.0	1.0	1.0	1.0	1.0			20.0	1.0	1.0	1.0	1.0	1.0	1.0	1.0
616	IrAchae-400	616	['Kachi Plain', 'Konya Plain', 'Sogdiana', 'Susiana', 'Upper Egypt']	Achaemenid Empire	-400	-300	17000000.0	3800000.0	200000.0	6.0	7.0	3.0	5.0	2700.0		1.0	1.0	1.0	1.0	1.0	1.0	state salary	1.0	1.0	1.0	1.0	1.0	1.0	1.0	1.0	1.0	1.0	1.0	1.0	1.0	1.0	1.0	1.0	1.0			20.0	1.0	1.0	1.0	1.0	1.0	1.0	1.0
617	IrAchae-300	617	['Kachi Plain', 'Konya Plain', 'Sogdiana', 'Susiana', 'Upper Egypt']	Achaemenid Empire	-300	-200	17000000.0	3800000.0	200000.0	6.0	7.0	3.0	5.0	2700.0		1.0	1.0	1.0	1.0	1.0	1.0	state salary	1.0	1.0	1.0	1.0	1.0	1.0	1.0	1.0	1.0	1.0	1.0	1.0	1.0	1.0	1.0	1.0	1.0			20.0	1.0	1.0	1.0	1.0	1.0	1.0	1.0
618	IrAkKoy+1400	618	['Susiana']	Ak Koyunlu	1400	1500				4.0	6.0	1.0	3.0				1.0	1.0	1.0	0.1	0.1	land	1.0		1.0	1.0	1.0	1.0	1.0	1.0	1.0		1.0		1.0	1.0	1.0	1.0	1.0				1.0	1.0	1.0	1.0	1.0	1.0	1.0
619	IrAkKoy+1500	619	['Susiana']	Ak Koyunlu	1500	1600		1800000.0		5.0	6.0	1.0	3.0				1.0	1.0	1.0	0.1	0.1	land	1.0		1.0	1.0	1.0	1.0	1.0	1.0	1.0		1.0		1.0	1.0	1.0	1.0	1.0				1.0	1.0	1.0	1.0	1.0	1.0	1.0
620	IrArcha-7000	620	['Susiana']	Archaic Period	-7000	-6900				1.0	1.0	1.0	1.0			0.1	0.1	0.1	0.1	0.1	0.1		0.1	0.1	0.1	0.1	0.1	1.0	0.1		1.0				1.0	0.1	0.0	0.1					0.1	0.1	1.0		0.1	0.0
621	IrArcha-6900	621	['Susiana']	Archaic Period	-6900	-6800				1.0	1.0	1.0	1.0			0.1	0.1	0.1	0.1	0.1	0.1		0.1	0.1	0.1	0.1	0.1	1.0	0.1		1.0				1.0	0.1	0.0	0.1					0.1	0.1	1.0		0.1	0.0
622	IrArcha-6800	622	['Susiana']	Archaic Period	-6800	-6700				1.0	1.0	1.0	1.0			0.1	0.1	0.1	0.1	0.1	0.1		0.1	0.1	0.1	0.1	0.1	1.0	0.1		1.0				1.0	0.1	0.0	0.1					0.1	0.1	1.0		0.1	0.0
623	IrArcha-6700	623	['Susiana']	Archaic Period	-6700	-6600				1.0	1.0	1.0	1.0			0.1	0.1	0.1	0.1	0.1	0.1		0.1	0.1	0.1	0.1	0.1	1.0	0.1		1.0				1.0	0.1	0.0	0.1					0.1	0.1	1.0		0.1	0.0
624	IrArcha-6600	624	['Susiana']	Archaic Period	-6600	-6500				1.0	1.0	1.0	1.0			0.1	0.1	0.1	0.1	0.1	0.1		0.1	0.1	0.1	0.1	0.1	1.0	0.1		1.0				1.0	0.1	0.0	0.1					0.1	0.1	1.0		0.1	0.0
625	IrArcha-6500	625	['Susiana']	Archaic Period	-6500	-6400				1.0	1.0	1.0	1.0			0.1	0.1	0.1	0.1	0.1	0.1		0.1	0.1	0.1	0.1	0.1	1.0	0.1		1.0				1.0	0.1	0.0	0.1					0.1	0.1	1.0		0.1	0.0
626	IrArcha-6400	626	['Susiana']	Archaic Period	-6400	-6300				1.0	1.0	1.0	1.0			0.1	0.1	0.1	0.1	0.1	0.1		0.1	0.1	0.1	0.1	0.1	1.0	0.1		1.0				1.0	0.1	0.0	0.1					0.1	0.1	1.0		0.1	0.0
627	IrArcha-6300	627	['Susiana']	Archaic Period	-6300	-6200				1.0	1.0	1.0	1.0			0.1	0.1	0.1	0.1	0.1	0.1		0.1	0.1	0.1	0.1	0.1	1.0	0.1		1.0				1.0	0.1	0.0	0.1					0.1	0.1	1.0		0.1	0.0
628	IrArcha-6200	628	['Susiana']	Archaic Period	-6200	-6100				1.0	1.0	1.0	1.0			0.1	0.1	0.1	0.1	0.1	0.1		0.1	0.1	0.1	0.1	0.1	1.0	0.1		1.0				1.0	0.1	0.0	0.1					0.1	0.1	1.0		0.1	0.0
629	IrArcha-6100	629	['Susiana']	Archaic Period	-6100	-6000				1.0	1.0	1.0	1.0			0.1	0.1	0.1	0.1	0.1	0.1		0.1	0.1	0.1	0.1	0.1	1.0	0.1		1.0				1.0	0.1	0.0	0.1					0.1	0.1	1.0		0.1	0.0
630	IrArcha-6000	630	['Susiana']	Archaic Period	-6000	-5900				1.0	1.0	1.0	1.0			0.1	0.1	0.1	0.1	0.1	0.1		0.1	0.1	0.1	0.1	0.1	1.0	0.1		1.0				1.0	0.1	0.0	0.1					0.1	0.1	1.0		0.1	0.0
631	IrAwanE-2600	631	['Susiana']	Elam Early Dynastic	-2600	-2500		200000.0	2300.0	4.0	3.0	2.0	2.0			0.1		1.0	1.0				1.0	0.1	1.0	0.1	1.0	1.0		1.0	1.0		1.0		1.0	1.0	1.0	1.0	1.0					1.0	1.0	1.0	1.0	1.0
632	IrAwanE-2500	632	['Susiana']	Elam Early Dynastic	-2500	-2400		200000.0	2300.0	4.0	3.0	2.0	2.0			0.1		1.0	1.0				1.0	0.1	1.0	0.1	1.0	1.0		1.0	1.0		1.0		1.0	1.0	1.0	1.0	1.0					1.0	1.0	1.0	1.0	1.0
633	IrAwanE-2400	633	['Susiana']	Elam Early Dynastic	-2400	-2300		200000.0	2300.0	4.0	3.0	2.0	2.0			0.1		1.0	1.0				1.0	0.1	1.0	0.1	1.0	1.0		1.0	1.0		1.0		1.0	1.0	1.0	1.0	1.0					1.0	1.0	1.0	1.0	1.0
634	IrAwanE-2300	634	['Susiana']	Elam Early Dynastic	-2300	-2200		200000.0	2300.0	4.0	3.0	2.0	2.0			0.1		1.0	1.0				1.0	0.1	1.0	0.1	1.0	1.0		1.0	1.0		1.0		1.0	1.0	1.0	1.0	1.0					1.0	1.0	1.0	1.0	1.0
635	IrAwanE-2200	635	['Susiana']	Elam Early Dynastic	-2200	-2100		200000.0	2300.0	4.0	3.0	2.0	2.0			0.1		1.0	1.0				1.0	0.1	1.0	0.1	1.0	1.0		1.0	1.0		1.0		1.0	1.0	1.0	1.0	1.0					1.0	1.0	1.0	1.0	1.0
636	IrAwanE-2100	636	['Susiana']	Elam Early Dynastic	-2100	-2000		200000.0	2300.0	4.0	3.0	2.0	2.0			0.1		1.0	1.0				1.0	0.1	1.0	0.1	1.0	1.0		1.0	1.0		1.0		1.0	1.0	1.0	1.0	1.0					1.0	1.0	1.0	1.0	1.0
637	IrBuyid+1000	637	['Susiana']	Buyid Confederation	1000	1100	4500000.0	900000.0	125000.0	5.0	8.0	3.0	4.0	1040.0		1.0	1.0	1.0	1.0		0.1	governed population	1.0	1.0	1.0	0.1	1.0	1.0	1.0	1.0	1.0		1.0		1.0	1.0	1.0	1.0	1.0				1.0	1.0	1.0	1.0	1.0	1.0	1.0
638	IrBuyid+1100	638	['Susiana']	Buyid Confederation	1100	1200	4500000.0	900000.0	125000.0	5.0	8.0	3.0	4.0	1040.0		1.0	1.0	1.0	1.0		0.1	governed population	1.0	1.0	1.0	0.1	1.0	1.0	1.0	1.0	1.0		1.0		1.0	1.0	1.0	1.0	1.0				1.0	1.0	1.0	1.0	1.0	1.0	1.0
639	IrEarlyColonial+1800	639	['Finger Lakes']	Haudenosaunee Confederacy	1800	1900	12000.0	100000.0	3000.0	3.0	3.0	2.0	2.0		0.0	0.0	0.0	0.0	0.0	0.0	0.0		0.0	0.0	1.0	0.0	0.0	1.0	0.0	0.0	1.0	0.0	1.0	0.0	0.0	0.0	0.0	0.0	0.0				0.0	0.0	1.0	1.0	0.0	0.0	0.0
640	IrEarlyColonial+1900	640	['Finger Lakes']	Haudenosaunee Confederacy	1900	2000	12000.0	100000.0	3000.0	3.0	3.0	2.0	2.0		0.0	0.0	0.0	0.0	0.0	0.0	0.0		0.0	0.0	1.0	0.0	0.0	1.0	0.0	0.0	1.0	0.0	1.0	0.0	0.0	0.0	0.0	0.0	0.0				0.0	0.0	1.0	1.0	0.0	0.0	0.0
641	IrElmCP-1100	641	['Susiana']		-1100	-1000														0.1	0.1		0.1							1.0	1.0					0.1									1.0
642	IrElmCP-1000	642	['Susiana']		-1000	-900														0.1	0.1		0.1							1.0	1.0					0.1									1.0
643	IrElmCP-900	643	['Susiana']		-900	-800														0.1	0.1		0.1							1.0	1.0					0.1									1.0
644	IrElym1-100	644	['Susiana']	Elymais	-100	0
645	IrElym2+100	645	['Susiana']	Elymais	100	200			10000.0	4.0			4.0										1.0		1.0	1.0	1.0		1.0		1.0			1.0	1.0	1.0	1.0	1.0					1.0	1.0	1.0		1.0	1.0
646	IrElym2+200	646	['Susiana']	Elymais	200	300			10000.0	4.0			4.0										1.0		1.0	1.0	1.0		1.0		1.0			1.0	1.0	1.0	1.0	1.0					1.0	1.0	1.0		1.0	1.0
647	IrElym2+300	647	['Susiana']	Elymais	300	400			10000.0	4.0			4.0										1.0		1.0	1.0	1.0		1.0		1.0			1.0	1.0	1.0	1.0	1.0					1.0	1.0	1.0		1.0	1.0
648	IrFars+1200	648	['Susiana']	Fars	1200	1300
649	IrFars+1300	649	['Susiana']	Fars	1300	1400
650	IrForma-7200	650	['Susiana']	Formative Period	-7200	-7100			250.0	1.0	1.0	0.0	1.0			0.1	0.1	0.0	0.1	0.1	0.1		0.1	0.1	0.1	0.1	0.1	1.0	0.1		1.0	0.1		0.1	1.0	0.1	0.0	0.1					0.1	0.1	1.0	1.0	0.1	0.1
651	IrForma-7100	651	['Susiana']	Formative Period	-7100	-7000			250.0	1.0	1.0	0.0	1.0			0.1	0.1	0.0	0.1	0.1	0.1		0.1	0.1	0.1	0.1	0.1	1.0	0.1		1.0	0.1		0.1	1.0	0.1	0.0	0.1					0.1	0.1	1.0	1.0	0.1	0.1
652	IrForma-7000	652	['Susiana']	Formative Period	-7000	-6900			250.0	1.0	1.0	0.0	1.0			0.1	0.1	0.0	0.1	0.1	0.1		0.1	0.1	0.1	0.1	0.1	1.0	0.1		1.0	0.1		0.1	1.0	0.1	0.0	0.1					0.1	0.1	1.0	1.0	0.1	0.1
653	IrIlkhn+1300	653	['Konya Plain', 'Sogdiana', 'Susiana']	Ilkhanate	1300	1400	5250000.0	3800000.0	100000.0	6.0	6.0	3.0	4.0	2100.0		1.0	1.0	1.0	0.0	0.1	0.1	state salary	1.0	1.0	1.0	1.0	1.0	1.0	1.0	1.0	1.0	1.0	1.0		1.0	1.0	1.0	1.0	1.0		20.0	75.0	1.0	1.0	1.0	1.0	1.0	1.0	1.0
654	IrIlkhn+1400	654	['Konya Plain', 'Sogdiana', 'Susiana']	Ilkhanate	1400	1500	5250000.0	3800000.0	100000.0	6.0	6.0	3.0	4.0	1800.0		1.0	1.0	1.0	1.0	0.1	0.1	state salary	1.0	1.0	1.0	1.0	1.0	1.0	1.0	1.0	1.0	1.0	1.0		1.0	1.0	1.0	1.0	1.0		20.0	75.0	1.0	1.0	1.0	1.0	1.0	1.0	1.0
655	IrInjui+1400	655	['Susiana']	Injuids	1400	1500
656	IrJalay+1400	656	['Susiana']	Jalayirids	1400	1500		466000.0		3.0	3.0		4.0					1.0						1.0	1.0			1.0			1.0						1.0								1.0			1.0
657	IrKaraK+1400	657	['Susiana']	Kara Koyunlu	1400	1500
658	IrKaraK+1500	658	['Susiana']	Kara Koyunlu	1500	1600
659	IrKhzE-6000	659	['Susiana']	Early Susiana	-6000	-5900			175.0	1.0	1.0	1.0	1.0			0.1	0.1	0.1	0.1	0.1	0.1		0.1	0.1	0.1	0.1					1.0			0.1	1.0	1.0	0.0								1.0		0.1	0.1
660	IrKhzE-5900	660	['Susiana']	Early Susiana	-5900	-5800			175.0	1.0	1.0	1.0	1.0			0.1	0.1	0.1	0.1	0.1	0.1		0.1	0.1	0.1	0.1					1.0			0.1	1.0	1.0	0.0								1.0		0.1	0.1
661	IrKhzE-5800	661	['Susiana']	Early Susiana	-5800	-5700			175.0	1.0	1.0	1.0	1.0			0.1	0.1	0.1	0.1	0.1	0.1		0.1	0.1	0.1	0.1					1.0			0.1	1.0	1.0	0.0								1.0		0.1	0.1
662	IrKhzE-5700	662	['Susiana']	Early Susiana	-5700	-5600			175.0	1.0	1.0	1.0	1.0			0.1	0.1	0.1	0.1	0.1	0.1		0.1	0.1	0.1	0.1					1.0			0.1	1.0	1.0	0.0								1.0		0.1	0.1
663	IrKhzEM-5700	663	['Susiana']	Early Middle Susiana	-5700	-5600			175.0	1.0	1.0	1.0	1.0			0.1	0.1	1.0	0.1	0.1	0.1		0.1	0.1	0.1	0.1	0.1	0.1	0.1		1.0			0.1	1.0	1.0	0.0				8.0		0.1	0.1	1.0		0.1	1.0
664	IrKhzEM-5600	664	['Susiana']	Early Middle Susiana	-5600	-5500			175.0	1.0	1.0	1.0	1.0			0.1	0.1	1.0	0.1	0.1	0.1		0.1	0.1	0.1	0.1	0.1	0.1	0.1		1.0			0.1	1.0	1.0	0.0				8.0		0.1	0.1	1.0		0.1	1.0
665	IrKhzEM-5500	665	['Susiana']	Early Middle Susiana	-5500	-5400			175.0	1.0	1.0	1.0	1.0			0.1	0.1	1.0	0.1	0.1	0.1		0.1	0.1	0.1	0.1	0.1	0.1	0.1		1.0			0.1	1.0	1.0	0.0				8.0		0.1	0.1	1.0		0.1	1.0
666	IrKhzEM-5400	666	['Susiana']	Early Middle Susiana	-5400	-5300			175.0	1.0	1.0	1.0	1.0			0.1	0.1	1.0	0.1	0.1	0.1		0.1	0.1	0.1	0.1	0.1	0.1	0.1		1.0			0.1	1.0	1.0	0.0				8.0		0.1	0.1	1.0		0.1	1.0
667	IrKhzEM-5300	667	['Susiana']	Early Middle Susiana	-5300	-5200			175.0	1.0	1.0	1.0	1.0			0.1	0.1	1.0	0.1	0.1	0.1		0.1	0.1	0.1	0.1	0.1	0.1	0.1		1.0			0.1	1.0	1.0	0.0				8.0		0.1	0.1	1.0		0.1	1.0
668	IrKhzEM-5200	668	['Susiana']	Early Middle Susiana	-5200	-5100			175.0	1.0	1.0	1.0	1.0			0.1	0.1	1.0	0.1	0.1	0.1		0.1	0.1	0.1	0.1	0.1	0.1	0.1		1.0			0.1	1.0	1.0	0.0				8.0		0.1	0.1	1.0		0.1	1.0
669	IrKhzEM-5100	669	['Susiana']	Early Middle Susiana	-5100	-5000			175.0	1.0	1.0	1.0	1.0			0.1	0.1	1.0	0.1	0.1	0.1		0.1	0.1	0.1	0.1	0.1	0.1	0.1		1.0			0.1	1.0	1.0	0.0				8.0		0.1	0.1	1.0		0.1	1.0
670	IrKhzL-4700	670	['Susiana']	Late Susiana	-4700	-4600			750.0	1.0	1.0		2.0			0.1	0.1	1.0	0.1	0.1	0.1		1.0	0.1	0.1	0.1	0.1	1.0	0.1	1.0	1.0			0.1	1.0	1.0	0.0				15.0			0.1	1.0	1.0	1.0	1.0
671	IrKhzL-4600	671	['Susiana']	Late Susiana	-4600	-4500			750.0	1.0	1.0		2.0			0.1	0.1	1.0	0.1	0.1	0.1		1.0	0.1	0.1	0.1	0.1	1.0	0.1	1.0	1.0			0.1	1.0	1.0	0.0				15.0			0.1	1.0	1.0	1.0	1.0
672	IrKhzL-4500	672	['Susiana']	Late Susiana	-4500	-4400			750.0	1.0	1.0		2.0			0.1	0.1	1.0	0.1	0.1	0.1		1.0	0.1	0.1	0.1	0.1	1.0	0.1	1.0	1.0			0.1	1.0	1.0	0.0				15.0			0.1	1.0	1.0	1.0	1.0
673	IrKhzL-4400	673	['Susiana']	Late Susiana	-4400	-4300			750.0	1.0	1.0		2.0			0.1	0.1	1.0	0.1	0.1	0.1		1.0	0.1	0.1	0.1	0.1	1.0	0.1	1.0	1.0			0.1	1.0	1.0	0.0				15.0			0.1	1.0	1.0	1.0	1.0
674	IrKhzL-4300	674	['Susiana']	Late Susiana	-4300	-4200			750.0	1.0	1.0		2.0			0.1	0.1	1.0	0.1	0.1	0.1		1.0	0.1	0.1	0.1	0.1	1.0	0.1	1.0	1.0			0.1	1.0	1.0	0.0				15.0			0.1	1.0	1.0	1.0	1.0
675	IrKhzM-5100	675	['Susiana']	Late Middle Susiana	-5100	-5000			750.0	1.0	1.0	1.0	1.0			0.1	0.1	1.0	0.1	0.1	0.1		1.0	0.1	0.1	0.1	0.1	1.0	0.1	1.0	1.0			0.1	1.0	1.0	0.0				15.0		0.1	0.1	1.0	1.0	0.1	1.0
676	IrKhzM-5000	676	['Susiana']	Late Middle Susiana	-5000	-4900			750.0	1.0	1.0	1.0	2.0			0.1	0.1	1.0	0.1	0.1	0.1		1.0	0.1	0.1	0.1	0.1	1.0	0.1	1.0	1.0			0.1	1.0	1.0	0.0				15.0		0.1	0.1	1.0	1.0	0.1	1.0
677	IrKhzM-4900	677	['Susiana']	Late Middle Susiana	-4900	-4800			750.0	1.0	1.0	1.0	2.0			0.1	0.1	1.0	0.1	0.1	0.1		1.0	0.1	0.1	0.1	0.1	1.0	0.1	1.0	1.0			0.1	1.0	1.0	0.0				15.0		0.1	0.1	1.0	1.0	0.1	1.0
678	IrKhzM-4800	678	['Susiana']	Late Middle Susiana	-4800	-4700			750.0	1.0	1.0	1.0	2.0			0.1	0.1	1.0	0.1	0.1	0.1		1.0	0.1	0.1	0.1	0.1	1.0	0.1	1.0	1.0			0.1	1.0	1.0	0.0				15.0		0.1	0.1	1.0	1.0	0.1	1.0
679	IrKhzM-4700	679	['Susiana']	Late Middle Susiana	-4700	-4600			750.0	1.0	1.0	1.0	2.0			0.1	0.1	1.0	0.1	0.1	0.1		1.0	0.1	0.1	0.1	0.1	1.0	0.1	1.0	1.0			0.1	1.0	1.0	0.0				15.0		0.1	0.1	1.0	1.0	0.1	1.0
680	IrMElm1-1500	680	['Susiana']	Middle Elamite I	-1500	-1400		230000.0	1500.0	4.0	3.0	2.0	4.0					1.0	1.0				1.0		1.0		1.0	1.0		1.0	1.0				1.0	1.0	1.0		1.0		105.0	12.0		1.0	1.0	1.0	1.0	1.0
681	IrMElm1-1400	681	['Susiana']	Middle Elamite I	-1400	-1300		230000.0	1500.0	4.0	3.0	2.0	4.0					1.0	1.0				1.0		1.0		1.0	1.0		1.0	1.0				1.0	1.0	1.0		1.0		105.0	12.0		1.0	1.0	1.0	1.0	1.0
682	IrMElm2-1300	682	['Susiana']	Middle Elamite II	-1300	-1200		290000.0	2750.0	4.0	3.0	2.0	4.0					1.0	1.0				1.0		1.0		1.0	1.0		1.0	1.0	1.0			1.0	1.0	1.0	1.0	1.0		105.0	50.0		1.0	1.0	1.0	1.0	1.0
683	IrMElm2-1200	683	['Susiana']	Middle Elamite II	-1200	-1100		290000.0	2750.0	4.0	3.0	2.0	4.0					1.0	1.0				1.0		1.0		1.0	1.0		1.0	1.0	1.0			1.0	1.0	1.0	1.0	1.0		105.0	50.0		1.0	1.0	1.0	1.0	1.0
684	IrMElm3-1100	684	['Susiana']	Middle Elamite III	-1100	-1000		250000.0		4.0	3.0	2.0	4.0				1.0	1.0	1.0				1.0		1.0		1.0	1.0		1.0	1.0				1.0	1.0	1.0	1.0	1.0		105.0	53.0		1.0	1.0	1.0	1.0	1.0
685	IrMedes-700	685	['Susiana']	Median Empire	-700	-600		2500000.0		4.0			4.0	1500.0				1.0	1.0												1.0				1.0	1.0												1.0
686	IrMedes-600	686	['Susiana']	Median Empire	-600	-500		2500000.0		4.0			4.0	1500.0				1.0	1.0												1.0				1.0	1.0												1.0
687	IrMedes-500	687	['Susiana']	Median Empire	-500	-400		2500000.0		4.0			4.0	1500.0				1.0	1.0												1.0				1.0	1.0												1.0
688	IrMuzzf+1400	688	['Susiana']	Muzzafarids	1400	1500
689	IrNElm1-900	689	['Susiana']	Elam	-900	-800				3.0	3.0		3.0				1.0	1.0										1.0		1.0						1.0								1.0				1.0
690	IrNElm1-800	690	['Susiana']	Elam	-800	-700				3.0	3.0		3.0				1.0	1.0										1.0		1.0						1.0								1.0				1.0
691	IrNElm1-700	691	['Susiana']	Elam	-700	-600				3.0	3.0		3.0				1.0	1.0										1.0		1.0						1.0								1.0				1.0
692	IrNElm2-700	692	['Susiana']	Elam	-700	-600		300000.0		3.0	4.0		4.0	250.0			1.0	1.0	1.0	0.1	0.1		1.0		1.0		1.0	1.0			1.0					1.0	1.0	1.0	1.0					1.0	1.0	1.0	1.0	1.0
693	IrNElm2-600	693	['Susiana']	Elam	-600	-500		300000.0		3.0	4.0		4.0	250.0			1.0	1.0	1.0	0.1	0.1		1.0		1.0		1.0	1.0			1.0					1.0	1.0	1.0	1.0					1.0	1.0	1.0	1.0	1.0
694	IrNElm3-600	694	['Susiana']	Elam	-600	-500												1.0					1.0				1.0				1.0					1.0	1.0	1.0	1.0					1.0	1.0	1.0	1.0	1.0
695	IrNElm3-500	695	['Susiana']	Elam	-500	-400												1.0					1.0				1.0				1.0					1.0	1.0	1.0	1.0					1.0	1.0	1.0	1.0	1.0
696	IrPart1-200	696	['Kachi Plain', 'Susiana']	Parthian Empire	-200	-100	50000.0	280000.0		5.0	6.0	3.0	4.0	440.0			0.1	1.0	1.0	0.0	0.0	land	1.0	1.0		1.0	1.0	1.0	1.0	1.0	1.0	1.0	1.0	1.0	1.0	1.0	1.0	1.0	1.0		91.5		1.0	1.0	1.0	1.0	1.0	1.0	1.0
697	IrPart1-100	697	['Kachi Plain', 'Susiana']	Parthian Empire	-100	0	5450000.0	2000000.0	300000.0	5.0	6.0	3.0	4.0	940.0			0.1	1.0	1.0	0.0	0.0	land	1.0	1.0		1.0	1.0	1.0	1.0	1.0	1.0	1.0	1.0	1.0	1.0	1.0	1.0	1.0	1.0		91.5		1.0	1.0	1.0	1.0	1.0	1.0	1.0
698	IrPart1+0	698	['Kachi Plain', 'Susiana']	Parthian Empire	0	100	25000000.0	3000000.0	400000.0	5.0	6.0	3.0	4.0	940.0			0.1	1.0	1.0	0.0	0.0	land	1.0	1.0		1.0	1.0	1.0	1.0	1.0	1.0	1.0	1.0	1.0	1.0	1.0	1.0	1.0	1.0		91.5		1.0	1.0	1.0	1.0	1.0	1.0	1.0
699	IrPart1+100	699	['Kachi Plain', 'Susiana']	Parthian Empire	100	200	25000000.0	3000000.0	400000.0	5.0	6.0	3.0	4.0	940.0			0.1	1.0	1.0	0.0	0.0	land	1.0	1.0		1.0	1.0	1.0	1.0	1.0	1.0	1.0	1.0	1.0	1.0	1.0	1.0	1.0	1.0		91.5		1.0	1.0	1.0	1.0	1.0	1.0	1.0
700	IrPart2+100	700	['Sogdiana', 'Susiana']	Parthian Empire	100	200	4750000.0	1900000.0	400000.0	5.0	6.0	3.0	4.0	940.0			0.1	1.0	1.0	0.0	0.0	land	1.0	1.0		1.0	1.0	1.0	1.0	1.0	1.0	1.0	1.0	1.0	1.0	1.0	1.0	1.0	1.0		91.5		1.0	1.0	1.0	1.0	1.0	1.0	1.0
701	IrPart2+200	701	['Sogdiana', 'Susiana']	Parthian Empire	200	300	5000000.0	1800000.0	20000.0	5.0	6.0	3.0	4.0	940.0			0.1	1.0	1.0	0.0	0.0	land	1.0	1.0		1.0	1.0	1.0	1.0	1.0	1.0	1.0	1.0	1.0	1.0	1.0	1.0	1.0	1.0		91.5		1.0	1.0	1.0	1.0	1.0	1.0	1.0
702	IrPart2+300	702	['Sogdiana', 'Susiana']	Parthian Empire	300	400	5000000.0	1800000.0	20000.0	5.0	6.0	3.0	4.0	940.0			0.1	1.0	1.0	0.0	0.0	land	1.0	1.0		1.0	1.0	1.0	1.0	1.0	1.0	1.0	1.0	1.0	1.0	1.0	1.0	1.0	1.0		91.5		1.0	1.0	1.0	1.0	1.0	1.0	1.0
703	IrPrCer-7800	703	['Susiana']	Pre-Ceramic Period	-7800	-7700			250.0	1.0	1.0	0.0	1.0			0.1	0.1	0.0	0.1	0.1			0.1	0.1	0.1	0.1	0.1	1.0	0.1		1.0	0.1		0.1	1.0	0.1	0.0	0.1					0.1	0.1	1.0	1.0	0.1	0.1
704	IrPrCer-7700	704	['Susiana']	Pre-Ceramic Period	-7700	-7600			250.0	1.0	1.0	0.0	1.0			0.1	0.1	0.0	0.1	0.1			0.1	0.1	0.1	0.1	0.1	1.0	0.1		1.0	0.1		0.1	1.0	0.1	0.0	0.1					0.1	0.1	1.0	1.0	0.1	0.1
705	IrPrCer-7600	705	['Susiana']	Pre-Ceramic Period	-7600	-7500			250.0	1.0	1.0	0.0	1.0			0.1	0.1	0.0	0.1	0.1			0.1	0.1	0.1	0.1	0.1	1.0	0.1		1.0	0.1		0.1	1.0	0.1	0.0	0.1					0.1	0.1	1.0	1.0	0.1	0.1
706	IrPrCer-7500	706	['Susiana']	Pre-Ceramic Period	-7500	-7400			250.0	1.0	1.0	0.0	1.0			0.1	0.1	0.0	0.1	0.1			0.1	0.1	0.1	0.1	0.1	1.0	0.1		1.0	0.1		0.1	1.0	0.1	0.0	0.1					0.1	0.1	1.0	1.0	0.1	0.1
707	IrPrCer-7400	707	['Susiana']	Pre-Ceramic Period	-7400	-7300			250.0	1.0	1.0	0.0	1.0			0.1	0.1	0.0	0.1	0.1			0.1	0.1	0.1	0.1	0.1	1.0	0.1		1.0	0.1		0.1	1.0	0.1	0.0	0.1					0.1	0.1	1.0	1.0	0.1	0.1
708	IrPrCer-7300	708	['Susiana']	Pre-Ceramic Period	-7300	-7200			250.0	1.0	1.0	0.0	1.0			0.1	0.1	0.0	0.1	0.1			0.1	0.1	0.1	0.1	0.1	1.0	0.1		1.0	0.1		0.1	1.0	0.1	0.0	0.1					0.1	0.1	1.0	1.0	0.1	0.1
709	IrPrCer-7200	709	['Susiana']	Pre-Ceramic Period	-7200	-7100			250.0	1.0	1.0	0.0	1.0			0.1	0.1	0.0	0.1	0.1			0.1	0.1	0.1	0.1	0.1	1.0	0.1		1.0	0.1		0.1	1.0	0.1	0.0	0.1					0.1	0.1	1.0	1.0	0.1	0.1
710	IrQajar+1800	710	['Susiana']		1800	1900
711	IrQajar+1900	711	['Susiana']		1900	2000
712	IrQajar+2000	712	['Susiana']		2000	2100
713	IrSafvd+1500	713	['Susiana']	Safavid Empire	1500	1600	9000000.0	2700000.0	200000.0	6.0	6.0	5.0	4.0	1350.0		1.0	1.0	1.0	1.0	0.0	0.0	state salary	1.0	1.0	1.0	1.0	1.0	1.0	1.0	1.0	1.0	1.0	1.0	1.0	1.0	1.0	1.0	1.0	1.0				1.0	1.0	1.0	1.0	1.0	1.0	1.0
714	IrSafvd+1600	714	['Susiana']	Safavid Empire	1600	1700	9000000.0	2700000.0	200000.0	6.0	6.0	5.0	4.0	1350.0		1.0	1.0	1.0	1.0	0.0	0.0	state salary	1.0	1.0	1.0	1.0	1.0	1.0	1.0	1.0	1.0	1.0	1.0	1.0	1.0	1.0	1.0	1.0	1.0				1.0	1.0	1.0	1.0	1.0	1.0	1.0
715	IrSafvd+1700	715	['Susiana']	Safavid Empire	1700	1800	9000000.0	2700000.0	200000.0	6.0	6.0	5.0	4.0	1350.0		1.0	1.0	1.0	1.0	0.0	0.0	state salary	1.0	1.0	1.0	1.0	1.0	1.0	1.0	1.0	1.0	1.0	1.0	1.0	1.0	1.0	1.0	1.0	1.0				1.0	1.0	1.0	1.0	1.0	1.0	1.0
716	IrSafvd+1800	716	['Susiana']	Safavid Empire	1800	1900	9000000.0	2700000.0	200000.0	6.0	6.0	5.0	4.0	1350.0		1.0	1.0	1.0	1.0	0.0	0.0	state salary	1.0	1.0	1.0	1.0	1.0	1.0	1.0	1.0	1.0	1.0	1.0	1.0	1.0	1.0	1.0	1.0	1.0				1.0	1.0	1.0	1.0	1.0	1.0	1.0
717	IrSasn1+300	717	['Kachi Plain', 'Sogdiana', 'Susiana']		300	400	5000000.0	2600000.0	100000.0	6.0	7.0	4.0	5.0	1300.0		0.0	0.0	1.0	0.0	0.1	0.1	land	1.0	1.0	1.0	1.0	1.0	1.0	1.0	1.0	1.0	1.0	1.0	1.0	1.0	1.0	1.0	1.0	1.0		350.0	10.0	1.0	1.0	1.0	1.0	1.0	1.0	1.0
718	IrSasn1+400	718	['Kachi Plain', 'Sogdiana', 'Susiana']		400	500	5000000.0	3100000.0	250000.0	6.0	7.0	4.0	5.0	1300.0		0.0	0.0	1.0	0.0	0.1	0.1	land	1.0	1.0	1.0	1.0	1.0	1.0	1.0	1.0	1.0	1.0	1.0	1.0	1.0	1.0	1.0	1.0	1.0		350.0	10.0	1.0	1.0	1.0	1.0	1.0	1.0	1.0
719	IrSasn1+500	719	['Kachi Plain', 'Sogdiana', 'Susiana']		500	600	5000000.0	3100000.0	250000.0	6.0	7.0	4.0	5.0	1300.0		0.0	0.0	1.0	0.0	0.1	0.1	land	1.0	1.0	1.0	1.0	1.0	1.0	1.0	1.0	1.0	1.0	1.0	1.0	1.0	1.0	1.0	1.0	1.0		350.0	10.0	1.0	1.0	1.0	1.0	1.0	1.0	1.0
720	IrSasn2+500	720	['Kachi Plain', 'Konya Plain', 'Sogdiana', 'Susiana', 'Upper Egypt', 'Yemeni Coastal Plain']	Sasanid Empire	500	600	8900000.0	3450000.0	400000.0	6.0	7.0	4.0	6.0	2300.0		0.0	0.0	1.0	0.0	0.0	0.0	state salary	1.0	1.0	1.0	1.0	1.0	1.0		1.0	1.0	1.0	1.0	1.0	1.0	1.0	1.0	1.0	1.0				1.0	1.0	1.0	1.0	1.0	1.0	1.0
721	IrSasn2+600	721	['Kachi Plain', 'Konya Plain', 'Sogdiana', 'Susiana', 'Upper Egypt', 'Yemeni Coastal Plain']	Sasanid Empire	600	700	12700000.0	2600000.0	500000.0	6.0	7.0	4.0	6.0	2300.0		0.0	1.0	1.0	1.0	0.0	0.0	state salary	1.0	1.0	1.0	1.0	1.0	1.0		1.0	1.0	1.0	1.0	1.0	1.0	1.0	1.0	1.0	1.0				1.0	1.0	1.0	1.0	1.0	1.0	1.0
722	IrSasn2+700	722	['Kachi Plain', 'Konya Plain', 'Sogdiana', 'Susiana', 'Upper Egypt', 'Yemeni Coastal Plain']	Sasanid Empire	700	800	22100000.0	2600000.0	500000.0	6.0	7.0	4.0	6.0	2300.0		0.0	1.0	1.0	1.0	0.0	0.0	state salary	1.0	1.0	1.0	1.0	1.0	1.0		1.0	1.0	1.0	1.0	1.0	1.0	1.0	1.0	1.0	1.0				1.0	1.0	1.0	1.0	1.0	1.0	1.0
723	IrSeleu-300	723	['Konya Plain', 'Sogdiana', 'Susiana']	Seleucid	-300	-200	30000000.0	3600000.0	50000.0	5.0	5.0	4.0	6.0	2000.0			1.0	1.0	1.0			state salary	1.0	1.0	1.0	1.0	1.0	1.0	1.0	1.0	1.0	1.0	1.0	1.0	1.0	1.0	1.0	1.0	1.0				1.0	1.0	1.0	1.0	1.0	1.0	1.0
724	IrSeleu-200	724	['Konya Plain', 'Sogdiana', 'Susiana']	Seleucid	-200	-100	30000000.0	2300000.0	50000.0	5.0	5.0	4.0	6.0	1500.0			1.0	1.0	1.0			state salary	1.0	1.0	1.0	1.0	1.0	1.0	1.0	1.0	1.0	1.0	1.0	1.0	1.0	1.0	1.0	1.0	1.0				1.0	1.0	1.0	1.0	1.0	1.0	1.0
725	IrSeleu-100	725	['Konya Plain', 'Sogdiana', 'Susiana']	Seleucid	-100	0	30000000.0	425000.0	50000.0	5.0	5.0	4.0	6.0	1500.0			1.0	1.0	1.0			state salary	1.0	1.0	1.0	1.0	1.0	1.0	1.0	1.0	1.0	1.0	1.0	1.0	1.0	1.0	1.0	1.0	1.0				1.0	1.0	1.0	1.0	1.0	1.0	1.0
726	IrSeleu+0	726	['Konya Plain', 'Sogdiana', 'Susiana']	Seleucid	0	100	30000000.0	425000.0	50000.0	5.0	5.0	4.0	6.0	1500.0			1.0	1.0	1.0			state salary	1.0	1.0	1.0	1.0	1.0	1.0	1.0	1.0	1.0	1.0	1.0	1.0	1.0	1.0	1.0	1.0	1.0				1.0	1.0	1.0	1.0	1.0	1.0	1.0
727	IrSeljq+1100	727	['Konya Plain', 'Sogdiana', 'Susiana']	Seljuk Empire	1100	1200	12100000.0	4000000.0	500000.0	5.0	6.0	3.0	4.0	750.0		1.0	1.0	1.0	1.0	0.1	0.1	cash	1.0	1.0	1.0	1.0	1.0	1.0	1.0	1.0	1.0	1.0	1.0	1.0	1.0	1.0	1.0	1.0	1.0			54.0	1.0	1.0	1.0	1.0	1.0	1.0	1.0
728	IrSeljq+1200	728	['Konya Plain', 'Sogdiana', 'Susiana']	Seljuk Empire	1200	1300	12100000.0	4000000.0	500000.0	5.0	6.0	3.0	4.0	750.0		1.0	1.0	1.0	1.0	0.1	0.1	cash	1.0	1.0	1.0	1.0	1.0	1.0	1.0	1.0	1.0	1.0	1.0	1.0	1.0	1.0	1.0	1.0	1.0			54.0	1.0	1.0	1.0	1.0	1.0	1.0	1.0
729	IrShima-2000	729	['Susiana']	Dynasty of Shimashki	-2000	-1900				4.0	3.0	2.0	3.0					1.0	1.0				1.0					1.0		1.0	1.0				1.0	1.0	1.0		1.0						1.0	1.0	1.0	1.0
730	IrShima-1900	730	['Susiana']	Dynasty of Shimashki	-1900	-1800				4.0	3.0	2.0	3.0					1.0	1.0				1.0					1.0		1.0	1.0				1.0	1.0	1.0		1.0						1.0	1.0	1.0	1.0
731	IrSukkE-1900	731	['Susiana']	Old Elamite Period	-1900	-1800			6500.0	4.0	3.0	2.0	3.0					1.0	1.0				1.0		1.0		1.0	1.0		1.0	1.0				1.0	1.0	1.0	1.0	1.0					1.0	1.0	1.0	1.0	1.0
732	IrSukkE-1800	732	['Susiana']	Old Elamite Period	-1800	-1700			6500.0	4.0	3.0	2.0	3.0					1.0	1.0				1.0		1.0		1.0	1.0		1.0	1.0				1.0	1.0	1.0	1.0	1.0					1.0	1.0	1.0	1.0	1.0
733	IrSukkE-1700	733	['Susiana']	Old Elamite Period	-1700	-1600			6500.0	4.0	3.0	2.0	3.0					1.0	1.0				1.0		1.0		1.0	1.0		1.0	1.0				1.0	1.0	1.0	1.0	1.0					1.0	1.0	1.0	1.0	1.0
734	IrSukkL-1700	734	['Susiana']	Late Sukkalmah	-1700	-1600			6500.0	4.0	3.0	2.0	3.0					1.0	1.0				1.0		1.0		1.0	1.0		1.0	1.0				1.0	1.0	1.0	1.0	1.0					1.0	1.0	1.0	1.0	1.0
735	IrSukkL-1600	735	['Susiana']	Late Sukkalmah	-1600	-1500			4250.0	4.0	3.0	2.0	3.0					1.0	1.0				1.0		1.0		1.0	1.0		1.0	1.0				1.0	1.0	1.0	1.0	1.0					1.0	1.0	1.0	1.0	1.0
736	IrSukkL-1500	736	['Susiana']	Late Sukkalmah	-1500	-1400			4250.0	4.0	3.0	2.0	3.0					1.0	1.0				1.0		1.0		1.0	1.0		1.0	1.0				1.0	1.0	1.0	1.0	1.0					1.0	1.0	1.0	1.0	1.0
737	IrSusa1-4300	737	['Susiana']	Susa I	-4300	-4200	8000.0		350.0	1.0	1.0	2.0	2.0			0.1	0.1	1.0	0.1	0.1	0.1		1.0	0.1	0.1	0.1	0.1	1.0	0.1	1.0	1.0			0.1	1.0	1.0	0.1				80.0	10.0		0.1	1.0		1.0	1.0	1.0
738	IrSusa1-4200	738	['Susiana']	Susa I	-4200	-4100	8000.0		350.0	1.0	1.0	2.0	2.0			0.1	0.1	1.0	0.1	0.1	0.1		1.0	0.1	0.1	0.1	0.1	1.0	0.1	1.0	1.0			0.1	1.0	1.0	0.1				80.0	10.0		0.1	1.0		1.0	1.0	1.0
739	IrSusa1-4100	739	['Susiana']	Susa I	-4100	-4000	8000.0		350.0	1.0	1.0	2.0	2.0			0.1	0.1	1.0	0.1	0.1	0.1		1.0	0.1	0.1	0.1	0.1	1.0	0.1	1.0	1.0			0.1	1.0	1.0	0.1				80.0	10.0		0.1	1.0		1.0	1.0	1.0
740	IrSusa1-4000	740	['Susiana']	Susa I	-4000	-3900	8000.0		350.0	1.0	1.0	2.0	2.0			0.1	0.1	1.0	0.1	0.1	0.1		1.0	0.1	0.1	0.1	0.1	1.0	0.1	1.0	1.0			0.1	1.0	1.0	0.1				80.0	10.0		0.1	1.0		1.0	1.0	1.0
741	IrSusa1-3900	741	['Susiana']	Susa I	-3900	-3800	800.0		350.0	1.0	1.0	2.0	2.0			0.1	0.1	1.0	0.1	0.1	0.1		1.0	0.1	0.1	0.1	0.1	1.0	0.1	1.0	1.0			0.1	1.0	1.0	0.1				80.0	10.0		0.1	1.0		1.0	1.0	1.0
742	IrSusa1-3800	742	['Susiana']	Susa I	-3800	-3700	800.0		350.0	1.0	1.0	2.0	2.0			0.1	0.1	1.0	0.1	0.1	0.1		1.0	0.1	0.1	0.1	0.1	1.0	0.1	1.0	1.0			0.1	1.0	1.0	0.1				80.0	10.0		0.1	1.0		1.0	1.0	1.0
743	IrSusa2-3800	743	['Susiana']	Susa II	-3800	-3700			250.0		2.0	2.0				0.1		1.0	1.0				1.0	0.1		0.1		1.0	0.1	1.0	1.0	0.1	1.0	1.0	1.0	1.0	1.0	1.0	1.0					1.0	1.0	1.0	1.0	1.0
744	IrSusa2-3700	744	['Susiana']	Susa II	-3700	-3600	10000.0		250.0	3.0	2.0	2.0	3.0			0.1		1.0	1.0				1.0	0.1		0.1		1.0	0.1	1.0	1.0	0.1	1.0	1.0	1.0	1.0	1.0	1.0	1.0					1.0	1.0	1.0	1.0	1.0
745	IrSusa2-3600	745	['Susiana']	Susa II	-3600	-3500	10000.0		1250.0	3.0	2.0	2.0	3.0			0.1		1.0	1.0				1.0	0.1		0.1		1.0	0.1	1.0	1.0	0.1	1.0	1.0	1.0	1.0	1.0	1.0	1.0					1.0	1.0	1.0	1.0	1.0
746	IrSusa2-3500	746	['Susiana']	Susa II	-3500	-3400	10000.0		5000.0	3.0	2.0	2.0	3.0	20.0		0.1		1.0	1.0				1.0	0.1		0.1		1.0	0.1	1.0	1.0	0.1	1.0	1.0	1.0	1.0	1.0	1.0	1.0					1.0	1.0	1.0	1.0	1.0
747	IrSusa2-3400	747	['Susiana']	Susa II	-3400	-3300	21000.0		5000.0	4.0	2.0	2.0	4.0	20.0		0.1		1.0	1.0				1.0	0.1		0.1		1.0	0.1	1.0	1.0	0.1	1.0	1.0	1.0	1.0	1.0	1.0	1.0					1.0	1.0	1.0	1.0	1.0
748	IrSusa2-3300	748	['Susiana']	Susa II	-3300	-3200	21000.0		5000.0	4.0	2.0	2.0	4.0	20.0		0.1		1.0	1.0				1.0	0.1		0.1		1.0	0.1	1.0	1.0	0.1	1.0	1.0	1.0	1.0	1.0	1.0	1.0					1.0	1.0	1.0	1.0	1.0
749	IrSusa2-3200	749	['Susiana']	Susa II	-3200	-3100	6900.0		1250.0	4.0	2.0	2.0	4.0	20.0		0.1		1.0	1.0				1.0	0.1		0.1		1.0	0.1	1.0	1.0	0.1	1.0	1.0	1.0	1.0	1.0	1.0	1.0					1.0	1.0	1.0	1.0	1.0
750	IrSusa2-3100	750	['Susiana']	Susa II	-3100	-3000	6900.0		1250.0	4.0	2.0	2.0	4.0	20.0		0.1		1.0	1.0				1.0	0.1		0.1		1.0	0.1	1.0	1.0	0.1	1.0	1.0	1.0	1.0	1.0	1.0	1.0					1.0	1.0	1.0	1.0	1.0
751	IrSusa3-3100	751	['Susiana']	Susa III	-3100	-3000			2500.0	4.0	2.0	2.0	2.0			0.1		1.0	1.0				1.0	0.1		0.1		1.0	0.1	1.0	1.0	0.1	1.0		1.0	1.0	1.0	1.0	1.0					1.0	1.0	1.0	1.0	1.0
752	IrSusa3-3000	752	['Susiana']	Susa III	-3000	-2900			2500.0	4.0	2.0	2.0	2.0			0.1		1.0	1.0				1.0	0.1		0.1		1.0	0.1	1.0	1.0	0.1	1.0		1.0	1.0	1.0	1.0	1.0					1.0	1.0	1.0	1.0	1.0
753	IrSusa3-2900	753	['Susiana']	Susa III	-2900	-2800			2500.0	4.0	2.0	2.0	2.0			0.1		1.0	1.0				1.0	0.1		0.1		1.0	0.1	1.0	1.0	0.1	1.0		1.0	1.0	1.0	1.0	1.0					1.0	1.0	1.0	1.0	1.0
754	IrSusa3-2800	754	['Susiana']	Susa III	-2800	-2700			2500.0	4.0	2.0	2.0	2.0			0.1		1.0	1.0				1.0	0.1		0.1		1.0	0.1	1.0	1.0	0.1	1.0		1.0	1.0	1.0	1.0	1.0					1.0	1.0	1.0	1.0	1.0
755	IrSusa3-2700	755	['Susiana']	Susa III	-2700	-2600			2500.0	4.0	2.0	2.0	2.0			0.1		1.0	1.0				1.0	0.1		0.1		1.0	0.1	1.0	1.0	0.1	1.0		1.0	1.0	1.0	1.0	1.0					1.0	1.0	1.0	1.0	1.0
756	IrSusa3-2600	756	['Susiana']	Susa III	-2600	-2500			2500.0	4.0	2.0	2.0	2.0			0.1		1.0	1.0				1.0	0.1		0.1		1.0	0.1	1.0	1.0	0.1	1.0		1.0	1.0	1.0	1.0	1.0					1.0	1.0	1.0	1.0	1.0
757	IsCommw+1000	757	['Iceland']	Icelandic Commonwealth	1000	1100	10000.0	103000.0	200.0	4.0	2.0	1.0	1.0	180.0	0.0	0.0	0.0	0.0	0.1				0.0	0.0	1.0	0.0	0.0	0.0	0.0	0.0	0.0	0.0	1.0	0.0	0.0	0.0	0.0	0.0	0.0				0.0	0.0	0.0	1.0	0.0	0.0	0.0
758	IsCommw+1100	758	['Iceland']	Icelandic Commonwealth	1100	1200	31000.0	103000.0	200.0	4.0	2.0	2.0	2.0	180.0	1.0	0.0	0.0	1.0	0.1				0.0	0.0	1.0	0.0	0.0	0.0	0.0	0.0	0.0	0.0	1.0	0.0	0.0	0.0	0.0	0.0	0.0				0.0	0.0	0.0	1.0	0.0	0.0	0.0
759	IsCommw+1200	759	['Iceland']	Icelandic Commonwealth	1200	1300	31000.0	103000.0	200.0	4.0	3.0	2.0	3.0	180.0	1.0	0.0	1.0	1.0	1.0				0.0	0.0	1.0	0.0	0.0	0.0	0.0	0.0	0.0	0.0	1.0	0.0	0.0	0.0	0.0	0.0	0.0				0.0	0.0	0.0	1.0	0.0	0.0	0.0
760	IsCommw+1300	760	['Iceland']	Icelandic Commonwealth	1300	1400	31000.0	103000.0	200.0	4.0	3.0	2.0	3.0	180.0	1.0	0.0	1.0	1.0	1.0				0.0	0.0	1.0	0.0	0.0	0.0	0.0	0.0	0.0	0.0	1.0	0.0	0.0	0.0	0.0	0.0	0.0				0.0	0.0	0.0	1.0	0.0	0.0	0.0
761	ItBenLP+600	761	['Latium']	Beneventum	600	700											1.0	1.0		0.1	0.1	state salary	1.0	1.0	1.0	1.0	1.0				1.0			0.1	1.0	1.0	1.0	1.0					1.0	1.0	1.0		1.0	1.0
762	ItBenLP+700	762	['Latium']	Beneventum	700	800											1.0	1.0		0.1	0.1	state salary	1.0	1.0	1.0	1.0	1.0				1.0			0.1	1.0	1.0	1.0	1.0					1.0	1.0	1.0		1.0	1.0
763	ItBenLP+800	763	['Latium']	Beneventum	800	900											1.0	1.0		0.1	0.1	state salary	1.0	1.0	1.0	1.0	1.0				1.0			0.1	1.0	1.0	1.0	1.0					1.0	1.0	1.0		1.0	1.0
764	ItLatBA-1800	764	['Latium']	Latium Bronze Age	-1800	-1700			20.0	1.0	1.0	1.0	1.0			0.0	0.0	0.1	0.0	0.0	0.0	0.0	0.0	0.0	0.0	0.0	0.0	1.0	0.0	1.0	1.0	0.0		0.0	0.1	0.1	0.0	0.1					0.0	0.0	0.1	1.0	0.0	0.0	0.1
765	ItLatBA-1700	765	['Latium']	Latium Bronze Age	-1700	-1600			20.0	1.0	1.0	1.0	1.0			0.0	0.0	0.1	0.0	0.0	0.0	0.0	0.0	0.0	0.0	0.0	0.0	1.0	0.0	1.0	1.0	0.0		0.0	0.1	0.1	0.0	0.1					0.0	0.0	0.1	1.0	0.0	0.0	0.1
766	ItLatBA-1600	766	['Latium']	Latium Bronze Age	-1600	-1500			20.0	1.0	1.0	1.0	1.0			0.0	0.0	0.1	0.0	0.0	0.0	0.0	0.0	0.0	0.0	0.0	0.0	1.0	0.0	1.0	1.0	0.0		0.0	0.1	0.1	0.0	0.1					0.0	0.0	0.1	1.0	0.0	0.0	0.1
767	ItLatBA-1500	767	['Latium']	Latium Bronze Age	-1500	-1400			20.0	1.0	1.0	1.0	1.0			0.0	0.0	0.1	0.0	0.0	0.0	0.0	0.0	0.0	0.0	0.0	0.0	1.0	0.0	1.0	1.0	0.0		0.0	0.1	0.1	0.0	0.1					0.0	0.0	0.1	1.0	0.0	0.0	0.1
768	ItLatBA-1400	768	['Latium']	Latium Bronze Age	-1400	-1300			20.0	1.0	1.0	1.0	1.0			0.0	0.0	0.1	0.0	0.0	0.0	0.0	0.0	0.0	0.0	0.0	0.0	1.0	0.0	1.0	1.0	0.0		0.0	0.1	0.1	0.0	0.1					0.0	0.0	0.1	1.0	0.0	0.0	0.1
769	ItLatBA-1300	769	['Latium']	Latium Bronze Age	-1300	-1200			20.0	1.0	1.0	1.0	1.0			0.0	0.0	0.1	0.0	0.0	0.0	0.0	0.0	0.0	0.0	0.0	0.0	1.0	0.0	1.0	1.0	0.0		0.0	0.1	0.1	0.0	0.1					0.0	0.0	0.1	1.0	0.0	0.0	0.1
770	ItLatBA-1200	770	['Latium']	Latium Bronze Age	-1200	-1100			100.0	1.0	1.0	1.0	1.0			0.0	0.0	0.1	0.0	0.0	0.0	0.0	0.0	0.0	0.0	0.0	0.0	1.0	0.0	1.0	1.0	0.0		0.0	0.1	0.1	0.0	0.1					0.0	0.0	0.1	1.0	0.0	0.0	0.1
771	ItLatBA-1100	771	['Latium']	Latium Bronze Age	-1100	-1000			100.0	1.0	1.0	1.0	1.0			0.0	0.0	0.1	0.0	0.0	0.0	0.0	0.0	0.0	0.0	0.0	0.0	1.0	0.0	1.0	1.0	0.0		0.0	0.1	0.1	0.0	0.1					0.0	0.0	0.1	1.0	0.0	0.0	0.1
772	ItLatBA-1000	772	['Latium']	Latium Bronze Age	-1000	-900			100.0	1.0	1.0	1.0	1.0			0.0	0.0	0.1	0.0	0.0	0.0	0.0	0.0	0.0	0.0	0.0	0.0	1.0	0.0	1.0	1.0	0.0		0.0	0.1	0.1	0.0	0.1					0.0	0.0	0.1	1.0	0.0	0.0	0.1
773	ItLatBA-900	773	['Latium']	Latium Bronze Age	-900	-800			100.0	1.0	1.0	1.0	1.0			0.0	0.0	0.1	0.0	0.0	0.0	0.0	0.0	0.0	0.0	0.0	0.0	1.0	0.0	1.0	1.0	0.0		0.0	0.1	0.1	0.0	0.1					0.0	0.0	0.1	1.0	0.0	0.0	0.1
774	ItLatBA-800	774	['Latium']	Latium Bronze Age	-800	-700			100.0	1.0	1.0	1.0	1.0			0.0	0.0	0.1	0.0	0.0	0.0	0.0	0.0	0.0	0.0	0.0	0.0	1.0	0.0	1.0	1.0	0.0		0.0	0.1	0.1	0.0	0.1					0.0	0.0	0.1	1.0	0.0	0.0	0.1
775	ItLatBA-700	775	['Latium']	Latium Bronze Age	-700	-600			100.0	1.0	1.0	1.0	1.0			0.0	0.0	0.1	0.0	0.0	0.0	0.0	0.0	0.0	0.0	0.0	0.0	1.0	0.0	1.0	1.0	0.0		0.0	0.1	0.1	0.0	0.1					0.0	0.0	0.1	1.0	0.0	0.0	0.1
776	ItLatBA-600	776	['Latium']	Latium Bronze Age	-600	-500			100.0	1.0	1.0	1.0	1.0			0.0	0.0	0.1	0.0	0.0	0.0	0.0	0.0	0.0	0.0	0.0	0.0	1.0	0.0	1.0	1.0	0.0		0.0	0.1	0.1	0.0	0.1					0.0	0.0	0.1	1.0	0.0	0.0	0.1
777	ItLatBA-500	777	['Latium']	Latium Bronze Age	-500	-400			100.0	1.0	1.0	1.0	1.0			0.0	0.0	0.1	0.0	0.0	0.0	0.0	0.0	0.0	0.0	0.0	0.0	1.0	0.0	1.0	1.0	0.0		0.0	0.1	0.1	0.0	0.1					0.0	0.0	0.1	1.0	0.0	0.0	0.1
778	ItLatBA-400	778	['Latium']	Latium Bronze Age	-400	-300			100.0	1.0	1.0	1.0	1.0			0.0	0.0	0.1	0.0	0.0	0.0	0.0	0.0	0.0	0.0	0.0	0.0	1.0	0.0	1.0	1.0	0.0		0.0	0.1	0.1	0.0	0.1					0.0	0.0	0.1	1.0	0.0	0.0	0.1
779	ItLatBA-300	779	['Latium']	Latium Bronze Age	-300	-200			100.0	1.0	1.0	1.0	1.0			0.0	0.0	0.1	0.0	0.0	0.0	0.0	0.0	0.0	0.0	0.0	0.0	1.0	0.0	1.0	1.0	0.0		0.0	0.1	0.1	0.0	0.1					0.0	0.0	0.1	1.0	0.0	0.0	0.1
780	ItLatBA-200	780	['Latium']	Latium Bronze Age	-200	-100			100.0	1.0	1.0	1.0	1.0			0.0	0.0	0.1	0.0	0.0	0.0	0.0	0.0	0.0	0.0	0.0	0.0	1.0	0.0	1.0	1.0	0.0		0.0	0.1	0.1	0.0	0.1					0.0	0.0	0.1	1.0	0.0	0.0	0.1
781	ItLatBA-100	781	['Latium']	Latium Bronze Age	-100	0			100.0	1.0	1.0	1.0	1.0			0.0	0.0	0.1	0.0	0.0	0.0	0.0	0.0	0.0	0.0	0.0	0.0	1.0	0.0	1.0	1.0	0.0		0.0	0.1	0.1	0.0	0.1					0.0	0.0	0.1	1.0	0.0	0.0	0.1
782	ItLatBA+0	782	['Latium']	Latium Bronze Age	0	100			100.0	1.0	1.0	1.0	1.0			0.0	0.0	0.1	0.0	0.0	0.0	0.0	0.0	0.0	0.0	0.0	0.0	1.0	0.0	1.0	1.0	0.0		0.0	0.1	0.1	0.0	0.1					0.0	0.0	0.1	1.0	0.0	0.0	0.1
783	ItLatBA+100	783	['Latium']	Latium Bronze Age	100	200			100.0	1.0	1.0	1.0	1.0			0.0	0.0	0.1	0.0	0.0	0.0	0.0	0.0	0.0	0.0	0.0	0.0	1.0	0.0	1.0	1.0	0.0		0.0	0.1	0.1	0.0	0.1					0.0	0.0	0.1	1.0	0.0	0.0	0.1
784	ItLatBA+200	784	['Latium']	Latium Bronze Age	200	300			100.0	1.0	1.0	1.0	1.0			0.0	0.0	0.1	0.0	0.0	0.0	0.0	0.0	0.0	0.0	0.0	0.0	1.0	0.0	1.0	1.0	0.0		0.0	0.1	0.1	0.0	0.1					0.0	0.0	0.1	1.0	0.0	0.0	0.1
785	ItLatBA+300	785	['Latium']	Latium Bronze Age	300	400			100.0	1.0	1.0	1.0	1.0			0.0	0.0	0.1	0.0	0.0	0.0	0.0	0.0	0.0	0.0	0.0	0.0	1.0	0.0	1.0	1.0	0.0		0.0	0.1	0.1	0.0	0.1					0.0	0.0	0.1	1.0	0.0	0.0	0.1
786	ItLatBA+400	786	['Latium']	Latium Bronze Age	400	500			100.0	1.0	1.0	1.0	1.0			0.0	0.0	0.1	0.0	0.0	0.0	0.0	0.0	0.0	0.0	0.0	0.0	1.0	0.0	1.0	1.0	0.0		0.0	0.1	0.1	0.0	0.1					0.0	0.0	0.1	1.0	0.0	0.0	0.1
787	ItLatBA+500	787	['Latium']	Latium Bronze Age	500	600			100.0	1.0	1.0	1.0	1.0			0.0	0.0	0.1	0.0	0.0	0.0	0.0	0.0	0.0	0.0	0.0	0.0	1.0	0.0	1.0	1.0	0.0		0.0	0.1	0.1	0.0	0.1					0.0	0.0	0.1	1.0	0.0	0.0	0.1
788	ItLatBA+600	788	['Latium']	Latium Bronze Age	600	700			100.0	1.0	1.0	1.0	1.0			0.0	0.0	0.1	0.0	0.0	0.0	0.0	0.0	0.0	0.0	0.0	0.0	1.0	0.0	1.0	1.0	0.0		0.0	0.1	0.1	0.0	0.1					0.0	0.0	0.1	1.0	0.0	0.0	0.1
789	ItLatBA+700	789	['Latium']	Latium Bronze Age	700	800			100.0	1.0	1.0	1.0	1.0			0.0	0.0	0.1	0.0	0.0	0.0	0.0	0.0	0.0	0.0	0.0	0.0	1.0	0.0	1.0	1.0	0.0		0.0	0.1	0.1	0.0	0.1					0.0	0.0	0.1	1.0	0.0	0.0	0.1
790	ItLatBA+800	790	['Latium']	Latium Bronze Age	800	900			100.0	1.0	1.0	1.0	1.0			0.0	0.0	0.1	0.0	0.0	0.0	0.0	0.0	0.0	0.0	0.0	0.0	1.0	0.0	1.0	1.0	0.0		0.0	0.1	0.1	0.0	0.1					0.0	0.0	0.1	1.0	0.0	0.0	0.1
791	ItLatBA+900	791	['Latium']	Latium Bronze Age	900	1000			100.0	1.0	1.0	1.0	1.0			0.0	0.0	0.1	0.0	0.0	0.0	0.0	0.0	0.0	0.0	0.0	0.0	1.0	0.0	1.0	1.0	0.0		0.0	0.1	0.1	0.0	0.1					0.0	0.0	0.1	1.0	0.0	0.0	0.1
792	ItLatBA+1000	792	['Latium']	Latium Bronze Age	1000	1100			100.0	1.0	1.0	1.0	1.0			0.0	0.0	0.1	0.0	0.0	0.0	0.0	0.0	0.0	0.0	0.0	0.0	1.0	0.0	1.0	1.0	0.0		0.0	0.1	0.1	0.0	0.1					0.0	0.0	0.1	1.0	0.0	0.0	0.1
793	ItLatBA+1100	793	['Latium']	Latium Bronze Age	1100	1200			100.0	1.0	1.0	1.0	1.0			0.0	0.0	0.1	0.0	0.0	0.0	0.0	0.0	0.0	0.0	0.0	0.0	1.0	0.0	1.0	1.0	0.0		0.0	0.1	0.1	0.0	0.1					0.0	0.0	0.1	1.0	0.0	0.0	0.1
794	ItLatBA+1200	794	['Latium']	Latium Bronze Age	1200	1300			100.0	1.0	1.0	1.0	1.0			0.0	0.0	0.1	0.0	0.0	0.0	0.0	0.0	0.0	0.0	0.0	0.0	1.0	0.0	1.0	1.0	0.0		0.0	0.1	0.1	0.0	0.1					0.0	0.0	0.1	1.0	0.0	0.0	0.1
795	ItLatBA+1300	795	['Latium']	Latium Bronze Age	1300	1400			100.0	1.0	1.0	1.0	1.0			0.0	0.0	0.1	0.0	0.0	0.0	0.0	0.0	0.0	0.0	0.0	0.0	1.0	0.0	1.0	1.0	0.0		0.0	0.1	0.1	0.0	0.1					0.0	0.0	0.1	1.0	0.0	0.0	0.1
796	ItLatBA+1400	796	['Latium']	Latium Bronze Age	1400	1500			100.0	1.0	1.0	1.0	1.0			0.0	0.0	0.1	0.0	0.0	0.0	0.0	0.0	0.0	0.0	0.0	0.0	1.0	0.0	1.0	1.0	0.0		0.0	0.1	0.1	0.0	0.1					0.0	0.0	0.1	1.0	0.0	0.0	0.1
797	ItLatBA+1500	797	['Latium']	Latium Bronze Age	1500	1600			100.0	1.0	1.0	1.0	1.0			0.0	0.0	0.1	0.0	0.0	0.0	0.0	0.0	0.0	0.0	0.0	0.0	1.0	0.0	1.0	1.0	0.0		0.0	0.1	0.1	0.0	0.1					0.0	0.0	0.1	1.0	0.0	0.0	0.1
798	ItLatBA+1600	798	['Latium']	Latium Bronze Age	1600	1700			100.0	1.0	1.0	1.0	1.0			0.0	0.0	0.1	0.0	0.0	0.0	0.0	0.0	0.0	0.0	0.0	0.0	1.0	0.0	1.0	1.0	0.0		0.0	0.1	0.1	0.0	0.1					0.0	0.0	0.1	1.0	0.0	0.0	0.1
799	ItLatBA+1700	799	['Latium']	Latium Bronze Age	1700	1800			100.0	1.0	1.0	1.0	1.0			0.0	0.0	0.1	0.0	0.0	0.0	0.0	0.0	0.0	0.0	0.0	0.0	1.0	0.0	1.0	1.0	0.0		0.0	0.1	0.1	0.0	0.1					0.0	0.0	0.1	1.0	0.0	0.0	0.1
800	ItLatBA+1800	800	['Latium']	Latium Bronze Age	1800	1900			100.0	1.0	1.0	1.0	1.0			0.0	0.0	0.1	0.0	0.0	0.0	0.0	0.0	0.0	0.0	0.0	0.0	1.0	0.0	1.0	1.0	0.0		0.0	0.1	0.1	0.0	0.1					0.0	0.0	0.1	1.0	0.0	0.0	0.1
801	ItLatCA-3600	801	['Latium']	Latium Copper Age	-3600	-3500				1.0	1.0	1.0	1.0			0.0	0.0	0.1	0.0	0.0	0.0	0.0	0.0	0.0	0.0	0.0	0.0	1.0	0.0	1.0	1.0	0.0		0.0	0.1	0.1	0.0	0.1					0.0	0.0	0.1	1.0	0.0	0.0	0.1
802	ItLatCA-3500	802	['Latium']	Latium Copper Age	-3500	-3400				1.0	1.0	1.0	1.0			0.0	0.0	0.1	0.0	0.0	0.0	0.0	0.0	0.0	0.0	0.0	0.0	1.0	0.0	1.0	1.0	0.0		0.0	0.1	0.1	0.0	0.1					0.0	0.0	0.1	1.0	0.0	0.0	0.1
803	ItLatCA-3400	803	['Latium']	Latium Copper Age	-3400	-3300				1.0	1.0	1.0	1.0			0.0	0.0	0.1	0.0	0.0	0.0	0.0	0.0	0.0	0.0	0.0	0.0	1.0	0.0	1.0	1.0	0.0		0.0	0.1	0.1	0.0	0.1					0.0	0.0	0.1	1.0	0.0	0.0	0.1
804	ItLatCA-3300	804	['Latium']	Latium Copper Age	-3300	-3200				1.0	1.0	1.0	1.0			0.0	0.0	0.1	0.0	0.0	0.0	0.0	0.0	0.0	0.0	0.0	0.0	1.0	0.0	1.0	1.0	0.0		0.0	0.1	0.1	0.0	0.1					0.0	0.0	0.1	1.0	0.0	0.0	0.1
805	ItLatCA-3200	805	['Latium']	Latium Copper Age	-3200	-3100				1.0	1.0	1.0	1.0			0.0	0.0	0.1	0.0	0.0	0.0	0.0	0.0	0.0	0.0	0.0	0.0	1.0	0.0	1.0	1.0	0.0		0.0	0.1	0.1	0.0	0.1					0.0	0.0	0.1	1.0	0.0	0.0	0.1
806	ItLatCA-3100	806	['Latium']	Latium Copper Age	-3100	-3000				1.0	1.0	1.0	1.0			0.0	0.0	0.1	0.0	0.0	0.0	0.0	0.0	0.0	0.0	0.0	0.0	1.0	0.0	1.0	1.0	0.0		0.0	0.1	0.1	0.0	0.1					0.0	0.0	0.1	1.0	0.0	0.0	0.1
807	ItLatCA-3000	807	['Latium']	Latium Copper Age	-3000	-2900				1.0	1.0	1.0	1.0			0.0	0.0	0.1	0.0	0.0	0.0	0.0	0.0	0.0	0.0	0.0	0.0	1.0	0.0	1.0	1.0	0.0		0.0	0.1	0.1	0.0	0.1					0.0	0.0	0.1	1.0	0.0	0.0	0.1
808	ItLatCA-2900	808	['Latium']	Latium Copper Age	-2900	-2800				1.0	1.0	1.0	1.0			0.0	0.0	0.1	0.0	0.0	0.0	0.0	0.0	0.0	0.0	0.0	0.0	1.0	0.0	1.0	1.0	0.0		0.0	0.1	0.1	0.0	0.1					0.0	0.0	0.1	1.0	0.0	0.0	0.1
809	ItLatCA-2800	809	['Latium']	Latium Copper Age	-2800	-2700				1.0	1.0	1.0	1.0			0.0	0.0	0.1	0.0	0.0	0.0	0.0	0.0	0.0	0.0	0.0	0.0	1.0	0.0	1.0	1.0	0.0		0.0	0.1	0.1	0.0	0.1					0.0	0.0	0.1	1.0	0.0	0.0	0.1
810	ItLatCA-2700	810	['Latium']	Latium Copper Age	-2700	-2600				1.0	1.0	1.0	1.0			0.0	0.0	0.1	0.0	0.0	0.0	0.0	0.0	0.0	0.0	0.0	0.0	1.0	0.0	1.0	1.0	0.0		0.0	0.1	0.1	0.0	0.1					0.0	0.0	0.1	1.0	0.0	0.0	0.1
811	ItLatCA-2600	811	['Latium']	Latium Copper Age	-2600	-2500				1.0	1.0	1.0	1.0			0.0	0.0	0.1	0.0	0.0	0.0	0.0	0.0	0.0	0.0	0.0	0.0	1.0	0.0	1.0	1.0	0.0		0.0	0.1	0.1	0.0	0.1					0.0	0.0	0.1	1.0	0.0	0.0	0.1
812	ItLatCA-2500	812	['Latium']	Latium Copper Age	-2500	-2400				1.0	1.0	1.0	1.0			0.0	0.0	0.1	0.0	0.0	0.0	0.0	0.0	0.0	0.0	0.0	0.0	1.0	0.0	1.0	1.0	0.0		0.0	0.1	0.1	0.0	0.1					0.0	0.0	0.1	1.0	0.0	0.0	0.1
813	ItLatCA-2400	813	['Latium']	Latium Copper Age	-2400	-2300				1.0	1.0	1.0	1.0			0.0	0.0	0.1	0.0	0.0	0.0	0.0	0.0	0.0	0.0	0.0	0.0	1.0	0.0	1.0	1.0	0.0		0.0	0.1	0.1	0.0	0.1					0.0	0.0	0.1	1.0	0.0	0.0	0.1
814	ItLatCA-2300	814	['Latium']	Latium Copper Age	-2300	-2200				1.0	1.0	1.0	1.0			0.0	0.0	0.1	0.0	0.0	0.0	0.0	0.0	0.0	0.0	0.0	0.0	1.0	0.0	1.0	1.0	0.0		0.0	0.1	0.1	0.0	0.1					0.0	0.0	0.1	1.0	0.0	0.0	0.1
815	ItLatCA-2200	815	['Latium']	Latium Copper Age	-2200	-2100				1.0	1.0	1.0	1.0			0.0	0.0	0.1	0.0	0.0	0.0	0.0	0.0	0.0	0.0	0.0	0.0	1.0	0.0	1.0	1.0	0.0		0.0	0.1	0.1	0.0	0.1					0.0	0.0	0.1	1.0	0.0	0.0	0.1
816	ItLatCA-2100	816	['Latium']	Latium Copper Age	-2100	-2000				1.0	1.0	1.0	1.0			0.0	0.0	0.1	0.0	0.0	0.0	0.0	0.0	0.0	0.0	0.0	0.0	1.0	0.0	1.0	1.0	0.0		0.0	0.1	0.1	0.0	0.1					0.0	0.0	0.1	1.0	0.0	0.0	0.1
817	ItLatCA-2000	817	['Latium']	Latium Copper Age	-2000	-1900				1.0	1.0	1.0	1.0			0.0	0.0	0.1	0.0	0.0	0.0	0.0	0.0	0.0	0.0	0.0	0.0	1.0	0.0	1.0	1.0	0.0		0.0	0.1	0.1	0.0	0.1					0.0	0.0	0.1	1.0	0.0	0.0	0.1
818	ItLatCA-1900	818	['Latium']	Latium Copper Age	-1900	-1800				1.0	1.0	1.0	1.0			0.0	0.0	0.1	0.0	0.0	0.0	0.0	0.0	0.0	0.0	0.0	0.0	1.0	0.0	1.0	1.0	0.0		0.0	0.1	0.1	0.0	0.1					0.0	0.0	0.1	1.0	0.0	0.0	0.1
819	ItLatCA-1800	819	['Latium']	Latium Copper Age	-1800	-1700				1.0	1.0	1.0	1.0			0.0	0.0	0.1	0.0	0.0	0.0	0.0	0.0	0.0	0.0	0.0	0.0	1.0	0.0	1.0	1.0	0.0		0.0	0.1	0.1	0.0	0.1					0.0	0.0	0.1	1.0	0.0	0.0	0.1
820	ItLatIA-1000	820	['Latium']	Latium Iron Age	-1000	-900				1.0	1.0	1.0	1.0			0.0	0.0	1.0	0.0	0.0	0.0	0.0	0.0	0.0	0.1	0.0	0.1	1.0	0.0	1.0	1.0	0.0	1.0	0.1	0.1	0.1	0.0	0.1	1.0						1.0	1.0	0.0	1.0	1.0
821	ItLatIA-900	821	['Latium']	Latium Iron Age	-900	-800				1.0	1.0	1.0	1.0			0.0	0.0	1.0	0.0	0.0	0.0	0.0	0.0	0.0	0.1	0.0	0.1	1.0	0.0	1.0	1.0	0.0	1.0	0.1	0.1	0.1	0.0	0.1	1.0						1.0	1.0	0.0	1.0	1.0
822	ItLatIA-800	822	['Latium']	Latium Iron Age	-800	-700			100.0	1.0	1.0	1.0	1.0			0.0	0.0	1.0	0.0	0.0	0.0	0.0	0.0	0.0	0.1	0.0	0.1	1.0	0.0	1.0	1.0	0.0	1.0	0.1	0.1	0.1	0.0	0.1	1.0						1.0	1.0	0.0	1.0	1.0
823	ItLatIA-700	823	['Latium']	Latium Iron Age	-700	-600			100.0	1.0	1.0	1.0	1.0			0.0	0.0	1.0	0.0	0.0	0.0	0.0	0.0	0.0	0.1	0.0	0.1	1.0	0.0	1.0	1.0	0.0	1.0	0.1	0.1	0.1	0.0	0.1	1.0						1.0	1.0	0.0	1.0	1.0
824	ItLatIA-600	824	['Latium']	Latium Iron Age	-600	-500			100.0	1.0	1.0	1.0	1.0			0.0	0.0	1.0	0.0	0.0	0.0	0.0	0.0	0.0	0.1	0.0	0.1	1.0	0.0	1.0	1.0	0.0	1.0	0.1	0.1	0.1	0.0	0.1	1.0						1.0	1.0	0.0	1.0	1.0
825	ItLatIA-500	825	['Latium']	Latium Iron Age	-500	-400			100.0	1.0	1.0	1.0	1.0			0.0	0.0	1.0	0.0	0.0	0.0	0.0	0.0	0.0	0.1	0.0	0.1	1.0	0.0	1.0	1.0	0.0	1.0	0.1	0.1	0.1	0.0	0.1	1.0						1.0	1.0	0.0	1.0	1.0
826	ItLombr+600	826	['Latium']	Regnum Italicum	600	700	2000000.0	172000.0	25000.0	5.0	5.0	5.0	5.0	700.0		0.0	0.1	1.0	0.1	0.1	0.1	state	1.0	1.0	1.0	1.0	1.0	1.0	1.0	1.0	1.0	1.0	0.0	0.1	1.0	1.0	1.0	1.0	1.0			20.0	1.0	1.0	1.0	1.0	1.0	1.0	0.1
827	ItLombr+700	827	['Latium']	Regnum Italicum	700	800	2000000.0	172000.0	100000.0	5.0	5.0	5.0	5.0	700.0		0.0	0.1	1.0	0.1	0.1	0.1	state	1.0	1.0	1.0	1.0	1.0	1.0	1.0	1.0	1.0	1.0	0.0	0.1	1.0	1.0	1.0	1.0	1.0			20.0	1.0	1.0	1.0	1.0	1.0	1.0	0.1
828	ItLombr+800	828	['Latium']	Regnum Italicum	800	900	2000000.0	172000.0	100000.0	5.0	5.0	5.0	5.0	700.0		0.0	0.1	1.0	0.1	0.1	0.1	state	1.0	1.0	1.0	1.0	1.0	1.0	1.0	1.0	1.0	1.0	0.0	0.1	1.0	1.0	1.0	1.0	1.0			20.0	1.0	1.0	1.0	1.0	1.0	1.0	0.1
829	ItOstrg+500	829	['Latium']	Ostrogothic Kingdom	500	600	5500000.0	635000.0	100000.0	5.0	5.0	5.0	6.0	1300.0		1.0	0.0	1.0	1.0	0.1	0.1	state	1.0	1.0	1.0	1.0	1.0	1.0	1.0	1.0	1.0	1.0	1.0	1.0	1.0	1.0	1.0	1.0	1.0			30.0	1.0	1.0	1.0	1.0	1.0	1.0	1.0
830	ItOstrg+600	830	['Latium']	Ostrogothic Kingdom	600	700	5500000.0	635000.0	100000.0	5.0	5.0	5.0	6.0	1300.0		1.0	0.0	1.0	1.0	0.1	0.1	state	1.0	1.0	1.0	1.0	1.0	1.0	1.0	1.0	1.0	1.0	1.0	1.0	1.0	1.0	1.0	1.0	1.0			30.0	1.0	1.0	1.0	1.0	1.0	1.0	1.0
831	ItPapEM+1000	831	['Latium']	Patrimony of St Peter	1000	1100	300000.0	14000.0	35000.0	6.0	6.0	6.0	5.0	140.0		1.0	1.0	1.0	1.0	0.0	1.0	land	1.0	1.0	1.0	1.0	1.0	1.0	0.0	1.0	1.0	1.0	1.0	0.0	1.0	1.0	1.0	1.0	1.0		40.0	5.0	1.0	1.0	1.0	1.0	1.0	1.0	1.0
832	ItPapEM+1100	832	['Latium']	Patrimony of St Peter	1100	1200	300000.0	6000.0	35000.0	6.0	6.0	6.0	5.0	140.0		1.0	1.0	1.0	1.0	0.0	1.0	land	1.0	1.0	1.0	1.0	1.0	1.0	0.0	1.0	1.0	1.0	1.0	0.0	1.0	1.0	1.0	1.0	1.0		40.0	5.0	1.0	1.0	1.0	1.0	1.0	1.0	1.0
833	ItPapEM+1200	833	['Latium']	Patrimony of St Peter	1200	1300	300000.0	6000.0	35000.0	6.0	6.0	6.0	5.0	140.0		1.0	1.0	1.0	1.0	0.0	1.0	land	1.0	1.0	1.0	1.0	1.0	1.0	0.0	1.0	1.0	1.0	1.0	0.0	1.0	1.0	1.0	1.0	1.0		40.0	5.0	1.0	1.0	1.0	1.0	1.0	1.0	1.0
834	ItPapHM+1200	834	['Latium']	Papal State	1200	1300	300000.0	44000.0	35000.0	5.0	5.0	6.0	4.0	145.0		1.0	1.0	1.0	1.0	0.0		state	1.0	1.0	1.0	1.0	1.0	1.0	0.0	1.0	1.0	1.0	1.0	1.0	1.0	1.0	1.0	1.0	1.0				1.0	1.0	1.0	1.0	1.0	1.0	1.0
835	ItPapHM+1300	835	['Latium']	Papal State	1300	1400	300000.0	44000.0	35000.0	5.0	5.0	6.0	4.0	145.0		1.0	1.0	1.0	1.0	0.0		state	1.0	1.0	1.0	1.0	1.0	1.0	0.0	1.0	1.0	1.0	1.0	1.0	1.0	1.0	1.0	1.0	1.0				1.0	1.0	1.0	1.0	1.0	1.0	1.0
836	ItPapHM+1400	836	['Latium']	Papal State	1400	1500	300000.0	44000.0	35000.0	5.0	5.0	6.0	4.0	145.0		1.0	1.0	1.0	1.0	0.0		state	1.0	1.0	1.0	1.0	1.0	1.0	0.0	1.0	1.0	1.0	1.0	1.0	1.0	1.0	1.0	1.0	1.0				1.0	1.0	1.0	1.0	1.0	1.0	1.0
837	ItPapM1+1600	837	['Latium']	Statum Pontificum	1600	1700	1600000.0	44000.0	116695.0	4.0	5.0	6.0	4.0	519.0		1.0	1.0	1.0	1.0	0.0	0.1	state salary	1.0	1.0	1.0	1.0	1.0	1.0	1.0	1.0	1.0	1.0	1.0	1.0	1.0	1.0	1.0	1.0	1.0	120	220.0	138.0	1.0	1.0	1.0	1.0	1.0	1.0	1.0
838	ItPapM1+1700	838	['Latium']	Statum Pontificum	1700	1800	1600000.0	44000.0	99312.0	4.0	5.0	6.0	4.0	519.0		1.0	1.0	1.0	1.0	0.0	0.1	state salary	1.0	1.0	1.0	1.0	1.0	1.0	1.0	1.0	1.0	1.0	1.0	1.0	1.0	1.0	1.0	1.0	1.0	120	220.0	138.0	1.0	1.0	1.0	1.0	1.0	1.0	1.0
839	ItPapM2+1700	839	['Latium']	Statum Pontificium	1700	1800	1900000.0	44000.0	135000.0	6.0	5.0	6.0	4.0	428.0		1.0	1.0	1.0	1.0	0.0	0.1	state salary	1.0	1.0	1.0	1.0	1.0	1.0	1.0	1.0	1.0	1.0	1.0	1.0	1.0	1.0	1.0	1.0	1.0				1.0	1.0	1.0	1.0	1.0	1.0	1.0
840	ItPapM2+1800	840	['Latium']	Statum Pontificium	1800	1900	2300000.0	44000.0	158000.0	6.0	5.0	6.0	4.0	428.0		1.0	1.0	1.0	1.0	0.0	0.1	state salary	1.0	1.0	1.0	1.0	1.0	1.0	1.0	1.0	1.0	1.0	1.0	1.0	1.0	1.0	1.0	1.0	1.0				1.0	1.0	1.0	1.0	1.0	1.0	1.0
841	ItPapM2+1900	841	['Latium']	Statum Pontificium	1900	2000	2300000.0	44000.0	158000.0	6.0	5.0	6.0	4.0	428.0		1.0	1.0	1.0	1.0	0.0	0.1	state salary	1.0	1.0	1.0	1.0	1.0	1.0	1.0	1.0	1.0	1.0	1.0	1.0	1.0	1.0	1.0	1.0	1.0				1.0	1.0	1.0	1.0	1.0	1.0	1.0
842	ItPapRn+1400	842	['Latium']	Stato Pontificio	1400	1500	600000.0	44000.0	25000.0	4.0	5.0	5.0	4.0	430.0		1.0	1.0	1.0	1.0	0.0	1.0	state salary	1.0	1.0	1.0	1.0	1.0	1.0	0.0	1.0	1.0	1.0	1.0	0.0	1.0	1.0	1.0	1.0	1.0		41.0	21.0	1.0	1.0	1.0	1.0	1.0	1.0	1.0
843	ItPapRn+1500	843	['Latium']	Stato Pontificio	1500	1600	1600000.0	44000.0	55000.0	4.0	5.0	5.0	4.0	430.0		1.0	1.0	1.0	1.0	0.0	1.0	state salary	1.0	1.0	1.0	1.0	1.0	1.0	0.0	1.0	1.0	1.0	1.0	0.0	1.0	1.0	1.0	1.0	1.0		41.0	21.0	1.0	1.0	1.0	1.0	1.0	1.0	1.0
844	ItPapRn+1600	844	['Latium']	Stato Pontificio	1600	1700	1600000.0	44000.0	55000.0	4.0	5.0	5.0	4.0	430.0		1.0	1.0	1.0	1.0	0.0	1.0	state salary	1.0	1.0	1.0	1.0	1.0	1.0	0.0	1.0	1.0	1.0	1.0	0.0	1.0	1.0	1.0	1.0	1.0		41.0	21.0	1.0	1.0	1.0	1.0	1.0	1.0	1.0
845	ItRav+600	845	['Latium']	Exarchate of Ravenna	600	700	1000000.0	50000.0	30000.0	5.0	4.0	5.0	6.0	300.0		1.0	0.0	1.0	0.1	0.1	0.1	state	1.0	1.0	1.0	1.0	1.0	1.0	1.0	1.0	1.0	1.0	1.0	0.0	1.0	1.0	1.0	1.0	1.0				1.0	1.0	1.0	1.0	1.0	1.0	1.0
846	ItRav+700	846	['Latium']	Exarchate of Ravenna	700	800	1250000.0	50000.0	100000.0	5.0	4.0	5.0	6.0	300.0		1.0	0.0	1.0	0.1	0.1	0.1	state	1.0	1.0	1.0	1.0	1.0	1.0	1.0	1.0	1.0	1.0	1.0	0.0	1.0	1.0	1.0	1.0	1.0				1.0	1.0	1.0	1.0	1.0	1.0	1.0
847	ItRav+800	847	['Latium']	Exarchate of Ravenna	800	900	1250000.0	50000.0	100000.0	5.0	4.0	5.0	6.0	300.0		1.0	0.0	1.0	0.1	0.1	0.1	state	1.0	1.0	1.0	1.0	1.0	1.0	1.0	1.0	1.0	1.0	1.0	0.0	1.0	1.0	1.0	1.0	1.0				1.0	1.0	1.0	1.0	1.0	1.0	1.0
848	ItRomER-500	848	['Latium']	Roman Republic	-500	-400	100000.0	1000.0	30000.0	3.0	6.0	4.0	2.0	150.0		1.0	0.0	1.0	0.0	0.0	0.0	0.0	0.0	0.0	1.0	0.0	1.0	1.0	0.0	1.0	1.0	1.0	1.0	1.0	1.0	0.0	1.0	1.0	1.0			15.0	1.0	1.0	1.0	1.0	1.0	1.0	1.0
849	ItRomER-400	849	['Latium']	Roman Republic	-400	-300	150000.0	1000.0	30000.0	3.0	6.0	4.0	2.0	150.0		1.0	0.0	1.0	0.0	0.0	0.0	0.0	0.0	0.0	1.0	0.0	1.0	1.0	0.0	1.0	1.0	1.0	1.0	1.0	1.0	0.0	1.0	1.0	1.0			15.0	1.0	1.0	1.0	1.0	1.0	1.0	1.0
850	ItRomER-300	850	['Latium']	Roman Republic	-300	-200	500000.0	25000.0	50000.0	3.0	6.0	4.0	5.0	150.0		1.0	0.0	1.0	0.0	0.0	0.0	0.0	0.0	0.0	1.0	0.0	1.0	1.0	0.0	1.0	1.0	1.0	1.0	1.0	1.0	0.0	1.0	1.0	1.0			15.0	1.0	1.0	1.0	1.0	1.0	1.0	1.0
851	ItRomER-200	851	['Latium']	Roman Republic	-200	-100	500000.0	25000.0	50000.0	3.0	6.0	4.0	5.0	150.0		1.0	0.0	1.0	0.0	0.0	0.0	0.0	0.0	0.0	1.0	0.0	1.0	1.0	0.0	1.0	1.0	1.0	1.0	1.0	1.0	0.0	1.0	1.0	1.0			15.0	1.0	1.0	1.0	1.0	1.0	1.0	1.0
852	ItRomLA+500	852	['Latium', 'Paris Basin']	Roman Empire Late Antiquity	500	600											1.0	1.0	1.0				1.0
853	ItRomLR-100	853	['Konya Plain', 'Latium', 'Paris Basin']	Roman Republic	-100	0	25000000.0	3500000.0	400000.0	3.0	7.0	4.0	7.0	2200.0		0.0	0.0	1.0	0.0	0.0	0.1	0.0	0.0	0.0	1.0	0.0	1.0	1.0	1.0	1.0	1.0	1.0	1.0	1.0	1.0	1.0	1.0	1.0	1.0		24.5	27.0	1.0	1.0	1.0	1.0	1.0	1.0	1.0
854	ItRomLR+0	854	['Konya Plain', 'Latium', 'Paris Basin']	Roman Republic	0	100	25000000.0	3500000.0	400000.0	3.0	7.0	4.0	7.0	2200.0		0.0	0.0	1.0	0.0	0.0	0.1	0.0	0.0	0.0	1.0	0.0	1.0	1.0	1.0	1.0	1.0	1.0	1.0	1.0	1.0	1.0	1.0	1.0	1.0		24.5	27.0	1.0	1.0	1.0	1.0	1.0	1.0	1.0
855	ItRomMR-200	855	['Latium']	Roman Republic	-200	-100	3500000.0	730000.0	210000.0	3.0	6.0	4.0	5.0	1400.0		1.0	0.0	1.0	0.0	0.0	0.0	0.0	0.0	0.0	1.0	0.0	1.0	1.0	1.0	1.0	1.0	1.0	1.0	1.0	1.0	1.0	1.0	1.0	1.0		9700.0	20.0	1.0	1.0	1.0	1.0	1.0	1.0	1.0
856	ItRomMR-100	856	['Latium']	Roman Republic	-100	0	3500000.0	730000.0	210000.0	3.0	6.0	4.0	5.0	1400.0		1.0	0.0	1.0	0.0	0.0	0.0	0.0	0.0	0.0	1.0	0.0	1.0	1.0	1.0	1.0	1.0	1.0	1.0	1.0	1.0	1.0	1.0	1.0	1.0		9700.0	20.0	1.0	1.0	1.0	1.0	1.0	1.0	1.0
857	ItRomPr+0	857	['Konya Plain', 'Latium', 'Paris Basin', 'Upper Egypt']	Roman Empire-Principate	0	100	50000000.0	4500000.0	900000.0	8.0	9.0	4.0	7.0	3052.0		1.0	1.0	1.0	1.0	0.0	0.1	state salary	1.0	0.0	1.0	0.0	1.0	1.0	1.0	1.0	1.0	1.0	1.0	1.0	1.0	1.0	1.0	1.0	1.0	96000	189.0	48.0	1.0	1.0	1.0	1.0	1.0	1.0	1.0
858	ItRomPr+100	858	['Konya Plain', 'Latium', 'Paris Basin', 'Upper Egypt']	Roman Empire-Principate	100	200	50000000.0	5800000.0	1000000.0	8.0	9.0	4.0	7.0	3052.0		1.0	1.0	1.0	1.0	0.0	0.1	state salary	1.0	0.0	1.0	0.0	1.0	1.0	1.0	1.0	1.0	1.0	1.0	1.0	1.0	1.0	1.0	1.0	1.0	96000	189.0	48.0	1.0	1.0	1.0	1.0	1.0	1.0	1.0
859	ItRomPr+200	859	['Konya Plain', 'Latium', 'Paris Basin', 'Upper Egypt']	Roman Empire-Principate	200	300	55000000.0	5000000.0	1000000.0	8.0	9.0	4.0	7.0	3052.0		1.0	1.0	1.0	1.0	0.0	0.1	state salary	1.0	0.0	1.0	0.0	1.0	1.0	1.0	1.0	1.0	1.0	1.0	1.0	1.0	1.0	1.0	1.0	1.0	96000	189.0	48.0	1.0	1.0	1.0	1.0	1.0	1.0	1.0
860	ItRomPr+300	860	['Konya Plain', 'Latium', 'Paris Basin', 'Upper Egypt']	Roman Empire-Principate	300	400	55000000.0	5000000.0	1000000.0	8.0	9.0	4.0	7.0	3052.0		1.0	1.0	1.0	1.0	0.0	0.1	state salary	1.0	0.0	1.0	0.0	1.0	1.0	1.0	1.0	1.0	1.0	1.0	1.0	1.0	1.0	1.0	1.0	1.0	96000	189.0	48.0	1.0	1.0	1.0	1.0	1.0	1.0	1.0
861	ItRomRg-700	861	['Latium']	Roman Kingdom	-700	-600	20000.0	1000.0	4000.0	3.0	4.0	1.0	2.0	20.0		0.0	0.0	1.0	0.0	0.0	0.0	0.0	0.0	0.0	0.0	0.0	1.0	1.0	0.0	1.0	1.0	0.0	1.0	1.0	1.0	0.1	1.0	1.0	1.0		61.0		1.0	1.0	1.0	1.0	1.0	1.0	1.0
862	ItRomRg-600	862	['Latium']	Roman Kingdom	-600	-500	20000.0	1000.0	14250.0	3.0	4.0	1.0	2.0	20.0		0.0	0.0	1.0	0.0	0.0	0.0	0.0	0.0	0.0	1.0	0.0	1.0	1.0	0.0	1.0	1.0	0.0	1.0	1.0	1.0	0.1	1.0	1.0	1.0		61.0		1.0	1.0	1.0	1.0	1.0	1.0	1.0
863	ItRomRg-500	863	['Latium']	Roman Kingdom	-500	-400	20000.0	1000.0	14250.0	3.0	4.0	1.0	2.0	20.0		0.0	0.0	1.0	0.0	0.0	0.0	0.0	0.0	0.0	1.0	0.0	1.0	1.0	0.0	1.0	1.0	0.0	1.0	1.0	1.0	0.1	1.0	1.0	1.0		61.0		1.0	1.0	1.0	1.0	1.0	1.0	1.0
864	ItRomWe+400	864	['Latium']	Western Roman Empire	400	500		2000000.0	500000.0	8.0	7.0	8.0	6.0	1200.0		1.0	1.0	1.0	1.0	0.0	0.0	state salary	1.0	1.0	1.0	1.0	1.0	1.0	1.0	1.0	1.0	1.0	1.0	1.0	1.0		1.0	1.0	1.0				1.0	1.0	1.0		1.0	1.0	1.0
865	ItRomWe+500	865	['Latium']	Western Roman Empire	500	600		2000000.0	500000.0	8.0	7.0	8.0	6.0	1200.0		1.0	1.0	1.0	1.0	0.0	0.0	state salary	1.0	1.0	1.0	1.0	1.0	1.0	1.0	1.0	1.0	1.0	1.0	1.0	1.0		1.0	1.0	1.0				1.0	1.0	1.0		1.0	1.0	1.0
866	ItSpolt+600	866	['Latium']	Duchy of Spoleto	600	700
867	ItSpolt+700	867	['Latium']	Duchy of Spoleto	700	800
868	ItSpolt+800	868	['Latium']	Duchy of Spoleto	800	900
869	ItStPet+800	869	['Latium']	Republic of St Peter	800	900	440000.0	50000.0	70000.0	6.0	5.0	5.0	5.0	350.0		1.0	0.1	1.0	0.0	0.0		state	1.0	1.0	1.0	1.0	1.0	1.0		1.0	1.0	1.0	1.0	0.0	1.0	1.0	1.0	1.0	1.0				1.0	1.0	1.0	1.0	1.0	1.0	1.0
870	ItStPet+900	870	['Latium']	Republic of St Peter	900	1000	335000.0	50000.0	40000.0	6.0	5.0	5.0	5.0	350.0		1.0	0.1	1.0	0.0	0.0		state	1.0	1.0	1.0	1.0	1.0	1.0		1.0	1.0	1.0	1.0	0.0	1.0	1.0	1.0	1.0	1.0				1.0	1.0	1.0	1.0	1.0	1.0	1.0
871	ItStPet+1000	871	['Latium']	Republic of St Peter	1000	1100	335000.0	50000.0	40000.0	6.0	5.0	5.0	5.0	350.0		1.0	0.1	1.0	0.0	0.0		state	1.0	1.0	1.0	1.0	1.0	1.0		1.0	1.0	1.0	1.0	0.0	1.0	1.0	1.0	1.0	1.0				1.0	1.0	1.0	1.0	1.0	1.0	1.0
872	JpAshik+1400	872	['Kansai']	Muromachi (Ashikaga)	1400	1500	12500000.0	295000.0	150000.0	6.0	5.0	1.0	6.0		1.0	0.0	1.0	1.0	1.0	0.0	0.0	land	1.0	1.0	1.0		1.0	1.0	1.0	1.0	1.0	1.0		1.0	1.0	1.0	1.0	1.0	1.0			12.5	1.0	1.0	1.0	1.0	1.0	1.0
873	JpAshik+1500	873	['Kansai']	Muromachi (Ashikaga)	1500	1600	17000000.0	295000.0	40000.0	6.0	5.0	1.0	6.0		1.0	0.0	1.0	1.0	1.0	0.0	0.0	land	1.0	1.0	1.0		1.0	1.0	1.0	1.0	1.0	1.0		1.0	1.0	1.0	1.0	1.0	1.0			12.5	1.0	1.0	1.0	1.0	1.0	1.0
874	JpAshik+1600	874	['Kansai']	Muromachi (Ashikaga)	1600	1700	17000000.0	295000.0	40000.0	6.0	5.0	1.0	6.0		1.0	0.0	1.0	1.0	1.0	0.0	0.0	land	1.0	1.0	1.0		1.0	1.0	1.0	1.0	1.0	1.0		1.0	1.0	1.0	1.0	1.0	1.0			12.5	1.0	1.0	1.0	1.0	1.0	1.0
875	JpAsuka+600	875	['Kansai']	Asuka period in Kansai region	600	700	1500000.0	100000.0		5.0	4.0	2.0	4.0			0.0	1.0	1.0	1.0	1.0	1.0	state salary land	1.0		1.0	1.0	1.0	1.0	1.0	1.0	1.0		1.0		1.0	1.0	1.0		1.0		800.0		1.0	1.0	1.0	1.0	1.0	1.0
876	JpAsuka+700	876	['Kansai']	Asuka period in Kansai region	700	800	2000000.0	100000.0		5.0	4.0	2.0	4.0			0.0	1.0	1.0	1.0	1.0	1.0	state salary land	1.0		1.0	1.0	1.0	1.0	1.0	1.0	1.0		1.0		1.0	1.0	1.0		1.0		800.0		1.0	1.0	1.0	1.0	1.0	1.0
877	JpAsuka+800	877	['Kansai']	Asuka period in Kansai region	800	900	2000000.0	100000.0		5.0	4.0	2.0	4.0			0.0	1.0	1.0	1.0	1.0	1.0	state salary land	1.0		1.0	1.0	1.0	1.0	1.0	1.0	1.0		1.0		1.0	1.0	1.0		1.0		800.0		1.0	1.0	1.0	1.0	1.0	1.0
878	JpAzMom+1500	878	['Kansai']	Azuchi–Momoyama	1500	1600	17000000.0	295000.0	300000.0	4.0	5.0	2.0	5.0			0.0	1.0	1.0	1.0	0.1	0.1	state salary	1.0	1.0	1.0		1.0	1.0	1.0	1.0	1.0	1.0	1.0	1.0	1.0	1.0	1.0	1.0	1.0			42.0	1.0	1.0	1.0	1.0	1.0	1.0
879	JpAzMom+1600	879	['Kansai']	Azuchi–Momoyama	1600	1700	22000000.0	295000.0	300000.0	4.0	5.0	2.0	5.0			0.0	1.0	1.0	1.0	0.1	0.1	state salary	1.0	1.0	1.0		1.0	1.0	1.0	1.0	1.0	1.0	1.0	1.0	1.0	1.0	1.0	1.0	1.0			42.0	1.0	1.0	1.0	1.0	1.0	1.0
880	JpAzMom+1700	880	['Kansai']	Azuchi–Momoyama	1700	1800	22000000.0	295000.0	300000.0	4.0	5.0	2.0	5.0			0.0	1.0	1.0	1.0	0.1	0.1	state salary	1.0	1.0	1.0		1.0	1.0	1.0	1.0	1.0	1.0	1.0	1.0	1.0	1.0	1.0	1.0	1.0			42.0	1.0	1.0	1.0	1.0	1.0	1.0
881	JpHeian+800	881	['Kansai']	Heian	800	900	4000000.0	300000.0	200000.0	5.0	4.0	1.0	4.0		1.0	0.0	1.0	1.0	1.0	1.0	1.0	State salary	1.0		1.0	1.0	1.0	1.0	1.0	1.0	1.0	0.0	1.0	1.0	1.0	1.0	1.0	1.0	1.0				1.0	1.0	1.0	1.0	1.0	1.0
882	JpHeian+900	882	['Kansai']	Heian	900	1000	4400000.0	300000.0	200000.0	5.0	4.0	1.0	4.0		1.0	0.0	1.0	1.0	1.0	1.0	1.0	State salary	1.0		1.0	1.0	1.0	1.0	1.0	1.0	1.0	0.0	1.0	1.0	1.0	1.0	1.0	1.0	1.0				1.0	1.0	1.0	1.0	1.0	1.0
883	JpHeian+1000	883	['Kansai']	Heian	1000	1100	4500000.0	300000.0	175000.0	5.0	4.0	1.0	4.0		1.0	0.0	1.0	1.0	1.0	1.0	1.0	State salary	1.0		1.0	1.0	1.0	1.0	1.0	1.0	1.0	0.0	1.0	1.0	1.0	1.0	1.0	1.0	1.0				1.0	1.0	1.0	1.0	1.0	1.0
884	JpHeian+1100	884	['Kansai']	Heian	1100	1200	5500000.0	300000.0	175000.0	5.0	4.0	1.0	4.0		1.0	0.0	1.0	1.0	1.0	1.0	1.0	State salary	1.0		1.0	1.0	1.0	1.0	1.0	1.0	1.0	0.0	1.0	1.0	1.0	1.0	1.0	1.0	1.0				1.0	1.0	1.0	1.0	1.0	1.0
885	JpHeian+1200	885	['Kansai']	Heian	1200	1300	5500000.0	300000.0	150000.0	5.0	4.0	1.0	4.0		1.0	0.0	1.0	1.0	1.0	1.0	1.0	State salary	1.0		1.0	1.0	1.0	1.0	1.0	1.0	1.0	0.0	1.0	1.0	1.0	1.0	1.0	1.0	1.0				1.0	1.0	1.0	1.0	1.0	1.0
886	JpJomo1-13600	886	['Kansai']		-13600	-13500										0.0	0.0	0.0	0.0	0.0	0.0	0.0	0.0	0.0	0.0	0.0						0.1		0.1	0.1	0.1	0.1	0.1						0.1			0.0		0.1
887	JpJomo1-13500	887	['Kansai']		-13500	-13400										0.0	0.0	0.0	0.0	0.0	0.0	0.0	0.0	0.0	0.0	0.0						0.1		0.1	0.1	0.1	0.1	0.1						0.1			0.0		0.1
888	JpJomo1-13400	888	['Kansai']		-13400	-13300										0.0	0.0	0.0	0.0	0.0	0.0	0.0	0.0	0.0	0.0	0.0						0.1		0.1	0.1	0.1	0.1	0.1						0.1			0.0		0.1
889	JpJomo1-13300	889	['Kansai']		-13300	-13200										0.0	0.0	0.0	0.0	0.0	0.0	0.0	0.0	0.0	0.0	0.0						0.1		0.1	0.1	0.1	0.1	0.1						0.1			0.0		0.1
890	JpJomo1-13200	890	['Kansai']		-13200	-13100										0.0	0.0	0.0	0.0	0.0	0.0	0.0	0.0	0.0	0.0	0.0						0.1		0.1	0.1	0.1	0.1	0.1						0.1			0.0		0.1
891	JpJomo1-13100	891	['Kansai']		-13100	-13000										0.0	0.0	0.0	0.0	0.0	0.0	0.0	0.0	0.0	0.0	0.0						0.1		0.1	0.1	0.1	0.1	0.1						0.1			0.0		0.1
892	JpJomo1-13000	892	['Kansai']		-13000	-12900										0.0	0.0	0.0	0.0	0.0	0.0	0.0	0.0	0.0	0.0	0.0						0.1		0.1	0.1	0.1	0.1	0.1						0.1			0.0		0.1
893	JpJomo1-12900	893	['Kansai']		-12900	-12800										0.0	0.0	0.0	0.0	0.0	0.0	0.0	0.0	0.0	0.0	0.0						0.1		0.1	0.1	0.1	0.1	0.1						0.1			0.0		0.1
894	JpJomo1-12800	894	['Kansai']		-12800	-12700										0.0	0.0	0.0	0.0	0.0	0.0	0.0	0.0	0.0	0.0	0.0						0.1		0.1	0.1	0.1	0.1	0.1						0.1			0.0		0.1
895	JpJomo1-12700	895	['Kansai']		-12700	-12600										0.0	0.0	0.0	0.0	0.0	0.0	0.0	0.0	0.0	0.0	0.0						0.1		0.1	0.1	0.1	0.1	0.1						0.1			0.0		0.1
896	JpJomo1-12600	896	['Kansai']		-12600	-12500										0.0	0.0	0.0	0.0	0.0	0.0	0.0	0.0	0.0	0.0	0.0						0.1		0.1	0.1	0.1	0.1	0.1						0.1			0.0		0.1
897	JpJomo1-12500	897	['Kansai']		-12500	-12400										0.0	0.0	0.0	0.0	0.0	0.0	0.0	0.0	0.0	0.0	0.0						0.1		0.1	0.1	0.1	0.1	0.1						0.1			0.0		0.1
898	JpJomo1-12400	898	['Kansai']		-12400	-12300										0.0	0.0	0.0	0.0	0.0	0.0	0.0	0.0	0.0	0.0	0.0						0.1		0.1	0.1	0.1	0.1	0.1						0.1			0.0		0.1
899	JpJomo1-12300	899	['Kansai']		-12300	-12200										0.0	0.0	0.0	0.0	0.0	0.0	0.0	0.0	0.0	0.0	0.0						0.1		0.1	0.1	0.1	0.1	0.1						0.1			0.0		0.1
900	JpJomo1-12200	900	['Kansai']		-12200	-12100										0.0	0.0	0.0	0.0	0.0	0.0	0.0	0.0	0.0	0.0	0.0						0.1		0.1	0.1	0.1	0.1	0.1						0.1			0.0		0.1
901	JpJomo1-12100	901	['Kansai']		-12100	-12000										0.0	0.0	0.0	0.0	0.0	0.0	0.0	0.0	0.0	0.0	0.0						0.1		0.1	0.1	0.1	0.1	0.1						0.1			0.0		0.1
902	JpJomo1-12000	902	['Kansai']		-12000	-11900										0.0	0.0	0.0	0.0	0.0	0.0	0.0	0.0	0.0	0.0	0.0						0.1		0.1	0.1	0.1	0.1	0.1						0.1			0.0		0.1
903	JpJomo1-11900	903	['Kansai']		-11900	-11800										0.0	0.0	0.0	0.0	0.0	0.0	0.0	0.0	0.0	0.0	0.0						0.1		0.1	0.1	0.1	0.1	0.1						0.1			0.0		0.1
904	JpJomo1-11800	904	['Kansai']		-11800	-11700										0.0	0.0	0.0	0.0	0.0	0.0	0.0	0.0	0.0	0.0	0.0						0.1		0.1	0.1	0.1	0.1	0.1						0.1			0.0		0.1
905	JpJomo1-11700	905	['Kansai']		-11700	-11600										0.0	0.0	0.0	0.0	0.0	0.0	0.0	0.0	0.0	0.0	0.0						0.1		0.1	0.1	0.1	0.1	0.1						0.1			0.0		0.1
906	JpJomo1-11600	906	['Kansai']		-11600	-11500										0.0	0.0	0.0	0.0	0.0	0.0	0.0	0.0	0.0	0.0	0.0						0.1		0.1	0.1	0.1	0.1	0.1						0.1			0.0		0.1
907	JpJomo1-11500	907	['Kansai']		-11500	-11400										0.0	0.0	0.0	0.0	0.0	0.0	0.0	0.0	0.0	0.0	0.0						0.1		0.1	0.1	0.1	0.1	0.1						0.1			0.0		0.1
908	JpJomo1-11400	908	['Kansai']		-11400	-11300										0.0	0.0	0.0	0.0	0.0	0.0	0.0	0.0	0.0	0.0	0.0						0.1		0.1	0.1	0.1	0.1	0.1						0.1			0.0		0.1
909	JpJomo1-11300	909	['Kansai']		-11300	-11200										0.0	0.0	0.0	0.0	0.0	0.0	0.0	0.0	0.0	0.0	0.0						0.1		0.1	0.1	0.1	0.1	0.1						0.1			0.0		0.1
910	JpJomo1-11200	910	['Kansai']		-11200	-11100										0.0	0.0	0.0	0.0	0.0	0.0	0.0	0.0	0.0	0.0	0.0						0.1		0.1	0.1	0.1	0.1	0.1						0.1			0.0		0.1
911	JpJomo1-11100	911	['Kansai']		-11100	-11000										0.0	0.0	0.0	0.0	0.0	0.0	0.0	0.0	0.0	0.0	0.0						0.1		0.1	0.1	0.1	0.1	0.1						0.1			0.0		0.1
912	JpJomo1-11000	912	['Kansai']		-11000	-10900										0.0	0.0	0.0	0.0	0.0	0.0	0.0	0.0	0.0	0.0	0.0						0.1		0.1	0.1	0.1	0.1	0.1						0.1			0.0		0.1
913	JpJomo1-10900	913	['Kansai']		-10900	-10800										0.0	0.0	0.0	0.0	0.0	0.0	0.0	0.0	0.0	0.0	0.0						0.1		0.1	0.1	0.1	0.1	0.1						0.1			0.0		0.1
914	JpJomo1-10800	914	['Kansai']		-10800	-10700										0.0	0.0	0.0	0.0	0.0	0.0	0.0	0.0	0.0	0.0	0.0						0.1		0.1	0.1	0.1	0.1	0.1						0.1			0.0		0.1
915	JpJomo1-10700	915	['Kansai']		-10700	-10600										0.0	0.0	0.0	0.0	0.0	0.0	0.0	0.0	0.0	0.0	0.0						0.1		0.1	0.1	0.1	0.1	0.1						0.1			0.0		0.1
916	JpJomo1-10600	916	['Kansai']		-10600	-10500										0.0	0.0	0.0	0.0	0.0	0.0	0.0	0.0	0.0	0.0	0.0						0.1		0.1	0.1	0.1	0.1	0.1						0.1			0.0		0.1
917	JpJomo1-10500	917	['Kansai']		-10500	-10400										0.0	0.0	0.0	0.0	0.0	0.0	0.0	0.0	0.0	0.0	0.0						0.1		0.1	0.1	0.1	0.1	0.1						0.1			0.0		0.1
918	JpJomo1-10400	918	['Kansai']		-10400	-10300										0.0	0.0	0.0	0.0	0.0	0.0	0.0	0.0	0.0	0.0	0.0						0.1		0.1	0.1	0.1	0.1	0.1						0.1			0.0		0.1
919	JpJomo1-10300	919	['Kansai']		-10300	-10200										0.0	0.0	0.0	0.0	0.0	0.0	0.0	0.0	0.0	0.0	0.0						0.1		0.1	0.1	0.1	0.1	0.1						0.1			0.0		0.1
920	JpJomo1-10200	920	['Kansai']		-10200	-10100										0.0	0.0	0.0	0.0	0.0	0.0	0.0	0.0	0.0	0.0	0.0						0.1		0.1	0.1	0.1	0.1	0.1						0.1			0.0		0.1
921	JpJomo1-10100	921	['Kansai']		-10100	-10000										0.0	0.0	0.0	0.0	0.0	0.0	0.0	0.0	0.0	0.0	0.0						0.1		0.1	0.1	0.1	0.1	0.1						0.1			0.0		0.1
922	JpJomo1-10000	922	['Kansai']		-10000	-9900										0.0	0.0	0.0	0.0	0.0	0.0	0.0	0.0	0.0	0.0	0.0						0.1		0.1	0.1	0.1	0.1	0.1						0.1			0.0		0.1
923	JpJomo1-9900	923	['Kansai']		-9900	-9800										0.0	0.0	0.0	0.0	0.0	0.0	0.0	0.0	0.0	0.0	0.0						0.1		0.1	0.1	0.1	0.1	0.1						0.1			0.0		0.1
924	JpJomo1-9800	924	['Kansai']		-9800	-9700										0.0	0.0	0.0	0.0	0.0	0.0	0.0	0.0	0.0	0.0	0.0						0.1		0.1	0.1	0.1	0.1	0.1						0.1			0.0		0.1
925	JpJomo1-9700	925	['Kansai']		-9700	-9600										0.0	0.0	0.0	0.0	0.0	0.0	0.0	0.0	0.0	0.0	0.0						0.1		0.1	0.1	0.1	0.1	0.1						0.1			0.0		0.1
926	JpJomo1-9600	926	['Kansai']		-9600	-9500										0.0	0.0	0.0	0.0	0.0	0.0	0.0	0.0	0.0	0.0	0.0						0.1		0.1	0.1	0.1	0.1	0.1						0.1			0.0		0.1
927	JpJomo1-9500	927	['Kansai']		-9500	-9400										0.0	0.0	0.0	0.0	0.0	0.0	0.0	0.0	0.0	0.0	0.0						0.1		0.1	0.1	0.1	0.1	0.1						0.1			0.0		0.1
928	JpJomo1-9400	928	['Kansai']		-9400	-9300										0.0	0.0	0.0	0.0	0.0	0.0	0.0	0.0	0.0	0.0	0.0						0.1		0.1	0.1	0.1	0.1	0.1						0.1			0.0		0.1
929	JpJomo1-9300	929	['Kansai']		-9300	-9200										0.0	0.0	0.0	0.0	0.0	0.0	0.0	0.0	0.0	0.0	0.0						0.1		0.1	0.1	0.1	0.1	0.1						0.1			0.0		0.1
930	JpJomo1-9200	930	['Kansai']		-9200	-9100										0.0	0.0	0.0	0.0	0.0	0.0	0.0	0.0	0.0	0.0	0.0						0.1		0.1	0.1	0.1	0.1	0.1						0.1			0.0		0.1
931	JpJomo2-9200	931	['Kansai']		-9200	-9100							2.0			0.0	0.0	0.0	0.0	0.0	0.0	0.0	0.0	0.0	0.0	0.0						0.1		0.1	0.1	0.1	0.1	0.1						0.1			0.0		0.1
932	JpJomo2-9100	932	['Kansai']		-9100	-9000							2.0			0.0	0.0	0.0	0.0	0.0	0.0	0.0	0.0	0.0	0.0	0.0						0.1		0.1	0.1	0.1	0.1	0.1						0.1			0.0		0.1
933	JpJomo2-9000	933	['Kansai']		-9000	-8900							2.0			0.0	0.0	0.0	0.0	0.0	0.0	0.0	0.0	0.0	0.0	0.0						0.1		0.1	0.1	0.1	0.1	0.1						0.1			0.0		0.1
934	JpJomo2-8900	934	['Kansai']		-8900	-8800							2.0			0.0	0.0	0.0	0.0	0.0	0.0	0.0	0.0	0.0	0.0	0.0						0.1		0.1	0.1	0.1	0.1	0.1						0.1			0.0		0.1
935	JpJomo2-8800	935	['Kansai']		-8800	-8700							2.0			0.0	0.0	0.0	0.0	0.0	0.0	0.0	0.0	0.0	0.0	0.0						0.1		0.1	0.1	0.1	0.1	0.1						0.1			0.0		0.1
936	JpJomo2-8700	936	['Kansai']		-8700	-8600							2.0			0.0	0.0	0.0	0.0	0.0	0.0	0.0	0.0	0.0	0.0	0.0						0.1		0.1	0.1	0.1	0.1	0.1						0.1			0.0		0.1
937	JpJomo2-8600	937	['Kansai']		-8600	-8500							2.0			0.0	0.0	0.0	0.0	0.0	0.0	0.0	0.0	0.0	0.0	0.0						0.1		0.1	0.1	0.1	0.1	0.1						0.1			0.0		0.1
938	JpJomo2-8500	938	['Kansai']		-8500	-8400							2.0			0.0	0.0	0.0	0.0	0.0	0.0	0.0	0.0	0.0	0.0	0.0						0.1		0.1	0.1	0.1	0.1	0.1						0.1			0.0		0.1
939	JpJomo2-8400	939	['Kansai']		-8400	-8300							2.0			0.0	0.0	0.0	0.0	0.0	0.0	0.0	0.0	0.0	0.0	0.0						0.1		0.1	0.1	0.1	0.1	0.1						0.1			0.0		0.1
940	JpJomo2-8300	940	['Kansai']		-8300	-8200							2.0			0.0	0.0	0.0	0.0	0.0	0.0	0.0	0.0	0.0	0.0	0.0						0.1		0.1	0.1	0.1	0.1	0.1						0.1			0.0		0.1
941	JpJomo2-8200	941	['Kansai']		-8200	-8100							2.0			0.0	0.0	0.0	0.0	0.0	0.0	0.0	0.0	0.0	0.0	0.0						0.1		0.1	0.1	0.1	0.1	0.1						0.1			0.0		0.1
942	JpJomo2-8100	942	['Kansai']		-8100	-8000							2.0			0.0	0.0	0.0	0.0	0.0	0.0	0.0	0.0	0.0	0.0	0.0						0.1		0.1	0.1	0.1	0.1	0.1						0.1			0.0		0.1
943	JpJomo2-8000	943	['Kansai']		-8000	-7900							2.0			0.0	0.0	0.0	0.0	0.0	0.0	0.0	0.0	0.0	0.0	0.0						0.1		0.1	0.1	0.1	0.1	0.1						0.1			0.0		0.1
944	JpJomo2-7900	944	['Kansai']		-7900	-7800							2.0			0.0	0.0	0.0	0.0	0.0	0.0	0.0	0.0	0.0	0.0	0.0						0.1		0.1	0.1	0.1	0.1	0.1						0.1			0.0		0.1
945	JpJomo2-7800	945	['Kansai']		-7800	-7700							2.0			0.0	0.0	0.0	0.0	0.0	0.0	0.0	0.0	0.0	0.0	0.0						0.1		0.1	0.1	0.1	0.1	0.1						0.1			0.0		0.1
946	JpJomo2-7700	946	['Kansai']		-7700	-7600							2.0			0.0	0.0	0.0	0.0	0.0	0.0	0.0	0.0	0.0	0.0	0.0						0.1		0.1	0.1	0.1	0.1	0.1						0.1			0.0		0.1
947	JpJomo2-7600	947	['Kansai']		-7600	-7500							2.0			0.0	0.0	0.0	0.0	0.0	0.0	0.0	0.0	0.0	0.0	0.0						0.1		0.1	0.1	0.1	0.1	0.1						0.1			0.0		0.1
948	JpJomo2-7500	948	['Kansai']		-7500	-7400							2.0			0.0	0.0	0.0	0.0	0.0	0.0	0.0	0.0	0.0	0.0	0.0						0.1		0.1	0.1	0.1	0.1	0.1						0.1			0.0		0.1
949	JpJomo2-7400	949	['Kansai']		-7400	-7300							2.0			0.0	0.0	0.0	0.0	0.0	0.0	0.0	0.0	0.0	0.0	0.0						0.1		0.1	0.1	0.1	0.1	0.1						0.1			0.0		0.1
950	JpJomo2-7300	950	['Kansai']		-7300	-7200							2.0			0.0	0.0	0.0	0.0	0.0	0.0	0.0	0.0	0.0	0.0	0.0						0.1		0.1	0.1	0.1	0.1	0.1						0.1			0.0		0.1
951	JpJomo2-7200	951	['Kansai']		-7200	-7100							2.0			0.0	0.0	0.0	0.0	0.0	0.0	0.0	0.0	0.0	0.0	0.0						0.1		0.1	0.1	0.1	0.1	0.1						0.1			0.0		0.1
952	JpJomo2-7100	952	['Kansai']		-7100	-7000							2.0			0.0	0.0	0.0	0.0	0.0	0.0	0.0	0.0	0.0	0.0	0.0						0.1		0.1	0.1	0.1	0.1	0.1						0.1			0.0		0.1
953	JpJomo2-7000	953	['Kansai']		-7000	-6900							2.0			0.0	0.0	0.0	0.0	0.0	0.0	0.0	0.0	0.0	0.0	0.0						0.1		0.1	0.1	0.1	0.1	0.1						0.1			0.0		0.1
954	JpJomo2-6900	954	['Kansai']		-6900	-6800							2.0			0.0	0.0	0.0	0.0	0.0	0.0	0.0	0.0	0.0	0.0	0.0						0.1		0.1	0.1	0.1	0.1	0.1						0.1			0.0		0.1
955	JpJomo2-6800	955	['Kansai']		-6800	-6700							2.0			0.0	0.0	0.0	0.0	0.0	0.0	0.0	0.0	0.0	0.0	0.0						0.1		0.1	0.1	0.1	0.1	0.1						0.1			0.0		0.1
956	JpJomo2-6700	956	['Kansai']		-6700	-6600							2.0			0.0	0.0	0.0	0.0	0.0	0.0	0.0	0.0	0.0	0.0	0.0						0.1		0.1	0.1	0.1	0.1	0.1						0.1			0.0		0.1
957	JpJomo2-6600	957	['Kansai']		-6600	-6500							2.0			0.0	0.0	0.0	0.0	0.0	0.0	0.0	0.0	0.0	0.0	0.0						0.1		0.1	0.1	0.1	0.1	0.1						0.1			0.0		0.1
958	JpJomo2-6500	958	['Kansai']		-6500	-6400							2.0			0.0	0.0	0.0	0.0	0.0	0.0	0.0	0.0	0.0	0.0	0.0						0.1		0.1	0.1	0.1	0.1	0.1						0.1			0.0		0.1
959	JpJomo2-6400	959	['Kansai']		-6400	-6300							2.0			0.0	0.0	0.0	0.0	0.0	0.0	0.0	0.0	0.0	0.0	0.0						0.1		0.1	0.1	0.1	0.1	0.1						0.1			0.0		0.1
960	JpJomo2-6300	960	['Kansai']		-6300	-6200							2.0			0.0	0.0	0.0	0.0	0.0	0.0	0.0	0.0	0.0	0.0	0.0						0.1		0.1	0.1	0.1	0.1	0.1						0.1			0.0		0.1
961	JpJomo2-6200	961	['Kansai']		-6200	-6100							2.0			0.0	0.0	0.0	0.0	0.0	0.0	0.0	0.0	0.0	0.0	0.0						0.1		0.1	0.1	0.1	0.1	0.1						0.1			0.0		0.1
962	JpJomo2-6100	962	['Kansai']		-6100	-6000							2.0			0.0	0.0	0.0	0.0	0.0	0.0	0.0	0.0	0.0	0.0	0.0						0.1		0.1	0.1	0.1	0.1	0.1						0.1			0.0		0.1
963	JpJomo2-6000	963	['Kansai']		-6000	-5900							2.0			0.0	0.0	0.0	0.0	0.0	0.0	0.0	0.0	0.0	0.0	0.0						0.1		0.1	0.1	0.1	0.1	0.1						0.1			0.0		0.1
964	JpJomo2-5900	964	['Kansai']		-5900	-5800							2.0			0.0	0.0	0.0	0.0	0.0	0.0	0.0	0.0	0.0	0.0	0.0						0.1		0.1	0.1	0.1	0.1	0.1						0.1			0.0		0.1
965	JpJomo2-5800	965	['Kansai']		-5800	-5700							2.0			0.0	0.0	0.0	0.0	0.0	0.0	0.0	0.0	0.0	0.0	0.0						0.1		0.1	0.1	0.1	0.1	0.1						0.1			0.0		0.1
966	JpJomo2-5700	966	['Kansai']		-5700	-5600							2.0			0.0	0.0	0.0	0.0	0.0	0.0	0.0	0.0	0.0	0.0	0.0						0.1		0.1	0.1	0.1	0.1	0.1						0.1			0.0		0.1
967	JpJomo2-5600	967	['Kansai']		-5600	-5500							2.0			0.0	0.0	0.0	0.0	0.0	0.0	0.0	0.0	0.0	0.0	0.0						0.1		0.1	0.1	0.1	0.1	0.1						0.1			0.0		0.1
968	JpJomo2-5500	968	['Kansai']		-5500	-5400							2.0			0.0	0.0	0.0	0.0	0.0	0.0	0.0	0.0	0.0	0.0	0.0						0.1		0.1	0.1	0.1	0.1	0.1						0.1			0.0		0.1
969	JpJomo2-5400	969	['Kansai']		-5400	-5300							2.0			0.0	0.0	0.0	0.0	0.0	0.0	0.0	0.0	0.0	0.0	0.0						0.1		0.1	0.1	0.1	0.1	0.1						0.1			0.0		0.1
970	JpJomo2-5300	970	['Kansai']		-5300	-5200							2.0			0.0	0.0	0.0	0.0	0.0	0.0	0.0	0.0	0.0	0.0	0.0						0.1		0.1	0.1	0.1	0.1	0.1						0.1			0.0		0.1
971	JpJomo3-5300	971	['Kansai']		-5300	-5200							2.0			0.0	0.0	0.0	0.0	0.0	0.0	0.0	0.0	0.0	0.0	0.0		1.0		1.0		0.1		0.0	0.1	0.1	0.1	0.1	1.0					0.1			0.0		0.1
972	JpJomo3-5200	972	['Kansai']		-5200	-5100							2.0			0.0	0.0	0.0	0.0	0.0	0.0	0.0	0.0	0.0	0.0	0.0		1.0		1.0		0.1		0.0	0.1	0.1	0.1	0.1	1.0					0.1			0.0		0.1
973	JpJomo3-5100	973	['Kansai']		-5100	-5000							2.0			0.0	0.0	0.0	0.0	0.0	0.0	0.0	0.0	0.0	0.0	0.0		1.0		1.0		0.1		0.0	0.1	0.1	0.1	0.1	1.0					0.1			0.0		0.1
974	JpJomo3-5000	974	['Kansai']		-5000	-4900							2.0			0.0	0.0	0.0	0.0	0.0	0.0	0.0	0.0	0.0	0.0	0.0		1.0		1.0		0.1		0.0	0.1	0.1	0.1	0.1	1.0					0.1			0.0		0.1
975	JpJomo3-4900	975	['Kansai']		-4900	-4800							2.0			0.0	0.0	0.0	0.0	0.0	0.0	0.0	0.0	0.0	0.0	0.0		1.0		1.0		0.1		0.0	0.1	0.1	0.1	0.1	1.0					0.1			0.0		0.1
976	JpJomo3-4800	976	['Kansai']		-4800	-4700							2.0			0.0	0.0	0.0	0.0	0.0	0.0	0.0	0.0	0.0	0.0	0.0		1.0		1.0		0.1		0.0	0.1	0.1	0.1	0.1	1.0					0.1			0.0		0.1
977	JpJomo3-4700	977	['Kansai']		-4700	-4600							2.0			0.0	0.0	0.0	0.0	0.0	0.0	0.0	0.0	0.0	0.0	0.0		1.0		1.0		0.1		0.0	0.1	0.1	0.1	0.1	1.0					0.1			0.0		0.1
978	JpJomo3-4600	978	['Kansai']		-4600	-4500							2.0			0.0	0.0	0.0	0.0	0.0	0.0	0.0	0.0	0.0	0.0	0.0		1.0		1.0		0.1		0.0	0.1	0.1	0.1	0.1	1.0					0.1			0.0		0.1
979	JpJomo3-4500	979	['Kansai']		-4500	-4400							2.0			0.0	0.0	0.0	0.0	0.0	0.0	0.0	0.0	0.0	0.0	0.0		1.0		1.0		0.1		0.0	0.1	0.1	0.1	0.1	1.0					0.1			0.0		0.1
980	JpJomo3-4400	980	['Kansai']		-4400	-4300							2.0			0.0	0.0	0.0	0.0	0.0	0.0	0.0	0.0	0.0	0.0	0.0		1.0		1.0		0.1		0.0	0.1	0.1	0.1	0.1	1.0					0.1			0.0		0.1
981	JpJomo3-4300	981	['Kansai']		-4300	-4200							2.0			0.0	0.0	0.0	0.0	0.0	0.0	0.0	0.0	0.0	0.0	0.0		1.0		1.0		0.1		0.0	0.1	0.1	0.1	0.1	1.0					0.1			0.0		0.1
982	JpJomo3-4200	982	['Kansai']		-4200	-4100							2.0			0.0	0.0	0.0	0.0	0.0	0.0	0.0	0.0	0.0	0.0	0.0		1.0		1.0		0.1		0.0	0.1	0.1	0.1	0.1	1.0					0.1			0.0		0.1
983	JpJomo3-4100	983	['Kansai']		-4100	-4000							2.0			0.0	0.0	0.0	0.0	0.0	0.0	0.0	0.0	0.0	0.0	0.0		1.0		1.0		0.1		0.0	0.1	0.1	0.1	0.1	1.0					0.1			0.0		0.1
984	JpJomo3-4000	984	['Kansai']		-4000	-3900							2.0			0.0	0.0	0.0	0.0	0.0	0.0	0.0	0.0	0.0	0.0	0.0		1.0		1.0		0.1		0.0	0.1	0.1	0.1	0.1	1.0					0.1			0.0		0.1
985	JpJomo3-3900	985	['Kansai']		-3900	-3800							2.0			0.0	0.0	0.0	0.0	0.0	0.0	0.0	0.0	0.0	0.0	0.0		1.0		1.0		0.1		0.0	0.1	0.1	0.1	0.1	1.0					0.1			0.0		0.1
986	JpJomo3-3800	986	['Kansai']		-3800	-3700							2.0			0.0	0.0	0.0	0.0	0.0	0.0	0.0	0.0	0.0	0.0	0.0		1.0		1.0		0.1		0.0	0.1	0.1	0.1	0.1	1.0					0.1			0.0		0.1
987	JpJomo3-3700	987	['Kansai']		-3700	-3600							2.0			0.0	0.0	0.0	0.0	0.0	0.0	0.0	0.0	0.0	0.0	0.0		1.0		1.0		0.1		0.0	0.1	0.1	0.1	0.1	1.0					0.1			0.0		0.1
988	JpJomo3-3600	988	['Kansai']		-3600	-3500							2.0			0.0	0.0	0.0	0.0	0.0	0.0	0.0	0.0	0.0	0.0	0.0		1.0		1.0		0.1		0.0	0.1	0.1	0.1	0.1	1.0					0.1			0.0		0.1
989	JpJomo3-3500	989	['Kansai']		-3500	-3400							2.0			0.0	0.0	0.0	0.0	0.0	0.0	0.0	0.0	0.0	0.0	0.0		1.0		1.0		0.1		0.0	0.1	0.1	0.1	0.1	1.0					0.1			0.0		0.1
990	JpJomo4+2500	990	['Kansai']		2500	2600							2.0			0.0	0.0	0.0	0.0	0.0	0.0	0.0	0.0	0.0	0.0	0.0		0.0		1.0	1.0	0.1		0.0	0.1	0.1	0.1	0.1	1.0					0.1	1.0		0.0		0.1
991	JpJomo4+2600	991	['Kansai']		2600	2700							2.0			0.0	0.0	0.0	0.0	0.0	0.0	0.0	0.0	0.0	0.0	0.0		0.0		1.0	1.0	0.1		0.0	0.1	0.1	0.1	0.1	1.0					0.1	1.0		0.0		0.1
992	JpJomo4+2700	992	['Kansai']		2700	2800							2.0			0.0	0.0	0.0	0.0	0.0	0.0	0.0	0.0	0.0	0.0	0.0		0.0		1.0	1.0	0.1		0.0	0.1	0.1	0.1	0.1	1.0					0.1	1.0		0.0		0.1
993	JpJomo4+2800	993	['Kansai']		2800	2900							2.0			0.0	0.0	0.0	0.0	0.0	0.0	0.0	0.0	0.0	0.0	0.0		0.0		1.0	1.0	0.1		0.0	0.1	0.1	0.1	0.1	1.0					0.1	1.0		0.0		0.1
994	JpJomo4+2900	994	['Kansai']		2900	3000							2.0			0.0	0.0	0.0	0.0	0.0	0.0	0.0	0.0	0.0	0.0	0.0		0.0		1.0	1.0	0.1		0.0	0.1	0.1	0.1	0.1	1.0					0.1	1.0		0.0		0.1
995	JpJomo4+3000	995	['Kansai']		3000	3100							2.0			0.0	0.0	0.0	0.0	0.0	0.0	0.0	0.0	0.0	0.0	0.0		0.0		1.0	1.0	0.1		0.0	0.1	0.1	0.1	0.1	1.0					0.1	1.0		0.0		0.1
996	JpJomo4+3100	996	['Kansai']		3100	3200							2.0			0.0	0.0	0.0	0.0	0.0	0.0	0.0	0.0	0.0	0.0	0.0		0.0		1.0	1.0	0.1		0.0	0.1	0.1	0.1	0.1	1.0					0.1	1.0		0.0		0.1
997	JpJomo4+3200	997	['Kansai']		3200	3300							2.0			0.0	0.0	0.0	0.0	0.0	0.0	0.0	0.0	0.0	0.0	0.0		0.0		1.0	1.0	0.1		0.0	0.1	0.1	0.1	0.1	1.0					0.1	1.0		0.0		0.1
998	JpJomo4+3300	998	['Kansai']		3300	3400							2.0			0.0	0.0	0.0	0.0	0.0	0.0	0.0	0.0	0.0	0.0	0.0		0.0		1.0	1.0	0.1		0.0	0.1	0.1	0.1	0.1	1.0					0.1	1.0		0.0		0.1
999	JpJomo4+3400	999	['Kansai']		3400	3500							2.0			0.0	0.0	0.0	0.0	0.0	0.0	0.0	0.0	0.0	0.0	0.0		0.0		1.0	1.0	0.1		0.0	0.1	0.1	0.1	0.1	1.0					0.1	1.0		0.0		0.1
1000	JpJomo4+3500	1000	['Kansai']		3500	3600							2.0			0.0	0.0	0.0	0.0	0.0	0.0	0.0	0.0	0.0	0.0	0.0		0.0		1.0	1.0	0.1		0.0	0.1	0.1	0.1	0.1	1.0					0.1	1.0		0.0		0.1
1001	JpJomo5-2500	1001	['Kansai']		-2500	-2400						1.0				0.0	0.0	0.0	0.0	0.0	0.0	0.0	0.0	0.0	0.0	0.0		1.0		1.0	1.0	0.1		0.0	0.1	0.1	0.1	0.1	1.0		30.0			0.1	1.0		0.0	1.0	0.1
1002	JpJomo5-2400	1002	['Kansai']		-2400	-2300						1.0				0.0	0.0	0.0	0.0	0.0	0.0	0.0	0.0	0.0	0.0	0.0		1.0		1.0	1.0	0.1		0.0	0.1	0.1	0.1	0.1	1.0		30.0			0.1	1.0		0.0	1.0	0.1
1003	JpJomo5-2300	1003	['Kansai']		-2300	-2200						1.0				0.0	0.0	0.0	0.0	0.0	0.0	0.0	0.0	0.0	0.0	0.0		1.0		1.0	1.0	0.1		0.0	0.1	0.1	0.1	0.1	1.0		30.0			0.1	1.0		0.0	1.0	0.1
1004	JpJomo5-2200	1004	['Kansai']		-2200	-2100						1.0				0.0	0.0	0.0	0.0	0.0	0.0	0.0	0.0	0.0	0.0	0.0		1.0		1.0	1.0	0.1		0.0	0.1	0.1	0.1	0.1	1.0		30.0			0.1	1.0		0.0	1.0	0.1
1005	JpJomo5-2100	1005	['Kansai']		-2100	-2000						1.0				0.0	0.0	0.0	0.0	0.0	0.0	0.0	0.0	0.0	0.0	0.0		1.0		1.0	1.0	0.1		0.0	0.1	0.1	0.1	0.1	1.0		30.0			0.1	1.0		0.0	1.0	0.1
1006	JpJomo5-2000	1006	['Kansai']		-2000	-1900						1.0				0.0	0.0	0.0	0.0	0.0	0.0	0.0	0.0	0.0	0.0	0.0		1.0		1.0	1.0	0.1		0.0	0.1	0.1	0.1	0.1	1.0		30.0			0.1	1.0		0.0	1.0	0.1
1007	JpJomo5-1900	1007	['Kansai']		-1900	-1800						1.0				0.0	0.0	0.0	0.0	0.0	0.0	0.0	0.0	0.0	0.0	0.0		1.0		1.0	1.0	0.1		0.0	0.1	0.1	0.1	0.1	1.0		30.0			0.1	1.0		0.0	1.0	0.1
1008	JpJomo5-1800	1008	['Kansai']		-1800	-1700						1.0				0.0	0.0	0.0	0.0	0.0	0.0	0.0	0.0	0.0	0.0	0.0		1.0		1.0	1.0	0.1		0.0	0.1	0.1	0.1	0.1	1.0		30.0			0.1	1.0		0.0	1.0	0.1
1009	JpJomo5-1700	1009	['Kansai']		-1700	-1600						1.0				0.0	0.0	0.0	0.0	0.0	0.0	0.0	0.0	0.0	0.0	0.0		1.0		1.0	1.0	0.1		0.0	0.1	0.1	0.1	0.1	1.0		30.0			0.1	1.0		0.0	1.0	0.1
1010	JpJomo5-1600	1010	['Kansai']		-1600	-1500						1.0				0.0	0.0	0.0	0.0	0.0	0.0	0.0	0.0	0.0	0.0	0.0		1.0		1.0	1.0	0.1		0.0	0.1	0.1	0.1	0.1	1.0		30.0			0.1	1.0		0.0	1.0	0.1
1011	JpJomo5-1500	1011	['Kansai']		-1500	-1400						1.0				0.0	0.0	0.0	0.0	0.0	0.0	0.0	0.0	0.0	0.0	0.0		1.0		1.0	1.0	0.1		0.0	0.1	0.1	0.1	0.1	1.0		30.0			0.1	1.0		0.0	1.0	0.1
1012	JpJomo5-1400	1012	['Kansai']		-1400	-1300						1.0				0.0	0.0	0.0	0.0	0.0	0.0	0.0	0.0	0.0	0.0	0.0		1.0		1.0	1.0	0.1		0.0	0.1	0.1	0.1	0.1	1.0		30.0			0.1	1.0		0.0	1.0	0.1
1013	JpJomo5-1300	1013	['Kansai']		-1300	-1200						1.0				0.0	0.0	0.0	0.0	0.0	0.0	0.0	0.0	0.0	0.0	0.0		1.0		1.0	1.0	0.1		0.0	0.1	0.1	0.1	0.1	1.0		30.0			0.1	1.0		0.0	1.0	0.1
1014	JpJomo5-1200	1014	['Kansai']		-1200	-1100						1.0				0.0	0.0	0.0	0.0	0.0	0.0	0.0	0.0	0.0	0.0	0.0		1.0		1.0	1.0	0.1		0.0	0.1	0.1	0.1	0.1	1.0		30.0			0.1	1.0		0.0	1.0	0.1
1015	JpKamak+1200	1015	['Kansai']	Kamakura Shogunate	1200	1300	5500000.0	295000.0	100000.0	6.0	4.0	3.0	5.0			0.0	1.0	1.0	1.0	0.1	0.0	land	1.0	1.0	1.0	1.0	1.0	1.0	1.0	1.0	1.0			1.0	1.0	1.0	1.0	1.0	1.0				1.0	1.0	1.0	1.0	1.0	1.0
1016	JpKamak+1300	1016	['Kansai']	Kamakura Shogunate	1300	1400	5700000.0	295000.0	100000.0	6.0	4.0	3.0	5.0			0.0	1.0	1.0	1.0	0.1	0.0	land	1.0	1.0	1.0	1.0	1.0	1.0	1.0	1.0	1.0			1.0	1.0	1.0	1.0	1.0	1.0				1.0	1.0	1.0	1.0	1.0	1.0
1017	JpKamak+1400	1017	['Kansai']	Kamakura Shogunate	1400	1500	5700000.0	295000.0	100000.0	6.0	4.0	3.0	5.0			0.0	1.0	1.0	1.0	0.1	0.0	land	1.0	1.0	1.0	1.0	1.0	1.0	1.0	1.0	1.0			1.0	1.0	1.0	1.0	1.0	1.0				1.0	1.0	1.0	1.0	1.0	1.0
1018	JpKemmu+1300	1018	['Kansai']	Kemmu Restoration	1300	1400	975000.0	295000.0	200000.0		5.0	3.0	5.0			0.0	1.0	1.0	1.0	0.1	1.0	land	1.0	1.0	1.0	1.0	1.0	1.0	1.0	1.0	1.0			1.0	1.0	1.0	1.0	1.0	1.0				1.0	1.0	1.0	1.0	1.0	1.0
1019	JpKemmu+1400	1019	['Kansai']	Kemmu Restoration	1400	1500	975000.0	295000.0	200000.0		5.0	3.0	5.0			0.0	1.0	1.0	1.0	0.1	1.0	land	1.0	1.0	1.0	1.0	1.0	1.0	1.0	1.0	1.0			1.0	1.0	1.0	1.0	1.0	1.0				1.0	1.0	1.0	1.0	1.0	1.0
1020	JpKofun+300	1020	['Kansai']	Kofun period in Kansai region	300	400	150000.0	4000.0		3.0	3.0	1.0	3.0		1.0	0.0	1.0	1.0	1.0	0.1			1.0					1.0	0.1	1.0	1.0		1.0		1.0	1.0	0.0		1.0		486.0	33.0	1.0	0.0	1.0	1.0	0.0	1.0
1021	JpKofun+400	1021	['Kansai']	Kofun period in Kansai region	400	500	200000.0	4000.0		3.0	3.0	1.0	3.0		1.0	0.0	1.0	1.0	1.0	0.1			1.0					1.0	0.1	1.0	1.0		1.0		1.0	1.0	0.0		1.0		486.0	33.0	1.0	0.0	1.0	1.0	0.0	1.0
1022	JpKofun+500	1022	['Kansai']	Kofun period in Kansai region	500	600	250000.0	4000.0		3.0	3.0	1.0	3.0		1.0	0.0	1.0	1.0	1.0	0.1			1.0					1.0	0.1	1.0	1.0		1.0		1.0	1.0	0.0		1.0		486.0	33.0	1.0	1.0	1.0	1.0	0.0	1.0
1023	JpKofun+600	1023	['Kansai']	Kofun period in Kansai region	600	700	1500000.0	100000.0		4.0	4.0	1.0	3.0		1.0	0.0	1.0	1.0	1.0	0.1			1.0					1.0	0.1	1.0	1.0		1.0		1.0	1.0	1.0		1.0		486.0	33.0	1.0	1.0	1.0	1.0	1.0	1.0
1024	JpKofun+700	1024	['Kansai']	Kofun period in Kansai region	700	800	1750000.0	100000.0		4.0	4.0	1.0	3.0		1.0	0.0	1.0	1.0	1.0	0.1			1.0					1.0	0.1	1.0	1.0		1.0		1.0	1.0	1.0		1.0		486.0	33.0	1.0	1.0	1.0	1.0	1.0	1.0
1025	JpKofun+800	1025	['Kansai']	Kofun period in Kansai region	800	900	1750000.0	100000.0		4.0	4.0	1.0	3.0		1.0	0.0	1.0	1.0	1.0	0.1			1.0					1.0	0.1	1.0	1.0		1.0		1.0	1.0	1.0		1.0		486.0	33.0	1.0	1.0	1.0	1.0	1.0	1.0
1026	JpNara+700	1026	['Kansai']	Nara	700	800	5800000.0		100000.0	5.0			4.0			0.0	1.0	1.0	1.0	1.0	1.0	land	1.0		1.0	1.0	1.0	1.0	1.0	1.0	1.0	0.0		1.0	1.0	1.0	1.0	1.0	1.0		50.59	100.0	1.0	1.0		1.0
1027	JpNara+800	1027	['Kansai']	Nara	800	900	5800000.0		100000.0	5.0			4.0			0.0	1.0	1.0	1.0	1.0	1.0	land	1.0		1.0	1.0	1.0	1.0	1.0	1.0	1.0	0.0		1.0	1.0	1.0	1.0	1.0	1.0		50.59	100.0	1.0	1.0		1.0
1028	JpSengk+1500	1028	['Kansai']	Warring States Period	1500	1600	17000000.0	15000.0	40000.0	4.0	6.0	1.0	4.0	40.0		0.0	0.0	1.0	0.0	0.0	0.0	land	1.0	1.0	1.0		1.0	1.0	1.0	1.0	1.0		1.0		1.0	1.0	1.0	1.0	1.0				1.0	1.0	1.0	1.0	1.0	1.0	1.0
1029	JpSengk+1600	1029	['Kansai']	Warring States Period	1600	1700	17000000.0	15000.0	100000.0	4.0	6.0	1.0	4.0	40.0		0.0	0.0	1.0	0.0	0.0	0.0	land	1.0	1.0	1.0		1.0	1.0	1.0	1.0	1.0		1.0		1.0	1.0	1.0	1.0	1.0				1.0	1.0	1.0	1.0	1.0	1.0	1.0
1030	JpTokgw+1600	1030	['Kansai']	Tokugawa Shogunate	1600	1700	22000000.0	295000.0		6.0	6.0	1.0	6.0	1418.0		0.0	1.0	1.0	1.0	1.0	1.0	State salary	1.0	1.0	1.0	1.0	1.0	1.0	1.0	1.0	1.0	1.0		1.0	1.0	1.0	1.0	1.0	1.0		45.0	51.0	1.0	1.0	1.0	1.0	1.0	1.0
1031	JpTokgw+1700	1031	['Kansai']	Tokugawa Shogunate	1700	1800	29000000.0	295000.0	570361.0	6.0	6.0	1.0	6.0	1418.0		0.0	1.0	1.0	1.0	1.0	1.0	State salary	1.0	1.0	1.0	1.0	1.0	1.0	1.0	1.0	1.0	1.0		1.0	1.0	1.0	1.0	1.0	1.0		45.0	51.0	1.0	1.0	1.0	1.0	1.0	1.0
1032	JpTokgw+1800	1032	['Kansai']	Tokugawa Shogunate	1800	1900	28000000.0	295000.0	1400000.0	6.0	6.0	1.0	6.0	1418.0		0.0	1.0	1.0	1.0	1.0	1.0	State salary	1.0	1.0	1.0	1.0	1.0	1.0	1.0	1.0	1.0	1.0		1.0	1.0	1.0	1.0	1.0	1.0		45.0	51.0	1.0	1.0	1.0	1.0	1.0	1.0
1033	JpTokgw+1900	1033	['Kansai']	Tokugawa Shogunate	1900	2000	32000000.0	295000.0	1400000.0	6.0	6.0	1.0	6.0	1418.0		0.0	1.0	1.0	1.0	1.0	1.0	State salary	1.0	1.0	1.0	1.0	1.0	1.0	1.0	1.0	1.0	1.0		1.0	1.0	1.0	1.0	1.0	1.0		45.0	51.0	1.0	1.0	1.0	1.0	1.0	1.0
1034	JpYayoi-300	1034	['Kansai']	Yayoi Period in Kansai region	-300	-200	1500.0	1.0	1000.0	2.0	2.0	1.0	2.0	1.0		0.0		1.0		0.1	0.1		0.1	0.0	0.0	0.0		1.0	0.1	1.0	1.0	0.1	1.0	0.1	1.0	1.0	0.1		1.0		40.0		0.1		1.0	1.0	0.1	1.0
1035	JpYayoi-200	1035	['Kansai']	Yayoi Period in Kansai region	-200	-100	1500.0	1.0	1000.0	2.0	2.0	1.0	2.0	1.0		0.0		1.0		0.1	0.1		0.1	0.0	0.0	0.0		1.0	0.1	1.0	1.0	0.1	1.0	0.1	1.0	1.0	0.1		1.0		40.0		0.1		1.0	1.0	0.1	1.0
1036	JpYayoi-100	1036	['Kansai']	Yayoi Period in Kansai region	-100	0	1500.0	1.0	1000.0	2.0	2.0	1.0	2.0	1.0		0.0		1.0		0.1	0.1		0.1	0.0	0.0	0.0		1.0	0.1	1.0	1.0	0.1	1.0	0.1	1.0	1.0	0.1		1.0		40.0		0.1		1.0	1.0	0.1	1.0
1037	JpYayoi+0	1037	['Kansai']	Yayoi Period in Kansai region	0	100	1500.0	1.0	1000.0	2.0	2.0	1.0	2.0	1.0		0.0		1.0		0.1	0.1		0.1	0.0	0.0	0.0		1.0	0.1	1.0	1.0	0.1	1.0	0.1	1.0	1.0	0.1		1.0		40.0		0.1		1.0	1.0	0.1	1.0
1038	JpYayoi+100	1038	['Kansai']	Yayoi Period in Kansai region	100	200	1500.0	1.0	1000.0	2.0	2.0	1.0	2.0	1.0		0.0		1.0		0.1	0.1		0.1	0.0	0.0	0.0		1.0	0.1	1.0	1.0	0.1	1.0	0.1	1.0	1.0	0.1		1.0		40.0		0.1		1.0	1.0	0.1	1.0
1039	JpYayoi+200	1039	['Kansai']	Yayoi Period in Kansai region	200	300	1500.0	1.0	1000.0	2.0	2.0	1.0	2.0	1.0		0.0		1.0		0.1	0.1		0.1	0.0	0.0	0.0		1.0	0.1	1.0	1.0	0.1	1.0	0.1	1.0	1.0	0.1		1.0		40.0		0.1		1.0	1.0	0.1	1.0
1040	JpYayoi+300	1040	['Kansai']	Yayoi Period in Kansai region	300	400	1500.0	1.0	1000.0	2.0	2.0	1.0	2.0	1.0		0.0		1.0		0.1	0.1		0.1	0.0	0.0	0.0		1.0	0.1	1.0	1.0	0.1	1.0	0.1	1.0	1.0	0.1		1.0		40.0		0.1		1.0	1.0	0.1	1.0
1041	KgKarKh+1000	1041	['Sogdiana']	Kara-Khanids	1000	1100	2500000.0	2000000.0	200000.0	6.0	6.0	3.0	3.0	900.0		1.0	1.0	1.0	1.0	0.1	1.0	land	1.0	1.0	1.0	1.0	1.0	1.0	1.0	1.0	1.0	1.0	1.0	1.0	1.0	1.0	1.0	1.0	1.0		9.0	48.0	0.0	1.0	1.0	1.0	1.0	1.0	1.0
1042	KgKarKh+1100	1042	['Sogdiana']	Kara-Khanids	1100	1200	2500000.0	2000000.0	200000.0	6.0	6.0	3.0	3.0	900.0		1.0	1.0	1.0	1.0	0.1	1.0	land	1.0	1.0	1.0	1.0	1.0	1.0	1.0	1.0	1.0	1.0	1.0	1.0	1.0	1.0	1.0	1.0	1.0		9.0	48.0	0.0	1.0	1.0	1.0	1.0	1.0	1.0
1043	KgKarKh+1200	1043	['Sogdiana']	Kara-Khanids	1200	1300	2000000.0	1300000.0	200000.0	6.0	6.0	3.0	3.0	900.0		1.0	1.0	1.0	1.0	0.1	1.0	land	1.0	1.0	1.0	1.0	1.0	1.0	1.0	1.0	1.0	1.0	1.0	1.0	1.0	1.0	1.0	1.0	1.0		9.0	48.0	0.0	1.0	1.0	1.0	1.0	1.0	1.0
1044	KgKarKh+1300	1044	['Sogdiana']	Kara-Khanids	1300	1400	2000000.0	1300000.0	200000.0	6.0	6.0	3.0	3.0	900.0		1.0	1.0	1.0	1.0	0.1	1.0	land	1.0	1.0	1.0	1.0	1.0	1.0	1.0	1.0	1.0	1.0	1.0	1.0	1.0	1.0	1.0	1.0	1.0		9.0	48.0	0.0	1.0	1.0	1.0	1.0	1.0	1.0
1045	KgWTurk+600	1045	['Sogdiana']	Western Turk Khaganate	600	700	1500000.0	2800000.0		3.0	4.0	1.0	2.0				1.0	1.0	1.0	0.1	0.1		1.0				1.0	1.0		1.0	1.0		1.0		1.0	1.0	1.0		1.0				0.1	1.0	1.0	1.0	1.0	1.0
1046	KgWTurk+700	1046	['Sogdiana']	Western Turk Khaganate	700	800	1500000.0	2800000.0		3.0	4.0	1.0	2.0				1.0	1.0	1.0	0.1	0.1		1.0				1.0	1.0		1.0	1.0		1.0		1.0	1.0	1.0		1.0				0.1	1.0	1.0	1.0	1.0	1.0
1047	KhAngkC+1100	1047	['Cambodian Basin']	Kambudesa	1100	1200	1500000.0	939245.0	750000.0	5.0	6.0	6.0	6.0	210.0	1.0	1.0	1.0	1.0	1.0	0.0	0.1	state salary	1.0	1.0	1.0	1.0	1.0	1.0	1.0	1.0	1.0	1.0	1.0	1.0	1.0	1.0	1.0	1.0	1.0	2560000	1000.0	55.0	1.0	1.0	1.0	1.0	1.0	1.0	1.0
1048	KhAngkC+1200	1048	['Cambodian Basin']	Kambudesa	1200	1300	1500000.0	939245.0	750000.0	5.0	6.0	6.0	6.0	210.0	1.0	1.0	1.0	1.0	1.0	0.0	0.1	state salary	1.0	1.0	1.0	1.0	1.0	1.0	1.0	1.0	1.0	1.0	1.0	1.0	1.0	1.0	1.0	1.0	1.0	2560000	1000.0	55.0	1.0	1.0	1.0	1.0	1.0	1.0	1.0
1049	KhAngkC+1300	1049	['Cambodian Basin']	Kambudesa	1300	1400	1500000.0	939245.0	750000.0	5.0	6.0	6.0	6.0	210.0	1.0	1.0	1.0	1.0	1.0	0.0	0.1	state salary	1.0	1.0	1.0	1.0	1.0	1.0	1.0	1.0	1.0	1.0	1.0	1.0	1.0	1.0	1.0	1.0	1.0	2560000	1000.0	55.0	1.0	1.0	1.0	1.0	1.0	1.0	1.0
1050	KhAngkC+1400	1050	['Cambodian Basin']	Kambudesa	1400	1500	1500000.0	939245.0	750000.0	5.0	6.0	6.0	6.0	210.0	1.0	1.0	1.0	1.0	1.0	0.0	0.1	state salary	1.0	1.0	1.0	1.0	1.0	1.0	1.0	1.0	1.0	1.0	1.0	1.0	1.0	1.0	1.0	1.0	1.0	2560000	1000.0	55.0	1.0	1.0	1.0	1.0	1.0	1.0	1.0
1051	KhAngkE+800	1051	['Cambodian Basin']	Kambudesa	800	900		916847.0	300000.0	5.0	6.0	6.0	5.0	150.0	1.0	1.0	1.0	1.0	1.0	0.1	0.1	state salary	1.0	1.0	1.0	1.0	1.0	1.0	1.0	1.0	1.0	1.0	1.0	1.0	1.0	1.0	1.0	1.0	1.0	38	8000.0	7.0	1.0	1.0	1.0	1.0	1.0	1.0	1.0
1052	KhAngkE+900	1052	['Cambodian Basin']	Kambudesa	900	1000		916847.0	400000.0	5.0	6.0	6.0	5.0	150.0	1.0	1.0	1.0	1.0	1.0	0.1	0.1	state salary	1.0	1.0	1.0	1.0	1.0	1.0	1.0	1.0	1.0	1.0	1.0	1.0	1.0	1.0	1.0	1.0	1.0	38	8000.0	7.0	1.0	1.0	1.0	1.0	1.0	1.0	1.0
1053	KhAngkE+1000	1053	['Cambodian Basin']	Kambudesa	1000	1100		916847.0	400000.0	5.0	6.0	6.0	5.0	150.0	1.0	1.0	1.0	1.0	1.0	0.1	0.1	state salary	1.0	1.0	1.0	1.0	1.0	1.0	1.0	1.0	1.0	1.0	1.0	1.0	1.0	1.0	1.0	1.0	1.0	38	8000.0	7.0	1.0	1.0	1.0	1.0	1.0	1.0	1.0
1054	KhAngkE+1100	1054	['Cambodian Basin']	Kambudesa	1100	1200		916847.0	400000.0	5.0	6.0	6.0	5.0	150.0	1.0	1.0	1.0	1.0	1.0	0.1	0.1	state salary	1.0	1.0	1.0	1.0	1.0	1.0	1.0	1.0	1.0	1.0	1.0	1.0	1.0	1.0	1.0	1.0	1.0	38	8000.0	7.0	1.0	1.0	1.0	1.0	1.0	1.0	1.0
1055	KhAngkL+1300	1055	['Cambodian Basin']	Kambudesa	1300	1400	1500000.0		750000.0	5.0	6.0	6.0	6.0		1.0	1.0	1.0	1.0	1.0	0.0	0.1	state salary	1.0	1.0	1.0	1.0	1.0	1.0	1.0	1.0	1.0	1.0	1.0	1.0	1.0	1.0	1.0	1.0	1.0	2560000	1000.0	55.0	1.0	1.0	1.0	1.0	1.0	1.0	1.0
1056	KhAngkL+1400	1056	['Cambodian Basin']	Kambudesa	1400	1500	1500000.0		750000.0	5.0	6.0	6.0	6.0		1.0	1.0	1.0	1.0	1.0	0.0	0.1	state salary	1.0	1.0	1.0	1.0	1.0	1.0	1.0	1.0	1.0	1.0	1.0	1.0	1.0	1.0	1.0	1.0	1.0	2560000	1000.0	55.0	1.0	1.0	1.0	1.0	1.0	1.0	1.0
1057	KhAngkL+1500	1057	['Cambodian Basin']	Kambudesa	1500	1600	1500000.0		750000.0	5.0	6.0	6.0	6.0		1.0	1.0	1.0	1.0	1.0	0.0	0.1	state salary	1.0	1.0	1.0	1.0	1.0	1.0	1.0	1.0	1.0	1.0	1.0	1.0	1.0	1.0	1.0	1.0	1.0	2560000	1000.0	55.0	1.0	1.0	1.0	1.0	1.0	1.0	1.0
1058	KhCambd+1500	1058	['Cambodian Basin']	Kambudesa	1500	1600	750000.0	279646.0		8.0	6.0	6.0	6.0	210.0	1.0	1.0	1.0	1.0	1.0	0.1	0.0	state salary	1.0	1.0	1.0	1.0	1.0	1.0	1.0	1.0	1.0	1.0	1.0	1.0	1.0	1.0	1.0	1.0	1.0		1000.0	65.0	1.0	1.0	1.0	1.0	1.0	1.0	1.0
1059	KhCambd+1600	1059	['Cambodian Basin']	Kambudesa	1600	1700	750000.0	279646.0		8.0	6.0	6.0	6.0	210.0	1.0	1.0	1.0	1.0	1.0	0.1	0.0	state salary	1.0	1.0	1.0	1.0	1.0	1.0	1.0	1.0	1.0	1.0	1.0	1.0	1.0	1.0	1.0	1.0	1.0		1000.0	65.0	1.0	1.0	1.0	1.0	1.0	1.0	1.0
1060	KhChenl+600	1060	['Cambodian Basin']	Chen-la	600	700		531000.0	60000.0	4.0	4.0	6.0	4.0	250.0	1.0	1.0	1.0	1.0	1.0	0.1	0.0	state salary	1.0	1.0	1.0	1.0	1.0	1.0	1.0	1.0	1.0	1.0	0.1		1.0	1.0	1.0	0.1	1.0		17.0	16.0	1.0	1.0	1.0	1.0		1.0	0.0
1061	KhChenl+700	1061	['Cambodian Basin']	Chen-la	700	800		531000.0	60000.0	4.0	4.0	6.0	4.0	250.0	1.0	1.0	1.0	1.0	1.0	0.1	0.0	state salary	1.0	1.0	1.0	1.0	1.0	1.0	1.0	1.0	1.0	1.0	0.1		1.0	1.0	1.0	0.1	1.0		17.0	16.0	1.0	1.0	1.0	1.0		1.0	0.0
1062	KhChenl+800	1062	['Cambodian Basin']	Chen-la	800	900		531000.0	60000.0	4.0	4.0	6.0	4.0	250.0	1.0	1.0	1.0	1.0	1.0	0.1	0.0	state salary	1.0	1.0	1.0	1.0	1.0	1.0	1.0	1.0	1.0	1.0	0.1		1.0	1.0	1.0	0.1	1.0		17.0	16.0	1.0	1.0	1.0	1.0		1.0	0.0
1063	KhChenl+900	1063	['Cambodian Basin']	Chen-la	900	1000		531000.0	60000.0	4.0	4.0	6.0	4.0	250.0	1.0	1.0	1.0	1.0	1.0	0.1	0.0	state salary	1.0	1.0	1.0	1.0	1.0	1.0	1.0	1.0	1.0	1.0	0.1		1.0	1.0	1.0	0.1	1.0		17.0	16.0	1.0	1.0	1.0	1.0		1.0	0.0
1064	KhFunaE+300	1064	['Cambodian Basin']	Fu-nan	300	400		257034.0	2000.0	3.0	2.0	2.0	3.0	106.0	1.0	1.0	0.1	1.0	0.1	0.0	0.0	redistributive exchange	1.0	1.0	1.0	1.0	1.0	1.0	1.0	1.0		1.0	1.0		1.0	1.0	1.0	1.0	1.0		450.0		1.0	1.0	1.0	1.0	1.0	1.0	1.0
1065	KhFunaE+400	1065	['Cambodian Basin']	Fu-nan	400	500		257034.0	2000.0	3.0	2.0	2.0	3.0	106.0	1.0	1.0	0.1	1.0	0.1	0.0	0.0	redistributive exchange	1.0	1.0	1.0	1.0	1.0	1.0	1.0	1.0		1.0	1.0		1.0	1.0	1.0	1.0	1.0		450.0		1.0	1.0	1.0	1.0	1.0	1.0	1.0
1066	KhFunaE+500	1066	['Cambodian Basin']	Fu-nan	500	600		257034.0	2000.0	3.0	2.0	2.0	3.0	106.0	1.0	1.0	0.1	1.0	0.1	0.0	0.0	redistributive exchange	1.0	1.0	1.0	1.0	1.0	1.0	1.0	1.0		1.0	1.0		1.0	1.0	1.0	1.0	1.0		450.0		1.0	1.0	1.0	1.0	1.0	1.0	1.0
1067	KhFunaE+600	1067	['Cambodian Basin']	Fu-nan	600	700		257034.0	2000.0	3.0	2.0	2.0	3.0	106.0	1.0	1.0	0.1	1.0	0.1	0.0	0.0	redistributive exchange	1.0	1.0	1.0	1.0	1.0	1.0	1.0	1.0		1.0	1.0		1.0	1.0	1.0	1.0	1.0		450.0		1.0	1.0	1.0	1.0	1.0	1.0	1.0
1068	KhFunaL+600	1068	['Cambodian Basin']	Fu-nan	600	700	120000.0	264200.0	2000.0	3.0	2.0	2.0	3.0	106.0	1.0	1.0	0.1	1.0	0.1	0.1	0.0	state salary	1.0	1.0	1.0	1.0	1.0	1.0	1.0	1.0		1.0	0.1		1.0	1.0	1.0	0.1	1.0		26.0		1.0	1.0	1.0	1.0		1.0	0.1
1069	KhFunaL+700	1069	['Cambodian Basin']	Fu-nan	700	800	120000.0	264200.0	2000.0	3.0	2.0	2.0	3.0	106.0	1.0	1.0	0.1	1.0	0.1	0.1	0.0	state salary	1.0	1.0	1.0	1.0	1.0	1.0	1.0	1.0		1.0	0.1		1.0	1.0	1.0	0.1	1.0		26.0		1.0	1.0	1.0	1.0		1.0	0.1
1070	KingdomGao+1100	1070	['Niger Inland Delta']	Kingdom of Gao	1100	1200										0.0	0.0	0.1	0.0	0.0	0.0	land	0.1	0.1	0.1	0.1		1.0			1.0	1.0	1.0		1.0	1.0	0.0	1.0	1.0						1.0	1.0		1.0	1.0
1071	KingdomGao+1200	1071	['Niger Inland Delta']	Kingdom of Gao	1200	1300										0.0	0.0	0.1	0.0	0.0	0.0	land	0.1	0.1	0.1	0.1		1.0			1.0	1.0	1.0		1.0	1.0	0.0	1.0	1.0						1.0	1.0		1.0	1.0
1072	KingdomGao+1300	1072	['Niger Inland Delta']	Kingdom of Gao	1300	1400										0.0	0.0	0.1	0.0	0.0	0.0	land	0.1	0.1	0.1	0.1		1.0			1.0	1.0	1.0		1.0	1.0	0.0	1.0	1.0						1.0	1.0		1.0	1.0
1073	KingdomGaoZa+700	1073	['Niger Inland Delta']	Kawkaw	700	800										0.0	0.0	0.1	0.0	0.0	0.0	land	0.1	0.1	0.1	0.1		1.0			1.0	1.0	1.0		1.0	1.0	0.0	1.0	1.0						1.0	1.0		1.0	1.0
1074	KingdomGaoZa+800	1074	['Niger Inland Delta']	Kawkaw	800	900										0.0	0.0	0.1	0.0	0.0	0.0	land	0.1	0.1	0.1	0.1		1.0			1.0	1.0	1.0		1.0	1.0	0.0	1.0	1.0						1.0	1.0		1.0	1.0
1075	KingdomGaoZa+900	1075	['Niger Inland Delta']	Kawkaw	900	1000										0.0	0.0	0.1	0.0	0.0	0.0	land	0.1	0.1	0.1	0.1		1.0			1.0	1.0	1.0		1.0	1.0	0.0	1.0	1.0						1.0	1.0		1.0	1.0
1076	KingdomGaoZa+1000	1076	['Niger Inland Delta']	Kawkaw	1000	1100										0.0	0.0	0.1	0.0	0.0	0.0	land	0.1	0.1	0.1	0.1		1.0			1.0	1.0	1.0		1.0	1.0	0.0	1.0	1.0						1.0	1.0		1.0	1.0
1077	KingdomGaoZa+1100	1077	['Niger Inland Delta']	Kawkaw	1100	1200										0.0	0.0	0.1	0.0	0.0	0.0	land	0.1	0.1	0.1	0.1		1.0			1.0	1.0	1.0		1.0	1.0	0.0	1.0	1.0						1.0	1.0		1.0	1.0
1078	KzAndro-1800	1078	['Sogdiana']	Andronovo	-1800	-1700		1500.0	250.0				1.0							0.1	0.1			0.1	0.1		0.1	1.0	0.1							1.0			1.0				0.1	0.1		1.0	0.1	1.0
1079	KzAndro-1700	1079	['Sogdiana']	Andronovo	-1700	-1600		1500.0	250.0				1.0							0.1	0.1			0.1	0.1		0.1	1.0	0.1							1.0			1.0				0.1	0.1		1.0	0.1	1.0
1080	KzAndro-1600	1080	['Sogdiana']	Andronovo	-1600	-1500		1500.0	250.0				1.0							0.1	0.1			0.1	0.1		0.1	1.0	0.1							1.0			1.0				0.1	0.1		1.0	0.1	1.0
1081	KzAndro-1500	1081	['Sogdiana']	Andronovo	-1500	-1400		1500.0	250.0				1.0							0.1	0.1			0.1	0.1		0.1	1.0	0.1							1.0			1.0				0.1	0.1		1.0	0.1	1.0
1082	KzAndro-1400	1082	['Sogdiana']	Andronovo	-1400	-1300		1500.0	250.0				1.0							0.1	0.1			0.1	0.1		0.1	1.0	0.1							1.0			1.0				0.1	0.1		1.0	0.1	1.0
1083	KzAndro-1300	1083	['Sogdiana']	Andronovo	-1300	-1200		1500.0	250.0				1.0							0.1	0.1			0.1	0.1		0.1	1.0	0.1							1.0			1.0				0.1	0.1		1.0	0.1	1.0
1084	KzAndro-1200	1084	['Sogdiana']	Andronovo	-1200	-1100		1500.0	250.0				1.0							0.1	0.1			0.1	0.1		0.1	1.0	0.1							1.0			1.0				0.1	0.1		1.0	0.1	1.0
1085	KzKazkh+1500	1085	['Sogdiana']	Kazakhs	1500	1600
1086	KzKazkh+1600	1086	['Sogdiana']	Kazakhs	1600	1700
1087	KzKazkh+1700	1087	['Sogdiana']	Kazakhs	1700	1800
1088	KzKazkh+1800	1088	['Sogdiana']	Kazakhs	1800	1900
1089	KzUzbek+1500	1089	['Sogdiana']	Uzbeks	1500	1600
1090	LateQing+1700	1090	['Southern China Hills']	Miao Large Flowery	1700	1800	200000.0	10166.0		3.0		2.0	2.0		1.0		1.0	1.0	1.0	1.0		governed population	1.0		0.0		1.0									1.0	0.0							1.0			1.0
1091	LateQing+1800	1091	['Southern China Hills']	Miao Large Flowery	1800	1900	200000.0	10166.0		3.0		2.0	2.0		1.0		1.0	1.0	1.0	1.0		governed population	1.0		0.0		1.0									1.0	0.0							1.0			1.0
1092	LateQing+1900	1092	['Southern China Hills']	Miao Large Flowery	1900	2000	200000.0	10166.0		3.0		2.0	2.0		1.0		1.0	1.0	1.0	1.0		governed population	1.0		0.0		1.0									1.0	0.0							1.0			1.0
1093	LucreBasin1+1000	1093	['Cuzco']	Lucre Basin	1000	1100		70.0					4.0										0.1					1.0	0.1		1.0		0.1		1.0	1.0										1.0		1.0
1094	LucreBasin1+1100	1094	['Cuzco']	Lucre Basin	1100	1200		70.0					4.0										0.1					1.0	0.1		1.0		0.1		1.0	1.0										1.0		1.0
1095	LucreBasin1+1200	1095	['Cuzco']	Lucre Basin	1200	1300		70.0					4.0										0.1					1.0	0.1		1.0		0.1		1.0	1.0										1.0		1.0
1096	LucreBasin1+1300	1096	['Cuzco']	Lucre Basin	1300	1400		70.0					4.0										0.1					1.0	0.1		1.0		0.1		1.0	1.0										1.0		1.0
1097	LucreBasin2+1300	1097	['Cuzco']	Lucre Basin	1300	1400		70.0					4.0										0.1					1.0	0.1		1.0		0.1		1.0	1.0										1.0		1.0
1098	LucreBasin2+1400	1098	['Cuzco']	Lucre Basin	1400	1500		70.0					4.0										0.1					1.0	0.1		1.0		0.1		1.0	1.0										1.0		1.0
1099	MaAlmor+1100	1099	['Niger Inland Delta']	Almoravids	1100	1200	6000000.0	4000000.0	75000.0	4.0	4.0	2.0					1.0	1.0	1.0		0.0		1.0	1.0	1.0	1.0		1.0		1.0	1.0	1.0	1.0		1.0	1.0	1.0	1.0	1.0			20.0	1.0	1.0	1.0		1.0	1.0	1.0
1100	MaAlmor+1200	1100	['Niger Inland Delta']	Almoravids	1200	1300	6000000.0	4000000.0	75000.0	4.0	4.0	2.0					1.0	1.0	1.0		0.0		1.0	1.0	1.0	1.0		1.0		1.0	1.0	1.0	1.0		1.0	1.0	1.0	1.0	1.0			20.0	1.0	1.0	1.0		1.0	1.0	1.0
1101	MaSaadi+1600	1101	['Niger Inland Delta']	Saadi Sultanate	1600	1700	2000000.0	476000.0	125000.0	5.0	6.0	3.0	4.0	1700.0		1.0	1.0	1.0	1.0				1.0	1.0	1.0	1.0	1.0	1.0		1.0	1.0		1.0		1.0	1.0	1.0	1.0	1.0		250.0		1.0	1.0	1.0	1.0	1.0	1.0
1102	MaSaadi+1700	1102	['Niger Inland Delta']	Saadi Sultanate	1700	1800	2000000.0	447000.0	125000.0	5.0	6.0	3.0	4.0	1700.0		1.0	1.0	1.0	1.0				1.0	1.0	1.0	1.0	1.0	1.0		1.0	1.0		1.0		1.0	1.0	1.0	1.0	1.0		250.0		1.0	1.0	1.0	1.0	1.0	1.0
1103	MlAzaw1-400	1103	['Niger Inland Delta']	Southern Azawad Basin	-400	-300							1.0
1104	MlAzaw1-300	1104	['Niger Inland Delta']	Southern Azawad Basin	-300	-200							1.0
1105	MlAzaw1-200	1105	['Niger Inland Delta']	Southern Azawad Basin	-200	-100							1.0
1106	MlAzaw1-100	1106	['Niger Inland Delta']	Southern Azawad Basin	-100	0							1.0
1107	MlAzaw1+0	1107	['Niger Inland Delta']	Southern Azawad Basin	0	100							1.0
1108	MlAzaw1+100	1108	['Niger Inland Delta']	Southern Azawad Basin	100	200							1.0
1109	MlAzaw1+200	1109	['Niger Inland Delta']	Southern Azawad Basin	200	300							1.0
1110	MlAzaw1+300	1110	['Niger Inland Delta']	Southern Azawad Basin	300	400							1.0
1111	MlAzaw2+300	1111	['Niger Inland Delta']	Southern Azawad Basin	300	400							2.0
1112	MlAzaw2+400	1112	['Niger Inland Delta']	Southern Azawad Basin	400	500							2.0
1113	MlAzaw2+500	1113	['Niger Inland Delta']	Southern Azawad Basin	500	600							2.0
1114	MlAzaw2+600	1114	['Niger Inland Delta']	Southern Azawad Basin	600	700							2.0
1115	MlAzaw3+600	1115	['Niger Inland Delta']	Southern Azawad Basin	600	700		50.0					1.0
1116	MlAzaw3+700	1116	['Niger Inland Delta']	Southern Azawad Basin	700	800		50.0					1.0
1117	MlAzaw3+800	1117	['Niger Inland Delta']	Southern Azawad Basin	800	900		50.0					1.0
1118	MlAzaw3+900	1118	['Niger Inland Delta']	Southern Azawad Basin	900	1000		50.0					1.0
1119	MlAzaw3+1000	1119	['Niger Inland Delta']	Southern Azawad Basin	1000	1100		50.0					1.0
1120	MlBaman+1800	1120	['Niger Inland Delta']	Bamana kingdom	1800	1900	3000000.0	350000.0	30000.0	5.0	5.0	3.0	4.0	400.0		1.0	1.0	1.0	1.0				1.0	1.0	1.0	1.0		1.0		1.0	1.0		1.0		1.0	1.0	1.0		1.0					1.0	1.0	1.0	1.0	1.0
1121	MlBaman+1900	1121	['Niger Inland Delta']	Bamana kingdom	1900	2000	3000000.0	350000.0	30000.0	5.0	5.0	3.0	4.0	400.0		1.0	1.0	1.0	1.0				1.0	1.0	1.0	1.0		1.0		1.0	1.0		1.0		1.0	1.0	1.0		1.0					1.0	1.0	1.0	1.0	1.0
1122	MlJeJe1-200	1122	['Niger Inland Delta']	Jenne-jeno	-200	-100	200.0	5.0	100.0	1.0			1.0			0.1	0.1	0.0	0.1	0.1	0.1		0.1	0.1	0.1	0.1	0.1		0.1			0.1		0.1	0.1	0.1	0.1	0.1	1.0				0.1	0.1			0.1	0.0	0.1
1123	MlJeJe1-100	1123	['Niger Inland Delta']	Jenne-jeno	-100	0	200.0	5.0	100.0	1.0			1.0			0.1	0.1	0.0	0.1	0.1	0.1		0.1	0.1	0.1	0.1	0.1		0.1			0.1		0.1	0.1	0.1	0.1	0.1	1.0				0.1	0.1			0.1	0.0	0.1
1124	MlJeJe1+0	1124	['Niger Inland Delta']	Jenne-jeno	0	100	200.0	5.0	100.0	1.0			1.0			0.1	0.1	0.0	0.1	0.1	0.1		0.1	0.1	0.1	0.1	0.1		0.1			0.1		0.1	0.1	0.1	0.1	0.1	1.0				0.1	0.1			0.1	0.0	0.1
1125	MlJeJe1+100	1125	['Niger Inland Delta']	Jenne-jeno	100	200	200.0	5.0	100.0	1.0			1.0			0.1	0.1	0.0	0.1	0.1	0.1		0.1	0.1	0.1	0.1	0.1		0.1			0.1		0.1	0.1	0.1	0.1	0.1	1.0				0.1	0.1			0.1	0.0	0.1
1126	MlJeJe2+100	1126	['Niger Inland Delta']	Jenne-jeno	100	200	2000.0	800.0	500.0	1.0			2.0			0.1	0.1	0.0	0.1	0.1	0.1		0.0	0.1	0.1	0.1	0.1	1.0	0.1		1.0	0.1		0.1	0.1	0.0	0.1	0.1	1.0				0.1	0.1		1.0	0.1	0.1	0.1
1127	MlJeJe2+200	1127	['Niger Inland Delta']	Jenne-jeno	200	300	2000.0	800.0	500.0	1.0			2.0			0.1	0.1	0.0	0.1	0.1	0.1		0.0	0.1	0.1	0.1	0.1	1.0	0.1		1.0	0.1		0.1	0.1	0.0	0.1	0.1	1.0				0.1	0.1		1.0	0.1	0.1	0.1
1128	MlJeJe2+300	1128	['Niger Inland Delta']	Jenne-jeno	300	400	2000.0	800.0	500.0	1.0			2.0			0.1	0.1	0.0	0.1	0.1	0.1		0.0	0.1	0.1	0.1	0.1	1.0	0.1		1.0	0.1		0.1	0.1	0.0	0.1	0.1	1.0				0.1	0.1		1.0	0.1	0.1	0.1
1129	MlJeJe2+400	1129	['Niger Inland Delta']	Jenne-jeno	400	500	2000.0	800.0	500.0	1.0			2.0			0.1	0.1	0.0	0.1	0.1	0.1		0.0	0.1	0.1	0.1	0.1	1.0	0.1		1.0	0.1		0.1	0.1	0.0	0.1	0.1	1.0				0.1	0.1		1.0	0.1	0.1	0.1
1130	MlJeJe3+400	1130	['Niger Inland Delta']	Jenne-jeno	400	500	10000.0	1100.0	7000.0	1.0			3.0			0.1	0.1	0.0	0.1	0.1	0.1		0.0	0.1	0.1	0.1		1.0	0.1		1.0	0.1		0.1	1.0	1.0	0.1	1.0	1.0				1.0		1.0	1.0	0.1	0.0	0.1
1131	MlJeJe3+500	1131	['Niger Inland Delta']	Jenne-jeno	500	600	10000.0	1100.0	7000.0	1.0			3.0			0.1	0.1	0.0	0.1	0.1	0.1		0.0	0.1	0.1	0.1		1.0	0.1		1.0	0.1		0.1	1.0	1.0	0.1	1.0	1.0				1.0		1.0	1.0	0.1	0.0	0.1
1132	MlJeJe3+600	1132	['Niger Inland Delta']	Jenne-jeno	600	700	10000.0	1100.0	7000.0	1.0			3.0			0.1	0.1	0.0	0.1	0.1	0.1		0.0	0.1	0.1	0.1		1.0	0.1		1.0	0.1		0.1	1.0	1.0	0.1	1.0	1.0				1.0		1.0	1.0	0.1	0.0	0.1
1133	MlJeJe3+700	1133	['Niger Inland Delta']	Jenne-jeno	700	800	10000.0	1100.0	7000.0	1.0			3.0			0.1	0.1	0.0	0.1	0.1	0.1		0.0	0.1	0.1	0.1		1.0	0.1		1.0	0.1		0.1	1.0	1.0	0.1	1.0	1.0				1.0		1.0	1.0	0.1	0.0	0.1
1134	MlJeJe3+800	1134	['Niger Inland Delta']	Jenne-jeno	800	900	10000.0	1100.0	7000.0	1.0			3.0			0.1	0.1	0.0	0.1	0.1	0.1		0.0	0.1	0.1	0.1		1.0	0.1		1.0	0.1		0.1	1.0	1.0	0.1	1.0	1.0				1.0		1.0	1.0	0.1	0.0	0.1
1135	MlJeJe3+900	1135	['Niger Inland Delta']	Jenne-jeno	900	1000	10000.0	1100.0	7000.0	1.0			3.0			0.1	0.1	0.0	0.1	0.1	0.1		0.0	0.1	0.1	0.1		1.0	0.1		1.0	0.1		0.1	1.0	1.0	0.1	1.0	1.0				1.0		1.0	1.0	0.1	0.0	0.1
1136	MlJeJe4+900	1136	['Niger Inland Delta']	Jenne-jeno	900	1000	25000.0	1100.0	20000.0	1.0						0.1	0.1	0.0	0.1	0.1	0.1	0.1	0.0	0.1	0.1	0.1		1.0	0.1		1.0	0.1		0.1	1.0	1.0	0.1	1.0	1.0				1.0		1.0	1.0	0.1	0.0	0.1
1137	MlJeJe4+1000	1137	['Niger Inland Delta']	Jenne-jeno	1000	1100	25000.0	1100.0	20000.0	1.0						0.1	1.0	0.0	0.1	0.1	0.1	0.1	0.0	0.1	0.1	0.1		1.0	0.1		1.0	0.1		0.1	1.0	1.0	0.1	1.0	1.0				1.0		1.0	1.0	0.1	0.0	0.1
1138	MlJeJe4+1100	1138	['Niger Inland Delta']	Jenne-jeno	1100	1200	25000.0	1100.0	20000.0	1.0						0.1	1.0	0.0	0.1	0.1	0.1	0.1	0.0	0.1	0.1	0.1		1.0	0.1		1.0	0.1		0.1	1.0	1.0	0.1	1.0	1.0				1.0		1.0	1.0	0.1	0.0	0.1
1139	MlJeJe4+1200	1139	['Niger Inland Delta']	Jenne-jeno	1200	1300	25000.0	1100.0	20000.0	1.0						0.1	1.0	0.0	0.1	0.1	0.1	0.1	0.0	0.1	0.1	0.1		1.0	0.1		1.0	0.1		0.1	1.0	1.0	0.1	1.0	1.0				1.0		1.0	1.0	0.1	0.0	0.1
1140	MlJeJe4+1300	1140	['Niger Inland Delta']	Jenne-jeno	1300	1400	25000.0	1100.0	20000.0	1.0						0.1	1.0	0.0	0.1	0.1	0.1	0.1	0.0	0.1	0.1	0.1		1.0	0.1		1.0	0.1		0.1	1.0	1.0	0.1	1.0	1.0				1.0		1.0	1.0	0.1	0.0	0.1
1141	MlMali+1300	1141	['Niger Inland Delta']	Mali Empire	1300	1400	4000000.0	1700000.0	12000.0	4.0	4.0	2.0	4.0	800.0		1.0	1.0	1.0	0.0	0.1	0.1		1.0		0.1	1.0		1.0	0.1	1.0	1.0	0.1	1.0	0.1	1.0	1.0		1.0	1.0		85.0		1.0	1.0	1.0	1.0	1.0	1.0	1.0
1142	MlMali+1400	1142	['Niger Inland Delta']	Mali Empire	1400	1500	4000000.0	1700000.0	12000.0	4.0	4.0	2.0	4.0	800.0		1.0	1.0	1.0	0.0	0.1	0.1		1.0		0.1	1.0		1.0	0.1	1.0	1.0	0.1	1.0	0.1	1.0	1.0		1.0	1.0		85.0		1.0	1.0	1.0	1.0	1.0	1.0	1.0
1143	MlMali+1500	1143	['Niger Inland Delta']	Mali Empire	1500	1600	4000000.0	1700000.0	12000.0	4.0	4.0	2.0	4.0	800.0		1.0	1.0	1.0	0.0	0.1	0.1		1.0		0.1	1.0		1.0	0.1	1.0	1.0	0.1	1.0	0.1	1.0	1.0		1.0	1.0		85.0		1.0	1.0	1.0	1.0	1.0	1.0	1.0
1144	MlMande+1500	1144	['Niger Inland Delta']	Mande States	1500	1600
1145	MlMasin+1900	1145	['Niger Inland Delta']	diina	1900	2000			40000.0	4.0		1.0	3.0	360.0											1.0	1.0												1.0										1.0
1146	MlSegou+1700	1146	['Niger Inland Delta']	Segou	1700	1800	1500000.0	200000.0
1147	MlSegou+1800	1147	['Niger Inland Delta']	Segou	1800	1900	1500000.0	200000.0
1148	MlSong1+1400	1148	['Niger Inland Delta']	Songhai Empire	1400	1500		250000.0		4.0		0.0		220.0		0.0	1.0	0.1	1.0	0.0	0.0	land	0.1	0.1	0.1	0.1		1.0	1.0	1.0	1.0	1.0	1.0		1.0	1.0	0.1	1.0	1.0				1.0	1.0	1.0	1.0		1.0	1.0
1149	MlSong1+1500	1149	['Niger Inland Delta']	Songhai Empire	1500	1600		250000.0	15000.0	4.0		0.0		220.0		0.0	1.0	0.1	1.0	0.0	0.0	land	0.1	0.1	0.1	0.1		1.0	1.0	1.0	1.0	1.0	1.0		1.0	1.0	0.1	1.0	1.0				1.0	1.0	1.0	1.0		1.0	1.0
1150	MlSong2+1500	1150	['Niger Inland Delta']	Songhai Empire	1500	1600	4000000.0	600000.0		4.0	5.0	3.0	4.0	900.0		0.0	1.0	1.0	1.0	0.0	0.0	state salary	1.0	1.0	1.0	1.0		1.0	1.0	1.0	1.0		1.0		1.0	1.0	1.0	1.0	1.0				1.0	1.0	1.0	1.0	1.0	1.0
1151	MlSong2+1600	1151	['Niger Inland Delta']	Songhai Empire	1600	1700	4000000.0	600000.0	70000.0	4.0	5.0	3.0	4.0	900.0		0.0	1.0	1.0	1.0	0.0	0.0	state salary	1.0	1.0	1.0	1.0		1.0	1.0	1.0	1.0		1.0		1.0	1.0	1.0	1.0	1.0				1.0	1.0	1.0	1.0	1.0	1.0
1152	MlSosso+1200	1152	['Niger Inland Delta']	Sosso	1200	1300					3.0																											1.0	1.0
1153	MlSosso+1300	1153	['Niger Inland Delta']	Sosso	1300	1400					3.0																											1.0	1.0
1154	MlTmbk1+1500	1154	['Niger Inland Delta']	Timbuktu Taureg Period	1500	1600			15000.0	4.0		0.0													1.0	1.0												1.0										1.0
1155	MlTmbk2+1600	1155	['Niger Inland Delta']	Pashalik of Timbuktu	1600	1700			60000.0	4.0	3.0	1.0					1.0	1.0	1.0				1.0			1.0												1.0					1.0	1.0				1.0
1156	MlTmbk2+1700	1156	['Niger Inland Delta']	Pashalik of Timbuktu	1700	1800			60000.0	4.0	3.0	1.0					1.0	1.0	1.0				1.0			1.0												1.0					1.0	1.0				1.0
1157	MlTmbk3+1700	1157	['Niger Inland Delta']	Pashalik of Timbuktu	1700	1800			60000.0	4.0	3.0	1.0					1.0	1.0	1.0																								1.0	1.0				1.0
1158	MlTmbk3+1800	1158	['Niger Inland Delta']	Pashalik of Timbuktu	1800	1900			60000.0	4.0	3.0	1.0					1.0	1.0	1.0																								1.0	1.0				1.0
1159	MlTmbk4+1800	1159	['Niger Inland Delta']	Pashalik of Timbuktu	1800	1900			60000.0	4.0	3.0	1.0					1.0	1.0	1.0																								1.0	1.0				1.0
1160	MlTmbk4+1900	1160	['Niger Inland Delta']	Pashalik of Timbuktu	1900	2000			60000.0	4.0	3.0	1.0					1.0	1.0	1.0																								1.0	1.0				1.0
1161	MlToucl+1900	1161	['Niger Inland Delta']	Toucouleur Empire	1900	2000				6.5	3.0	1.0	3.0	1032.0			1.0		1.0					1.0	1.0	1.0											1.0							1.0				1.0
1162	MnETurk+600	1162	['Orkhon Valley']	Eastern Turk Khaganate	600	700	400000.0	4500000.0		4.0	3.0	2.0	1.0			0.1	0.1	1.0	0.1	0.1	0.1		1.0	0.1	0.1	0.1		1.0	0.1	1.0	1.0	0.1	1.0	0.1		0.1		0.1	1.0				0.1		1.0	1.0	1.0
1163	MnETurk+700	1163	['Orkhon Valley']	Eastern Turk Khaganate	700	800	400000.0	4500000.0		4.0	3.0	2.0	1.0			0.1	0.1	1.0	0.1	0.1	0.1		1.0	0.1	0.1	0.1		1.0	0.1	1.0	1.0	0.1	1.0	0.1		0.1		0.1	1.0				0.1		1.0	1.0	1.0
1164	MnKhit1+1000	1164	['Orkhon Valley']	Khitans	1000	1100	400000.0	1500000.0		3.0	6.0	2.0	3.0			0.1	1.0	1.0	1.0	0.1	0.1		1.0	0.1		0.1		1.0	0.1	1.0	1.0	0.1	1.0	0.1	1.0	0.1	1.0		1.0				0.0	1.0	1.0	1.0	1.0	1.0
1165	MnKhit2+1000	1165	['Orkhon Valley']	Khitan Empire	1000	1100	3800000.0	2000000.0		4.0	6.0	2.0	4.0				1.0	1.0	1.0	1.0	1.0		1.0		0.1		1.0	1.0	0.1	1.0	1.0	0.1	1.0	0.1	1.0	0.1	1.0		1.0				0.0	1.0	1.0	1.0	1.0	1.0
1166	MnKhit2+1100	1166	['Orkhon Valley']	Khitan Empire	1100	1200	3800000.0	2000000.0		4.0	6.0	2.0	4.0				1.0	1.0	1.0	1.0	1.0		1.0		0.1		1.0	1.0	0.1	1.0	1.0	0.1	1.0	0.1	1.0	0.1	1.0		1.0				0.0	1.0	1.0	1.0	1.0	1.0
1167	MnKhit2+1200	1167	['Orkhon Valley']	Khitan Empire	1200	1300	3800000.0	2000000.0		4.0	6.0	2.0	4.0				1.0	1.0	1.0	1.0	1.0		1.0		0.1		1.0	1.0	0.1	1.0	1.0	0.1	1.0	0.1	1.0	0.1	1.0		1.0				0.0	1.0	1.0	1.0	1.0	1.0
1168	MnKhitn+1000	1168	['Orkhon Valley']	Khitan Empire	1000	1100	3800000.0	2000000.0		4.0	6.0	2.0	4.0				1.0	1.0	1.0	1.0	1.0		1.0		0.1		1.0	1.0	0.1	1.0	1.0	0.1	1.0	0.1	1.0	0.1	1.0		1.0				0.0	1.0	1.0	1.0	1.0	1.0
1169	MnKhitn+1100	1169	['Orkhon Valley']	Khitan Empire	1100	1200	3800000.0	2000000.0		4.0	6.0	2.0	4.0				1.0	1.0	1.0	1.0	1.0		1.0		0.1		1.0	1.0	0.1	1.0	1.0	0.1	1.0	0.1	1.0	0.1	1.0		1.0				0.0	1.0	1.0	1.0	1.0	1.0
1170	MnKhitn+1200	1170	['Orkhon Valley']	Khitan Empire	1200	1300	3800000.0	2000000.0		4.0	6.0	2.0	4.0				1.0	1.0	1.0	1.0	1.0		1.0		0.1		1.0	1.0	0.1	1.0	1.0	0.1	1.0	0.1	1.0	0.1	1.0		1.0				0.0	1.0	1.0	1.0	1.0	1.0
1171	MnMngKh+1300	1171	['Konya Plain', 'Middle Yellow River Valley', 'Orkhon Valley', 'Sogdiana', 'Susiana']	Mongolian Empire	1300	1400		25221806.0		5.0	5.0	3.0	5.0				1.0	1.0	1.0	1.0			1.0		0.0	1.0	1.0		1.0		1.0				1.0	1.0	1.0	1.0						1.0		1.0	1.0	1.0
1172	MnMngKh+1400	1172	['Konya Plain', 'Middle Yellow River Valley', 'Orkhon Valley', 'Sogdiana', 'Susiana']	Mongolian Empire	1400	1500		25221806.0		5.0	5.0	3.0	5.0				1.0	1.0	1.0	1.0			1.0		0.0	1.0	1.0		1.0		1.0				1.0	1.0	1.0	1.0						1.0		1.0	1.0	1.0
1173	MnMongE+1000	1173	['Orkhon Valley']	The Early Mongols	1000	1100	80000.0	70000.0	500.0	2.0	5.0	1.0	1.0			0.0	1.0	1.0	1.0	0.1		0.1	0.0	0.0	1.0	0.0	0.0	1.0	0.0	1.0		0.0		0.0	0.0	0.0	0.0	0.0			16.0	3.0	0.0	0.0			0.0	0.0
1174	MnMongE+1100	1174	['Orkhon Valley']	The Early Mongols	1100	1200	80000.0	70000.0	500.0	2.0	5.0	1.0	1.0			0.0	1.0	1.0	1.0	0.1		0.1	0.0	0.0	1.0	0.0	0.0	1.0	0.0	1.0		0.0		0.0	0.0	0.0	0.0	0.0			16.0	3.0	0.0	0.0			0.0	0.0
1175	MnMongE+1200	1175	['Orkhon Valley']	The Early Mongols	1200	1300	80000.0	70000.0	500.0	2.0	5.0	1.0	1.0			0.0	1.0	1.0	1.0	0.1		0.1	0.0	0.0	1.0	0.0	0.0	1.0	0.0	1.0		0.0		0.0	0.0	0.0	0.0	0.0			16.0	3.0	0.0	0.0			0.0	0.0
1176	MnMongE+1300	1176	['Orkhon Valley']	The Early Mongols	1300	1400	80000.0	70000.0	500.0	2.0	5.0	1.0	1.0			0.0	1.0	1.0	1.0	0.1		0.1	0.0	0.0	1.0	0.0	0.0	1.0	0.0	1.0		0.0		0.0	0.0	0.0	0.0	0.0			16.0	3.0	0.0	0.0			0.0	0.0
1177	MnMongL+1400	1177	['Middle Yellow River Valley', 'Orkhon Valley']	Late Mongols	1400	1500		2500000.0		3.0	4.0	1.0	2.0	1600.0			1.0	1.0	1.0	0.0										1.0	1.0					1.0	1.0	1.0					0.1			1.0		1.0
1178	MnMongL+1500	1178	['Middle Yellow River Valley', 'Orkhon Valley']	Late Mongols	1500	1600		2500000.0		3.0	4.0	1.0	2.0	1600.0			1.0	1.0	1.0	0.0										1.0	1.0					1.0	1.0	1.0					0.1			1.0		1.0
1179	MnMongL+1600	1179	['Middle Yellow River Valley', 'Orkhon Valley']	Late Mongols	1600	1700	30000.0	2500000.0		3.0	4.0	3.0	2.0	1600.0			1.0	1.0	1.0	0.0					1.0					1.0	1.0					1.0	1.0	1.0					0.1			1.0		1.0
1180	MnMongL+1700	1180	['Middle Yellow River Valley', 'Orkhon Valley']	Late Mongols	1700	1800	30000.0	2500000.0		3.0	4.0	3.0	2.0	1600.0			1.0	1.0	1.0	0.0					1.0					1.0	1.0					1.0	1.0	1.0					0.1			1.0		1.0
1181	MnRourn+300	1181	['Orkhon Valley']	Rouran Khaganate	300	400	500000.0	4000000.0		4.0	4.0	1.0	1.0			0.0	1.0	1.0	1.0	0.0	0.1		0.1	0.0	0.1	0.0		1.0	0.1	1.0	0.0	0.1		0.1	0.0		0.1	0.1					0.0		0.0	1.0	0.1	0.0
1182	MnRourn+400	1182	['Orkhon Valley']	Rouran Khaganate	400	500	500000.0	4000000.0		4.0	4.0	1.0	1.0			0.0	1.0	1.0	1.0	0.0	0.1		0.1	0.0	0.1	0.0		1.0	0.1	1.0	0.0	0.1		0.1	0.0		0.1	0.1					0.0		0.0	1.0	0.1	0.0
1183	MnRourn+500	1183	['Orkhon Valley']	Rouran Khaganate	500	600	500000.0	4000000.0		4.0	4.0	2.0	1.0			0.0	1.0	1.0	1.0	0.0	0.1		0.1	0.0	0.1	0.0		1.0	0.1	1.0	1.0	0.1		0.1	1.0		0.1	0.1					0.0		1.0	1.0	0.1	1.0
1184	MnRourn+600	1184	['Orkhon Valley']	Rouran Khaganate	600	700	500000.0	4000000.0		4.0	4.0	2.0	1.0			0.0	1.0	1.0	1.0	0.0	0.1		0.1	0.0	0.1	0.0		1.0	0.1	1.0	1.0	0.1		0.1	1.0		0.1	0.1					0.0		1.0	1.0	0.1	1.0
1185	MnShiwe+600	1185	['Orkhon Valley']	Shiwei	600	700				1.0																																					0.0
1186	MnShiwe+700	1186	['Orkhon Valley']	Shiwei	700	800				1.0																																					0.0
1187	MnShiwe+800	1187	['Orkhon Valley']	Shiwei	800	900				1.0																																					0.0
1188	MnShiwe+900	1188	['Orkhon Valley']	Shiwei	900	1000				1.0																																					0.0
1189	MnShiwe+1000	1189	['Orkhon Valley']	Shiwei	1000	1100				1.0																																					0.0
1190	MnTurk1+600	1190	['Orkhon Valley', 'Sogdiana']	First Turk Khaganate	600	700	700000.0	6000000.0		4.0	3.0	2.0	1.0			0.1		1.0	0.1	0.1	0.1		1.0	0.1	0.1	0.1		1.0	0.1	1.0	1.0	0.1	1.0	0.1		0.1		0.1	1.0				0.0		1.0	1.0		1.0
1191	MnTurk2+700	1191	['Orkhon Valley']	Second Turk Khaganate	700	800	400000.0	3000000.0		4.0	3.0	2.0	2.0			0.1	0.1	1.0	0.1	0.1	0.1		1.0	0.1		0.1		1.0	0.1	1.0	1.0	0.1	1.0	0.1	1.0	0.1			1.0				0.0		1.0	1.0	1.0	1.0
1192	MnTurk2+800	1192	['Orkhon Valley']	Second Turk Khaganate	800	900	400000.0	3000000.0		4.0	3.0	2.0	2.0			0.1	0.1	1.0	0.1	0.1	0.1		1.0	0.1		0.1		1.0	0.1	1.0	1.0	0.1	1.0	0.1	1.0	0.1			1.0				0.0		1.0	1.0	1.0	1.0
1193	MnUigur+800	1193	['Orkhon Valley']	Uigur Khaganate	800	900	400000.0	2000000.0		4.0	5.0	3.0	3.0			0.1	0.1	1.0	0.1	0.1	0.1		0.0	0.1		0.1		1.0	0.1	1.0	1.0	0.1	1.0	0.1	1.0	1.0	1.0	1.0	1.0				0.1	1.0	1.0	1.0	1.0	1.0
1194	MnUigur+900	1194	['Orkhon Valley']	Uigur Khaganate	900	1000	400000.0	2000000.0		4.0	5.0	3.0	3.0			0.1	0.1	1.0	0.1	0.1	0.1		0.0	0.1		0.1		1.0	0.1	1.0	1.0	0.1	1.0	0.1	1.0	1.0	1.0	1.0	1.0				0.1	1.0	1.0	1.0	1.0	1.0
1195	MnXianb+100	1195	['Orkhon Valley']	Xianbei Confederation	100	200	1000000.0	15000000.0		3.0	5.0	1.0				0.1	0.1	0.1	0.1	0.1	0.1		0.1	0.1	0.1	0.1	0.1	1.0	0.1			0.1		0.1		0.0	0.1	0.1					0.0	0.1		1.0	0.1	0.1
1196	MnXianb+200	1196	['Orkhon Valley']	Xianbei Confederation	200	300	1000000.0	15000000.0		3.0	5.0	1.0				0.1	0.1	0.1	0.1	0.1	0.1		0.1	0.1	0.1	0.1	0.1	1.0	0.1			0.1		0.1		0.0	0.1	0.1					0.0	0.1		1.0	0.1	0.1
1197	MnXianb+300	1197	['Orkhon Valley']	Xianbei Confederation	300	400	1000000.0	15000000.0		3.0	5.0	1.0				0.1	0.1	0.1	0.1	0.1	0.1		0.1	0.1	0.1	0.1	0.1	1.0	0.1			0.1		0.1		0.0	0.1	0.1					0.0	0.1		1.0	0.1	0.1
1198	MnXngnE-1400	1198	['Orkhon Valley']	Early Xiongnu	-1400	-1300	25000.0	350000.0		2.0	3.0	1.0	1.0			0.1	0.1	0.1	0.1	0.1	0.1	state salary	0.1	0.1		0.1	0.1	1.0	0.1			0.1		0.1		0.0	0.1	0.1					0.0	0.1		1.0		0.1
1199	MnXngnE-1300	1199	['Orkhon Valley']	Early Xiongnu	-1300	-1200	25000.0	350000.0		2.0	3.0	1.0	1.0			0.1	0.1	0.1	0.1	0.1	0.1	state salary	0.1	0.1		0.1	0.1	1.0	0.1			0.1		0.1		0.0	0.1	0.1					0.0	0.1		1.0		0.1
1200	MnXngnE-1200	1200	['Orkhon Valley']	Early Xiongnu	-1200	-1100	25000.0	350000.0		2.0	3.0	1.0	1.0			0.1	0.1	0.1	0.1	0.1	0.1	state salary	0.1	0.1		0.1	0.1	1.0	0.1			0.1		0.1		0.0	0.1	0.1					0.0	0.1		1.0		0.1
1201	MnXngnE-1100	1201	['Orkhon Valley']	Early Xiongnu	-1100	-1000	25000.0	350000.0		2.0	3.0	1.0	1.0			0.1	0.1	0.1	0.1	0.1	0.1	state salary	0.1	0.1		0.1	0.1	1.0	0.1			0.1		0.1		0.0	0.1	0.1					0.0	0.1		1.0		0.1
1202	MnXngnE-1000	1202	['Orkhon Valley']	Early Xiongnu	-1000	-900	25000.0	350000.0		2.0	3.0	1.0	1.0			0.1	0.1	0.1	0.1	0.1	0.1	state salary	0.1	0.1		0.1	0.1	1.0	0.1			0.1		0.1		0.0	0.1	0.1					0.0	0.1		1.0		0.1
1203	MnXngnE-900	1203	['Orkhon Valley']	Early Xiongnu	-900	-800	25000.0	350000.0		2.0	3.0	1.0	1.0			0.1	0.1	0.1	0.1	0.1	0.1	state salary	0.1	0.1		0.1	0.1	1.0	0.1			0.1		0.1		0.0	0.1	0.1					0.0	0.1		1.0		0.1
1204	MnXngnE-800	1204	['Orkhon Valley']	Early Xiongnu	-800	-700	25000.0	350000.0		2.0	3.0	1.0	1.0			0.1	0.1	0.1	0.1	0.1	0.1	state salary	0.1	0.1		0.1	0.1	1.0	0.1			0.1		0.1		0.0	0.1	0.1					0.0	0.1		1.0		0.1
1205	MnXngnE-700	1205	['Orkhon Valley']	Early Xiongnu	-700	-600	25000.0	350000.0		2.0	3.0	1.0	1.0			0.1	0.1	0.1	0.1	0.1	0.1	state salary	0.1	0.1		0.1	0.1	1.0	0.1			0.1		0.1		0.0	0.1	0.1					0.0	0.1		1.0		0.1
1206	MnXngnE-600	1206	['Orkhon Valley']	Early Xiongnu	-600	-500	25000.0	350000.0		2.0	3.0	1.0	1.0			0.1	0.1	0.1	0.1	0.1	0.1	state salary	0.1	0.1		0.1	0.1	1.0	0.1			0.1		0.1		0.0	0.1	0.1					0.0	0.1		1.0		0.1
1207	MnXngnE-500	1207	['Orkhon Valley']	Early Xiongnu	-500	-400	25000.0	350000.0		2.0	3.0	1.0	1.0			0.1	0.1	0.1	0.1	0.1	0.1	state salary	0.1	0.1		0.1	0.1	1.0	0.1			0.1		0.1		0.0	0.1	0.1					0.0	0.1		1.0		0.1
1208	MnXngnE-400	1208	['Orkhon Valley']	Early Xiongnu	-400	-300	50000.0	700000.0		2.0	3.0	1.0	1.0			0.1	0.1	0.1	0.1	0.1	0.1	state salary	0.1	0.1		0.1	0.1	1.0	0.1			0.1		0.1		0.0	0.1	0.1					0.0	0.1		1.0		0.1
1209	MnXngnE-300	1209	['Orkhon Valley']	Early Xiongnu	-300	-200	50000.0	700000.0		2.0	3.0	1.0	1.0			0.1	0.1	0.1	0.1	0.1	0.1	state salary	0.1	0.1		0.1	0.1	1.0	0.1			0.1		0.1		0.0	0.1	0.1					0.0	0.1		1.0		0.1
1210	MnXngnL+0	1210	['Orkhon Valley']	Late Xiongnu	0	100	1000000.0	3000000.0	3000.0	3.0	6.0	1.0	2.0			0.1	0.1	0.1	0.1	0.1	0.1	governed population	1.0	0.1	1.0	0.1	0.1	1.0	0.1	1.0	1.0	0.1		0.1		0.0	0.1	0.1					0.0	0.1	1.0	1.0	1.0	0.1	1.0
1211	MnXngnL+100	1211	['Orkhon Valley']	Late Xiongnu	100	200	1000000.0	3000000.0	3000.0	3.0	6.0	1.0	2.0			0.1	0.1	0.1	0.1	0.1	0.1	governed population	1.0	0.1	1.0	0.1	0.1	1.0	0.1	1.0	1.0	0.1		0.1		0.0	0.1	0.1					0.0	0.1	1.0	1.0	1.0	0.1	1.0
1212	MnXngnM-200	1212	['Orkhon Valley']	Xiongnu Imperial Confederation	-200	-100	1500000.0	4000000.0	3000.0	3.0	6.0	1.0	2.0			0.1	0.1	0.1	0.1		0.1	governed population	1.0	0.1	1.0	0.1	0.1	1.0	0.1	1.0	1.0	0.1		0.1		0.0	0.1	0.1					0.0	0.1	1.0	1.0	1.0	0.1	1.0
1213	MnXngnM-100	1213	['Orkhon Valley']	Xiongnu Imperial Confederation	-100	0	1500000.0	4000000.0	3000.0	3.0	6.0	1.0	2.0			0.1	0.1	0.1	0.1		0.1	governed population	1.0	0.1	1.0	0.1	0.1	1.0	0.1	1.0	1.0	0.1		0.1		0.0	0.1	0.1					0.0	0.1	1.0	1.0	1.0	0.1	1.0
1214	MnXngnM+0	1214	['Orkhon Valley']	Xiongnu Imperial Confederation	0	100	1500000.0	4000000.0	3000.0	3.0	6.0	1.0	2.0			0.1	0.1	0.1	0.1		0.1	governed population	1.0	0.1	1.0	0.1	0.1	1.0	0.1	1.0	1.0	0.1		0.1		0.0	0.1	0.1					0.0	0.1	1.0	1.0	1.0	0.1	1.0
1215	MnZungh+1700	1215	['Orkhon Valley']	Zungharian Empire	1700	1800	600000.0	170000.0		5.0	3.0	1.0	2.0	1000.0		0.1	1.0	1.0	1.0	0.1	0.1	governed population	1.0	0.1	1.0	0.1	1.0		0.1	1.0	1.0				1.0	1.0	1.0	1.0	1.0				0.0	1.0	1.0	1.0		1.0	1.0
1216	MnZungh+1800	1216	['Orkhon Valley']	Zungharian Empire	1800	1900	600000.0	170000.0		5.0	3.0	1.0	2.0	1000.0		0.1	1.0	1.0	1.0	0.1	0.1	governed population	1.0	0.1	1.0	0.1	1.0		0.1	1.0	1.0				1.0	1.0	1.0	1.0	1.0				0.0	1.0	1.0	1.0		1.0	1.0
1217	ModernYemen+2000	1217	['Yemeni Coastal Plain']	Yemeni	2000	2100	10000000.0	528076.0	1000000.0	5.0	4.0	3.0	3.0	460.0	1.0	1.0	1.0	1.0	1.0	1.0	1.0	state salary	1.0	1.0	1.0	1.0	0.0	1.0	0.0	1.0	1.0	0.0	0.0	0.0	1.0	1.0	1.0	1.0	1.0				1.0	1.0	0.0	1.0	1.0	0.0	0.0
1218	MrWagdE+300	1218	['Niger Inland Delta']	Wagadu	300	400		100000.0		1.0
1219	MrWagdE+400	1219	['Niger Inland Delta']	Wagadu	400	500		100000.0		1.0
1220	MrWagdE+500	1220	['Niger Inland Delta']	Wagadu	500	600		100000.0		1.0
1221	MrWagdE+600	1221	['Niger Inland Delta']	Wagadu	600	700		100000.0		1.0
1222	MrWagdE+700	1222	['Niger Inland Delta']	Wagadu	700	800		100000.0		1.0
1223	MrWagdL+1100	1223	['Niger Inland Delta']	Wagadu	1100	1200	1000000.0	350000.0	15000.0	4.0	3.0	3.0	4.0	300.0		1.0	0.1	1.0	0.0	0.1	1.0		1.0	1.0	1.0	1.0		1.0	0.1	1.0	1.0	0.1	1.0	0.0	1.0	1.0	1.0	1.0	1.0				1.0	1.0	1.0	1.0	1.0	1.0
1224	MrWagdL+1200	1224	['Niger Inland Delta']	Wagadu	1200	1300	1000000.0	350000.0	15000.0	4.0	3.0	3.0	4.0	300.0		1.0	0.1	1.0	0.0	0.1	1.0		1.0	1.0	1.0	1.0		1.0	0.1	1.0	1.0	0.1	1.0	0.0	1.0	1.0	1.0	1.0	1.0				1.0	1.0	1.0	1.0	1.0	1.0
1225	MrWagdL+1300	1225	['Niger Inland Delta']	Wagadu	1300	1400	1000000.0	350000.0	15000.0	4.0	3.0	3.0	4.0	300.0		1.0	0.1	1.0	0.0	0.1	1.0		1.0	1.0	1.0	1.0		1.0	0.1	1.0	1.0	0.1	1.0	0.0	1.0	1.0	1.0	1.0	1.0				1.0	1.0	1.0	1.0	1.0	1.0
1226	MrWagdM+700	1226	['Niger Inland Delta']	Wagadu	700	800	1000000.0	350000.0	15000.0	4.0	3.0	2.0	4.0	311.0		1.0	0.1	1.0	0.1	0.1	1.0		1.0	1.0	1.0	1.0		1.0	0.1	1.0	1.0	0.1	1.0	0.0	1.0	1.0	1.0	1.0	1.0				1.0	1.0	1.0	1.0	1.0	1.0
1227	MrWagdM+800	1227	['Niger Inland Delta']	Wagadu	800	900	1000000.0	350000.0	15000.0	4.0	3.0	2.0	4.0	311.0		1.0	0.1	1.0	0.1	0.1	1.0		1.0	1.0	1.0	1.0		1.0	0.1	1.0	1.0	0.1	1.0	0.0	1.0	1.0	1.0	1.0	1.0				1.0	1.0	1.0	1.0	1.0	1.0
1228	MrWagdM+900	1228	['Niger Inland Delta']	Wagadu	900	1000	1000000.0	350000.0	15000.0	4.0	3.0	2.0	4.0	311.0		1.0	0.1	1.0	0.1	0.1	1.0		1.0	1.0	1.0	1.0		1.0	0.1	1.0	1.0	0.1	1.0	0.0	1.0	1.0	1.0	1.0	1.0				1.0	1.0	1.0	1.0	1.0	1.0
1229	MrWagdM+1000	1229	['Niger Inland Delta']	Wagadu	1000	1100	1000000.0	350000.0	15000.0	4.0	3.0	2.0	4.0	311.0		1.0	0.1	1.0	0.1	0.1	1.0		1.0	1.0	1.0	1.0		1.0	0.1	1.0	1.0	0.1	1.0	0.0	1.0	1.0	1.0	1.0	1.0				1.0	1.0	1.0	1.0	1.0	1.0
1230	MrWagdM+1100	1230	['Niger Inland Delta']	Wagadu	1100	1200	1000000.0	350000.0	15000.0	4.0	3.0	2.0	4.0	311.0		1.0	0.1	1.0	0.1	0.1	1.0		1.0	1.0	1.0	1.0		1.0	0.1	1.0	1.0	0.1	1.0	0.0	1.0	1.0	1.0	1.0	1.0				1.0	1.0	1.0	1.0	1.0	1.0
1231	MxAlb1E-500	1231	['Valley of Oaxaca']	Early Monte Albán I	-500	-400	8000.0	1300.0	2000.0		1.0	1.0	2.0			0.0	0.0	0.0	0.0	0.0	0.0	0.0	0.0	0.0	0.0	0.0	0.0	0.0	0.0	0.0			0.0	0.0	0.0	0.0	0.0	0.0	0.0				0.0	0.0	0.0	0.0	0.0	1.0	0.0
1232	MxAlb1E-400	1232	['Valley of Oaxaca']	Early Monte Albán I	-400	-300	8000.0	1300.0	5280.0		1.0	1.0	2.0			0.0	0.0	0.0	0.0	0.0	0.0	0.0	0.0	0.0	0.0	0.0	0.0	0.0	0.0	0.0			0.0	0.0	0.0	0.0	0.0	0.0	0.0				0.0	0.0	0.0	0.0	0.0	1.0	0.0
1233	MxAlb1E-300	1233	['Valley of Oaxaca']	Early Monte Albán I	-300	-200	8000.0	1300.0	5280.0		1.0	1.0	2.0			0.0	0.0	0.0	0.0	0.0	0.0	0.0	0.0	0.0	0.0	0.0	0.0	0.0	0.0	0.0			0.0	0.0	0.0	0.0	0.0	0.0	0.0				0.0	0.0	0.0	0.0	0.0	1.0	0.0
1234	MxAlb1E-200	1234	['Valley of Oaxaca']	Early Monte Albán I	-200	-100	8000.0	1300.0	5280.0		1.0	1.0	2.0			0.0	0.0	0.0	0.0	0.0	0.0	0.0	0.0	0.0	0.0	0.0	0.0	0.0	0.0	0.0			0.0	0.0	0.0	0.0	0.0	0.0	0.0				0.0	0.0	0.0	0.0	0.0	1.0	0.0
1235	MxAlb1L-300	1235	['Valley of Oaxaca']	Monte Albán Late I	-300	-200	50000.0	5000.0	17200.0		2.0	1.0	4.0				1.0	1.0	1.0	0.1				0.1			0.0	0.0	0.0	0.0		1.0	0.0		0.0	1.0		0.0	0.0		50.0		0.0	1.0		1.0		1.0	0.0
1236	MxAlb1L-200	1236	['Valley of Oaxaca']	Monte Albán Late I	-200	-100	50000.0	5000.0	17200.0		2.0	1.0	4.0				1.0	1.0	1.0	0.1				0.1			0.0	0.0	0.0	0.0		1.0	0.0		0.0	1.0		0.0	0.0		50.0		0.0	1.0		1.0		1.0	0.0
1237	MxAlb1L-100	1237	['Valley of Oaxaca']	Monte Albán Late I	-100	0	50000.0	5000.0	17200.0		2.0	1.0	4.0				1.0	1.0	1.0	0.1				0.1			0.0	0.0	0.0	0.0		1.0	0.0		0.0	1.0		0.0	0.0		50.0		0.0	1.0		1.0		1.0	0.0
1238	MxAlb2-100	1238	['Valley of Oaxaca']	Monte Albán II	-100	0	34000.0	20000.0	14500.0	3.0	2.0	2.0	4.0			0.0	1.0	1.0	1.0	0.0			1.0	0.0	0.0	0.0	0.0	0.0	0.0	0.0	1.0	1.0	0.0	1.0	0.0	1.0	1.0	0.0	0.0		300.0		0.0	1.0		1.0	1.0	1.0	0.0
1239	MxAlb2+0	1239	['Valley of Oaxaca']	Monte Albán II	0	100	34000.0	20000.0	14500.0	3.0	2.0	2.0	4.0			0.0	1.0	1.0	1.0	0.0			1.0	0.0	0.0	0.0	0.0	0.0	0.0	0.0	1.0	1.0	0.0	1.0	0.0	1.0	1.0	0.0	0.0		300.0		0.0	1.0		1.0	1.0	1.0	0.0
1240	MxAlb2+100	1240	['Valley of Oaxaca']	Monte Albán II	100	200	34000.0	20000.0	14500.0	3.0	2.0	2.0	4.0			0.0	1.0	1.0	1.0	0.0			1.0	0.0	0.0	0.0	0.0	0.0	0.0	0.0	1.0	1.0	0.0	1.0	0.0	1.0	1.0	0.0	0.0		300.0		0.0	1.0		1.0	1.0	1.0	0.0
1241	MxAlb2+200	1241	['Valley of Oaxaca']	Monte Albán II	200	300	34000.0	20000.0	14500.0	3.0	2.0	2.0	4.0			0.0	1.0	1.0	1.0	0.0			1.0	0.0	0.0	0.0	0.0	0.0	0.0	0.0	1.0	1.0	0.0	1.0	0.0	1.0	1.0	0.0	0.0		300.0		0.0	1.0		1.0	1.0	1.0	0.0
1242	MxAlb3A+200	1242	['Valley of Oaxaca']	Monte Albán IIIA	200	300		3000.0	15000.0		1.0	2.0	4.0			0.0		1.0		0.0			1.0	0.0	0.0	0.0	0.0	0.0	0.0	0.0	1.0	1.0	0.0	1.0	0.0		0.1	0.1	0.0		300.0		0.0	1.0		0.0	1.0	1.0	0.0
1243	MxAlb3A+300	1243	['Valley of Oaxaca']	Monte Albán IIIA	300	400		3000.0	15000.0		1.0	2.0	4.0			0.0		1.0		0.0			1.0	0.0	0.0	0.0	0.0	0.0	0.0	0.0	1.0	1.0	0.0	1.0	0.0		0.1	0.1	0.0		300.0		0.0	1.0		0.0	1.0	1.0	0.0
1244	MxAlb3A+400	1244	['Valley of Oaxaca']	Monte Albán IIIA	400	500		3000.0	15000.0		1.0	2.0	4.0			0.0		1.0		0.0			1.0	0.0	0.0	0.0	0.0	0.0	0.0	0.0	1.0	1.0	0.0	1.0	0.0		0.1	0.1	0.0		300.0		0.0	1.0		0.0	1.0	1.0	0.0
1245	MxAlb3A+500	1245	['Valley of Oaxaca']	Monte Albán IIIA	500	600		3000.0	15000.0		1.0	2.0	4.0			0.0		1.0		0.0			1.0	0.0	0.0	0.0	0.0	0.0	0.0	0.0	1.0	1.0	0.0	1.0	0.0		0.1	0.1	0.0		300.0		0.0	1.0		0.0	1.0	1.0	0.0
1246	MxAlb3B+500	1246	['Valley of Oaxaca']	Monte Albán IIIB and IV	500	600	7245.0		15000.0	2.0	2.0	3.0	3.0				1.0	1.0	1.0	0.1				0.1			0.1	0.0	0.1	0.0	1.0		0.0	1.0	0.1		0.1		0.0				0.0	0.1	0.1	0.0		0.1	0.0
1247	MxAlb3B+600	1247	['Valley of Oaxaca']	Monte Albán IIIB and IV	600	700	7245.0		15000.0	2.0	2.0	3.0	3.0				1.0	1.0	1.0	0.1				0.1			0.1	0.0	0.1	0.0	1.0		0.0	1.0	0.1		0.1		0.0				0.0	0.1	0.1	0.0		0.1	0.0
1248	MxAlb3B+700	1248	['Valley of Oaxaca']	Monte Albán IIIB and IV	700	800	7245.0		15000.0	2.0	2.0	3.0	2.0				1.0	1.0	1.0	0.1				0.1			0.1	0.0	0.1	0.0	1.0		0.0	1.0	0.1		0.1		0.0				0.0	0.1	0.1	0.0		0.1	0.0
1249	MxAlb3B+800	1249	['Valley of Oaxaca']	Monte Albán IIIB and IV	800	900	7245.0		15000.0	2.0	2.0	3.0	2.0				1.0	1.0	1.0	0.1				0.1			0.1	0.0	0.1	0.0	1.0		0.0	1.0	0.1		0.1		0.0				0.0	0.1	0.1	0.0		0.1	0.0
1250	MxAlb3B+900	1250	['Valley of Oaxaca']	Monte Albán IIIB and IV	900	1000	7245.0		15000.0	2.0	2.0	3.0	2.0				1.0	1.0	1.0	0.1				0.1			0.1	0.0	0.1	0.0	1.0		0.0	1.0	0.1		0.1		0.0				0.0	0.1	0.1	0.0		0.1	0.0
1251	MxAlb5+900	1251	['Valley of Oaxaca']	Monte Alban V	900	1000	8127.0		4236.0	2.0	2.0	3.0	2.0				1.0	1.0	1.0	0.1			1.0	0.1			0.1	0.0	0.1	0.0	1.0		0.0	1.0	0.1				0.0				0.0	0.1		0.1			0.0
1252	MxAlb5+1000	1252	['Valley of Oaxaca']	Monte Alban V	1000	1100	8127.0		4236.0	2.0	2.0	3.0	2.0				1.0	1.0	1.0	0.1			1.0	0.1			0.1	0.0	0.1	0.0	1.0		0.0	1.0	0.1				0.0				0.0	0.1		0.1			0.0
1253	MxAlb5+1100	1253	['Valley of Oaxaca']	Monte Alban V	1100	1200	8127.0		4236.0	2.0	2.0	3.0	2.0				1.0	1.0	1.0	0.1			1.0	0.1			0.1	0.0	0.1	0.0	1.0		0.0	1.0	0.1				0.0				0.0	0.1		0.1			0.0
1254	MxAlb5+1200	1254	['Valley of Oaxaca']	Monte Alban V	1200	1300	8127.0		4236.0	2.0	2.0	3.0	2.0				1.0	1.0	1.0	0.1			1.0	0.1			0.1	0.0	0.1	0.0	1.0		0.0	1.0	0.1				0.0				0.0	0.1		0.1			0.0
1255	MxAlb5+1300	1255	['Valley of Oaxaca']	Monte Alban V	1300	1400	8127.0		4236.0	2.0	2.0	3.0	2.0				1.0	1.0	1.0	0.1			1.0	0.1			0.1	0.0	0.1	0.0	1.0		0.0	1.0	0.1				0.0				0.0	0.1		0.1			0.0
1256	MxAlb5+1400	1256	['Valley of Oaxaca']	Monte Alban V	1400	1500	8127.0		4236.0	2.0	2.0	3.0	2.0				1.0	1.0	1.0	0.1			1.0	0.1			0.1	0.0	0.1	0.0	1.0		0.0	1.0	0.1				0.0				0.0	0.1		0.1			0.0
1257	MxAlb5+1500	1257	['Valley of Oaxaca']	Monte Alban V	1500	1600	8127.0		4236.0	2.0	2.0	3.0	2.0				1.0	1.0	1.0	0.1			1.0	0.1			0.1	0.0	0.1	0.0	1.0		0.0	1.0	0.1				0.0				0.0	0.1		0.1			0.0
1258	MxAlb5+1600	1258	['Valley of Oaxaca']	Monte Alban V	1600	1700	8127.0		4236.0	2.0	2.0	3.0	2.0				1.0	1.0	1.0	0.1			1.0	0.1			0.1	0.0	0.1	0.0	1.0		0.0	1.0	0.1				0.0				0.0	0.1		0.1			0.0
1259	MxAlbEP+900	1259	['Valley of Oaxaca']	Monte Alban V	900	1000	8127.0		4236.0	2.0			2.0							0.1				0.1			0.1	0.0	0.1	0.0	1.0		0.0	1.0	0.1				0.0				0.0	0.1		0.1			0.0
1260	MxAlbEP+1000	1260	['Valley of Oaxaca']	Monte Alban V	1000	1100	8127.0		4236.0	2.0			2.0							0.1				0.1			0.1	0.0	0.1	0.0	1.0		0.0	1.0	0.1				0.0				0.0	0.1		0.1			0.0
1261	MxAlbEP+1100	1261	['Valley of Oaxaca']	Monte Alban V	1100	1200	8127.0		4236.0	2.0			2.0							0.1				0.1			0.1	0.0	0.1	0.0	1.0		0.0	1.0	0.1				0.0				0.0	0.1		0.1			0.0
1262	MxAlbLP+1100	1262	['Valley of Oaxaca']	Monte Alban V	1100	1200	8127.0		4236.0	2.0	2.0	3.0	2.0				1.0	1.0	1.0	0.1			1.0	0.1			0.1	0.0	0.1	0.0	1.0		0.0	1.0	0.1				0.0				0.0	0.1		0.1			0.0
1263	MxAlbLP+1200	1263	['Valley of Oaxaca']	Monte Alban V	1200	1300	8127.0		4236.0	2.0	2.0	3.0	2.0				1.0	1.0	1.0	0.1			1.0	0.1			0.1	0.0	0.1	0.0	1.0		0.0	1.0	0.1				0.0				0.0	0.1		0.1			0.0
1264	MxAlbLP+1300	1264	['Valley of Oaxaca']	Monte Alban V	1300	1400	8127.0		4236.0	2.0	2.0	3.0	2.0				1.0	1.0	1.0	0.1			1.0	0.1			0.1	0.0	0.1	0.0	1.0		0.0	1.0	0.1				0.0				0.0	0.1		0.1			0.0
1265	MxAlbLP+1400	1265	['Valley of Oaxaca']	Monte Alban V	1400	1500	8127.0		4236.0	2.0	2.0	3.0	2.0				1.0	1.0	1.0	0.1			1.0	0.1			0.1	0.0	0.1	0.0	1.0		0.0	1.0	0.1				0.0				0.0	0.1		0.1			0.0
1266	MxAlbLP+1500	1266	['Valley of Oaxaca']	Monte Alban V	1500	1600	8127.0		4236.0	2.0	2.0	3.0	2.0				1.0	1.0	1.0	0.1			1.0	0.1			0.1	0.0	0.1	0.0	1.0		0.0	1.0	0.1				0.0				0.0	0.1		0.1			0.0
1267	MxAlbLP+1600	1267	['Valley of Oaxaca']	Monte Alban V	1600	1700	8127.0		4236.0	2.0	2.0	3.0	2.0				1.0	1.0	1.0	0.1			1.0	0.1			0.1	0.0	0.1	0.0	1.0		0.0	1.0	0.1				0.0				0.0	0.1		0.1			0.0
1268	MxRosar-700	1268	['Valley of Oaxaca']	Rosario phase	-700	-600	1000.0	50.0	1000.0		1.0	1.0	3.0			0.1	0.0		0.0	0.0	0.0	0.0	0.0	0.1	0.0	0.1	0.1	0.0	0.1	0.0	1.0		0.0	1.0	0.0	0.0	0.0	0.0	0.0		28.5		0.0	0.1		0.0	0.0	1.0	0.0
1269	MxRosar-600	1269	['Valley of Oaxaca']	Rosario phase	-600	-500	1000.0	50.0	1000.0		1.0	1.0	3.0			0.1	0.0		0.0	0.0	0.0	0.0	0.0	0.1	0.0	0.1	0.1	0.0	0.1	0.0	1.0		0.0	1.0	0.0	0.0	0.0	0.0	0.0		28.5		0.0	0.1		0.0	0.0	1.0	0.0
1270	MxRosar-500	1270	['Valley of Oaxaca']	Rosario phase	-500	-400	1000.0	50.0	1000.0		1.0	1.0	3.0			0.1	0.0		0.0	0.0	0.0	0.0	0.0	0.1	0.0	0.1	0.1	0.0	0.1	0.0	1.0		0.0	1.0	0.0	0.0	0.0	0.0	0.0		28.5		0.0	0.1		0.0	0.0	1.0	0.0
1271	MxSanGu-1100	1271	['Valley of Oaxaca']	Guadalupe phase	-1100	-1000			791.0		1.0	1.0	2.0			0.1	0.0	0.1	0.1	0.0	0.0	0.0	0.0	0.0	0.1	0.1	0.1	0.0	0.0	0.0	1.0		0.0	0.0		0.0	0.0	0.0	0.0		18.0	2.0	0.0	0.1		0.0	0.0	0.0	0.0
1272	MxSanGu-1000	1272	['Valley of Oaxaca']	Guadalupe phase	-1000	-900			791.0		1.0	1.0	2.0			0.1	0.0	0.1	0.1	0.0	0.0	0.0	0.0	0.0	0.1	0.1	0.1	0.0	0.0	0.0	1.0		0.0	0.0		0.0	0.0	0.0	0.0		18.0	2.0	0.0	0.1		0.0	0.0	0.0	0.0
1273	MxSanGu-900	1273	['Valley of Oaxaca']	Guadalupe phase	-900	-800			791.0		1.0	1.0	2.0			0.1	0.0	0.1	0.1	0.0	0.0	0.0	0.0	0.0	0.1	0.1	0.1	0.0	0.0	0.0	1.0		0.0	0.0		0.0	0.0	0.0	0.0		18.0	2.0	0.0	0.1		0.0	0.0	0.0	0.0
1274	MxSanGu-800	1274	['Valley of Oaxaca']	Guadalupe phase	-800	-700			791.0		1.0	1.0	2.0			0.1	0.0	0.1	0.1	0.0	0.0	0.0	0.0	0.0	0.1	0.1	0.1	0.0	0.0	0.0	1.0		0.0	0.0		0.0	0.0	0.0	0.0		18.0	2.0	0.0	0.1		0.0	0.0	0.0	0.0
1275	MxSanGu-700	1275	['Valley of Oaxaca']	Guadalupe phase	-700	-600			791.0		1.0	1.0	2.0			0.1	0.0	0.1	0.1	0.0	0.0	0.0	0.0	0.0	0.1	0.1	0.1	0.0	0.0	0.0	1.0		0.0	0.0		0.0	0.0	0.0	0.0		18.0	2.0	0.0	0.1		0.0	0.0	0.0	0.0
1276	MxTieLa-1400	1276	['Valley of Oaxaca']	Tierras Largas Phase	-1400	-1300	71.0		71.0	1.0	1.0	1.0	1.0			0.1	0.1	0.1	0.1	0.1		0.0	0.1	0.1	0.1	0.1	0.1	0.1	0.0	0.0	1.0		0.0	0.1	1.0	0.0	0.1	0.0	0.0		5.4		0.0	0.1		0.0	0.1	1.0	0.0
1277	MxTieLa-1300	1277	['Valley of Oaxaca']	Tierras Largas Phase	-1300	-1200	71.0		71.0	1.0	1.0	1.0	1.0			0.1	0.1	0.1	0.1	0.1		0.0	0.1	0.1	0.1	0.1	0.1	0.1	0.0	0.0	1.0		0.0	0.1	1.0	0.0	0.1	0.0	0.0		5.4		0.0	0.1		0.0	0.1	1.0	0.0
1278	MxTieLa-1200	1278	['Valley of Oaxaca']	Tierras Largas Phase	-1200	-1100	71.0		71.0	1.0	1.0	1.0	1.0			0.1	0.1	0.1	0.1	0.1		0.0	0.1	0.1	0.1	0.1	0.1	0.1	0.0	0.0	1.0		0.0	0.1	1.0	0.0	0.1	0.0	0.0		5.4		0.0	0.1		0.0	0.1	1.0	0.0
1279	MxTieLa-1100	1279	['Valley of Oaxaca']	Tierras Largas Phase	-1100	-1000	71.0		71.0	1.0	1.0	1.0	1.0			0.1	0.1	0.1	0.1	0.1		0.0	0.1	0.1	0.1	0.1	0.1	0.1	0.0	0.0	1.0		0.0	0.1	1.0	0.0	0.1	0.0	0.0		5.4		0.0	0.1		0.0	0.1	1.0	0.0
1280	NorKing+1300	1280	['Iceland']	Kingdom of Norway	1300	1400	50000.0	103000.0	200.0	5.0	3.0	4.0	3.0	180.0	1.0	0.0	1.0	1.0	1.0	0.0	0.0	governed population	1.0	0.1	1.0	1.0	0.0	0.0	0.0	0.0	0.0	0.0	0.0	0.0	0.1	0.0	0.0	0.0	0.0				0.1	0.0	0.0	0.0	0.0	0.0	0.0
1281	NorKing+1400	1281	['Iceland']	Kingdom of Norway	1400	1500	50000.0	103000.0	200.0	5.0	3.0	4.0	3.0	180.0	1.0	0.0	1.0	1.0	1.0	0.0	0.0	governed population	1.0	0.1	1.0	1.0	0.0	0.0	0.0	0.0	0.0	0.0	0.0	0.0	0.1	0.0	0.0	0.0	0.0				0.1	0.0	0.0	0.0	0.0	0.0	0.0
1282	NorwayKingdom+1300	1282	['Iceland']	Kingdom of Norway	1300	1400	50000.0	103000.0	200.0	4.0	2.0	2.0	2.0	180.0	0.0	0.0	0.0	1.0	0.0	0.0	0.0	governed population	0.0	0.0	1.0	0.0	0.0	1.0	0.0	1.0	0.0	0.0	0.0	0.0		0.0	1.0		0.0					0.0	0.0	1.0	0.0	0.0	0.0
1283	NorwayKingdom+1400	1283	['Iceland']	Kingdom of Norway	1400	1500	50000.0	103000.0	200.0	4.0	2.0	2.0	2.0	180.0	0.0	0.0	0.0	1.0	0.0	0.0	0.0	governed population	0.0	0.0	1.0	0.0	0.0	1.0	0.0	1.0	0.0	0.0	0.0	0.0		0.0	1.0		0.0					0.0	0.0	1.0	0.0	0.0	0.0
1284	OroEarlyColonial+1900	1284	['Oro PNG']	Orokaiva	1900	2000	9000.0	22800.0	600.0	2.0	3.0	2.0	1.0	150.0	0.0	0.0	1.0	0.0	1.0			state salary	1.0	1.0	1.0	0.0	1.0	0.0	0.0	1.0	1.0	0.0	1.0	0.0	0.0	0.0	1.0	1.0	1.0				1.0	1.0	0.0	1.0	1.0	0.0	0.0
1285	OroEarlyColonial+2000	1285	['Oro PNG']	Orokaiva	2000	2100	9000.0	22800.0	600.0	2.0	3.0	2.0	1.0	150.0	0.0	0.0	1.0	0.0	1.0			state salary	1.0	1.0	1.0	0.0	1.0	0.0	0.0	1.0	1.0	0.0	1.0	0.0	0.0	0.0	1.0	1.0	1.0				1.0	1.0	0.0	1.0	1.0	0.0	0.0
1286	OroPreColonial+1800	1286	['Oro PNG']	Orokaiva	1800	1900			600.0	2.0	3.0	1.0	1.0		0.0	0.0	0.0	0.0	0.0	0.0	0.0		0.0	0.0	0.0	0.0	1.0	0.0	0.0	1.0	1.0	0.0	1.0	0.0	0.0	0.0	0.0	0.0	0.0				0.0	0.0	0.0	1.0	0.0	0.0	0.0
1287	OroPreColonial+1900	1287	['Oro PNG']	Orokaiva	1900	2000			600.0	2.0	3.0	1.0	1.0		0.0	0.0	0.0	0.0	0.0	0.0	0.0		0.0	0.0	0.0	0.0	1.0	0.0	0.0	1.0	1.0	0.0	1.0	0.0	0.0	0.0	0.0	0.0	0.0				0.0	0.0	0.0	1.0	0.0	0.0	0.0
1288	OttomanYemen+1900	1288	['Yemeni Coastal Plain']	Yemeni	1900	2000				2.0	3.0	3.0	3.0		0.0	0.0	1.0	1.0	1.0	1.0	1.0		1.0	1.0	1.0	1.0	0.0	1.0	0.0	1.0	1.0	0.0	0.0	0.0		1.0	0.0	1.0					1.0	0.0	0.0	1.0	1.0	0.0	0.0
1289	OttomanYemen+2000	1289	['Yemeni Coastal Plain']	Yemeni	2000	2100				2.0	3.0	3.0	3.0		0.0	0.0	1.0	1.0	1.0	1.0	1.0		1.0	1.0	1.0	1.0	0.0	1.0	0.0	1.0	1.0	0.0	0.0	0.0		1.0	0.0	1.0					1.0	0.0	0.0	1.0	1.0	0.0	0.0
1290	PeCuzE1+200	1290	['Cuzco']	Early Intermediate Period	200	300		600.0					3.0			0.1	0.1	0.1	0.1	0.1	0.1	0.1	0.1	0.1	0.1	0.1									0.0	1.0	0.1	0.1	0.1								0.1		0.1
1291	PeCuzE1+300	1291	['Cuzco']	Early Intermediate Period	300	400		600.0					3.0			0.1	0.1	0.1	0.1	0.1	0.1	0.1	0.1	0.1	0.1	0.1									0.0	1.0	0.1	0.1	0.1								0.1		0.1
1292	PeCuzE1+400	1292	['Cuzco']	Early Intermediate Period	400	500		1000.0					3.0			0.1	0.1	0.1	0.1	0.1	0.1	0.1	0.1	0.1	0.1	0.1									0.0	1.0	0.1	0.1	0.1								0.1		0.1
1293	PeCuzE1+500	1293	['Cuzco']	Early Intermediate Period	500	600		1000.0					3.0			0.1	0.1	0.1	0.1	0.1	0.1	0.1	0.1	0.1	0.1	0.1									0.0	1.0	0.1	0.1	0.1								0.1		0.1
1294	PeCuzE2+400	1294	['Cuzco']	Early Intermediate Period	400	500		1000.0					3.0			0.1	0.1	0.1	0.1	0.1	0.1		0.1	0.1	0.1	0.1	0.1		0.1					0.1	0.0	1.0	0.1	0.1	0.1				0.1						0.1
1295	PeCuzE2+500	1295	['Cuzco']	Early Intermediate Period	500	600		1000.0					3.0			0.1	0.1	0.1	0.1	0.1	0.1		0.1	0.1	0.1	0.1	0.1		0.1					0.1	0.0	1.0	0.1	0.1	0.1				0.1						0.1
1296	PeCuzE2+600	1296	['Cuzco']	Early Intermediate Period	600	700		1000.0					3.0			0.1	0.1	0.1	0.1	0.1	0.1		0.1	0.1	0.1	0.1	0.1		0.1					0.1	0.0	1.0	0.1	0.1	0.1				0.1						0.1
1297	PeCuzE2+700	1297	['Cuzco']	Early Intermediate Period	700	800		1000.0					3.0			0.1	0.1	0.1	0.1	0.1	0.1		0.1	0.1	0.1	0.1	0.1		0.1					0.1	0.0	1.0	0.1	0.1	0.1				0.1						0.1
1298	PeCuzL1+1000	1298	['Cuzco']	Late Intermediate Period	1000	1100		500.0					4.0			0.1	0.1	0.1	0.1	0.1	0.1	0.1	0.1	0.1	0.1	0.1		1.0	1.0	1.0	1.0		1.0	0.0	1.0	1.0	0.1	0.1	1.0				0.1	0.1		1.0	0.1	1.0
1299	PeCuzL1+1100	1299	['Cuzco']	Late Intermediate Period	1100	1200		500.0					4.0			0.1	0.1	0.1	0.1	0.1	0.1	0.1	0.1	0.1	0.1	0.1		1.0	1.0	1.0	1.0		1.0	0.0	1.0	1.0	0.1	0.1	1.0				0.1	0.1		1.0	0.1	1.0
1300	PeCuzL1+1200	1300	['Cuzco']	Late Intermediate Period	1200	1300		500.0					4.0			0.1	0.1	0.1	0.1	0.1	0.1	0.1	0.1	0.1	0.1	0.1		1.0	1.0	1.0	1.0		1.0	0.0	1.0	1.0	0.1	0.1	1.0				0.1	0.1		1.0	0.1	1.0
1301	PeCuzL1+1300	1301	['Cuzco']	Late Intermediate Period	1300	1400		500.0					4.0			0.1	0.1	0.1	0.1	0.1	0.1	0.1	0.1	0.1	0.1	0.1		1.0	1.0	1.0	1.0		1.0	0.0	1.0	1.0	0.1	0.1	1.0				0.1	0.1		1.0	0.1	1.0
1302	PeCuzL2+1300	1302	['Cuzco']	Inca	1300	1400		2300.0		4.0	4.0	2.0	4.0	60.0		0.1	1.0		0.0	0.1	0.0		1.0	0.1	1.0	0.1		1.0	1.0	1.0	1.0		1.0	0.0	1.0	1.0	0.1	1.0	1.0				0.1	1.0		1.0	1.0	1.0
1303	PeCuzL2+1400	1303	['Cuzco']	Inca	1400	1500		2300.0		4.0	4.0	2.0	4.0	60.0		0.1	1.0		1.0	0.1	0.0		1.0	0.1	1.0	0.1		1.0	1.0	1.0	1.0		1.0	0.0	1.0	1.0	0.1	1.0	1.0				0.1	1.0		1.0	1.0	1.0
1304	PeCuzLF-500	1304	['Cuzco']	Late Formative Period	-500	-400							3.0			0.1	0.1	0.1	0.1	0.1	0.1	0.1	0.1	0.1	0.1	0.1	0.1	1.0	0.1	1.0	1.0		0.1	0.1		1.0	0.1	0.1	0.1				0.1	0.1		1.0	0.1	1.0	0.1
1305	PeCuzLF-400	1305	['Cuzco']	Late Formative Period	-400	-300							3.0			0.1	0.1	0.1	0.1	0.1	0.1	0.1	0.1	0.1	0.1	0.1	0.1	1.0	0.1	1.0	1.0		0.1	0.1		1.0	0.1	0.1	0.1				0.1	0.1		1.0	0.1	1.0	0.1
1306	PeCuzLF-300	1306	['Cuzco']	Late Formative Period	-300	-200							3.0			0.1	0.1	0.1	0.1	0.1	0.1	0.1	0.1	0.1	0.1	0.1	0.1	1.0	0.1	1.0	1.0		0.1	0.1		1.0	0.1	0.1	0.1				0.1	0.1		1.0	0.1	1.0	0.1
1307	PeCuzLF-200	1307	['Cuzco']	Late Formative Period	-200	-100							3.0			0.1	0.1	0.1	0.1	0.1	0.1	0.1	0.1	0.1	0.1	0.1	0.1	1.0	0.1	1.0	1.0		0.1	0.1		1.0	0.1	0.1	0.1				0.1	0.1		1.0	0.1	1.0	0.1
1308	PeCuzLF-100	1308	['Cuzco']	Late Formative Period	-100	0							3.0			0.1	0.1	0.1	0.1	0.1	0.1	0.1	0.1	0.1	0.1	0.1	0.1	1.0	0.1	1.0	1.0		0.1	0.1		1.0	0.1	0.1	0.1				0.1	0.1		1.0	0.1	1.0	0.1
1309	PeCuzLF+0	1309	['Cuzco']	Late Formative Period	0	100							3.0			0.1	0.1	0.1	0.1	0.1	0.1	0.1	0.1	0.1	0.1	0.1	0.1	1.0	0.1	1.0	1.0		0.1	0.1		1.0	0.1	0.1	0.1				0.1	0.1		1.0	0.1	1.0	0.1
1310	PeCuzLF+100	1310	['Cuzco']	Late Formative Period	100	200							3.0			0.1	0.1	0.1	0.1	0.1	0.1	0.1	0.1	0.1	0.1	0.1	0.1	1.0	0.1	1.0	1.0		0.1	0.1		1.0	0.1	0.1	0.1				0.1	0.1		1.0	0.1	1.0	0.1
1311	PeCuzLF+200	1311	['Cuzco']	Late Formative Period	200	300							3.0			0.1	0.1	0.1	0.1	0.1	0.1	0.1	0.1	0.1	0.1	0.1	0.1	1.0	0.1	1.0	1.0		0.1	0.1		1.0	0.1	0.1	0.1				0.1	0.1		1.0	0.1	1.0	0.1
1312	PeInca+1400	1312	['Cuzco']	Inca Empire	1400	1500		500000.0	20000.0	4.0	6.0	4.0	5.0			0.1	1.0	1.0	1.0	0.1	1.0	governed population	0.1	0.1	1.0	0.1	1.0	1.0	1.0	1.0	1.0	0.1	1.0	0.0	1.0	1.0	0.1	1.0	1.0		370.0	6.0	0.0	1.0	1.0	1.0	1.0	1.0	0.1
1313	PeInca+1500	1313	['Cuzco']	Inca Empire	1500	1600		500000.0	20000.0	4.0	6.0	4.0	5.0	2310.0		0.1	1.0	1.0	1.0	0.1	1.0	governed population	0.1	0.1	1.0	0.1	1.0	1.0	1.0	1.0	1.0	0.1	1.0	0.0	1.0	1.0	0.1	1.0	1.0		370.0	6.0	0.0	1.0	1.0	1.0	1.0	1.0	0.1
1314	PeInca+1600	1314	['Cuzco']	Inca Empire	1600	1700		500000.0	20000.0	4.0	6.0	4.0	5.0	2310.0		0.1	1.0	1.0	1.0	0.1	1.0	governed population	0.1	0.1	1.0	0.1	1.0	1.0	1.0	1.0	1.0	0.1	1.0	0.0	1.0	1.0	0.1	1.0	1.0		370.0	6.0	0.0	1.0	1.0	1.0	1.0	1.0	0.1
1315	PeWari+600	1315	['Cuzco']	Wari Empire	600	700	100000.0	20000.0	30000.0	2.0	3.0		5.0	730.0		0.1	1.0	1.0	1.0	0.1		governed population	1.0	0.1	0.1	0.1	1.0	1.0		1.0	1.0	1.0	0.1	0.0	1.0	1.0	0.1	0.1	1.0	15819	745.0	12.0	0.1	1.0	1.0	1.0	1.0	1.0	0.1
1316	PeWari+700	1316	['Cuzco']	Wari Empire	700	800	100000.0	20000.0	30000.0	2.0	3.0		5.0	730.0		0.1	1.0	1.0	1.0	0.1		governed population	1.0	0.1	0.1	0.1	1.0	1.0		1.0	1.0	1.0	0.1	0.0	1.0	1.0	0.1	0.1	1.0	15819	745.0	12.0	0.1	1.0	1.0	1.0	1.0	1.0	0.1
1317	PeWari+800	1317	['Cuzco']	Wari Empire	800	900	100000.0	20000.0	30000.0	2.0	3.0		5.0	730.0		0.1	1.0	1.0	1.0	0.1		governed population	1.0	0.1	0.1	0.1	1.0	1.0		1.0	1.0	1.0	0.1	0.0	1.0	1.0	0.1	0.1	1.0	15819	745.0	12.0	0.1	1.0	1.0	1.0	1.0	1.0	0.1
1318	PeWari+900	1318	['Cuzco']	Wari Empire	900	1000	100000.0	20000.0	30000.0	2.0	3.0		5.0	730.0		0.1	1.0	1.0	1.0	0.1		governed population	1.0	0.1	0.1	0.1	1.0	1.0		1.0	1.0	1.0	0.1	0.0	1.0	1.0	0.1	0.1	1.0	15819	745.0	12.0	0.1	1.0	1.0	1.0	1.0	1.0	0.1
1319	PeWari+1000	1319	['Cuzco']	Wari Empire	1000	1100	100000.0	20000.0	30000.0	2.0	3.0		5.0	730.0		0.1	1.0	1.0	1.0	0.1		governed population	1.0	0.1	0.1	0.1	1.0	1.0		1.0	1.0	1.0	0.1	0.0	1.0	1.0	0.1	0.1	1.0	15819	745.0	12.0	0.1	1.0	1.0	1.0	1.0	1.0	0.1
1320	PgOrokE+1800	1320	['Oro PNG']	Orokaiva	1800	1900			600.0	2.0	3.0	1.0	1.0		0.0	0.0	0.0	0.0	0.0	0.0	0.0		0.0	0.0	0.0	0.0	1.0	0.0	0.0	1.0	1.0	0.0	1.0	0.0	0.0	0.0	0.0	0.0	0.0				0.0	0.0	0.0	1.0	0.0	0.0	0.0
1321	PgOrokE+1900	1321	['Oro PNG']	Orokaiva	1900	2000			600.0	2.0	3.0	1.0	1.0		0.0	0.0	0.0	0.0	0.0	0.0	0.0		0.0	0.0	0.0	0.0	1.0	0.0	0.0	1.0	1.0	0.0	1.0	0.0	0.0	0.0	0.0	0.0	0.0				0.0	0.0	0.0	1.0	0.0	0.0	0.0
1322	PgOrokL+1900	1322	['Oro PNG']	Orokaiva	1900	2000	9000.0	22800.0	600.0	2.0	3.0	2.0	1.0	150.0	0.0	0.0	1.0	0.0	1.0	0.0	0.0	state salary	1.0	1.0	1.0	0.0	1.0	0.0	0.0	1.0	1.0	0.0	1.0	0.0	0.0	0.0	1.0	1.0	1.0				0.0	1.0	0.0	1.0	1.0	0.0	0.0
1323	PgOrokL+2000	1323	['Oro PNG']	Orokaiva	2000	2100	9000.0	22800.0	600.0	2.0	3.0	2.0	1.0	150.0	0.0	0.0	1.0	0.0	1.0	0.0	0.0	state salary	1.0	1.0	1.0	0.0	1.0	0.0	0.0	1.0	1.0	0.0	1.0	0.0	0.0	0.0	1.0	1.0	1.0				0.0	1.0	0.0	1.0	1.0	0.0	0.0
1324	PkAcerN-7500	1324	['Kachi Plain']	Aceramic Neolithic	-7500	-7400			400.0	0.0	0.0	0.0	1.0			0.0	0.1	0.1	0.1	0.0	0.0	0.0	0.0	0.0	0.0	0.0	0.1	1.0	0.1		1.0	0.1	0.1	0.1	1.0	0.1	0.1	1.0	1.0			3.0	0.0	0.1		1.0	0.0	0.1
1325	PkAcerN-7400	1325	['Kachi Plain']	Aceramic Neolithic	-7400	-7300			400.0	0.0	0.0	0.0	1.0			0.0	0.1	0.1	0.1	0.0	0.0	0.0	0.0	0.0	0.0	0.0	0.1	1.0	0.1		1.0	0.1	0.1	0.1	1.0	0.1	0.1	1.0	1.0			3.0	0.0	0.1		1.0	0.0	0.1
1326	PkAcerN-7300	1326	['Kachi Plain']	Aceramic Neolithic	-7300	-7200			400.0	0.0	0.0	0.0	1.0			0.0	0.1	0.1	0.1	0.0	0.0	0.0	0.0	0.0	0.0	0.0	0.1	1.0	0.1		1.0	0.1	0.1	0.1	1.0	0.1	0.1	1.0	1.0			3.0	0.0	0.1		1.0	0.0	0.1
1327	PkAcerN-7200	1327	['Kachi Plain']	Aceramic Neolithic	-7200	-7100			400.0	0.0	0.0	0.0	1.0			0.0	0.1	0.1	0.1	0.0	0.0	0.0	0.0	0.0	0.0	0.0	0.1	1.0	0.1		1.0	0.1	0.1	0.1	1.0	0.1	0.1	1.0	1.0			3.0	0.0	0.1		1.0	0.0	0.1
1328	PkAcerN-7100	1328	['Kachi Plain']	Aceramic Neolithic	-7100	-7000			400.0	0.0	0.0	0.0	1.0			0.0	0.1	0.1	0.1	0.0	0.0	0.0	0.0	0.0	0.0	0.0	0.1	1.0	0.1		1.0	0.1	0.1	0.1	1.0	0.1	0.1	1.0	1.0			3.0	0.0	0.1		1.0	0.0	0.1
1329	PkAcerN-7000	1329	['Kachi Plain']	Aceramic Neolithic	-7000	-6900			400.0	0.0	0.0	0.0	1.0			0.0	0.1	0.1	0.1	0.0	0.0	0.0	0.0	0.0	0.0	0.0	0.1	1.0	0.1		1.0	0.1	0.1	0.1	1.0	0.1	0.1	1.0	1.0			3.0	0.0	0.1		1.0	0.0	0.1
1330	PkAcerN-6900	1330	['Kachi Plain']	Aceramic Neolithic	-6900	-6800			400.0	0.0	0.0	0.0	1.0			0.0	0.1	0.1	0.1	0.0	0.0	0.0	0.0	0.0	0.0	0.0	0.1	1.0	0.1		1.0	0.1	0.1	0.1	1.0	0.1	0.1	1.0	1.0			3.0	0.0	0.1		1.0	0.0	0.1
1331	PkAcerN-6800	1331	['Kachi Plain']	Aceramic Neolithic	-6800	-6700			400.0	0.0	0.0	0.0	1.0			0.0	0.1	0.1	0.1	0.0	0.0	0.0	0.0	0.0	0.0	0.0	0.1	1.0	0.1		1.0	0.1	0.1	0.1	1.0	0.1	0.1	1.0	1.0			3.0	0.0	0.1		1.0	0.0	0.1
1332	PkAcerN-6700	1332	['Kachi Plain']	Aceramic Neolithic	-6700	-6600			400.0	0.0	0.0	0.0	1.0			0.0	0.1	0.1	0.1	0.0	0.0	0.0	0.0	0.0	0.0	0.0	0.1	1.0	0.1		1.0	0.1	0.1	0.1	1.0	0.1	0.1	1.0	1.0			3.0	0.0	0.1		1.0	0.0	0.1
1333	PkAcerN-6600	1333	['Kachi Plain']	Aceramic Neolithic	-6600	-6500			400.0	0.0	0.0	0.0	1.0			0.0	0.1	0.1	0.1	0.0	0.0	0.0	0.0	0.0	0.0	0.0	0.1	1.0	0.1		1.0	0.1	0.1	0.1	1.0	0.1	0.1	1.0	1.0			3.0	0.0	0.1		1.0	0.0	0.1
1334	PkAcerN-6500	1334	['Kachi Plain']	Aceramic Neolithic	-6500	-6400			400.0	0.0	0.0	0.0	1.0			0.0	0.1	0.1	0.1	0.0	0.0	0.0	0.0	0.0	0.0	0.0	0.1	1.0	0.1		1.0	0.1	0.1	0.1	1.0	0.1	0.1	1.0	1.0			3.0	0.0	0.1		1.0	0.0	0.1
1335	PkAcerN-6400	1335	['Kachi Plain']	Aceramic Neolithic	-6400	-6300			400.0	0.0	0.0	0.0	1.0			0.0	0.1	0.1	0.1	0.0	0.0	0.0	0.0	0.0	0.0	0.0	0.1	1.0	0.1		1.0	0.1	0.1	0.1	1.0	0.1	0.1	1.0	1.0			3.0	0.0	0.1		1.0	0.0	0.1
1336	PkAcerN-6300	1336	['Kachi Plain']	Aceramic Neolithic	-6300	-6200			400.0	0.0	0.0	0.0	1.0			0.0	0.1	0.1	0.1	0.0	0.0	0.0	0.0	0.0	0.0	0.0	0.1	1.0	0.1		1.0	0.1	0.1	0.1	1.0	0.1	0.1	1.0	1.0			3.0	0.0	0.1		1.0	0.0	0.1
1337	PkAcerN-6200	1337	['Kachi Plain']	Aceramic Neolithic	-6200	-6100			400.0	0.0	0.0	0.0	1.0			0.0	0.1	0.1	0.1	0.0	0.0	0.0	0.0	0.0	0.0	0.0	0.1	1.0	0.1		1.0	0.1	0.1	0.1	1.0	0.1	0.1	1.0	1.0			3.0	0.0	0.1		1.0	0.0	0.1
1338	PkAcerN-6100	1338	['Kachi Plain']	Aceramic Neolithic	-6100	-6000			400.0	0.0	0.0	0.0	1.0			0.0	0.1	0.1	0.1	0.0	0.0	0.0	0.0	0.0	0.0	0.0	0.1	1.0	0.1		1.0	0.1	0.1	0.1	1.0	0.1	0.1	1.0	1.0			3.0	0.0	0.1		1.0	0.0	0.1
1339	PkAcerN-6000	1339	['Kachi Plain']	Aceramic Neolithic	-6000	-5900			400.0	0.0	0.0	0.0	1.0			0.0	0.1	0.1	0.1	0.0	0.0	0.0	0.0	0.0	0.0	0.0	0.1	1.0	0.1		1.0	0.1	0.1	0.1	1.0	0.1	0.1	1.0	1.0			3.0	0.0	0.1		1.0	0.0	0.1
1340	PkAcerN-5900	1340	['Kachi Plain']	Aceramic Neolithic	-5900	-5800			400.0	0.0	0.0	0.0	1.0			0.0	0.1	0.1	0.1	0.0	0.0	0.0	0.0	0.0	0.0	0.0	0.1	1.0	0.1		1.0	0.1	0.1	0.1	1.0	0.1	0.1	1.0	1.0			3.0	0.0	0.1		1.0	0.0	0.1
1341	PkAcerN-5800	1341	['Kachi Plain']	Aceramic Neolithic	-5800	-5700			400.0	0.0	0.0	0.0	1.0			0.0	0.1	0.1	0.1	0.0	0.0	0.0	0.0	0.0	0.0	0.0	0.1	1.0	0.1		1.0	0.1	0.1	0.1	1.0	0.1	0.1	1.0	1.0			3.0	0.0	0.1		1.0	0.0	0.1
1342	PkAcerN-5700	1342	['Kachi Plain']	Aceramic Neolithic	-5700	-5600			400.0	0.0	0.0	0.0	1.0			0.0	0.1	0.1	0.1	0.0	0.0	0.0	0.0	0.0	0.0	0.0	0.1	1.0	0.1		1.0	0.1	0.1	0.1	1.0	0.1	0.1	1.0	1.0			3.0	0.0	0.1		1.0	0.0	0.1
1343	PkAcerN-5600	1343	['Kachi Plain']	Aceramic Neolithic	-5600	-5500			400.0	0.0	0.0	0.0	1.0			0.0	0.1	0.1	0.1	0.0	0.0	0.0	0.0	0.0	0.0	0.0	0.1	1.0	0.1		1.0	0.1	0.1	0.1	1.0	0.1	0.1	1.0	1.0			3.0	0.0	0.1		1.0	0.0	0.1
1344	PkAcerN-5500	1344	['Kachi Plain']	Aceramic Neolithic	-5500	-5400			400.0	0.0	0.0	0.0	1.0			0.0	0.1	0.1	0.1	0.0	0.0	0.0	0.0	0.0	0.0	0.0	0.1	1.0	0.1		1.0	0.1	0.1	0.1	1.0	0.1	0.1	1.0	1.0			3.0	0.0	0.1		1.0	0.0	0.1
1345	PkCeraN-5500	1345	['Kachi Plain']	PkCeraN	-5500	-5400			400.0	0.0	0.0	0.0	1.0			0.0	0.1	0.1	0.1	0.0	0.0	0.0	0.0	0.0	0.0	0.0	0.1		0.1		1.0	0.1	0.1	0.1	1.0	0.0	0.0	1.0	1.0			3.0	0.0	0.1		1.0	0.0	0.1	1.0
1346	PkCeraN-5400	1346	['Kachi Plain']	PkCeraN	-5400	-5300			400.0	0.0	0.0	0.0	1.0			0.0	0.1	0.1	0.1	0.0	0.0	0.0	0.0	0.0	0.0	0.0	0.1		0.1		1.0	0.1	0.1	0.1	1.0	0.0	0.0	1.0	1.0			3.0	0.0	0.1		1.0	0.0	0.1	1.0
1347	PkCeraN-5300	1347	['Kachi Plain']	PkCeraN	-5300	-5200			400.0	0.0	0.0	0.0	1.0			0.0	0.1	0.1	0.1	0.0	0.0	0.0	0.0	0.0	0.0	0.0	0.1		0.1		1.0	0.1	0.1	0.1	1.0	0.0	0.0	1.0	1.0			3.0	0.0	0.1		1.0	0.0	0.1	1.0
1348	PkCeraN-5200	1348	['Kachi Plain']	PkCeraN	-5200	-5100			400.0	0.0	0.0	0.0	1.0			0.0	0.1	0.1	0.1	0.0	0.0	0.0	0.0	0.0	0.0	0.0	0.1		0.1		1.0	0.1	0.1	0.1	1.0	0.0	0.0	1.0	1.0			3.0	0.0	0.1		1.0	0.0	0.1	1.0
1349	PkCeraN-5100	1349	['Kachi Plain']	PkCeraN	-5100	-5000			400.0	0.0	0.0	0.0	1.0			0.0	0.1	0.1	0.1	0.0	0.0	0.0	0.0	0.0	0.0	0.0	0.1		0.1		1.0	0.1	0.1	0.1	1.0	0.0	0.0	1.0	1.0			3.0	0.0	0.1		1.0	0.0	0.1	1.0
1350	PkCeraN-5000	1350	['Kachi Plain']	PkCeraN	-5000	-4900			400.0	0.0	0.0	0.0	1.0			0.0	0.1	0.1	0.1	0.0	0.0	0.0	0.0	0.0	0.0	0.0	0.1		0.1		1.0	0.1	0.1	0.1	1.0	0.0	0.0	1.0	1.0			3.0	0.0	0.1		1.0	0.0	0.1	1.0
1351	PkCeraN-4900	1351	['Kachi Plain']	PkCeraN	-4900	-4800			400.0	0.0	0.0	0.0	1.0			0.0	0.1	0.1	0.1	0.0	0.0	0.0	0.0	0.0	0.0	0.0	0.1		0.1		1.0	0.1	0.1	0.1	1.0	0.0	0.0	1.0	1.0			3.0	0.0	0.1		1.0	0.0	0.1	1.0
1352	PkCeraN-4800	1352	['Kachi Plain']	PkCeraN	-4800	-4700			400.0	0.0	0.0	0.0	1.0			0.0	0.1	0.1	0.1	0.0	0.0	0.0	0.0	0.0	0.0	0.0	0.1		0.1		1.0	0.1	0.1	0.1	1.0	0.0	0.0	1.0	1.0			3.0	0.0	0.1		1.0	0.0	0.1	1.0
1353	PkCeraN-4700	1353	['Kachi Plain']	PkCeraN	-4700	-4600			400.0	0.0	0.0	0.0	1.0			0.0	0.1	0.1	0.1	0.0	0.0	0.0	0.0	0.0	0.0	0.0	0.1		0.1		1.0	0.1	0.1	0.1	1.0	0.0	0.0	1.0	1.0			3.0	0.0	0.1		1.0	0.0	0.1	1.0
1354	PkCeraN-4600	1354	['Kachi Plain']	PkCeraN	-4600	-4500			400.0	0.0	0.0	0.0	1.0			0.0	0.1	0.1	0.1	0.0	0.0	0.0	0.0	0.0	0.0	0.0	0.1		0.1		1.0	0.1	0.1	0.1	1.0	0.0	0.0	1.0	1.0			3.0	0.0	0.1		1.0	0.0	0.1	1.0
1355	PkCeraN-4500	1355	['Kachi Plain']	PkCeraN	-4500	-4400			400.0	0.0	0.0	0.0	1.0			0.0	0.1	0.1	0.1	0.0	0.0	0.0	0.0	0.0	0.0	0.0	0.1		0.1		1.0	0.1	0.1	0.1	1.0	0.0	0.0	1.0	1.0			3.0	0.0	0.1		1.0	0.0	0.1	1.0
1356	PkCeraN-4400	1356	['Kachi Plain']	PkCeraN	-4400	-4300			400.0	0.0	0.0	0.0	1.0			0.0	0.1	0.1	0.1	0.0	0.0	0.0	0.0	0.0	0.0	0.0	0.1		0.1		1.0	0.1	0.1	0.1	1.0	0.0	0.0	1.0	1.0			3.0	0.0	0.1		1.0	0.0	0.1	1.0
1357	PkCeraN-4300	1357	['Kachi Plain']	PkCeraN	-4300	-4200			400.0	0.0	0.0	0.0	1.0			0.0	0.1	0.1	0.1	0.0	0.0	0.0	0.0	0.0	0.0	0.0	0.1		0.1		1.0	0.1	0.1	0.1	1.0	0.0	0.0	1.0	1.0			3.0	0.0	0.1		1.0	0.0	0.1	1.0
1358	PkCeraN-4200	1358	['Kachi Plain']	PkCeraN	-4200	-4100			400.0	0.0	0.0	0.0	1.0			0.0	0.1	0.1	0.1	0.0	0.0	0.0	0.0	0.0	0.0	0.0	0.1		0.1		1.0	0.1	0.1	0.1	1.0	0.0	0.0	1.0	1.0			3.0	0.0	0.1		1.0	0.0	0.1	1.0
1359	PkCeraN-4100	1359	['Kachi Plain']	PkCeraN	-4100	-4000			400.0	0.0	0.0	0.0	1.0			0.0	0.1	0.1	0.1	0.0	0.0	0.0	0.0	0.0	0.0	0.0	0.1		0.1		1.0	0.1	0.1	0.1	1.0	0.0	0.0	1.0	1.0			3.0	0.0	0.1		1.0	0.0	0.1	1.0
1360	PkCeraN-4000	1360	['Kachi Plain']	PkCeraN	-4000	-3900			400.0	0.0	0.0	0.0	1.0			0.0	0.1	0.1	0.1	0.0	0.0	0.0	0.0	0.0	0.0	0.0	0.1		0.1		1.0	0.1	0.1	0.1	1.0	0.0	0.0	1.0	1.0			3.0	0.0	0.1		1.0	0.0	0.1	1.0
1361	PkChalc-4000	1361	['Kachi Plain']	PkChalc	-4000	-3900			1200.0	1.0		1.0	2.0			0.0	0.1	1.0	0.1	0.0	0.0	0.0	0.0	0.0	0.0	0.0	0.1	1.0	0.1		0.0	0.1	0.1	0.1	1.0	1.0	0.0	1.0	1.0			3.0	0.0	0.1		1.0	0.0	0.1	1.0
1362	PkChalc-3900	1362	['Kachi Plain']	PkChalc	-3900	-3800			1200.0	1.0		1.0	2.0			0.0	0.1	1.0	0.1	0.0	0.0	0.0	0.0	0.0	0.0	0.0	0.1	1.0	0.1		0.0	0.1	0.1	0.1	1.0	1.0	0.0	1.0	1.0			3.0	0.0	0.1		1.0	0.0	0.1	1.0
1363	PkChalc-3800	1363	['Kachi Plain']	PkChalc	-3800	-3700			1200.0	1.0		1.0	2.0			0.0	0.1	1.0	0.1	0.0	0.0	0.0	0.0	0.0	0.0	0.0	0.1	1.0	0.1		0.0	0.1	0.1	0.1	1.0	1.0	0.0	1.0	1.0			3.0	0.0	0.1		1.0	0.0	0.1	1.0
1364	PkChalc-3700	1364	['Kachi Plain']	PkChalc	-3700	-3600			1200.0	1.0		1.0	2.0			0.0	0.1	1.0	0.1	0.0	0.0	0.0	0.0	0.0	0.0	0.0	0.1	1.0	0.1		0.0	0.1	0.1	0.1	1.0	1.0	0.0	1.0	1.0			3.0	0.0	0.1		1.0	0.0	0.1	1.0
1365	PkChalc-3600	1365	['Kachi Plain']	PkChalc	-3600	-3500			1200.0	1.0		1.0	2.0			0.0	0.1	1.0	0.1	0.0	0.0	0.0	0.0	0.0	0.0	0.0	0.1	1.0	0.1		0.0	0.1	0.1	0.1	1.0	1.0	0.0	1.0	1.0			3.0	0.0	0.1		1.0	0.0	0.1	1.0
1366	PkChalc-3500	1366	['Kachi Plain']	PkChalc	-3500	-3400			1200.0	1.0		1.0	2.0			0.0	0.1	1.0	0.1	0.0	0.0	0.0	0.0	0.0	0.0	0.0	0.1	1.0	0.1		0.0	0.1	0.1	0.1	1.0	1.0	0.0	1.0	1.0			3.0	0.0	0.1		1.0	0.0	0.1	1.0
1367	PkChalc-3400	1367	['Kachi Plain']	PkChalc	-3400	-3300			1200.0	1.0		1.0	2.0			0.0	0.1	1.0	0.1	0.0	0.0	0.0	0.0	0.0	0.0	0.0	0.1	1.0	0.1		0.0	0.1	0.1	0.1	1.0	1.0	0.0	1.0	1.0			3.0	0.0	0.1		1.0	0.0	0.1	1.0
1368	PkChalc-3300	1368	['Kachi Plain']	PkChalc	-3300	-3200			1200.0	1.0		1.0	2.0			0.0	0.1	1.0	0.1	0.0	0.0	0.0	0.0	0.0	0.0	0.0	0.1	1.0	0.1		0.0	0.1	0.1	0.1	1.0	1.0	0.0	1.0	1.0			3.0	0.0	0.1		1.0	0.0	0.1	1.0
1369	PkChalc-3200	1369	['Kachi Plain']	PkChalc	-3200	-3100			1200.0	1.0		1.0	2.0			0.0	0.1	1.0	0.1	0.0	0.0	0.0	0.0	0.0	0.0	0.0	0.1	1.0	0.1		0.0	0.1	0.1	0.1	1.0	1.0	0.0	1.0	1.0			3.0	0.0	0.1		1.0	0.0	0.1	1.0
1370	PkIndGr-100	1370	['Kachi Plain']	Indo-Greek Kingdom	-100	0		105226.0		4.0	4.0		3.0			1.0	1.0	1.0	1.0			land	1.0	1.0	1.0	1.0					1.0	1.0		1.0	1.0	1.0	1.0	1.0	1.0				1.0	1.0			1.0	1.0
1371	PkIndGr+0	1371	['Kachi Plain']	Indo-Greek Kingdom	0	100		105226.0		4.0	4.0		3.0			1.0	1.0	1.0	1.0			land	1.0	1.0	1.0	1.0					1.0	1.0		1.0	1.0	1.0	1.0	1.0	1.0				1.0	1.0			1.0	1.0
1372	PkIndPr+0	1372	['Kachi Plain']	Indo-Parthian Kingdom	0	100		725177.0		4.0	3.0						1.0		1.0												1.0			1.0					1.0								1.0	1.0
1373	PkIndPr+100	1373	['Kachi Plain']	Indo-Parthian Kingdom	100	200		725177.0		4.0	3.0						1.0		1.0												1.0			1.0					1.0								1.0	1.0
1374	PkPostU-1800	1374	['Kachi Plain']	Pirak I	-1800	-1700			450.0	1.0	1.0	1.0				0.0	0.1	1.0	0.1				1.0	0.0	0.1	0.0	1.0		1.0		1.0	0.1		0.1	0.0	0.1	0.1						0.0	0.1			1.0	0.1
1375	PkPostU-1700	1375	['Kachi Plain']	Pirak I	-1700	-1600			450.0	1.0	1.0	1.0				0.0	0.1	1.0	0.1				1.0	0.0	0.1	0.0	1.0		1.0		1.0	0.1		0.1	0.0	0.1	0.1						0.0	0.1			1.0	0.1
1376	PkPostU-1600	1376	['Kachi Plain']	Pirak I	-1600	-1500			450.0	1.0	1.0	1.0				0.0	0.1	1.0	0.1				1.0	0.0	0.1	0.0	1.0		1.0		1.0	0.1		0.1	0.0	0.1	0.1						0.0	0.1			1.0	0.1
1377	PkPostU-1500	1377	['Kachi Plain']	Pirak I	-1500	-1400			450.0	1.0	1.0	1.0				0.0	0.1	1.0	0.1				1.0	0.0	0.1	0.0	1.0		1.0		1.0	0.1		0.1	0.0	0.1	0.1						0.0	0.1			1.0	0.1
1378	PkPostU-1400	1378	['Kachi Plain']	Pirak I	-1400	-1300			450.0	1.0	1.0	1.0				0.0	0.1	1.0	0.1				1.0	0.0	0.1	0.0	1.0		1.0		1.0	0.1		0.1	0.0	0.1	0.1						0.0	0.1			1.0	0.1
1379	PkPostU-1300	1379	['Kachi Plain']	Pirak I	-1300	-1200			450.0	1.0	1.0	1.0				0.0	0.1	1.0	0.1				1.0	0.0	0.1	0.0	1.0		1.0		1.0	0.1		0.1	0.0	0.1	0.1						0.0	0.1			1.0	0.1
1380	PkPreUr-3200	1380	['Kachi Plain']		-3200	-3100			1100.0	1.0		1.0	2.0			0.0	0.1	1.0	0.1	0.0	0.0	0.0	0.0	0.0	0.1	0.0	0.1	1.0	0.1		1.0	0.1	0.1	0.1	1.0	1.0	0.0	1.0	1.0			3.0	0.0	0.1		1.0	0.0	0.1	1.0
1381	PkPreUr-3100	1381	['Kachi Plain']		-3100	-3000			1100.0	1.0		1.0	2.0			0.0	0.1	1.0	0.1	0.0	0.0	0.0	0.0	0.0	0.1	0.0	0.1	1.0	0.1		1.0	0.1	0.1	0.1	1.0	1.0	0.0	1.0	1.0			3.0	0.0	0.1		1.0	0.0	0.1	1.0
1382	PkPreUr-3000	1382	['Kachi Plain']		-3000	-2900			1100.0	1.0		1.0	2.0			0.0	0.1	1.0	0.1	0.0	0.0	0.0	0.0	0.0	0.1	0.0	0.1	1.0	0.1		1.0	0.1	0.1	0.1	1.0	1.0	0.0	1.0	1.0			3.0	0.0	0.1		1.0	0.0	0.1	1.0
1383	PkPreUr-2900	1383	['Kachi Plain']		-2900	-2800			1100.0	1.0		1.0	2.0			0.0	0.1	1.0	0.1	0.0	0.0	0.0	0.0	0.0	0.1	0.0	0.1	1.0	0.1		1.0	0.1	0.1	0.1	1.0	1.0	0.0	1.0	1.0			3.0	0.0	0.1		1.0	0.0	0.1	1.0
1384	PkPreUr-2800	1384	['Kachi Plain']		-2800	-2700			1100.0	1.0		1.0	2.0			0.0	0.1	1.0	0.1	0.0	0.0	0.0	0.0	0.0	0.1	0.0	0.1	1.0	0.1		1.0	0.1	0.1	0.1	1.0	1.0	0.0	1.0	1.0			3.0	0.0	0.1		1.0	0.0	0.1	1.0
1385	PkPreUr-2700	1385	['Kachi Plain']		-2700	-2600			1100.0	1.0		1.0	2.0			0.0	0.1	1.0	0.1	0.0	0.0	0.0	0.0	0.0	0.1	0.0	0.1	1.0	0.1		1.0	0.1	0.1	0.1	1.0	1.0	0.0	1.0	1.0			3.0	0.0	0.1		1.0	0.0	0.1	1.0
1386	PkPreUr-2600	1386	['Kachi Plain']		-2600	-2500			1100.0	1.0		1.0	2.0			0.0	0.1	1.0	0.1	0.0	0.0	0.0	0.0	0.0	0.1	0.0	0.1	1.0	0.1		1.0	0.1	0.1	0.1	1.0	1.0	0.0	1.0	1.0			3.0	0.0	0.1		1.0	0.0	0.1	1.0
1387	PkPreUr-2500	1387	['Kachi Plain']		-2500	-2400			1100.0	1.0		1.0	2.0			0.0	0.1	1.0	0.1	0.0	0.0	0.0	0.0	0.0	0.1	0.0	0.1	1.0	0.1		1.0	0.1	0.1	0.1	1.0	1.0	0.0	1.0	1.0			3.0	0.0	0.1		1.0	0.0	0.1	1.0
1388	PkProto-1300	1388	['Kachi Plain']		-1300	-1200				1.0			1.0			0.1							1.0	0.1		0.1			1.0		1.0	1.0	1.0		1.0	1.0		1.0	1.0					1.0	1.0		1.0
1389	PkProto-1200	1389	['Kachi Plain']		-1200	-1100				1.0			1.0			0.1							1.0	0.1		0.1			1.0		1.0	1.0	1.0		1.0	1.0		1.0	1.0					1.0	1.0		1.0
1390	PkProto-1100	1390	['Kachi Plain']		-1100	-1000				1.0			1.0			0.1							1.0	0.1		0.1			1.0		1.0	1.0	1.0		1.0	1.0		1.0	1.0					1.0	1.0		1.0
1391	PkProto-1000	1391	['Kachi Plain']		-1000	-900				1.0			1.0			0.1							1.0	0.1		0.1			1.0		1.0	1.0	1.0		1.0	1.0		1.0	1.0					1.0	1.0		1.0
1392	PkProto-900	1392	['Kachi Plain']		-900	-800				1.0			1.0			0.1							1.0	0.1		0.1			1.0		1.0	1.0	1.0		1.0	1.0		1.0	1.0					1.0	1.0		1.0
1393	PkProto-800	1393	['Kachi Plain']		-800	-700				1.0			1.0			0.1							1.0	0.1		0.1			1.0		1.0	1.0	1.0		1.0	1.0		1.0	1.0					1.0	1.0		1.0
1394	PkProto-700	1394	['Kachi Plain']		-700	-600				1.0			1.0			0.1							1.0	0.1		0.1			1.0		1.0	1.0	1.0		1.0	1.0		1.0	1.0					1.0	1.0		1.0
1395	PkProto-600	1395	['Kachi Plain']		-600	-500				1.0			1.0			0.1							1.0	0.1		0.1			1.0		1.0	1.0	1.0		1.0	1.0		1.0	1.0					1.0	1.0		1.0
1396	PkProto-500	1396	['Kachi Plain']		-500	-400				1.0			1.0			0.1							1.0	0.1		0.1			1.0		1.0	1.0	1.0		1.0	1.0		1.0	1.0					1.0	1.0		1.0
1397	PkSind1+900	1397	['Kachi Plain']	Sind	900	1000	1000000.0	140914.0		3.0	3.0	2.0	3.0				0.0	1.0	1.0	0.0					1.0					1.0	1.0			1.0		1.0	1.0						1.0				1.0	1.0
1398	PkSind1+1000	1398	['Kachi Plain']	Sind	1000	1100	1000000.0	140914.0		3.0	3.0	2.0	3.0				0.0	1.0	1.0	0.0					1.0	1.0				1.0	1.0			1.0		1.0	1.0						1.0				1.0	1.0
1399	PkSind1+1100	1399	['Kachi Plain']	Sind	1100	1200	1000000.0	140914.0		3.0	3.0	2.0	3.0				0.0	1.0	1.0	0.0					1.0	1.0				1.0	1.0			1.0		1.0	1.0						1.0				1.0	1.0
1400	PkSind1+1200	1400	['Kachi Plain']	Sind	1200	1300	1000000.0	140914.0		3.0	3.0	2.0	3.0				0.0	1.0	1.0	0.0					1.0	1.0				1.0	1.0			1.0		1.0	1.0						1.0				1.0	1.0
1401	PkSind1+1300	1401	['Kachi Plain']	Sind	1300	1400	1000000.0	140914.0		3.0	3.0	2.0	3.0				0.0	1.0	1.0	0.0					1.0	1.0				1.0	1.0			1.0		1.0	1.0						1.0				1.0	1.0
1402	PkSind1+1400	1402	['Kachi Plain']	Sind	1400	1500	1000000.0	140914.0		3.0	3.0	2.0	3.0				0.0	1.0	1.0	0.0					1.0	1.0				1.0	1.0			1.0		1.0	1.0						1.0				1.0	1.0
1403	PkSind2+1400	1403	['Kachi Plain']	Sind Samma Dynasty	1400	1500	1000000.0	140914.0		3.0	3.0	2.0	3.0				0.0	0.0	1.0	0.0				1.0	1.0	1.0					1.0					1.0			1.0				1.0					1.0
1404	PkSind2+1500	1404	['Kachi Plain']	Sind Samma Dynasty	1500	1600	1000000.0	140914.0		3.0	3.0	2.0	3.0				0.0	0.0	1.0	0.0				1.0	1.0	1.0					1.0					1.0			1.0				1.0					1.0
1405	PkSind2+1600	1405	['Kachi Plain']	Sind Samma Dynasty	1600	1700	2200000.0	140914.0		3.0	3.0	2.0	3.0				0.0	0.0	1.0	0.0				1.0	1.0	1.0					1.0					1.0			1.0				1.0					1.0
1406	PkUrbn1-2500	1406	['Kachi Plain']		-2500	-2400			100000.0			2.0	4.0				0.1	1.0	0.1				1.0				1.0	1.0	1.0	1.0	1.0	1.0	1.0		1.0	0.1		1.0	1.0	1200			1.0	1.0	1.0	1.0	1.0	1.0	1.0
1407	PkUrbn1-2400	1407	['Kachi Plain']		-2400	-2300			100000.0			2.0	4.0				0.1	1.0	0.1				1.0				1.0	1.0	1.0	1.0	1.0	1.0	1.0		1.0	0.1		1.0	1.0	1200			1.0	1.0	1.0	1.0	1.0	1.0	1.0
1408	PkUrbn1-2300	1408	['Kachi Plain']		-2300	-2200			100000.0			2.0	4.0				0.1	1.0	0.1				1.0				1.0	1.0	1.0	1.0	1.0	1.0	1.0		1.0	0.1		1.0	1.0	1200			1.0	1.0	1.0	1.0	1.0	1.0	1.0
1409	PkUrbn1-2200	1409	['Kachi Plain']		-2200	-2100			100000.0			2.0	4.0				0.1	1.0	0.1				1.0				1.0	1.0	1.0	1.0	1.0	1.0	1.0		1.0	0.1		1.0	1.0	1200			1.0	1.0	1.0	1.0	1.0	1.0	1.0
1410	PkUrbn1-2100	1410	['Kachi Plain']		-2100	-2000			100000.0			2.0	4.0				0.1	1.0	0.1				1.0				1.0	1.0	1.0	1.0	1.0	1.0	1.0		1.0	0.1		1.0	1.0	1200			1.0	1.0	1.0	1.0	1.0	1.0	1.0
1411	PkUrbn2-1800	1411	['Kachi Plain']		-1800	-1700			100000.0			2.0	4.0				0.1	1.0	0.1				1.0				1.0	1.0	1.0	1.0	1.0	1.0	1.0		1.0	0.1		1.0	1.0	1200			1.0	1.0	1.0	1.0	1.0	1.0	1.0
1412	PkUrbn2-1700	1412	['Kachi Plain']		-1700	-1600			100000.0			2.0	4.0				0.1	1.0	0.1				1.0				1.0	1.0	1.0	1.0	1.0	1.0	1.0		1.0	0.1		1.0	1.0	1200			1.0	1.0	1.0	1.0	1.0	1.0	1.0
1413	PkUrbn2-1600	1413	['Kachi Plain']		-1600	-1500			100000.0			2.0	4.0				0.1	1.0	0.1				1.0				1.0	1.0	1.0	1.0	1.0	1.0	1.0		1.0	0.1		1.0	1.0	1200			1.0	1.0	1.0	1.0	1.0	1.0	1.0
1414	PkUrbn2-1500	1414	['Kachi Plain']		-1500	-1400			100000.0			2.0	4.0				0.1	1.0	0.1				1.0				1.0	1.0	1.0	1.0	1.0	1.0	1.0		1.0	0.1		1.0	1.0	1200			1.0	1.0	1.0	1.0	1.0	1.0	1.0
1415	PkUrbn2-1400	1415	['Kachi Plain']		-1400	-1300			100000.0			2.0	4.0				0.1	1.0	0.1				1.0				1.0	1.0	1.0	1.0	1.0	1.0	1.0		1.0	0.1		1.0	1.0	1200			1.0	1.0	1.0	1.0	1.0	1.0	1.0
1416	PkUrbn2-1300	1416	['Kachi Plain']		-1300	-1200			100000.0			2.0	4.0				0.1	1.0	0.1				1.0				1.0	1.0	1.0	1.0	1.0	1.0	1.0		1.0	0.1		1.0	1.0	1200			1.0	1.0	1.0	1.0	1.0	1.0	1.0
1417	PreAshanti+1500	1417	['Ghanaian Coast']	Akan	1500	1600				4.0	5.0	3.0	3.0		0.0	0.0	0.0	1.0	0.0	0.0	0.0	land	0.0	0.0	1.0	0.0	0.0	1.0	0.0	1.0	1.0	0.0	1.0	0.0	1.0	0.0	0.0	1.0	1.0						1.0	1.0	0.0		0.0
1418	PreAshanti+1600	1418	['Ghanaian Coast']	Akan	1600	1700				4.0	5.0	3.0	3.0		0.0	0.0	0.0	1.0	0.0	0.0	0.0	land	0.0	0.0	1.0	0.0	0.0	1.0	0.0	1.0	1.0	0.0	1.0	0.0	1.0	0.0	0.0	1.0	1.0						1.0	1.0	0.0		0.0
1419	PreAshanti+1700	1419	['Ghanaian Coast']	Akan	1700	1800				4.0	5.0	3.0	3.0		0.0	0.0	0.0	1.0	0.0	0.0	0.0	land	0.0	0.0	1.0	0.0	0.0	1.0	0.0	1.0	1.0	0.0	1.0	0.0	1.0	0.0	0.0	1.0	1.0						1.0	1.0	0.0		0.0
1420	PreBrookeRaj+1700	1420	['Kapuasi Basin']	Iban	1700	1800	500.0		500.0	1.0	2.0	1.0	1.0		0.0	0.0	0.0	0.0	0.0	0.0	0.0	0.0	0.0	0.0	0.0	0.0	0.0	1.0	0.0	0.0	0.0	0.0	0.0	0.0	0.0	0.0	0.0	0.1	0.0				0.0	0.0	1.0	1.0	0.0	0.0	0.0
1421	PreBrookeRaj+1800	1421	['Kapuasi Basin']	Iban	1800	1900	500.0		500.0	1.0	2.0	1.0	1.0		0.0	0.0	0.0	0.0	0.0	0.0	0.0	0.0	0.0	0.0	0.0	0.0	0.0	1.0	0.0	0.0	0.0	0.0	0.0	0.0	0.0	0.0	0.0	0.1	0.0				0.0	0.0	1.0	1.0	0.0	0.0	0.0
1422	PreBrookeRaj+1900	1422	['Kapuasi Basin']	Iban	1900	2000	500.0		500.0	1.0	2.0	1.0	1.0		0.0	0.0	0.0	0.0	0.0	0.0	0.0	0.0	0.0	0.0	0.0	0.0	0.0	1.0	0.0	0.0	0.0	0.0	0.0	0.0	0.0	0.0	0.0	0.1	0.0				0.0	0.0	1.0	1.0	0.0	0.0	0.0
1423	PreColonialFingerLakes+1600	1423	['Finger Lakes']	Haudenosaunee Confederacy	1600	1700	5500.0	100000.0	3000.0	3.0	3.0	1.0	2.0		0.0	0.0	0.0	0.0	0.0	0.0	0.0		0.0	0.0	1.0	0.0	0.0	1.0	0.0	0.0	1.0	0.0	1.0	0.0	0.0	0.0	0.0	0.0	0.0				0.0	0.0	1.0	1.0	0.0	0.0	0.0
1424	PreColonialFingerLakes+1700	1424	['Finger Lakes']	Haudenosaunee Confederacy	1700	1800	5500.0	100000.0	3000.0	3.0	3.0	1.0	2.0		0.0	0.0	0.0	0.0	0.0	0.0	0.0		0.0	0.0	1.0	0.0	0.0	1.0	0.0	0.0	1.0	0.0	1.0	0.0	0.0	0.0	0.0	0.0	0.0				0.0	0.0	1.0	1.0	0.0	0.0	0.0
1425	PreColonialFingerLakes+1800	1425	['Finger Lakes']	Haudenosaunee Confederacy	1800	1900	5500.0	100000.0	3000.0	3.0	3.0	1.0	2.0		0.0	0.0	0.0	0.0	0.0	0.0	0.0		0.0	0.0	1.0	0.0	0.0	1.0	0.0	0.0	1.0	0.0	1.0	0.0	0.0	0.0	0.0	0.0	0.0				0.0	0.0	1.0	1.0	0.0	0.0	0.0
1426	PreColonialGaroHills+1800	1426	['Garo Hills']	Garo	1800	1900	2000.0		2000.0	1.0	2.0	1.0	2.0		0.0	0.0	0.0	0.0	0.0	0.0	0.0	0.0	0.0	0.0	0.0	0.0	0.0	0.0	0.0	1.0	1.0	0.0	0.0	0.0	0.0	0.0	0.0	1.0	0.0				0.0	0.0	1.0	1.0	0.0	0.0	0.0
1427	PreColonialGaroHills+1900	1427	['Garo Hills']	Garo	1900	2000	2000.0		2000.0	1.0	2.0	1.0	2.0		0.0	0.0	0.0	0.0	0.0	0.0	0.0	0.0	0.0	0.0	0.0	0.0	0.0	0.0	0.0	1.0	1.0	0.0	0.0	0.0	0.0	0.0	0.0	1.0	0.0				0.0	0.0	1.0	1.0	0.0	0.0	0.0
1428	RuYakuE+1400	1428	['Lena River Valley']	Sakha	1400	1500			100.0	2.0	2.0		1.0		0.0	0.0	0.0	0.0	0.0	0.0	0.0		0.0	0.0	0.0	0.0	0.0	1.0	0.0	0.0	0.0	0.0	0.0	0.0	0.0	0.0	0.0	0.0	0.0				0.0	0.0	0.0	1.0	0.0	0.0	0.0
1429	RuYakuE+1500	1429	['Lena River Valley']	Sakha	1500	1600			100.0	2.0	2.0		1.0		0.0	0.0	0.0	0.0	0.0	0.0	0.0		0.0	0.0	0.0	0.0	0.0	1.0	0.0	0.0	0.0	0.0	0.0	0.0	0.0	0.0	0.0	0.0	0.0				0.0	0.0	0.0	1.0	0.0	0.0	0.0
1430	RuYakuE+1600	1430	['Lena River Valley']	Sakha	1600	1700			100.0	2.0	2.0		1.0		0.0	0.0	0.0	0.0	0.0	0.0	0.0		0.0	0.0	0.0	0.0	0.0	1.0	0.0	0.0	0.0	0.0	0.0	0.0	0.0	0.0	0.0	0.0	0.0				0.0	0.0	0.0	1.0	0.0	0.0	0.0
1431	RuYakuE+1700	1431	['Lena River Valley']	Sakha	1700	1800			100.0	2.0	2.0		1.0		0.0	0.0	0.0	0.0	0.0	0.0	0.0		0.0	0.0	0.0	0.0	0.0	1.0	0.0	0.0	0.0	0.0	0.0	0.0	0.0	0.0	0.0	0.0	0.0				0.0	0.0	0.0	1.0	0.0	0.0	0.0
1432	RuYakuL+1700	1432	['Lena River Valley']	Sakha	1700	1800				2.0	2.0	1.0	1.0		0.0	0.0	0.0	0.0	0.0	0.0	0.0	land	1.0	0.0	0.0	0.0	0.0	1.0	0.0	0.0	0.0	0.0	0.0	0.0	0.0	0.0	0.0	0.0	0.0				0.0	1.0	0.0	1.0	1.0	0.0	0.0
1433	RuYakuL+1800	1433	['Lena River Valley']	Sakha	1800	1900				2.0	2.0	1.0	1.0		0.0	0.0	0.0	0.0	0.0	0.0	0.0	land	1.0	0.0	0.0	0.0	0.0	1.0	0.0	0.0	0.0	0.0	0.0	0.0	0.0	0.0	0.0	0.0	0.0				0.0	1.0	0.0	1.0	1.0	0.0	0.0
1434	RuYakuL+1900	1434	['Lena River Valley']	Sakha	1900	2000				2.0	2.0	1.0	1.0		0.0	0.0	0.0	0.0	0.0	0.0	0.0	land	1.0	1.0	1.0	1.0	0.0	1.0	0.0	0.0	0.0	0.0	0.0	0.0	0.0	0.0	0.0	0.0	0.0				0.0	1.0	0.0	1.0	1.0	0.0	0.0
1435	RuYakut+1300	1435	['Lena River Valley']	Kulun-Atakh	1300	1400						1.0	1.0		0.0	0.0	0.0	0.0	0.0				0.0	0.0	0.0	0.0	0.1	1.0	0.1	0.1	0.1	0.1		0.1	0.1	0.1	0.1	0.1					0.1	0.1	0.1	1.0	0.0	0.1	0.1
1436	RuYakut+1400	1436	['Lena River Valley']	Kulun-Atakh	1400	1500						1.0	1.0		0.0	0.0	0.0	0.0	0.0				0.0	0.0	0.0	0.0	0.1	1.0	0.1	0.1	0.1	0.1		0.1	0.1	0.1	0.1	0.1					0.1	0.1	0.1	1.0	0.0	0.1	0.1
1437	RusEarlyRussian+1700	1437	['Lena River Valley']	Sakha	1700	1800				2.0	2.0	1.0	1.0		0.0	0.0	0.0	0.0	0.0	0.0	0.0	land	1.0	0.0	0.0	0.0	0.0	1.0	0.0	1.0	0.0	0.0	1.0	0.0	0.0	0.0	0.0	0.0	1.0				1.0	1.0	0.0	1.0	1.0	0.0	0.0
1438	RusEarlyRussian+1800	1438	['Lena River Valley']	Sakha	1800	1900				2.0	2.0	1.0	1.0		0.0	0.0	0.0	0.0	0.0	0.0	0.0	land	1.0	0.0	0.0	0.0	0.0	1.0	0.0	1.0	0.0	0.0	1.0	0.0	0.0	0.0	0.0	0.0	1.0				1.0	1.0	0.0	1.0	1.0	0.0	0.0
1439	RusEarlyRussian+1900	1439	['Lena River Valley']	Sakha	1900	2000				2.0	2.0	1.0	1.0		0.0	0.0	0.0	0.0	0.0	0.0	0.0	land	1.0	1.0	1.0	1.0	0.0	1.0	0.0	1.0	0.0	0.0	1.0	0.0	0.0	0.0	0.0	0.0	1.0				1.0	1.0	0.0	1.0	1.0	0.0	0.0
1440	RusPreRussian+1400	1440	['Lena River Valley']	Sakha	1400	1500			100.0	2.0	2.0		1.0		0.0	0.0	0.0	0.0	0.0	0.0	0.0		0.0	0.0	0.0	0.0	0.0	1.0	0.0	0.0	0.0	0.0	1.0	0.0	0.0	0.0	0.0	0.0	0.0				0.0	0.0	0.0	1.0	0.0	0.0	0.0
1441	RusPreRussian+1500	1441	['Lena River Valley']	Sakha	1500	1600			100.0	2.0	2.0		1.0		0.0	0.0	0.0	0.0	0.0	0.0	0.0		0.0	0.0	0.0	0.0	0.0	1.0	0.0	0.0	0.0	0.0	1.0	0.0	0.0	0.0	0.0	0.0	0.0				0.0	0.0	0.0	1.0	0.0	0.0	0.0
1442	RusPreRussian+1600	1442	['Lena River Valley']	Sakha	1600	1700			100.0	2.0	2.0		1.0		0.0	0.0	0.0	0.0	0.0	0.0	0.0		0.0	0.0	0.0	0.0	0.0	1.0	0.0	0.0	0.0	0.0	1.0	0.0	0.0	0.0	0.0	0.0	0.0				0.0	0.0	0.0	1.0	0.0	0.0	0.0
1443	RusPreRussian+1700	1443	['Lena River Valley']	Sakha	1700	1800			100.0	2.0	2.0		1.0		0.0	0.0	0.0	0.0	0.0	0.0	0.0		0.0	0.0	0.0	0.0	0.0	1.0	0.0	0.0	0.0	0.0	1.0	0.0	0.0	0.0	0.0	0.0	0.0				0.0	0.0	0.0	1.0	0.0	0.0	0.0
1444	SaRashd+700	1444	['Sogdiana', 'Susiana', 'Upper Egypt', 'Yemeni Coastal Plain']	Islamic Caliphate	700	800
1445	SdKusht-700	1445	['Upper Egypt']	Kingdom of Kush	-700	-600	2500000.0	600000.0	65000.0	5.0	4.0	6.0	4.0	1600.0		0.1	1.0	1.0	1.0	0.1		state salary	1.0				1.0	1.0	1.0	1.0	1.0	0.1	1.0		1.0	1.0	1.0	1.0	1.0			45.0	1.0	1.0	1.0	1.0	1.0	1.0	1.0
1446	SdKusht-600	1446	['Upper Egypt']	Kingdom of Kush	-600	-500	2500000.0	600000.0	65000.0	5.0	4.0	6.0	4.0	1600.0		0.1	1.0	1.0	1.0	0.1		state salary	1.0				1.0	1.0	1.0	1.0	1.0	0.1	1.0		1.0	1.0	1.0	1.0	1.0			45.0	1.0	1.0	1.0	1.0	1.0	1.0	1.0
1447	SyCalUm+700	1447	['Kachi Plain', 'Sogdiana', 'Susiana', 'Upper Egypt', 'Yemeni Coastal Plain']	Umayyad Caliphate	700	800	23000000.0	9000000.0	200000.0	5.0	3.0	2.0	6.0	3800.0		0.1	1.0	1.0	1.0	0.0	1.0	state salary	1.0	0.0	1.0	0.0	1.0	1.0	1.0	1.0	1.0	1.0	1.0	1.0	1.0	1.0	1.0	1.0	1.0		50.0	20.0	1.0	1.0	1.0	1.0	1.0	1.0	1.0
1448	SyCalUm+800	1448	['Kachi Plain', 'Sogdiana', 'Susiana', 'Upper Egypt', 'Yemeni Coastal Plain']	Umayyad Caliphate	800	900	23000000.0	9000000.0	200000.0	5.0	5.0	2.0	6.0	3800.0		0.1	1.0	1.0	1.0	0.0	1.0	state salary	1.0	0.0	1.0	0.0	1.0	1.0	1.0	1.0	1.0	1.0	1.0	1.0	1.0	1.0	1.0	1.0	1.0		50.0	20.0	1.0	1.0	1.0	1.0	1.0	1.0	1.0
1449	SyPalmy+300	1449	['Konya Plain']	Palmyrene Empire	300	400
1450	ThAyuth+1600	1450	['Cambodian Basin']	Samai Krung Si Ayutthaya	1600	1700			155000.0	6.0	6.0	6.0	4.0	330670.0		1.0	0.0	1.0	0.0	0.0	0.0	governed population	1.0	1.0	1.0	1.0	1.0		1.0			1.0		1.0		1.0	1.0	1.0	1.0				1.0	0.0			0.1	1.0
1451	ThAyuth+1700	1451	['Cambodian Basin']	Samai Krung Si Ayutthaya	1700	1800			155000.0	6.0	6.0	6.0	4.0	330670.0		1.0	0.0	1.0	0.0	0.0	0.0	governed population	1.0	1.0	1.0	1.0	1.0		1.0			1.0		1.0		1.0	1.0	1.0	1.0				1.0	0.0			0.1	1.0
1452	ThAyuth+1800	1452	['Cambodian Basin']	Samai Krung Si Ayutthaya	1800	1900			155000.0	6.0	6.0	6.0	4.0	330670.0		1.0	0.0	1.0	0.0	0.0	0.0	governed population	1.0	1.0	1.0	1.0	1.0		1.0			1.0		1.0		1.0	1.0	1.0	1.0				1.0	0.0			0.1	1.0
1453	ThRattn+1800	1453	['Cambodian Basin']	Krungthep	1800	1900	1000000.0	513120.0	50000.0	6.0	5.0	6.0		680700.0		1.0	0.1	1.0	0.0	0.1	0.1	governed population	1.0	1.0	1.0	1.0	1.0		1.0			1.0		1.0		1.0	1.0	1.0	1.0				1.0	0.0			0.0	1.0
1454	ThRattn+1900	1454	['Cambodian Basin']	Krungthep	1900	2000	4000000.0	513120.0	50000.0	6.0	5.0	6.0		680700.0		1.0	0.1	1.0	0.0	0.1	0.1	governed population	1.0	1.0	1.0	1.0	1.0		1.0			1.0		1.0		1.0	1.0	1.0	1.0				1.0	1.0			0.0	1.0
1455	TjSaraz-3500	1455	['Sogdiana']	Sarazm	-3500	-3400			1750.0				2.0			0.1				0.1	0.1		0.1	0.1	0.1	0.1	0.1	1.0	0.1		1.0				1.0	1.0		1.0	1.0		16.5		0.1	0.1	1.0	1.0		1.0
1456	TjSaraz-3400	1456	['Sogdiana']	Sarazm	-3400	-3300			1750.0				2.0			0.1				0.1	0.1		0.1	0.1	0.1	0.1	0.1	1.0	0.1		1.0				1.0	1.0		1.0	1.0		16.5		0.1	0.1	1.0	1.0		1.0
1457	TjSaraz-3300	1457	['Sogdiana']	Sarazm	-3300	-3200			1750.0				2.0			0.1				0.1	0.1		0.1	0.1	0.1	0.1	0.1	1.0	0.1		1.0				1.0	1.0		1.0	1.0		16.5		0.1	0.1	1.0	1.0		1.0
1458	TjSaraz-3200	1458	['Sogdiana']	Sarazm	-3200	-3100			1750.0				2.0			0.1				0.1	0.1		0.1	0.1	0.1	0.1	0.1	1.0	0.1		1.0				1.0	1.0		1.0	1.0		16.5		0.1	0.1	1.0	1.0		1.0
1459	TjSaraz-3100	1459	['Sogdiana']	Sarazm	-3100	-3000			1750.0				2.0			0.1				0.1	0.1		0.1	0.1	0.1	0.1	0.1	1.0	0.1		1.0				1.0	1.0		1.0	1.0		16.5		0.1	0.1	1.0	1.0		1.0
1460	TjSaraz-3000	1460	['Sogdiana']	Sarazm	-3000	-2900			1750.0				2.0			0.1				0.1	0.1		0.1	0.1	0.1	0.1	0.1	1.0	0.1		1.0				1.0	1.0		1.0	1.0		16.5		0.1	0.1	1.0	1.0		1.0
1461	TjSaraz-2900	1461	['Sogdiana']	Sarazm	-2900	-2800			1750.0				2.0			0.1				0.1	0.1		0.1	0.1	0.1	0.1	0.1	1.0	0.1		1.0				1.0	1.0		1.0	1.0		16.5		0.1	0.1	1.0	1.0		1.0
1462	TjSaraz-2800	1462	['Sogdiana']	Sarazm	-2800	-2700			1750.0				2.0			0.1				0.1	0.1		0.1	0.1	0.1	0.1	0.1	1.0	0.1		1.0				1.0	1.0		1.0	1.0		16.5		0.1	0.1	1.0	1.0		1.0
1463	TjSaraz-2700	1463	['Sogdiana']	Sarazm	-2700	-2600			1750.0				2.0			0.1				0.1	0.1		0.1	0.1	0.1	0.1	0.1	1.0	0.1		1.0				1.0	1.0		1.0	1.0		16.5		0.1	0.1	1.0	1.0		1.0
1464	TjSaraz-2600	1464	['Sogdiana']	Sarazm	-2600	-2500			1750.0				2.0			0.1				0.1	0.1		0.1	0.1	0.1	0.1	0.1	1.0	0.1		1.0				1.0	1.0		1.0	1.0		16.5		0.1	0.1	1.0	1.0		1.0
1465	TjSaraz-2500	1465	['Sogdiana']	Sarazm	-2500	-2400			1750.0				2.0			0.1				0.1	0.1		0.1	0.1	0.1	0.1	0.1	1.0	0.1		1.0				1.0	1.0		1.0	1.0		16.5		0.1	0.1	1.0	1.0		1.0
1466	TjSaraz-2400	1466	['Sogdiana']	Sarazm	-2400	-2300			1750.0				2.0			0.1				0.1	0.1		0.1	0.1	0.1	0.1	0.1	1.0	0.1		1.0				1.0	1.0		1.0	1.0		16.5		0.1	0.1	1.0	1.0		1.0
1467	TjSaraz-2300	1467	['Sogdiana']	Sarazm	-2300	-2200			1750.0				2.0			0.1				0.1	0.1		0.1	0.1	0.1	0.1	0.1	1.0	0.1		1.0				1.0	1.0		1.0	1.0		16.5		0.1	0.1	1.0	1.0		1.0
1468	TjSaraz-2200	1468	['Sogdiana']	Sarazm	-2200	-2100			1750.0				2.0			0.1				0.1	0.1		0.1	0.1	0.1	0.1	0.1	1.0	0.1		1.0				1.0	1.0		1.0	1.0		16.5		0.1	0.1	1.0	1.0		1.0
1469	TjSaraz-2100	1469	['Sogdiana']	Sarazm	-2100	-2000			1750.0				2.0			0.1				0.1	0.1		0.1	0.1	0.1	0.1	0.1	1.0	0.1		1.0				1.0	1.0		1.0	1.0		16.5		0.1	0.1	1.0	1.0		1.0
1470	TjSaraz-2000	1470	['Sogdiana']	Sarazm	-2000	-1900			1750.0				2.0			0.1				0.1	0.1		0.1	0.1	0.1	0.1	0.1	1.0	0.1		1.0				1.0	1.0		1.0	1.0		16.5		0.1	0.1	1.0	1.0		1.0
1471	TmKhwrz+1200	1471	['Sogdiana', 'Susiana']	Khwarezmid Empire	1200	1300		1300000.0				1.0	3.0				1.0		1.0						1.0					1.0	1.0	1.0		1.0		1.0	1.0	1.0						1.0		1.0		1.0	1.0
1472	TmKhwrz+1300	1472	['Sogdiana', 'Susiana']	Khwarezmid Empire	1300	1400		3600000.0				1.0	3.0				1.0		1.0						1.0					1.0	1.0	1.0		1.0		1.0	1.0	1.0						1.0		1.0		1.0	1.0
1473	TnFatim+1000	1473	['Upper Egypt']	Fatimid Caliphate	1000	1100	13000000.0	1400000.0	120000.0	6.0	7.0	5.0	6.0	3500.0		1.0	1.0	1.0	1.0	0.1	1.0		1.0	1.0	1.0	1.0	1.0	1.0	1.0	1.0	1.0	1.0	1.0	1.0	1.0	1.0	1.0	1.0	1.0		123.0	50.0	1.0	1.0	1.0	1.0	1.0	1.0	1.0
1474	TnFatim+1100	1474	['Upper Egypt']	Fatimid Caliphate	1100	1200	3500000.0	631000.0	120000.0	6.0	7.0	5.0	6.0	3500.0		1.0	1.0	1.0	1.0	0.1	1.0		1.0	1.0	1.0	1.0	1.0	1.0	1.0	1.0	1.0	1.0	1.0	1.0	1.0	1.0	1.0	1.0	1.0		123.0	50.0	1.0	1.0	1.0	1.0	1.0	1.0	1.0
1475	TnFatim+1200	1475	['Upper Egypt']	Fatimid Caliphate	1200	1300	3500000.0	631000.0	120000.0	6.0	7.0	5.0	6.0	3500.0		1.0	1.0	1.0	1.0	0.1	1.0		1.0	1.0	1.0	1.0	1.0	1.0	1.0	1.0	1.0	1.0	1.0	1.0	1.0	1.0	1.0	1.0	1.0		123.0	50.0	1.0	1.0	1.0	1.0	1.0	1.0	1.0
1476	TrBrzER-3000	1476	['Konya Plain']	Early Bronze Age in Central Anatolia	-3000	-2900				2.0	2.0		2.0			0.1				0.1	0.1			0.1	0.1	0.1		1.0		1.0	1.0	0.1	1.0	0.1	1.0				1.0		18.0				1.0	1.0	1.0	1.0
1477	TrBrzER-2900	1477	['Konya Plain']	Early Bronze Age in Central Anatolia	-2900	-2800				2.0	2.0		2.0			0.1				0.1	0.1			0.1	0.1	0.1		1.0		1.0	1.0	0.1	1.0	0.1	1.0				1.0		18.0				1.0	1.0	1.0	1.0
1478	TrBrzER-2800	1478	['Konya Plain']	Early Bronze Age in Central Anatolia	-2800	-2700				2.0	2.0		2.0			0.1				0.1	0.1			0.1	0.1	0.1		1.0		1.0	1.0	0.1	1.0	0.1	1.0				1.0		18.0				1.0	1.0	1.0	1.0
1479	TrBrzER-2700	1479	['Konya Plain']	Early Bronze Age in Central Anatolia	-2700	-2600				2.0	2.0		2.0			0.1				0.1	0.1			0.1	0.1	0.1		1.0		1.0	1.0	0.1	1.0	0.1	1.0				1.0		18.0				1.0	1.0	1.0	1.0
1480	TrBrzER-2600	1480	['Konya Plain']	Early Bronze Age in Central Anatolia	-2600	-2500				2.0	2.0		2.0			0.1				0.1	0.1			0.1	0.1	0.1		1.0		1.0	1.0	0.1	1.0	0.1	1.0				1.0		18.0				1.0	1.0	1.0	1.0
1481	TrBrzER-2500	1481	['Konya Plain']	Early Bronze Age in Central Anatolia	-2500	-2400				2.0	2.0		2.0			0.1				0.1	0.1			0.1	0.1	0.1		1.0		1.0	1.0	0.1	1.0	0.1	1.0				1.0		18.0				1.0	1.0	1.0	1.0
1482	TrBrzER-2400	1482	['Konya Plain']	Early Bronze Age in Central Anatolia	-2400	-2300				2.0	2.0		2.0			0.1				0.1	0.1			0.1	0.1	0.1		1.0		1.0	1.0	0.1	1.0	0.1	1.0				1.0		18.0				1.0	1.0	1.0	1.0
1483	TrBrzER-2300	1483	['Konya Plain']	Early Bronze Age in Central Anatolia	-2300	-2200				2.0	2.0		2.0			0.1				0.1	0.1			0.1	0.1	0.1		1.0		1.0	1.0	0.1	1.0	0.1	1.0				1.0		18.0				1.0	1.0	1.0	1.0
1484	TrBrzER-2200	1484	['Konya Plain']	Early Bronze Age in Central Anatolia	-2200	-2100				2.0	2.0		2.0			0.1				0.1	0.1			0.1	0.1	0.1		1.0		1.0	1.0	0.1	1.0	0.1	1.0				1.0		18.0				1.0	1.0	1.0	1.0
1485	TrBrzER-2100	1485	['Konya Plain']	Early Bronze Age in Central Anatolia	-2100	-2000				2.0	2.0		2.0			0.1				0.1	0.1			0.1	0.1	0.1		1.0		1.0	1.0	0.1	1.0	0.1	1.0				1.0		18.0				1.0	1.0	1.0	1.0
1486	TrBrzER-2000	1486	['Konya Plain']	Early Bronze Age in Central Anatolia	-2000	-1900				2.0	2.0		2.0			0.1				0.1	0.1			0.1	0.1	0.1		1.0		1.0	1.0	0.1	1.0	0.1	1.0				1.0		18.0				1.0	1.0	1.0	1.0
1487	TrBrzL1-1700	1487	['Konya Plain']	Late Bronze Age I Konya Plain	-1700	-1600
1488	TrBrzL1-1600	1488	['Konya Plain']	Late Bronze Age I Konya Plain	-1600	-1500
1489	TrBrzL1-1500	1489	['Konya Plain']	Late Bronze Age I Konya Plain	-1500	-1400
1490	TrBrzL2-1500	1490	['Konya Plain']	Late Bronze Age II Konya Plain	-1500	-1400	300000.0	50000.0	12000.0	3.0	7.0	3.0	3.0					1.0		0.0	1.0	state salary	1.0	1.0	1.0	1.0	1.0	1.0		1.0	1.0	1.0	1.0	0.1	1.0	1.0	1.0	1.0	1.0				0.0	1.0	1.0	1.0	1.0	1.0	1.0
1491	TrBrzL2-1400	1491	['Konya Plain']	Late Bronze Age II Konya Plain	-1400	-1300	300000.0	50000.0	12000.0	3.0	7.0	3.0	3.0					1.0		0.0	1.0	state salary	1.0	1.0	1.0	1.0	1.0	1.0		1.0	1.0	1.0	1.0	0.1	1.0	1.0	1.0	1.0	1.0				0.0	1.0	1.0	1.0	1.0	1.0	1.0
1492	TrBrzMD-2000	1492	['Konya Plain']	Middle Bronze Age in Central Anatolia	-2000	-1900	50000.0	15000.0	9000.0	3.0	3.0	1.0	2.0	157.0		0.1	0.1	1.0	0.1	0.1	0.1		1.0	0.1		0.1	1.0	1.0		1.0	1.0	0.1	1.0	0.1	1.0	1.0		1.0	1.0		110.0			1.0	1.0	1.0	1.0	1.0	1.0
1493	TrBrzMD-1900	1493	['Konya Plain']	Middle Bronze Age in Central Anatolia	-1900	-1800	50000.0	15000.0	9000.0	3.0	3.0	1.0	2.0	157.0		0.1	0.1	1.0	0.1	0.1	0.1		1.0	0.1		0.1	1.0	1.0		1.0	1.0	0.1	1.0	0.1	1.0	1.0		1.0	1.0		110.0			1.0	1.0	1.0	1.0	1.0	1.0
1494	TrBrzMD-1800	1494	['Konya Plain']	Middle Bronze Age in Central Anatolia	-1800	-1700	50000.0	15000.0	9000.0	3.0	3.0	1.0	2.0	157.0		0.1	0.1	1.0	0.1	0.1	0.1		1.0	0.1		0.1	1.0	1.0		1.0	1.0	0.1	1.0	0.1	1.0	1.0		1.0	1.0		110.0			1.0	1.0	1.0	1.0	1.0	1.0
1495	TrBrzMD-1700	1495	['Konya Plain']	Middle Bronze Age in Central Anatolia	-1700	-1600	50000.0	15000.0	9000.0	3.0	3.0	1.0	2.0	157.0		0.1	0.1	1.0	0.1	0.1	0.1		1.0	0.1		0.1	1.0	1.0		1.0	1.0	0.1	1.0	0.1	1.0	1.0		1.0	1.0		110.0			1.0	1.0	1.0	1.0	1.0	1.0
1496	TrByzM1+700	1496	['Konya Plain', 'Upper Egypt']	Bzyantine Empire	700	800	4500000.0	470000.0	80000.0	8.0	8.0	7.0	6.0	2000.0		1.0	1.0	1.0	1.0	0.0	1.0	state salary	1.0	1.0	1.0	1.0	1.0	1.0	1.0	1.0	1.0	1.0	1.0	1.0	1.0	1.0	1.0	1.0	1.0				1.0	1.0	1.0	1.0	1.0	1.0	1.0
1497	TrByzM1+800	1497	['Konya Plain', 'Upper Egypt']	Bzyantine Empire	800	900	5000000.0	520000.0	100000.0	8.0	8.0	7.0	6.0	2000.0		1.0	1.0	1.0	1.0	0.0	1.0	state salary	1.0	1.0	1.0	1.0	1.0	1.0	1.0	1.0	1.0	1.0	1.0	1.0	1.0	1.0	1.0	1.0	1.0				1.0	1.0	1.0	1.0	1.0	1.0	1.0
1498	TrByzM1+900	1498	['Konya Plain', 'Upper Egypt']	Bzyantine Empire	900	1000	5000000.0	520000.0	100000.0	8.0	8.0	7.0	6.0	2000.0		1.0	1.0	1.0	1.0	0.0	1.0	state salary	1.0	1.0	1.0	1.0	1.0	1.0	1.0	1.0	1.0	1.0	1.0	1.0	1.0	1.0	1.0	1.0	1.0				1.0	1.0	1.0	1.0	1.0	1.0	1.0
1499	TrByzM2+900	1499	['Konya Plain']	Bzyantine Empire	900	1000	7500000.0	610000.0	100000.0	8.0	8.0	7.0	6.0	1200.0		1.0	1.0	1.0	1.0	0.0	1.0	state salary	1.0	1.0	1.0	1.0	1.0	1.0	1.0	1.0	1.0	1.0	1.0	1.0	1.0	1.0	1.0	1.0	1.0				1.0	1.0	1.0	1.0	1.0	1.0	1.0
1500	TrByzM2+1000	1500	['Konya Plain']	Bzyantine Empire	1000	1100	10000000.0	810000.0	300000.0	8.0	8.0	7.0	6.0	1200.0		1.0	1.0	1.0	1.0	0.0	1.0	state salary	1.0	1.0	1.0	1.0	1.0	1.0	1.0	1.0	1.0	1.0	1.0	1.0	1.0	1.0	1.0	1.0	1.0				1.0	1.0	1.0	1.0	1.0	1.0	1.0
1501	TrByzM2+1100	1501	['Konya Plain']	Bzyantine Empire	1100	1200	10000000.0	1150000.0	300000.0	8.0	8.0	7.0	6.0	1200.0		1.0	1.0	1.0	1.0	0.0	1.0	state salary	1.0	1.0	1.0	1.0	1.0	1.0	1.0	1.0	1.0	1.0	1.0	1.0	1.0	1.0	1.0	1.0	1.0				1.0	1.0	1.0	1.0	1.0	1.0	1.0
1502	TrByzM3+1100	1502	['Konya Plain']	Bzyantine Empire	1100	1200	5000000.0	400000.0	100000.0	8.0	9.0	7.0	6.0	1000.0		1.0	1.0	1.0	1.0	1.0	1.0	state salary	1.0	1.0	1.0	1.0	1.0	1.0	1.0	1.0	1.0	1.0	1.0	1.0	1.0	1.0	1.0	1.0	1.0				1.0	1.0	1.0	1.0	1.0	1.0	1.0
1503	TrByzM3+1200	1503	['Konya Plain']	Bzyantine Empire	1200	1300	7300000.0	490000.0	100000.0	8.0	9.0	7.0	6.0	1000.0		1.0	1.0	1.0	1.0	1.0	1.0	state salary	1.0	1.0	1.0	1.0	1.0	1.0	1.0	1.0	1.0	1.0	1.0	1.0	1.0	1.0	1.0	1.0	1.0				1.0	1.0	1.0	1.0	1.0	1.0	1.0
1504	TrByzM3+1300	1504	['Konya Plain']	Bzyantine Empire	1300	1400	7300000.0	490000.0	100000.0	8.0	9.0	7.0	6.0	1000.0		1.0	1.0	1.0	1.0	1.0	1.0	state salary	1.0	1.0	1.0	1.0	1.0	1.0	1.0	1.0	1.0	1.0	1.0	1.0	1.0	1.0	1.0	1.0	1.0				1.0	1.0	1.0	1.0	1.0	1.0	1.0
1505	TrCappL-300	1505	['Konya Plain']	Late Cappadocia	-300	-200	300000.0	130000.0		4.0	5.0	4.0	3.0			0.1	1.0	1.0	1.0				1.0	0.1	0.1		1.0	1.0		1.0	1.0		1.0	1.0	1.0	1.0	1.0	1.0	1.0				0.0	1.0	1.0	1.0	1.0	1.0
1506	TrCappL-200	1506	['Konya Plain']	Late Cappadocia	-200	-100	300000.0	130000.0		4.0	5.0	4.0	3.0			0.1	1.0	1.0	1.0				1.0	0.1	0.1		1.0	1.0		1.0	1.0		1.0	1.0	1.0	1.0	1.0	1.0	1.0				0.0	1.0	1.0	1.0	1.0	1.0
1507	TrCappL-100	1507	['Konya Plain']	Late Cappadocia	-100	0	300000.0	130000.0		4.0	5.0	4.0	3.0			0.1	1.0	1.0	1.0				1.0	0.1	0.1		1.0	1.0		1.0	1.0		1.0	1.0	1.0	1.0	1.0	1.0	1.0				0.0	1.0	1.0	1.0	1.0	1.0
1508	TrCappL+0	1508	['Konya Plain']	Late Cappadocia	0	100	300000.0	130000.0		4.0	5.0	4.0	3.0			0.1	1.0	1.0	1.0				1.0	0.1	0.1		1.0	1.0		1.0	1.0		1.0	1.0	1.0	1.0	1.0	1.0	1.0				0.0	1.0	1.0	1.0	1.0	1.0
1509	TrCimme-700	1509	['Konya Plain']	Cimmerian Period	-700	-600
1510	TrCimme-600	1510	['Konya Plain']	Cimmerian Period	-600	-500
1511	TrClcER-6000	1511	['Konya Plain']	Konya Plain	-6000	-5900	2500.0		2500.0	1.0	1.0	2.0	2.0		0.1	0.1	0.1		0.1	0.1	0.1		0.1	0.1	0.1	0.1	0.1	1.0	0.1	1.0	1.0	0.1	1.0	0.1	1.0		0.1	0.1					0.1		1.0	1.0	0.1	1.0
1512	TrClcER-5900	1512	['Konya Plain']	Konya Plain	-5900	-5800	2500.0		2500.0	1.0	1.0	2.0	2.0		0.1	0.1	0.1		0.1	0.1	0.1		0.1	0.1	0.1	0.1	0.1	1.0	0.1	1.0	1.0	0.1	1.0	0.1	1.0		0.1	0.1					0.1		1.0	1.0	0.1	1.0
1513	TrClcER-5800	1513	['Konya Plain']	Konya Plain	-5800	-5700	2500.0		2500.0	1.0	1.0	2.0	2.0		0.1	0.1	0.1		0.1	0.1	0.1		0.1	0.1	0.1	0.1	0.1	1.0	0.1	1.0	1.0	0.1	1.0	0.1	1.0		0.1	0.1					0.1		1.0	1.0	0.1	1.0
1514	TrClcER-5700	1514	['Konya Plain']	Konya Plain	-5700	-5600	2500.0		2500.0	1.0	1.0	2.0	2.0		0.1	0.1	0.1		0.1	0.1	0.1		0.1	0.1	0.1	0.1	0.1	1.0	0.1	1.0	1.0	0.1	1.0	0.1	1.0		0.1	0.1					0.1		1.0	1.0	0.1	1.0
1515	TrClcER-5600	1515	['Konya Plain']	Konya Plain	-5600	-5500	2500.0		2500.0	1.0	1.0	2.0	2.0		0.1	0.1	0.1		0.1	0.1	0.1		0.1	0.1	0.1	0.1	0.1	1.0	0.1	1.0	1.0	0.1	1.0	0.1	1.0		0.1	0.1					0.1		1.0	1.0	0.1	1.0
1516	TrClcER-5500	1516	['Konya Plain']	Konya Plain	-5500	-5400	2500.0		2500.0	1.0	1.0	2.0	2.0		0.1	0.1	0.1		0.1	0.1	0.1		0.1	0.1	0.1	0.1	0.1	1.0	0.1	1.0	1.0	0.1	1.0	0.1	1.0		0.1	0.1					0.1		1.0	1.0	0.1	1.0
1517	TrClcLT-5500	1517	['Konya Plain']	Middle and Late Chalcolithic in Konya Plain	-5500	-5400		90.0	2500.0	2.0	2.0	1.0	1.0			0.1	0.0		0.0	0.1	0.1		0.1	0.1	0.1	0.1	0.1	1.0	0.1	1.0	1.0	0.1	1.0	0.1	1.0		0.1	1.0	1.0		40.0		0.1	0.1	1.0	1.0	0.1
1518	TrClcLT-5400	1518	['Konya Plain']	Middle and Late Chalcolithic in Konya Plain	-5400	-5300		90.0	2500.0	2.0	2.0	1.0	1.0			0.1	0.0		0.0	0.1	0.1		0.1	0.1	0.1	0.1	0.1	1.0	0.1	1.0	1.0	0.1	1.0	0.1	1.0		0.1	1.0	1.0		40.0		0.1	0.1	1.0	1.0	0.1
1519	TrClcLT-5300	1519	['Konya Plain']	Middle and Late Chalcolithic in Konya Plain	-5300	-5200		90.0	2500.0	2.0	2.0	1.0	1.0			0.1	0.0		0.0	0.1	0.1		0.1	0.1	0.1	0.1	0.1	1.0	0.1	1.0	1.0	0.1	1.0	0.1	1.0		0.1	1.0	1.0		40.0		0.1	0.1	1.0	1.0	0.1
1520	TrClcLT-5200	1520	['Konya Plain']	Middle and Late Chalcolithic in Konya Plain	-5200	-5100		90.0	2500.0	2.0	2.0	1.0	1.0			0.1	0.0		0.0	0.1	0.1		0.1	0.1	0.1	0.1	0.1	1.0	0.1	1.0	1.0	0.1	1.0	0.1	1.0		0.1	1.0	1.0		40.0		0.1	0.1	1.0	1.0	0.1
1521	TrClcLT-5100	1521	['Konya Plain']	Middle and Late Chalcolithic in Konya Plain	-5100	-5000		90.0	2500.0	2.0	2.0	1.0	1.0			0.1	0.0		0.0	0.1	0.1		0.1	0.1	0.1	0.1	0.1	1.0	0.1	1.0	1.0	0.1	1.0	0.1	1.0		0.1	1.0	1.0		40.0		0.1	0.1	1.0	1.0	0.1
1522	TrClcLT-5000	1522	['Konya Plain']	Middle and Late Chalcolithic in Konya Plain	-5000	-4900		90.0	2500.0	2.0	2.0	1.0	1.0			0.1	0.0		0.0	0.1	0.1		0.1	0.1	0.1	0.1	0.1	1.0	0.1	1.0	1.0	0.1	1.0	0.1	1.0		0.1	1.0	1.0		40.0		0.1	0.1	1.0	1.0	0.1
1523	TrClcLT-4900	1523	['Konya Plain']	Middle and Late Chalcolithic in Konya Plain	-4900	-4800		90.0	2500.0	2.0	2.0	1.0	1.0			0.1	0.0		0.0	0.1	0.1		0.1	0.1	0.1	0.1	0.1	1.0	0.1	1.0	1.0	0.1	1.0	0.1	1.0		0.1	1.0	1.0		40.0		0.1	0.1	1.0	1.0	0.1
1524	TrClcLT-4800	1524	['Konya Plain']	Middle and Late Chalcolithic in Konya Plain	-4800	-4700		90.0	2500.0	2.0	2.0	1.0	1.0			0.1	0.0		0.0	0.1	0.1		0.1	0.1	0.1	0.1	0.1	1.0	0.1	1.0	1.0	0.1	1.0	0.1	1.0		0.1	1.0	1.0		40.0		0.1	0.1	1.0	1.0	0.1
1525	TrClcLT-4700	1525	['Konya Plain']	Middle and Late Chalcolithic in Konya Plain	-4700	-4600		90.0	2500.0	2.0	2.0	1.0	1.0			0.1	0.0		0.0	0.1	0.1		0.1	0.1	0.1	0.1	0.1	1.0	0.1	1.0	1.0	0.1	1.0	0.1	1.0		0.1	1.0	1.0		40.0		0.1	0.1	1.0	1.0	0.1
1526	TrClcLT-4600	1526	['Konya Plain']	Middle and Late Chalcolithic in Konya Plain	-4600	-4500		90.0	2500.0	2.0	2.0	1.0	1.0			0.1	0.0		0.0	0.1	0.1		0.1	0.1	0.1	0.1	0.1	1.0	0.1	1.0	1.0	0.1	1.0	0.1	1.0		0.1	1.0	1.0		40.0		0.1	0.1	1.0	1.0	0.1
1527	TrClcLT-4500	1527	['Konya Plain']	Middle and Late Chalcolithic in Konya Plain	-4500	-4400		90.0	2500.0	2.0	2.0	1.0	1.0			0.1	0.0		0.0	0.1	0.1		0.1	0.1	0.1	0.1	0.1	1.0	0.1	1.0	1.0	0.1	1.0	0.1	1.0		0.1	1.0	1.0		40.0		0.1	0.1	1.0	1.0	0.1
1528	TrClcLT-4400	1528	['Konya Plain']	Middle and Late Chalcolithic in Konya Plain	-4400	-4300		90.0	2500.0	2.0	2.0	1.0	1.0			0.1	0.0		0.0	0.1	0.1		0.1	0.1	0.1	0.1	0.1	1.0	0.1	1.0	1.0	0.1	1.0	0.1	1.0		0.1	1.0	1.0		40.0		0.1	0.1	1.0	1.0	0.1
1529	TrClcLT-4300	1529	['Konya Plain']	Middle and Late Chalcolithic in Konya Plain	-4300	-4200		90.0	2500.0	2.0	2.0	1.0	1.0			0.1	0.0		0.0	0.1	0.1		0.1	0.1	0.1	0.1	0.1	1.0	0.1	1.0	1.0	0.1	1.0	0.1	1.0		0.1	1.0	1.0		40.0		0.1	0.1	1.0	1.0	0.1
1530	TrClcLT-4200	1530	['Konya Plain']	Middle and Late Chalcolithic in Konya Plain	-4200	-4100		90.0	2500.0	2.0	2.0	1.0	1.0			0.1	0.0		0.0	0.1	0.1		0.1	0.1	0.1	0.1	0.1	1.0	0.1	1.0	1.0	0.1	1.0	0.1	1.0		0.1	1.0	1.0		40.0		0.1	0.1	1.0	1.0	0.1
1531	TrClcLT-4100	1531	['Konya Plain']	Middle and Late Chalcolithic in Konya Plain	-4100	-4000		90.0	2500.0	2.0	2.0	1.0	1.0			0.1	0.0		0.0	0.1	0.1		0.1	0.1	0.1	0.1	0.1	1.0	0.1	1.0	1.0	0.1	1.0	0.1	1.0		0.1	1.0	1.0		40.0		0.1	0.1	1.0	1.0	0.1
1532	TrClcLT-4000	1532	['Konya Plain']	Middle and Late Chalcolithic in Konya Plain	-4000	-3900		90.0	2500.0	2.0	2.0	1.0	1.0			0.1	0.0		0.0	0.1	0.1		0.1	0.1	0.1	0.1	0.1	1.0	0.1	1.0	1.0	0.1	1.0	0.1	1.0		0.1	1.0	1.0		40.0		0.1	0.1	1.0	1.0	0.1
1533	TrClcLT-3900	1533	['Konya Plain']	Middle and Late Chalcolithic in Konya Plain	-3900	-3800		90.0	2500.0	2.0	2.0	1.0	1.0			0.1	0.0		0.0	0.1	0.1		0.1	0.1	0.1	0.1	0.1	1.0	0.1	1.0	1.0	0.1	1.0	0.1	1.0		0.1	1.0	1.0		40.0		0.1	0.1	1.0	1.0	0.1
1534	TrClcLT-3800	1534	['Konya Plain']	Middle and Late Chalcolithic in Konya Plain	-3800	-3700		90.0	2500.0	2.0	2.0	1.0	1.0			0.1	0.0		0.0	0.1	0.1		0.1	0.1	0.1	0.1	0.1	1.0	0.1	1.0	1.0	0.1	1.0	0.1	1.0		0.1	1.0	1.0		40.0		0.1	0.1	1.0	1.0	0.1
1535	TrClcLT-3700	1535	['Konya Plain']	Middle and Late Chalcolithic in Konya Plain	-3700	-3600		90.0	2500.0	2.0	2.0	1.0	1.0			0.1	0.0		0.0	0.1	0.1		0.1	0.1	0.1	0.1	0.1	1.0	0.1	1.0	1.0	0.1	1.0	0.1	1.0		0.1	1.0	1.0		40.0		0.1	0.1	1.0	1.0	0.1
1536	TrClcLT-3600	1536	['Konya Plain']	Middle and Late Chalcolithic in Konya Plain	-3600	-3500		90.0	2500.0	2.0	2.0	1.0	1.0			0.1	0.0		0.0	0.1	0.1		0.1	0.1	0.1	0.1	0.1	1.0	0.1	1.0	1.0	0.1	1.0	0.1	1.0		0.1	1.0	1.0		40.0		0.1	0.1	1.0	1.0	0.1
1537	TrClcLT-3500	1537	['Konya Plain']	Middle and Late Chalcolithic in Konya Plain	-3500	-3400		90.0	2500.0	2.0	2.0	1.0	1.0			0.1	0.0		0.0	0.1	0.1		0.1	0.1	0.1	0.1	0.1	1.0	0.1	1.0	1.0	0.1	1.0	0.1	1.0		0.1	1.0	1.0		40.0		0.1	0.1	1.0	1.0	0.1
1538	TrClcLT-3400	1538	['Konya Plain']	Middle and Late Chalcolithic in Konya Plain	-3400	-3300		90.0	2500.0	2.0	2.0	1.0	1.0			0.1	0.0		0.0	0.1	0.1		0.1	0.1	0.1	0.1	0.1	1.0	0.1	1.0	1.0	0.1	1.0	0.1	1.0		0.1	1.0	1.0		40.0		0.1	0.1	1.0	1.0	0.1
1539	TrClcLT-3300	1539	['Konya Plain']	Middle and Late Chalcolithic in Konya Plain	-3300	-3200		90.0	2500.0	2.0	2.0	1.0	1.0			0.1	0.0		0.0	0.1	0.1		0.1	0.1	0.1	0.1	0.1	1.0	0.1	1.0	1.0	0.1	1.0	0.1	1.0		0.1	1.0	1.0		40.0		0.1	0.1	1.0	1.0	0.1
1540	TrClcLT-3200	1540	['Konya Plain']	Middle and Late Chalcolithic in Konya Plain	-3200	-3100		90.0	2500.0	2.0	2.0	1.0	1.0			0.1	0.0		0.0	0.1	0.1		0.1	0.1	0.1	0.1	0.1	1.0	0.1	1.0	1.0	0.1	1.0	0.1	1.0		0.1	1.0	1.0		40.0		0.1	0.1	1.0	1.0	0.1
1541	TrClcLT-3100	1541	['Konya Plain']	Middle and Late Chalcolithic in Konya Plain	-3100	-3000		90.0	2500.0	2.0	2.0	1.0	1.0			0.1	0.0		0.0	0.1	0.1		0.1	0.1	0.1	0.1	0.1	1.0	0.1	1.0	1.0	0.1	1.0	0.1	1.0		0.1	1.0	1.0		40.0		0.1	0.1	1.0	1.0	0.1
1542	TrClcLT-3000	1542	['Konya Plain']	Middle and Late Chalcolithic in Konya Plain	-3000	-2900		90.0	2500.0	2.0	2.0	1.0	1.0			0.1	0.0		0.0	0.1	0.1		0.1	0.1	0.1	0.1	0.1	1.0	0.1	1.0	1.0	0.1	1.0	0.1	1.0		0.1	1.0	1.0		40.0		0.1	0.1	1.0	1.0	0.1
1543	TrERom+400	1543	['Konya Plain', 'Latium', 'Upper Egypt']	Byzantine Empire	400	500	15000000.0	1300000.0	300000.0	8.0	9.0	7.0	6.0	3300.0		1.0	1.0	1.0	1.0	0.0	1.0	state salary	1.0	1.0	1.0	1.0	1.0	1.0	1.0	1.0	1.0	1.0	1.0	1.0	1.0	1.0	1.0	1.0	1.0		120.0		1.0	1.0	1.0	1.0	1.0	1.0	1.0
1544	TrERom+500	1544	['Konya Plain', 'Latium', 'Upper Egypt']	Byzantine Empire	500	600	20000000.0	1300000.0	500000.0	8.0	9.0	7.0	6.0	3300.0		1.0	1.0	1.0	1.0	0.0	1.0	state salary	1.0	1.0	1.0	1.0	1.0	1.0	1.0	1.0	1.0	1.0	1.0	1.0	1.0	1.0	1.0	1.0	1.0		120.0		1.0	1.0	1.0	1.0	1.0	1.0	1.0
1545	TrERom+600	1545	['Konya Plain', 'Latium', 'Upper Egypt']	Byzantine Empire	600	700	15000000.0	1400000.0	250000.0	8.0	9.0	7.0	6.0	3300.0		1.0	1.0	1.0	1.0	0.0	1.0	state salary	1.0	1.0	1.0	1.0	1.0	1.0	1.0	1.0	1.0	1.0	1.0	1.0	1.0	1.0	1.0	1.0	1.0		120.0		1.0	1.0	1.0	1.0	1.0	1.0	1.0
1546	TrERom+700	1546	['Konya Plain', 'Latium', 'Upper Egypt']	Byzantine Empire	700	800	15000000.0	1400000.0	250000.0	8.0	9.0	7.0	6.0	3300.0		1.0	1.0	1.0	1.0	0.0	1.0	state salary	1.0	1.0	1.0	1.0	1.0	1.0	1.0	1.0	1.0	1.0	1.0	1.0	1.0	1.0	1.0	1.0	1.0		120.0		1.0	1.0	1.0	1.0	1.0	1.0	1.0
1547	TrGalat-200	1547	['Konya Plain']	Galatia	-200	-100
1548	TrGalat-100	1548	['Konya Plain']	Galatia	-100	0
1549	TrGalat+0	1549	['Konya Plain']	Galatia	0	100
1550	TrHatNK-1400	1550	['Konya Plain']	New Kingdom of Hatti	-1400	-1300	1300000.0		15000.0	4.0	6.0	4.0	3.0			1.0	1.0	1.0	1.0	0.0	1.0	state salary	1.0	1.0	1.0	1.0	1.0	1.0	0.1	1.0		1.0		0.1	1.0	1.0	1.0	1.0	1.0		250.0		0.0	1.0		1.0	1.0	1.0	1.0
1551	TrHatNK-1300	1551	['Konya Plain']	New Kingdom of Hatti	-1300	-1200	1300000.0	250000.0	15000.0	4.0	6.0	4.0	3.0			1.0	1.0	1.0	1.0	0.0	1.0	state salary	1.0	1.0	1.0	1.0	1.0	1.0	0.1	1.0		1.0		0.1	1.0	1.0	1.0	1.0	1.0		250.0		0.0	1.0		1.0	1.0	1.0	1.0
1552	TrHatNK-1200	1552	['Konya Plain']	New Kingdom of Hatti	-1200	-1100	1300000.0	300000.0	15000.0	4.0	6.0	4.0	3.0			1.0	1.0	1.0	1.0	0.0	1.0	state salary	1.0	1.0	1.0	1.0	1.0	1.0	0.1	1.0		1.0		0.1	1.0	1.0	1.0	1.0	1.0		250.0		0.0	1.0		1.0	1.0	1.0	1.0
1553	TrHatNK-1100	1553	['Konya Plain']	New Kingdom of Hatti	-1100	-1000	1300000.0	300000.0	15000.0	4.0	6.0	4.0	3.0			1.0	1.0	1.0	1.0	0.0	1.0	state salary	1.0	1.0	1.0	1.0	1.0	1.0	0.1	1.0		1.0		0.1	1.0	1.0	1.0	1.0	1.0		250.0		0.0	1.0		1.0	1.0	1.0	1.0
1554	TrHatOK-1600	1554	['Konya Plain']	Kingdom of Hatti	-1600	-1500	800000.0	50000.0	11000.0	3.0	6.0	3.0	3.0					1.0		0.0	1.0	state salary	1.0	1.0	1.0	1.0	1.0	1.0		1.0		1.0		0.0	1.0	1.0	1.0	1.0					0.0	1.0		1.0	1.0	1.0	1.0
1555	TrHatOK-1500	1555	['Konya Plain']	Kingdom of Hatti	-1500	-1400	800000.0	50000.0	11000.0	3.0	6.0	3.0	3.0					1.0		0.0	1.0	state salary	1.0	1.0	1.0	1.0	1.0	1.0		1.0		1.0		0.0	1.0	1.0	1.0	1.0					0.0	1.0		1.0	1.0	1.0	1.0
1556	TrKarmd+1300	1556	['Konya Plain']	Karamanids	1300	1400
1557	TrKarmd+1400	1557	['Konya Plain']	Karamanids	1400	1500
1558	TrKarmd+1500	1558	['Konya Plain']	Karamanids	1500	1600
1559	TrLydia-600	1559	['Konya Plain']	Kingdom of Lydia	-600	-500		250000.0	6000.0	4.0	4.0	3.0					0.0	1.0	1.0				1.0								1.0			1.0			1.0		1.0		115.0		1.0	1.0	1.0	1.0	1.0	1.0
1560	TrLydia-500	1560	['Konya Plain']	Kingdom of Lydia	-500	-400		250000.0	6000.0	4.0	4.0	3.0					0.0	1.0	1.0				1.0								1.0			1.0			1.0		1.0		115.0		1.0	1.0	1.0	1.0	1.0	1.0
1561	TrLysim-300	1561	['Konya Plain']	Kingdom of Lysimachus	-300	-200	2000000.0	420000.0		4.0	5.0	2.0	3.0				1.0	1.0	1.0	0.1	0.1		1.0		1.0		1.0	1.0		1.0	1.0	1.0	1.0	1.0	1.0	1.0	1.0	1.0	1.0				1.0	1.0	1.0	1.0	1.0	1.0
1562	TrLysim-200	1562	['Konya Plain']	Kingdom of Lysimachus	-200	-100	2000000.0	420000.0		4.0	5.0	2.0	3.0				1.0	1.0	1.0	0.1	0.1		1.0		1.0		1.0	1.0		1.0	1.0	1.0	1.0	1.0	1.0	1.0	1.0	1.0	1.0				1.0	1.0	1.0	1.0	1.0	1.0
1563	TrNHitt-1100	1563	['Konya Plain']	Neo-Hittite Kingdoms	-1100	-1000	80000.0	300.0	12000.0	4.0	4.0	3.0	3.0					1.0					1.0	1.0	1.0	1.0	1.0	1.0	0.1	1.0	1.0		1.0	0.1	1.0	1.0	1.0	1.0	1.0				1.0	1.0	1.0	1.0	1.0	1.0	1.0
1564	TrNHitt-1000	1564	['Konya Plain']	Neo-Hittite Kingdoms	-1000	-900	80000.0	300.0	12000.0	4.0	4.0	3.0	3.0					1.0					1.0	1.0	1.0	1.0	1.0	1.0	0.1	1.0	1.0		1.0	0.1	1.0	1.0	1.0	1.0	1.0				1.0	1.0	1.0	1.0	1.0	1.0	1.0
1565	TrNHitt-900	1565	['Konya Plain']	Neo-Hittite Kingdoms	-900	-800	80000.0	300.0	12000.0	4.0	4.0	3.0	3.0					1.0					1.0	1.0	1.0	1.0	1.0	1.0	0.1	1.0	1.0		1.0	0.1	1.0	1.0	1.0	1.0	1.0				1.0	1.0	1.0	1.0	1.0	1.0	1.0
1566	TrNeoCR-7000	1566	['Konya Plain']	Ceramic Neolithic in Konya Plain	-7000	-6900																	0.0				0.0		0.0					0.0		0.0	0.0	0.0					0.0	0.0			0.0	1.0	0.0
1567	TrNeoCR-6900	1567	['Konya Plain']	Ceramic Neolithic in Konya Plain	-6900	-6800																	0.0				0.0		0.0					0.0		0.0	0.0	0.0					0.0	0.0			0.0	1.0	0.0
1568	TrNeoCR-6800	1568	['Konya Plain']	Ceramic Neolithic in Konya Plain	-6800	-6700																	0.0				0.0		0.0					0.0		0.0	0.0	0.0					0.0	0.0			0.0	1.0	0.0
1569	TrNeoCR-6700	1569	['Konya Plain']	Ceramic Neolithic in Konya Plain	-6700	-6600																	0.0				0.0		0.0					0.0		0.0	0.0	0.0					0.0	0.0			0.0	1.0	0.0
1570	TrNeoCR-6600	1570	['Konya Plain']	Ceramic Neolithic in Konya Plain	-6600	-6500																	0.0				0.0		0.0					0.0		0.0	0.0	0.0					0.0	0.0			0.0	1.0	0.0
1571	TrNeoER-9600	1571	['Konya Plain']	Early Neolithic of Central Anatolia Konya Plain	-9600	-9500											0.0		0.0				0.0						0.0														0.0		1.0		0.0
1572	TrNeoER-9500	1572	['Konya Plain']	Early Neolithic of Central Anatolia Konya Plain	-9500	-9400											0.0		0.0				0.0						0.0														0.0		1.0		0.0
1573	TrNeoER-9400	1573	['Konya Plain']	Early Neolithic of Central Anatolia Konya Plain	-9400	-9300											0.0		0.0				0.0						0.0														0.0		1.0		0.0
1574	TrNeoER-9300	1574	['Konya Plain']	Early Neolithic of Central Anatolia Konya Plain	-9300	-9200											0.0		0.0				0.0						0.0														0.0		1.0		0.0
1575	TrNeoER-9200	1575	['Konya Plain']	Early Neolithic of Central Anatolia Konya Plain	-9200	-9100											0.0		0.0				0.0						0.0														0.0		1.0		0.0
1576	TrNeoER-9100	1576	['Konya Plain']	Early Neolithic of Central Anatolia Konya Plain	-9100	-9000											0.0		0.0				0.0						0.0														0.0		1.0		0.0
1577	TrNeoER-9000	1577	['Konya Plain']	Early Neolithic of Central Anatolia Konya Plain	-9000	-8900											0.0		0.0				0.0						0.0														0.0		1.0		0.0
1578	TrNeoER-8900	1578	['Konya Plain']	Early Neolithic of Central Anatolia Konya Plain	-8900	-8800											0.0		0.0				0.0						0.0														0.0		1.0		0.0
1579	TrNeoER-8800	1579	['Konya Plain']	Early Neolithic of Central Anatolia Konya Plain	-8800	-8700											0.0		0.0				0.0						0.0														0.0		1.0		0.0
1580	TrNeoER-8700	1580	['Konya Plain']	Early Neolithic of Central Anatolia Konya Plain	-8700	-8600											0.0		0.0				0.0						0.0														0.0		1.0		0.0
1581	TrNeoER-8600	1581	['Konya Plain']	Early Neolithic of Central Anatolia Konya Plain	-8600	-8500											0.0		0.0				0.0						0.0														0.0		1.0		0.0
1582	TrNeoER-8500	1582	['Konya Plain']	Early Neolithic of Central Anatolia Konya Plain	-8500	-8400											0.0		0.0				0.0						0.0														0.0		1.0		0.0
1583	TrNeoER-8400	1583	['Konya Plain']	Early Neolithic of Central Anatolia Konya Plain	-8400	-8300											0.0		0.0				0.0						0.0														0.0		1.0		0.0
1584	TrNeoER-8300	1584	['Konya Plain']	Early Neolithic of Central Anatolia Konya Plain	-8300	-8200											0.0		0.0				0.0						0.0														0.0		1.0		0.0
1585	TrNeoER-8200	1585	['Konya Plain']	Early Neolithic of Central Anatolia Konya Plain	-8200	-8100											0.0		0.0				0.0						0.0														0.0		1.0		0.0
1586	TrNeoER-8100	1586	['Konya Plain']	Early Neolithic of Central Anatolia Konya Plain	-8100	-8000											0.0		0.0				0.0						0.0														0.0		1.0		0.0
1587	TrNeoER-8000	1587	['Konya Plain']	Early Neolithic of Central Anatolia Konya Plain	-8000	-7900											0.0		0.0				0.0						0.0														0.0		1.0		0.0
1588	TrNeoER-7900	1588	['Konya Plain']	Early Neolithic of Central Anatolia Konya Plain	-7900	-7800											0.0		0.0				0.0						0.0														0.0		1.0		0.0
1589	TrNeoER-7800	1589	['Konya Plain']	Early Neolithic of Central Anatolia Konya Plain	-7800	-7700											0.0		0.0				0.0						0.0														0.0		1.0		0.0
1590	TrNeoER-7700	1590	['Konya Plain']	Early Neolithic of Central Anatolia Konya Plain	-7700	-7600											0.0		0.0				0.0						0.0														0.0		1.0		0.0
1591	TrNeoER-7600	1591	['Konya Plain']	Early Neolithic of Central Anatolia Konya Plain	-7600	-7500											0.0		0.0				0.0						0.0														0.0		1.0		0.0
1592	TrNeoER-7500	1592	['Konya Plain']	Early Neolithic of Central Anatolia Konya Plain	-7500	-7400											0.0		0.0				0.0						0.0														0.0		1.0		0.0
1593	TrNeoER-7400	1593	['Konya Plain']	Early Neolithic of Central Anatolia Konya Plain	-7400	-7300											0.0		0.0				0.0						0.0														0.0		1.0		0.0
1594	TrNeoER-7300	1594	['Konya Plain']	Early Neolithic of Central Anatolia Konya Plain	-7300	-7200											0.0		0.0				0.0						0.0														0.0		1.0		0.0
1595	TrNeoER-7200	1595	['Konya Plain']	Early Neolithic of Central Anatolia Konya Plain	-7200	-7100											0.0		0.0				0.0						0.0														0.0		1.0		0.0
1596	TrNeoER-7100	1596	['Konya Plain']	Early Neolithic of Central Anatolia Konya Plain	-7100	-7000											0.0		0.0				0.0						0.0														0.0		1.0		0.0
1597	TrNeoER-7000	1597	['Konya Plain']	Early Neolithic of Central Anatolia Konya Plain	-7000	-6900											0.0		0.0				0.0						0.0														0.0		1.0		0.0
1598	TrNeoLT-6600	1598	['Konya Plain']	Late Neolithic in Konya Plain	-6600	-6500			3500.0														0.0				0.0	0.0	0.0	0.0	0.0		0.0			0.0							0.0	0.0	1.0		0.0		0.0
1599	TrNeoLT-6500	1599	['Konya Plain']	Late Neolithic in Konya Plain	-6500	-6400			3500.0														0.0				0.0	0.0	0.0	0.0	0.0		0.0			0.0							0.0	0.0	1.0		0.0		0.0
1600	TrNeoLT-6400	1600	['Konya Plain']	Late Neolithic in Konya Plain	-6400	-6300			3500.0														0.0				0.0	0.0	0.0	0.0	0.0		0.0			0.0							0.0	0.0	1.0		0.0		0.0
1601	TrNeoLT-6300	1601	['Konya Plain']	Late Neolithic in Konya Plain	-6300	-6200			3500.0														0.0				0.0	0.0	0.0	0.0	0.0		0.0			0.0							0.0	0.0	1.0		0.0		0.0
1602	TrNeoLT-6200	1602	['Konya Plain']	Late Neolithic in Konya Plain	-6200	-6100			3500.0														0.0				0.0	0.0	0.0	0.0	0.0		0.0			0.0							0.0	0.0	1.0		0.0		0.0
1603	TrNeoLT-6100	1603	['Konya Plain']	Late Neolithic in Konya Plain	-6100	-6000			3500.0														0.0				0.0	0.0	0.0	0.0	0.0		0.0			0.0							0.0	0.0	1.0		0.0		0.0
1604	TrNeoLT-6000	1604	['Konya Plain']	Late Neolithic in Konya Plain	-6000	-5900			3500.0														0.0				0.0	0.0	0.0	0.0	0.0		0.0			0.0							0.0	0.0	1.0		0.0		0.0
1605	TrOttm1+1300	1605	['Konya Plain']	Ottoman Emirate	1300	1400			20000.0	2.0	6.0	2.0	3.0			1.0	0.0	1.0	0.0	1.0	1.0	state salary	0.1	1.0	0.0	1.0	1.0	1.0		1.0	1.0		1.0	1.0	1.0	1.0	1.0	1.0	1.0				1.0	1.0	1.0	1.0	1.0	1.0	1.0
1606	TrOttm1+1400	1606	['Konya Plain']	Ottoman Emirate	1400	1500	5000000.0	690000.0	20000.0	5.0	6.0	2.0	4.0			1.0	1.0	1.0	1.0	1.0	1.0	state salary	0.1	1.0	1.0	1.0	1.0	1.0		1.0	1.0		1.0	1.0	1.0	1.0	1.0	1.0	1.0				1.0	1.0	1.0	1.0	1.0	1.0	1.0
1607	TrOttm1+1500	1607	['Konya Plain']	Ottoman Emirate	1500	1600	5000000.0	690000.0	20000.0	5.0	6.0	2.0	4.0			1.0	1.0	1.0	1.0	1.0	1.0	state salary	0.1	1.0	1.0	1.0	1.0	1.0		1.0	1.0		1.0	1.0	1.0	1.0	1.0	1.0	1.0				1.0	1.0	1.0	1.0	1.0	1.0	1.0
1608	TrOttm2+1500	1608	['Konya Plain']	Ottoman Empire	1500	1600	9000000.0	2310000.0	200000.0	5.0	6.0	4.0	5.0	750.0		1.0	1.0	1.0	1.0	1.0	1.0	state salary	1.0	1.0	1.0	1.0	1.0	1.0		1.0	1.0	1.0	1.0	1.0	1.0	1.0	1.0	1.0	1.0				1.0	1.0	1.0	1.0	1.0	1.0	1.0
1609	TrOttm2+1600	1609	['Konya Plain']	Ottoman Empire	1600	1700	9000000.0	2310000.0	200000.0	5.0	6.0	4.0	5.0	1400.0		1.0	1.0	1.0	1.0	1.0	1.0	state salary	1.0	1.0	1.0	1.0	1.0	1.0		1.0	1.0	1.0	1.0	1.0	1.0	1.0	1.0	1.0	1.0				1.0	1.0	1.0	1.0	1.0	1.0	1.0
1610	TrOttm3+1600	1610	['Konya Plain', 'Upper Egypt', 'Yemeni Coastal Plain']	Ottoman Empire	1600	1700	28000000.0	4836000.0	650000.0	9.0	9.0	4.0	6.0	3700.0		1.0	1.0	1.0	1.0	1.0	1.0	state salary	1.0	1.0	1.0	1.0	1.0	1.0	1.0	1.0	1.0	1.0	1.0	1.0	1.0	1.0	1.0	1.0	1.0				1.0	1.0	1.0	1.0	1.0	1.0	1.0
1611	TrOttm3+1700	1611	['Konya Plain', 'Upper Egypt', 'Yemeni Coastal Plain']	Ottoman Empire	1700	1800	28000000.0	4836000.0	650000.0	9.0	9.0	4.0	6.0	3700.0		1.0	1.0	1.0	1.0	1.0	1.0	state salary	1.0	1.0	1.0	1.0	1.0	1.0	1.0	1.0	1.0	1.0	1.0	1.0	1.0	1.0	1.0	1.0	1.0				1.0	1.0	1.0	1.0	1.0	1.0	1.0
1612	TrOttm4+1700	1612	['Konya Plain', 'Upper Egypt']	Ottoman Empire	1700	1800	24000000.0	4920000.0	700000.0	9.0	9.0	4.0	6.0	2400.0		1.0	1.0	1.0	1.0	1.0	1.0	state salary	1.0	1.0	1.0	1.0	1.0	1.0	1.0	1.0	1.0	1.0	1.0	1.0	1.0	1.0	1.0	1.0	1.0				1.0	1.0	1.0	1.0	1.0	1.0	1.0
1613	TrOttm4+1800	1613	['Konya Plain', 'Upper Egypt']	Ottoman Empire	1800	1900	24000000.0	4640000.0	570000.0	9.0	9.0	4.0	6.0	2400.0		1.0	1.0	1.0	1.0	1.0	1.0	state salary	1.0	1.0	1.0	1.0	1.0	1.0	1.0	1.0	1.0	1.0	1.0	1.0	1.0	1.0	1.0	1.0	1.0				1.0	1.0	1.0	1.0	1.0	1.0	1.0
1614	TrOttm4+1900	1614	['Konya Plain', 'Upper Egypt']	Ottoman Empire	1900	2000	24000000.0	4640000.0	570000.0	9.0	9.0	4.0	6.0	2400.0		1.0	1.0	1.0	1.0	1.0	1.0	state salary	1.0	1.0	1.0	1.0	1.0	1.0	1.0	1.0	1.0	1.0	1.0	1.0	1.0	1.0	1.0	1.0	1.0				1.0	1.0	1.0	1.0	1.0	1.0	1.0
1615	TrOttm5+1900	1615	['Konya Plain', 'Upper Egypt', 'Yemeni Coastal Plain']	Ottoman Empire - Tanzimat Period	1900	2000
1616	TrOttm5+2000	1616	['Konya Plain', 'Upper Egypt', 'Yemeni Coastal Plain']	Ottoman Empire - Tanzimat Period	2000	2100
1617	TrPergm-200	1617	['Konya Plain']	Kingdom of Permagon	-200	-100	5500000.0	66750.0		5.0			5.0									state salary	1.0														1.0						1.0
1618	TrPergm-100	1618	['Konya Plain']	Kingdom of Permagon	-100	0	5500000.0	66750.0		5.0			5.0									state salary	1.0														1.0						1.0
1619	TrPhryg-900	1619	['Konya Plain']	Phrygian Kingdom	-900	-800	1000000.0	100000.0	15000.0	4.0	4.0	2.0	3.0					1.0					1.0				1.0	1.0	0.1	1.0	1.0		1.0	0.1	1.0	1.0	1.0		1.0		300.0	53.0		1.0	1.0	1.0	1.0	1.0
1620	TrPhryg-800	1620	['Konya Plain']	Phrygian Kingdom	-800	-700	1000000.0	100000.0	15000.0	4.0	4.0	2.0	3.0					1.0					1.0				1.0	1.0	0.1	1.0	1.0		1.0	0.1	1.0	1.0	1.0		1.0		300.0	53.0		1.0	1.0	1.0	1.0	1.0
1621	TrPhryg-700	1621	['Konya Plain']	Phrygian Kingdom	-700	-600	1000000.0	100000.0	15000.0	4.0	4.0	2.0	3.0					1.0					1.0				1.0	1.0	0.1	1.0	1.0		1.0	0.1	1.0	1.0	1.0		1.0		300.0	53.0		1.0	1.0	1.0	1.0	1.0
1622	TrPhryg-600	1622	['Konya Plain']	Phrygian Kingdom	-600	-500	1000000.0	100000.0	15000.0	4.0	4.0	2.0	3.0					1.0					1.0				1.0	1.0	0.1	1.0	1.0		1.0	0.1	1.0	1.0	1.0		1.0		300.0	53.0		1.0	1.0	1.0	1.0	1.0
1623	TrPont-300	1623	['Konya Plain']	Kingdom of Pontus	-300	-200				3.0	5.0	4.0	3.0			0.0	1.0	1.0	1.0				1.0	0.0		1.0	1.0							1.0									1.0	1.0			1.0	1.0
1624	TrPont-200	1624	['Konya Plain']	Kingdom of Pontus	-200	-100				3.0	5.0	4.0	3.0			0.0	1.0	1.0	1.0				1.0	0.0		1.0	1.0							1.0									1.0	1.0			1.0	1.0
1625	TrPont-100	1625	['Konya Plain']	Kingdom of Pontus	-100	0				3.0	5.0	4.0	3.0			0.0	1.0	1.0	1.0				1.0	0.0		1.0	1.0							1.0									1.0	1.0			1.0	1.0
1626	TrPont+0	1626	['Konya Plain']	Kingdom of Pontus	0	100		667300.0		3.0	5.0	4.0	3.0	2000.0		0.0	1.0	1.0	1.0				1.0	0.0		1.0	1.0							1.0									1.0	1.0			1.0	1.0
1627	TrRomDm+300	1627	['Konya Plain', 'Latium', 'Paris Basin', 'Upper Egypt']	Roman Empire-Dominate	300	400	40000000.0	4000000.0	800000.0	8.0	6.0	5.0	7.0	2580.0		1.0	1.0	1.0	1.0	0.0	0.1	state salary	1.0	1.0	1.0	1.0	1.0	1.0	1.0	1.0	1.0	1.0	1.0	1.0	1.0	1.0	1.0	1.0	1.0		190.0		1.0	1.0	1.0	1.0	1.0	1.0	1.0
1628	TrRomDm+400	1628	['Konya Plain', 'Latium', 'Paris Basin', 'Upper Egypt']	Roman Empire-Dominate	400	500	40000000.0	4000000.0	800000.0	8.0	6.0	5.0	7.0	2580.0		1.0	1.0	1.0	1.0	0.0	0.1	state salary	1.0	1.0	1.0	1.0	1.0	1.0	1.0	1.0	1.0	1.0	1.0	1.0	1.0	1.0	1.0	1.0	1.0		190.0		1.0	1.0	1.0	1.0	1.0	1.0	1.0
1629	TrRum+1100	1629	['Konya Plain']	Sultanate of Rum	1100	1200	1500000.0	250000.0	30000.0	4.0	6.0	4.0	4.0				1.0	1.0	1.0	0.1	0.1	land	1.0	1.0	1.0	1.0	1.0	1.0		1.0	1.0		1.0	0.1			1.0		1.0				1.0	1.0	1.0	1.0	1.0	1.0
1630	TrRum+1200	1630	['Konya Plain']	Sultanate of Rum	1200	1300	1500000.0	250000.0	30000.0	4.0	6.0	4.0	4.0				1.0	1.0	1.0	0.1	0.1	land	1.0	1.0	1.0	1.0	1.0	1.0		1.0	1.0		1.0	0.1			1.0		1.0				1.0	1.0	1.0	1.0	1.0	1.0
1631	TrRum+1300	1631	['Konya Plain']	Sultanate of Rum	1300	1400	1500000.0	250000.0	30000.0	4.0	6.0	4.0	4.0				1.0	1.0	1.0	0.1	0.1	land	1.0	1.0	1.0	1.0	1.0	1.0		1.0	1.0		1.0	0.1			1.0		1.0				1.0	1.0	1.0	1.0	1.0	1.0
1632	TrRum+1400	1632	['Konya Plain']	Sultanate of Rum	1400	1500	1500000.0	250000.0	30000.0	4.0	6.0	4.0	4.0				1.0	1.0	1.0	0.1	0.1	land	1.0	1.0	1.0	1.0	1.0	1.0		1.0	1.0		1.0	0.1			1.0		1.0				1.0	1.0	1.0	1.0	1.0	1.0
1633	TrTabal-900	1633	['Konya Plain']	Tabal Kingdoms	-900	-800		4000.0		3.0	3.0		3.0						1.0	0.1			1.0								1.0						1.0		1.0						1.0	1.0	1.0	1.0
1634	TrTabal-800	1634	['Konya Plain']	Tabal Kingdoms	-800	-700		4000.0		3.0	3.0		3.0						1.0	0.1			1.0								1.0						1.0		1.0						1.0	1.0	1.0	1.0
1635	TrTabal-700	1635	['Konya Plain']	Tabal Kingdoms	-700	-600		4000.0		3.0	3.0		3.0						1.0	0.1			1.0								1.0						1.0		1.0						1.0	1.0	1.0	1.0
1636	TransitionIndia+1900	1636	['Garo Hills']	Garo	1900	2000	138000.0	8000.0		2.0	2.0	1.0	3.0	200.0	0.0	1.0	0.0	0.0	0.0	1.0	1.0	governed population	1.0	1.0	1.0	1.0	0.0	0.0	0.0	1.0	1.0	0.0	0.0	0.0	0.0	0.0	0.0	1.0	0.0				0.0	0.0	1.0	1.0	1.0	0.0	0.0
1637	TransitionIndia+2000	1637	['Garo Hills']	Garo	2000	2100	138000.0	8000.0		2.0	2.0	1.0	3.0	200.0	0.0	1.0	0.0	0.0	0.0	1.0	1.0	governed population	1.0	1.0	1.0	1.0	0.0	0.0	0.0	1.0	1.0	0.0	0.0	0.0	0.0	0.0	0.0	1.0	0.0				0.0	0.0	1.0	1.0	1.0	0.0	0.0
1638	USCahoE+1000	1638	['Cahokia']	Cahokia	1000	1100	40000.0	2000.0	10000.0	3.0	2.0	3.0	4.0			0.0		1.0		0.0		Land					0.0	1.0	0.0	1.0	1.0	0.0	1.0	1.0	1.0	0.0	0.0	0.0	1.0				0.0	1.0	1.0	1.0		1.0	0.0
1639	USCahoE+1100	1639	['Cahokia']	Cahokia	1100	1200	40000.0	2000.0	10000.0	3.0	2.0	3.0	4.0			0.0		1.0		0.0		Land					0.0	1.0	0.0	1.0	1.0	0.0	1.0	1.0	1.0	0.0	0.0	0.0	1.0				0.0	1.0	1.0	1.0		1.0	0.0
1640	USCahoE+1200	1640	['Cahokia']	Cahokia	1200	1300	40000.0	2000.0	10000.0	3.0	2.0	3.0	4.0			0.0		1.0		0.0		Land					0.0	1.0	0.0	1.0	1.0	0.0	1.0	1.0	1.0	0.0	0.0	0.0	1.0				0.0	1.0	1.0	1.0		1.0	0.0
1641	USCahoL+1200	1641	['Cahokia']	Cahokia	1200	1300	40000.0	2000.0	10000.0	3.0	2.0	3.0	4.0			0.0		1.0		0.0		Land					0.0	1.0	0.0	1.0	1.0	0.0	1.0	1.0	1.0	0.0	0.0	0.0	1.0				0.0	1.0	1.0	1.0		1.0	0.0
1642	USCahoL+1300	1642	['Cahokia']	Cahokia	1300	1400	40000.0	2000.0	10000.0	3.0	2.0	3.0	4.0			0.0		1.0		0.0		Land					0.0	1.0	0.0	1.0	1.0	0.0	1.0	1.0	1.0	0.0	0.0	0.0	1.0				0.0	1.0	1.0	1.0		1.0	0.0
1643	USHawai+1900	1643	['Big Island Hawaii']	Kingdom of Hawaii	1900	2000	71019.0	16624.0		5.0						0.0	0.1	1.0	1.0	0.0			1.0	0.0	1.0	1.0	0.1		0.1		1.0	0.1		0.1	1.0	1.0	1.0	0.1					1.0	0.1				1.0
1644	USIllin+1600	1644	['Cahokia']	Inoca	1600	1700		14000.0	2000.0	2.0	2.0	1.0	1.0			0.1				0.1				0.0	0.0	0.0	0.1	1.0	0.1		1.0					0.1			1.0				0.1	0.1	1.0			1.0
1645	USIllin+1700	1645	['Cahokia']	Inoca	1700	1800	8000.0	14000.0	2000.0	2.0	2.0	1.0	1.0			0.1				0.1				0.0	0.0	0.0	0.1	1.0	0.1		1.0					0.1			1.0				0.1	0.1	1.0			1.0	1.0
1646	USIllin+1800	1646	['Cahokia']	Inoca	1800	1900	600.0	14000.0	2000.0	2.0	2.0	1.0	1.0			0.1				0.1				0.0	0.0	0.0	0.1	1.0	0.1		1.0					0.1			1.0				0.1	0.1	1.0			1.0	1.0
1647	USIllin+1900	1647	['Cahokia']	Inoca	1900	2000	600.0	14000.0	2000.0	2.0	2.0	1.0	1.0			0.1				0.1				0.0	0.0	0.0	0.1	1.0	0.1		1.0					0.1			1.0				0.1	0.1	1.0			1.0	1.0
1648	USIllinL+1800	1648	['Cahokia']	Late Illinois Confederation	1800	1900
1649	USKameh+1800	1649	['Big Island Hawaii']	Kingdom of Hawaii	1800	1900	60000.0	14988.0		5.0	3.0	2.0	2.0			0.1	0.0	1.0	1.0	0.1	1.0			0.1	0.0	0.1	0.1		0.1			0.1		1.0	1.0	1.0	0.1	0.1			68.0		0.1	0.1			0.1	1.0
1650	USKameh+1900	1650	['Big Island Hawaii']	Kingdom of Hawaii	1900	2000	60000.0	14988.0		5.0	3.0	2.0	2.0			0.1	0.0	1.0	1.0	0.1	1.0			0.1	0.0	0.1	0.1		0.1			0.1		1.0	1.0	1.0	0.1	0.1			68.0		0.1	0.1			0.1	1.0
1651	USMisEW-600	1651	['Cahokia']	Cahokia	-600	-500	30.0		30.0	1.0	1.0	1.0	1.0			0.0	0.0	0.0	0.0	0.0	0.0	0.0	0.0	0.0	0.0	0.0	0.0	1.0	0.0	0.0	0.0	0.0	0.0	0.0	0.0	0.0	0.0	0.0	1.0				0.0	0.0	0.0	1.0	0.0	1.0	0.0
1652	USMisEW-500	1652	['Cahokia']	Cahokia	-500	-400	30.0		30.0	1.0	1.0	1.0	1.0			0.0	0.0	0.0	0.0	0.0	0.0	0.0	0.0	0.0	0.0	0.0	0.0	1.0	0.0	0.0	0.0	0.0	0.0	0.0	0.0	0.0	0.0	0.0	1.0				0.0	0.0	0.0	1.0	0.0	1.0	0.0
1653	USMisEW-400	1653	['Cahokia']	Cahokia	-400	-300	30.0		30.0	1.0	1.0	1.0	1.0			0.0	0.0	0.0	0.0	0.0	0.0	0.0	0.0	0.0	0.0	0.0	0.0	1.0	0.0	0.0	0.0	0.0	0.0	0.0	0.0	0.0	0.0	0.0	1.0				0.0	0.0	0.0	1.0	0.0	1.0	0.0
1654	USMisEW-300	1654	['Cahokia']	Cahokia	-300	-200	30.0		30.0	1.0	1.0	1.0	1.0			0.0	0.0	0.0	0.0	0.0	0.0	0.0	0.0	0.0	0.0	0.0	0.0	1.0	0.0	0.0	0.0	0.0	0.0	0.0	0.0	0.0	0.0	0.0	1.0				0.0	0.0	0.0	1.0	0.0	1.0	0.0
1655	USMisEW-200	1655	['Cahokia']	Cahokia	-200	-100	30.0		30.0	1.0	1.0	1.0	1.0			0.0	0.0	0.0	0.0	0.0	0.0	0.0	0.0	0.0	0.0	0.0	0.0	1.0	0.0	0.0	0.0	0.0	0.0	0.0	0.0	0.0	0.0	0.0	1.0				0.0	0.0	0.0	1.0	0.0	1.0	0.0
1656	USMisEW-100	1656	['Cahokia']	Cahokia	-100	0	30.0		30.0	1.0	1.0	1.0	1.0			0.0	0.0	0.0	0.0	0.0	0.0	0.0	0.0	0.0	0.0	0.0	0.0	1.0	0.0	0.0	0.0	0.0	0.0	0.0	0.0	0.0	0.0	0.0	1.0				0.0	0.0	0.0	1.0	0.0	1.0	0.0
1657	USMisME+900	1657	['Cahokia']	Cahokia	900	1000	400.0	100.0	400.0	2.0	1.0	2.0	2.0	10.0		0.0	0.0	1.0	0.0	0.0		Land					0.0	1.0	0.0	1.0	1.0	0.0	1.0	1.0	1.0	0.0	0.0	0.0	1.0				0.0	1.0	1.0	1.0		1.0	0.0
1658	USMisME+1000	1658	['Cahokia']	Cahokia	1000	1100	400.0	100.0	400.0	3.0	1.0	3.0	3.0	10.0		0.0	0.0	1.0	0.0	0.0		Land					0.0	1.0	0.0	1.0	1.0	0.0	1.0	1.0	1.0	0.0	0.0	0.0	1.0				0.0	1.0	1.0	1.0		1.0	0.0
1659	USMisME+1100	1659	['Cahokia']	Cahokia	1100	1200	400.0	100.0	400.0	3.0	1.0	3.0	3.0	10.0		0.0	0.0	1.0	0.0	0.0		Land					0.0	1.0	0.0	1.0	1.0	0.0	1.0	1.0	1.0	0.0	0.0	0.0	1.0				0.0	1.0	1.0	1.0		1.0	0.0
1660	USMisMW-100	1660	['Cahokia']	Cahokia	-100	0	30.0		30.0	1.0	1.0	1.0	1.0			0.0	0.0	0.0	0.0	0.0	0.0	0.0	0.0	0.0	0.0	0.0	0.0	1.0	0.0	1.0	0.0	0.0	0.0	0.0	0.0	0.0	0.0	0.0	1.0				0.0	0.0	0.0	1.0	0.0	1.0	0.0
1661	USMisMW+0	1661	['Cahokia']	Cahokia	0	100	30.0		30.0	1.0	1.0	1.0	1.0			0.0	0.0	0.0	0.0	0.0	0.0	0.0	0.0	0.0	0.0	0.0	0.0	1.0	0.0	1.0	0.0	0.0	0.0	0.0	0.0	0.0	0.0	0.0	1.0				0.0	0.0	0.0	1.0	0.0	1.0	0.0
1662	USMisMW+100	1662	['Cahokia']	Cahokia	100	200	30.0		30.0	1.0	1.0	1.0	1.0			0.0	0.0	0.0	0.0	0.0	0.0	0.0	0.0	0.0	0.0	0.0	0.0	1.0	0.0	1.0	0.0	0.0	0.0	0.0	0.0	0.0	0.0	0.0	1.0				0.0	0.0	0.0	1.0	0.0	1.0	0.0
1663	USMisMW+200	1663	['Cahokia']	Cahokia	200	300	30.0		30.0	1.0	1.0	1.0	1.0			0.0	0.0	0.0	0.0	0.0	0.0	0.0	0.0	0.0	0.0	0.0	0.0	1.0	0.0	1.0	0.0	0.0	0.0	0.0	0.0	0.0	0.0	0.0	1.0				0.0	0.0	0.0	1.0	0.0	1.0	0.0
1664	USMisMW+300	1664	['Cahokia']	Cahokia	300	400	30.0		30.0	1.0	1.0	1.0	1.0			0.0	0.0	0.0	0.0	0.0	0.0	0.0	0.0	0.0	0.0	0.0	0.0	1.0	0.0	1.0	0.0	0.0	0.0	0.0	0.0	0.0	0.0	0.0	1.0				0.0	0.0	0.0	1.0	0.0	1.0	0.0
1665	USMisMu+500	1665	['Cahokia']	Cahokia	500	600	30.0		30.0	1.0	1.0	1.0	1.0			0.0	0.0	0.0	0.0	0.0	0.0	0.0	0.0	0.0	0.0	0.0	0.0	1.0	0.0	0.0	0.1	0.0	0.0	0.0	0.0	0.0	0.0	0.0	1.0				0.0	0.1	0.1	1.0	0.0	0.0	0.0
1666	USMisMu+600	1666	['Cahokia']	Cahokia	600	700	30.0		30.0	1.0	1.0	1.0	1.0			0.0	0.0	0.0	0.0	0.0	0.0	0.0	0.0	0.0	0.0	0.0	0.0	1.0	0.0	0.0	0.1	0.0	0.0	0.0	0.0	0.0	0.0	0.0	1.0				0.0	0.1	0.1	1.0	0.0	0.0	0.0
1667	USMisPa+600	1667	['Cahokia']	Cahokia	600	700	30.0		30.0	1.0	1.0	1.0	2.0			0.0	0.0	0.0	0.0	0.0	0.0	0.0	0.0	0.0	0.0	0.0	0.0	1.0	0.0	0.0	1.0	0.0	0.0	0.0	0.0	0.0	0.0	0.0	1.0				0.0	0.1	1.0	1.0	0.0	1.0	0.0
1668	USMisPa+700	1668	['Cahokia']	Cahokia	700	800	30.0		30.0	1.0	1.0	1.0	2.0			0.0	0.0	0.0	0.0	0.0	0.0	0.0	0.0	0.0	0.0	0.0	0.0	1.0	0.0	0.0	1.0	0.0	0.0	0.0	0.0	0.0	0.0	0.0	1.0				0.0	0.1	1.0	1.0	0.0	1.0	0.0
1669	USMisPa+800	1669	['Cahokia']	Cahokia	800	900	30.0		30.0	1.0	1.0	1.0	2.0			0.0	0.0	0.0	0.0	0.0	0.0	0.0	0.0	0.0	0.0	0.0	0.0	1.0	0.0	0.0	1.0	0.0	0.0	0.0	0.0	0.0	0.0	0.0	1.0				0.0	0.1	1.0	1.0	0.0	1.0	0.0
1670	USMisRo+300	1670	['Cahokia']	Cahokia	300	400	30.0		30.0	1.0	1.0	1.0	1.0			0.0	0.0	0.0	0.0	0.0	0.0	0.0	0.0	0.0	0.0	0.0	0.0	1.0	0.0	0.0	0.1	0.0	0.0	0.0	0.0	0.0	0.0	0.0	1.0				0.0	0.0	0.1	1.0	0.0	0.1	0.0
1671	USMisRo+400	1671	['Cahokia']	Cahokia	400	500	30.0		30.0	1.0	1.0	1.0	1.0			0.0	0.0	0.0	0.0	0.0	0.0	0.0	0.0	0.0	0.0	0.0	0.0	1.0	0.0	0.0	0.1	0.0	0.0	0.0	0.0	0.0	0.0	0.0	1.0				0.0	0.0	0.1	1.0	0.0	0.1	0.0
1672	USMisRo+500	1672	['Cahokia']	Cahokia	500	600	30.0		30.0	1.0	1.0	1.0	1.0			0.0	0.0	0.0	0.0	0.0	0.0	0.0	0.0	0.0	0.0	0.0	0.0	1.0	0.0	0.0	0.1	0.0	0.0	0.0	0.0	0.0	0.0	0.0	1.0				0.0	0.0	0.1	1.0	0.0	0.1	0.0
1673	USMisSL+1100	1673	['Cahokia']	East St Louise	1100	1200			3000.0																										1.0						295.0							1.0
1674	USMisSL+1200	1674	['Cahokia']	East St Louise	1200	1300			3000.0																										1.0						295.0							1.0
1675	USMisSd+1300	1675	['Cahokia']	Cahokia	1300	1400	12000.0	500.0	5000.0	3.0	2.0	3.0	3.0			0.0		1.0		0.0		land					0.0	1.0	0.0	1.0	1.0	0.0	1.0	1.0	1.0	0.0	0.0	0.0	1.0				0.0	1.0	1.0	1.0		1.0	0.0
1676	USMisSd+1400	1676	['Cahokia']	Cahokia	1400	1500	12000.0	500.0	5000.0	3.0	2.0	3.0	3.0			0.0		1.0		0.0		land					0.0	1.0	0.0	1.0	1.0	0.0	1.0	1.0	1.0	0.0	0.0	0.0	1.0				0.0	1.0	1.0	1.0		1.0	0.0
1677	USMisSp+800	1677	['Cahokia']	Sponemann-Collinsville-Loyd	800	900	400.0	100.0	400.0	2.0	1.0	2.0	2.0	10.0		0.0	0.0	0.0	0.0	0.0	0.0	0.0	0.0	0.0	0.0	0.0	0.0	1.0	0.0	1.0	1.0	0.0	0.1	0.1	0.1	0.0	0.0	0.0	1.0				0.0	0.1	1.0	1.0	0.0	1.0	0.0
1678	USMisSp+900	1678	['Cahokia']	Sponemann-Collinsville-Loyd	900	1000	400.0	100.0	400.0	2.0	1.0	2.0	2.0	10.0		0.0	0.0	0.0	0.0	0.0	0.0	0.0	0.0	0.0	0.0	0.0	0.0	1.0	0.0	1.0	1.0	0.0	0.1	0.1	0.1	0.0	0.0	0.0	1.0				0.0	0.1	1.0	1.0	0.0	1.0	0.0
1679	USOneot+1400	1679	['Cahokia']		1400	1500			200.0	1.0	1.0	1.0	2.0			0.1		0.0		0.1				0.1	0.1	0.1	0.1	1.0	0.1	1.0	1.0				1.0	0.1		0.1	1.0		17.8		0.1	0.1				0.0
1680	USOneot+1500	1680	['Cahokia']		1500	1600			200.0	1.0	1.0	1.0	2.0			0.1		0.0		0.1				0.1	0.1	0.1	0.1	1.0	0.1	1.0	1.0				1.0	0.1		0.1	1.0		17.8		0.1	0.1				0.0
1681	USOneot+1600	1681	['Cahokia']		1600	1700			200.0	1.0	1.0	1.0	2.0			0.1		0.0		0.1				0.1	0.1	0.1	0.1	1.0	0.1	1.0	1.0				1.0	0.1		0.1	1.0		17.8		0.1	0.1				0.0
1682	USOneot+1700	1682	['Cahokia']		1700	1800			200.0	1.0	1.0	1.0	2.0			0.1		0.0		0.1				0.1	0.1	0.1	0.1	1.0	0.1	1.0	1.0				1.0	0.1		0.1	1.0		17.8		0.1	0.1				0.0
1683	UsIroqE+1600	1683	['Finger Lakes']	Haudenosaunee Confederacy	1600	1700	5500.0	100000.0	3000.0	3.0	3.0	1.0	2.0		0.0	0.0	0.0	0.0	0.0	0.0	0.0		0.0	0.0	1.0	0.0	0.0	1.0	0.0	0.0	1.0	0.0	1.0	0.0	0.0	0.0	0.0	0.0	0.0				0.0	0.0	1.0	1.0	0.0	0.0	0.0
1684	UsIroqE+1700	1684	['Finger Lakes']	Haudenosaunee Confederacy	1700	1800	5500.0	100000.0	3000.0	3.0	3.0	1.0	2.0		0.0	0.0	0.0	0.0	0.0	0.0	0.0		0.0	0.0	1.0	0.0	0.0	1.0	0.0	0.0	1.0	0.0	1.0	0.0	0.0	0.0	0.0	0.0	0.0				0.0	0.0	1.0	1.0	0.0	0.0	0.0
1685	UsIroqE+1800	1685	['Finger Lakes']	Haudenosaunee Confederacy	1800	1900	5500.0	100000.0	3000.0	3.0	3.0	1.0	2.0		0.0	0.0	0.0	0.0	0.0	0.0	0.0		0.0	0.0	1.0	0.0	0.0	1.0	0.0	0.0	1.0	0.0	1.0	0.0	0.0	0.0	0.0	0.0	0.0				0.0	0.0	1.0	1.0	0.0	0.0	0.0
1686	UsIroqL+1800	1686	['Finger Lakes']	Haudenosaunee Confederacy	1800	1900	12000.0	100000.0	3000.0	3.0	3.0	2.0	2.0		0.0	0.0	0.0	0.0	0.0	0.0	0.0		0.0	0.0	1.0	0.0	0.0	1.0	0.0	0.0	1.0	0.0	1.0	0.0	0.0	0.0	0.0	0.0	0.0				0.0	0.0	1.0	1.0	0.0	0.0	0.0
1687	UsIroqL+1900	1687	['Finger Lakes']	Haudenosaunee Confederacy	1900	2000	12000.0	100000.0	3000.0	3.0	3.0	2.0	2.0		0.0	0.0	0.0	0.0	0.0	0.0	0.0		0.0	0.0	1.0	0.0	0.0	1.0	0.0	0.0	1.0	0.0	1.0	0.0	0.0	0.0	1.0	1.0	0.0				0.0	0.0	1.0	1.0	0.0	0.0	0.0
1688	UzChagt+1300	1688	['Sogdiana']	Chagatai Khanate	1300	1400	1500000.0	3500000.0		4.0	4.0	1.0	3.0			0.1	1.0	1.0	1.0	0.1	0.1		1.0	1.0	0.0	1.0	1.0	1.0		1.0	1.0		1.0	0.1	1.0	1.0	1.0	1.0	1.0				0.1	1.0	1.0	1.0	1.0	1.0
1689	UzChagt+1400	1689	['Sogdiana']	Chagatai Khanate	1400	1500	1500000.0	3500000.0		4.0	4.0	1.0	3.0			0.1	1.0	1.0	1.0	0.1	0.1		1.0	1.0	0.0	1.0	1.0	1.0		1.0	1.0		1.0	0.1	1.0	1.0	1.0	1.0	1.0				0.1	1.0	1.0	1.0	1.0	1.0
1690	UzChagt+1500	1690	['Sogdiana']	Chagatai Khanate	1500	1600	1500000.0	3500000.0		4.0	4.0	1.0	3.0			0.1	1.0	1.0	1.0	0.1	0.1		1.0	1.0	0.0	1.0	1.0	1.0		1.0	1.0		1.0	0.1	1.0	1.0	1.0	1.0	1.0				0.1	1.0	1.0	1.0	1.0	1.0
1691	UzJanid+1600	1691	['Sogdiana']	Khanate of Bukhara	1600	1700	500000.0	150000.0		5.0	5.0	2.0	5.0	400.0			1.0	1.0	1.0	0.1		land	1.0		1.0	1.0	1.0	1.0		1.0	1.0					1.0	1.0	1.0	1.0				1.0	1.0	1.0	1.0	1.0	1.0	1.0
1692	UzJanid+1700	1692	['Sogdiana']	Khanate of Bukhara	1700	1800	600000.0	150000.0		5.0	5.0	2.0	5.0	400.0			1.0	1.0	1.0	0.1		land	1.0		1.0	1.0	1.0	1.0		1.0	1.0					1.0	1.0	1.0	1.0				1.0	1.0	1.0	1.0	1.0	1.0	1.0
1693	UzJanid+1800	1693	['Sogdiana']	Khanate of Bukhara	1800	1900	600000.0	150000.0		5.0	5.0	2.0	5.0	400.0			1.0	1.0	1.0	0.1		land	1.0		1.0	1.0	1.0	1.0		1.0	1.0					1.0	1.0	1.0	1.0				1.0	1.0	1.0	1.0	1.0	1.0	1.0
1694	UzKok01-1400	1694	['Sogdiana']	Koktepe I	-1400	-1300				1.0	1.0	1.0	1.0			0.1	0.1	0.1	0.1	0.1	0.1		0.1	0.1	0.1	0.1	0.1	0.1	0.1		1.0	0.1		0.1	0.1	0.0	0.1	0.1					0.0	0.1			0.1	0.1
1695	UzKok01-1300	1695	['Sogdiana']	Koktepe I	-1300	-1200				1.0	1.0	1.0	1.0			0.1	0.1	0.1	0.1	0.1	0.1		0.1	0.1	0.1	0.1	0.1	0.1	0.1		1.0	0.1		0.1	0.1	0.0	0.1	0.1					0.0	0.1			0.1	0.1
1696	UzKok01-1200	1696	['Sogdiana']	Koktepe I	-1200	-1100				1.0	1.0	1.0	1.0			0.1	0.1	0.1	0.1	0.1	0.1		0.1	0.1	0.1	0.1	0.1	0.1	0.1		1.0	0.1		0.1	0.1	0.0	0.1	0.1					0.0	0.1			0.1	0.1
1697	UzKok01-1100	1697	['Sogdiana']	Koktepe I	-1100	-1000				1.0	1.0	1.0	1.0			0.1	0.1	0.1	0.1	0.1	0.1		0.1	0.1	0.1	0.1	0.1	0.1	0.1		1.0	0.1		0.1	0.1	0.0	0.1	0.1					0.0	0.1			0.1	0.1
1698	UzKok01-1000	1698	['Sogdiana']	Koktepe I	-1000	-900				1.0	1.0	1.0	1.0			0.1	0.1	0.1	0.1	0.1	0.1		0.1	0.1	0.1	0.1	0.1	0.1	0.1		1.0	0.1		0.1	0.1	0.0	0.1	0.1					0.0	0.1			0.1	0.1
1699	UzKok02-800	1699	['Sogdiana']	Koktepe II	-800	-700			10000.0	2.0		1.0	1.0			0.1		1.0		0.1	0.1		1.0	0.1		0.1		1.0		1.0	1.0		1.0	0.1	0.1	1.0							0.0	1.0	1.0	1.0	1.0	1.0
1700	UzKok02-700	1700	['Sogdiana']	Koktepe II	-700	-600			10000.0	2.0		1.0	1.0			0.1		1.0		0.1	0.1		1.0	0.1		0.1		1.0		1.0	1.0		1.0	0.1	0.1	1.0							0.0	1.0	1.0	1.0	1.0	1.0
1701	UzKok02-600	1701	['Sogdiana']	Koktepe II	-600	-500			10000.0	2.0		1.0	1.0			0.1		1.0		0.1	0.1		1.0	0.1		0.1		1.0		1.0	1.0		1.0	0.1	0.1	1.0							0.0	1.0	1.0	1.0	1.0	1.0
1702	UzKok02-500	1702	['Sogdiana']	Koktepe II	-500	-400			10000.0	2.0		1.0	1.0			0.1		1.0		0.1	0.1		1.0	0.1		0.1		1.0		1.0	1.0		1.0	0.1	0.1	1.0							0.0	1.0	1.0	1.0	1.0	1.0
1703	UzSakas-100	1703	['Sogdiana']	Sakas	-100	0				4.0
1704	UzSamnd+900	1704	['Sogdiana']	Samanid Empire	900	1000	6000000.0	600000.0	130000.0	6.0	6.0	3.0	4.0	400.0		1.0	1.0	1.0	1.0	0.1	1.0	land	1.0	1.0	1.0	1.0	1.0	1.0	1.0	1.0	1.0	1.0	1.0	1.0	1.0	1.0	1.0	1.0	1.0			20.0	1.0	1.0	1.0	1.0	1.0	1.0	1.0
1705	UzSamnd+1000	1705	['Sogdiana']	Samanid Empire	1000	1100	6000000.0	2500000.0	130000.0	6.0	6.0	3.0	4.0	1280.0		1.0	1.0	1.0	1.0	0.1	0.0	land	1.0	1.0	1.0	1.0	1.0	1.0	1.0	1.0	1.0	1.0	1.0	1.0	1.0	1.0	1.0	1.0	1.0			20.0	1.0	1.0	1.0	1.0	1.0	1.0	1.0
1706	UzShayb+1500	1706	['Sogdiana']	Shaybanid Kingdom	1500	1600																															1.0										1.0	1.0
1707	UzShayb+1600	1707	['Sogdiana']	Shaybanid Kingdom	1600	1700																															1.0										1.0	1.0
1708	UzSogdi+700	1708	['Sogdiana']	Sogdian City States Period	700	800	15000.0	10000.0	11000.0	3.0	3.0	1.0	2.0			1.0	1.0	1.0	1.0	0.1	0.1	land	1.0	1.0	1.0	1.0	1.0	1.0	1.0	1.0	1.0	0.1	0.5	0.1	1.0	1.0	1.0	1.0	1.0				0.1	1.0	1.0	1.0	1.0	1.0
1709	UzSogdi+800	1709	['Sogdiana']	Sogdian City States Period	800	900	15000.0	10000.0	11000.0	3.0	3.0	1.0	2.0			1.0	1.0	1.0	1.0	0.1	0.1	land	1.0	1.0	1.0	1.0	1.0	1.0	1.0	1.0	1.0	0.1	0.5	0.1	1.0	1.0	1.0	1.0	1.0				0.1	1.0	1.0	1.0	1.0	1.0
1710	UzTimur+1400	1710	['Sogdiana', 'Susiana']	Timurid Empire	1400	1500	49000000.0	5500000.0	150000.0	6.0	6.0	1.0	6.0	2150.0		1.0	1.0	1.0	1.0	0.1	0.1	land	1.0	1.0	1.0	1.0	1.0	1.0	1.0	1.0	1.0	1.0	1.0	1.0	1.0	1.0	1.0	1.0	1.0			60.0	1.0	1.0	1.0	1.0	1.0	1.0	1.0
1711	UzTimur+1500	1711	['Sogdiana', 'Susiana']	Timurid Empire	1500	1600	49000000.0	5500000.0	150000.0	6.0	6.0	1.0	6.0	2150.0		1.0	1.0	1.0	1.0	0.1	0.1	land	1.0	1.0	1.0	1.0	1.0	1.0	1.0	1.0	1.0	1.0	1.0	1.0	1.0	1.0	1.0	1.0	1.0			60.0	1.0	1.0	1.0	1.0	1.0	1.0	1.0
1712	UzTimur+1600	1712	['Sogdiana', 'Susiana']	Timurid Empire	1600	1700	49000000.0	5500000.0	150000.0	6.0	6.0	1.0	6.0	2150.0		1.0	1.0	1.0	1.0	0.1	0.1	land	1.0	1.0	1.0	1.0	1.0	1.0	1.0	1.0	1.0	1.0	1.0	1.0	1.0	1.0	1.0	1.0	1.0			60.0	1.0	1.0	1.0	1.0	1.0	1.0	1.0
1713	YeHmyr1+300	1713	['Yemeni Coastal Plain']	Himyar	300	400	300000.0	250000.0	10000.0	4.0	6.0	3.0	4.0			0.1	1.0	1.0	1.0	0.1		governed population	1.0	1.0	1.0	0.1		1.0		1.0	1.0	1.0			1.0	1.0	1.0	1.0	1.0				1.0	1.0	1.0		1.0	1.0	1.0
1714	YeHmyr1+400	1714	['Yemeni Coastal Plain']	Himyar	400	500	300000.0	250000.0	10000.0	4.0	6.0	3.0	4.0			0.1	1.0	1.0	1.0	0.1		governed population	1.0	1.0	1.0	0.1		1.0		1.0	1.0	1.0			1.0	1.0	1.0	1.0	1.0				1.0	1.0	1.0		1.0	1.0	1.0
1715	YeHmyr2+400	1715	['Yemeni Coastal Plain']	Himyar	400	500	300000.0	250000.0	10000.0	4.0	6.0	3.0	4.0			0.1	1.0	1.0	1.0	0.1		governed population	1.0	1.0	1.0	0.1		1.0		1.0	1.0	1.0			1.0	1.0	1.0	1.0	1.0				1.0	1.0	1.0		1.0	1.0	1.0
1716	YeHmyr2+500	1716	['Yemeni Coastal Plain']	Himyar	500	600	300000.0	250000.0	10000.0	4.0	6.0	3.0	4.0			0.1	1.0	1.0	1.0	0.1		governed population	1.0	1.0	1.0	0.1		1.0		1.0	1.0	1.0			1.0	1.0	1.0	1.0	1.0				1.0	1.0	1.0		1.0	1.0	1.0
1717	YeHmyr2+600	1717	['Yemeni Coastal Plain']	Himyar	600	700	300000.0	250000.0	10000.0	4.0	6.0	3.0	4.0			0.1	1.0	1.0	1.0	0.1		governed population	1.0	1.0	1.0	0.1		1.0		1.0	1.0	1.0			1.0	1.0	1.0	1.0	1.0				1.0	1.0	1.0		1.0	1.0	1.0
1718	YeModrn+2000	1718	['Yemeni Coastal Plain']	Yemeni	2000	2100	10000000.0	528076.0	1000000.0	5.0	4.0	3.0	3.0	460.0	1.0	1.0	1.0	1.0	1.0	1.0	1.0	state salary	1.0	1.0	1.0	1.0	0.0	1.0	0.0	1.0	1.0	0.0	0.0	0.0	1.0	1.0	1.0	1.0	1.0				1.0	1.0	0.0	1.0	1.0	0.0	0.0
1719	YeQasmi+1700	1719	['Yemeni Coastal Plain']	Qasimi	1700	1800				3.0	4.0	3.0	2.0			0.0	1.0	1.0	1.0	0.1	0.1		1.0	0.1	1.0	1.0	0.0	1.0	0.0	1.0	1.0	0.0	0.0	0.0	1.0	0.0	0.0	1.0	0.0				1.0	0.0	0.0	1.0	0.1	0.0	0.0
1720	YeQasmi+1800	1720	['Yemeni Coastal Plain']	Qasimi	1800	1900				3.0	4.0	3.0	2.0			0.0	1.0	1.0	1.0	0.1	0.1		1.0	0.1	1.0	1.0	0.0	1.0	0.0	1.0	1.0	0.0	0.0	0.0	1.0	0.0	0.0	1.0	0.0				1.0	0.0	0.0	1.0	0.1	0.0	0.0
1721	YeQasmi+1900	1721	['Yemeni Coastal Plain']	Qasimi	1900	2000				3.0	4.0	3.0	2.0			0.0	1.0	1.0	1.0	0.1	0.1		1.0	0.1	1.0	1.0	0.0	1.0	0.0	1.0	1.0	0.0	0.0	0.0	1.0	0.0	0.0	1.0	0.0				1.0	0.0	0.0	1.0	0.1	0.0	0.0
1722	YeRasul+1300	1722	['Yemeni Coastal Plain']	Rasulid Dynasty	1300	1400			50000.0	5.0		3.0	4.0				1.0	1.0	1.0		1.0		1.0	1.0	1.0	1.0	1.0			1.0	1.0				1.0	1.0	1.0	1.0	1.0				1.0	1.0	1.0	1.0	1.0	1.0
1723	YeRasul+1400	1723	['Yemeni Coastal Plain']	Rasulid Dynasty	1400	1500			50000.0	5.0		3.0	4.0				1.0	1.0	1.0		1.0		1.0	1.0	1.0	1.0	1.0			1.0	1.0				1.0	1.0	1.0	1.0	1.0				1.0	1.0	1.0	1.0	1.0	1.0
1724	YeRasul+1500	1724	['Yemeni Coastal Plain']	Rasulid Dynasty	1500	1600			50000.0	5.0		3.0	4.0				1.0	1.0	1.0		1.0		1.0	1.0	1.0	1.0	1.0			1.0	1.0				1.0	1.0	1.0	1.0	1.0				1.0	1.0	1.0	1.0	1.0	1.0
1725	YeWarLd+1100	1725	['Yemeni Coastal Plain']	Era of the War Lords	1100	1200				4.0		3.0					1.0	1.0	1.0				1.0	1.0	1.0	1.0		1.0		1.0	1.0				1.0	1.0	1.0	1.0	1.0						1.0	1.0	1.0	1.0
1726	YeWarLd+1200	1726	['Yemeni Coastal Plain']	Era of the War Lords	1200	1300				4.0		3.0					1.0	1.0	1.0				1.0	1.0	1.0	1.0		1.0		1.0	1.0				1.0	1.0	1.0	1.0	1.0						1.0	1.0	1.0	1.0
1727	YeZiyad+900	1727	['Yemeni Coastal Plain']	Banu Ziyad	900	1000				3.0			3.0					1.0	1.0				1.0		1.0	1.0					1.0						0.1								1.0			1.0
1728	YeZiyad+1000	1728	['Yemeni Coastal Plain']	Banu Ziyad	1000	1100				3.0			3.0					1.0	1.0				1.0		1.0	1.0					1.0						0.1								1.0			1.0
1729	YeZiyad+1100	1729	['Yemeni Coastal Plain']	Banu Ziyad	1100	1200				3.0			3.0					1.0	1.0				1.0		1.0	1.0					1.0						0.1								1.0			1.0
[truncated: 103 more columns]
