# Supplementary material for: The two types of society: Computationally revealing recurrent social formations and their evolutionary trajectories
Source: PLoS One. 2020 May 13;15(5):e0232609. doi: 10.1371/journal.pone.0232609 (PMC7219743; doi:10.1371/journal.pone.0232609)
Supplement: S2 File — We include our Python 3 program that begins with the original, untampered Seshat database and performs the entire process of turning it into Shiny Seshat (including all error correction, Complexity Characteristic creation, imputation of missing values, etc.). (ZIP) [file pone.0232609.s004.zip › model/CC_Writing_imputer/hpo_results.csv]

	global:num_epochs	global:batch_size	global:learning_rate	global:weight_decay	global:patience	global:final_fc_hidden_units	CC_PolPop:type	CC_PolPop:normalize	CC_PolPop:numeric_latent_dim	CC_PolPop:numeric_hidden_layers	CC_PolTerr:type	CC_PolTerr:normalize	CC_PolTerr:numeric_latent_dim	CC_PolTerr:numeric_hidden_layers	CC_CapPop:type	CC_CapPop:normalize	CC_CapPop:numeric_latent_dim	CC_CapPop:numeric_hidden_layers	CC_Hier:type	CC_Hier:normalize	CC_Hier:numeric_latent_dim	CC_Hier:numeric_hidden_layers	CC_Govt:type	CC_Govt:normalize	CC_Govt:numeric_latent_dim	CC_Govt:numeric_hidden_layers	CC_Infra:type	CC_Infra:normalize	CC_Infra:numeric_latent_dim	CC_Infra:numeric_hidden_layers	CC_Texts:type	CC_Texts:normalize	CC_Texts:numeric_latent_dim	CC_Texts:numeric_hidden_layers	CC_Money:type	CC_Money:normalize	CC_Money:numeric_latent_dim	CC_Money:numeric_hidden_layers	CC_PolPop_Regression_x0:type	CC_PolPop_Regression_x0:normalize	CC_PolPop_Regression_x0:numeric_latent_dim	CC_PolPop_Regression_x0:numeric_hidden_layers	CC_PolPop_Regression_x1:type	CC_PolPop_Regression_x1:normalize	CC_PolPop_Regression_x1:numeric_latent_dim	CC_PolPop_Regression_x1:numeric_hidden_layers	CC_PolPop_Regression_x2:type	CC_PolPop_Regression_x2:normalize	CC_PolPop_Regression_x2:numeric_latent_dim
0	1000	16	0.004	0	5	[]	numeric	True	10	1	numeric	True	10	1	numeric	True	10	1	numeric	True	10	1	numeric	True	10	1	numeric	True	10	1	numeric	True	10	1	numeric	True	10	1	numeric	True	10	1	numeric	True	10	1	numeric	True	10
[truncated: 100 more columns]
