# Supplementary material for: The two types of society: Computationally revealing recurrent social formations and their evolutionary trajectories
Source: PLoS One. 2020 May 13;15(5):e0232609. doi: 10.1371/journal.pone.0232609 (PMC7219743; doi:10.1371/journal.pone.0232609)
Supplement: S2 File — We include our Python 3 program that begins with the original, untampered Seshat database and performs the entire process of turning it into Shiny Seshat (including all error correction, Complexity Characteristic creation, imputation of missing values, etc.). (ZIP) [file pone.0232609.s004.zip › model/Linguistic_family_imputer/fit-test-metrics.json]

{"Linguistic_family": {"class_counts": [["Indo-European", 34], ["Sino-Tibetan", 11], ["Dravidian", 8], ["Austronesian", 5], ["Turkic", 4], ["Otomanguean", 4], ["Chibcha", 3], ["Mongolic", 2], ["Afroasiatic", 2], ["Afro-Asiatic", 2], ["Songhay", 2], ["Altaic", 2], ["Austro-Asiatic Mon-Khmer", 1], ["Japonic", 1], ["Kwa", 1], ["none", 1], ["Papuan Languages", 1], ["Jebero-Jivaroan", 1], ["Oghuz", 1], ["Sinitic", 1], ["Manchu-Tungusic", 1], ["Iroquois", 1], ["Quechua", 1], ["Aymara", 1], ["Malayo-Polynesian", 1], ["Indo-Iranian", 1], ["Germanic", 1], ["Celtic", 1], ["Mande", 1]], "avg_precision": 0.9488888888888888, "avg_recall": 0.9586452762923351, "avg_f1": 0.9519528619528619, "avg_accuracy": 0.9583333333333334, "weighted_precision": 0.9847222222222224, "weighted_recall": 0.9583333333333334, "weighted_f1": 0.9690130471380471, "weighted_accuracy": 0.9583333333333334, "class_precision": [1.0, 1.0, 1.0, 1.0, 0.8, 1.0, 1.0, 1.0, 1.0, 0.6666666666666666, 1.0, 1.0, 1.0, 1.0, 1.0, 1.0, 1.0, 1.0, 1.0, 1.0, 1.0, 1.0, 1.0, 1.0, 1.0, 1.0, 1.0, 1.0, 1.0], "class_recall": [0.9411764705882353, 0.8181818181818182, 1.0, 1.0, 1.0, 1.0, 1.0, 1.0, 1.0, 1.0, 1.0, 1.0, 1.0, 1.0, 1.0, 1.0, 1.0, 1.0, 1.0, 1.0, 1.0, 1.0, 1.0, 1.0, 1.0, 1.0, 1.0, 1.0, 1.0], "class_f1": [0.9696969696969697, 0.9, 1.0, 1.0, 0.888888888888889, 1.0, 1.0, 1.0, 1.0, 0.8, 1.0, 1.0, 1.0, 1.0, 1.0, 1.0, 1.0, 1.0, 1.0, 1.0, 1.0, 1.0, 1.0, 1.0, 1.0, 1.0, 1.0, 1.0, 1.0], "class_accuracy": 0.9583333333333334, "num_classes": 29, "num_applicable_rows": 96, "confusion_matrix": [["Indo-European", [["Indo-European", 32], ["Turkic", 1], ["Afro-Asiatic", 1]]], ["Sino-Tibetan", [["Sino-Tibetan", 9], ["Kartvelian", 2]]], ["Dravidian", [["Dravidian", 8]]], ["Austronesian", [["Austronesian", 5]]], ["Turkic", [["Turkic", 4]]], ["Otomanguean", [["Otomanguean", 4]]], ["Chibcha", [["Chibcha", 3]]], ["Mongolic", [["Mongolic", 2]]], ["Afroasiatic", [["Afroasiatic", 2]]], ["Afro-Asiatic", [["Afro-Asiatic", 2]]], ["Songhay", [["Songhay", 2]]], ["Altaic", [["Altaic", 2]]], ["Austro-Asiatic Mon-Khmer", [["Austro-Asiatic Mon-Khmer", 1]]], ["Japonic", [["Japonic", 1]]], ["Kwa", [["Kwa", 1]]], ["none", [["none", 1]]], ["Papuan Languages", [["Papuan Languages", 1]]], ["Jebero-Jivaroan", [["Jebero-Jivaroan", 1]]], ["Oghuz", [["Oghuz", 1]]], ["Sinitic", [["Sinitic", 1]]], ["Manchu-Tungusic", [["Manchu-Tungusic", 1]]], ["Iroquois", [["Iroquois", 1]]], ["Quechua", [["Quechua", 1]]], ["Aymara", [["Aymara", 1]]], ["Malayo-Polynesian", [["Malayo-Polynesian", 1]]], ["Indo-Iranian", [["Indo-Iranian", 1]]], ["Germanic", [["Germanic", 1]]], ["Celtic", [["Celtic", 1]]], ["Mande", [["Mande", 1]]]], "precision_recall_curves": {"Indo-European": {"precision": [0.9444444444444444, 0.9428571428571428, 0.9705882352941176, 1.0, 1.0, 1.0, 1.0, 1.0, 1.0, 1.0, 1.0, 1.0, 1.0, 1.0, 1.0, 1.0, 1.0, 1.0, 1.0, 1.0, 1.0, 1.0, 1.0, 1.0, 1.0, 1.0, 1.0, 1.0, 1.0, 1.0, 1.0, 1.0, 1.0, 1.0, 1.0, 1.0, 1.0], "recall": [1.0, 0.9705882352941176, 0.9705882352941176, 0.9705882352941176, 0.9411764705882353, 0.9117647058823529, 0.8823529411764706, 0.8529411764705882, 0.8235294117647058, 0.7941176470588235, 0.7647058823529411, 0.7352941176470589, 0.7058823529411765, 0.6764705882352942, 0.6470588235294118, 0.6176470588235294, 0.5882352941176471, 0.5588235294117647, 0.5294117647058824, 0.5, 0.47058823529411764, 0.4411764705882353, 0.4117647058823529, 0.38235294117647056, 0.35294117647058826, 0.3235294117647059, 0.29411764705882354, 0.2647058823529412, 0.23529411764705882, 0.20588235294117646, 0.17647058823529413, 0.14705882352941177, 0.11764705882352941, 0.08823529411764706, 0.058823529411764705, 0.029411764705882353, 0.0], "thresholds": [0.049381107091903687, 0.10195321589708328, 0.19600901007652283, 0.3580765426158905, 0.496876984834671, 0.6476205587387085, 0.9707652926445007, 0.9719745516777039, 0.9855924248695374, 0.9918012022972107, 0.9925137162208557, 0.9927771091461182, 0.9935842156410217, 0.9943615198135376, 0.9966490864753723, 0.9979507327079773, 0.9985590577125549, 0.9992035031318665, 0.9992045760154724, 0.9992488026618958, 0.9992510676383972, 0.9993754029273987, 0.9994340538978577, 0.9995191097259521, 0.9996713399887085, 0.9997060894966125, 0.9997990727424622, 0.9998947381973267, 0.9999004602432251, 0.9999009370803833, 0.9999046325683594, 0.9999322891235352, 0.99993896484375, 0.9999697208404541, 0.9999788999557495, 0.9999994039535522]}, "Sino-Tibetan": {"precision": [0.7333333333333333, 0.6923076923076923, 0.75, 0.8181818181818182, 0.9, 1.0, 1.0, 1.0, 1.0, 1.0, 1.0, 1.0, 1.0, 1.0, 1.0], "recall": [1.0, 0.8181818181818182, 0.8181818181818182, 0.8181818181818182, 0.8181818181818182, 0.8181818181818182, 0.7272727272727273, 0.6363636363636364, 0.5454545454545454, 0.45454545454545453, 0.36363636363636365, 0.2727272727272727, 0.18181818181818182, 0.09090909090909091, 0.0], "thresholds": [0.000569045078009367, 0.0009581609047017992, 0.001174915349110961, 0.0026309513486921787, 0.008206435479223728, 0.9703664183616638, 0.9749302268028259, 0.9991269707679749, 0.999600350856781, 0.9996852874755859, 0.9997218251228333, 0.9997296929359436, 0.9997302889823914, 0.9997382760047913]}, "Austronesian": {"precision": [1.0, 1.0, 1.0, 1.0, 1.0], "recall": [1.0, 0.8, 0.6, 0.4, 0.0], "thresholds": [0.9906775951385498, 0.9965079426765442, 0.9999198913574219, 0.9999469518661499]}, "Afro-Asiatic": {"precision": [0.6666666666666666, 0.5, 1.0, 1.0], "recall": [1.0, 0.5, 0.5, 0.0], "thresholds": [0.7929069995880127, 0.9500412940979004, 0.9520775675773621]}, "Otomanguean": {"precision": [1.0, 1.0, 1.0, 1.0], "recall": [1.0, 0.75, 0.5, 0.0], "thresholds": [0.9997734427452087, 0.9998025298118591, 0.9999995231628418]}, "Japonic": {"precision": [1.0, 1.0], "recall": [1.0, 0.0], "thresholds": [0.9642080664634705]}, "Dravidian": {"precision": [1.0, 1.0, 1.0, 1.0, 1.0, 1.0, 1.0, 1.0, 1.0], "recall": [1.0, 0.875, 0.75, 0.625, 0.5, 0.375, 0.25, 0.125, 0.0], "thresholds": [0.9069837331771851, 0.9822036027908325, 0.9971267580986023, 0.9971938133239746, 0.9986647367477417, 0.9996198415756226, 0.9996211528778076, 0.9996215105056763]}, "Turkic": {"precision": [1.0, 1.0, 1.0, 1.0], "recall": [1.0, 0.75, 0.25, 0.0], "thresholds": [0.854401707649231, 0.994117021560669, 0.9984880685806274]}, "Afroasiatic": {"precision": [1.0, 1.0, 1.0], "recall": [1.0, 0.5, 0.0], "thresholds": [0.9934321045875549, 0.9979242086410522]}, "Altaic": {"precision": [1.0, 1.0, 1.0], "recall": [1.0, 0.5, 0.0], "thresholds": [0.998610258102417, 0.9999079704284668]}, "Mongolic": {"precision": [1.0, 1.0, 1.0], "recall": [1.0, 0.5, 0.0], "thresholds": [0.9981970191001892, 0.999037504196167]}, "Austro-Asiatic Mon-Khmer": {"precision": [1.0, 1.0], "recall": [1.0, 0.0], "thresholds": [0.9956958293914795]}, "Chibcha": {"precision": [1.0, 1.0, 1.0], "recall": [1.0, 0.6666666666666666, 0.0], "thresholds": [0.9980732202529907, 0.9998539686203003]}, "Jebero-Jivaroan": {"precision": [1.0, 1.0], "recall": [1.0, 0.0], "thresholds": [0.9997268319129944]}, "Aymara": {"precision": [1.0, 1.0], "recall": [1.0, 0.0], "thresholds": [0.9991699457168579]}, "Germanic": {"precision": [1.0, 1.0], "recall": [1.0, 0.0], "thresholds": [0.9998927116394043]}, "Kwa": {"precision": [1.0, 1.0], "recall": [1.0, 0.0], "thresholds": [0.9987819790840149]}, "Iroquois": {"precision": [1.0, 1.0], "recall": [1.0, 0.0], "thresholds": [0.9993932247161865]}, "Malayo-Polynesian": {"precision": [1.0, 1.0], "recall": [1.0, 0.0], "thresholds": [0.9952988028526306]}, "Mande": {"precision": [1.0, 1.0], "recall": [1.0, 0.0], "thresholds": [0.8927563428878784]}, "Celtic": {"precision": [1.0, 1.0], "recall": [1.0, 0.0], "thresholds": [0.9927603006362915]}, "Sinitic": {"precision": [1.0, 1.0], "recall": [1.0, 0.0], "thresholds": [0.9917929768562317]}, "Quechua": {"precision": [1.0, 1.0], "recall": [1.0, 0.0], "thresholds": [0.9966884255409241]}, "Papuan Languages": {"precision": [1.0, 1.0], "recall": [1.0, 0.0], "thresholds": [0.9996076226234436]}, "Oghuz": {"precision": [1.0, 1.0], "recall": [1.0, 0.0], "thresholds": [0.9996364116668701]}, "Manchu-Tungusic": {"precision": [1.0, 1.0], "recall": [1.0, 0.0], "thresholds": [0.9990658164024353]}, "none": {"precision": [1.0, 1.0], "recall": [1.0, 0.0], "thresholds": [0.9978742599487305]}, "Songhay": {"precision": [1.0, 1.0, 1.0], "recall": [1.0, 0.5, 0.0], "thresholds": [0.866528332233429, 0.9922850131988525]}, "Indo-Iranian": {"precision": [1.0, 1.0], "recall": [1.0, 0.0], "thresholds": [0.9303160905838013]}}}}
