# Supplementary material for: The two types of society: Computationally revealing recurrent social formations and their evolutionary trajectories
Source: PLoS One. 2020 May 13;15(5):e0232609. doi: 10.1371/journal.pone.0232609 (PMC7219743; doi:10.1371/journal.pone.0232609)
Supplement: S2 File — We include our Python 3 program that begins with the original, untampered Seshat database and performs the entire process of turning it into Shiny Seshat (including all error correction, Complexity Characteristic creation, imputation of missing values, etc.). (ZIP) [file pone.0232609.s004.zip › model/test_4_CC_Texts_imputer_many/imputer.log]

2020-02-24 20:00:23,853 [INFO]  
========== start: fit model
2020-02-24 20:00:23,854 [WARNING]  Already bound, ignoring bind()
2020-02-24 20:00:23,910 [INFO]  Epoch[0] Batch [0-9]	Speed: 2994.82 samples/sec	cross-entropy=8.229871	CC_Texts-accuracy=0.000000
2020-02-24 20:00:23,950 [INFO]  Epoch[0] Train-cross-entropy=2.813797
2020-02-24 20:00:23,951 [INFO]  Epoch[0] Train-CC_Texts-accuracy=0.000000
2020-02-24 20:00:23,951 [INFO]  Epoch[0] Time cost=0.095
2020-02-24 20:00:23,954 [INFO]  Saved checkpoint to "model/test_4_CC_Texts_imputer_many/model-0000.params"
2020-02-24 20:00:23,962 [INFO]  Epoch[0] Validation-cross-entropy=2.772708
2020-02-24 20:00:23,963 [INFO]  Epoch[0] Validation-CC_Texts-accuracy=0.000000
2020-02-24 20:00:24,016 [INFO]  Epoch[1] Batch [0-9]	Speed: 3032.93 samples/sec	cross-entropy=1.666603	CC_Texts-accuracy=0.000000
2020-02-24 20:00:24,060 [INFO]  Epoch[1] Train-cross-entropy=1.096148
2020-02-24 20:00:24,061 [INFO]  Epoch[1] Train-CC_Texts-accuracy=0.000000
2020-02-24 20:00:24,062 [INFO]  Epoch[1] Time cost=0.098
2020-02-24 20:00:24,064 [INFO]  Saved checkpoint to "model/test_4_CC_Texts_imputer_many/model-0001.params"
2020-02-24 20:00:24,077 [INFO]  Epoch[1] Validation-cross-entropy=1.645004
2020-02-24 20:00:24,078 [INFO]  Epoch[1] Validation-CC_Texts-accuracy=0.000000
2020-02-24 20:00:24,152 [INFO]  Epoch[2] Batch [0-9]	Speed: 2225.48 samples/sec	cross-entropy=0.782788	CC_Texts-accuracy=0.000000
2020-02-24 20:00:24,195 [INFO]  Epoch[2] Train-cross-entropy=0.599374
2020-02-24 20:00:24,196 [INFO]  Epoch[2] Train-CC_Texts-accuracy=0.000000
2020-02-24 20:00:24,197 [INFO]  Epoch[2] Time cost=0.117
2020-02-24 20:00:24,200 [INFO]  Saved checkpoint to "model/test_4_CC_Texts_imputer_many/model-0002.params"
2020-02-24 20:00:24,215 [INFO]  Epoch[2] Validation-cross-entropy=1.103041
2020-02-24 20:00:24,216 [INFO]  Epoch[2] Validation-CC_Texts-accuracy=0.000000
2020-02-24 20:00:24,293 [INFO]  Epoch[3] Batch [0-9]	Speed: 2161.71 samples/sec	cross-entropy=0.435378	CC_Texts-accuracy=0.000000
2020-02-24 20:00:24,339 [INFO]  Epoch[3] Train-cross-entropy=0.406799
2020-02-24 20:00:24,341 [INFO]  Epoch[3] Train-CC_Texts-accuracy=0.000000
2020-02-24 20:00:24,344 [INFO]  Epoch[3] Time cost=0.126
2020-02-24 20:00:24,348 [INFO]  Saved checkpoint to "model/test_4_CC_Texts_imputer_many/model-0003.params"
2020-02-24 20:00:24,360 [INFO]  Epoch[3] Validation-cross-entropy=0.993510
2020-02-24 20:00:24,362 [INFO]  Epoch[3] Validation-CC_Texts-accuracy=0.000000
2020-02-24 20:00:24,452 [INFO]  Epoch[4] Batch [0-9]	Speed: 1829.84 samples/sec	cross-entropy=0.309413	CC_Texts-accuracy=0.000000
2020-02-24 20:00:24,504 [INFO]  Epoch[4] Train-cross-entropy=0.275570
2020-02-24 20:00:24,505 [INFO]  Epoch[4] Train-CC_Texts-accuracy=0.000000
2020-02-24 20:00:24,506 [INFO]  Epoch[4] Time cost=0.142
2020-02-24 20:00:24,509 [INFO]  Saved checkpoint to "model/test_4_CC_Texts_imputer_many/model-0004.params"
2020-02-24 20:00:24,517 [INFO]  Epoch[4] Validation-cross-entropy=0.780611
2020-02-24 20:00:24,518 [INFO]  Epoch[4] Validation-CC_Texts-accuracy=0.000000
2020-02-24 20:00:24,571 [INFO]  Epoch[5] Batch [0-9]	Speed: 3066.59 samples/sec	cross-entropy=0.256092	CC_Texts-accuracy=0.000000
2020-02-24 20:00:24,610 [INFO]  Epoch[5] Train-cross-entropy=0.247197
2020-02-24 20:00:24,611 [INFO]  Epoch[5] Train-CC_Texts-accuracy=0.000000
2020-02-24 20:00:24,612 [INFO]  Epoch[5] Time cost=0.093
2020-02-24 20:00:24,615 [INFO]  Saved checkpoint to "model/test_4_CC_Texts_imputer_many/model-0005.params"
2020-02-24 20:00:24,624 [INFO]  Epoch[5] Validation-cross-entropy=0.755970
2020-02-24 20:00:24,625 [INFO]  Epoch[5] Validation-CC_Texts-accuracy=0.000000
2020-02-24 20:00:24,688 [INFO]  Epoch[6] Batch [0-9]	Speed: 2520.11 samples/sec	cross-entropy=0.239307	CC_Texts-accuracy=0.000000
2020-02-24 20:00:24,727 [INFO]  Epoch[6] Train-cross-entropy=0.290789
2020-02-24 20:00:24,728 [INFO]  Epoch[6] Train-CC_Texts-accuracy=0.000000
2020-02-24 20:00:24,729 [INFO]  Epoch[6] Time cost=0.103
2020-02-24 20:00:24,732 [INFO]  Saved checkpoint to "model/test_4_CC_Texts_imputer_many/model-0006.params"
2020-02-24 20:00:24,740 [INFO]  Epoch[6] Validation-cross-entropy=0.619655
2020-02-24 20:00:24,741 [INFO]  Epoch[6] Validation-CC_Texts-accuracy=0.000000
2020-02-24 20:00:24,794 [INFO]  Epoch[7] Batch [0-9]	Speed: 3048.31 samples/sec	cross-entropy=0.311064	CC_Texts-accuracy=0.000000
2020-02-24 20:00:24,843 [INFO]  Epoch[7] Train-cross-entropy=0.367924
2020-02-24 20:00:24,844 [INFO]  Epoch[7] Train-CC_Texts-accuracy=0.000000
2020-02-24 20:00:24,845 [INFO]  Epoch[7] Time cost=0.103
2020-02-24 20:00:24,847 [INFO]  Saved checkpoint to "model/test_4_CC_Texts_imputer_many/model-0007.params"
2020-02-24 20:00:24,860 [INFO]  Epoch[7] Validation-cross-entropy=0.665346
2020-02-24 20:00:24,861 [INFO]  Epoch[7] Validation-CC_Texts-accuracy=0.000000
2020-02-24 20:00:24,931 [INFO]  Epoch[8] Batch [0-9]	Speed: 2389.95 samples/sec	cross-entropy=0.306456	CC_Texts-accuracy=0.000000
2020-02-24 20:00:24,975 [INFO]  Epoch[8] Train-cross-entropy=0.475349
2020-02-24 20:00:24,976 [INFO]  Epoch[8] Train-CC_Texts-accuracy=0.000000
2020-02-24 20:00:24,977 [INFO]  Epoch[8] Time cost=0.115
2020-02-24 20:00:24,980 [INFO]  Saved checkpoint to "model/test_4_CC_Texts_imputer_many/model-0008.params"
2020-02-24 20:00:24,992 [INFO]  Epoch[8] Validation-cross-entropy=1.173227
2020-02-24 20:00:24,993 [INFO]  Epoch[8] Validation-CC_Texts-accuracy=0.000000
2020-02-24 20:00:25,066 [INFO]  Epoch[9] Batch [0-9]	Speed: 2270.58 samples/sec	cross-entropy=0.593786	CC_Texts-accuracy=0.000000
2020-02-24 20:00:25,105 [INFO]  Epoch[9] Train-cross-entropy=0.389817
2020-02-24 20:00:25,106 [INFO]  Epoch[9] Train-CC_Texts-accuracy=0.000000
2020-02-24 20:00:25,107 [INFO]  Epoch[9] Time cost=0.112
2020-02-24 20:00:25,109 [INFO]  Saved checkpoint to "model/test_4_CC_Texts_imputer_many/model-0009.params"
2020-02-24 20:00:25,118 [INFO]  Epoch[9] Validation-cross-entropy=0.906582
2020-02-24 20:00:25,119 [INFO]  Epoch[9] Validation-CC_Texts-accuracy=0.000000
2020-02-24 20:00:25,172 [INFO]  Epoch[10] Batch [0-9]	Speed: 3030.92 samples/sec	cross-entropy=0.529062	CC_Texts-accuracy=0.000000
2020-02-24 20:00:25,219 [INFO]  Epoch[10] Train-cross-entropy=0.609872
2020-02-24 20:00:25,220 [INFO]  Epoch[10] Train-CC_Texts-accuracy=0.000000
2020-02-24 20:00:25,221 [INFO]  Epoch[10] Time cost=0.102
2020-02-24 20:00:25,224 [INFO]  Saved checkpoint to "model/test_4_CC_Texts_imputer_many/model-0010.params"
2020-02-24 20:00:25,232 [INFO]  Epoch[10] Validation-cross-entropy=0.600564
2020-02-24 20:00:25,233 [INFO]  Epoch[10] Validation-CC_Texts-accuracy=0.000000
2020-02-24 20:00:25,286 [INFO]  Epoch[11] Batch [0-9]	Speed: 3071.36 samples/sec	cross-entropy=0.504066	CC_Texts-accuracy=0.000000
2020-02-24 20:00:25,325 [INFO]  Epoch[11] Train-cross-entropy=0.753133
2020-02-24 20:00:25,327 [INFO]  Epoch[11] Train-CC_Texts-accuracy=0.000000
2020-02-24 20:00:25,328 [INFO]  Epoch[11] Time cost=0.094
2020-02-24 20:00:25,331 [INFO]  Saved checkpoint to "model/test_4_CC_Texts_imputer_many/model-0011.params"
2020-02-24 20:00:25,339 [INFO]  Epoch[11] Validation-cross-entropy=0.800949
2020-02-24 20:00:25,340 [INFO]  Epoch[11] Validation-CC_Texts-accuracy=0.000000
2020-02-24 20:00:25,394 [INFO]  Epoch[12] Batch [0-9]	Speed: 3036.51 samples/sec	cross-entropy=0.578470	CC_Texts-accuracy=0.000000
2020-02-24 20:00:25,433 [INFO]  Epoch[12] Train-cross-entropy=0.452242
2020-02-24 20:00:25,434 [INFO]  Epoch[12] Train-CC_Texts-accuracy=0.000000
2020-02-24 20:00:25,435 [INFO]  Epoch[12] Time cost=0.094
2020-02-24 20:00:25,438 [INFO]  Saved checkpoint to "model/test_4_CC_Texts_imputer_many/model-0012.params"
2020-02-24 20:00:25,446 [INFO]  Epoch[12] Validation-cross-entropy=1.270897
2020-02-24 20:00:25,448 [INFO]  Epoch[12] Validation-CC_Texts-accuracy=0.000000
2020-02-24 20:00:25,514 [INFO]  Epoch[13] Batch [0-9]	Speed: 2382.16 samples/sec	cross-entropy=0.525864	CC_Texts-accuracy=0.000000
2020-02-24 20:00:25,564 [INFO]  Epoch[13] Train-cross-entropy=0.347360
2020-02-24 20:00:25,565 [INFO]  Epoch[13] Train-CC_Texts-accuracy=0.000000
2020-02-24 20:00:25,567 [INFO]  Epoch[13] Time cost=0.118
2020-02-24 20:00:25,570 [INFO]  Saved checkpoint to "model/test_4_CC_Texts_imputer_many/model-0013.params"
2020-02-24 20:00:25,585 [INFO]  Epoch[13] Validation-cross-entropy=0.404771
2020-02-24 20:00:25,587 [INFO]  Epoch[13] Validation-CC_Texts-accuracy=0.000000
2020-02-24 20:00:25,654 [INFO]  Epoch[14] Batch [0-9]	Speed: 2462.86 samples/sec	cross-entropy=0.213443	CC_Texts-accuracy=0.000000
2020-02-24 20:00:25,704 [INFO]  Epoch[14] Train-cross-entropy=0.205143
2020-02-24 20:00:25,705 [INFO]  Epoch[14] Train-CC_Texts-accuracy=0.000000
2020-02-24 20:00:25,707 [INFO]  Epoch[14] Time cost=0.119
2020-02-24 20:00:25,710 [INFO]  Saved checkpoint to "model/test_4_CC_Texts_imputer_many/model-0014.params"
2020-02-24 20:00:25,723 [INFO]  Epoch[14] Validation-cross-entropy=0.631741
2020-02-24 20:00:25,724 [INFO]  Epoch[14] Validation-CC_Texts-accuracy=0.000000
2020-02-24 20:00:25,792 [INFO]  Epoch[15] Batch [0-9]	Speed: 2508.04 samples/sec	cross-entropy=0.119626	CC_Texts-accuracy=0.000000
2020-02-24 20:00:25,836 [INFO]  Epoch[15] Train-cross-entropy=0.124939
2020-02-24 20:00:25,837 [INFO]  Epoch[15] Train-CC_Texts-accuracy=0.000000
2020-02-24 20:00:25,838 [INFO]  Epoch[15] Time cost=0.112
2020-02-24 20:00:25,841 [INFO]  Saved checkpoint to "model/test_4_CC_Texts_imputer_many/model-0015.params"
2020-02-24 20:00:25,850 [INFO]  Epoch[15] Validation-cross-entropy=0.483508
2020-02-24 20:00:25,851 [INFO]  Epoch[15] Validation-CC_Texts-accuracy=0.000000
2020-02-24 20:00:25,908 [INFO]  Epoch[16] Batch [0-9]	Speed: 2820.61 samples/sec	cross-entropy=0.105418	CC_Texts-accuracy=0.000000
2020-02-24 20:00:25,948 [INFO]  Epoch[16] Train-cross-entropy=0.080512
2020-02-24 20:00:25,952 [INFO]  Epoch[16] Train-CC_Texts-accuracy=0.000000
2020-02-24 20:00:25,952 [INFO]  Epoch[16] Time cost=0.100
2020-02-24 20:00:25,955 [INFO]  Saved checkpoint to "model/test_4_CC_Texts_imputer_many/model-0016.params"
2020-02-24 20:00:25,968 [INFO]  Epoch[16] Validation-cross-entropy=0.409263
2020-02-24 20:00:25,969 [INFO]  Epoch[16] Validation-CC_Texts-accuracy=0.000000
2020-02-24 20:00:26,034 [INFO]  Epoch[17] Batch [0-9]	Speed: 2594.40 samples/sec	cross-entropy=0.073449	CC_Texts-accuracy=0.000000
2020-02-24 20:00:26,074 [INFO]  Epoch[17] Train-cross-entropy=0.078153
2020-02-24 20:00:26,075 [INFO]  Epoch[17] Train-CC_Texts-accuracy=0.000000
2020-02-24 20:00:26,076 [INFO]  Epoch[17] Time cost=0.106
2020-02-24 20:00:26,079 [INFO]  Saved checkpoint to "model/test_4_CC_Texts_imputer_many/model-0017.params"
2020-02-24 20:00:26,087 [INFO]  Epoch[17] Validation-cross-entropy=0.565382
2020-02-24 20:00:26,088 [INFO]  Epoch[17] Validation-CC_Texts-accuracy=0.000000
2020-02-24 20:00:26,145 [INFO]  Epoch[18] Batch [0-9]	Speed: 2826.01 samples/sec	cross-entropy=0.058361	CC_Texts-accuracy=0.000000
2020-02-24 20:00:26,185 [INFO]  Epoch[18] Train-cross-entropy=0.062049
2020-02-24 20:00:26,186 [INFO]  Epoch[18] Train-CC_Texts-accuracy=0.000000
2020-02-24 20:00:26,187 [INFO]  Epoch[18] Time cost=0.097
2020-02-24 20:00:26,190 [INFO]  Saved checkpoint to "model/test_4_CC_Texts_imputer_many/model-0018.params"
2020-02-24 20:00:26,198 [INFO]  No improvement detected for 5 epochs compared to 0.4047711342573166 last error obtained: 0.4633394926786423, stopping here
2020-02-24 20:00:26,199 [INFO]  
========== done (2.3456664085388184 s) fit model
2020-02-24 20:00:27,905 [INFO]  
========== start: fit model
2020-02-24 20:00:27,906 [WARNING]  Already bound, ignoring bind()
2020-02-24 20:00:27,973 [INFO]  Epoch[0] Batch [0-9]	Speed: 2436.14 samples/sec	cross-entropy=10.772318	CC_Money-accuracy=0.000000
2020-02-24 20:00:28,012 [INFO]  Epoch[0] Train-cross-entropy=5.862087
2020-02-24 20:00:28,013 [INFO]  Epoch[0] Train-CC_Money-accuracy=0.000000
2020-02-24 20:00:28,014 [INFO]  Epoch[0] Time cost=0.107
2020-02-24 20:00:28,017 [INFO]  Saved checkpoint to "model/test_0_CC_Money_imputer_many/model-0000.params"
2020-02-24 20:00:28,026 [INFO]  Epoch[0] Validation-cross-entropy=5.292655
2020-02-24 20:00:28,027 [INFO]  Epoch[0] Validation-CC_Money-accuracy=0.000000
2020-02-24 20:00:28,082 [INFO]  Epoch[1] Batch [0-9]	Speed: 2946.43 samples/sec	cross-entropy=4.503866	CC_Money-accuracy=0.000000
2020-02-24 20:00:28,122 [INFO]  Epoch[1] Train-cross-entropy=3.525674
2020-02-24 20:00:28,123 [INFO]  Epoch[1] Train-CC_Money-accuracy=0.000000
2020-02-24 20:00:28,124 [INFO]  Epoch[1] Time cost=0.096
2020-02-24 20:00:28,127 [INFO]  Saved checkpoint to "model/test_0_CC_Money_imputer_many/model-0001.params"
2020-02-24 20:00:28,136 [INFO]  Epoch[1] Validation-cross-entropy=3.910760
2020-02-24 20:00:28,137 [INFO]  Epoch[1] Validation-CC_Money-accuracy=0.000000
2020-02-24 20:00:28,193 [INFO]  Epoch[2] Batch [0-9]	Speed: 2863.92 samples/sec	cross-entropy=2.988590	CC_Money-accuracy=0.000000
2020-02-24 20:00:28,232 [INFO]  Epoch[2] Train-cross-entropy=2.295795
2020-02-24 20:00:28,233 [INFO]  Epoch[2] Train-CC_Money-accuracy=0.000000
2020-02-24 20:00:28,234 [INFO]  Epoch[2] Time cost=0.097
2020-02-24 20:00:28,237 [INFO]  Saved checkpoint to "model/test_0_CC_Money_imputer_many/model-0002.params"
2020-02-24 20:00:28,246 [INFO]  Epoch[2] Validation-cross-entropy=3.494949
2020-02-24 20:00:28,247 [INFO]  Epoch[2] Validation-CC_Money-accuracy=0.000000
2020-02-24 20:00:28,301 [INFO]  Epoch[3] Batch [0-9]	Speed: 3006.70 samples/sec	cross-entropy=2.015037	CC_Money-accuracy=0.000000
2020-02-24 20:00:28,340 [INFO]  Epoch[3] Train-cross-entropy=1.796030
2020-02-24 20:00:28,341 [INFO]  Epoch[3] Train-CC_Money-accuracy=0.000000
2020-02-24 20:00:28,342 [INFO]  Epoch[3] Time cost=0.094
2020-02-24 20:00:28,344 [INFO]  Saved checkpoint to "model/test_0_CC_Money_imputer_many/model-0003.params"
2020-02-24 20:00:28,353 [INFO]  Epoch[3] Validation-cross-entropy=3.088380
2020-02-24 20:00:28,354 [INFO]  Epoch[3] Validation-CC_Money-accuracy=0.000000
2020-02-24 20:00:28,409 [INFO]  Epoch[4] Batch [0-9]	Speed: 2915.79 samples/sec	cross-entropy=1.673658	CC_Money-accuracy=0.000000
2020-02-24 20:00:28,449 [INFO]  Epoch[4] Train-cross-entropy=2.307781
2020-02-24 20:00:28,450 [INFO]  Epoch[4] Train-CC_Money-accuracy=0.000000
2020-02-24 20:00:28,451 [INFO]  Epoch[4] Time cost=0.096
2020-02-24 20:00:28,453 [INFO]  Saved checkpoint to "model/test_0_CC_Money_imputer_many/model-0004.params"
2020-02-24 20:00:28,462 [INFO]  Epoch[4] Validation-cross-entropy=2.896193
2020-02-24 20:00:28,463 [INFO]  Epoch[4] Validation-CC_Money-accuracy=0.000000
2020-02-24 20:00:28,528 [INFO]  Epoch[5] Batch [0-9]	Speed: 2401.71 samples/sec	cross-entropy=2.045084	CC_Money-accuracy=0.000000
2020-02-24 20:00:28,570 [INFO]  Epoch[5] Train-cross-entropy=1.880224
2020-02-24 20:00:28,571 [INFO]  Epoch[5] Train-CC_Money-accuracy=0.000000
2020-02-24 20:00:28,572 [INFO]  Epoch[5] Time cost=0.109
2020-02-24 20:00:28,575 [INFO]  Saved checkpoint to "model/test_0_CC_Money_imputer_many/model-0005.params"
2020-02-24 20:00:28,583 [INFO]  Epoch[5] Validation-cross-entropy=2.549697
2020-02-24 20:00:28,584 [INFO]  Epoch[5] Validation-CC_Money-accuracy=0.000000
2020-02-24 20:00:28,646 [INFO]  Epoch[6] Batch [0-9]	Speed: 2576.10 samples/sec	cross-entropy=1.090602	CC_Money-accuracy=0.000000
2020-02-24 20:00:28,684 [INFO]  Epoch[6] Train-cross-entropy=0.909105
2020-02-24 20:00:28,685 [INFO]  Epoch[6] Train-CC_Money-accuracy=0.000000
2020-02-24 20:00:28,686 [INFO]  Epoch[6] Time cost=0.101
2020-02-24 20:00:28,689 [INFO]  Saved checkpoint to "model/test_0_CC_Money_imputer_many/model-0006.params"
2020-02-24 20:00:28,697 [INFO]  Epoch[6] Validation-cross-entropy=2.483593
2020-02-24 20:00:28,698 [INFO]  Epoch[6] Validation-CC_Money-accuracy=0.000000
2020-02-24 20:00:28,756 [INFO]  Epoch[7] Batch [0-9]	Speed: 2771.32 samples/sec	cross-entropy=0.910014	CC_Money-accuracy=0.000000
2020-02-24 20:00:28,796 [INFO]  Epoch[7] Train-cross-entropy=0.598014
2020-02-24 20:00:28,797 [INFO]  Epoch[7] Train-CC_Money-accuracy=0.000000
2020-02-24 20:00:28,798 [INFO]  Epoch[7] Time cost=0.099
2020-02-24 20:00:28,801 [INFO]  Saved checkpoint to "model/test_0_CC_Money_imputer_many/model-0007.params"
2020-02-24 20:00:28,809 [INFO]  Epoch[7] Validation-cross-entropy=2.447741
2020-02-24 20:00:28,810 [INFO]  Epoch[7] Validation-CC_Money-accuracy=0.000000
2020-02-24 20:00:28,867 [INFO]  Epoch[8] Batch [0-9]	Speed: 2841.01 samples/sec	cross-entropy=0.762589	CC_Money-accuracy=0.000000
2020-02-24 20:00:28,906 [INFO]  Epoch[8] Train-cross-entropy=0.486811
2020-02-24 20:00:28,907 [INFO]  Epoch[8] Train-CC_Money-accuracy=0.000000
2020-02-24 20:00:28,908 [INFO]  Epoch[8] Time cost=0.097
2020-02-24 20:00:28,911 [INFO]  Saved checkpoint to "model/test_0_CC_Money_imputer_many/model-0008.params"
2020-02-24 20:00:28,919 [INFO]  Epoch[8] Validation-cross-entropy=2.462418
2020-02-24 20:00:28,920 [INFO]  Epoch[8] Validation-CC_Money-accuracy=0.000000
2020-02-24 20:00:28,981 [INFO]  Epoch[9] Batch [0-9]	Speed: 2611.40 samples/sec	cross-entropy=0.676865	CC_Money-accuracy=0.000000
2020-02-24 20:00:29,020 [INFO]  Epoch[9] Train-cross-entropy=0.364254
2020-02-24 20:00:29,021 [INFO]  Epoch[9] Train-CC_Money-accuracy=0.000000
2020-02-24 20:00:29,022 [INFO]  Epoch[9] Time cost=0.102
2020-02-24 20:00:29,025 [INFO]  Saved checkpoint to "model/test_0_CC_Money_imputer_many/model-0009.params"
2020-02-24 20:00:29,034 [INFO]  Epoch[9] Validation-cross-entropy=2.572987
2020-02-24 20:00:29,035 [INFO]  Epoch[9] Validation-CC_Money-accuracy=0.000000
2020-02-24 20:00:29,090 [INFO]  Epoch[10] Batch [0-9]	Speed: 2932.42 samples/sec	cross-entropy=0.670938	CC_Money-accuracy=0.000000
2020-02-24 20:00:29,129 [INFO]  Epoch[10] Train-cross-entropy=0.364091
2020-02-24 20:00:29,130 [INFO]  Epoch[10] Train-CC_Money-accuracy=0.000000
2020-02-24 20:00:29,131 [INFO]  Epoch[10] Time cost=0.095
2020-02-24 20:00:29,134 [INFO]  Saved checkpoint to "model/test_0_CC_Money_imputer_many/model-0010.params"
2020-02-24 20:00:29,142 [INFO]  Epoch[10] Validation-cross-entropy=2.630490
2020-02-24 20:00:29,143 [INFO]  Epoch[10] Validation-CC_Money-accuracy=0.000000
2020-02-24 20:00:29,199 [INFO]  Epoch[11] Batch [0-9]	Speed: 2843.72 samples/sec	cross-entropy=0.605829	CC_Money-accuracy=0.000000
2020-02-24 20:00:29,239 [INFO]  Epoch[11] Train-cross-entropy=0.383990
2020-02-24 20:00:29,240 [INFO]  Epoch[11] Train-CC_Money-accuracy=0.000000
2020-02-24 20:00:29,241 [INFO]  Epoch[11] Time cost=0.098
2020-02-24 20:00:29,244 [INFO]  Saved checkpoint to "model/test_0_CC_Money_imputer_many/model-0011.params"
2020-02-24 20:00:29,253 [INFO]  Epoch[11] Validation-cross-entropy=2.551548
2020-02-24 20:00:29,254 [INFO]  Epoch[11] Validation-CC_Money-accuracy=0.000000
2020-02-24 20:00:29,308 [INFO]  Epoch[12] Batch [0-9]	Speed: 3034.11 samples/sec	cross-entropy=0.755611	CC_Money-accuracy=0.000000
2020-02-24 20:00:29,347 [INFO]  Epoch[12] Train-cross-entropy=0.529747
2020-02-24 20:00:29,348 [INFO]  Epoch[12] Train-CC_Money-accuracy=0.000000
2020-02-24 20:00:29,349 [INFO]  Epoch[12] Time cost=0.094
2020-02-24 20:00:29,352 [INFO]  Saved checkpoint to "model/test_0_CC_Money_imputer_many/model-0012.params"
2020-02-24 20:00:29,361 [INFO]  No improvement detected for 5 epochs compared to 2.447740912437439 last error obtained: 2.580214262008667, stopping here
2020-02-24 20:00:29,362 [INFO]  
========== done (1.4569849967956543 s) fit model
2020-02-24 20:00:31,134 [INFO]  
========== start: fit model
2020-02-24 20:00:31,135 [WARNING]  Already bound, ignoring bind()
2020-02-24 20:00:31,195 [INFO]  Epoch[0] Batch [0-9]	Speed: 2705.72 samples/sec	cross-entropy=10.355861	CC_Money-accuracy=0.000000
2020-02-24 20:00:31,235 [INFO]  Epoch[0] Train-cross-entropy=8.267797
2020-02-24 20:00:31,236 [INFO]  Epoch[0] Train-CC_Money-accuracy=0.000000
2020-02-24 20:00:31,237 [INFO]  Epoch[0] Time cost=0.101
2020-02-24 20:00:31,240 [INFO]  Saved checkpoint to "model/test_1_CC_Money_imputer_many/model-0000.params"
2020-02-24 20:00:31,249 [INFO]  Epoch[0] Validation-cross-entropy=3.277558
2020-02-24 20:00:31,250 [INFO]  Epoch[0] Validation-CC_Money-accuracy=0.000000
2020-02-24 20:00:31,312 [INFO]  Epoch[1] Batch [0-9]	Speed: 2615.66 samples/sec	cross-entropy=4.256374	CC_Money-accuracy=0.000000
2020-02-24 20:00:31,352 [INFO]  Epoch[1] Train-cross-entropy=3.232540
2020-02-24 20:00:31,353 [INFO]  Epoch[1] Train-CC_Money-accuracy=0.000000
2020-02-24 20:00:31,354 [INFO]  Epoch[1] Time cost=0.102
2020-02-24 20:00:31,357 [INFO]  Saved checkpoint to "model/test_1_CC_Money_imputer_many/model-0001.params"
2020-02-24 20:00:31,366 [INFO]  Epoch[1] Validation-cross-entropy=2.751846
2020-02-24 20:00:31,367 [INFO]  Epoch[1] Validation-CC_Money-accuracy=0.000000
2020-02-24 20:00:31,424 [INFO]  Epoch[2] Batch [0-9]	Speed: 2845.23 samples/sec	cross-entropy=2.988803	CC_Money-accuracy=0.000000
2020-02-24 20:00:31,463 [INFO]  Epoch[2] Train-cross-entropy=1.704316
2020-02-24 20:00:31,464 [INFO]  Epoch[2] Train-CC_Money-accuracy=0.000000
2020-02-24 20:00:31,465 [INFO]  Epoch[2] Time cost=0.097
2020-02-24 20:00:31,469 [INFO]  Saved checkpoint to "model/test_1_CC_Money_imputer_many/model-0002.params"
2020-02-24 20:00:31,477 [INFO]  Epoch[2] Validation-cross-entropy=2.854712
2020-02-24 20:00:31,478 [INFO]  Epoch[2] Validation-CC_Money-accuracy=0.000000
2020-02-24 20:00:31,537 [INFO]  Epoch[3] Batch [0-9]	Speed: 2743.47 samples/sec	cross-entropy=1.960633	CC_Money-accuracy=0.000000
2020-02-24 20:00:31,577 [INFO]  Epoch[3] Train-cross-entropy=1.117477
2020-02-24 20:00:31,578 [INFO]  Epoch[3] Train-CC_Money-accuracy=0.000000
2020-02-24 20:00:31,579 [INFO]  Epoch[3] Time cost=0.099
2020-02-24 20:00:31,582 [INFO]  Saved checkpoint to "model/test_1_CC_Money_imputer_many/model-0003.params"
2020-02-24 20:00:31,590 [INFO]  Epoch[3] Validation-cross-entropy=2.595705
2020-02-24 20:00:31,591 [INFO]  Epoch[3] Validation-CC_Money-accuracy=0.000000
2020-02-24 20:00:31,648 [INFO]  Epoch[4] Batch [0-9]	Speed: 2822.67 samples/sec	cross-entropy=1.378786	CC_Money-accuracy=0.000000
2020-02-24 20:00:31,687 [INFO]  Epoch[4] Train-cross-entropy=0.812230
2020-02-24 20:00:31,688 [INFO]  Epoch[4] Train-CC_Money-accuracy=0.000000
2020-02-24 20:00:31,689 [INFO]  Epoch[4] Time cost=0.098
2020-02-24 20:00:31,693 [INFO]  Saved checkpoint to "model/test_1_CC_Money_imputer_many/model-0004.params"
2020-02-24 20:00:31,701 [INFO]  Epoch[4] Validation-cross-entropy=2.734212
2020-02-24 20:00:31,702 [INFO]  Epoch[4] Validation-CC_Money-accuracy=0.000000
2020-02-24 20:00:31,760 [INFO]  Epoch[5] Batch [0-9]	Speed: 2813.12 samples/sec	cross-entropy=1.065053	CC_Money-accuracy=0.000000
2020-02-24 20:00:31,808 [INFO]  Epoch[5] Train-cross-entropy=0.623741
2020-02-24 20:00:31,810 [INFO]  Epoch[5] Train-CC_Money-accuracy=0.000000
2020-02-24 20:00:31,811 [INFO]  Epoch[5] Time cost=0.107
2020-02-24 20:00:31,813 [INFO]  Saved checkpoint to "model/test_1_CC_Money_imputer_many/model-0005.params"
2020-02-24 20:00:31,822 [INFO]  Epoch[5] Validation-cross-entropy=2.550243
2020-02-24 20:00:31,823 [INFO]  Epoch[5] Validation-CC_Money-accuracy=0.000000
2020-02-24 20:00:31,875 [INFO]  Epoch[6] Batch [0-9]	Speed: 3065.45 samples/sec	cross-entropy=0.789549	CC_Money-accuracy=0.000000
2020-02-24 20:00:31,916 [INFO]  Epoch[6] Train-cross-entropy=0.540356
2020-02-24 20:00:31,917 [INFO]  Epoch[6] Train-CC_Money-accuracy=0.000000
2020-02-24 20:00:31,918 [INFO]  Epoch[6] Time cost=0.095
2020-02-24 20:00:31,921 [INFO]  Saved checkpoint to "model/test_1_CC_Money_imputer_many/model-0006.params"
2020-02-24 20:00:31,930 [INFO]  Epoch[6] Validation-cross-entropy=2.841641
2020-02-24 20:00:31,932 [INFO]  Epoch[6] Validation-CC_Money-accuracy=0.000000
2020-02-24 20:00:31,989 [INFO]  Epoch[7] Batch [0-9]	Speed: 2803.78 samples/sec	cross-entropy=0.756000	CC_Money-accuracy=0.000000
2020-02-24 20:00:32,028 [INFO]  Epoch[7] Train-cross-entropy=0.463879
2020-02-24 20:00:32,029 [INFO]  Epoch[7] Train-CC_Money-accuracy=0.000000
2020-02-24 20:00:32,030 [INFO]  Epoch[7] Time cost=0.097
2020-02-24 20:00:32,033 [INFO]  Saved checkpoint to "model/test_1_CC_Money_imputer_many/model-0007.params"
2020-02-24 20:00:32,041 [INFO]  Epoch[7] Validation-cross-entropy=2.693538
2020-02-24 20:00:32,042 [INFO]  Epoch[7] Validation-CC_Money-accuracy=0.000000
2020-02-24 20:00:32,096 [INFO]  Epoch[8] Batch [0-9]	Speed: 2991.12 samples/sec	cross-entropy=0.573556	CC_Money-accuracy=0.000000
2020-02-24 20:00:32,135 [INFO]  Epoch[8] Train-cross-entropy=0.435215
2020-02-24 20:00:32,136 [INFO]  Epoch[8] Train-CC_Money-accuracy=0.000000
2020-02-24 20:00:32,137 [INFO]  Epoch[8] Time cost=0.094
2020-02-24 20:00:32,140 [INFO]  Saved checkpoint to "model/test_1_CC_Money_imputer_many/model-0008.params"
2020-02-24 20:00:32,148 [INFO]  Epoch[8] Validation-cross-entropy=2.843580
2020-02-24 20:00:32,149 [INFO]  Epoch[8] Validation-CC_Money-accuracy=0.000000
2020-02-24 20:00:32,205 [INFO]  Epoch[9] Batch [0-9]	Speed: 2856.95 samples/sec	cross-entropy=0.526593	CC_Money-accuracy=0.000000
2020-02-24 20:00:32,248 [INFO]  Epoch[9] Train-cross-entropy=0.387986
2020-02-24 20:00:32,249 [INFO]  Epoch[9] Train-CC_Money-accuracy=0.000000
2020-02-24 20:00:32,250 [INFO]  Epoch[9] Time cost=0.100
2020-02-24 20:00:32,253 [INFO]  Saved checkpoint to "model/test_1_CC_Money_imputer_many/model-0009.params"
2020-02-24 20:00:32,261 [INFO]  Epoch[9] Validation-cross-entropy=2.877144
2020-02-24 20:00:32,262 [INFO]  Epoch[9] Validation-CC_Money-accuracy=0.000000
2020-02-24 20:00:32,318 [INFO]  Epoch[10] Batch [0-9]	Speed: 2875.14 samples/sec	cross-entropy=0.502269	CC_Money-accuracy=0.000000
2020-02-24 20:00:32,358 [INFO]  Epoch[10] Train-cross-entropy=0.334627
2020-02-24 20:00:32,359 [INFO]  Epoch[10] Train-CC_Money-accuracy=0.000000
2020-02-24 20:00:32,360 [INFO]  Epoch[10] Time cost=0.097
2020-02-24 20:00:32,363 [INFO]  Saved checkpoint to "model/test_1_CC_Money_imputer_many/model-0010.params"
2020-02-24 20:00:32,372 [INFO]  No improvement detected for 5 epochs compared to 2.550243377685547 last error obtained: 3.2261520624160767, stopping here
2020-02-24 20:00:32,373 [INFO]  
========== done (1.2392144203186035 s) fit model
2020-02-24 20:00:34,151 [INFO]  
========== start: fit model
2020-02-24 20:00:34,153 [WARNING]  Already bound, ignoring bind()
2020-02-24 20:00:34,208 [INFO]  Epoch[0] Batch [0-9]	Speed: 2980.50 samples/sec	cross-entropy=12.515343	CC_Money-accuracy=0.000000
2020-02-24 20:00:34,249 [INFO]  Epoch[0] Train-cross-entropy=6.599914
2020-02-24 20:00:34,250 [INFO]  Epoch[0] Train-CC_Money-accuracy=0.000000
2020-02-24 20:00:34,251 [INFO]  Epoch[0] Time cost=0.096
2020-02-24 20:00:34,254 [INFO]  Saved checkpoint to "model/test_2_CC_Money_imputer_many/model-0000.params"
2020-02-24 20:00:34,263 [INFO]  Epoch[0] Validation-cross-entropy=5.235634
2020-02-24 20:00:34,264 [INFO]  Epoch[0] Validation-CC_Money-accuracy=0.000000
2020-02-24 20:00:34,327 [INFO]  Epoch[1] Batch [0-9]	Speed: 2562.33 samples/sec	cross-entropy=5.826275	CC_Money-accuracy=0.000000
2020-02-24 20:00:34,367 [INFO]  Epoch[1] Train-cross-entropy=2.878395
2020-02-24 20:00:34,368 [INFO]  Epoch[1] Train-CC_Money-accuracy=0.000000
2020-02-24 20:00:34,369 [INFO]  Epoch[1] Time cost=0.104
2020-02-24 20:00:34,373 [INFO]  Saved checkpoint to "model/test_2_CC_Money_imputer_many/model-0001.params"
2020-02-24 20:00:34,381 [INFO]  Epoch[1] Validation-cross-entropy=3.650050
2020-02-24 20:00:34,383 [INFO]  Epoch[1] Validation-CC_Money-accuracy=0.000000
2020-02-24 20:00:34,442 [INFO]  Epoch[2] Batch [0-9]	Speed: 2726.44 samples/sec	cross-entropy=3.024318	CC_Money-accuracy=0.000000
2020-02-24 20:00:34,489 [INFO]  Epoch[2] Train-cross-entropy=2.045264
2020-02-24 20:00:34,490 [INFO]  Epoch[2] Train-CC_Money-accuracy=0.000000
2020-02-24 20:00:34,491 [INFO]  Epoch[2] Time cost=0.108
2020-02-24 20:00:34,494 [INFO]  Saved checkpoint to "model/test_2_CC_Money_imputer_many/model-0002.params"
2020-02-24 20:00:34,502 [INFO]  Epoch[2] Validation-cross-entropy=2.330608
2020-02-24 20:00:34,503 [INFO]  Epoch[2] Validation-CC_Money-accuracy=0.000000
2020-02-24 20:00:34,558 [INFO]  Epoch[3] Batch [0-9]	Speed: 2975.53 samples/sec	cross-entropy=1.985632	CC_Money-accuracy=0.000000
2020-02-24 20:00:34,598 [INFO]  Epoch[3] Train-cross-entropy=1.624570
2020-02-24 20:00:34,599 [INFO]  Epoch[3] Train-CC_Money-accuracy=0.000000
2020-02-24 20:00:34,600 [INFO]  Epoch[3] Time cost=0.096
2020-02-24 20:00:34,603 [INFO]  Saved checkpoint to "model/test_2_CC_Money_imputer_many/model-0003.params"
2020-02-24 20:00:34,612 [INFO]  Epoch[3] Validation-cross-entropy=2.019523
2020-02-24 20:00:34,613 [INFO]  Epoch[3] Validation-CC_Money-accuracy=0.000000
2020-02-24 20:00:34,677 [INFO]  Epoch[4] Batch [0-9]	Speed: 2444.51 samples/sec	cross-entropy=1.690695	CC_Money-accuracy=0.000000
2020-02-24 20:00:34,716 [INFO]  Epoch[4] Train-cross-entropy=1.367569
2020-02-24 20:00:34,718 [INFO]  Epoch[4] Train-CC_Money-accuracy=0.000000
2020-02-24 20:00:34,719 [INFO]  Epoch[4] Time cost=0.105
2020-02-24 20:00:34,721 [INFO]  Saved checkpoint to "model/test_2_CC_Money_imputer_many/model-0004.params"
2020-02-24 20:00:34,730 [INFO]  Epoch[4] Validation-cross-entropy=1.646181
2020-02-24 20:00:34,731 [INFO]  Epoch[4] Validation-CC_Money-accuracy=0.000000
2020-02-24 20:00:34,784 [INFO]  Epoch[5] Batch [0-9]	Speed: 3011.11 samples/sec	cross-entropy=1.373686	CC_Money-accuracy=0.000000
2020-02-24 20:00:34,824 [INFO]  Epoch[5] Train-cross-entropy=1.181308
2020-02-24 20:00:34,826 [INFO]  Epoch[5] Train-CC_Money-accuracy=0.000000
2020-02-24 20:00:34,827 [INFO]  Epoch[5] Time cost=0.095
2020-02-24 20:00:34,830 [INFO]  Saved checkpoint to "model/test_2_CC_Money_imputer_many/model-0005.params"
2020-02-24 20:00:34,838 [INFO]  Epoch[5] Validation-cross-entropy=1.817351
2020-02-24 20:00:34,840 [INFO]  Epoch[5] Validation-CC_Money-accuracy=0.000000
2020-02-24 20:00:34,896 [INFO]  Epoch[6] Batch [0-9]	Speed: 2820.37 samples/sec	cross-entropy=1.322397	CC_Money-accuracy=0.000000
2020-02-24 20:00:34,935 [INFO]  Epoch[6] Train-cross-entropy=1.112720
2020-02-24 20:00:34,936 [INFO]  Epoch[6] Train-CC_Money-accuracy=0.000000
2020-02-24 20:00:34,937 [INFO]  Epoch[6] Time cost=0.097
2020-02-24 20:00:34,940 [INFO]  Saved checkpoint to "model/test_2_CC_Money_imputer_many/model-0006.params"
2020-02-24 20:00:34,949 [INFO]  Epoch[6] Validation-cross-entropy=1.438870
2020-02-24 20:00:34,950 [INFO]  Epoch[6] Validation-CC_Money-accuracy=0.000000
2020-02-24 20:00:35,009 [INFO]  Epoch[7] Batch [0-9]	Speed: 2711.81 samples/sec	cross-entropy=1.087717	CC_Money-accuracy=0.000000
2020-02-24 20:00:35,048 [INFO]  Epoch[7] Train-cross-entropy=1.147142
2020-02-24 20:00:35,049 [INFO]  Epoch[7] Train-CC_Money-accuracy=0.000000
2020-02-24 20:00:35,050 [INFO]  Epoch[7] Time cost=0.099
2020-02-24 20:00:35,053 [INFO]  Saved checkpoint to "model/test_2_CC_Money_imputer_many/model-0007.params"
2020-02-24 20:00:35,061 [INFO]  Epoch[7] Validation-cross-entropy=1.621575
2020-02-24 20:00:35,062 [INFO]  Epoch[7] Validation-CC_Money-accuracy=0.000000
2020-02-24 20:00:35,127 [INFO]  Epoch[8] Batch [0-9]	Speed: 2442.03 samples/sec	cross-entropy=1.091919	CC_Money-accuracy=0.000000
2020-02-24 20:00:35,172 [INFO]  Epoch[8] Train-cross-entropy=1.003166
2020-02-24 20:00:35,173 [INFO]  Epoch[8] Train-CC_Money-accuracy=0.000000
2020-02-24 20:00:35,174 [INFO]  Epoch[8] Time cost=0.111
2020-02-24 20:00:35,177 [INFO]  Saved checkpoint to "model/test_2_CC_Money_imputer_many/model-0008.params"
2020-02-24 20:00:35,189 [INFO]  Epoch[8] Validation-cross-entropy=1.373201
2020-02-24 20:00:35,191 [INFO]  Epoch[8] Validation-CC_Money-accuracy=0.000000
2020-02-24 20:00:35,259 [INFO]  Epoch[9] Batch [0-9]	Speed: 2438.75 samples/sec	cross-entropy=0.851556	CC_Money-accuracy=0.000000
2020-02-24 20:00:35,305 [INFO]  Epoch[9] Train-cross-entropy=0.728368
2020-02-24 20:00:35,306 [INFO]  Epoch[9] Train-CC_Money-accuracy=0.000000
2020-02-24 20:00:35,307 [INFO]  Epoch[9] Time cost=0.115
2020-02-24 20:00:35,310 [INFO]  Saved checkpoint to "model/test_2_CC_Money_imputer_many/model-0009.params"
2020-02-24 20:00:35,322 [INFO]  Epoch[9] Validation-cross-entropy=1.380048
2020-02-24 20:00:35,324 [INFO]  Epoch[9] Validation-CC_Money-accuracy=0.000000
2020-02-24 20:00:35,388 [INFO]  Epoch[10] Batch [0-9]	Speed: 2626.58 samples/sec	cross-entropy=0.687281	CC_Money-accuracy=0.000000
2020-02-24 20:00:35,433 [INFO]  Epoch[10] Train-cross-entropy=0.581568
2020-02-24 20:00:35,434 [INFO]  Epoch[10] Train-CC_Money-accuracy=0.000000
2020-02-24 20:00:35,435 [INFO]  Epoch[10] Time cost=0.110
2020-02-24 20:00:35,437 [INFO]  Saved checkpoint to "model/test_2_CC_Money_imputer_many/model-0010.params"
2020-02-24 20:00:35,450 [INFO]  Epoch[10] Validation-cross-entropy=1.315326
2020-02-24 20:00:35,451 [INFO]  Epoch[10] Validation-CC_Money-accuracy=0.000000
2020-02-24 20:00:35,526 [INFO]  Epoch[11] Batch [0-9]	Speed: 2189.72 samples/sec	cross-entropy=0.582679	CC_Money-accuracy=0.000000
2020-02-24 20:00:35,576 [INFO]  Epoch[11] Train-cross-entropy=0.527665
2020-02-24 20:00:35,577 [INFO]  Epoch[11] Train-CC_Money-accuracy=0.000000
2020-02-24 20:00:35,578 [INFO]  Epoch[11] Time cost=0.125
2020-02-24 20:00:35,581 [INFO]  Saved checkpoint to "model/test_2_CC_Money_imputer_many/model-0011.params"
2020-02-24 20:00:35,589 [INFO]  Epoch[11] Validation-cross-entropy=1.378905
2020-02-24 20:00:35,590 [INFO]  Epoch[11] Validation-CC_Money-accuracy=0.000000
2020-02-24 20:00:35,643 [INFO]  Epoch[12] Batch [0-9]	Speed: 3032.32 samples/sec	cross-entropy=0.595524	CC_Money-accuracy=0.000000
2020-02-24 20:00:35,683 [INFO]  Epoch[12] Train-cross-entropy=0.429058
2020-02-24 20:00:35,685 [INFO]  Epoch[12] Train-CC_Money-accuracy=0.000000
2020-02-24 20:00:35,686 [INFO]  Epoch[12] Time cost=0.094
2020-02-24 20:00:35,689 [INFO]  Saved checkpoint to "model/test_2_CC_Money_imputer_many/model-0012.params"
2020-02-24 20:00:35,697 [INFO]  Epoch[12] Validation-cross-entropy=1.376248
2020-02-24 20:00:35,699 [INFO]  Epoch[12] Validation-CC_Money-accuracy=0.000000
2020-02-24 20:00:35,756 [INFO]  Epoch[13] Batch [0-9]	Speed: 2792.35 samples/sec	cross-entropy=0.615024	CC_Money-accuracy=0.000000
2020-02-24 20:00:35,796 [INFO]  Epoch[13] Train-cross-entropy=0.559234
2020-02-24 20:00:35,797 [INFO]  Epoch[13] Train-CC_Money-accuracy=0.000000
2020-02-24 20:00:35,797 [INFO]  Epoch[13] Time cost=0.098
2020-02-24 20:00:35,800 [INFO]  Saved checkpoint to "model/test_2_CC_Money_imputer_many/model-0013.params"
2020-02-24 20:00:35,809 [INFO]  Epoch[13] Validation-cross-entropy=1.813853
2020-02-24 20:00:35,810 [INFO]  Epoch[13] Validation-CC_Money-accuracy=0.000000
2020-02-24 20:00:35,870 [INFO]  Epoch[14] Batch [0-9]	Speed: 2616.92 samples/sec	cross-entropy=0.770725	CC_Money-accuracy=0.000000
2020-02-24 20:00:35,910 [INFO]  Epoch[14] Train-cross-entropy=0.528168
2020-02-24 20:00:35,911 [INFO]  Epoch[14] Train-CC_Money-accuracy=0.000000
2020-02-24 20:00:35,912 [INFO]  Epoch[14] Time cost=0.101
2020-02-24 20:00:35,915 [INFO]  Saved checkpoint to "model/test_2_CC_Money_imputer_many/model-0014.params"
2020-02-24 20:00:35,924 [INFO]  Epoch[14] Validation-cross-entropy=1.225714
2020-02-24 20:00:35,925 [INFO]  Epoch[14] Validation-CC_Money-accuracy=0.000000
2020-02-24 20:00:35,982 [INFO]  Epoch[15] Batch [0-9]	Speed: 2812.64 samples/sec	cross-entropy=0.727141	CC_Money-accuracy=0.000000
2020-02-24 20:00:36,022 [INFO]  Epoch[15] Train-cross-entropy=0.522592
2020-02-24 20:00:36,026 [INFO]  Epoch[15] Train-CC_Money-accuracy=0.000000
2020-02-24 20:00:36,027 [INFO]  Epoch[15] Time cost=0.101
2020-02-24 20:00:36,031 [INFO]  Saved checkpoint to "model/test_2_CC_Money_imputer_many/model-0015.params"
2020-02-24 20:00:36,039 [INFO]  Epoch[15] Validation-cross-entropy=1.664433
2020-02-24 20:00:36,040 [INFO]  Epoch[15] Validation-CC_Money-accuracy=0.000000
2020-02-24 20:00:36,093 [INFO]  Epoch[16] Batch [0-9]	Speed: 3034.04 samples/sec	cross-entropy=0.638375	CC_Money-accuracy=0.000000
2020-02-24 20:00:36,133 [INFO]  Epoch[16] Train-cross-entropy=0.443483
2020-02-24 20:00:36,134 [INFO]  Epoch[16] Train-CC_Money-accuracy=0.000000
2020-02-24 20:00:36,136 [INFO]  Epoch[16] Time cost=0.095
2020-02-24 20:00:36,139 [INFO]  Saved checkpoint to "model/test_2_CC_Money_imputer_many/model-0016.params"
2020-02-24 20:00:36,147 [INFO]  Epoch[16] Validation-cross-entropy=1.102424
2020-02-24 20:00:36,149 [INFO]  Epoch[16] Validation-CC_Money-accuracy=0.000000
2020-02-24 20:00:36,206 [INFO]  Epoch[17] Batch [0-9]	Speed: 2822.02 samples/sec	cross-entropy=0.589837	CC_Money-accuracy=0.000000
2020-02-24 20:00:36,252 [INFO]  Epoch[17] Train-cross-entropy=0.418593
2020-02-24 20:00:36,253 [INFO]  Epoch[17] Train-CC_Money-accuracy=0.000000
2020-02-24 20:00:36,254 [INFO]  Epoch[17] Time cost=0.104
2020-02-24 20:00:36,256 [INFO]  Saved checkpoint to "model/test_2_CC_Money_imputer_many/model-0017.params"
2020-02-24 20:00:36,269 [INFO]  Epoch[17] Validation-cross-entropy=1.615639
2020-02-24 20:00:36,270 [INFO]  Epoch[17] Validation-CC_Money-accuracy=0.000000
2020-02-24 20:00:36,329 [INFO]  Epoch[18] Batch [0-9]	Speed: 2779.33 samples/sec	cross-entropy=0.426901	CC_Money-accuracy=0.000000
2020-02-24 20:00:36,369 [INFO]  Epoch[18] Train-cross-entropy=0.387595
2020-02-24 20:00:36,370 [INFO]  Epoch[18] Train-CC_Money-accuracy=0.000000
2020-02-24 20:00:36,371 [INFO]  Epoch[18] Time cost=0.099
2020-02-24 20:00:36,374 [INFO]  Saved checkpoint to "model/test_2_CC_Money_imputer_many/model-0018.params"
2020-02-24 20:00:36,383 [INFO]  Epoch[18] Validation-cross-entropy=1.606824
2020-02-24 20:00:36,384 [INFO]  Epoch[18] Validation-CC_Money-accuracy=0.000000
2020-02-24 20:00:36,443 [INFO]  Epoch[19] Batch [0-9]	Speed: 2667.06 samples/sec	cross-entropy=0.574002	CC_Money-accuracy=0.000000
2020-02-24 20:00:36,483 [INFO]  Epoch[19] Train-cross-entropy=0.385495
2020-02-24 20:00:36,484 [INFO]  Epoch[19] Train-CC_Money-accuracy=0.000000
2020-02-24 20:00:36,485 [INFO]  Epoch[19] Time cost=0.100
2020-02-24 20:00:36,488 [INFO]  Saved checkpoint to "model/test_2_CC_Money_imputer_many/model-0019.params"
2020-02-24 20:00:36,496 [INFO]  Epoch[19] Validation-cross-entropy=2.231116
2020-02-24 20:00:36,497 [INFO]  Epoch[19] Validation-CC_Money-accuracy=0.000000
2020-02-24 20:00:36,563 [INFO]  Epoch[20] Batch [0-9]	Speed: 2395.26 samples/sec	cross-entropy=0.448646	CC_Money-accuracy=0.000000
2020-02-24 20:00:36,614 [INFO]  Epoch[20] Train-cross-entropy=0.419307
2020-02-24 20:00:36,615 [INFO]  Epoch[20] Train-CC_Money-accuracy=0.000000
2020-02-24 20:00:36,616 [INFO]  Epoch[20] Time cost=0.118
2020-02-24 20:00:36,619 [INFO]  Saved checkpoint to "model/test_2_CC_Money_imputer_many/model-0020.params"
2020-02-24 20:00:36,628 [INFO]  Epoch[20] Validation-cross-entropy=2.379812
2020-02-24 20:00:36,629 [INFO]  Epoch[20] Validation-CC_Money-accuracy=0.000000
2020-02-24 20:00:36,694 [INFO]  Epoch[21] Batch [0-9]	Speed: 2401.48 samples/sec	cross-entropy=0.666481	CC_Money-accuracy=0.000000
2020-02-24 20:00:36,736 [INFO]  Epoch[21] Train-cross-entropy=0.421724
2020-02-24 20:00:36,737 [INFO]  Epoch[21] Train-CC_Money-accuracy=0.000000
2020-02-24 20:00:36,738 [INFO]  Epoch[21] Time cost=0.108
2020-02-24 20:00:36,741 [INFO]  Saved checkpoint to "model/test_2_CC_Money_imputer_many/model-0021.params"
2020-02-24 20:00:36,749 [INFO]  No improvement detected for 5 epochs compared to 1.1024243831634521 last error obtained: 2.9325044751167297, stopping here
2020-02-24 20:00:36,750 [INFO]  
========== done (2.5984442234039307 s) fit model
2020-02-24 20:00:38,718 [INFO]  
========== start: fit model
2020-02-24 20:00:38,719 [WARNING]  Already bound, ignoring bind()
2020-02-24 20:00:38,791 [INFO]  Epoch[0] Batch [0-9]	Speed: 2278.54 samples/sec	cross-entropy=11.750223	CC_Money-accuracy=0.000000
2020-02-24 20:00:38,836 [INFO]  Epoch[0] Train-cross-entropy=8.074836
2020-02-24 20:00:38,837 [INFO]  Epoch[0] Train-CC_Money-accuracy=0.000000
2020-02-24 20:00:38,838 [INFO]  Epoch[0] Time cost=0.117
2020-02-24 20:00:38,841 [INFO]  Saved checkpoint to "model/test_3_CC_Money_imputer_many/model-0000.params"
2020-02-24 20:00:38,853 [INFO]  Epoch[0] Validation-cross-entropy=5.633642
2020-02-24 20:00:38,855 [INFO]  Epoch[0] Validation-CC_Money-accuracy=0.000000
2020-02-24 20:00:38,923 [INFO]  Epoch[1] Batch [0-9]	Speed: 2445.03 samples/sec	cross-entropy=5.042870	CC_Money-accuracy=0.000000
2020-02-24 20:00:38,963 [INFO]  Epoch[1] Train-cross-entropy=3.767256
2020-02-24 20:00:38,965 [INFO]  Epoch[1] Train-CC_Money-accuracy=0.000000
2020-02-24 20:00:38,966 [INFO]  Epoch[1] Time cost=0.109
2020-02-24 20:00:38,969 [INFO]  Saved checkpoint to "model/test_3_CC_Money_imputer_many/model-0001.params"
2020-02-24 20:00:38,978 [INFO]  Epoch[1] Validation-cross-entropy=3.809187
2020-02-24 20:00:38,979 [INFO]  Epoch[1] Validation-CC_Money-accuracy=0.000000
2020-02-24 20:00:39,040 [INFO]  Epoch[2] Batch [0-9]	Speed: 2635.94 samples/sec	cross-entropy=3.312628	CC_Money-accuracy=0.000000
2020-02-24 20:00:39,079 [INFO]  Epoch[2] Train-cross-entropy=2.646447
2020-02-24 20:00:39,081 [INFO]  Epoch[2] Train-CC_Money-accuracy=0.000000
2020-02-24 20:00:39,081 [INFO]  Epoch[2] Time cost=0.101
2020-02-24 20:00:39,084 [INFO]  Saved checkpoint to "model/test_3_CC_Money_imputer_many/model-0002.params"
2020-02-24 20:00:39,093 [INFO]  Epoch[2] Validation-cross-entropy=2.765367
2020-02-24 20:00:39,094 [INFO]  Epoch[2] Validation-CC_Money-accuracy=0.000000
2020-02-24 20:00:39,151 [INFO]  Epoch[3] Batch [0-9]	Speed: 2780.72 samples/sec	cross-entropy=2.262631	CC_Money-accuracy=0.000000
2020-02-24 20:00:39,191 [INFO]  Epoch[3] Train-cross-entropy=2.083672
2020-02-24 20:00:39,192 [INFO]  Epoch[3] Train-CC_Money-accuracy=0.000000
2020-02-24 20:00:39,193 [INFO]  Epoch[3] Time cost=0.099
2020-02-24 20:00:39,196 [INFO]  Saved checkpoint to "model/test_3_CC_Money_imputer_many/model-0003.params"
2020-02-24 20:00:39,205 [INFO]  Epoch[3] Validation-cross-entropy=2.060744
2020-02-24 20:00:39,206 [INFO]  Epoch[3] Validation-CC_Money-accuracy=0.000000
2020-02-24 20:00:39,263 [INFO]  Epoch[4] Batch [0-9]	Speed: 2814.54 samples/sec	cross-entropy=1.554425	CC_Money-accuracy=0.000000
2020-02-24 20:00:39,303 [INFO]  Epoch[4] Train-cross-entropy=1.484625
2020-02-24 20:00:39,305 [INFO]  Epoch[4] Train-CC_Money-accuracy=0.000000
2020-02-24 20:00:39,305 [INFO]  Epoch[4] Time cost=0.098
2020-02-24 20:00:39,308 [INFO]  Saved checkpoint to "model/test_3_CC_Money_imputer_many/model-0004.params"
2020-02-24 20:00:39,316 [INFO]  Epoch[4] Validation-cross-entropy=1.667974
2020-02-24 20:00:39,317 [INFO]  Epoch[4] Validation-CC_Money-accuracy=0.000000
2020-02-24 20:00:39,376 [INFO]  Epoch[5] Batch [0-9]	Speed: 2741.81 samples/sec	cross-entropy=1.152966	CC_Money-accuracy=0.000000
2020-02-24 20:00:39,415 [INFO]  Epoch[5] Train-cross-entropy=1.239860
2020-02-24 20:00:39,416 [INFO]  Epoch[5] Train-CC_Money-accuracy=0.000000
2020-02-24 20:00:39,417 [INFO]  Epoch[5] Time cost=0.099
2020-02-24 20:00:39,420 [INFO]  Saved checkpoint to "model/test_3_CC_Money_imputer_many/model-0005.params"
2020-02-24 20:00:39,429 [INFO]  Epoch[5] Validation-cross-entropy=1.591402
2020-02-24 20:00:39,430 [INFO]  Epoch[5] Validation-CC_Money-accuracy=0.000000
2020-02-24 20:00:39,488 [INFO]  Epoch[6] Batch [0-9]	Speed: 2801.35 samples/sec	cross-entropy=1.090999	CC_Money-accuracy=0.000000
2020-02-24 20:00:39,529 [INFO]  Epoch[6] Train-cross-entropy=1.151728
2020-02-24 20:00:39,530 [INFO]  Epoch[6] Train-CC_Money-accuracy=0.000000
2020-02-24 20:00:39,531 [INFO]  Epoch[6] Time cost=0.100
2020-02-24 20:00:39,534 [INFO]  Saved checkpoint to "model/test_3_CC_Money_imputer_many/model-0006.params"
2020-02-24 20:00:39,543 [INFO]  Epoch[6] Validation-cross-entropy=1.568818
2020-02-24 20:00:39,544 [INFO]  Epoch[6] Validation-CC_Money-accuracy=0.000000
2020-02-24 20:00:39,601 [INFO]  Epoch[7] Batch [0-9]	Speed: 2850.25 samples/sec	cross-entropy=0.999843	CC_Money-accuracy=0.000000
2020-02-24 20:00:39,641 [INFO]  Epoch[7] Train-cross-entropy=0.992799
2020-02-24 20:00:39,642 [INFO]  Epoch[7] Train-CC_Money-accuracy=0.000000
2020-02-24 20:00:39,643 [INFO]  Epoch[7] Time cost=0.097
2020-02-24 20:00:39,645 [INFO]  Saved checkpoint to "model/test_3_CC_Money_imputer_many/model-0007.params"
2020-02-24 20:00:39,654 [INFO]  Epoch[7] Validation-cross-entropy=1.617988
2020-02-24 20:00:39,655 [INFO]  Epoch[7] Validation-CC_Money-accuracy=0.000000
2020-02-24 20:00:39,707 [INFO]  Epoch[8] Batch [0-9]	Speed: 3074.63 samples/sec	cross-entropy=1.000895	CC_Money-accuracy=0.000000
2020-02-24 20:00:39,754 [INFO]  Epoch[8] Train-cross-entropy=0.911345
2020-02-24 20:00:39,755 [INFO]  Epoch[8] Train-CC_Money-accuracy=0.000000
2020-02-24 20:00:39,756 [INFO]  Epoch[8] Time cost=0.100
2020-02-24 20:00:39,759 [INFO]  Saved checkpoint to "model/test_3_CC_Money_imputer_many/model-0008.params"
2020-02-24 20:00:39,767 [INFO]  Epoch[8] Validation-cross-entropy=1.607974
2020-02-24 20:00:39,768 [INFO]  Epoch[8] Validation-CC_Money-accuracy=0.000000
2020-02-24 20:00:39,821 [INFO]  Epoch[9] Batch [0-9]	Speed: 3063.15 samples/sec	cross-entropy=0.779321	CC_Money-accuracy=0.000000
2020-02-24 20:00:39,860 [INFO]  Epoch[9] Train-cross-entropy=0.718896
2020-02-24 20:00:39,861 [INFO]  Epoch[9] Train-CC_Money-accuracy=0.000000
2020-02-24 20:00:39,863 [INFO]  Epoch[9] Time cost=0.094
2020-02-24 20:00:39,866 [INFO]  Saved checkpoint to "model/test_3_CC_Money_imputer_many/model-0009.params"
2020-02-24 20:00:39,874 [INFO]  Epoch[9] Validation-cross-entropy=1.847032
2020-02-24 20:00:39,876 [INFO]  Epoch[9] Validation-CC_Money-accuracy=0.000000
2020-02-24 20:00:39,934 [INFO]  Epoch[10] Batch [0-9]	Speed: 2778.98 samples/sec	cross-entropy=0.818773	CC_Money-accuracy=0.000000
2020-02-24 20:00:39,983 [INFO]  Epoch[10] Train-cross-entropy=0.707722
2020-02-24 20:00:39,984 [INFO]  Epoch[10] Train-CC_Money-accuracy=0.000000
2020-02-24 20:00:39,985 [INFO]  Epoch[10] Time cost=0.108
2020-02-24 20:00:39,988 [INFO]  Saved checkpoint to "model/test_3_CC_Money_imputer_many/model-0010.params"
2020-02-24 20:00:39,996 [INFO]  No improvement detected for 5 epochs compared to 1.5914021730422974 last error obtained: 1.6915051937103271, stopping here
2020-02-24 20:00:39,997 [INFO]  
========== done (1.2786638736724854 s) fit model
2020-02-24 20:00:41,718 [INFO]  
========== start: fit model
2020-02-24 20:00:41,719 [WARNING]  Already bound, ignoring bind()
2020-02-24 20:00:41,784 [INFO]  Epoch[0] Batch [0-9]	Speed: 2505.06 samples/sec	cross-entropy=9.957586	CC_Money-accuracy=0.000000
2020-02-24 20:00:41,822 [INFO]  Epoch[0] Train-cross-entropy=7.413884
2020-02-24 20:00:41,824 [INFO]  Epoch[0] Train-CC_Money-accuracy=0.000000
2020-02-24 20:00:41,825 [INFO]  Epoch[0] Time cost=0.104
2020-02-24 20:00:41,828 [INFO]  Saved checkpoint to "model/test_4_CC_Money_imputer_many/model-0000.params"
2020-02-24 20:00:41,837 [INFO]  Epoch[0] Validation-cross-entropy=6.481943
2020-02-24 20:00:41,838 [INFO]  Epoch[0] Validation-CC_Money-accuracy=0.000000
2020-02-24 20:00:41,892 [INFO]  Epoch[1] Batch [0-9]	Speed: 3036.77 samples/sec	cross-entropy=4.391124	CC_Money-accuracy=0.000000
2020-02-24 20:00:41,931 [INFO]  Epoch[1] Train-cross-entropy=3.662884
2020-02-24 20:00:41,932 [INFO]  Epoch[1] Train-CC_Money-accuracy=0.000000
2020-02-24 20:00:41,933 [INFO]  Epoch[1] Time cost=0.094
2020-02-24 20:00:41,936 [INFO]  Saved checkpoint to "model/test_4_CC_Money_imputer_many/model-0001.params"
2020-02-24 20:00:41,944 [INFO]  Epoch[1] Validation-cross-entropy=3.979061
2020-02-24 20:00:41,945 [INFO]  Epoch[1] Validation-CC_Money-accuracy=0.000000
2020-02-24 20:00:42,012 [INFO]  Epoch[2] Batch [0-9]	Speed: 2347.55 samples/sec	cross-entropy=2.684887	CC_Money-accuracy=0.000000
2020-02-24 20:00:42,056 [INFO]  Epoch[2] Train-cross-entropy=2.765733
2020-02-24 20:00:42,057 [INFO]  Epoch[2] Train-CC_Money-accuracy=0.000000
2020-02-24 20:00:42,058 [INFO]  Epoch[2] Time cost=0.112
2020-02-24 20:00:42,061 [INFO]  Saved checkpoint to "model/test_4_CC_Money_imputer_many/model-0002.params"
2020-02-24 20:00:42,069 [INFO]  Epoch[2] Validation-cross-entropy=3.567904
2020-02-24 20:00:42,071 [INFO]  Epoch[2] Validation-CC_Money-accuracy=0.000000
2020-02-24 20:00:42,130 [INFO]  Epoch[3] Batch [0-9]	Speed: 2667.47 samples/sec	cross-entropy=2.169875	CC_Money-accuracy=0.000000
2020-02-24 20:00:42,170 [INFO]  Epoch[3] Train-cross-entropy=2.029686
2020-02-24 20:00:42,171 [INFO]  Epoch[3] Train-CC_Money-accuracy=0.000000
2020-02-24 20:00:42,172 [INFO]  Epoch[3] Time cost=0.100
2020-02-24 20:00:42,174 [INFO]  Saved checkpoint to "model/test_4_CC_Money_imputer_many/model-0003.params"
2020-02-24 20:00:42,183 [INFO]  Epoch[3] Validation-cross-entropy=2.182950
2020-02-24 20:00:42,184 [INFO]  Epoch[3] Validation-CC_Money-accuracy=0.000000
2020-02-24 20:00:42,239 [INFO]  Epoch[4] Batch [0-9]	Speed: 2986.29 samples/sec	cross-entropy=1.306862	CC_Money-accuracy=0.000000
2020-02-24 20:00:42,280 [INFO]  Epoch[4] Train-cross-entropy=1.257388
2020-02-24 20:00:42,282 [INFO]  Epoch[4] Train-CC_Money-accuracy=0.000000
2020-02-24 20:00:42,283 [INFO]  Epoch[4] Time cost=0.098
2020-02-24 20:00:42,286 [INFO]  Saved checkpoint to "model/test_4_CC_Money_imputer_many/model-0004.params"
2020-02-24 20:00:42,295 [INFO]  Epoch[4] Validation-cross-entropy=1.795316
2020-02-24 20:00:42,296 [INFO]  Epoch[4] Validation-CC_Money-accuracy=0.000000
2020-02-24 20:00:42,353 [INFO]  Epoch[5] Batch [0-9]	Speed: 2815.48 samples/sec	cross-entropy=0.979307	CC_Money-accuracy=0.000000
2020-02-24 20:00:42,392 [INFO]  Epoch[5] Train-cross-entropy=0.863373
2020-02-24 20:00:42,393 [INFO]  Epoch[5] Train-CC_Money-accuracy=0.000000
2020-02-24 20:00:42,394 [INFO]  Epoch[5] Time cost=0.097
2020-02-24 20:00:42,397 [INFO]  Saved checkpoint to "model/test_4_CC_Money_imputer_many/model-0005.params"
2020-02-24 20:00:42,405 [INFO]  Epoch[5] Validation-cross-entropy=1.522962
2020-02-24 20:00:42,407 [INFO]  Epoch[5] Validation-CC_Money-accuracy=0.000000
2020-02-24 20:00:42,460 [INFO]  Epoch[6] Batch [0-9]	Speed: 3042.32 samples/sec	cross-entropy=0.767812	CC_Money-accuracy=0.000000
2020-02-24 20:00:42,498 [INFO]  Epoch[6] Train-cross-entropy=0.658366
2020-02-24 20:00:42,500 [INFO]  Epoch[6] Train-CC_Money-accuracy=0.000000
2020-02-24 20:00:42,500 [INFO]  Epoch[6] Time cost=0.093
2020-02-24 20:00:42,503 [INFO]  Saved checkpoint to "model/test_4_CC_Money_imputer_many/model-0006.params"
2020-02-24 20:00:42,512 [INFO]  Epoch[6] Validation-cross-entropy=1.639926
2020-02-24 20:00:42,513 [INFO]  Epoch[6] Validation-CC_Money-accuracy=0.000000
2020-02-24 20:00:42,574 [INFO]  Epoch[7] Batch [0-9]	Speed: 2587.96 samples/sec	cross-entropy=0.674632	CC_Money-accuracy=0.000000
2020-02-24 20:00:42,613 [INFO]  Epoch[7] Train-cross-entropy=0.563083
2020-02-24 20:00:42,615 [INFO]  Epoch[7] Train-CC_Money-accuracy=0.000000
2020-02-24 20:00:42,616 [INFO]  Epoch[7] Time cost=0.102
2020-02-24 20:00:42,619 [INFO]  Saved checkpoint to "model/test_4_CC_Money_imputer_many/model-0007.params"
2020-02-24 20:00:42,627 [INFO]  Epoch[7] Validation-cross-entropy=1.463989
2020-02-24 20:00:42,629 [INFO]  Epoch[7] Validation-CC_Money-accuracy=0.000000
2020-02-24 20:00:42,695 [INFO]  Epoch[8] Batch [0-9]	Speed: 2396.03 samples/sec	cross-entropy=0.686075	CC_Money-accuracy=0.000000
2020-02-24 20:00:42,746 [INFO]  Epoch[8] Train-cross-entropy=0.564463
2020-02-24 20:00:42,747 [INFO]  Epoch[8] Train-CC_Money-accuracy=0.000000
2020-02-24 20:00:42,748 [INFO]  Epoch[8] Time cost=0.118
2020-02-24 20:00:42,750 [INFO]  Saved checkpoint to "model/test_4_CC_Money_imputer_many/model-0008.params"
2020-02-24 20:00:42,763 [INFO]  Epoch[8] Validation-cross-entropy=1.861691
2020-02-24 20:00:42,764 [INFO]  Epoch[8] Validation-CC_Money-accuracy=0.000000
2020-02-24 20:00:42,832 [INFO]  Epoch[9] Batch [0-9]	Speed: 2478.03 samples/sec	cross-entropy=0.729016	CC_Money-accuracy=0.000000
2020-02-24 20:00:42,877 [INFO]  Epoch[9] Train-cross-entropy=0.671436
2020-02-24 20:00:42,878 [INFO]  Epoch[9] Train-CC_Money-accuracy=0.000000
2020-02-24 20:00:42,879 [INFO]  Epoch[9] Time cost=0.113
2020-02-24 20:00:42,881 [INFO]  Saved checkpoint to "model/test_4_CC_Money_imputer_many/model-0009.params"
2020-02-24 20:00:42,894 [INFO]  Epoch[9] Validation-cross-entropy=1.759170
2020-02-24 20:00:42,895 [INFO]  Epoch[9] Validation-CC_Money-accuracy=0.000000
2020-02-24 20:00:42,970 [INFO]  Epoch[10] Batch [0-9]	Speed: 2207.14 samples/sec	cross-entropy=0.842678	CC_Money-accuracy=0.000000
2020-02-24 20:00:43,017 [INFO]  Epoch[10] Train-cross-entropy=0.569221
2020-02-24 20:00:43,018 [INFO]  Epoch[10] Train-CC_Money-accuracy=0.000000
2020-02-24 20:00:43,019 [INFO]  Epoch[10] Time cost=0.123
2020-02-24 20:00:43,022 [INFO]  Saved checkpoint to "model/test_4_CC_Money_imputer_many/model-0010.params"
2020-02-24 20:00:43,030 [INFO]  Epoch[10] Validation-cross-entropy=1.678229
2020-02-24 20:00:43,031 [INFO]  Epoch[10] Validation-CC_Money-accuracy=0.000000
2020-02-24 20:00:43,085 [INFO]  Epoch[11] Batch [0-9]	Speed: 3001.16 samples/sec	cross-entropy=0.887785	CC_Money-accuracy=0.000000
2020-02-24 20:00:43,125 [INFO]  Epoch[11] Train-cross-entropy=1.183207
2020-02-24 20:00:43,126 [INFO]  Epoch[11] Train-CC_Money-accuracy=0.000000
2020-02-24 20:00:43,127 [INFO]  Epoch[11] Time cost=0.095
2020-02-24 20:00:43,130 [INFO]  Saved checkpoint to "model/test_4_CC_Money_imputer_many/model-0011.params"
2020-02-24 20:00:43,138 [INFO]  Epoch[11] Validation-cross-entropy=1.456450
2020-02-24 20:00:43,139 [INFO]  Epoch[11] Validation-CC_Money-accuracy=0.000000
2020-02-24 20:00:43,205 [INFO]  Epoch[12] Batch [0-9]	Speed: 2400.98 samples/sec	cross-entropy=0.795156	CC_Money-accuracy=0.000000
2020-02-24 20:00:43,248 [INFO]  Epoch[12] Train-cross-entropy=1.499917
2020-02-24 20:00:43,249 [INFO]  Epoch[12] Train-CC_Money-accuracy=0.000000
2020-02-24 20:00:43,250 [INFO]  Epoch[12] Time cost=0.110
2020-02-24 20:00:43,253 [INFO]  Saved checkpoint to "model/test_4_CC_Money_imputer_many/model-0012.params"
2020-02-24 20:00:43,261 [INFO]  Epoch[12] Validation-cross-entropy=1.628807
2020-02-24 20:00:43,262 [INFO]  Epoch[12] Validation-CC_Money-accuracy=0.000000
2020-02-24 20:00:43,328 [INFO]  Epoch[13] Batch [0-9]	Speed: 2393.59 samples/sec	cross-entropy=1.052808	CC_Money-accuracy=0.000000
2020-02-24 20:00:43,372 [INFO]  Epoch[13] Train-cross-entropy=1.435487
2020-02-24 20:00:43,373 [INFO]  Epoch[13] Train-CC_Money-accuracy=0.000000
2020-02-24 20:00:43,374 [INFO]  Epoch[13] Time cost=0.111
2020-02-24 20:00:43,377 [INFO]  Saved checkpoint to "model/test_4_CC_Money_imputer_many/model-0013.params"
2020-02-24 20:00:43,385 [INFO]  Epoch[13] Validation-cross-entropy=1.541085
2020-02-24 20:00:43,386 [INFO]  Epoch[13] Validation-CC_Money-accuracy=0.000000
2020-02-24 20:00:43,452 [INFO]  Epoch[14] Batch [0-9]	Speed: 2420.09 samples/sec	cross-entropy=1.585266	CC_Money-accuracy=0.000000
2020-02-24 20:00:43,494 [INFO]  Epoch[14] Train-cross-entropy=1.319889
2020-02-24 20:00:43,495 [INFO]  Epoch[14] Train-CC_Money-accuracy=0.000000
2020-02-24 20:00:43,496 [INFO]  Epoch[14] Time cost=0.108
2020-02-24 20:00:43,498 [INFO]  Saved checkpoint to "model/test_4_CC_Money_imputer_many/model-0014.params"
2020-02-24 20:00:43,507 [INFO]  Epoch[14] Validation-cross-entropy=2.414057
2020-02-24 20:00:43,508 [INFO]  Epoch[14] Validation-CC_Money-accuracy=0.000000
2020-02-24 20:00:43,567 [INFO]  Epoch[15] Batch [0-9]	Speed: 2698.95 samples/sec	cross-entropy=1.090648	CC_Money-accuracy=0.000000
2020-02-24 20:00:43,617 [INFO]  Epoch[15] Train-cross-entropy=1.115921
2020-02-24 20:00:43,618 [INFO]  Epoch[15] Train-CC_Money-accuracy=0.000000
2020-02-24 20:00:43,619 [INFO]  Epoch[15] Time cost=0.111
2020-02-24 20:00:43,624 [INFO]  Saved checkpoint to "model/test_4_CC_Money_imputer_many/model-0015.params"
2020-02-24 20:00:43,637 [INFO]  Epoch[15] Validation-cross-entropy=2.498611
2020-02-24 20:00:43,639 [INFO]  Epoch[15] Validation-CC_Money-accuracy=0.000000
2020-02-24 20:00:43,706 [INFO]  Epoch[16] Batch [0-9]	Speed: 2544.91 samples/sec	cross-entropy=1.106556	CC_Money-accuracy=0.000000
2020-02-24 20:00:43,755 [INFO]  Epoch[16] Train-cross-entropy=1.181708
2020-02-24 20:00:43,756 [INFO]  Epoch[16] Train-CC_Money-accuracy=0.000000
2020-02-24 20:00:43,760 [INFO]  Epoch[16] Time cost=0.118
2020-02-24 20:00:43,765 [INFO]  Saved checkpoint to "model/test_4_CC_Money_imputer_many/model-0016.params"
2020-02-24 20:00:43,779 [INFO]  No improvement detected for 5 epochs compared to 1.4564499855041504 last error obtained: 2.4582521319389343, stopping here
2020-02-24 20:00:43,781 [INFO]  
========== done (2.0629851818084717 s) fit model
