# Supplementary material for: The two types of society: Computationally revealing recurrent social formations and their evolutionary trajectories
Source: PLoS One. 2020 May 13;15(5):e0232609. doi: 10.1371/journal.pone.0232609 (PMC7219743; doi:10.1371/journal.pone.0232609)
Supplement: S2 File — We include our Python 3 program that begins with the original, untampered Seshat database and performs the entire process of turning it into Shiny Seshat (including all error correction, Complexity Characteristic creation, imputation of missing values, etc.). (ZIP) [file pone.0232609.s004.zip › model/Measurement_of_time_imputer/imputer.log]

2019-09-01 13:05:10,825 [INFO]  
========== start: fit model
2019-09-01 13:05:10,828 [WARNING]  Already bound, ignoring bind()
2019-09-01 13:05:10,973 [INFO]  Epoch[0] Batch [0-29]	Speed: 3355.76 samples/sec	cross-entropy=5.296379	Measurement_of_time-accuracy=0.000000
2019-09-01 13:05:11,130 [INFO]  Epoch[0] Train-cross-entropy=2.597241
2019-09-01 13:05:11,131 [INFO]  Epoch[0] Train-Measurement_of_time-accuracy=0.000000
2019-09-01 13:05:11,132 [INFO]  Epoch[0] Time cost=0.302
2019-09-01 13:05:11,135 [INFO]  Saved checkpoint to "model/Measurement_of_time_imputer/model-0000.params"
2019-09-01 13:05:11,173 [INFO]  Epoch[0] Validation-cross-entropy=1.442881
2019-09-01 13:05:11,175 [INFO]  Epoch[0] Validation-Measurement_of_time-accuracy=0.000000
2019-09-01 13:05:11,326 [INFO]  Epoch[1] Batch [0-29]	Speed: 3226.82 samples/sec	cross-entropy=1.302828	Measurement_of_time-accuracy=0.000000
2019-09-01 13:05:11,459 [INFO]  Epoch[1] Train-cross-entropy=1.392659
2019-09-01 13:05:11,460 [INFO]  Epoch[1] Train-Measurement_of_time-accuracy=0.000000
2019-09-01 13:05:11,461 [INFO]  Epoch[1] Time cost=0.286
2019-09-01 13:05:11,464 [INFO]  Saved checkpoint to "model/Measurement_of_time_imputer/model-0001.params"
2019-09-01 13:05:11,492 [INFO]  Epoch[1] Validation-cross-entropy=1.337126
2019-09-01 13:05:11,493 [INFO]  Epoch[1] Validation-Measurement_of_time-accuracy=0.000000
2019-09-01 13:05:11,655 [INFO]  Epoch[2] Batch [0-29]	Speed: 2967.12 samples/sec	cross-entropy=0.919330	Measurement_of_time-accuracy=0.000000
2019-09-01 13:05:11,788 [INFO]  Epoch[2] Train-cross-entropy=0.963621
2019-09-01 13:05:11,790 [INFO]  Epoch[2] Train-Measurement_of_time-accuracy=0.000000
2019-09-01 13:05:11,791 [INFO]  Epoch[2] Time cost=0.297
2019-09-01 13:05:11,794 [INFO]  Saved checkpoint to "model/Measurement_of_time_imputer/model-0002.params"
2019-09-01 13:05:11,833 [INFO]  Epoch[2] Validation-cross-entropy=1.450541
2019-09-01 13:05:11,834 [INFO]  Epoch[2] Validation-Measurement_of_time-accuracy=0.000000
2019-09-01 13:05:11,977 [INFO]  Epoch[3] Batch [0-29]	Speed: 3420.17 samples/sec	cross-entropy=0.737670	Measurement_of_time-accuracy=0.000000
2019-09-01 13:05:12,124 [INFO]  Epoch[3] Train-cross-entropy=0.876216
2019-09-01 13:05:12,125 [INFO]  Epoch[3] Train-Measurement_of_time-accuracy=0.000000
2019-09-01 13:05:12,127 [INFO]  Epoch[3] Time cost=0.291
2019-09-01 13:05:12,130 [INFO]  Saved checkpoint to "model/Measurement_of_time_imputer/model-0003.params"
2019-09-01 13:05:12,158 [INFO]  Epoch[3] Validation-cross-entropy=1.687661
2019-09-01 13:05:12,159 [INFO]  Epoch[3] Validation-Measurement_of_time-accuracy=0.000000
2019-09-01 13:05:12,299 [INFO]  Epoch[4] Batch [0-29]	Speed: 3453.02 samples/sec	cross-entropy=0.651736	Measurement_of_time-accuracy=0.000000
2019-09-01 13:05:12,447 [INFO]  Epoch[4] Train-cross-entropy=0.611690
2019-09-01 13:05:12,448 [INFO]  Epoch[4] Train-Measurement_of_time-accuracy=0.000000
2019-09-01 13:05:12,450 [INFO]  Epoch[4] Time cost=0.290
2019-09-01 13:05:12,453 [INFO]  Saved checkpoint to "model/Measurement_of_time_imputer/model-0004.params"
2019-09-01 13:05:12,481 [INFO]  Epoch[4] Validation-cross-entropy=1.544576
2019-09-01 13:05:12,482 [INFO]  Epoch[4] Validation-Measurement_of_time-accuracy=0.000000
2019-09-01 13:05:12,627 [INFO]  Epoch[5] Batch [0-29]	Speed: 3345.06 samples/sec	cross-entropy=0.541624	Measurement_of_time-accuracy=0.000000
2019-09-01 13:05:12,758 [INFO]  Epoch[5] Train-cross-entropy=0.377893
2019-09-01 13:05:12,759 [INFO]  Epoch[5] Train-Measurement_of_time-accuracy=0.000000
2019-09-01 13:05:12,760 [INFO]  Epoch[5] Time cost=0.277
2019-09-01 13:05:12,763 [INFO]  Saved checkpoint to "model/Measurement_of_time_imputer/model-0005.params"
2019-09-01 13:05:12,791 [INFO]  Epoch[5] Validation-cross-entropy=1.378430
2019-09-01 13:05:12,792 [INFO]  Epoch[5] Validation-Measurement_of_time-accuracy=0.000000
2019-09-01 13:05:12,936 [INFO]  Epoch[6] Batch [0-29]	Speed: 3351.64 samples/sec	cross-entropy=0.479489	Measurement_of_time-accuracy=0.000000
2019-09-01 13:05:13,101 [INFO]  Epoch[6] Train-cross-entropy=0.485540
2019-09-01 13:05:13,102 [INFO]  Epoch[6] Train-Measurement_of_time-accuracy=0.000000
2019-09-01 13:05:13,104 [INFO]  Epoch[6] Time cost=0.311
2019-09-01 13:05:13,110 [INFO]  Saved checkpoint to "model/Measurement_of_time_imputer/model-0006.params"
2019-09-01 13:05:13,149 [INFO]  Epoch[6] Validation-cross-entropy=0.702250
2019-09-01 13:05:13,151 [INFO]  Epoch[6] Validation-Measurement_of_time-accuracy=0.000000
2019-09-01 13:05:13,324 [INFO]  Epoch[7] Batch [0-29]	Speed: 2820.01 samples/sec	cross-entropy=0.279986	Measurement_of_time-accuracy=0.000000
2019-09-01 13:05:13,560 [INFO]  Epoch[7] Train-cross-entropy=0.277782
2019-09-01 13:05:13,563 [INFO]  Epoch[7] Train-Measurement_of_time-accuracy=0.000000
2019-09-01 13:05:13,564 [INFO]  Epoch[7] Time cost=0.412
2019-09-01 13:05:13,569 [INFO]  Saved checkpoint to "model/Measurement_of_time_imputer/model-0007.params"
2019-09-01 13:05:13,618 [INFO]  Epoch[7] Validation-cross-entropy=0.870990
2019-09-01 13:05:13,620 [INFO]  Epoch[7] Validation-Measurement_of_time-accuracy=0.000000
2019-09-01 13:05:13,804 [INFO]  Epoch[8] Batch [0-29]	Speed: 2690.95 samples/sec	cross-entropy=0.237106	Measurement_of_time-accuracy=0.000000
2019-09-01 13:05:13,959 [INFO]  Epoch[8] Train-cross-entropy=0.173562
2019-09-01 13:05:13,961 [INFO]  Epoch[8] Train-Measurement_of_time-accuracy=0.000000
2019-09-01 13:05:13,962 [INFO]  Epoch[8] Time cost=0.341
2019-09-01 13:05:13,965 [INFO]  Saved checkpoint to "model/Measurement_of_time_imputer/model-0008.params"
2019-09-01 13:05:13,995 [INFO]  Epoch[8] Validation-cross-entropy=0.404396
2019-09-01 13:05:13,997 [INFO]  Epoch[8] Validation-Measurement_of_time-accuracy=0.000000
2019-09-01 13:05:14,144 [INFO]  Epoch[9] Batch [0-29]	Speed: 3278.47 samples/sec	cross-entropy=0.116469	Measurement_of_time-accuracy=0.000000
2019-09-01 13:05:14,280 [INFO]  Epoch[9] Train-cross-entropy=0.105270
2019-09-01 13:05:14,282 [INFO]  Epoch[9] Train-Measurement_of_time-accuracy=0.000000
2019-09-01 13:05:14,283 [INFO]  Epoch[9] Time cost=0.285
2019-09-01 13:05:14,286 [INFO]  Saved checkpoint to "model/Measurement_of_time_imputer/model-0009.params"
2019-09-01 13:05:14,316 [INFO]  Epoch[9] Validation-cross-entropy=0.292246
2019-09-01 13:05:14,317 [INFO]  Epoch[9] Validation-Measurement_of_time-accuracy=0.000000
2019-09-01 13:05:14,466 [INFO]  Epoch[10] Batch [0-29]	Speed: 3265.82 samples/sec	cross-entropy=0.085240	Measurement_of_time-accuracy=0.000000
2019-09-01 13:05:14,602 [INFO]  Epoch[10] Train-cross-entropy=0.077142
2019-09-01 13:05:14,604 [INFO]  Epoch[10] Train-Measurement_of_time-accuracy=0.000000
2019-09-01 13:05:14,605 [INFO]  Epoch[10] Time cost=0.286
2019-09-01 13:05:14,608 [INFO]  Saved checkpoint to "model/Measurement_of_time_imputer/model-0010.params"
2019-09-01 13:05:14,637 [INFO]  Epoch[10] Validation-cross-entropy=0.211469
2019-09-01 13:05:14,639 [INFO]  Epoch[10] Validation-Measurement_of_time-accuracy=0.000000
2019-09-01 13:05:14,790 [INFO]  Epoch[11] Batch [0-29]	Speed: 3196.70 samples/sec	cross-entropy=0.067005	Measurement_of_time-accuracy=0.000000
2019-09-01 13:05:14,925 [INFO]  Epoch[11] Train-cross-entropy=0.069971
2019-09-01 13:05:14,926 [INFO]  Epoch[11] Train-Measurement_of_time-accuracy=0.000000
2019-09-01 13:05:14,927 [INFO]  Epoch[11] Time cost=0.287
2019-09-01 13:05:14,930 [INFO]  Saved checkpoint to "model/Measurement_of_time_imputer/model-0011.params"
2019-09-01 13:05:14,959 [INFO]  Epoch[11] Validation-cross-entropy=0.188162
2019-09-01 13:05:14,961 [INFO]  Epoch[11] Validation-Measurement_of_time-accuracy=0.000000
2019-09-01 13:05:15,115 [INFO]  Epoch[12] Batch [0-29]	Speed: 3119.69 samples/sec	cross-entropy=0.054107	Measurement_of_time-accuracy=0.000000
2019-09-01 13:05:15,248 [INFO]  Epoch[12] Train-cross-entropy=0.054166
2019-09-01 13:05:15,250 [INFO]  Epoch[12] Train-Measurement_of_time-accuracy=0.000000
2019-09-01 13:05:15,251 [INFO]  Epoch[12] Time cost=0.289
2019-09-01 13:05:15,254 [INFO]  Saved checkpoint to "model/Measurement_of_time_imputer/model-0012.params"
2019-09-01 13:05:15,283 [INFO]  Epoch[12] Validation-cross-entropy=0.157412
2019-09-01 13:05:15,284 [INFO]  Epoch[12] Validation-Measurement_of_time-accuracy=0.000000
2019-09-01 13:05:15,440 [INFO]  Epoch[13] Batch [0-29]	Speed: 3085.07 samples/sec	cross-entropy=0.048668	Measurement_of_time-accuracy=0.000000
2019-09-01 13:05:15,573 [INFO]  Epoch[13] Train-cross-entropy=0.054250
2019-09-01 13:05:15,574 [INFO]  Epoch[13] Train-Measurement_of_time-accuracy=0.000000
2019-09-01 13:05:15,575 [INFO]  Epoch[13] Time cost=0.290
2019-09-01 13:05:15,578 [INFO]  Saved checkpoint to "model/Measurement_of_time_imputer/model-0013.params"
2019-09-01 13:05:15,607 [INFO]  Epoch[13] Validation-cross-entropy=0.120728
2019-09-01 13:05:15,608 [INFO]  Epoch[13] Validation-Measurement_of_time-accuracy=0.000000
2019-09-01 13:05:15,759 [INFO]  Epoch[14] Batch [0-29]	Speed: 3212.31 samples/sec	cross-entropy=0.047034	Measurement_of_time-accuracy=0.000000
2019-09-01 13:05:15,932 [INFO]  Epoch[14] Train-cross-entropy=0.040837
2019-09-01 13:05:15,934 [INFO]  Epoch[14] Train-Measurement_of_time-accuracy=0.000000
2019-09-01 13:05:15,935 [INFO]  Epoch[14] Time cost=0.325
2019-09-01 13:05:15,937 [INFO]  Saved checkpoint to "model/Measurement_of_time_imputer/model-0014.params"
2019-09-01 13:05:15,979 [INFO]  Epoch[14] Validation-cross-entropy=0.124468
2019-09-01 13:05:15,980 [INFO]  Epoch[14] Validation-Measurement_of_time-accuracy=0.000000
2019-09-01 13:05:16,141 [INFO]  Epoch[15] Batch [0-29]	Speed: 3014.27 samples/sec	cross-entropy=0.036927	Measurement_of_time-accuracy=0.000000
2019-09-01 13:05:16,284 [INFO]  Epoch[15] Train-cross-entropy=0.033090
2019-09-01 13:05:16,285 [INFO]  Epoch[15] Train-Measurement_of_time-accuracy=0.000000
2019-09-01 13:05:16,286 [INFO]  Epoch[15] Time cost=0.305
2019-09-01 13:05:16,289 [INFO]  Saved checkpoint to "model/Measurement_of_time_imputer/model-0015.params"
2019-09-01 13:05:16,322 [INFO]  Epoch[15] Validation-cross-entropy=0.089902
2019-09-01 13:05:16,324 [INFO]  Epoch[15] Validation-Measurement_of_time-accuracy=0.000000
2019-09-01 13:05:16,486 [INFO]  Epoch[16] Batch [0-29]	Speed: 2977.99 samples/sec	cross-entropy=0.034427	Measurement_of_time-accuracy=0.000000
2019-09-01 13:05:16,620 [INFO]  Epoch[16] Train-cross-entropy=0.029252
2019-09-01 13:05:16,622 [INFO]  Epoch[16] Train-Measurement_of_time-accuracy=0.000000
2019-09-01 13:05:16,623 [INFO]  Epoch[16] Time cost=0.297
2019-09-01 13:05:16,626 [INFO]  Saved checkpoint to "model/Measurement_of_time_imputer/model-0016.params"
2019-09-01 13:05:16,655 [INFO]  Epoch[16] Validation-cross-entropy=0.087948
2019-09-01 13:05:16,656 [INFO]  Epoch[16] Validation-Measurement_of_time-accuracy=0.000000
2019-09-01 13:05:16,802 [INFO]  Epoch[17] Batch [0-29]	Speed: 3310.07 samples/sec	cross-entropy=0.027612	Measurement_of_time-accuracy=0.000000
2019-09-01 13:05:16,965 [INFO]  Epoch[17] Train-cross-entropy=0.023885
2019-09-01 13:05:16,967 [INFO]  Epoch[17] Train-Measurement_of_time-accuracy=0.000000
2019-09-01 13:05:16,968 [INFO]  Epoch[17] Time cost=0.311
2019-09-01 13:05:16,971 [INFO]  Saved checkpoint to "model/Measurement_of_time_imputer/model-0017.params"
2019-09-01 13:05:17,006 [INFO]  Epoch[17] Validation-cross-entropy=0.076141
2019-09-01 13:05:17,008 [INFO]  Epoch[17] Validation-Measurement_of_time-accuracy=0.000000
2019-09-01 13:05:17,171 [INFO]  Epoch[18] Batch [0-29]	Speed: 2987.71 samples/sec	cross-entropy=0.026875	Measurement_of_time-accuracy=0.000000
2019-09-01 13:05:17,305 [INFO]  Epoch[18] Train-cross-entropy=0.022847
2019-09-01 13:05:17,306 [INFO]  Epoch[18] Train-Measurement_of_time-accuracy=0.000000
2019-09-01 13:05:17,307 [INFO]  Epoch[18] Time cost=0.298
2019-09-01 13:05:17,310 [INFO]  Saved checkpoint to "model/Measurement_of_time_imputer/model-0018.params"
2019-09-01 13:05:17,341 [INFO]  Epoch[18] Validation-cross-entropy=0.066483
2019-09-01 13:05:17,342 [INFO]  Epoch[18] Validation-Measurement_of_time-accuracy=0.000000
2019-09-01 13:05:17,505 [INFO]  Epoch[19] Batch [0-29]	Speed: 2990.02 samples/sec	cross-entropy=0.021856	Measurement_of_time-accuracy=0.000000
2019-09-01 13:05:17,651 [INFO]  Epoch[19] Train-cross-entropy=0.023585
2019-09-01 13:05:17,653 [INFO]  Epoch[19] Train-Measurement_of_time-accuracy=0.000000
2019-09-01 13:05:17,655 [INFO]  Epoch[19] Time cost=0.311
2019-09-01 13:05:17,658 [INFO]  Saved checkpoint to "model/Measurement_of_time_imputer/model-0019.params"
2019-09-01 13:05:17,692 [INFO]  Epoch[19] Validation-cross-entropy=0.067805
2019-09-01 13:05:17,693 [INFO]  Epoch[19] Validation-Measurement_of_time-accuracy=0.000000
2019-09-01 13:05:17,852 [INFO]  Epoch[20] Batch [0-29]	Speed: 3041.08 samples/sec	cross-entropy=0.027789	Measurement_of_time-accuracy=0.000000
2019-09-01 13:05:17,993 [INFO]  Epoch[20] Train-cross-entropy=0.025859
2019-09-01 13:05:17,994 [INFO]  Epoch[20] Train-Measurement_of_time-accuracy=0.000000
2019-09-01 13:05:17,995 [INFO]  Epoch[20] Time cost=0.300
2019-09-01 13:05:17,998 [INFO]  Saved checkpoint to "model/Measurement_of_time_imputer/model-0020.params"
2019-09-01 13:05:18,027 [INFO]  Epoch[20] Validation-cross-entropy=0.047233
2019-09-01 13:05:18,028 [INFO]  Epoch[20] Validation-Measurement_of_time-accuracy=0.000000
2019-09-01 13:05:18,183 [INFO]  Epoch[21] Batch [0-29]	Speed: 3117.33 samples/sec	cross-entropy=0.022222	Measurement_of_time-accuracy=0.000000
2019-09-01 13:05:18,334 [INFO]  Epoch[21] Train-cross-entropy=0.050690
2019-09-01 13:05:18,335 [INFO]  Epoch[21] Train-Measurement_of_time-accuracy=0.000000
2019-09-01 13:05:18,336 [INFO]  Epoch[21] Time cost=0.307
2019-09-01 13:05:18,339 [INFO]  Saved checkpoint to "model/Measurement_of_time_imputer/model-0021.params"
2019-09-01 13:05:18,368 [INFO]  Epoch[21] Validation-cross-entropy=0.120443
2019-09-01 13:05:18,369 [INFO]  Epoch[21] Validation-Measurement_of_time-accuracy=0.000000
2019-09-01 13:05:18,525 [INFO]  Epoch[22] Batch [0-29]	Speed: 3110.55 samples/sec	cross-entropy=0.051627	Measurement_of_time-accuracy=0.000000
2019-09-01 13:05:18,661 [INFO]  Epoch[22] Train-cross-entropy=0.061081
2019-09-01 13:05:18,662 [INFO]  Epoch[22] Train-Measurement_of_time-accuracy=0.000000
2019-09-01 13:05:18,663 [INFO]  Epoch[22] Time cost=0.293
2019-09-01 13:05:18,667 [INFO]  Saved checkpoint to "model/Measurement_of_time_imputer/model-0022.params"
2019-09-01 13:05:18,699 [INFO]  Epoch[22] Validation-cross-entropy=0.082156
2019-09-01 13:05:18,700 [INFO]  Epoch[22] Validation-Measurement_of_time-accuracy=0.000000
2019-09-01 13:05:18,851 [INFO]  Epoch[23] Batch [0-29]	Speed: 3225.70 samples/sec	cross-entropy=0.039589	Measurement_of_time-accuracy=0.000000
2019-09-01 13:05:18,990 [INFO]  Epoch[23] Train-cross-entropy=0.056136
2019-09-01 13:05:18,991 [INFO]  Epoch[23] Train-Measurement_of_time-accuracy=0.000000
2019-09-01 13:05:18,992 [INFO]  Epoch[23] Time cost=0.291
2019-09-01 13:05:18,996 [INFO]  Saved checkpoint to "model/Measurement_of_time_imputer/model-0023.params"
2019-09-01 13:05:19,029 [INFO]  Epoch[23] Validation-cross-entropy=0.124394
2019-09-01 13:05:19,031 [INFO]  Epoch[23] Validation-Measurement_of_time-accuracy=0.000000
2019-09-01 13:05:19,180 [INFO]  Epoch[24] Batch [0-29]	Speed: 3257.22 samples/sec	cross-entropy=0.047961	Measurement_of_time-accuracy=0.000000
2019-09-01 13:05:19,318 [INFO]  Epoch[24] Train-cross-entropy=0.055495
2019-09-01 13:05:19,319 [INFO]  Epoch[24] Train-Measurement_of_time-accuracy=0.000000
2019-09-01 13:05:19,320 [INFO]  Epoch[24] Time cost=0.288
2019-09-01 13:05:19,323 [INFO]  Saved checkpoint to "model/Measurement_of_time_imputer/model-0024.params"
2019-09-01 13:05:19,356 [INFO]  Epoch[24] Validation-cross-entropy=0.063925
2019-09-01 13:05:19,358 [INFO]  Epoch[24] Validation-Measurement_of_time-accuracy=0.000000
2019-09-01 13:05:19,508 [INFO]  Epoch[25] Batch [0-29]	Speed: 3236.16 samples/sec	cross-entropy=0.039133	Measurement_of_time-accuracy=0.000000
2019-09-01 13:05:19,681 [INFO]  Epoch[25] Train-cross-entropy=0.095774
2019-09-01 13:05:19,683 [INFO]  Epoch[25] Train-Measurement_of_time-accuracy=0.000000
2019-09-01 13:05:19,684 [INFO]  Epoch[25] Time cost=0.324
2019-09-01 13:05:19,687 [INFO]  Saved checkpoint to "model/Measurement_of_time_imputer/model-0025.params"
2019-09-01 13:05:19,716 [INFO]  No improvement detected for 5 epochs compared to 0.04723314102739096 last error obtained: 0.19513660882200515, stopping here
2019-09-01 13:05:19,717 [INFO]  
========== done (8.892011404037476 s) fit model
2019-09-01 13:05:23,879 [INFO]  
========== start: fit model
2019-09-01 13:05:23,881 [WARNING]  Already bound, ignoring bind()
2019-09-01 13:05:24,033 [INFO]  Epoch[0] Batch [0-30]	Speed: 3316.79 samples/sec	cross-entropy=5.740567	Measurement_of_length-accuracy=0.000000
2019-09-01 13:05:24,177 [INFO]  Epoch[0] Train-cross-entropy=2.021461
2019-09-01 13:05:24,178 [INFO]  Epoch[0] Train-Measurement_of_length-accuracy=0.000000
2019-09-01 13:05:24,179 [INFO]  Epoch[0] Time cost=0.296
2019-09-01 13:05:24,182 [INFO]  Saved checkpoint to "model/Measurement_of_length_imputer/model-0000.params"
2019-09-01 13:05:24,212 [INFO]  Epoch[0] Validation-cross-entropy=0.897672
2019-09-01 13:05:24,213 [INFO]  Epoch[0] Validation-Measurement_of_length-accuracy=0.000000
2019-09-01 13:05:24,376 [INFO]  Epoch[1] Batch [0-30]	Speed: 3067.88 samples/sec	cross-entropy=1.404765	Measurement_of_length-accuracy=0.000000
2019-09-01 13:05:24,508 [INFO]  Epoch[1] Train-cross-entropy=0.734354
2019-09-01 13:05:24,509 [INFO]  Epoch[1] Train-Measurement_of_length-accuracy=0.000000
2019-09-01 13:05:24,510 [INFO]  Epoch[1] Time cost=0.296
2019-09-01 13:05:24,513 [INFO]  Saved checkpoint to "model/Measurement_of_length_imputer/model-0001.params"
2019-09-01 13:05:24,542 [INFO]  Epoch[1] Validation-cross-entropy=0.536816
2019-09-01 13:05:24,544 [INFO]  Epoch[1] Validation-Measurement_of_length-accuracy=0.000000
2019-09-01 13:05:24,698 [INFO]  Epoch[2] Batch [0-30]	Speed: 3248.55 samples/sec	cross-entropy=0.793448	Measurement_of_length-accuracy=0.000000
2019-09-01 13:05:24,830 [INFO]  Epoch[2] Train-cross-entropy=0.504691
2019-09-01 13:05:24,832 [INFO]  Epoch[2] Train-Measurement_of_length-accuracy=0.000000
2019-09-01 13:05:24,833 [INFO]  Epoch[2] Time cost=0.288
2019-09-01 13:05:24,836 [INFO]  Saved checkpoint to "model/Measurement_of_length_imputer/model-0002.params"
2019-09-01 13:05:24,865 [INFO]  Epoch[2] Validation-cross-entropy=0.462167
2019-09-01 13:05:24,867 [INFO]  Epoch[2] Validation-Measurement_of_length-accuracy=0.000000
2019-09-01 13:05:25,045 [INFO]  Epoch[3] Batch [0-30]	Speed: 2778.17 samples/sec	cross-entropy=0.750092	Measurement_of_length-accuracy=0.000000
2019-09-01 13:05:25,184 [INFO]  Epoch[3] Train-cross-entropy=0.595627
2019-09-01 13:05:25,185 [INFO]  Epoch[3] Train-Measurement_of_length-accuracy=0.000000
2019-09-01 13:05:25,186 [INFO]  Epoch[3] Time cost=0.319
2019-09-01 13:05:25,190 [INFO]  Saved checkpoint to "model/Measurement_of_length_imputer/model-0003.params"
2019-09-01 13:05:25,219 [INFO]  Epoch[3] Validation-cross-entropy=0.431573
2019-09-01 13:05:25,220 [INFO]  Epoch[3] Validation-Measurement_of_length-accuracy=0.000000
2019-09-01 13:05:25,393 [INFO]  Epoch[4] Batch [0-30]	Speed: 2885.46 samples/sec	cross-entropy=0.703560	Measurement_of_length-accuracy=0.000000
2019-09-01 13:05:25,528 [INFO]  Epoch[4] Train-cross-entropy=0.328649
2019-09-01 13:05:25,529 [INFO]  Epoch[4] Train-Measurement_of_length-accuracy=0.000000
2019-09-01 13:05:25,530 [INFO]  Epoch[4] Time cost=0.308
2019-09-01 13:05:25,533 [INFO]  Saved checkpoint to "model/Measurement_of_length_imputer/model-0004.params"
2019-09-01 13:05:25,563 [INFO]  Epoch[4] Validation-cross-entropy=0.454529
2019-09-01 13:05:25,564 [INFO]  Epoch[4] Validation-Measurement_of_length-accuracy=0.000000
2019-09-01 13:05:25,735 [INFO]  Epoch[5] Batch [0-30]	Speed: 2918.08 samples/sec	cross-entropy=0.564284	Measurement_of_length-accuracy=0.000000
2019-09-01 13:05:25,872 [INFO]  Epoch[5] Train-cross-entropy=0.325360
2019-09-01 13:05:25,873 [INFO]  Epoch[5] Train-Measurement_of_length-accuracy=0.000000
2019-09-01 13:05:25,874 [INFO]  Epoch[5] Time cost=0.309
2019-09-01 13:05:25,877 [INFO]  Saved checkpoint to "model/Measurement_of_length_imputer/model-0005.params"
2019-09-01 13:05:25,906 [INFO]  Epoch[5] Validation-cross-entropy=0.500977
2019-09-01 13:05:25,908 [INFO]  Epoch[5] Validation-Measurement_of_length-accuracy=0.000000
2019-09-01 13:05:26,061 [INFO]  Epoch[6] Batch [0-30]	Speed: 3253.98 samples/sec	cross-entropy=0.521946	Measurement_of_length-accuracy=0.000000
2019-09-01 13:05:26,196 [INFO]  Epoch[6] Train-cross-entropy=0.274619
2019-09-01 13:05:26,197 [INFO]  Epoch[6] Train-Measurement_of_length-accuracy=0.000000
2019-09-01 13:05:26,198 [INFO]  Epoch[6] Time cost=0.290
2019-09-01 13:05:26,201 [INFO]  Saved checkpoint to "model/Measurement_of_length_imputer/model-0006.params"
2019-09-01 13:05:26,242 [INFO]  Epoch[6] Validation-cross-entropy=0.500633
2019-09-01 13:05:26,243 [INFO]  Epoch[6] Validation-Measurement_of_length-accuracy=0.000000
2019-09-01 13:05:26,409 [INFO]  Epoch[7] Batch [0-30]	Speed: 3031.38 samples/sec	cross-entropy=0.481719	Measurement_of_length-accuracy=0.000000
2019-09-01 13:05:26,544 [INFO]  Epoch[7] Train-cross-entropy=0.259905
2019-09-01 13:05:26,545 [INFO]  Epoch[7] Train-Measurement_of_length-accuracy=0.000000
2019-09-01 13:05:26,546 [INFO]  Epoch[7] Time cost=0.302
2019-09-01 13:05:26,549 [INFO]  Saved checkpoint to "model/Measurement_of_length_imputer/model-0007.params"
2019-09-01 13:05:26,578 [INFO]  Epoch[7] Validation-cross-entropy=0.532727
2019-09-01 13:05:26,580 [INFO]  Epoch[7] Validation-Measurement_of_length-accuracy=0.000000
2019-09-01 13:05:26,729 [INFO]  Epoch[8] Batch [0-30]	Speed: 3343.93 samples/sec	cross-entropy=0.439350	Measurement_of_length-accuracy=0.000000
2019-09-01 13:05:26,878 [INFO]  Epoch[8] Train-cross-entropy=0.283659
2019-09-01 13:05:26,879 [INFO]  Epoch[8] Train-Measurement_of_length-accuracy=0.000000
2019-09-01 13:05:26,880 [INFO]  Epoch[8] Time cost=0.299
2019-09-01 13:05:26,883 [INFO]  Saved checkpoint to "model/Measurement_of_length_imputer/model-0008.params"
2019-09-01 13:05:26,913 [INFO]  No improvement detected for 5 epochs compared to 0.43157302109258516 last error obtained: 0.4876002778432199, stopping here
2019-09-01 13:05:26,914 [INFO]  
========== done (3.034353733062744 s) fit model
2019-09-01 13:05:31,188 [INFO]  
========== start: fit model
2019-09-01 13:05:31,189 [WARNING]  Already bound, ignoring bind()
2019-09-01 13:05:31,348 [INFO]  Epoch[0] Batch [0-28]	Speed: 2938.63 samples/sec	cross-entropy=5.493325	Measurement_of_volume-accuracy=0.000000
2019-09-01 13:05:31,481 [INFO]  Epoch[0] Train-cross-entropy=1.424840
2019-09-01 13:05:31,483 [INFO]  Epoch[0] Train-Measurement_of_volume-accuracy=0.000000
2019-09-01 13:05:31,484 [INFO]  Epoch[0] Time cost=0.293
2019-09-01 13:05:31,488 [INFO]  Saved checkpoint to "model/Measurement_of_volume_imputer/model-0000.params"
2019-09-01 13:05:31,520 [INFO]  Epoch[0] Validation-cross-entropy=0.609833
2019-09-01 13:05:31,522 [INFO]  Epoch[0] Validation-Measurement_of_volume-accuracy=0.000000
2019-09-01 13:05:31,701 [INFO]  Epoch[1] Batch [0-28]	Speed: 2611.94 samples/sec	cross-entropy=0.559070	Measurement_of_volume-accuracy=0.000000
2019-09-01 13:05:31,848 [INFO]  Epoch[1] Train-cross-entropy=0.394666
2019-09-01 13:05:31,849 [INFO]  Epoch[1] Train-Measurement_of_volume-accuracy=0.000000
2019-09-01 13:05:31,850 [INFO]  Epoch[1] Time cost=0.327
2019-09-01 13:05:31,853 [INFO]  Saved checkpoint to "model/Measurement_of_volume_imputer/model-0001.params"
2019-09-01 13:05:31,883 [INFO]  Epoch[1] Validation-cross-entropy=0.258248
2019-09-01 13:05:31,884 [INFO]  Epoch[1] Validation-Measurement_of_volume-accuracy=0.000000
2019-09-01 13:05:32,023 [INFO]  Epoch[2] Batch [0-28]	Speed: 3383.27 samples/sec	cross-entropy=0.269206	Measurement_of_volume-accuracy=0.000000
2019-09-01 13:05:32,160 [INFO]  Epoch[2] Train-cross-entropy=0.232402
2019-09-01 13:05:32,162 [INFO]  Epoch[2] Train-Measurement_of_volume-accuracy=0.000000
2019-09-01 13:05:32,163 [INFO]  Epoch[2] Time cost=0.277
2019-09-01 13:05:32,165 [INFO]  Saved checkpoint to "model/Measurement_of_volume_imputer/model-0002.params"
2019-09-01 13:05:32,197 [INFO]  Epoch[2] Validation-cross-entropy=0.179886
2019-09-01 13:05:32,198 [INFO]  Epoch[2] Validation-Measurement_of_volume-accuracy=0.000000
2019-09-01 13:05:32,356 [INFO]  Epoch[3] Batch [0-28]	Speed: 2976.23 samples/sec	cross-entropy=0.156611	Measurement_of_volume-accuracy=0.000000
2019-09-01 13:05:32,484 [INFO]  Epoch[3] Train-cross-entropy=0.163324
2019-09-01 13:05:32,485 [INFO]  Epoch[3] Train-Measurement_of_volume-accuracy=0.000000
2019-09-01 13:05:32,486 [INFO]  Epoch[3] Time cost=0.287
2019-09-01 13:05:32,489 [INFO]  Saved checkpoint to "model/Measurement_of_volume_imputer/model-0003.params"
2019-09-01 13:05:32,519 [INFO]  Epoch[3] Validation-cross-entropy=0.136062
2019-09-01 13:05:32,520 [INFO]  Epoch[3] Validation-Measurement_of_volume-accuracy=0.000000
2019-09-01 13:05:32,660 [INFO]  Epoch[4] Batch [0-28]	Speed: 3338.83 samples/sec	cross-entropy=0.116039	Measurement_of_volume-accuracy=0.000000
2019-09-01 13:05:32,792 [INFO]  Epoch[4] Train-cross-entropy=0.117244
2019-09-01 13:05:32,793 [INFO]  Epoch[4] Train-Measurement_of_volume-accuracy=0.000000
2019-09-01 13:05:32,795 [INFO]  Epoch[4] Time cost=0.273
2019-09-01 13:05:32,798 [INFO]  Saved checkpoint to "model/Measurement_of_volume_imputer/model-0004.params"
2019-09-01 13:05:32,827 [INFO]  Epoch[4] Validation-cross-entropy=0.089614
2019-09-01 13:05:32,829 [INFO]  Epoch[4] Validation-Measurement_of_volume-accuracy=0.000000
2019-09-01 13:05:32,982 [INFO]  Epoch[5] Batch [0-28]	Speed: 3041.19 samples/sec	cross-entropy=0.080235	Measurement_of_volume-accuracy=0.000000
2019-09-01 13:05:33,112 [INFO]  Epoch[5] Train-cross-entropy=0.079851
2019-09-01 13:05:33,114 [INFO]  Epoch[5] Train-Measurement_of_volume-accuracy=0.000000
2019-09-01 13:05:33,115 [INFO]  Epoch[5] Time cost=0.285
2019-09-01 13:05:33,118 [INFO]  Saved checkpoint to "model/Measurement_of_volume_imputer/model-0005.params"
2019-09-01 13:05:33,150 [INFO]  Epoch[5] Validation-cross-entropy=0.051174
2019-09-01 13:05:33,151 [INFO]  Epoch[5] Validation-Measurement_of_volume-accuracy=0.000000
2019-09-01 13:05:33,304 [INFO]  Epoch[6] Batch [0-28]	Speed: 3049.29 samples/sec	cross-entropy=0.054835	Measurement_of_volume-accuracy=0.000000
2019-09-01 13:05:33,434 [INFO]  Epoch[6] Train-cross-entropy=0.049249
2019-09-01 13:05:33,436 [INFO]  Epoch[6] Train-Measurement_of_volume-accuracy=0.000000
2019-09-01 13:05:33,437 [INFO]  Epoch[6] Time cost=0.285
2019-09-01 13:05:33,440 [INFO]  Saved checkpoint to "model/Measurement_of_volume_imputer/model-0006.params"
2019-09-01 13:05:33,469 [INFO]  Epoch[6] Validation-cross-entropy=0.030345
2019-09-01 13:05:33,470 [INFO]  Epoch[6] Validation-Measurement_of_volume-accuracy=0.000000
2019-09-01 13:05:33,619 [INFO]  Epoch[7] Batch [0-28]	Speed: 3144.51 samples/sec	cross-entropy=0.033339	Measurement_of_volume-accuracy=0.000000
2019-09-01 13:05:33,749 [INFO]  Epoch[7] Train-cross-entropy=0.038650
2019-09-01 13:05:33,751 [INFO]  Epoch[7] Train-Measurement_of_volume-accuracy=0.000000
2019-09-01 13:05:33,752 [INFO]  Epoch[7] Time cost=0.281
2019-09-01 13:05:33,756 [INFO]  Saved checkpoint to "model/Measurement_of_volume_imputer/model-0007.params"
2019-09-01 13:05:33,787 [INFO]  Epoch[7] Validation-cross-entropy=0.020830
2019-09-01 13:05:33,789 [INFO]  Epoch[7] Validation-Measurement_of_volume-accuracy=0.000000
2019-09-01 13:05:33,943 [INFO]  Epoch[8] Batch [0-28]	Speed: 3028.60 samples/sec	cross-entropy=0.024952	Measurement_of_volume-accuracy=0.000000
2019-09-01 13:05:34,088 [INFO]  Epoch[8] Train-cross-entropy=0.032084
2019-09-01 13:05:34,090 [INFO]  Epoch[8] Train-Measurement_of_volume-accuracy=0.000000
2019-09-01 13:05:34,091 [INFO]  Epoch[8] Time cost=0.301
2019-09-01 13:05:34,094 [INFO]  Saved checkpoint to "model/Measurement_of_volume_imputer/model-0008.params"
2019-09-01 13:05:34,125 [INFO]  Epoch[8] Validation-cross-entropy=0.015683
2019-09-01 13:05:34,126 [INFO]  Epoch[8] Validation-Measurement_of_volume-accuracy=0.000000
2019-09-01 13:05:34,279 [INFO]  Epoch[9] Batch [0-28]	Speed: 3058.93 samples/sec	cross-entropy=0.035878	Measurement_of_volume-accuracy=0.000000
2019-09-01 13:05:34,420 [INFO]  Epoch[9] Train-cross-entropy=0.084276
2019-09-01 13:05:34,422 [INFO]  Epoch[9] Train-Measurement_of_volume-accuracy=0.000000
2019-09-01 13:05:34,423 [INFO]  Epoch[9] Time cost=0.296
2019-09-01 13:05:34,426 [INFO]  Saved checkpoint to "model/Measurement_of_volume_imputer/model-0009.params"
2019-09-01 13:05:34,456 [INFO]  Epoch[9] Validation-cross-entropy=0.078549
2019-09-01 13:05:34,458 [INFO]  Epoch[9] Validation-Measurement_of_volume-accuracy=0.000000
2019-09-01 13:05:34,601 [INFO]  Epoch[10] Batch [0-28]	Speed: 3261.37 samples/sec	cross-entropy=0.119480	Measurement_of_volume-accuracy=0.000000
2019-09-01 13:05:34,734 [INFO]  Epoch[10] Train-cross-entropy=0.051942
2019-09-01 13:05:34,735 [INFO]  Epoch[10] Train-Measurement_of_volume-accuracy=0.000000
2019-09-01 13:05:34,737 [INFO]  Epoch[10] Time cost=0.278
2019-09-01 13:05:34,740 [INFO]  Saved checkpoint to "model/Measurement_of_volume_imputer/model-0010.params"
2019-09-01 13:05:34,772 [INFO]  Epoch[10] Validation-cross-entropy=0.010931
2019-09-01 13:05:34,773 [INFO]  Epoch[10] Validation-Measurement_of_volume-accuracy=0.000000
2019-09-01 13:05:34,915 [INFO]  Epoch[11] Batch [0-28]	Speed: 3292.99 samples/sec	cross-entropy=0.029634	Measurement_of_volume-accuracy=0.000000
2019-09-01 13:05:35,046 [INFO]  Epoch[11] Train-cross-entropy=0.074286
2019-09-01 13:05:35,047 [INFO]  Epoch[11] Train-Measurement_of_volume-accuracy=0.000000
2019-09-01 13:05:35,048 [INFO]  Epoch[11] Time cost=0.274
2019-09-01 13:05:35,051 [INFO]  Saved checkpoint to "model/Measurement_of_volume_imputer/model-0011.params"
2019-09-01 13:05:35,081 [INFO]  Epoch[11] Validation-cross-entropy=0.031081
2019-09-01 13:05:35,082 [INFO]  Epoch[11] Validation-Measurement_of_volume-accuracy=0.000000
2019-09-01 13:05:35,243 [INFO]  Epoch[12] Batch [0-28]	Speed: 2889.33 samples/sec	cross-entropy=0.052373	Measurement_of_volume-accuracy=0.000000
2019-09-01 13:05:35,375 [INFO]  Epoch[12] Train-cross-entropy=0.078272
2019-09-01 13:05:35,377 [INFO]  Epoch[12] Train-Measurement_of_volume-accuracy=0.000000
2019-09-01 13:05:35,378 [INFO]  Epoch[12] Time cost=0.295
2019-09-01 13:05:35,381 [INFO]  Saved checkpoint to "model/Measurement_of_volume_imputer/model-0012.params"
2019-09-01 13:05:35,414 [INFO]  Epoch[12] Validation-cross-entropy=0.026693
2019-09-01 13:05:35,415 [INFO]  Epoch[12] Validation-Measurement_of_volume-accuracy=0.000000
2019-09-01 13:05:35,579 [INFO]  Epoch[13] Batch [0-28]	Speed: 2868.32 samples/sec	cross-entropy=0.030760	Measurement_of_volume-accuracy=0.000000
2019-09-01 13:05:35,711 [INFO]  Epoch[13] Train-cross-entropy=0.040664
2019-09-01 13:05:35,713 [INFO]  Epoch[13] Train-Measurement_of_volume-accuracy=0.000000
2019-09-01 13:05:35,714 [INFO]  Epoch[13] Time cost=0.298
2019-09-01 13:05:35,717 [INFO]  Saved checkpoint to "model/Measurement_of_volume_imputer/model-0013.params"
2019-09-01 13:05:35,752 [INFO]  Epoch[13] Validation-cross-entropy=0.018299
2019-09-01 13:05:35,753 [INFO]  Epoch[13] Validation-Measurement_of_volume-accuracy=0.000000
2019-09-01 13:05:35,911 [INFO]  Epoch[14] Batch [0-28]	Speed: 2985.53 samples/sec	cross-entropy=0.019339	Measurement_of_volume-accuracy=0.000000
2019-09-01 13:05:36,045 [INFO]  Epoch[14] Train-cross-entropy=0.032384
2019-09-01 13:05:36,046 [INFO]  Epoch[14] Train-Measurement_of_volume-accuracy=0.000000
2019-09-01 13:05:36,048 [INFO]  Epoch[14] Time cost=0.294
2019-09-01 13:05:36,051 [INFO]  Saved checkpoint to "model/Measurement_of_volume_imputer/model-0014.params"
2019-09-01 13:05:36,089 [INFO]  Epoch[14] Validation-cross-entropy=0.013850
2019-09-01 13:05:36,091 [INFO]  Epoch[14] Validation-Measurement_of_volume-accuracy=0.000000
2019-09-01 13:05:36,232 [INFO]  Epoch[15] Batch [0-28]	Speed: 3316.23 samples/sec	cross-entropy=0.016976	Measurement_of_volume-accuracy=0.000000
2019-09-01 13:05:36,379 [INFO]  Epoch[15] Train-cross-entropy=0.027718
2019-09-01 13:05:36,381 [INFO]  Epoch[15] Train-Measurement_of_volume-accuracy=0.000000
2019-09-01 13:05:36,382 [INFO]  Epoch[15] Time cost=0.290
2019-09-01 13:05:36,385 [INFO]  Saved checkpoint to "model/Measurement_of_volume_imputer/model-0015.params"
2019-09-01 13:05:36,449 [INFO]  No improvement detected for 5 epochs compared to 0.010931414452248387 last error obtained: 0.0172272798206125, stopping here
2019-09-01 13:05:36,451 [INFO]  
========== done (5.263526678085327 s) fit model
2019-09-01 13:05:40,892 [INFO]  
========== start: fit model
2019-09-01 13:05:40,893 [WARNING]  Already bound, ignoring bind()
2019-09-01 13:05:41,043 [INFO]  Epoch[0] Batch [0-29]	Speed: 3244.93 samples/sec	cross-entropy=5.350280	Measurement_of_weight-accuracy=0.000000
2019-09-01 13:05:41,170 [INFO]  Epoch[0] Train-cross-entropy=1.195312
2019-09-01 13:05:41,172 [INFO]  Epoch[0] Train-Measurement_of_weight-accuracy=0.000000
2019-09-01 13:05:41,173 [INFO]  Epoch[0] Time cost=0.278
2019-09-01 13:05:41,176 [INFO]  Saved checkpoint to "model/Measurement_of_weight_imputer/model-0000.params"
2019-09-01 13:05:41,206 [INFO]  Epoch[0] Validation-cross-entropy=0.980178
2019-09-01 13:05:41,208 [INFO]  Epoch[0] Validation-Measurement_of_weight-accuracy=0.000000
2019-09-01 13:05:41,362 [INFO]  Epoch[1] Batch [0-29]	Speed: 3160.47 samples/sec	cross-entropy=1.098678	Measurement_of_weight-accuracy=0.000000
2019-09-01 13:05:41,492 [INFO]  Epoch[1] Train-cross-entropy=0.612922
2019-09-01 13:05:41,493 [INFO]  Epoch[1] Train-Measurement_of_weight-accuracy=0.000000
2019-09-01 13:05:41,494 [INFO]  Epoch[1] Time cost=0.285
2019-09-01 13:05:41,497 [INFO]  Saved checkpoint to "model/Measurement_of_weight_imputer/model-0001.params"
2019-09-01 13:05:41,534 [INFO]  Epoch[1] Validation-cross-entropy=0.696726
2019-09-01 13:05:41,536 [INFO]  Epoch[1] Validation-Measurement_of_weight-accuracy=0.000000
2019-09-01 13:05:41,695 [INFO]  Epoch[2] Batch [0-29]	Speed: 3065.46 samples/sec	cross-entropy=0.467308	Measurement_of_weight-accuracy=0.000000
2019-09-01 13:05:41,824 [INFO]  Epoch[2] Train-cross-entropy=0.258537
2019-09-01 13:05:41,825 [INFO]  Epoch[2] Train-Measurement_of_weight-accuracy=0.000000
2019-09-01 13:05:41,826 [INFO]  Epoch[2] Time cost=0.289
2019-09-01 13:05:41,830 [INFO]  Saved checkpoint to "model/Measurement_of_weight_imputer/model-0002.params"
2019-09-01 13:05:41,861 [INFO]  Epoch[2] Validation-cross-entropy=0.182200
2019-09-01 13:05:41,863 [INFO]  Epoch[2] Validation-Measurement_of_weight-accuracy=0.000000
2019-09-01 13:05:42,014 [INFO]  Epoch[3] Batch [0-29]	Speed: 3229.20 samples/sec	cross-entropy=0.312403	Measurement_of_weight-accuracy=0.000000
2019-09-01 13:05:42,149 [INFO]  Epoch[3] Train-cross-entropy=0.179123
2019-09-01 13:05:42,151 [INFO]  Epoch[3] Train-Measurement_of_weight-accuracy=0.000000
2019-09-01 13:05:42,152 [INFO]  Epoch[3] Time cost=0.288
2019-09-01 13:05:42,154 [INFO]  Saved checkpoint to "model/Measurement_of_weight_imputer/model-0003.params"
2019-09-01 13:05:42,184 [INFO]  Epoch[3] Validation-cross-entropy=0.114764
2019-09-01 13:05:42,185 [INFO]  Epoch[3] Validation-Measurement_of_weight-accuracy=0.000000
2019-09-01 13:05:42,357 [INFO]  Epoch[4] Batch [0-29]	Speed: 2788.02 samples/sec	cross-entropy=0.354992	Measurement_of_weight-accuracy=0.000000
2019-09-01 13:05:42,486 [INFO]  Epoch[4] Train-cross-entropy=0.120053
2019-09-01 13:05:42,487 [INFO]  Epoch[4] Train-Measurement_of_weight-accuracy=0.000000
2019-09-01 13:05:42,488 [INFO]  Epoch[4] Time cost=0.302
2019-09-01 13:05:42,491 [INFO]  Saved checkpoint to "model/Measurement_of_weight_imputer/model-0004.params"
2019-09-01 13:05:42,521 [INFO]  Epoch[4] Validation-cross-entropy=0.101284
2019-09-01 13:05:42,522 [INFO]  Epoch[4] Validation-Measurement_of_weight-accuracy=0.000000
2019-09-01 13:05:42,667 [INFO]  Epoch[5] Batch [0-29]	Speed: 3351.06 samples/sec	cross-entropy=0.086123	Measurement_of_weight-accuracy=0.000000
2019-09-01 13:05:42,797 [INFO]  Epoch[5] Train-cross-entropy=0.075471
2019-09-01 13:05:42,799 [INFO]  Epoch[5] Train-Measurement_of_weight-accuracy=0.000000
2019-09-01 13:05:42,800 [INFO]  Epoch[5] Time cost=0.276
2019-09-01 13:05:42,803 [INFO]  Saved checkpoint to "model/Measurement_of_weight_imputer/model-0005.params"
2019-09-01 13:05:42,833 [INFO]  Epoch[5] Validation-cross-entropy=0.042205
2019-09-01 13:05:42,834 [INFO]  Epoch[5] Validation-Measurement_of_weight-accuracy=0.000000
2019-09-01 13:05:42,978 [INFO]  Epoch[6] Batch [0-29]	Speed: 3361.82 samples/sec	cross-entropy=0.053812	Measurement_of_weight-accuracy=0.000000
2019-09-01 13:05:43,118 [INFO]  Epoch[6] Train-cross-entropy=0.033196
2019-09-01 13:05:43,120 [INFO]  Epoch[6] Train-Measurement_of_weight-accuracy=0.000000
2019-09-01 13:05:43,121 [INFO]  Epoch[6] Time cost=0.286
2019-09-01 13:05:43,124 [INFO]  Saved checkpoint to "model/Measurement_of_weight_imputer/model-0006.params"
2019-09-01 13:05:43,156 [INFO]  Epoch[6] Validation-cross-entropy=0.039989
2019-09-01 13:05:43,158 [INFO]  Epoch[6] Validation-Measurement_of_weight-accuracy=0.000000
2019-09-01 13:05:43,306 [INFO]  Epoch[7] Batch [0-29]	Speed: 3273.28 samples/sec	cross-entropy=0.037831	Measurement_of_weight-accuracy=0.000000
2019-09-01 13:05:43,438 [INFO]  Epoch[7] Train-cross-entropy=0.027304
2019-09-01 13:05:43,440 [INFO]  Epoch[7] Train-Measurement_of_weight-accuracy=0.000000
2019-09-01 13:05:43,441 [INFO]  Epoch[7] Time cost=0.282
2019-09-01 13:05:43,444 [INFO]  Saved checkpoint to "model/Measurement_of_weight_imputer/model-0007.params"
2019-09-01 13:05:43,473 [INFO]  Epoch[7] Validation-cross-entropy=0.030412
2019-09-01 13:05:43,475 [INFO]  Epoch[7] Validation-Measurement_of_weight-accuracy=0.000000
2019-09-01 13:05:43,632 [INFO]  Epoch[8] Batch [0-29]	Speed: 3066.83 samples/sec	cross-entropy=0.034894	Measurement_of_weight-accuracy=0.000000
2019-09-01 13:05:43,765 [INFO]  Epoch[8] Train-cross-entropy=0.035716
2019-09-01 13:05:43,766 [INFO]  Epoch[8] Train-Measurement_of_weight-accuracy=0.000000
2019-09-01 13:05:43,768 [INFO]  Epoch[8] Time cost=0.292
2019-09-01 13:05:43,771 [INFO]  Saved checkpoint to "model/Measurement_of_weight_imputer/model-0008.params"
2019-09-01 13:05:43,801 [INFO]  Epoch[8] Validation-cross-entropy=0.028928
2019-09-01 13:05:43,802 [INFO]  Epoch[8] Validation-Measurement_of_weight-accuracy=0.000000
2019-09-01 13:05:43,959 [INFO]  Epoch[9] Batch [0-29]	Speed: 3065.07 samples/sec	cross-entropy=0.034110	Measurement_of_weight-accuracy=0.000000
2019-09-01 13:05:44,089 [INFO]  Epoch[9] Train-cross-entropy=0.038250
2019-09-01 13:05:44,090 [INFO]  Epoch[9] Train-Measurement_of_weight-accuracy=0.000000
2019-09-01 13:05:44,091 [INFO]  Epoch[9] Time cost=0.288
2019-09-01 13:05:44,094 [INFO]  Saved checkpoint to "model/Measurement_of_weight_imputer/model-0009.params"
2019-09-01 13:05:44,123 [INFO]  Epoch[9] Validation-cross-entropy=0.026206
2019-09-01 13:05:44,125 [INFO]  Epoch[9] Validation-Measurement_of_weight-accuracy=0.000000
2019-09-01 13:05:44,275 [INFO]  Epoch[10] Batch [0-29]	Speed: 3231.88 samples/sec	cross-entropy=0.026202	Measurement_of_weight-accuracy=0.000000
2019-09-01 13:05:44,419 [INFO]  Epoch[10] Train-cross-entropy=0.018018
2019-09-01 13:05:44,420 [INFO]  Epoch[10] Train-Measurement_of_weight-accuracy=0.000000
2019-09-01 13:05:44,421 [INFO]  Epoch[10] Time cost=0.295
2019-09-01 13:05:44,424 [INFO]  Saved checkpoint to "model/Measurement_of_weight_imputer/model-0010.params"
2019-09-01 13:05:44,453 [INFO]  Epoch[10] Validation-cross-entropy=0.022499
2019-09-01 13:05:44,454 [INFO]  Epoch[10] Validation-Measurement_of_weight-accuracy=0.000000
2019-09-01 13:05:44,603 [INFO]  Epoch[11] Batch [0-29]	Speed: 3240.53 samples/sec	cross-entropy=0.015947	Measurement_of_weight-accuracy=0.000000
2019-09-01 13:05:44,734 [INFO]  Epoch[11] Train-cross-entropy=0.015476
2019-09-01 13:05:44,735 [INFO]  Epoch[11] Train-Measurement_of_weight-accuracy=0.000000
2019-09-01 13:05:44,737 [INFO]  Epoch[11] Time cost=0.281
2019-09-01 13:05:44,740 [INFO]  Saved checkpoint to "model/Measurement_of_weight_imputer/model-0011.params"
2019-09-01 13:05:44,772 [INFO]  Epoch[11] Validation-cross-entropy=0.012849
2019-09-01 13:05:44,773 [INFO]  Epoch[11] Validation-Measurement_of_weight-accuracy=0.000000
2019-09-01 13:05:44,933 [INFO]  Epoch[12] Batch [0-29]	Speed: 3013.48 samples/sec	cross-entropy=0.041097	Measurement_of_weight-accuracy=0.000000
2019-09-01 13:05:45,064 [INFO]  Epoch[12] Train-cross-entropy=0.061557
2019-09-01 13:05:45,066 [INFO]  Epoch[12] Train-Measurement_of_weight-accuracy=0.000000
2019-09-01 13:05:45,067 [INFO]  Epoch[12] Time cost=0.293
2019-09-01 13:05:45,070 [INFO]  Saved checkpoint to "model/Measurement_of_weight_imputer/model-0012.params"
2019-09-01 13:05:45,100 [INFO]  Epoch[12] Validation-cross-entropy=0.040891
2019-09-01 13:05:45,102 [INFO]  Epoch[12] Validation-Measurement_of_weight-accuracy=0.000000
2019-09-01 13:05:45,266 [INFO]  Epoch[13] Batch [0-29]	Speed: 2932.21 samples/sec	cross-entropy=0.081132	Measurement_of_weight-accuracy=0.000000
2019-09-01 13:05:45,398 [INFO]  Epoch[13] Train-cross-entropy=0.096177
2019-09-01 13:05:45,399 [INFO]  Epoch[13] Train-Measurement_of_weight-accuracy=0.000000
2019-09-01 13:05:45,401 [INFO]  Epoch[13] Time cost=0.298
2019-09-01 13:05:45,404 [INFO]  Saved checkpoint to "model/Measurement_of_weight_imputer/model-0013.params"
2019-09-01 13:05:45,439 [INFO]  Epoch[13] Validation-cross-entropy=0.045241
2019-09-01 13:05:45,440 [INFO]  Epoch[13] Validation-Measurement_of_weight-accuracy=0.000000
2019-09-01 13:05:45,585 [INFO]  Epoch[14] Batch [0-29]	Speed: 3344.04 samples/sec	cross-entropy=0.061356	Measurement_of_weight-accuracy=0.000000
2019-09-01 13:05:45,715 [INFO]  Epoch[14] Train-cross-entropy=0.064853
2019-09-01 13:05:45,716 [INFO]  Epoch[14] Train-Measurement_of_weight-accuracy=0.000000
2019-09-01 13:05:45,717 [INFO]  Epoch[14] Time cost=0.276
2019-09-01 13:05:45,720 [INFO]  Saved checkpoint to "model/Measurement_of_weight_imputer/model-0014.params"
2019-09-01 13:05:45,750 [INFO]  Epoch[14] Validation-cross-entropy=0.038530
2019-09-01 13:05:45,751 [INFO]  Epoch[14] Validation-Measurement_of_weight-accuracy=0.000000
2019-09-01 13:05:45,902 [INFO]  Epoch[15] Batch [0-29]	Speed: 3218.65 samples/sec	cross-entropy=0.059500	Measurement_of_weight-accuracy=0.000000
2019-09-01 13:05:46,037 [INFO]  Epoch[15] Train-cross-entropy=0.072253
2019-09-01 13:05:46,038 [INFO]  Epoch[15] Train-Measurement_of_weight-accuracy=0.000000
2019-09-01 13:05:46,040 [INFO]  Epoch[15] Time cost=0.287
2019-09-01 13:05:46,043 [INFO]  Saved checkpoint to "model/Measurement_of_weight_imputer/model-0015.params"
2019-09-01 13:05:46,074 [INFO]  No improvement detected for 5 epochs compared to 0.022499017151338712 last error obtained: 0.025638406963220665, stopping here
2019-09-01 13:05:46,075 [INFO]  
========== done (5.183151483535767 s) fit model
2019-09-01 13:05:49,707 [INFO]  
========== start: fit model
2019-09-01 13:05:49,708 [WARNING]  Already bound, ignoring bind()
2019-09-01 13:05:49,814 [INFO]  Epoch[0] Batch [0-15]	Speed: 2470.02 samples/sec	cross-entropy=10.273269	Mnemonic_devices-accuracy=0.000000
2019-09-01 13:05:49,895 [INFO]  Epoch[0] Train-cross-entropy=6.428776
2019-09-01 13:05:49,896 [INFO]  Epoch[0] Train-Mnemonic_devices-accuracy=0.000000
2019-09-01 13:05:49,897 [INFO]  Epoch[0] Time cost=0.187
2019-09-01 13:05:49,900 [INFO]  Saved checkpoint to "model/Mnemonic_devices_imputer/model-0000.params"
2019-09-01 13:05:49,917 [INFO]  Epoch[0] Validation-cross-entropy=6.471833
2019-09-01 13:05:49,918 [INFO]  Epoch[0] Validation-Mnemonic_devices-accuracy=0.000000
2019-09-01 13:05:50,024 [INFO]  Epoch[1] Batch [0-15]	Speed: 2461.54 samples/sec	cross-entropy=4.639041	Mnemonic_devices-accuracy=0.000000
2019-09-01 13:05:50,110 [INFO]  Epoch[1] Train-cross-entropy=2.819987
2019-09-01 13:05:50,111 [INFO]  Epoch[1] Train-Mnemonic_devices-accuracy=0.000000
2019-09-01 13:05:50,113 [INFO]  Epoch[1] Time cost=0.193
2019-09-01 13:05:50,115 [INFO]  Saved checkpoint to "model/Mnemonic_devices_imputer/model-0001.params"
2019-09-01 13:05:50,140 [INFO]  Epoch[1] Validation-cross-entropy=5.700073
2019-09-01 13:05:50,141 [INFO]  Epoch[1] Validation-Mnemonic_devices-accuracy=0.000000
2019-09-01 13:05:50,237 [INFO]  Epoch[2] Batch [0-15]	Speed: 2738.32 samples/sec	cross-entropy=2.658724	Mnemonic_devices-accuracy=0.000000
2019-09-01 13:05:50,301 [INFO]  Epoch[2] Train-cross-entropy=2.145619
2019-09-01 13:05:50,302 [INFO]  Epoch[2] Train-Mnemonic_devices-accuracy=0.000000
2019-09-01 13:05:50,303 [INFO]  Epoch[2] Time cost=0.161
2019-09-01 13:05:50,306 [INFO]  Saved checkpoint to "model/Mnemonic_devices_imputer/model-0002.params"
2019-09-01 13:05:50,323 [INFO]  Epoch[2] Validation-cross-entropy=3.777922
2019-09-01 13:05:50,325 [INFO]  Epoch[2] Validation-Mnemonic_devices-accuracy=0.000000
2019-09-01 13:05:50,406 [INFO]  Epoch[3] Batch [0-15]	Speed: 3250.46 samples/sec	cross-entropy=1.664230	Mnemonic_devices-accuracy=0.000000
2019-09-01 13:05:50,472 [INFO]  Epoch[3] Train-cross-entropy=1.066763
2019-09-01 13:05:50,473 [INFO]  Epoch[3] Train-Mnemonic_devices-accuracy=0.000000
2019-09-01 13:05:50,474 [INFO]  Epoch[3] Time cost=0.149
2019-09-01 13:05:50,477 [INFO]  Saved checkpoint to "model/Mnemonic_devices_imputer/model-0003.params"
2019-09-01 13:05:50,494 [INFO]  Epoch[3] Validation-cross-entropy=2.329350
2019-09-01 13:05:50,495 [INFO]  Epoch[3] Validation-Mnemonic_devices-accuracy=0.000000
2019-09-01 13:05:50,579 [INFO]  Epoch[4] Batch [0-15]	Speed: 3169.64 samples/sec	cross-entropy=1.163109	Mnemonic_devices-accuracy=0.000000
2019-09-01 13:05:50,647 [INFO]  Epoch[4] Train-cross-entropy=0.768773
2019-09-01 13:05:50,648 [INFO]  Epoch[4] Train-Mnemonic_devices-accuracy=0.000000
2019-09-01 13:05:50,649 [INFO]  Epoch[4] Time cost=0.153
2019-09-01 13:05:50,652 [INFO]  Saved checkpoint to "model/Mnemonic_devices_imputer/model-0004.params"
2019-09-01 13:05:50,669 [INFO]  Epoch[4] Validation-cross-entropy=1.664384
2019-09-01 13:05:50,670 [INFO]  Epoch[4] Validation-Mnemonic_devices-accuracy=0.000000
2019-09-01 13:05:50,760 [INFO]  Epoch[5] Batch [0-15]	Speed: 2971.34 samples/sec	cross-entropy=0.826401	Mnemonic_devices-accuracy=0.000000
2019-09-01 13:05:50,825 [INFO]  Epoch[5] Train-cross-entropy=0.604772
2019-09-01 13:05:50,826 [INFO]  Epoch[5] Train-Mnemonic_devices-accuracy=0.000000
2019-09-01 13:05:50,827 [INFO]  Epoch[5] Time cost=0.156
2019-09-01 13:05:50,830 [INFO]  Saved checkpoint to "model/Mnemonic_devices_imputer/model-0005.params"
2019-09-01 13:05:50,847 [INFO]  Epoch[5] Validation-cross-entropy=1.256390
2019-09-01 13:05:50,848 [INFO]  Epoch[5] Validation-Mnemonic_devices-accuracy=0.000000
2019-09-01 13:05:50,940 [INFO]  Epoch[6] Batch [0-15]	Speed: 2857.27 samples/sec	cross-entropy=0.728179	Mnemonic_devices-accuracy=0.000000
2019-09-01 13:05:51,007 [INFO]  Epoch[6] Train-cross-entropy=0.535962
2019-09-01 13:05:51,009 [INFO]  Epoch[6] Train-Mnemonic_devices-accuracy=0.000000
2019-09-01 13:05:51,010 [INFO]  Epoch[6] Time cost=0.161
2019-09-01 13:05:51,013 [INFO]  Saved checkpoint to "model/Mnemonic_devices_imputer/model-0006.params"
2019-09-01 13:05:51,038 [INFO]  Epoch[6] Validation-cross-entropy=1.068233
2019-09-01 13:05:51,039 [INFO]  Epoch[6] Validation-Mnemonic_devices-accuracy=0.000000
2019-09-01 13:05:51,137 [INFO]  Epoch[7] Batch [0-15]	Speed: 2672.54 samples/sec	cross-entropy=0.694089	Mnemonic_devices-accuracy=0.000000
2019-09-01 13:05:51,204 [INFO]  Epoch[7] Train-cross-entropy=0.492809
2019-09-01 13:05:51,205 [INFO]  Epoch[7] Train-Mnemonic_devices-accuracy=0.000000
2019-09-01 13:05:51,207 [INFO]  Epoch[7] Time cost=0.166
2019-09-01 13:05:51,210 [INFO]  Saved checkpoint to "model/Mnemonic_devices_imputer/model-0007.params"
2019-09-01 13:05:51,227 [INFO]  Epoch[7] Validation-cross-entropy=0.925243
2019-09-01 13:05:51,228 [INFO]  Epoch[7] Validation-Mnemonic_devices-accuracy=0.000000
2019-09-01 13:05:51,323 [INFO]  Epoch[8] Batch [0-15]	Speed: 2780.27 samples/sec	cross-entropy=0.655071	Mnemonic_devices-accuracy=0.000000
2019-09-01 13:05:51,394 [INFO]  Epoch[8] Train-cross-entropy=0.624533
2019-09-01 13:05:51,396 [INFO]  Epoch[8] Train-Mnemonic_devices-accuracy=0.000000
2019-09-01 13:05:51,397 [INFO]  Epoch[8] Time cost=0.167
2019-09-01 13:05:51,400 [INFO]  Saved checkpoint to "model/Mnemonic_devices_imputer/model-0008.params"
2019-09-01 13:05:51,417 [INFO]  Epoch[8] Validation-cross-entropy=0.843602
2019-09-01 13:05:51,419 [INFO]  Epoch[8] Validation-Mnemonic_devices-accuracy=0.000000
2019-09-01 13:05:51,525 [INFO]  Epoch[9] Batch [0-15]	Speed: 2439.74 samples/sec	cross-entropy=0.735451	Mnemonic_devices-accuracy=0.000000
2019-09-01 13:05:51,615 [INFO]  Epoch[9] Train-cross-entropy=0.557510
2019-09-01 13:05:51,617 [INFO]  Epoch[9] Train-Mnemonic_devices-accuracy=0.000000
2019-09-01 13:05:51,618 [INFO]  Epoch[9] Time cost=0.198
2019-09-01 13:05:51,621 [INFO]  Saved checkpoint to "model/Mnemonic_devices_imputer/model-0009.params"
2019-09-01 13:05:51,638 [INFO]  Epoch[9] Validation-cross-entropy=0.860708
2019-09-01 13:05:51,640 [INFO]  Epoch[9] Validation-Mnemonic_devices-accuracy=0.000000
2019-09-01 13:05:51,730 [INFO]  Epoch[10] Batch [0-15]	Speed: 2947.10 samples/sec	cross-entropy=0.506494	Mnemonic_devices-accuracy=0.000000
2019-09-01 13:05:51,796 [INFO]  Epoch[10] Train-cross-entropy=0.369472
2019-09-01 13:05:51,797 [INFO]  Epoch[10] Train-Mnemonic_devices-accuracy=0.000000
2019-09-01 13:05:51,798 [INFO]  Epoch[10] Time cost=0.157
2019-09-01 13:05:51,801 [INFO]  Saved checkpoint to "model/Mnemonic_devices_imputer/model-0010.params"
2019-09-01 13:05:51,825 [INFO]  Epoch[10] Validation-cross-entropy=0.648721
2019-09-01 13:05:51,827 [INFO]  Epoch[10] Validation-Mnemonic_devices-accuracy=0.000000
2019-09-01 13:05:51,922 [INFO]  Epoch[11] Batch [0-15]	Speed: 2778.71 samples/sec	cross-entropy=0.420148	Mnemonic_devices-accuracy=0.000000
2019-09-01 13:05:51,988 [INFO]  Epoch[11] Train-cross-entropy=0.287145
2019-09-01 13:05:51,989 [INFO]  Epoch[11] Train-Mnemonic_devices-accuracy=0.000000
2019-09-01 13:05:51,990 [INFO]  Epoch[11] Time cost=0.162
2019-09-01 13:05:51,994 [INFO]  Saved checkpoint to "model/Mnemonic_devices_imputer/model-0011.params"
2019-09-01 13:05:52,011 [INFO]  Epoch[11] Validation-cross-entropy=0.553219
2019-09-01 13:05:52,012 [INFO]  Epoch[11] Validation-Mnemonic_devices-accuracy=0.000000
2019-09-01 13:05:52,096 [INFO]  Epoch[12] Batch [0-15]	Speed: 3163.17 samples/sec	cross-entropy=0.396336	Mnemonic_devices-accuracy=0.000000
2019-09-01 13:05:52,175 [INFO]  Epoch[12] Train-cross-entropy=0.248923
2019-09-01 13:05:52,177 [INFO]  Epoch[12] Train-Mnemonic_devices-accuracy=0.000000
2019-09-01 13:05:52,178 [INFO]  Epoch[12] Time cost=0.164
2019-09-01 13:05:52,181 [INFO]  Saved checkpoint to "model/Mnemonic_devices_imputer/model-0012.params"
2019-09-01 13:05:52,198 [INFO]  Epoch[12] Validation-cross-entropy=0.487840
2019-09-01 13:05:52,200 [INFO]  Epoch[12] Validation-Mnemonic_devices-accuracy=0.000000
2019-09-01 13:05:52,284 [INFO]  Epoch[13] Batch [0-15]	Speed: 3142.85 samples/sec	cross-entropy=0.423291	Mnemonic_devices-accuracy=0.000000
2019-09-01 13:05:52,351 [INFO]  Epoch[13] Train-cross-entropy=0.290757
2019-09-01 13:05:52,352 [INFO]  Epoch[13] Train-Mnemonic_devices-accuracy=0.000000
2019-09-01 13:05:52,353 [INFO]  Epoch[13] Time cost=0.152
2019-09-01 13:05:52,357 [INFO]  Saved checkpoint to "model/Mnemonic_devices_imputer/model-0013.params"
2019-09-01 13:05:52,374 [INFO]  Epoch[13] Validation-cross-entropy=0.555243
2019-09-01 13:05:52,375 [INFO]  Epoch[13] Validation-Mnemonic_devices-accuracy=0.000000
2019-09-01 13:05:52,462 [INFO]  Epoch[14] Batch [0-15]	Speed: 3052.70 samples/sec	cross-entropy=0.494416	Mnemonic_devices-accuracy=0.000000
2019-09-01 13:05:52,530 [INFO]  Epoch[14] Train-cross-entropy=0.275257
2019-09-01 13:05:52,532 [INFO]  Epoch[14] Train-Mnemonic_devices-accuracy=0.000000
2019-09-01 13:05:52,533 [INFO]  Epoch[14] Time cost=0.157
2019-09-01 13:05:52,536 [INFO]  Saved checkpoint to "model/Mnemonic_devices_imputer/model-0014.params"
2019-09-01 13:05:52,554 [INFO]  Epoch[14] Validation-cross-entropy=0.711318
2019-09-01 13:05:52,555 [INFO]  Epoch[14] Validation-Mnemonic_devices-accuracy=0.000000
2019-09-01 13:05:52,646 [INFO]  Epoch[15] Batch [0-15]	Speed: 2879.10 samples/sec	cross-entropy=0.701086	Mnemonic_devices-accuracy=0.000000
2019-09-01 13:05:52,713 [INFO]  Epoch[15] Train-cross-entropy=0.597478
2019-09-01 13:05:52,714 [INFO]  Epoch[15] Train-Mnemonic_devices-accuracy=0.000000
2019-09-01 13:05:52,716 [INFO]  Epoch[15] Time cost=0.159
2019-09-01 13:05:52,719 [INFO]  Saved checkpoint to "model/Mnemonic_devices_imputer/model-0015.params"
2019-09-01 13:05:52,736 [INFO]  Epoch[15] Validation-cross-entropy=0.997181
2019-09-01 13:05:52,738 [INFO]  Epoch[15] Validation-Mnemonic_devices-accuracy=0.000000
2019-09-01 13:05:52,821 [INFO]  Epoch[16] Batch [0-15]	Speed: 3193.98 samples/sec	cross-entropy=0.768959	Mnemonic_devices-accuracy=0.000000
2019-09-01 13:05:52,887 [INFO]  Epoch[16] Train-cross-entropy=0.614515
2019-09-01 13:05:52,889 [INFO]  Epoch[16] Train-Mnemonic_devices-accuracy=0.000000
2019-09-01 13:05:52,890 [INFO]  Epoch[16] Time cost=0.151
2019-09-01 13:05:52,893 [INFO]  Saved checkpoint to "model/Mnemonic_devices_imputer/model-0016.params"
2019-09-01 13:05:52,910 [INFO]  No improvement detected for 5 epochs compared to 0.5532194077968597 last error obtained: 0.7178167523816228, stopping here
2019-09-01 13:05:52,912 [INFO]  
========== done (3.205146074295044 s) fit model
2019-09-01 13:05:58,879 [INFO]  
========== start: fit model
2019-09-01 13:05:58,881 [WARNING]  Already bound, ignoring bind()
2019-09-01 13:05:59,080 [INFO]  Epoch[0] Batch [0-41]	Speed: 3421.72 samples/sec	cross-entropy=9.679564	Nonphonetic_writing-accuracy=0.000000
2019-09-01 13:05:59,289 [INFO]  Epoch[0] Train-cross-entropy=4.713020
2019-09-01 13:05:59,291 [INFO]  Epoch[0] Train-Nonphonetic_writing-accuracy=0.000000
2019-09-01 13:05:59,292 [INFO]  Epoch[0] Time cost=0.409
2019-09-01 13:05:59,295 [INFO]  Saved checkpoint to "model/Nonphonetic_writing_imputer/model-0000.params"
2019-09-01 13:05:59,345 [INFO]  Epoch[0] Validation-cross-entropy=4.577207
2019-09-01 13:05:59,347 [INFO]  Epoch[0] Validation-Nonphonetic_writing-accuracy=0.000000
2019-09-01 13:05:59,557 [INFO]  Epoch[1] Batch [0-41]	Speed: 3238.15 samples/sec	cross-entropy=4.989231	Nonphonetic_writing-accuracy=0.000000
2019-09-01 13:05:59,745 [INFO]  Epoch[1] Train-cross-entropy=3.700964
2019-09-01 13:05:59,746 [INFO]  Epoch[1] Train-Nonphonetic_writing-accuracy=0.000000
2019-09-01 13:05:59,747 [INFO]  Epoch[1] Time cost=0.399
2019-09-01 13:05:59,750 [INFO]  Saved checkpoint to "model/Nonphonetic_writing_imputer/model-0001.params"
2019-09-01 13:05:59,786 [INFO]  Epoch[1] Validation-cross-entropy=4.711432
2019-09-01 13:05:59,788 [INFO]  Epoch[1] Validation-Nonphonetic_writing-accuracy=0.000000
2019-09-01 13:06:00,001 [INFO]  Epoch[2] Batch [0-41]	Speed: 3156.82 samples/sec	cross-entropy=4.027189	Nonphonetic_writing-accuracy=0.000000
2019-09-01 13:06:00,188 [INFO]  Epoch[2] Train-cross-entropy=2.144319
2019-09-01 13:06:00,189 [INFO]  Epoch[2] Train-Nonphonetic_writing-accuracy=0.000000
2019-09-01 13:06:00,190 [INFO]  Epoch[2] Time cost=0.401
2019-09-01 13:06:00,193 [INFO]  Saved checkpoint to "model/Nonphonetic_writing_imputer/model-0002.params"
2019-09-01 13:06:00,229 [INFO]  Epoch[2] Validation-cross-entropy=1.861737
2019-09-01 13:06:00,231 [INFO]  Epoch[2] Validation-Nonphonetic_writing-accuracy=0.000000
2019-09-01 13:06:00,426 [INFO]  Epoch[3] Batch [0-41]	Speed: 3457.16 samples/sec	cross-entropy=2.087248	Nonphonetic_writing-accuracy=0.000000
2019-09-01 13:06:00,617 [INFO]  Epoch[3] Train-cross-entropy=1.416102
2019-09-01 13:06:00,618 [INFO]  Epoch[3] Train-Nonphonetic_writing-accuracy=0.000000
2019-09-01 13:06:00,620 [INFO]  Epoch[3] Time cost=0.388
2019-09-01 13:06:00,623 [INFO]  Saved checkpoint to "model/Nonphonetic_writing_imputer/model-0003.params"
2019-09-01 13:06:00,660 [INFO]  Epoch[3] Validation-cross-entropy=1.061076
2019-09-01 13:06:00,661 [INFO]  Epoch[3] Validation-Nonphonetic_writing-accuracy=0.000000
2019-09-01 13:06:00,869 [INFO]  Epoch[4] Batch [0-41]	Speed: 3259.29 samples/sec	cross-entropy=1.385933	Nonphonetic_writing-accuracy=0.000000
2019-09-01 13:06:01,061 [INFO]  Epoch[4] Train-cross-entropy=1.094250
2019-09-01 13:06:01,063 [INFO]  Epoch[4] Train-Nonphonetic_writing-accuracy=0.000000
2019-09-01 13:06:01,064 [INFO]  Epoch[4] Time cost=0.401
2019-09-01 13:06:01,067 [INFO]  Saved checkpoint to "model/Nonphonetic_writing_imputer/model-0004.params"
2019-09-01 13:06:01,104 [INFO]  Epoch[4] Validation-cross-entropy=0.797291
2019-09-01 13:06:01,106 [INFO]  Epoch[4] Validation-Nonphonetic_writing-accuracy=0.000000
2019-09-01 13:06:01,335 [INFO]  Epoch[5] Batch [0-41]	Speed: 2934.60 samples/sec	cross-entropy=1.126188	Nonphonetic_writing-accuracy=0.000000
2019-09-01 13:06:01,529 [INFO]  Epoch[5] Train-cross-entropy=0.837426
2019-09-01 13:06:01,530 [INFO]  Epoch[5] Train-Nonphonetic_writing-accuracy=0.000000
2019-09-01 13:06:01,532 [INFO]  Epoch[5] Time cost=0.425
2019-09-01 13:06:01,536 [INFO]  Saved checkpoint to "model/Nonphonetic_writing_imputer/model-0005.params"
2019-09-01 13:06:01,598 [INFO]  Epoch[5] Validation-cross-entropy=0.648669
2019-09-01 13:06:01,599 [INFO]  Epoch[5] Validation-Nonphonetic_writing-accuracy=0.000000
2019-09-01 13:06:01,834 [INFO]  Epoch[6] Batch [0-41]	Speed: 2897.73 samples/sec	cross-entropy=0.960481	Nonphonetic_writing-accuracy=0.000000
2019-09-01 13:06:02,027 [INFO]  Epoch[6] Train-cross-entropy=0.715924
2019-09-01 13:06:02,029 [INFO]  Epoch[6] Train-Nonphonetic_writing-accuracy=0.000000
2019-09-01 13:06:02,030 [INFO]  Epoch[6] Time cost=0.429
2019-09-01 13:06:02,033 [INFO]  Saved checkpoint to "model/Nonphonetic_writing_imputer/model-0006.params"
2019-09-01 13:06:02,071 [INFO]  Epoch[6] Validation-cross-entropy=0.555829
2019-09-01 13:06:02,073 [INFO]  Epoch[6] Validation-Nonphonetic_writing-accuracy=0.000000
2019-09-01 13:06:02,274 [INFO]  Epoch[7] Batch [0-41]	Speed: 3355.60 samples/sec	cross-entropy=0.843369	Nonphonetic_writing-accuracy=0.000000
2019-09-01 13:06:02,468 [INFO]  Epoch[7] Train-cross-entropy=0.633281
2019-09-01 13:06:02,469 [INFO]  Epoch[7] Train-Nonphonetic_writing-accuracy=0.000000
2019-09-01 13:06:02,470 [INFO]  Epoch[7] Time cost=0.396
2019-09-01 13:06:02,473 [INFO]  Saved checkpoint to "model/Nonphonetic_writing_imputer/model-0007.params"
2019-09-01 13:06:02,524 [INFO]  Epoch[7] Validation-cross-entropy=0.571141
2019-09-01 13:06:02,526 [INFO]  Epoch[7] Validation-Nonphonetic_writing-accuracy=0.000000
2019-09-01 13:06:02,755 [INFO]  Epoch[8] Batch [0-41]	Speed: 2953.53 samples/sec	cross-entropy=0.795965	Nonphonetic_writing-accuracy=0.000000
2019-09-01 13:06:02,948 [INFO]  Epoch[8] Train-cross-entropy=0.604228
2019-09-01 13:06:02,949 [INFO]  Epoch[8] Train-Nonphonetic_writing-accuracy=0.000000
2019-09-01 13:06:02,951 [INFO]  Epoch[8] Time cost=0.424
2019-09-01 13:06:02,954 [INFO]  Saved checkpoint to "model/Nonphonetic_writing_imputer/model-0008.params"
2019-09-01 13:06:02,999 [INFO]  Epoch[8] Validation-cross-entropy=0.748558
2019-09-01 13:06:03,000 [INFO]  Epoch[8] Validation-Nonphonetic_writing-accuracy=0.000000
2019-09-01 13:06:03,208 [INFO]  Epoch[9] Batch [0-41]	Speed: 3283.42 samples/sec	cross-entropy=0.874849	Nonphonetic_writing-accuracy=0.000000
2019-09-01 13:06:03,416 [INFO]  Epoch[9] Train-cross-entropy=0.629644
2019-09-01 13:06:03,417 [INFO]  Epoch[9] Train-Nonphonetic_writing-accuracy=0.000000
2019-09-01 13:06:03,418 [INFO]  Epoch[9] Time cost=0.417
2019-09-01 13:06:03,421 [INFO]  Saved checkpoint to "model/Nonphonetic_writing_imputer/model-0009.params"
2019-09-01 13:06:03,468 [INFO]  Epoch[9] Validation-cross-entropy=0.742662
2019-09-01 13:06:03,469 [INFO]  Epoch[9] Validation-Nonphonetic_writing-accuracy=0.000000
2019-09-01 13:06:03,678 [INFO]  Epoch[10] Batch [0-41]	Speed: 3237.00 samples/sec	cross-entropy=0.652770	Nonphonetic_writing-accuracy=0.000000
2019-09-01 13:06:03,873 [INFO]  Epoch[10] Train-cross-entropy=0.465922
2019-09-01 13:06:03,875 [INFO]  Epoch[10] Train-Nonphonetic_writing-accuracy=0.000000
2019-09-01 13:06:03,876 [INFO]  Epoch[10] Time cost=0.406
2019-09-01 13:06:03,880 [INFO]  Saved checkpoint to "model/Nonphonetic_writing_imputer/model-0010.params"
2019-09-01 13:06:03,921 [INFO]  Epoch[10] Validation-cross-entropy=0.476350
2019-09-01 13:06:03,923 [INFO]  Epoch[10] Validation-Nonphonetic_writing-accuracy=0.000000
2019-09-01 13:06:04,133 [INFO]  Epoch[11] Batch [0-41]	Speed: 3216.12 samples/sec	cross-entropy=0.552873	Nonphonetic_writing-accuracy=0.000000
2019-09-01 13:06:04,327 [INFO]  Epoch[11] Train-cross-entropy=0.364796
2019-09-01 13:06:04,329 [INFO]  Epoch[11] Train-Nonphonetic_writing-accuracy=0.000000
2019-09-01 13:06:04,330 [INFO]  Epoch[11] Time cost=0.406
2019-09-01 13:06:04,333 [INFO]  Saved checkpoint to "model/Nonphonetic_writing_imputer/model-0011.params"
2019-09-01 13:06:04,371 [INFO]  Epoch[11] Validation-cross-entropy=0.395537
2019-09-01 13:06:04,372 [INFO]  Epoch[11] Validation-Nonphonetic_writing-accuracy=0.000000
2019-09-01 13:06:04,589 [INFO]  Epoch[12] Batch [0-41]	Speed: 3144.63 samples/sec	cross-entropy=0.455098	Nonphonetic_writing-accuracy=0.000000
2019-09-01 13:06:04,795 [INFO]  Epoch[12] Train-cross-entropy=0.286731
2019-09-01 13:06:04,797 [INFO]  Epoch[12] Train-Nonphonetic_writing-accuracy=0.000000
2019-09-01 13:06:04,798 [INFO]  Epoch[12] Time cost=0.424
2019-09-01 13:06:04,801 [INFO]  Saved checkpoint to "model/Nonphonetic_writing_imputer/model-0012.params"
2019-09-01 13:06:04,846 [INFO]  Epoch[12] Validation-cross-entropy=0.369886
2019-09-01 13:06:04,847 [INFO]  Epoch[12] Validation-Nonphonetic_writing-accuracy=0.000000
2019-09-01 13:06:05,050 [INFO]  Epoch[13] Batch [0-41]	Speed: 3348.70 samples/sec	cross-entropy=0.468637	Nonphonetic_writing-accuracy=0.000000
2019-09-01 13:06:05,255 [INFO]  Epoch[13] Train-cross-entropy=0.276060
2019-09-01 13:06:05,256 [INFO]  Epoch[13] Train-Nonphonetic_writing-accuracy=0.000000
2019-09-01 13:06:05,257 [INFO]  Epoch[13] Time cost=0.409
2019-09-01 13:06:05,260 [INFO]  Saved checkpoint to "model/Nonphonetic_writing_imputer/model-0013.params"
2019-09-01 13:06:05,301 [INFO]  Epoch[13] Validation-cross-entropy=0.345256
2019-09-01 13:06:05,303 [INFO]  Epoch[13] Validation-Nonphonetic_writing-accuracy=0.000000
2019-09-01 13:06:05,507 [INFO]  Epoch[14] Batch [0-41]	Speed: 3330.90 samples/sec	cross-entropy=0.351001	Nonphonetic_writing-accuracy=0.000000
2019-09-01 13:06:05,701 [INFO]  Epoch[14] Train-cross-entropy=0.234864
2019-09-01 13:06:05,703 [INFO]  Epoch[14] Train-Nonphonetic_writing-accuracy=0.000000
2019-09-01 13:06:05,704 [INFO]  Epoch[14] Time cost=0.400
2019-09-01 13:06:05,707 [INFO]  Saved checkpoint to "model/Nonphonetic_writing_imputer/model-0014.params"
2019-09-01 13:06:05,747 [INFO]  Epoch[14] Validation-cross-entropy=0.377905
2019-09-01 13:06:05,749 [INFO]  Epoch[14] Validation-Nonphonetic_writing-accuracy=0.000000
2019-09-01 13:06:05,948 [INFO]  Epoch[15] Batch [0-41]	Speed: 3403.99 samples/sec	cross-entropy=0.357212	Nonphonetic_writing-accuracy=0.000000
2019-09-01 13:06:06,150 [INFO]  Epoch[15] Train-cross-entropy=0.194042
2019-09-01 13:06:06,154 [INFO]  Epoch[15] Train-Nonphonetic_writing-accuracy=0.000000
2019-09-01 13:06:06,156 [INFO]  Epoch[15] Time cost=0.406
2019-09-01 13:06:06,159 [INFO]  Saved checkpoint to "model/Nonphonetic_writing_imputer/model-0015.params"
2019-09-01 13:06:06,195 [INFO]  Epoch[15] Validation-cross-entropy=0.303100
2019-09-01 13:06:06,196 [INFO]  Epoch[15] Validation-Nonphonetic_writing-accuracy=0.000000
2019-09-01 13:06:06,405 [INFO]  Epoch[16] Batch [0-41]	Speed: 3228.83 samples/sec	cross-entropy=0.252891	Nonphonetic_writing-accuracy=0.000000
2019-09-01 13:06:06,598 [INFO]  Epoch[16] Train-cross-entropy=0.176415
2019-09-01 13:06:06,600 [INFO]  Epoch[16] Train-Nonphonetic_writing-accuracy=0.000000
2019-09-01 13:06:06,601 [INFO]  Epoch[16] Time cost=0.404
2019-09-01 13:06:06,604 [INFO]  Saved checkpoint to "model/Nonphonetic_writing_imputer/model-0016.params"
2019-09-01 13:06:06,657 [INFO]  Epoch[16] Validation-cross-entropy=0.315576
2019-09-01 13:06:06,658 [INFO]  Epoch[16] Validation-Nonphonetic_writing-accuracy=0.000000
2019-09-01 13:06:06,866 [INFO]  Epoch[17] Batch [0-41]	Speed: 3283.80 samples/sec	cross-entropy=0.300925	Nonphonetic_writing-accuracy=0.000000
2019-09-01 13:06:07,059 [INFO]  Epoch[17] Train-cross-entropy=0.202637
2019-09-01 13:06:07,061 [INFO]  Epoch[17] Train-Nonphonetic_writing-accuracy=0.000000
2019-09-01 13:06:07,062 [INFO]  Epoch[17] Time cost=0.403
2019-09-01 13:06:07,065 [INFO]  Saved checkpoint to "model/Nonphonetic_writing_imputer/model-0017.params"
2019-09-01 13:06:07,106 [INFO]  Epoch[17] Validation-cross-entropy=0.335156
2019-09-01 13:06:07,107 [INFO]  Epoch[17] Validation-Nonphonetic_writing-accuracy=0.000000
2019-09-01 13:06:07,312 [INFO]  Epoch[18] Batch [0-41]	Speed: 3307.08 samples/sec	cross-entropy=0.234984	Nonphonetic_writing-accuracy=0.000000
2019-09-01 13:06:07,507 [INFO]  Epoch[18] Train-cross-entropy=0.160287
2019-09-01 13:06:07,508 [INFO]  Epoch[18] Train-Nonphonetic_writing-accuracy=0.000000
2019-09-01 13:06:07,510 [INFO]  Epoch[18] Time cost=0.401
2019-09-01 13:06:07,513 [INFO]  Saved checkpoint to "model/Nonphonetic_writing_imputer/model-0018.params"
2019-09-01 13:06:07,561 [INFO]  Epoch[18] Validation-cross-entropy=0.240596
2019-09-01 13:06:07,562 [INFO]  Epoch[18] Validation-Nonphonetic_writing-accuracy=0.000000
2019-09-01 13:06:07,788 [INFO]  Epoch[19] Batch [0-41]	Speed: 3013.65 samples/sec	cross-entropy=0.242989	Nonphonetic_writing-accuracy=0.000000
2019-09-01 13:06:08,016 [INFO]  Epoch[19] Train-cross-entropy=0.180052
2019-09-01 13:06:08,017 [INFO]  Epoch[19] Train-Nonphonetic_writing-accuracy=0.000000
2019-09-01 13:06:08,018 [INFO]  Epoch[19] Time cost=0.455
2019-09-01 13:06:08,021 [INFO]  Saved checkpoint to "model/Nonphonetic_writing_imputer/model-0019.params"
2019-09-01 13:06:08,058 [INFO]  Epoch[19] Validation-cross-entropy=0.295878
2019-09-01 13:06:08,059 [INFO]  Epoch[19] Validation-Nonphonetic_writing-accuracy=0.000000
2019-09-01 13:06:08,260 [INFO]  Epoch[20] Batch [0-41]	Speed: 3368.54 samples/sec	cross-entropy=0.222134	Nonphonetic_writing-accuracy=0.000000
2019-09-01 13:06:08,447 [INFO]  Epoch[20] Train-cross-entropy=0.141562
2019-09-01 13:06:08,448 [INFO]  Epoch[20] Train-Nonphonetic_writing-accuracy=0.000000
2019-09-01 13:06:08,449 [INFO]  Epoch[20] Time cost=0.389
2019-09-01 13:06:08,452 [INFO]  Saved checkpoint to "model/Nonphonetic_writing_imputer/model-0020.params"
2019-09-01 13:06:08,489 [INFO]  Epoch[20] Validation-cross-entropy=0.221824
2019-09-01 13:06:08,490 [INFO]  Epoch[20] Validation-Nonphonetic_writing-accuracy=0.000000
2019-09-01 13:06:08,687 [INFO]  Epoch[21] Batch [0-41]	Speed: 3435.74 samples/sec	cross-entropy=0.275963	Nonphonetic_writing-accuracy=0.000000
2019-09-01 13:06:08,903 [INFO]  Epoch[21] Train-cross-entropy=0.198228
2019-09-01 13:06:08,904 [INFO]  Epoch[21] Train-Nonphonetic_writing-accuracy=0.000000
2019-09-01 13:06:08,906 [INFO]  Epoch[21] Time cost=0.414
2019-09-01 13:06:08,909 [INFO]  Saved checkpoint to "model/Nonphonetic_writing_imputer/model-0021.params"
2019-09-01 13:06:08,954 [INFO]  Epoch[21] Validation-cross-entropy=0.337722
2019-09-01 13:06:08,956 [INFO]  Epoch[21] Validation-Nonphonetic_writing-accuracy=0.000000
2019-09-01 13:06:09,181 [INFO]  Epoch[22] Batch [0-41]	Speed: 3014.79 samples/sec	cross-entropy=0.237305	Nonphonetic_writing-accuracy=0.000000
2019-09-01 13:06:09,373 [INFO]  Epoch[22] Train-cross-entropy=0.191082
2019-09-01 13:06:09,374 [INFO]  Epoch[22] Train-Nonphonetic_writing-accuracy=0.000000
2019-09-01 13:06:09,376 [INFO]  Epoch[22] Time cost=0.419
2019-09-01 13:06:09,379 [INFO]  Saved checkpoint to "model/Nonphonetic_writing_imputer/model-0022.params"
2019-09-01 13:06:09,420 [INFO]  Epoch[22] Validation-cross-entropy=0.180963
2019-09-01 13:06:09,422 [INFO]  Epoch[22] Validation-Nonphonetic_writing-accuracy=0.000000
2019-09-01 13:06:09,625 [INFO]  Epoch[23] Batch [0-41]	Speed: 3336.72 samples/sec	cross-entropy=0.223002	Nonphonetic_writing-accuracy=0.000000
2019-09-01 13:06:09,817 [INFO]  Epoch[23] Train-cross-entropy=0.216975
2019-09-01 13:06:09,818 [INFO]  Epoch[23] Train-Nonphonetic_writing-accuracy=0.000000
2019-09-01 13:06:09,819 [INFO]  Epoch[23] Time cost=0.396
2019-09-01 13:06:09,823 [INFO]  Saved checkpoint to "model/Nonphonetic_writing_imputer/model-0023.params"
2019-09-01 13:06:09,860 [INFO]  Epoch[23] Validation-cross-entropy=0.280199
2019-09-01 13:06:09,862 [INFO]  Epoch[23] Validation-Nonphonetic_writing-accuracy=0.000000
2019-09-01 13:06:10,084 [INFO]  Epoch[24] Batch [0-41]	Speed: 3033.25 samples/sec	cross-entropy=0.263906	Nonphonetic_writing-accuracy=0.000000
2019-09-01 13:06:10,313 [INFO]  Epoch[24] Train-cross-entropy=0.148760
2019-09-01 13:06:10,314 [INFO]  Epoch[24] Train-Nonphonetic_writing-accuracy=0.000000
2019-09-01 13:06:10,315 [INFO]  Epoch[24] Time cost=0.452
2019-09-01 13:06:10,318 [INFO]  Saved checkpoint to "model/Nonphonetic_writing_imputer/model-0024.params"
2019-09-01 13:06:10,354 [INFO]  Epoch[24] Validation-cross-entropy=0.191451
2019-09-01 13:06:10,356 [INFO]  Epoch[24] Validation-Nonphonetic_writing-accuracy=0.000000
2019-09-01 13:06:10,565 [INFO]  Epoch[25] Batch [0-41]	Speed: 3226.77 samples/sec	cross-entropy=0.240720	Nonphonetic_writing-accuracy=0.000000
2019-09-01 13:06:10,760 [INFO]  Epoch[25] Train-cross-entropy=0.161668
2019-09-01 13:06:10,762 [INFO]  Epoch[25] Train-Nonphonetic_writing-accuracy=0.000000
2019-09-01 13:06:10,763 [INFO]  Epoch[25] Time cost=0.406
2019-09-01 13:06:10,766 [INFO]  Saved checkpoint to "model/Nonphonetic_writing_imputer/model-0025.params"
2019-09-01 13:06:10,802 [INFO]  Epoch[25] Validation-cross-entropy=0.238448
2019-09-01 13:06:10,804 [INFO]  Epoch[25] Validation-Nonphonetic_writing-accuracy=0.000000
2019-09-01 13:06:11,050 [INFO]  Epoch[26] Batch [0-41]	Speed: 2725.12 samples/sec	cross-entropy=0.145667	Nonphonetic_writing-accuracy=0.000000
2019-09-01 13:06:11,275 [INFO]  Epoch[26] Train-cross-entropy=0.112068
2019-09-01 13:06:11,279 [INFO]  Epoch[26] Train-Nonphonetic_writing-accuracy=0.000000
2019-09-01 13:06:11,280 [INFO]  Epoch[26] Time cost=0.476
2019-09-01 13:06:11,283 [INFO]  Saved checkpoint to "model/Nonphonetic_writing_imputer/model-0026.params"
2019-09-01 13:06:11,335 [INFO]  Epoch[26] Validation-cross-entropy=0.165667
2019-09-01 13:06:11,336 [INFO]  Epoch[26] Validation-Nonphonetic_writing-accuracy=0.000000
2019-09-01 13:06:11,587 [INFO]  Epoch[27] Batch [0-41]	Speed: 2704.60 samples/sec	cross-entropy=0.185505	Nonphonetic_writing-accuracy=0.000000
2019-09-01 13:06:11,807 [INFO]  Epoch[27] Train-cross-entropy=0.192383
2019-09-01 13:06:11,808 [INFO]  Epoch[27] Train-Nonphonetic_writing-accuracy=0.000000
2019-09-01 13:06:11,809 [INFO]  Epoch[27] Time cost=0.472
2019-09-01 13:06:11,813 [INFO]  Saved checkpoint to "model/Nonphonetic_writing_imputer/model-0027.params"
2019-09-01 13:06:11,849 [INFO]  Epoch[27] Validation-cross-entropy=0.252939
2019-09-01 13:06:11,850 [INFO]  Epoch[27] Validation-Nonphonetic_writing-accuracy=0.000000
2019-09-01 13:06:12,079 [INFO]  Epoch[28] Batch [0-41]	Speed: 2946.90 samples/sec	cross-entropy=0.175444	Nonphonetic_writing-accuracy=0.000000
2019-09-01 13:06:12,296 [INFO]  Epoch[28] Train-cross-entropy=0.149612
2019-09-01 13:06:12,298 [INFO]  Epoch[28] Train-Nonphonetic_writing-accuracy=0.000000
2019-09-01 13:06:12,299 [INFO]  Epoch[28] Time cost=0.447
2019-09-01 13:06:12,302 [INFO]  Saved checkpoint to "model/Nonphonetic_writing_imputer/model-0028.params"
2019-09-01 13:06:12,338 [INFO]  Epoch[28] Validation-cross-entropy=0.161714
2019-09-01 13:06:12,339 [INFO]  Epoch[28] Validation-Nonphonetic_writing-accuracy=0.000000
2019-09-01 13:06:12,558 [INFO]  Epoch[29] Batch [0-41]	Speed: 3085.20 samples/sec	cross-entropy=0.142041	Nonphonetic_writing-accuracy=0.000000
2019-09-01 13:06:12,744 [INFO]  Epoch[29] Train-cross-entropy=0.173148
2019-09-01 13:06:12,746 [INFO]  Epoch[29] Train-Nonphonetic_writing-accuracy=0.000000
2019-09-01 13:06:12,747 [INFO]  Epoch[29] Time cost=0.406
2019-09-01 13:06:12,750 [INFO]  Saved checkpoint to "model/Nonphonetic_writing_imputer/model-0029.params"
2019-09-01 13:06:12,791 [INFO]  Epoch[29] Validation-cross-entropy=0.187420
2019-09-01 13:06:12,793 [INFO]  Epoch[29] Validation-Nonphonetic_writing-accuracy=0.000000
2019-09-01 13:06:13,020 [INFO]  Epoch[30] Batch [0-41]	Speed: 2988.44 samples/sec	cross-entropy=0.106823	Nonphonetic_writing-accuracy=0.000000
2019-09-01 13:06:13,212 [INFO]  Epoch[30] Train-cross-entropy=0.151334
2019-09-01 13:06:13,213 [INFO]  Epoch[30] Train-Nonphonetic_writing-accuracy=0.000000
2019-09-01 13:06:13,215 [INFO]  Epoch[30] Time cost=0.421
2019-09-01 13:06:13,218 [INFO]  Saved checkpoint to "model/Nonphonetic_writing_imputer/model-0030.params"
2019-09-01 13:06:13,259 [INFO]  Epoch[30] Validation-cross-entropy=0.182964
2019-09-01 13:06:13,261 [INFO]  Epoch[30] Validation-Nonphonetic_writing-accuracy=0.000000
2019-09-01 13:06:13,464 [INFO]  Epoch[31] Batch [0-41]	Speed: 3338.72 samples/sec	cross-entropy=0.138659	Nonphonetic_writing-accuracy=0.000000
2019-09-01 13:06:13,657 [INFO]  Epoch[31] Train-cross-entropy=0.214735
2019-09-01 13:06:13,658 [INFO]  Epoch[31] Train-Nonphonetic_writing-accuracy=0.000000
2019-09-01 13:06:13,660 [INFO]  Epoch[31] Time cost=0.397
2019-09-01 13:06:13,663 [INFO]  Saved checkpoint to "model/Nonphonetic_writing_imputer/model-0031.params"
2019-09-01 13:06:13,715 [INFO]  Epoch[31] Validation-cross-entropy=0.263326
2019-09-01 13:06:13,716 [INFO]  Epoch[31] Validation-Nonphonetic_writing-accuracy=0.000000
2019-09-01 13:06:13,939 [INFO]  Epoch[32] Batch [0-41]	Speed: 3054.67 samples/sec	cross-entropy=0.151872	Nonphonetic_writing-accuracy=0.000000
2019-09-01 13:06:14,145 [INFO]  Epoch[32] Train-cross-entropy=0.195858
2019-09-01 13:06:14,146 [INFO]  Epoch[32] Train-Nonphonetic_writing-accuracy=0.000000
2019-09-01 13:06:14,147 [INFO]  Epoch[32] Time cost=0.430
2019-09-01 13:06:14,150 [INFO]  Saved checkpoint to "model/Nonphonetic_writing_imputer/model-0032.params"
2019-09-01 13:06:14,193 [INFO]  Epoch[32] Validation-cross-entropy=0.325091
2019-09-01 13:06:14,194 [INFO]  Epoch[32] Validation-Nonphonetic_writing-accuracy=0.000000
2019-09-01 13:06:14,428 [INFO]  Epoch[33] Batch [0-41]	Speed: 2898.82 samples/sec	cross-entropy=0.167703	Nonphonetic_writing-accuracy=0.000000
2019-09-01 13:06:14,640 [INFO]  Epoch[33] Train-cross-entropy=0.220737
2019-09-01 13:06:14,642 [INFO]  Epoch[33] Train-Nonphonetic_writing-accuracy=0.000000
2019-09-01 13:06:14,643 [INFO]  Epoch[33] Time cost=0.448
2019-09-01 13:06:14,646 [INFO]  Saved checkpoint to "model/Nonphonetic_writing_imputer/model-0033.params"
2019-09-01 13:06:14,682 [INFO]  No improvement detected for 5 epochs compared to 0.1617139395740297 last error obtained: 0.3258220950762431, stopping here
2019-09-01 13:06:14,683 [INFO]  
========== done (15.804196834564209 s) fit model
2019-09-01 13:06:19,112 [INFO]  
========== start: fit model
2019-09-01 13:06:19,113 [WARNING]  Already bound, ignoring bind()
2019-09-01 13:06:19,354 [INFO]  Epoch[0] Batch [0-42]	Speed: 2898.25 samples/sec	cross-entropy=5.538032	Phonetic_alphabetic_writing-accuracy=0.000000
2019-09-01 13:06:19,578 [INFO]  Epoch[0] Train-cross-entropy=2.214698
2019-09-01 13:06:19,579 [INFO]  Epoch[0] Train-Phonetic_alphabetic_writing-accuracy=0.000000
2019-09-01 13:06:19,580 [INFO]  Epoch[0] Time cost=0.465
2019-09-01 13:06:19,584 [INFO]  Saved checkpoint to "model/Phonetic_alphabetic_writing_imputer/model-0000.params"
2019-09-01 13:06:19,624 [INFO]  Epoch[0] Validation-cross-entropy=1.392854
2019-09-01 13:06:19,625 [INFO]  Epoch[0] Validation-Phonetic_alphabetic_writing-accuracy=0.000000
2019-09-01 13:06:19,838 [INFO]  Epoch[1] Batch [0-42]	Speed: 3252.62 samples/sec	cross-entropy=1.404540	Phonetic_alphabetic_writing-accuracy=0.000000
2019-09-01 13:06:20,024 [INFO]  Epoch[1] Train-cross-entropy=1.111620
2019-09-01 13:06:20,025 [INFO]  Epoch[1] Train-Phonetic_alphabetic_writing-accuracy=0.000000
2019-09-01 13:06:20,027 [INFO]  Epoch[1] Time cost=0.400
2019-09-01 13:06:20,030 [INFO]  Saved checkpoint to "model/Phonetic_alphabetic_writing_imputer/model-0001.params"
2019-09-01 13:06:20,072 [INFO]  Epoch[1] Validation-cross-entropy=0.593496
2019-09-01 13:06:20,073 [INFO]  Epoch[1] Validation-Phonetic_alphabetic_writing-accuracy=0.000000
2019-09-01 13:06:20,279 [INFO]  Epoch[2] Batch [0-42]	Speed: 3362.45 samples/sec	cross-entropy=0.775184	Phonetic_alphabetic_writing-accuracy=0.000000
2019-09-01 13:06:20,466 [INFO]  Epoch[2] Train-cross-entropy=0.840123
2019-09-01 13:06:20,467 [INFO]  Epoch[2] Train-Phonetic_alphabetic_writing-accuracy=0.000000
2019-09-01 13:06:20,468 [INFO]  Epoch[2] Time cost=0.394
2019-09-01 13:06:20,471 [INFO]  Saved checkpoint to "model/Phonetic_alphabetic_writing_imputer/model-0002.params"
2019-09-01 13:06:20,511 [INFO]  Epoch[2] Validation-cross-entropy=0.647156
2019-09-01 13:06:20,512 [INFO]  Epoch[2] Validation-Phonetic_alphabetic_writing-accuracy=0.000000
2019-09-01 13:06:20,715 [INFO]  Epoch[3] Batch [0-42]	Speed: 3418.47 samples/sec	cross-entropy=0.637522	Phonetic_alphabetic_writing-accuracy=0.000000
2019-09-01 13:06:20,901 [INFO]  Epoch[3] Train-cross-entropy=0.532251
2019-09-01 13:06:20,903 [INFO]  Epoch[3] Train-Phonetic_alphabetic_writing-accuracy=0.000000
2019-09-01 13:06:20,904 [INFO]  Epoch[3] Time cost=0.390
2019-09-01 13:06:20,907 [INFO]  Saved checkpoint to "model/Phonetic_alphabetic_writing_imputer/model-0003.params"
2019-09-01 13:06:20,947 [INFO]  Epoch[3] Validation-cross-entropy=0.489363
2019-09-01 13:06:20,948 [INFO]  Epoch[3] Validation-Phonetic_alphabetic_writing-accuracy=0.000000
2019-09-01 13:06:21,195 [INFO]  Epoch[4] Batch [0-42]	Speed: 2790.67 samples/sec	cross-entropy=0.414278	Phonetic_alphabetic_writing-accuracy=0.000000
2019-09-01 13:06:21,399 [INFO]  Epoch[4] Train-cross-entropy=0.384622
2019-09-01 13:06:21,400 [INFO]  Epoch[4] Train-Phonetic_alphabetic_writing-accuracy=0.000000
2019-09-01 13:06:21,401 [INFO]  Epoch[4] Time cost=0.452
2019-09-01 13:06:21,404 [INFO]  Saved checkpoint to "model/Phonetic_alphabetic_writing_imputer/model-0004.params"
2019-09-01 13:06:21,444 [INFO]  Epoch[4] Validation-cross-entropy=0.352686
2019-09-01 13:06:21,446 [INFO]  Epoch[4] Validation-Phonetic_alphabetic_writing-accuracy=0.000000
2019-09-01 13:06:21,700 [INFO]  Epoch[5] Batch [0-42]	Speed: 2706.61 samples/sec	cross-entropy=0.333936	Phonetic_alphabetic_writing-accuracy=0.000000
2019-09-01 13:06:21,900 [INFO]  Epoch[5] Train-cross-entropy=0.319308
2019-09-01 13:06:21,902 [INFO]  Epoch[5] Train-Phonetic_alphabetic_writing-accuracy=0.000000
2019-09-01 13:06:21,903 [INFO]  Epoch[5] Time cost=0.456
2019-09-01 13:06:21,906 [INFO]  Saved checkpoint to "model/Phonetic_alphabetic_writing_imputer/model-0005.params"
2019-09-01 13:06:21,945 [INFO]  Epoch[5] Validation-cross-entropy=0.387239
2019-09-01 13:06:21,947 [INFO]  Epoch[5] Validation-Phonetic_alphabetic_writing-accuracy=0.000000
2019-09-01 13:06:22,149 [INFO]  Epoch[6] Batch [0-42]	Speed: 3421.50 samples/sec	cross-entropy=0.316850	Phonetic_alphabetic_writing-accuracy=0.000000
2019-09-01 13:06:22,341 [INFO]  Epoch[6] Train-cross-entropy=0.477181
2019-09-01 13:06:22,342 [INFO]  Epoch[6] Train-Phonetic_alphabetic_writing-accuracy=0.000000
2019-09-01 13:06:22,343 [INFO]  Epoch[6] Time cost=0.396
2019-09-01 13:06:22,346 [INFO]  Saved checkpoint to "model/Phonetic_alphabetic_writing_imputer/model-0006.params"
2019-09-01 13:06:22,394 [INFO]  Epoch[6] Validation-cross-entropy=0.925804
2019-09-01 13:06:22,395 [INFO]  Epoch[6] Validation-Phonetic_alphabetic_writing-accuracy=0.000000
2019-09-01 13:06:22,609 [INFO]  Epoch[7] Batch [0-42]	Speed: 3256.60 samples/sec	cross-entropy=0.648981	Phonetic_alphabetic_writing-accuracy=0.000000
2019-09-01 13:06:22,827 [INFO]  Epoch[7] Train-cross-entropy=0.278217
2019-09-01 13:06:22,829 [INFO]  Epoch[7] Train-Phonetic_alphabetic_writing-accuracy=0.000000
2019-09-01 13:06:22,830 [INFO]  Epoch[7] Time cost=0.434
2019-09-01 13:06:22,833 [INFO]  Saved checkpoint to "model/Phonetic_alphabetic_writing_imputer/model-0007.params"
2019-09-01 13:06:22,874 [INFO]  Epoch[7] Validation-cross-entropy=0.470260
2019-09-01 13:06:22,875 [INFO]  Epoch[7] Validation-Phonetic_alphabetic_writing-accuracy=0.000000
2019-09-01 13:06:23,108 [INFO]  Epoch[8] Batch [0-42]	Speed: 2980.64 samples/sec	cross-entropy=0.293762	Phonetic_alphabetic_writing-accuracy=0.000000
2019-09-01 13:06:23,306 [INFO]  Epoch[8] Train-cross-entropy=0.498398
2019-09-01 13:06:23,308 [INFO]  Epoch[8] Train-Phonetic_alphabetic_writing-accuracy=0.000000
2019-09-01 13:06:23,309 [INFO]  Epoch[8] Time cost=0.433
2019-09-01 13:06:23,312 [INFO]  Saved checkpoint to "model/Phonetic_alphabetic_writing_imputer/model-0008.params"
2019-09-01 13:06:23,376 [INFO]  Epoch[8] Validation-cross-entropy=0.684593
2019-09-01 13:06:23,378 [INFO]  Epoch[8] Validation-Phonetic_alphabetic_writing-accuracy=0.000000
2019-09-01 13:06:23,762 [INFO]  Epoch[9] Batch [0-42]	Speed: 1790.90 samples/sec	cross-entropy=0.491518	Phonetic_alphabetic_writing-accuracy=0.000000
2019-09-01 13:06:23,986 [INFO]  Epoch[9] Train-cross-entropy=0.179376
2019-09-01 13:06:23,987 [INFO]  Epoch[9] Train-Phonetic_alphabetic_writing-accuracy=0.000000
2019-09-01 13:06:23,989 [INFO]  Epoch[9] Time cost=0.607
2019-09-01 13:06:23,995 [INFO]  Saved checkpoint to "model/Phonetic_alphabetic_writing_imputer/model-0009.params"
2019-09-01 13:06:24,041 [INFO]  Epoch[9] Validation-cross-entropy=0.323092
2019-09-01 13:06:24,043 [INFO]  Epoch[9] Validation-Phonetic_alphabetic_writing-accuracy=0.000000
2019-09-01 13:06:24,258 [INFO]  Epoch[10] Batch [0-42]	Speed: 3210.11 samples/sec	cross-entropy=0.178283	Phonetic_alphabetic_writing-accuracy=0.000000
2019-09-01 13:06:24,453 [INFO]  Epoch[10] Train-cross-entropy=0.131792
2019-09-01 13:06:24,454 [INFO]  Epoch[10] Train-Phonetic_alphabetic_writing-accuracy=0.000000
2019-09-01 13:06:24,455 [INFO]  Epoch[10] Time cost=0.411
2019-09-01 13:06:24,458 [INFO]  Saved checkpoint to "model/Phonetic_alphabetic_writing_imputer/model-0010.params"
2019-09-01 13:06:24,500 [INFO]  Epoch[10] Validation-cross-entropy=0.255917
2019-09-01 13:06:24,502 [INFO]  Epoch[10] Validation-Phonetic_alphabetic_writing-accuracy=0.000000
2019-09-01 13:06:24,775 [INFO]  Epoch[11] Batch [0-42]	Speed: 2515.19 samples/sec	cross-entropy=0.144944	Phonetic_alphabetic_writing-accuracy=0.000000
2019-09-01 13:06:25,104 [INFO]  Epoch[11] Train-cross-entropy=0.477134
2019-09-01 13:06:25,106 [INFO]  Epoch[11] Train-Phonetic_alphabetic_writing-accuracy=0.000000
2019-09-01 13:06:25,107 [INFO]  Epoch[11] Time cost=0.604
2019-09-01 13:06:25,112 [INFO]  Saved checkpoint to "model/Phonetic_alphabetic_writing_imputer/model-0011.params"
2019-09-01 13:06:25,169 [INFO]  Epoch[11] Validation-cross-entropy=0.573786
2019-09-01 13:06:25,170 [INFO]  Epoch[11] Validation-Phonetic_alphabetic_writing-accuracy=0.000000
2019-09-01 13:06:25,412 [INFO]  Epoch[12] Batch [0-42]	Speed: 2854.45 samples/sec	cross-entropy=0.398291	Phonetic_alphabetic_writing-accuracy=0.000000
2019-09-01 13:06:25,621 [INFO]  Epoch[12] Train-cross-entropy=0.362855
2019-09-01 13:06:25,623 [INFO]  Epoch[12] Train-Phonetic_alphabetic_writing-accuracy=0.000000
2019-09-01 13:06:25,625 [INFO]  Epoch[12] Time cost=0.453
2019-09-01 13:06:25,628 [INFO]  Saved checkpoint to "model/Phonetic_alphabetic_writing_imputer/model-0012.params"
2019-09-01 13:06:25,672 [INFO]  Epoch[12] Validation-cross-entropy=0.322703
2019-09-01 13:06:25,673 [INFO]  Epoch[12] Validation-Phonetic_alphabetic_writing-accuracy=0.000000
2019-09-01 13:06:25,891 [INFO]  Epoch[13] Batch [0-42]	Speed: 3175.43 samples/sec	cross-entropy=0.187357	Phonetic_alphabetic_writing-accuracy=0.000000
2019-09-01 13:06:26,120 [INFO]  Epoch[13] Train-cross-entropy=0.133838
2019-09-01 13:06:26,121 [INFO]  Epoch[13] Train-Phonetic_alphabetic_writing-accuracy=0.000000
2019-09-01 13:06:26,122 [INFO]  Epoch[13] Time cost=0.448
2019-09-01 13:06:26,125 [INFO]  Saved checkpoint to "model/Phonetic_alphabetic_writing_imputer/model-0013.params"
2019-09-01 13:06:26,164 [INFO]  Epoch[13] Validation-cross-entropy=0.237766
2019-09-01 13:06:26,166 [INFO]  Epoch[13] Validation-Phonetic_alphabetic_writing-accuracy=0.000000
2019-09-01 13:06:26,377 [INFO]  Epoch[14] Batch [0-42]	Speed: 3271.86 samples/sec	cross-entropy=0.131224	Phonetic_alphabetic_writing-accuracy=0.000000
2019-09-01 13:06:26,573 [INFO]  Epoch[14] Train-cross-entropy=0.112952
2019-09-01 13:06:26,575 [INFO]  Epoch[14] Train-Phonetic_alphabetic_writing-accuracy=0.000000
2019-09-01 13:06:26,576 [INFO]  Epoch[14] Time cost=0.409
2019-09-01 13:06:26,579 [INFO]  Saved checkpoint to "model/Phonetic_alphabetic_writing_imputer/model-0014.params"
2019-09-01 13:06:26,620 [INFO]  Epoch[14] Validation-cross-entropy=0.229978
2019-09-01 13:06:26,625 [INFO]  Epoch[14] Validation-Phonetic_alphabetic_writing-accuracy=0.000000
2019-09-01 13:06:26,831 [INFO]  Epoch[15] Batch [0-42]	Speed: 3375.76 samples/sec	cross-entropy=0.134403	Phonetic_alphabetic_writing-accuracy=0.000000
2019-09-01 13:06:27,041 [INFO]  Epoch[15] Train-cross-entropy=0.118145
2019-09-01 13:06:27,042 [INFO]  Epoch[15] Train-Phonetic_alphabetic_writing-accuracy=0.000000
2019-09-01 13:06:27,043 [INFO]  Epoch[15] Time cost=0.416
2019-09-01 13:06:27,046 [INFO]  Saved checkpoint to "model/Phonetic_alphabetic_writing_imputer/model-0015.params"
2019-09-01 13:06:27,088 [INFO]  Epoch[15] Validation-cross-entropy=0.226529
2019-09-01 13:06:27,090 [INFO]  Epoch[15] Validation-Phonetic_alphabetic_writing-accuracy=0.000000
2019-09-01 13:06:27,297 [INFO]  Epoch[16] Batch [0-42]	Speed: 3354.71 samples/sec	cross-entropy=0.138549	Phonetic_alphabetic_writing-accuracy=0.000000
2019-09-01 13:06:27,505 [INFO]  Epoch[16] Train-cross-entropy=0.189997
2019-09-01 13:06:27,506 [INFO]  Epoch[16] Train-Phonetic_alphabetic_writing-accuracy=0.000000
2019-09-01 13:06:27,508 [INFO]  Epoch[16] Time cost=0.417
2019-09-01 13:06:27,511 [INFO]  Saved checkpoint to "model/Phonetic_alphabetic_writing_imputer/model-0016.params"
2019-09-01 13:06:27,569 [INFO]  Epoch[16] Validation-cross-entropy=0.229832
2019-09-01 13:06:27,570 [INFO]  Epoch[16] Validation-Phonetic_alphabetic_writing-accuracy=0.000000
2019-09-01 13:06:27,773 [INFO]  Epoch[17] Batch [0-42]	Speed: 3456.01 samples/sec	cross-entropy=0.131903	Phonetic_alphabetic_writing-accuracy=0.000000
2019-09-01 13:06:28,009 [INFO]  Epoch[17] Train-cross-entropy=0.127818
2019-09-01 13:06:28,010 [INFO]  Epoch[17] Train-Phonetic_alphabetic_writing-accuracy=0.000000
2019-09-01 13:06:28,011 [INFO]  Epoch[17] Time cost=0.440
2019-09-01 13:06:28,014 [INFO]  Saved checkpoint to "model/Phonetic_alphabetic_writing_imputer/model-0017.params"
2019-09-01 13:06:28,058 [INFO]  Epoch[17] Validation-cross-entropy=0.181882
2019-09-01 13:06:28,059 [INFO]  Epoch[17] Validation-Phonetic_alphabetic_writing-accuracy=0.000000
2019-09-01 13:06:28,265 [INFO]  Epoch[18] Batch [0-42]	Speed: 3359.20 samples/sec	cross-entropy=0.107329	Phonetic_alphabetic_writing-accuracy=0.000000
2019-09-01 13:06:28,462 [INFO]  Epoch[18] Train-cross-entropy=0.070886
2019-09-01 13:06:28,464 [INFO]  Epoch[18] Train-Phonetic_alphabetic_writing-accuracy=0.000000
2019-09-01 13:06:28,465 [INFO]  Epoch[18] Time cost=0.405
2019-09-01 13:06:28,468 [INFO]  Saved checkpoint to "model/Phonetic_alphabetic_writing_imputer/model-0018.params"
2019-09-01 13:06:28,508 [INFO]  Epoch[18] Validation-cross-entropy=0.125655
2019-09-01 13:06:28,510 [INFO]  Epoch[18] Validation-Phonetic_alphabetic_writing-accuracy=0.000000
2019-09-01 13:06:28,738 [INFO]  Epoch[19] Batch [0-42]	Speed: 3043.74 samples/sec	cross-entropy=0.066609	Phonetic_alphabetic_writing-accuracy=0.000000
2019-09-01 13:06:28,927 [INFO]  Epoch[19] Train-cross-entropy=0.083073
2019-09-01 13:06:28,928 [INFO]  Epoch[19] Train-Phonetic_alphabetic_writing-accuracy=0.000000
2019-09-01 13:06:28,929 [INFO]  Epoch[19] Time cost=0.417
2019-09-01 13:06:28,932 [INFO]  Saved checkpoint to "model/Phonetic_alphabetic_writing_imputer/model-0019.params"
2019-09-01 13:06:28,981 [INFO]  Epoch[19] Validation-cross-entropy=0.147092
2019-09-01 13:06:28,982 [INFO]  Epoch[19] Validation-Phonetic_alphabetic_writing-accuracy=0.000000
2019-09-01 13:06:29,200 [INFO]  Epoch[20] Batch [0-42]	Speed: 3212.64 samples/sec	cross-entropy=0.070654	Phonetic_alphabetic_writing-accuracy=0.000000
2019-09-01 13:06:29,395 [INFO]  Epoch[20] Train-cross-entropy=0.062657
2019-09-01 13:06:29,396 [INFO]  Epoch[20] Train-Phonetic_alphabetic_writing-accuracy=0.000000
2019-09-01 13:06:29,397 [INFO]  Epoch[20] Time cost=0.414
2019-09-01 13:06:29,400 [INFO]  Saved checkpoint to "model/Phonetic_alphabetic_writing_imputer/model-0020.params"
2019-09-01 13:06:29,443 [INFO]  Epoch[20] Validation-cross-entropy=0.128727
2019-09-01 13:06:29,445 [INFO]  Epoch[20] Validation-Phonetic_alphabetic_writing-accuracy=0.000000
2019-09-01 13:06:29,689 [INFO]  Epoch[21] Batch [0-42]	Speed: 2844.87 samples/sec	cross-entropy=0.051027	Phonetic_alphabetic_writing-accuracy=0.000000
2019-09-01 13:06:29,882 [INFO]  Epoch[21] Train-cross-entropy=0.055004
2019-09-01 13:06:29,883 [INFO]  Epoch[21] Train-Phonetic_alphabetic_writing-accuracy=0.000000
2019-09-01 13:06:29,884 [INFO]  Epoch[21] Time cost=0.439
2019-09-01 13:06:29,887 [INFO]  Saved checkpoint to "model/Phonetic_alphabetic_writing_imputer/model-0021.params"
2019-09-01 13:06:29,927 [INFO]  Epoch[21] Validation-cross-entropy=0.105830
2019-09-01 13:06:29,928 [INFO]  Epoch[21] Validation-Phonetic_alphabetic_writing-accuracy=0.000000
2019-09-01 13:06:30,135 [INFO]  Epoch[22] Batch [0-42]	Speed: 3348.92 samples/sec	cross-entropy=0.047727	Phonetic_alphabetic_writing-accuracy=0.000000
2019-09-01 13:06:30,328 [INFO]  Epoch[22] Train-cross-entropy=0.050840
2019-09-01 13:06:30,329 [INFO]  Epoch[22] Train-Phonetic_alphabetic_writing-accuracy=0.000000
2019-09-01 13:06:30,331 [INFO]  Epoch[22] Time cost=0.401
2019-09-01 13:06:30,334 [INFO]  Saved checkpoint to "model/Phonetic_alphabetic_writing_imputer/model-0022.params"
2019-09-01 13:06:30,389 [INFO]  Epoch[22] Validation-cross-entropy=0.107433
2019-09-01 13:06:30,390 [INFO]  Epoch[22] Validation-Phonetic_alphabetic_writing-accuracy=0.000000
2019-09-01 13:06:30,641 [INFO]  Epoch[23] Batch [0-42]	Speed: 2741.95 samples/sec	cross-entropy=0.053340	Phonetic_alphabetic_writing-accuracy=0.000000
2019-09-01 13:06:30,849 [INFO]  Epoch[23] Train-cross-entropy=0.057624
2019-09-01 13:06:30,850 [INFO]  Epoch[23] Train-Phonetic_alphabetic_writing-accuracy=0.000000
2019-09-01 13:06:30,851 [INFO]  Epoch[23] Time cost=0.460
2019-09-01 13:06:30,854 [INFO]  Saved checkpoint to "model/Phonetic_alphabetic_writing_imputer/model-0023.params"
2019-09-01 13:06:30,893 [INFO]  Epoch[23] Validation-cross-entropy=0.079585
2019-09-01 13:06:30,894 [INFO]  Epoch[23] Validation-Phonetic_alphabetic_writing-accuracy=0.000000
2019-09-01 13:06:31,117 [INFO]  Epoch[24] Batch [0-42]	Speed: 3101.24 samples/sec	cross-entropy=0.050652	Phonetic_alphabetic_writing-accuracy=0.000000
2019-09-01 13:06:31,306 [INFO]  Epoch[24] Train-cross-entropy=0.055801
2019-09-01 13:06:31,308 [INFO]  Epoch[24] Train-Phonetic_alphabetic_writing-accuracy=0.000000
2019-09-01 13:06:31,309 [INFO]  Epoch[24] Time cost=0.414
2019-09-01 13:06:31,312 [INFO]  Saved checkpoint to "model/Phonetic_alphabetic_writing_imputer/model-0024.params"
2019-09-01 13:06:31,351 [INFO]  Epoch[24] Validation-cross-entropy=0.060785
2019-09-01 13:06:31,352 [INFO]  Epoch[24] Validation-Phonetic_alphabetic_writing-accuracy=0.000000
2019-09-01 13:06:31,597 [INFO]  Epoch[25] Batch [0-42]	Speed: 2811.44 samples/sec	cross-entropy=0.050038	Phonetic_alphabetic_writing-accuracy=0.000000
2019-09-01 13:06:31,855 [INFO]  Epoch[25] Train-cross-entropy=0.049818
2019-09-01 13:06:31,857 [INFO]  Epoch[25] Train-Phonetic_alphabetic_writing-accuracy=0.000000
2019-09-01 13:06:31,858 [INFO]  Epoch[25] Time cost=0.505
2019-09-01 13:06:31,861 [INFO]  Saved checkpoint to "model/Phonetic_alphabetic_writing_imputer/model-0025.params"
2019-09-01 13:06:31,904 [INFO]  Epoch[25] Validation-cross-entropy=0.069820
2019-09-01 13:06:31,905 [INFO]  Epoch[25] Validation-Phonetic_alphabetic_writing-accuracy=0.000000
2019-09-01 13:06:32,115 [INFO]  Epoch[26] Batch [0-42]	Speed: 3311.67 samples/sec	cross-entropy=0.047498	Phonetic_alphabetic_writing-accuracy=0.000000
2019-09-01 13:06:32,301 [INFO]  Epoch[26] Train-cross-entropy=0.043473
2019-09-01 13:06:32,303 [INFO]  Epoch[26] Train-Phonetic_alphabetic_writing-accuracy=0.000000
2019-09-01 13:06:32,304 [INFO]  Epoch[26] Time cost=0.397
2019-09-01 13:06:32,307 [INFO]  Saved checkpoint to "model/Phonetic_alphabetic_writing_imputer/model-0026.params"
2019-09-01 13:06:32,345 [INFO]  Epoch[26] Validation-cross-entropy=0.081679
2019-09-01 13:06:32,346 [INFO]  Epoch[26] Validation-Phonetic_alphabetic_writing-accuracy=0.000000
2019-09-01 13:06:32,586 [INFO]  Epoch[27] Batch [0-42]	Speed: 2870.04 samples/sec	cross-entropy=0.045442	Phonetic_alphabetic_writing-accuracy=0.000000
2019-09-01 13:06:33,016 [INFO]  Epoch[27] Train-cross-entropy=0.041420
2019-09-01 13:06:33,025 [INFO]  Epoch[27] Train-Phonetic_alphabetic_writing-accuracy=0.000000
2019-09-01 13:06:33,028 [INFO]  Epoch[27] Time cost=0.680
2019-09-01 13:06:33,032 [INFO]  Saved checkpoint to "model/Phonetic_alphabetic_writing_imputer/model-0027.params"
2019-09-01 13:06:33,083 [INFO]  Epoch[27] Validation-cross-entropy=0.108702
2019-09-01 13:06:33,085 [INFO]  Epoch[27] Validation-Phonetic_alphabetic_writing-accuracy=0.000000
2019-09-01 13:06:33,320 [INFO]  Epoch[28] Batch [0-42]	Speed: 2968.95 samples/sec	cross-entropy=0.045268	Phonetic_alphabetic_writing-accuracy=0.000000
2019-09-01 13:06:33,513 [INFO]  Epoch[28] Train-cross-entropy=0.056383
2019-09-01 13:06:33,514 [INFO]  Epoch[28] Train-Phonetic_alphabetic_writing-accuracy=0.000000
2019-09-01 13:06:33,515 [INFO]  Epoch[28] Time cost=0.429
2019-09-01 13:06:33,519 [INFO]  Saved checkpoint to "model/Phonetic_alphabetic_writing_imputer/model-0028.params"
2019-09-01 13:06:33,561 [INFO]  Epoch[28] Validation-cross-entropy=0.111511
2019-09-01 13:06:33,562 [INFO]  Epoch[28] Validation-Phonetic_alphabetic_writing-accuracy=0.000000
2019-09-01 13:06:33,783 [INFO]  Epoch[29] Batch [0-42]	Speed: 3129.72 samples/sec	cross-entropy=0.043980	Phonetic_alphabetic_writing-accuracy=0.000000
2019-09-01 13:06:33,977 [INFO]  Epoch[29] Train-cross-entropy=0.059122
2019-09-01 13:06:33,978 [INFO]  Epoch[29] Train-Phonetic_alphabetic_writing-accuracy=0.000000
2019-09-01 13:06:33,979 [INFO]  Epoch[29] Time cost=0.415
2019-09-01 13:06:33,982 [INFO]  Saved checkpoint to "model/Phonetic_alphabetic_writing_imputer/model-0029.params"
2019-09-01 13:06:34,023 [INFO]  No improvement detected for 5 epochs compared to 0.06078490884974599 last error obtained: 0.13969485349953176, stopping here
2019-09-01 13:06:34,024 [INFO]  
========== done (14.912233829498291 s) fit model
2019-09-01 13:06:38,506 [INFO]  
========== start: fit model
2019-09-01 13:06:38,507 [WARNING]  Already bound, ignoring bind()
2019-09-01 13:06:38,699 [INFO]  Epoch[0] Batch [0-38]	Speed: 3310.07 samples/sec	cross-entropy=3.748355	Philosophy-accuracy=0.000000
2019-09-01 13:06:38,892 [INFO]  Epoch[0] Train-cross-entropy=1.603877
2019-09-01 13:06:38,893 [INFO]  Epoch[0] Train-Philosophy-accuracy=0.000000
2019-09-01 13:06:38,894 [INFO]  Epoch[0] Time cost=0.385
2019-09-01 13:06:38,898 [INFO]  Saved checkpoint to "model/Philosophy_imputer/model-0000.params"
2019-09-01 13:06:38,936 [INFO]  Epoch[0] Validation-cross-entropy=0.456891
2019-09-01 13:06:38,938 [INFO]  Epoch[0] Validation-Philosophy-accuracy=0.000000
2019-09-01 13:06:39,153 [INFO]  Epoch[1] Batch [0-38]	Speed: 2911.21 samples/sec	cross-entropy=1.589852	Philosophy-accuracy=0.000000
2019-09-01 13:06:39,367 [INFO]  Epoch[1] Train-cross-entropy=1.005653
2019-09-01 13:06:39,369 [INFO]  Epoch[1] Train-Philosophy-accuracy=0.000000
2019-09-01 13:06:39,370 [INFO]  Epoch[1] Time cost=0.431
2019-09-01 13:06:39,373 [INFO]  Saved checkpoint to "model/Philosophy_imputer/model-0001.params"
2019-09-01 13:06:39,411 [INFO]  Epoch[1] Validation-cross-entropy=0.189308
2019-09-01 13:06:39,412 [INFO]  Epoch[1] Validation-Philosophy-accuracy=0.000000
2019-09-01 13:06:39,626 [INFO]  Epoch[2] Batch [0-38]	Speed: 2964.01 samples/sec	cross-entropy=0.421077	Philosophy-accuracy=0.000000
2019-09-01 13:06:39,828 [INFO]  Epoch[2] Train-cross-entropy=0.261391
2019-09-01 13:06:39,829 [INFO]  Epoch[2] Train-Philosophy-accuracy=0.000000
2019-09-01 13:06:39,830 [INFO]  Epoch[2] Time cost=0.416
2019-09-01 13:06:39,834 [INFO]  Saved checkpoint to "model/Philosophy_imputer/model-0002.params"
2019-09-01 13:06:39,871 [INFO]  Epoch[2] Validation-cross-entropy=0.114553
2019-09-01 13:06:39,872 [INFO]  Epoch[2] Validation-Philosophy-accuracy=0.000000
2019-09-01 13:06:40,067 [INFO]  Epoch[3] Batch [0-38]	Speed: 3214.54 samples/sec	cross-entropy=0.218387	Philosophy-accuracy=0.000000
2019-09-01 13:06:40,252 [INFO]  Epoch[3] Train-cross-entropy=0.174007
2019-09-01 13:06:40,254 [INFO]  Epoch[3] Train-Philosophy-accuracy=0.000000
2019-09-01 13:06:40,255 [INFO]  Epoch[3] Time cost=0.382
2019-09-01 13:06:40,258 [INFO]  Saved checkpoint to "model/Philosophy_imputer/model-0003.params"
2019-09-01 13:06:40,306 [INFO]  Epoch[3] Validation-cross-entropy=0.093061
2019-09-01 13:06:40,307 [INFO]  Epoch[3] Validation-Philosophy-accuracy=0.000000
2019-09-01 13:06:40,507 [INFO]  Epoch[4] Batch [0-38]	Speed: 3136.01 samples/sec	cross-entropy=0.130180	Philosophy-accuracy=0.000000
2019-09-01 13:06:40,700 [INFO]  Epoch[4] Train-cross-entropy=0.154863
2019-09-01 13:06:40,701 [INFO]  Epoch[4] Train-Philosophy-accuracy=0.000000
2019-09-01 13:06:40,703 [INFO]  Epoch[4] Time cost=0.394
2019-09-01 13:06:40,706 [INFO]  Saved checkpoint to "model/Philosophy_imputer/model-0004.params"
2019-09-01 13:06:40,746 [INFO]  Epoch[4] Validation-cross-entropy=0.091980
2019-09-01 13:06:40,747 [INFO]  Epoch[4] Validation-Philosophy-accuracy=0.000000
2019-09-01 13:06:40,958 [INFO]  Epoch[5] Batch [0-38]	Speed: 2992.61 samples/sec	cross-entropy=0.119410	Philosophy-accuracy=0.000000
2019-09-01 13:06:41,183 [INFO]  Epoch[5] Train-cross-entropy=0.105157
2019-09-01 13:06:41,186 [INFO]  Epoch[5] Train-Philosophy-accuracy=0.000000
2019-09-01 13:06:41,187 [INFO]  Epoch[5] Time cost=0.439
2019-09-01 13:06:41,192 [INFO]  Saved checkpoint to "model/Philosophy_imputer/model-0005.params"
2019-09-01 13:06:41,248 [INFO]  Epoch[5] Validation-cross-entropy=0.057200
2019-09-01 13:06:41,251 [INFO]  Epoch[5] Validation-Philosophy-accuracy=0.000000
2019-09-01 13:06:41,484 [INFO]  Epoch[6] Batch [0-38]	Speed: 2698.36 samples/sec	cross-entropy=0.079138	Philosophy-accuracy=0.000000
2019-09-01 13:06:41,753 [INFO]  Epoch[6] Train-cross-entropy=0.115354
2019-09-01 13:06:41,755 [INFO]  Epoch[6] Train-Philosophy-accuracy=0.000000
2019-09-01 13:06:41,757 [INFO]  Epoch[6] Time cost=0.504
2019-09-01 13:06:41,762 [INFO]  Saved checkpoint to "model/Philosophy_imputer/model-0006.params"
2019-09-01 13:06:41,812 [INFO]  Epoch[6] Validation-cross-entropy=0.084960
2019-09-01 13:06:41,813 [INFO]  Epoch[6] Validation-Philosophy-accuracy=0.000000
2019-09-01 13:06:42,138 [INFO]  Epoch[7] Batch [0-38]	Speed: 1932.28 samples/sec	cross-entropy=0.070827	Philosophy-accuracy=0.000000
2019-09-01 13:06:42,390 [INFO]  Epoch[7] Train-cross-entropy=0.069675
2019-09-01 13:06:42,392 [INFO]  Epoch[7] Train-Philosophy-accuracy=0.000000
2019-09-01 13:06:42,393 [INFO]  Epoch[7] Time cost=0.579
2019-09-01 13:06:42,397 [INFO]  Saved checkpoint to "model/Philosophy_imputer/model-0007.params"
2019-09-01 13:06:42,438 [INFO]  Epoch[7] Validation-cross-entropy=0.049978
2019-09-01 13:06:42,439 [INFO]  Epoch[7] Validation-Philosophy-accuracy=0.000000
2019-09-01 13:06:42,655 [INFO]  Epoch[8] Batch [0-38]	Speed: 2908.57 samples/sec	cross-entropy=0.136840	Philosophy-accuracy=0.000000
2019-09-01 13:06:42,868 [INFO]  Epoch[8] Train-cross-entropy=0.129408
2019-09-01 13:06:42,870 [INFO]  Epoch[8] Train-Philosophy-accuracy=0.000000
2019-09-01 13:06:42,871 [INFO]  Epoch[8] Time cost=0.430
2019-09-01 13:06:42,874 [INFO]  Saved checkpoint to "model/Philosophy_imputer/model-0008.params"
2019-09-01 13:06:42,917 [INFO]  Epoch[8] Validation-cross-entropy=0.087470
2019-09-01 13:06:42,918 [INFO]  Epoch[8] Validation-Philosophy-accuracy=0.000000
2019-09-01 13:06:43,148 [INFO]  Epoch[9] Batch [0-38]	Speed: 2744.89 samples/sec	cross-entropy=0.075154	Philosophy-accuracy=0.000000
2019-09-01 13:06:43,347 [INFO]  Epoch[9] Train-cross-entropy=0.139754
2019-09-01 13:06:43,348 [INFO]  Epoch[9] Train-Philosophy-accuracy=0.000000
2019-09-01 13:06:43,349 [INFO]  Epoch[9] Time cost=0.430
2019-09-01 13:06:43,353 [INFO]  Saved checkpoint to "model/Philosophy_imputer/model-0009.params"
2019-09-01 13:06:43,408 [INFO]  Epoch[9] Validation-cross-entropy=0.043669
2019-09-01 13:06:43,409 [INFO]  Epoch[9] Validation-Philosophy-accuracy=0.000000
2019-09-01 13:06:43,629 [INFO]  Epoch[10] Batch [0-38]	Speed: 2874.96 samples/sec	cross-entropy=0.147883	Philosophy-accuracy=0.000000
2019-09-01 13:06:43,849 [INFO]  Epoch[10] Train-cross-entropy=0.335454
2019-09-01 13:06:43,851 [INFO]  Epoch[10] Train-Philosophy-accuracy=0.000000
2019-09-01 13:06:43,852 [INFO]  Epoch[10] Time cost=0.442
2019-09-01 13:06:43,856 [INFO]  Saved checkpoint to "model/Philosophy_imputer/model-0010.params"
2019-09-01 13:06:43,902 [INFO]  Epoch[10] Validation-cross-entropy=0.126589
2019-09-01 13:06:43,906 [INFO]  Epoch[10] Validation-Philosophy-accuracy=0.000000
2019-09-01 13:06:44,106 [INFO]  Epoch[11] Batch [0-38]	Speed: 3179.85 samples/sec	cross-entropy=0.294911	Philosophy-accuracy=0.000000
2019-09-01 13:06:44,291 [INFO]  Epoch[11] Train-cross-entropy=0.113841
2019-09-01 13:06:44,293 [INFO]  Epoch[11] Train-Philosophy-accuracy=0.000000
2019-09-01 13:06:44,294 [INFO]  Epoch[11] Time cost=0.386
2019-09-01 13:06:44,297 [INFO]  Saved checkpoint to "model/Philosophy_imputer/model-0011.params"
2019-09-01 13:06:44,335 [INFO]  Epoch[11] Validation-cross-entropy=0.064755
2019-09-01 13:06:44,337 [INFO]  Epoch[11] Validation-Philosophy-accuracy=0.000000
2019-09-01 13:06:44,560 [INFO]  Epoch[12] Batch [0-38]	Speed: 2797.21 samples/sec	cross-entropy=0.172906	Philosophy-accuracy=0.000000
2019-09-01 13:06:44,757 [INFO]  Epoch[12] Train-cross-entropy=0.178735
2019-09-01 13:06:44,759 [INFO]  Epoch[12] Train-Philosophy-accuracy=0.000000
2019-09-01 13:06:44,760 [INFO]  Epoch[12] Time cost=0.422
2019-09-01 13:06:44,763 [INFO]  Saved checkpoint to "model/Philosophy_imputer/model-0012.params"
2019-09-01 13:06:44,802 [INFO]  Epoch[12] Validation-cross-entropy=0.070575
2019-09-01 13:06:44,803 [INFO]  Epoch[12] Validation-Philosophy-accuracy=0.000000
2019-09-01 13:06:44,996 [INFO]  Epoch[13] Batch [0-38]	Speed: 3268.87 samples/sec	cross-entropy=0.142019	Philosophy-accuracy=0.000000
2019-09-01 13:06:45,203 [INFO]  Epoch[13] Train-cross-entropy=0.046404
2019-09-01 13:06:45,204 [INFO]  Epoch[13] Train-Philosophy-accuracy=0.000000
2019-09-01 13:06:45,205 [INFO]  Epoch[13] Time cost=0.401
2019-09-01 13:06:45,208 [INFO]  Saved checkpoint to "model/Philosophy_imputer/model-0013.params"
2019-09-01 13:06:45,254 [INFO]  Epoch[13] Validation-cross-entropy=0.016893
2019-09-01 13:06:45,255 [INFO]  Epoch[13] Validation-Philosophy-accuracy=0.000000
2019-09-01 13:06:45,465 [INFO]  Epoch[14] Batch [0-38]	Speed: 2994.95 samples/sec	cross-entropy=0.043211	Philosophy-accuracy=0.000000
2019-09-01 13:06:45,668 [INFO]  Epoch[14] Train-cross-entropy=0.039898
2019-09-01 13:06:45,670 [INFO]  Epoch[14] Train-Philosophy-accuracy=0.000000
2019-09-01 13:06:45,671 [INFO]  Epoch[14] Time cost=0.415
2019-09-01 13:06:45,676 [INFO]  Saved checkpoint to "model/Philosophy_imputer/model-0014.params"
2019-09-01 13:06:45,721 [INFO]  Epoch[14] Validation-cross-entropy=0.014353
2019-09-01 13:06:45,723 [INFO]  Epoch[14] Validation-Philosophy-accuracy=0.000000
2019-09-01 13:06:45,945 [INFO]  Epoch[15] Batch [0-38]	Speed: 2835.50 samples/sec	cross-entropy=0.025507	Philosophy-accuracy=0.000000
2019-09-01 13:06:46,152 [INFO]  Epoch[15] Train-cross-entropy=0.022977
2019-09-01 13:06:46,154 [INFO]  Epoch[15] Train-Philosophy-accuracy=0.000000
2019-09-01 13:06:46,155 [INFO]  Epoch[15] Time cost=0.431
2019-09-01 13:06:46,159 [INFO]  Saved checkpoint to "model/Philosophy_imputer/model-0015.params"
2019-09-01 13:06:46,203 [INFO]  Epoch[15] Validation-cross-entropy=0.010750
2019-09-01 13:06:46,204 [INFO]  Epoch[15] Validation-Philosophy-accuracy=0.000000
2019-09-01 13:06:46,400 [INFO]  Epoch[16] Batch [0-38]	Speed: 3221.35 samples/sec	cross-entropy=0.015817	Philosophy-accuracy=0.000000
2019-09-01 13:06:46,572 [INFO]  Epoch[16] Train-cross-entropy=0.020543
2019-09-01 13:06:46,573 [INFO]  Epoch[16] Train-Philosophy-accuracy=0.000000
2019-09-01 13:06:46,574 [INFO]  Epoch[16] Time cost=0.369
2019-09-01 13:06:46,577 [INFO]  Saved checkpoint to "model/Philosophy_imputer/model-0016.params"
2019-09-01 13:06:46,612 [INFO]  Epoch[16] Validation-cross-entropy=0.010232
2019-09-01 13:06:46,614 [INFO]  Epoch[16] Validation-Philosophy-accuracy=0.000000
2019-09-01 13:06:46,801 [INFO]  Epoch[17] Batch [0-38]	Speed: 3358.78 samples/sec	cross-entropy=0.015244	Philosophy-accuracy=0.000000
2019-09-01 13:06:46,982 [INFO]  Epoch[17] Train-cross-entropy=0.019368
2019-09-01 13:06:46,984 [INFO]  Epoch[17] Train-Philosophy-accuracy=0.000000
2019-09-01 13:06:46,985 [INFO]  Epoch[17] Time cost=0.370
2019-09-01 13:06:46,989 [INFO]  Saved checkpoint to "model/Philosophy_imputer/model-0017.params"
2019-09-01 13:06:47,026 [INFO]  Epoch[17] Validation-cross-entropy=0.010074
2019-09-01 13:06:47,027 [INFO]  Epoch[17] Validation-Philosophy-accuracy=0.000000
2019-09-01 13:06:47,217 [INFO]  Epoch[18] Batch [0-38]	Speed: 3303.68 samples/sec	cross-entropy=0.013155	Philosophy-accuracy=0.000000
2019-09-01 13:06:47,425 [INFO]  Epoch[18] Train-cross-entropy=0.016294
2019-09-01 13:06:47,428 [INFO]  Epoch[18] Train-Philosophy-accuracy=0.000000
2019-09-01 13:06:47,429 [INFO]  Epoch[18] Time cost=0.401
2019-09-01 13:06:47,433 [INFO]  Saved checkpoint to "model/Philosophy_imputer/model-0018.params"
2019-09-01 13:06:47,474 [INFO]  Epoch[18] Validation-cross-entropy=0.010185
2019-09-01 13:06:47,476 [INFO]  Epoch[18] Validation-Philosophy-accuracy=0.000000
2019-09-01 13:06:47,715 [INFO]  Epoch[19] Batch [0-38]	Speed: 2633.88 samples/sec	cross-entropy=0.013256	Philosophy-accuracy=0.000000
2019-09-01 13:06:48,012 [INFO]  Epoch[19] Train-cross-entropy=0.014321
2019-09-01 13:06:48,013 [INFO]  Epoch[19] Train-Philosophy-accuracy=0.000000
2019-09-01 13:06:48,015 [INFO]  Epoch[19] Time cost=0.537
2019-09-01 13:06:48,018 [INFO]  Saved checkpoint to "model/Philosophy_imputer/model-0019.params"
2019-09-01 13:06:48,072 [INFO]  Epoch[19] Validation-cross-entropy=0.009360
2019-09-01 13:06:48,073 [INFO]  Epoch[19] Validation-Philosophy-accuracy=0.000000
2019-09-01 13:06:48,285 [INFO]  Epoch[20] Batch [0-38]	Speed: 2980.99 samples/sec	cross-entropy=0.017000	Philosophy-accuracy=0.000000
2019-09-01 13:06:48,462 [INFO]  Epoch[20] Train-cross-entropy=0.031116
2019-09-01 13:06:48,464 [INFO]  Epoch[20] Train-Philosophy-accuracy=0.000000
2019-09-01 13:06:48,465 [INFO]  Epoch[20] Time cost=0.391
2019-09-01 13:06:48,468 [INFO]  Saved checkpoint to "model/Philosophy_imputer/model-0020.params"
2019-09-01 13:06:48,503 [INFO]  Epoch[20] Validation-cross-entropy=0.015933
2019-09-01 13:06:48,504 [INFO]  Epoch[20] Validation-Philosophy-accuracy=0.000000
2019-09-01 13:06:48,771 [INFO]  Epoch[21] Batch [0-38]	Speed: 2333.32 samples/sec	cross-entropy=0.025392	Philosophy-accuracy=0.000000
2019-09-01 13:06:49,001 [INFO]  Epoch[21] Train-cross-entropy=0.029129
2019-09-01 13:06:49,006 [INFO]  Epoch[21] Train-Philosophy-accuracy=0.000000
2019-09-01 13:06:49,007 [INFO]  Epoch[21] Time cost=0.501
2019-09-01 13:06:49,011 [INFO]  Saved checkpoint to "model/Philosophy_imputer/model-0021.params"
2019-09-01 13:06:49,061 [INFO]  Epoch[21] Validation-cross-entropy=0.012132
2019-09-01 13:06:49,063 [INFO]  Epoch[21] Validation-Philosophy-accuracy=0.000000
2019-09-01 13:06:49,306 [INFO]  Epoch[22] Batch [0-38]	Speed: 2577.56 samples/sec	cross-entropy=0.022631	Philosophy-accuracy=0.000000
2019-09-01 13:06:49,501 [INFO]  Epoch[22] Train-cross-entropy=0.020335
2019-09-01 13:06:49,503 [INFO]  Epoch[22] Train-Philosophy-accuracy=0.000000
2019-09-01 13:06:49,504 [INFO]  Epoch[22] Time cost=0.441
2019-09-01 13:06:49,509 [INFO]  Saved checkpoint to "model/Philosophy_imputer/model-0022.params"
2019-09-01 13:06:49,549 [INFO]  Epoch[22] Validation-cross-entropy=0.017417
2019-09-01 13:06:49,550 [INFO]  Epoch[22] Validation-Philosophy-accuracy=0.000000
2019-09-01 13:06:49,739 [INFO]  Epoch[23] Batch [0-38]	Speed: 3315.75 samples/sec	cross-entropy=0.028167	Philosophy-accuracy=0.000000
2019-09-01 13:06:49,950 [INFO]  Epoch[23] Train-cross-entropy=0.033147
2019-09-01 13:06:49,952 [INFO]  Epoch[23] Train-Philosophy-accuracy=0.000000
2019-09-01 13:06:49,953 [INFO]  Epoch[23] Time cost=0.402
2019-09-01 13:06:49,956 [INFO]  Saved checkpoint to "model/Philosophy_imputer/model-0023.params"
2019-09-01 13:06:50,002 [INFO]  No improvement detected for 5 epochs compared to 0.010184534307983186 last error obtained: 0.015412835662977563, stopping here
2019-09-01 13:06:50,003 [INFO]  
========== done (11.497487783432007 s) fit model
2019-09-01 13:06:55,255 [INFO]  
========== start: fit model
2019-09-01 13:06:55,256 [WARNING]  Already bound, ignoring bind()
2019-09-01 13:06:55,476 [INFO]  Epoch[0] Batch [0-42]	Speed: 3161.65 samples/sec	cross-entropy=2.590078	Practical_literature-accuracy=0.000000
2019-09-01 13:06:55,681 [INFO]  Epoch[0] Train-cross-entropy=1.296826
2019-09-01 13:06:55,683 [INFO]  Epoch[0] Train-Practical_literature-accuracy=0.000000
2019-09-01 13:06:55,684 [INFO]  Epoch[0] Time cost=0.425
2019-09-01 13:06:55,688 [INFO]  Saved checkpoint to "model/Practical_literature_imputer/model-0000.params"
2019-09-01 13:06:55,729 [INFO]  Epoch[0] Validation-cross-entropy=0.546775
2019-09-01 13:06:55,730 [INFO]  Epoch[0] Validation-Practical_literature-accuracy=0.000000
2019-09-01 13:06:55,969 [INFO]  Epoch[1] Batch [0-42]	Speed: 2896.13 samples/sec	cross-entropy=0.367715	Practical_literature-accuracy=0.000000
2019-09-01 13:06:56,180 [INFO]  Epoch[1] Train-cross-entropy=0.345954
2019-09-01 13:06:56,181 [INFO]  Epoch[1] Train-Practical_literature-accuracy=0.000000
2019-09-01 13:06:56,182 [INFO]  Epoch[1] Time cost=0.451
2019-09-01 13:06:56,185 [INFO]  Saved checkpoint to "model/Practical_literature_imputer/model-0001.params"
2019-09-01 13:06:56,238 [INFO]  Epoch[1] Validation-cross-entropy=0.369133
2019-09-01 13:06:56,241 [INFO]  Epoch[1] Validation-Practical_literature-accuracy=0.000000
2019-09-01 13:06:56,475 [INFO]  Epoch[2] Batch [0-42]	Speed: 2947.20 samples/sec	cross-entropy=0.255380	Practical_literature-accuracy=0.000000
2019-09-01 13:06:56,695 [INFO]  Epoch[2] Train-cross-entropy=0.218057
2019-09-01 13:06:56,697 [INFO]  Epoch[2] Train-Practical_literature-accuracy=0.000000
2019-09-01 13:06:56,698 [INFO]  Epoch[2] Time cost=0.456
2019-09-01 13:06:56,702 [INFO]  Saved checkpoint to "model/Practical_literature_imputer/model-0002.params"
2019-09-01 13:06:56,744 [INFO]  Epoch[2] Validation-cross-entropy=0.356350
2019-09-01 13:06:56,746 [INFO]  Epoch[2] Validation-Practical_literature-accuracy=0.000000
2019-09-01 13:06:56,988 [INFO]  Epoch[3] Batch [0-42]	Speed: 2839.20 samples/sec	cross-entropy=0.191747	Practical_literature-accuracy=0.000000
2019-09-01 13:06:57,239 [INFO]  Epoch[3] Train-cross-entropy=0.185452
2019-09-01 13:06:57,241 [INFO]  Epoch[3] Train-Practical_literature-accuracy=0.000000
2019-09-01 13:06:57,243 [INFO]  Epoch[3] Time cost=0.496
2019-09-01 13:06:57,247 [INFO]  Saved checkpoint to "model/Practical_literature_imputer/model-0003.params"
2019-09-01 13:06:57,332 [INFO]  Epoch[3] Validation-cross-entropy=0.215596
2019-09-01 13:06:57,334 [INFO]  Epoch[3] Validation-Practical_literature-accuracy=0.000000
2019-09-01 13:06:57,577 [INFO]  Epoch[4] Batch [0-42]	Speed: 2897.33 samples/sec	cross-entropy=0.132055	Practical_literature-accuracy=0.000000
2019-09-01 13:06:57,774 [INFO]  Epoch[4] Train-cross-entropy=0.104252
2019-09-01 13:06:57,775 [INFO]  Epoch[4] Train-Practical_literature-accuracy=0.000000
2019-09-01 13:06:57,778 [INFO]  Epoch[4] Time cost=0.441
2019-09-01 13:06:57,782 [INFO]  Saved checkpoint to "model/Practical_literature_imputer/model-0004.params"
2019-09-01 13:06:57,838 [INFO]  Epoch[4] Validation-cross-entropy=0.147757
2019-09-01 13:06:57,839 [INFO]  Epoch[4] Validation-Practical_literature-accuracy=0.000000
2019-09-01 13:06:58,063 [INFO]  Epoch[5] Batch [0-42]	Speed: 3138.94 samples/sec	cross-entropy=0.097155	Practical_literature-accuracy=0.000000
2019-09-01 13:06:58,295 [INFO]  Epoch[5] Train-cross-entropy=0.085455
2019-09-01 13:06:58,296 [INFO]  Epoch[5] Train-Practical_literature-accuracy=0.000000
2019-09-01 13:06:58,297 [INFO]  Epoch[5] Time cost=0.456
2019-09-01 13:06:58,300 [INFO]  Saved checkpoint to "model/Practical_literature_imputer/model-0005.params"
2019-09-01 13:06:58,344 [INFO]  Epoch[5] Validation-cross-entropy=0.138199
2019-09-01 13:06:58,346 [INFO]  Epoch[5] Validation-Practical_literature-accuracy=0.000000
2019-09-01 13:06:58,585 [INFO]  Epoch[6] Batch [0-42]	Speed: 2883.51 samples/sec	cross-entropy=0.117278	Practical_literature-accuracy=0.000000
2019-09-01 13:06:58,804 [INFO]  Epoch[6] Train-cross-entropy=0.074683
2019-09-01 13:06:58,806 [INFO]  Epoch[6] Train-Practical_literature-accuracy=0.000000
2019-09-01 13:06:58,807 [INFO]  Epoch[6] Time cost=0.460
2019-09-01 13:06:58,810 [INFO]  Saved checkpoint to "model/Practical_literature_imputer/model-0006.params"
2019-09-01 13:06:58,860 [INFO]  Epoch[6] Validation-cross-entropy=0.146987
2019-09-01 13:06:58,861 [INFO]  Epoch[6] Validation-Practical_literature-accuracy=0.000000
2019-09-01 13:06:59,118 [INFO]  Epoch[7] Batch [0-42]	Speed: 2699.47 samples/sec	cross-entropy=0.093045	Practical_literature-accuracy=0.000000
2019-09-01 13:06:59,345 [INFO]  Epoch[7] Train-cross-entropy=0.064518
2019-09-01 13:06:59,346 [INFO]  Epoch[7] Train-Practical_literature-accuracy=0.000000
2019-09-01 13:06:59,348 [INFO]  Epoch[7] Time cost=0.485
2019-09-01 13:06:59,351 [INFO]  Saved checkpoint to "model/Practical_literature_imputer/model-0007.params"
2019-09-01 13:06:59,391 [INFO]  Epoch[7] Validation-cross-entropy=0.134551
2019-09-01 13:06:59,393 [INFO]  Epoch[7] Validation-Practical_literature-accuracy=0.000000
2019-09-01 13:06:59,663 [INFO]  Epoch[8] Batch [0-42]	Speed: 2542.86 samples/sec	cross-entropy=0.069071	Practical_literature-accuracy=0.000000
2019-09-01 13:06:59,894 [INFO]  Epoch[8] Train-cross-entropy=0.048463
2019-09-01 13:06:59,896 [INFO]  Epoch[8] Train-Practical_literature-accuracy=0.000000
2019-09-01 13:06:59,897 [INFO]  Epoch[8] Time cost=0.503
2019-09-01 13:06:59,901 [INFO]  Saved checkpoint to "model/Practical_literature_imputer/model-0008.params"
2019-09-01 13:06:59,943 [INFO]  Epoch[8] Validation-cross-entropy=0.099535
2019-09-01 13:06:59,944 [INFO]  Epoch[8] Validation-Practical_literature-accuracy=0.000000
2019-09-01 13:07:00,159 [INFO]  Epoch[9] Batch [0-42]	Speed: 3219.92 samples/sec	cross-entropy=0.067390	Practical_literature-accuracy=0.000000
2019-09-01 13:07:00,371 [INFO]  Epoch[9] Train-cross-entropy=0.040105
2019-09-01 13:07:00,372 [INFO]  Epoch[9] Train-Practical_literature-accuracy=0.000000
2019-09-01 13:07:00,373 [INFO]  Epoch[9] Time cost=0.428
2019-09-01 13:07:00,377 [INFO]  Saved checkpoint to "model/Practical_literature_imputer/model-0009.params"
2019-09-01 13:07:00,417 [INFO]  Epoch[9] Validation-cross-entropy=0.075144
2019-09-01 13:07:00,419 [INFO]  Epoch[9] Validation-Practical_literature-accuracy=0.000000
2019-09-01 13:07:00,638 [INFO]  Epoch[10] Batch [0-42]	Speed: 3180.04 samples/sec	cross-entropy=0.063319	Practical_literature-accuracy=0.000000
2019-09-01 13:07:00,844 [INFO]  Epoch[10] Train-cross-entropy=0.037337
2019-09-01 13:07:00,845 [INFO]  Epoch[10] Train-Practical_literature-accuracy=0.000000
2019-09-01 13:07:00,847 [INFO]  Epoch[10] Time cost=0.427
2019-09-01 13:07:00,851 [INFO]  Saved checkpoint to "model/Practical_literature_imputer/model-0010.params"
2019-09-01 13:07:00,905 [INFO]  Epoch[10] Validation-cross-entropy=0.054455
2019-09-01 13:07:00,906 [INFO]  Epoch[10] Validation-Practical_literature-accuracy=0.000000
2019-09-01 13:07:01,137 [INFO]  Epoch[11] Batch [0-42]	Speed: 3023.12 samples/sec	cross-entropy=0.062441	Practical_literature-accuracy=0.000000
2019-09-01 13:07:01,346 [INFO]  Epoch[11] Train-cross-entropy=0.036179
2019-09-01 13:07:01,348 [INFO]  Epoch[11] Train-Practical_literature-accuracy=0.000000
2019-09-01 13:07:01,349 [INFO]  Epoch[11] Time cost=0.442
2019-09-01 13:07:01,352 [INFO]  Saved checkpoint to "model/Practical_literature_imputer/model-0011.params"
2019-09-01 13:07:01,394 [INFO]  Epoch[11] Validation-cross-entropy=0.049674
2019-09-01 13:07:01,396 [INFO]  Epoch[11] Validation-Practical_literature-accuracy=0.000000
2019-09-01 13:07:01,735 [INFO]  Epoch[12] Batch [0-42]	Speed: 2019.00 samples/sec	cross-entropy=0.048261	Practical_literature-accuracy=0.000000
2019-09-01 13:07:01,993 [INFO]  Epoch[12] Train-cross-entropy=0.039051
2019-09-01 13:07:01,995 [INFO]  Epoch[12] Train-Practical_literature-accuracy=0.000000
2019-09-01 13:07:01,997 [INFO]  Epoch[12] Time cost=0.600
2019-09-01 13:07:02,002 [INFO]  Saved checkpoint to "model/Practical_literature_imputer/model-0012.params"
2019-09-01 13:07:02,091 [INFO]  Epoch[12] Validation-cross-entropy=0.073169
2019-09-01 13:07:02,093 [INFO]  Epoch[12] Validation-Practical_literature-accuracy=0.000000
2019-09-01 13:07:02,374 [INFO]  Epoch[13] Batch [0-42]	Speed: 2460.75 samples/sec	cross-entropy=0.040971	Practical_literature-accuracy=0.000000
2019-09-01 13:07:02,566 [INFO]  Epoch[13] Train-cross-entropy=0.046349
2019-09-01 13:07:02,567 [INFO]  Epoch[13] Train-Practical_literature-accuracy=0.000000
2019-09-01 13:07:02,569 [INFO]  Epoch[13] Time cost=0.473
2019-09-01 13:07:02,572 [INFO]  Saved checkpoint to "model/Practical_literature_imputer/model-0013.params"
2019-09-01 13:07:02,615 [INFO]  Epoch[13] Validation-cross-entropy=0.054216
2019-09-01 13:07:02,617 [INFO]  Epoch[13] Validation-Practical_literature-accuracy=0.000000
2019-09-01 13:07:02,821 [INFO]  Epoch[14] Batch [0-42]	Speed: 3396.59 samples/sec	cross-entropy=0.031481	Practical_literature-accuracy=0.000000
2019-09-01 13:07:03,016 [INFO]  Epoch[14] Train-cross-entropy=0.039988
2019-09-01 13:07:03,017 [INFO]  Epoch[14] Train-Practical_literature-accuracy=0.000000
2019-09-01 13:07:03,018 [INFO]  Epoch[14] Time cost=0.400
2019-09-01 13:07:03,022 [INFO]  Saved checkpoint to "model/Practical_literature_imputer/model-0014.params"
2019-09-01 13:07:03,060 [INFO]  Epoch[14] Validation-cross-entropy=0.066288
2019-09-01 13:07:03,061 [INFO]  Epoch[14] Validation-Practical_literature-accuracy=0.000000
2019-09-01 13:07:03,274 [INFO]  Epoch[15] Batch [0-42]	Speed: 3257.85 samples/sec	cross-entropy=0.036844	Practical_literature-accuracy=0.000000
2019-09-01 13:07:03,458 [INFO]  Epoch[15] Train-cross-entropy=0.069037
2019-09-01 13:07:03,460 [INFO]  Epoch[15] Train-Practical_literature-accuracy=0.000000
2019-09-01 13:07:03,461 [INFO]  Epoch[15] Time cost=0.398
2019-09-01 13:07:03,464 [INFO]  Saved checkpoint to "model/Practical_literature_imputer/model-0015.params"
2019-09-01 13:07:03,504 [INFO]  Epoch[15] Validation-cross-entropy=0.112201
2019-09-01 13:07:03,505 [INFO]  Epoch[15] Validation-Practical_literature-accuracy=0.000000
2019-09-01 13:07:03,810 [INFO]  Epoch[16] Batch [0-42]	Speed: 2251.19 samples/sec	cross-entropy=0.068605	Practical_literature-accuracy=0.000000
2019-09-01 13:07:04,060 [INFO]  Epoch[16] Train-cross-entropy=0.057368
2019-09-01 13:07:04,061 [INFO]  Epoch[16] Train-Practical_literature-accuracy=0.000000
2019-09-01 13:07:04,063 [INFO]  Epoch[16] Time cost=0.557
2019-09-01 13:07:04,068 [INFO]  Saved checkpoint to "model/Practical_literature_imputer/model-0016.params"
2019-09-01 13:07:04,125 [INFO]  No improvement detected for 5 epochs compared to 0.04967394697014242 last error obtained: 0.059168145060539246, stopping here
2019-09-01 13:07:04,127 [INFO]  
========== done (8.871920824050903 s) fit model
2019-09-01 13:07:08,579 [INFO]  
========== start: fit model
2019-09-01 13:07:08,580 [WARNING]  Already bound, ignoring bind()
2019-09-01 13:07:08,798 [INFO]  Epoch[0] Batch [0-43]	Speed: 3265.55 samples/sec	cross-entropy=2.830788	Religious_literature-accuracy=0.000000
2019-09-01 13:07:09,006 [INFO]  Epoch[0] Train-cross-entropy=0.762981
2019-09-01 13:07:09,008 [INFO]  Epoch[0] Train-Religious_literature-accuracy=0.000000
2019-09-01 13:07:09,009 [INFO]  Epoch[0] Time cost=0.427
2019-09-01 13:07:09,013 [INFO]  Saved checkpoint to "model/Religious_literature_imputer/model-0000.params"
2019-09-01 13:07:09,060 [INFO]  Epoch[0] Validation-cross-entropy=0.521054
2019-09-01 13:07:09,061 [INFO]  Epoch[0] Validation-Religious_literature-accuracy=0.000000
2019-09-01 13:07:09,307 [INFO]  Epoch[1] Batch [0-43]	Speed: 2881.96 samples/sec	cross-entropy=0.707281	Religious_literature-accuracy=0.000000
2019-09-01 13:07:09,541 [INFO]  Epoch[1] Train-cross-entropy=0.423438
2019-09-01 13:07:09,543 [INFO]  Epoch[1] Train-Religious_literature-accuracy=0.000000
2019-09-01 13:07:09,545 [INFO]  Epoch[1] Time cost=0.483
2019-09-01 13:07:09,549 [INFO]  Saved checkpoint to "model/Religious_literature_imputer/model-0001.params"
2019-09-01 13:07:09,607 [INFO]  Epoch[1] Validation-cross-entropy=0.348012
2019-09-01 13:07:09,609 [INFO]  Epoch[1] Validation-Religious_literature-accuracy=0.000000
2019-09-01 13:07:09,878 [INFO]  Epoch[2] Batch [0-43]	Speed: 2686.02 samples/sec	cross-entropy=0.623284	Religious_literature-accuracy=0.000000
2019-09-01 13:07:10,128 [INFO]  Epoch[2] Train-cross-entropy=0.299648
2019-09-01 13:07:10,130 [INFO]  Epoch[2] Train-Religious_literature-accuracy=0.000000
2019-09-01 13:07:10,131 [INFO]  Epoch[2] Time cost=0.519
2019-09-01 13:07:10,134 [INFO]  Saved checkpoint to "model/Religious_literature_imputer/model-0002.params"
2019-09-01 13:07:10,181 [INFO]  Epoch[2] Validation-cross-entropy=0.214867
2019-09-01 13:07:10,183 [INFO]  Epoch[2] Validation-Religious_literature-accuracy=0.000000
2019-09-01 13:07:10,412 [INFO]  Epoch[3] Batch [0-43]	Speed: 3112.78 samples/sec	cross-entropy=0.236757	Religious_literature-accuracy=0.000000
2019-09-01 13:07:10,614 [INFO]  Epoch[3] Train-cross-entropy=0.224419
2019-09-01 13:07:10,615 [INFO]  Epoch[3] Train-Religious_literature-accuracy=0.000000
2019-09-01 13:07:10,617 [INFO]  Epoch[3] Time cost=0.433
2019-09-01 13:07:10,621 [INFO]  Saved checkpoint to "model/Religious_literature_imputer/model-0003.params"
2019-09-01 13:07:10,662 [INFO]  Epoch[3] Validation-cross-entropy=0.218162
2019-09-01 13:07:10,664 [INFO]  Epoch[3] Validation-Religious_literature-accuracy=0.000000
2019-09-01 13:07:10,891 [INFO]  Epoch[4] Batch [0-43]	Speed: 3117.38 samples/sec	cross-entropy=0.272805	Religious_literature-accuracy=0.000000
2019-09-01 13:07:11,101 [INFO]  Epoch[4] Train-cross-entropy=0.193021
2019-09-01 13:07:11,103 [INFO]  Epoch[4] Train-Religious_literature-accuracy=0.000000
2019-09-01 13:07:11,104 [INFO]  Epoch[4] Time cost=0.439
2019-09-01 13:07:11,107 [INFO]  Saved checkpoint to "model/Religious_literature_imputer/model-0004.params"
2019-09-01 13:07:11,160 [INFO]  Epoch[4] Validation-cross-entropy=0.229827
2019-09-01 13:07:11,162 [INFO]  Epoch[4] Validation-Religious_literature-accuracy=0.000000
2019-09-01 13:07:11,402 [INFO]  Epoch[5] Batch [0-43]	Speed: 2943.27 samples/sec	cross-entropy=0.175703	Religious_literature-accuracy=0.000000
2019-09-01 13:07:11,661 [INFO]  Epoch[5] Train-cross-entropy=0.138717
2019-09-01 13:07:11,663 [INFO]  Epoch[5] Train-Religious_literature-accuracy=0.000000
2019-09-01 13:07:11,664 [INFO]  Epoch[5] Time cost=0.500
2019-09-01 13:07:11,667 [INFO]  Saved checkpoint to "model/Religious_literature_imputer/model-0005.params"
2019-09-01 13:07:11,714 [INFO]  Epoch[5] Validation-cross-entropy=0.156012
2019-09-01 13:07:11,715 [INFO]  Epoch[5] Validation-Religious_literature-accuracy=0.000000
2019-09-01 13:07:11,949 [INFO]  Epoch[6] Batch [0-43]	Speed: 3034.93 samples/sec	cross-entropy=0.128074	Religious_literature-accuracy=0.000000
2019-09-01 13:07:12,169 [INFO]  Epoch[6] Train-cross-entropy=0.137793
2019-09-01 13:07:12,170 [INFO]  Epoch[6] Train-Religious_literature-accuracy=0.000000
2019-09-01 13:07:12,171 [INFO]  Epoch[6] Time cost=0.455
2019-09-01 13:07:12,175 [INFO]  Saved checkpoint to "model/Religious_literature_imputer/model-0006.params"
2019-09-01 13:07:12,226 [INFO]  Epoch[6] Validation-cross-entropy=0.150826
2019-09-01 13:07:12,227 [INFO]  Epoch[6] Validation-Religious_literature-accuracy=0.000000
2019-09-01 13:07:12,550 [INFO]  Epoch[7] Batch [0-43]	Speed: 2186.76 samples/sec	cross-entropy=0.201258	Religious_literature-accuracy=0.000000
2019-09-01 13:07:12,885 [INFO]  Epoch[7] Train-cross-entropy=0.110741
2019-09-01 13:07:12,887 [INFO]  Epoch[7] Train-Religious_literature-accuracy=0.000000
2019-09-01 13:07:12,889 [INFO]  Epoch[7] Time cost=0.661
2019-09-01 13:07:12,895 [INFO]  Saved checkpoint to "model/Religious_literature_imputer/model-0007.params"
2019-09-01 13:07:12,997 [INFO]  Epoch[7] Validation-cross-entropy=0.098511
2019-09-01 13:07:13,001 [INFO]  Epoch[7] Validation-Religious_literature-accuracy=0.000000
2019-09-01 13:07:13,485 [INFO]  Epoch[8] Batch [0-43]	Speed: 1478.36 samples/sec	cross-entropy=0.079309	Religious_literature-accuracy=0.000000
2019-09-01 13:07:13,875 [INFO]  Epoch[8] Train-cross-entropy=0.085121
2019-09-01 13:07:13,877 [INFO]  Epoch[8] Train-Religious_literature-accuracy=0.000000
2019-09-01 13:07:13,880 [INFO]  Epoch[8] Time cost=0.877
2019-09-01 13:07:13,884 [INFO]  Saved checkpoint to "model/Religious_literature_imputer/model-0008.params"
2019-09-01 13:07:13,951 [INFO]  Epoch[8] Validation-cross-entropy=0.071692
2019-09-01 13:07:13,953 [INFO]  Epoch[8] Validation-Religious_literature-accuracy=0.000000
2019-09-01 13:07:14,297 [INFO]  Epoch[9] Batch [0-43]	Speed: 2039.45 samples/sec	cross-entropy=0.064778	Religious_literature-accuracy=0.000000
2019-09-01 13:07:14,606 [INFO]  Epoch[9] Train-cross-entropy=0.075095
2019-09-01 13:07:14,608 [INFO]  Epoch[9] Train-Religious_literature-accuracy=0.000000
2019-09-01 13:07:14,610 [INFO]  Epoch[9] Time cost=0.656
2019-09-01 13:07:14,613 [INFO]  Saved checkpoint to "model/Religious_literature_imputer/model-0009.params"
2019-09-01 13:07:14,656 [INFO]  Epoch[9] Validation-cross-entropy=0.056443
2019-09-01 13:07:14,658 [INFO]  Epoch[9] Validation-Religious_literature-accuracy=0.000000
2019-09-01 13:07:14,899 [INFO]  Epoch[10] Batch [0-43]	Speed: 2918.07 samples/sec	cross-entropy=0.053568	Religious_literature-accuracy=0.000000
2019-09-01 13:07:15,171 [INFO]  Epoch[10] Train-cross-entropy=0.072164
2019-09-01 13:07:15,173 [INFO]  Epoch[10] Train-Religious_literature-accuracy=0.000000
2019-09-01 13:07:15,174 [INFO]  Epoch[10] Time cost=0.515
2019-09-01 13:07:15,178 [INFO]  Saved checkpoint to "model/Religious_literature_imputer/model-0010.params"
2019-09-01 13:07:15,259 [INFO]  Epoch[10] Validation-cross-entropy=0.059732
2019-09-01 13:07:15,261 [INFO]  Epoch[10] Validation-Religious_literature-accuracy=0.000000
2019-09-01 13:07:15,680 [INFO]  Epoch[11] Batch [0-43]	Speed: 1690.12 samples/sec	cross-entropy=0.061914	Religious_literature-accuracy=0.000000
2019-09-01 13:07:16,052 [INFO]  Epoch[11] Train-cross-entropy=0.067529
2019-09-01 13:07:16,055 [INFO]  Epoch[11] Train-Religious_literature-accuracy=0.000000
2019-09-01 13:07:16,057 [INFO]  Epoch[11] Time cost=0.794
2019-09-01 13:07:16,061 [INFO]  Saved checkpoint to "model/Religious_literature_imputer/model-0011.params"
2019-09-01 13:07:16,134 [INFO]  Epoch[11] Validation-cross-entropy=0.064580
2019-09-01 13:07:16,137 [INFO]  Epoch[11] Validation-Religious_literature-accuracy=0.000000
2019-09-01 13:07:16,590 [INFO]  Epoch[12] Batch [0-43]	Speed: 1607.53 samples/sec	cross-entropy=0.041054	Religious_literature-accuracy=0.000000
2019-09-01 13:07:16,887 [INFO]  Epoch[12] Train-cross-entropy=0.058789
2019-09-01 13:07:16,888 [INFO]  Epoch[12] Train-Religious_literature-accuracy=0.000000
2019-09-01 13:07:16,893 [INFO]  Epoch[12] Time cost=0.754
2019-09-01 13:07:16,897 [INFO]  Saved checkpoint to "model/Religious_literature_imputer/model-0012.params"
2019-09-01 13:07:16,982 [INFO]  Epoch[12] Validation-cross-entropy=0.052241
2019-09-01 13:07:16,984 [INFO]  Epoch[12] Validation-Religious_literature-accuracy=0.000000
2019-09-01 13:07:17,300 [INFO]  Epoch[13] Batch [0-43]	Speed: 2291.86 samples/sec	cross-entropy=0.037271	Religious_literature-accuracy=0.000000
2019-09-01 13:07:17,521 [INFO]  Epoch[13] Train-cross-entropy=0.056380
2019-09-01 13:07:17,523 [INFO]  Epoch[13] Train-Religious_literature-accuracy=0.000000
2019-09-01 13:07:17,524 [INFO]  Epoch[13] Time cost=0.537
2019-09-01 13:07:17,528 [INFO]  Saved checkpoint to "model/Religious_literature_imputer/model-0013.params"
2019-09-01 13:07:17,573 [INFO]  Epoch[13] Validation-cross-entropy=0.048067
2019-09-01 13:07:17,574 [INFO]  Epoch[13] Validation-Religious_literature-accuracy=0.000000
2019-09-01 13:07:17,793 [INFO]  Epoch[14] Batch [0-43]	Speed: 3239.40 samples/sec	cross-entropy=0.036726	Religious_literature-accuracy=0.000000
2019-09-01 13:07:18,004 [INFO]  Epoch[14] Train-cross-entropy=0.056344
2019-09-01 13:07:18,006 [INFO]  Epoch[14] Train-Religious_literature-accuracy=0.000000
2019-09-01 13:07:18,008 [INFO]  Epoch[14] Time cost=0.432
2019-09-01 13:07:18,011 [INFO]  Saved checkpoint to "model/Religious_literature_imputer/model-0014.params"
2019-09-01 13:07:18,054 [INFO]  Epoch[14] Validation-cross-entropy=0.055820
2019-09-01 13:07:18,055 [INFO]  Epoch[14] Validation-Religious_literature-accuracy=0.000000
2019-09-01 13:07:18,279 [INFO]  Epoch[15] Batch [0-43]	Speed: 3158.10 samples/sec	cross-entropy=0.052874	Religious_literature-accuracy=0.000000
2019-09-01 13:07:18,485 [INFO]  Epoch[15] Train-cross-entropy=0.048005
2019-09-01 13:07:18,487 [INFO]  Epoch[15] Train-Religious_literature-accuracy=0.000000
2019-09-01 13:07:18,489 [INFO]  Epoch[15] Time cost=0.432
2019-09-01 13:07:18,492 [INFO]  Saved checkpoint to "model/Religious_literature_imputer/model-0015.params"
2019-09-01 13:07:18,544 [INFO]  Epoch[15] Validation-cross-entropy=0.054476
2019-09-01 13:07:18,545 [INFO]  Epoch[15] Validation-Religious_literature-accuracy=0.000000
2019-09-01 13:07:18,769 [INFO]  Epoch[16] Batch [0-43]	Speed: 3176.56 samples/sec	cross-entropy=0.036465	Religious_literature-accuracy=0.000000
2019-09-01 13:07:18,967 [INFO]  Epoch[16] Train-cross-entropy=0.042916
2019-09-01 13:07:18,969 [INFO]  Epoch[16] Train-Religious_literature-accuracy=0.000000
2019-09-01 13:07:18,970 [INFO]  Epoch[16] Time cost=0.424
2019-09-01 13:07:18,973 [INFO]  Saved checkpoint to "model/Religious_literature_imputer/model-0016.params"
2019-09-01 13:07:19,015 [INFO]  Epoch[16] Validation-cross-entropy=0.041093
2019-09-01 13:07:19,016 [INFO]  Epoch[16] Validation-Religious_literature-accuracy=0.000000
2019-09-01 13:07:19,232 [INFO]  Epoch[17] Batch [0-43]	Speed: 3285.01 samples/sec	cross-entropy=0.046899	Religious_literature-accuracy=0.000000
2019-09-01 13:07:19,426 [INFO]  Epoch[17] Train-cross-entropy=0.039612
2019-09-01 13:07:19,427 [INFO]  Epoch[17] Train-Religious_literature-accuracy=0.000000
2019-09-01 13:07:19,428 [INFO]  Epoch[17] Time cost=0.411
2019-09-01 13:07:19,431 [INFO]  Saved checkpoint to "model/Religious_literature_imputer/model-0017.params"
2019-09-01 13:07:19,470 [INFO]  Epoch[17] Validation-cross-entropy=0.037946
2019-09-01 13:07:19,472 [INFO]  Epoch[17] Validation-Religious_literature-accuracy=0.000000
2019-09-01 13:07:19,721 [INFO]  Epoch[18] Batch [0-43]	Speed: 2829.71 samples/sec	cross-entropy=0.030138	Religious_literature-accuracy=0.000000
2019-09-01 13:07:19,929 [INFO]  Epoch[18] Train-cross-entropy=0.039912
2019-09-01 13:07:19,930 [INFO]  Epoch[18] Train-Religious_literature-accuracy=0.000000
2019-09-01 13:07:19,931 [INFO]  Epoch[18] Time cost=0.458
2019-09-01 13:07:19,934 [INFO]  Saved checkpoint to "model/Religious_literature_imputer/model-0018.params"
2019-09-01 13:07:19,973 [INFO]  Epoch[18] Validation-cross-entropy=0.081938
2019-09-01 13:07:19,975 [INFO]  Epoch[18] Validation-Religious_literature-accuracy=0.000000
2019-09-01 13:07:20,184 [INFO]  Epoch[19] Batch [0-43]	Speed: 3392.02 samples/sec	cross-entropy=0.045613	Religious_literature-accuracy=0.000000
2019-09-01 13:07:20,387 [INFO]  Epoch[19] Train-cross-entropy=0.044164
2019-09-01 13:07:20,388 [INFO]  Epoch[19] Train-Religious_literature-accuracy=0.000000
2019-09-01 13:07:20,390 [INFO]  Epoch[19] Time cost=0.413
2019-09-01 13:07:20,393 [INFO]  Saved checkpoint to "model/Religious_literature_imputer/model-0019.params"
2019-09-01 13:07:20,434 [INFO]  Epoch[19] Validation-cross-entropy=0.093381
2019-09-01 13:07:20,435 [INFO]  Epoch[19] Validation-Religious_literature-accuracy=0.000000
2019-09-01 13:07:20,655 [INFO]  Epoch[20] Batch [0-43]	Speed: 3212.09 samples/sec	cross-entropy=0.082586	Religious_literature-accuracy=0.000000
2019-09-01 13:07:20,862 [INFO]  Epoch[20] Train-cross-entropy=0.089812
2019-09-01 13:07:20,863 [INFO]  Epoch[20] Train-Religious_literature-accuracy=0.000000
2019-09-01 13:07:20,864 [INFO]  Epoch[20] Time cost=0.428
2019-09-01 13:07:20,868 [INFO]  Saved checkpoint to "model/Religious_literature_imputer/model-0020.params"
2019-09-01 13:07:20,907 [INFO]  Epoch[20] Validation-cross-entropy=0.143062
2019-09-01 13:07:20,909 [INFO]  Epoch[20] Validation-Religious_literature-accuracy=0.000000
2019-09-01 13:07:21,124 [INFO]  Epoch[21] Batch [0-43]	Speed: 3281.88 samples/sec	cross-entropy=0.092930	Religious_literature-accuracy=0.000000
2019-09-01 13:07:21,323 [INFO]  Epoch[21] Train-cross-entropy=0.061415
2019-09-01 13:07:21,324 [INFO]  Epoch[21] Train-Religious_literature-accuracy=0.000000
2019-09-01 13:07:21,326 [INFO]  Epoch[21] Time cost=0.416
2019-09-01 13:07:21,329 [INFO]  Saved checkpoint to "model/Religious_literature_imputer/model-0021.params"
2019-09-01 13:07:21,373 [INFO]  No improvement detected for 5 epochs compared to 0.041092924866825344 last error obtained: 0.05497608110308647, stopping here
2019-09-01 13:07:21,374 [INFO]  
========== done (12.795625448226929 s) fit model
2019-09-01 13:07:25,027 [INFO]  
========== start: fit model
2019-09-01 13:07:25,028 [WARNING]  Already bound, ignoring bind()
2019-09-01 13:07:25,229 [INFO]  Epoch[0] Batch [0-41]	Speed: 3380.82 samples/sec	cross-entropy=3.985203	Sacred_texts-accuracy=0.000000
2019-09-01 13:07:25,414 [INFO]  Epoch[0] Train-cross-entropy=1.208007
2019-09-01 13:07:25,415 [INFO]  Epoch[0] Train-Sacred_texts-accuracy=0.000000
2019-09-01 13:07:25,417 [INFO]  Epoch[0] Time cost=0.387
2019-09-01 13:07:25,421 [INFO]  Saved checkpoint to "model/Sacred_texts_imputer/model-0000.params"
2019-09-01 13:07:25,456 [INFO]  Epoch[0] Validation-cross-entropy=6.045167
2019-09-01 13:07:25,458 [INFO]  Epoch[0] Validation-Sacred_texts-accuracy=0.000000
2019-09-01 13:07:25,653 [INFO]  Epoch[1] Batch [0-41]	Speed: 3471.51 samples/sec	cross-entropy=3.031884	Sacred_texts-accuracy=0.000000
2019-09-01 13:07:25,850 [INFO]  Epoch[1] Train-cross-entropy=0.892192
2019-09-01 13:07:25,851 [INFO]  Epoch[1] Train-Sacred_texts-accuracy=0.000000
2019-09-01 13:07:25,853 [INFO]  Epoch[1] Time cost=0.394
2019-09-01 13:07:25,856 [INFO]  Saved checkpoint to "model/Sacred_texts_imputer/model-0001.params"
2019-09-01 13:07:25,892 [INFO]  Epoch[1] Validation-cross-entropy=0.566886
2019-09-01 13:07:25,894 [INFO]  Epoch[1] Validation-Sacred_texts-accuracy=0.000000
2019-09-01 13:07:26,091 [INFO]  Epoch[2] Batch [0-41]	Speed: 3440.27 samples/sec	cross-entropy=0.503654	Sacred_texts-accuracy=0.000000
2019-09-01 13:07:26,271 [INFO]  Epoch[2] Train-cross-entropy=0.288501
2019-09-01 13:07:26,272 [INFO]  Epoch[2] Train-Sacred_texts-accuracy=0.000000
2019-09-01 13:07:26,273 [INFO]  Epoch[2] Time cost=0.378
2019-09-01 13:07:26,276 [INFO]  Saved checkpoint to "model/Sacred_texts_imputer/model-0002.params"
2019-09-01 13:07:26,318 [INFO]  Epoch[2] Validation-cross-entropy=0.417558
2019-09-01 13:07:26,319 [INFO]  Epoch[2] Validation-Sacred_texts-accuracy=0.000000
2019-09-01 13:07:26,525 [INFO]  Epoch[3] Batch [0-41]	Speed: 3304.87 samples/sec	cross-entropy=0.299639	Sacred_texts-accuracy=0.000000
2019-09-01 13:07:26,717 [INFO]  Epoch[3] Train-cross-entropy=0.234427
2019-09-01 13:07:26,718 [INFO]  Epoch[3] Train-Sacred_texts-accuracy=0.000000
2019-09-01 13:07:26,720 [INFO]  Epoch[3] Time cost=0.399
2019-09-01 13:07:26,723 [INFO]  Saved checkpoint to "model/Sacred_texts_imputer/model-0003.params"
2019-09-01 13:07:26,758 [INFO]  Epoch[3] Validation-cross-entropy=0.284309
2019-09-01 13:07:26,759 [INFO]  Epoch[3] Validation-Sacred_texts-accuracy=0.000000
2019-09-01 13:07:26,959 [INFO]  Epoch[4] Batch [0-41]	Speed: 3382.03 samples/sec	cross-entropy=0.186342	Sacred_texts-accuracy=0.000000
2019-09-01 13:07:27,150 [INFO]  Epoch[4] Train-cross-entropy=0.154209
2019-09-01 13:07:27,152 [INFO]  Epoch[4] Train-Sacred_texts-accuracy=0.000000
2019-09-01 13:07:27,153 [INFO]  Epoch[4] Time cost=0.393
2019-09-01 13:07:27,156 [INFO]  Saved checkpoint to "model/Sacred_texts_imputer/model-0004.params"
2019-09-01 13:07:27,193 [INFO]  Epoch[4] Validation-cross-entropy=0.248437
2019-09-01 13:07:27,195 [INFO]  Epoch[4] Validation-Sacred_texts-accuracy=0.000000
2019-09-01 13:07:27,401 [INFO]  Epoch[5] Batch [0-41]	Speed: 3286.42 samples/sec	cross-entropy=0.128505	Sacred_texts-accuracy=0.000000
2019-09-01 13:07:27,597 [INFO]  Epoch[5] Train-cross-entropy=0.129527
2019-09-01 13:07:27,598 [INFO]  Epoch[5] Train-Sacred_texts-accuracy=0.000000
2019-09-01 13:07:27,599 [INFO]  Epoch[5] Time cost=0.403
2019-09-01 13:07:27,603 [INFO]  Saved checkpoint to "model/Sacred_texts_imputer/model-0005.params"
2019-09-01 13:07:27,638 [INFO]  Epoch[5] Validation-cross-entropy=0.212154
2019-09-01 13:07:27,640 [INFO]  Epoch[5] Validation-Sacred_texts-accuracy=0.000000
2019-09-01 13:07:27,840 [INFO]  Epoch[6] Batch [0-41]	Speed: 3380.70 samples/sec	cross-entropy=0.106885	Sacred_texts-accuracy=0.000000
2019-09-01 13:07:28,038 [INFO]  Epoch[6] Train-cross-entropy=0.135948
2019-09-01 13:07:28,040 [INFO]  Epoch[6] Train-Sacred_texts-accuracy=0.000000
2019-09-01 13:07:28,041 [INFO]  Epoch[6] Time cost=0.399
2019-09-01 13:07:28,044 [INFO]  Saved checkpoint to "model/Sacred_texts_imputer/model-0006.params"
2019-09-01 13:07:28,079 [INFO]  Epoch[6] Validation-cross-entropy=0.204170
2019-09-01 13:07:28,080 [INFO]  Epoch[6] Validation-Sacred_texts-accuracy=0.000000
2019-09-01 13:07:28,279 [INFO]  Epoch[7] Batch [0-41]	Speed: 3404.04 samples/sec	cross-entropy=0.095023	Sacred_texts-accuracy=0.000000
2019-09-01 13:07:28,459 [INFO]  Epoch[7] Train-cross-entropy=0.097186
2019-09-01 13:07:28,461 [INFO]  Epoch[7] Train-Sacred_texts-accuracy=0.000000
2019-09-01 13:07:28,462 [INFO]  Epoch[7] Time cost=0.381
2019-09-01 13:07:28,465 [INFO]  Saved checkpoint to "model/Sacred_texts_imputer/model-0007.params"
2019-09-01 13:07:28,500 [INFO]  Epoch[7] Validation-cross-entropy=0.202932
2019-09-01 13:07:28,501 [INFO]  Epoch[7] Validation-Sacred_texts-accuracy=0.000000
2019-09-01 13:07:28,696 [INFO]  Epoch[8] Batch [0-41]	Speed: 3470.79 samples/sec	cross-entropy=0.081564	Sacred_texts-accuracy=0.000000
2019-09-01 13:07:28,877 [INFO]  Epoch[8] Train-cross-entropy=0.084315
2019-09-01 13:07:28,878 [INFO]  Epoch[8] Train-Sacred_texts-accuracy=0.000000
2019-09-01 13:07:28,880 [INFO]  Epoch[8] Time cost=0.377
2019-09-01 13:07:28,883 [INFO]  Saved checkpoint to "model/Sacred_texts_imputer/model-0008.params"
2019-09-01 13:07:28,918 [INFO]  Epoch[8] Validation-cross-entropy=0.198606
2019-09-01 13:07:28,919 [INFO]  Epoch[8] Validation-Sacred_texts-accuracy=0.000000
2019-09-01 13:07:29,131 [INFO]  Epoch[9] Batch [0-41]	Speed: 3187.74 samples/sec	cross-entropy=0.086242	Sacred_texts-accuracy=0.000000
2019-09-01 13:07:29,311 [INFO]  Epoch[9] Train-cross-entropy=0.151167
2019-09-01 13:07:29,313 [INFO]  Epoch[9] Train-Sacred_texts-accuracy=0.000000
2019-09-01 13:07:29,314 [INFO]  Epoch[9] Time cost=0.393
2019-09-01 13:07:29,317 [INFO]  Saved checkpoint to "model/Sacred_texts_imputer/model-0009.params"
2019-09-01 13:07:29,367 [INFO]  Epoch[9] Validation-cross-entropy=0.378599
2019-09-01 13:07:29,369 [INFO]  Epoch[9] Validation-Sacred_texts-accuracy=0.000000
2019-09-01 13:07:29,621 [INFO]  Epoch[10] Batch [0-41]	Speed: 2674.82 samples/sec	cross-entropy=0.174553	Sacred_texts-accuracy=0.000000
2019-09-01 13:07:29,842 [INFO]  Epoch[10] Train-cross-entropy=0.222011
2019-09-01 13:07:29,843 [INFO]  Epoch[10] Train-Sacred_texts-accuracy=0.000000
2019-09-01 13:07:29,844 [INFO]  Epoch[10] Time cost=0.474
2019-09-01 13:07:29,848 [INFO]  Saved checkpoint to "model/Sacred_texts_imputer/model-0010.params"
2019-09-01 13:07:29,886 [INFO]  Epoch[10] Validation-cross-entropy=0.274441
2019-09-01 13:07:29,888 [INFO]  Epoch[10] Validation-Sacred_texts-accuracy=0.000000
2019-09-01 13:07:30,110 [INFO]  Epoch[11] Batch [0-41]	Speed: 3037.07 samples/sec	cross-entropy=0.125649	Sacred_texts-accuracy=0.000000
2019-09-01 13:07:30,320 [INFO]  Epoch[11] Train-cross-entropy=0.102327
2019-09-01 13:07:30,322 [INFO]  Epoch[11] Train-Sacred_texts-accuracy=0.000000
2019-09-01 13:07:30,323 [INFO]  Epoch[11] Time cost=0.435
2019-09-01 13:07:30,327 [INFO]  Saved checkpoint to "model/Sacred_texts_imputer/model-0011.params"
2019-09-01 13:07:30,366 [INFO]  Epoch[11] Validation-cross-entropy=0.099277
2019-09-01 13:07:30,368 [INFO]  Epoch[11] Validation-Sacred_texts-accuracy=0.000000
2019-09-01 13:07:30,570 [INFO]  Epoch[12] Batch [0-41]	Speed: 3357.26 samples/sec	cross-entropy=0.073625	Sacred_texts-accuracy=0.000000
2019-09-01 13:07:30,758 [INFO]  Epoch[12] Train-cross-entropy=0.078233
2019-09-01 13:07:30,759 [INFO]  Epoch[12] Train-Sacred_texts-accuracy=0.000000
2019-09-01 13:07:30,760 [INFO]  Epoch[12] Time cost=0.391
2019-09-01 13:07:30,763 [INFO]  Saved checkpoint to "model/Sacred_texts_imputer/model-0012.params"
2019-09-01 13:07:30,798 [INFO]  Epoch[12] Validation-cross-entropy=0.142439
2019-09-01 13:07:30,800 [INFO]  Epoch[12] Validation-Sacred_texts-accuracy=0.000000
2019-09-01 13:07:30,995 [INFO]  Epoch[13] Batch [0-41]	Speed: 3460.10 samples/sec	cross-entropy=0.058332	Sacred_texts-accuracy=0.000000
2019-09-01 13:07:31,205 [INFO]  Epoch[13] Train-cross-entropy=0.063577
2019-09-01 13:07:31,207 [INFO]  Epoch[13] Train-Sacred_texts-accuracy=0.000000
2019-09-01 13:07:31,208 [INFO]  Epoch[13] Time cost=0.407
2019-09-01 13:07:31,211 [INFO]  Saved checkpoint to "model/Sacred_texts_imputer/model-0013.params"
2019-09-01 13:07:31,248 [INFO]  Epoch[13] Validation-cross-entropy=0.152774
2019-09-01 13:07:31,249 [INFO]  Epoch[13] Validation-Sacred_texts-accuracy=0.000000
2019-09-01 13:07:31,467 [INFO]  Epoch[14] Batch [0-41]	Speed: 3128.08 samples/sec	cross-entropy=0.046211	Sacred_texts-accuracy=0.000000
2019-09-01 13:07:31,681 [INFO]  Epoch[14] Train-cross-entropy=0.071015
2019-09-01 13:07:31,683 [INFO]  Epoch[14] Train-Sacred_texts-accuracy=0.000000
2019-09-01 13:07:31,684 [INFO]  Epoch[14] Time cost=0.434
2019-09-01 13:07:31,688 [INFO]  Saved checkpoint to "model/Sacred_texts_imputer/model-0014.params"
2019-09-01 13:07:31,733 [INFO]  Epoch[14] Validation-cross-entropy=0.171410
2019-09-01 13:07:31,735 [INFO]  Epoch[14] Validation-Sacred_texts-accuracy=0.000000
2019-09-01 13:07:31,932 [INFO]  Epoch[15] Batch [0-41]	Speed: 3435.01 samples/sec	cross-entropy=0.040836	Sacred_texts-accuracy=0.000000
2019-09-01 13:07:32,155 [INFO]  Epoch[15] Train-cross-entropy=0.068562
2019-09-01 13:07:32,156 [INFO]  Epoch[15] Train-Sacred_texts-accuracy=0.000000
2019-09-01 13:07:32,158 [INFO]  Epoch[15] Time cost=0.422
2019-09-01 13:07:32,161 [INFO]  Saved checkpoint to "model/Sacred_texts_imputer/model-0015.params"
2019-09-01 13:07:32,200 [INFO]  Epoch[15] Validation-cross-entropy=0.171777
2019-09-01 13:07:32,202 [INFO]  Epoch[15] Validation-Sacred_texts-accuracy=0.000000
2019-09-01 13:07:32,412 [INFO]  Epoch[16] Batch [0-41]	Speed: 3233.77 samples/sec	cross-entropy=0.046529	Sacred_texts-accuracy=0.000000
2019-09-01 13:07:32,595 [INFO]  Epoch[16] Train-cross-entropy=0.067676
2019-09-01 13:07:32,596 [INFO]  Epoch[16] Train-Sacred_texts-accuracy=0.000000
2019-09-01 13:07:32,597 [INFO]  Epoch[16] Time cost=0.394
2019-09-01 13:07:32,601 [INFO]  Saved checkpoint to "model/Sacred_texts_imputer/model-0016.params"
2019-09-01 13:07:32,636 [INFO]  No improvement detected for 5 epochs compared to 0.09927720866269535 last error obtained: 0.16647334065702227, stopping here
2019-09-01 13:07:32,637 [INFO]  
========== done (7.6104021072387695 s) fit model
2019-09-01 13:07:36,909 [INFO]  
========== start: fit model
2019-09-01 13:07:36,911 [WARNING]  Already bound, ignoring bind()
2019-09-01 13:07:37,108 [INFO]  Epoch[0] Batch [0-40]	Speed: 3376.03 samples/sec	cross-entropy=3.159961	Scientific_literature-accuracy=0.000000
2019-09-01 13:07:37,288 [INFO]  Epoch[0] Train-cross-entropy=0.802937
2019-09-01 13:07:37,290 [INFO]  Epoch[0] Train-Scientific_literature-accuracy=0.000000
2019-09-01 13:07:37,291 [INFO]  Epoch[0] Time cost=0.378
2019-09-01 13:07:37,295 [INFO]  Saved checkpoint to "model/Scientific_literature_imputer/model-0000.params"
2019-09-01 13:07:37,332 [INFO]  Epoch[0] Validation-cross-entropy=1.122694
2019-09-01 13:07:37,334 [INFO]  Epoch[0] Validation-Scientific_literature-accuracy=0.000000
2019-09-01 13:07:37,545 [INFO]  Epoch[1] Batch [0-40]	Speed: 3123.43 samples/sec	cross-entropy=1.185360	Scientific_literature-accuracy=0.000000
2019-09-01 13:07:37,750 [INFO]  Epoch[1] Train-cross-entropy=0.475682
2019-09-01 13:07:37,752 [INFO]  Epoch[1] Train-Scientific_literature-accuracy=0.000000
2019-09-01 13:07:37,753 [INFO]  Epoch[1] Time cost=0.418
2019-09-01 13:07:37,756 [INFO]  Saved checkpoint to "model/Scientific_literature_imputer/model-0001.params"
2019-09-01 13:07:37,805 [INFO]  Epoch[1] Validation-cross-entropy=0.729676
2019-09-01 13:07:37,806 [INFO]  Epoch[1] Validation-Scientific_literature-accuracy=0.000000
2019-09-01 13:07:38,017 [INFO]  Epoch[2] Batch [0-40]	Speed: 3152.20 samples/sec	cross-entropy=0.593382	Scientific_literature-accuracy=0.000000
2019-09-01 13:07:38,269 [INFO]  Epoch[2] Train-cross-entropy=0.228211
2019-09-01 13:07:38,271 [INFO]  Epoch[2] Train-Scientific_literature-accuracy=0.000000
2019-09-01 13:07:38,274 [INFO]  Epoch[2] Time cost=0.466
2019-09-01 13:07:38,278 [INFO]  Saved checkpoint to "model/Scientific_literature_imputer/model-0002.params"
2019-09-01 13:07:38,348 [INFO]  Epoch[2] Validation-cross-entropy=0.465187
2019-09-01 13:07:38,351 [INFO]  Epoch[2] Validation-Scientific_literature-accuracy=0.000000
2019-09-01 13:07:38,661 [INFO]  Epoch[3] Batch [0-40]	Speed: 2136.36 samples/sec	cross-entropy=0.389975	Scientific_literature-accuracy=0.000000
2019-09-01 13:07:38,874 [INFO]  Epoch[3] Train-cross-entropy=0.155516
2019-09-01 13:07:38,876 [INFO]  Epoch[3] Train-Scientific_literature-accuracy=0.000000
2019-09-01 13:07:38,877 [INFO]  Epoch[3] Time cost=0.525
2019-09-01 13:07:38,880 [INFO]  Saved checkpoint to "model/Scientific_literature_imputer/model-0003.params"
2019-09-01 13:07:38,920 [INFO]  Epoch[3] Validation-cross-entropy=0.352277
2019-09-01 13:07:38,922 [INFO]  Epoch[3] Validation-Scientific_literature-accuracy=0.000000
2019-09-01 13:07:39,125 [INFO]  Epoch[4] Batch [0-40]	Speed: 3251.58 samples/sec	cross-entropy=0.296348	Scientific_literature-accuracy=0.000000
2019-09-01 13:07:39,304 [INFO]  Epoch[4] Train-cross-entropy=0.120316
2019-09-01 13:07:39,305 [INFO]  Epoch[4] Train-Scientific_literature-accuracy=0.000000
2019-09-01 13:07:39,307 [INFO]  Epoch[4] Time cost=0.384
2019-09-01 13:07:39,310 [INFO]  Saved checkpoint to "model/Scientific_literature_imputer/model-0004.params"
2019-09-01 13:07:39,352 [INFO]  Epoch[4] Validation-cross-entropy=0.248732
2019-09-01 13:07:39,353 [INFO]  Epoch[4] Validation-Scientific_literature-accuracy=0.000000
2019-09-01 13:07:39,579 [INFO]  Epoch[5] Batch [0-40]	Speed: 2931.45 samples/sec	cross-entropy=0.445207	Scientific_literature-accuracy=0.000000
2019-09-01 13:07:39,758 [INFO]  Epoch[5] Train-cross-entropy=0.179007
2019-09-01 13:07:39,759 [INFO]  Epoch[5] Train-Scientific_literature-accuracy=0.000000
2019-09-01 13:07:39,760 [INFO]  Epoch[5] Time cost=0.406
2019-09-01 13:07:39,763 [INFO]  Saved checkpoint to "model/Scientific_literature_imputer/model-0005.params"
2019-09-01 13:07:39,803 [INFO]  Epoch[5] Validation-cross-entropy=0.424715
2019-09-01 13:07:39,805 [INFO]  Epoch[5] Validation-Scientific_literature-accuracy=0.000000
2019-09-01 13:07:39,999 [INFO]  Epoch[6] Batch [0-40]	Speed: 3392.20 samples/sec	cross-entropy=0.246640	Scientific_literature-accuracy=0.000000
2019-09-01 13:07:40,197 [INFO]  Epoch[6] Train-cross-entropy=0.120094
2019-09-01 13:07:40,202 [INFO]  Epoch[6] Train-Scientific_literature-accuracy=0.000000
2019-09-01 13:07:40,204 [INFO]  Epoch[6] Time cost=0.398
2019-09-01 13:07:40,207 [INFO]  Saved checkpoint to "model/Scientific_literature_imputer/model-0006.params"
2019-09-01 13:07:40,253 [INFO]  Epoch[6] Validation-cross-entropy=0.220392
2019-09-01 13:07:40,255 [INFO]  Epoch[6] Validation-Scientific_literature-accuracy=0.000000
2019-09-01 13:07:40,454 [INFO]  Epoch[7] Batch [0-40]	Speed: 3319.53 samples/sec	cross-entropy=0.192619	Scientific_literature-accuracy=0.000000
2019-09-01 13:07:40,632 [INFO]  Epoch[7] Train-cross-entropy=0.140747
2019-09-01 13:07:40,633 [INFO]  Epoch[7] Train-Scientific_literature-accuracy=0.000000
2019-09-01 13:07:40,634 [INFO]  Epoch[7] Time cost=0.378
2019-09-01 13:07:40,638 [INFO]  Saved checkpoint to "model/Scientific_literature_imputer/model-0007.params"
2019-09-01 13:07:40,684 [INFO]  Epoch[7] Validation-cross-entropy=0.156672
2019-09-01 13:07:40,685 [INFO]  Epoch[7] Validation-Scientific_literature-accuracy=0.000000
2019-09-01 13:07:40,912 [INFO]  Epoch[8] Batch [0-40]	Speed: 2918.63 samples/sec	cross-entropy=0.124032	Scientific_literature-accuracy=0.000000
2019-09-01 13:07:41,092 [INFO]  Epoch[8] Train-cross-entropy=0.080333
2019-09-01 13:07:41,093 [INFO]  Epoch[8] Train-Scientific_literature-accuracy=0.000000
2019-09-01 13:07:41,095 [INFO]  Epoch[8] Time cost=0.408
2019-09-01 13:07:41,098 [INFO]  Saved checkpoint to "model/Scientific_literature_imputer/model-0008.params"
2019-09-01 13:07:41,134 [INFO]  Epoch[8] Validation-cross-entropy=0.113788
2019-09-01 13:07:41,135 [INFO]  Epoch[8] Validation-Scientific_literature-accuracy=0.000000
2019-09-01 13:07:41,347 [INFO]  Epoch[9] Batch [0-40]	Speed: 3108.66 samples/sec	cross-entropy=0.096742	Scientific_literature-accuracy=0.000000
2019-09-01 13:07:41,551 [INFO]  Epoch[9] Train-cross-entropy=0.049268
2019-09-01 13:07:41,553 [INFO]  Epoch[9] Train-Scientific_literature-accuracy=0.000000
2019-09-01 13:07:41,556 [INFO]  Epoch[9] Time cost=0.419
2019-09-01 13:07:41,564 [INFO]  Saved checkpoint to "model/Scientific_literature_imputer/model-0009.params"
2019-09-01 13:07:41,617 [INFO]  Epoch[9] Validation-cross-entropy=0.057502
2019-09-01 13:07:41,618 [INFO]  Epoch[9] Validation-Scientific_literature-accuracy=0.000000
2019-09-01 13:07:41,830 [INFO]  Epoch[10] Batch [0-40]	Speed: 3134.80 samples/sec	cross-entropy=0.056358	Scientific_literature-accuracy=0.000000
2019-09-01 13:07:42,016 [INFO]  Epoch[10] Train-cross-entropy=0.034622
2019-09-01 13:07:42,017 [INFO]  Epoch[10] Train-Scientific_literature-accuracy=0.000000
2019-09-01 13:07:42,018 [INFO]  Epoch[10] Time cost=0.399
2019-09-01 13:07:42,022 [INFO]  Saved checkpoint to "model/Scientific_literature_imputer/model-0010.params"
2019-09-01 13:07:42,058 [INFO]  Epoch[10] Validation-cross-entropy=0.052485
2019-09-01 13:07:42,059 [INFO]  Epoch[10] Validation-Scientific_literature-accuracy=0.000000
2019-09-01 13:07:42,260 [INFO]  Epoch[11] Batch [0-40]	Speed: 3284.67 samples/sec	cross-entropy=0.040000	Scientific_literature-accuracy=0.000000
2019-09-01 13:07:42,446 [INFO]  Epoch[11] Train-cross-entropy=0.030601
2019-09-01 13:07:42,448 [INFO]  Epoch[11] Train-Scientific_literature-accuracy=0.000000
2019-09-01 13:07:42,449 [INFO]  Epoch[11] Time cost=0.388
2019-09-01 13:07:42,453 [INFO]  Saved checkpoint to "model/Scientific_literature_imputer/model-0011.params"
2019-09-01 13:07:42,494 [INFO]  Epoch[11] Validation-cross-entropy=0.084189
2019-09-01 13:07:42,495 [INFO]  Epoch[11] Validation-Scientific_literature-accuracy=0.000000
2019-09-01 13:07:42,695 [INFO]  Epoch[12] Batch [0-40]	Speed: 3322.02 samples/sec	cross-entropy=0.038907	Scientific_literature-accuracy=0.000000
2019-09-01 13:07:42,880 [INFO]  Epoch[12] Train-cross-entropy=0.041240
2019-09-01 13:07:42,882 [INFO]  Epoch[12] Train-Scientific_literature-accuracy=0.000000
2019-09-01 13:07:42,883 [INFO]  Epoch[12] Time cost=0.386
2019-09-01 13:07:42,887 [INFO]  Saved checkpoint to "model/Scientific_literature_imputer/model-0012.params"
2019-09-01 13:07:42,924 [INFO]  Epoch[12] Validation-cross-entropy=0.079508
2019-09-01 13:07:42,926 [INFO]  Epoch[12] Validation-Scientific_literature-accuracy=0.000000
2019-09-01 13:07:43,136 [INFO]  Epoch[13] Batch [0-40]	Speed: 3144.65 samples/sec	cross-entropy=0.045439	Scientific_literature-accuracy=0.000000
2019-09-01 13:07:43,342 [INFO]  Epoch[13] Train-cross-entropy=0.046484
2019-09-01 13:07:43,343 [INFO]  Epoch[13] Train-Scientific_literature-accuracy=0.000000
2019-09-01 13:07:43,344 [INFO]  Epoch[13] Time cost=0.417
2019-09-01 13:07:43,347 [INFO]  Saved checkpoint to "model/Scientific_literature_imputer/model-0013.params"
2019-09-01 13:07:43,390 [INFO]  Epoch[13] Validation-cross-entropy=0.084573
2019-09-01 13:07:43,391 [INFO]  Epoch[13] Validation-Scientific_literature-accuracy=0.000000
2019-09-01 13:07:43,604 [INFO]  Epoch[14] Batch [0-40]	Speed: 3121.91 samples/sec	cross-entropy=0.038063	Scientific_literature-accuracy=0.000000
2019-09-01 13:07:43,785 [INFO]  Epoch[14] Train-cross-entropy=0.072911
2019-09-01 13:07:43,787 [INFO]  Epoch[14] Train-Scientific_literature-accuracy=0.000000
2019-09-01 13:07:43,788 [INFO]  Epoch[14] Time cost=0.396
2019-09-01 13:07:43,791 [INFO]  Saved checkpoint to "model/Scientific_literature_imputer/model-0014.params"
2019-09-01 13:07:43,833 [INFO]  No improvement detected for 5 epochs compared to 0.057501540001895696 last error obtained: 0.07863125163647863, stopping here
2019-09-01 13:07:43,834 [INFO]  
========== done (6.925025701522827 s) fit model
2019-09-01 13:07:48,969 [INFO]  
========== start: fit model
2019-09-01 13:07:48,971 [WARNING]  Already bound, ignoring bind()
2019-09-01 13:07:49,269 [INFO]  Epoch[0] Batch [0-48]	Speed: 2638.44 samples/sec	cross-entropy=5.655001	Script-accuracy=0.000000
2019-09-01 13:07:49,547 [INFO]  Epoch[0] Train-cross-entropy=2.992446
2019-09-01 13:07:49,548 [INFO]  Epoch[0] Train-Script-accuracy=0.000000
2019-09-01 13:07:49,550 [INFO]  Epoch[0] Time cost=0.577
2019-09-01 13:07:49,554 [INFO]  Saved checkpoint to "model/Script_imputer/model-0000.params"
2019-09-01 13:07:49,607 [INFO]  Epoch[0] Validation-cross-entropy=0.954950
2019-09-01 13:07:49,609 [INFO]  Epoch[0] Validation-Script-accuracy=0.000000
2019-09-01 13:07:49,858 [INFO]  Epoch[1] Batch [0-48]	Speed: 3183.46 samples/sec	cross-entropy=1.397566	Script-accuracy=0.000000
2019-09-01 13:07:50,085 [INFO]  Epoch[1] Train-cross-entropy=0.568204
2019-09-01 13:07:50,087 [INFO]  Epoch[1] Train-Script-accuracy=0.000000
2019-09-01 13:07:50,088 [INFO]  Epoch[1] Time cost=0.478
2019-09-01 13:07:50,091 [INFO]  Saved checkpoint to "model/Script_imputer/model-0001.params"
2019-09-01 13:07:50,133 [INFO]  Epoch[1] Validation-cross-entropy=0.434978
2019-09-01 13:07:50,134 [INFO]  Epoch[1] Validation-Script-accuracy=0.000000
2019-09-01 13:07:50,365 [INFO]  Epoch[2] Batch [0-48]	Speed: 3421.14 samples/sec	cross-entropy=0.408272	Script-accuracy=0.000000
2019-09-01 13:07:50,591 [INFO]  Epoch[2] Train-cross-entropy=0.320787
2019-09-01 13:07:50,595 [INFO]  Epoch[2] Train-Script-accuracy=0.000000
2019-09-01 13:07:50,597 [INFO]  Epoch[2] Time cost=0.461
2019-09-01 13:07:50,601 [INFO]  Saved checkpoint to "model/Script_imputer/model-0002.params"
2019-09-01 13:07:50,643 [INFO]  Epoch[2] Validation-cross-entropy=0.306124
2019-09-01 13:07:50,644 [INFO]  Epoch[2] Validation-Script-accuracy=0.000000
2019-09-01 13:07:50,871 [INFO]  Epoch[3] Batch [0-48]	Speed: 3480.91 samples/sec	cross-entropy=0.431641	Script-accuracy=0.000000
2019-09-01 13:07:51,099 [INFO]  Epoch[3] Train-cross-entropy=0.365232
2019-09-01 13:07:51,101 [INFO]  Epoch[3] Train-Script-accuracy=0.000000
2019-09-01 13:07:51,102 [INFO]  Epoch[3] Time cost=0.456
2019-09-01 13:07:51,105 [INFO]  Saved checkpoint to "model/Script_imputer/model-0003.params"
2019-09-01 13:07:51,159 [INFO]  Epoch[3] Validation-cross-entropy=0.265788
2019-09-01 13:07:51,161 [INFO]  Epoch[3] Validation-Script-accuracy=0.000000
2019-09-01 13:07:51,403 [INFO]  Epoch[4] Batch [0-48]	Speed: 3257.97 samples/sec	cross-entropy=0.285398	Script-accuracy=0.000000
2019-09-01 13:07:51,664 [INFO]  Epoch[4] Train-cross-entropy=0.232674
2019-09-01 13:07:51,665 [INFO]  Epoch[4] Train-Script-accuracy=0.000000
2019-09-01 13:07:51,666 [INFO]  Epoch[4] Time cost=0.505
2019-09-01 13:07:51,670 [INFO]  Saved checkpoint to "model/Script_imputer/model-0004.params"
2019-09-01 13:07:51,712 [INFO]  Epoch[4] Validation-cross-entropy=0.297185
2019-09-01 13:07:51,713 [INFO]  Epoch[4] Validation-Script-accuracy=0.000000
2019-09-01 13:07:51,939 [INFO]  Epoch[5] Batch [0-48]	Speed: 3490.09 samples/sec	cross-entropy=0.256219	Script-accuracy=0.000000
2019-09-01 13:07:52,158 [INFO]  Epoch[5] Train-cross-entropy=0.214017
2019-09-01 13:07:52,160 [INFO]  Epoch[5] Train-Script-accuracy=0.000000
2019-09-01 13:07:52,161 [INFO]  Epoch[5] Time cost=0.446
2019-09-01 13:07:52,164 [INFO]  Saved checkpoint to "model/Script_imputer/model-0005.params"
2019-09-01 13:07:52,216 [INFO]  Epoch[5] Validation-cross-entropy=0.245547
2019-09-01 13:07:52,217 [INFO]  Epoch[5] Validation-Script-accuracy=0.000000
2019-09-01 13:07:52,453 [INFO]  Epoch[6] Batch [0-48]	Speed: 3363.91 samples/sec	cross-entropy=0.185280	Script-accuracy=0.000000
2019-09-01 13:07:52,690 [INFO]  Epoch[6] Train-cross-entropy=0.167010
2019-09-01 13:07:52,691 [INFO]  Epoch[6] Train-Script-accuracy=0.000000
2019-09-01 13:07:52,692 [INFO]  Epoch[6] Time cost=0.474
2019-09-01 13:07:52,696 [INFO]  Saved checkpoint to "model/Script_imputer/model-0006.params"
2019-09-01 13:07:52,747 [INFO]  Epoch[6] Validation-cross-entropy=0.147650
2019-09-01 13:07:52,749 [INFO]  Epoch[6] Validation-Script-accuracy=0.000000
2019-09-01 13:07:53,009 [INFO]  Epoch[7] Batch [0-48]	Speed: 3034.90 samples/sec	cross-entropy=0.152232	Script-accuracy=0.000000
2019-09-01 13:07:53,222 [INFO]  Epoch[7] Train-cross-entropy=0.142814
2019-09-01 13:07:53,223 [INFO]  Epoch[7] Train-Script-accuracy=0.000000
2019-09-01 13:07:53,224 [INFO]  Epoch[7] Time cost=0.474
2019-09-01 13:07:53,228 [INFO]  Saved checkpoint to "model/Script_imputer/model-0007.params"
2019-09-01 13:07:53,270 [INFO]  Epoch[7] Validation-cross-entropy=0.105842
2019-09-01 13:07:53,271 [INFO]  Epoch[7] Validation-Script-accuracy=0.000000
2019-09-01 13:07:53,508 [INFO]  Epoch[8] Batch [0-48]	Speed: 3321.65 samples/sec	cross-entropy=0.226703	Script-accuracy=0.000000
2019-09-01 13:07:53,738 [INFO]  Epoch[8] Train-cross-entropy=0.155226
2019-09-01 13:07:53,739 [INFO]  Epoch[8] Train-Script-accuracy=0.000000
2019-09-01 13:07:53,740 [INFO]  Epoch[8] Time cost=0.468
2019-09-01 13:07:53,743 [INFO]  Saved checkpoint to "model/Script_imputer/model-0008.params"
2019-09-01 13:07:53,797 [INFO]  Epoch[8] Validation-cross-entropy=0.114952
2019-09-01 13:07:53,799 [INFO]  Epoch[8] Validation-Script-accuracy=0.000000
2019-09-01 13:07:54,049 [INFO]  Epoch[9] Batch [0-48]	Speed: 3157.06 samples/sec	cross-entropy=0.189865	Script-accuracy=0.000000
2019-09-01 13:07:54,328 [INFO]  Epoch[9] Train-cross-entropy=0.143858
2019-09-01 13:07:54,330 [INFO]  Epoch[9] Train-Script-accuracy=0.000000
2019-09-01 13:07:54,331 [INFO]  Epoch[9] Time cost=0.531
2019-09-01 13:07:54,335 [INFO]  Saved checkpoint to "model/Script_imputer/model-0009.params"
2019-09-01 13:07:54,389 [INFO]  Epoch[9] Validation-cross-entropy=0.136501
2019-09-01 13:07:54,391 [INFO]  Epoch[9] Validation-Script-accuracy=0.000000
2019-09-01 13:07:54,731 [INFO]  Epoch[10] Batch [0-48]	Speed: 2298.12 samples/sec	cross-entropy=0.135927	Script-accuracy=0.000000
2019-09-01 13:07:55,034 [INFO]  Epoch[10] Train-cross-entropy=0.153940
2019-09-01 13:07:55,036 [INFO]  Epoch[10] Train-Script-accuracy=0.000000
2019-09-01 13:07:55,037 [INFO]  Epoch[10] Time cost=0.645
2019-09-01 13:07:55,041 [INFO]  Saved checkpoint to "model/Script_imputer/model-0010.params"
2019-09-01 13:07:55,107 [INFO]  Epoch[10] Validation-cross-entropy=0.126753
2019-09-01 13:07:55,109 [INFO]  Epoch[10] Validation-Script-accuracy=0.000000
2019-09-01 13:07:55,431 [INFO]  Epoch[11] Batch [0-48]	Speed: 2451.09 samples/sec	cross-entropy=0.151461	Script-accuracy=0.000000
2019-09-01 13:07:55,734 [INFO]  Epoch[11] Train-cross-entropy=0.101384
2019-09-01 13:07:55,736 [INFO]  Epoch[11] Train-Script-accuracy=0.000000
2019-09-01 13:07:55,737 [INFO]  Epoch[11] Time cost=0.627
2019-09-01 13:07:55,741 [INFO]  Saved checkpoint to "model/Script_imputer/model-0011.params"
2019-09-01 13:07:55,803 [INFO]  Epoch[11] Validation-cross-entropy=0.105362
2019-09-01 13:07:55,805 [INFO]  Epoch[11] Validation-Script-accuracy=0.000000
2019-09-01 13:07:56,131 [INFO]  Epoch[12] Batch [0-48]	Speed: 2410.19 samples/sec	cross-entropy=0.094540	Script-accuracy=0.000000
2019-09-01 13:07:56,435 [INFO]  Epoch[12] Train-cross-entropy=0.127471
2019-09-01 13:07:56,437 [INFO]  Epoch[12] Train-Script-accuracy=0.000000
2019-09-01 13:07:56,439 [INFO]  Epoch[12] Time cost=0.633
2019-09-01 13:07:56,442 [INFO]  Saved checkpoint to "model/Script_imputer/model-0012.params"
2019-09-01 13:07:56,504 [INFO]  Epoch[12] Validation-cross-entropy=0.105951
2019-09-01 13:07:56,506 [INFO]  Epoch[12] Validation-Script-accuracy=0.000000
2019-09-01 13:07:56,826 [INFO]  Epoch[13] Batch [0-48]	Speed: 2465.81 samples/sec	cross-entropy=0.112913	Script-accuracy=0.000000
2019-09-01 13:07:57,129 [INFO]  Epoch[13] Train-cross-entropy=0.095059
2019-09-01 13:07:57,131 [INFO]  Epoch[13] Train-Script-accuracy=0.000000
2019-09-01 13:07:57,133 [INFO]  Epoch[13] Time cost=0.626
2019-09-01 13:07:57,137 [INFO]  Saved checkpoint to "model/Script_imputer/model-0013.params"
2019-09-01 13:07:57,204 [INFO]  Epoch[13] Validation-cross-entropy=0.127669
2019-09-01 13:07:57,205 [INFO]  Epoch[13] Validation-Script-accuracy=0.000000
2019-09-01 13:07:57,533 [INFO]  Epoch[14] Batch [0-48]	Speed: 2403.91 samples/sec	cross-entropy=0.088277	Script-accuracy=0.000000
2019-09-01 13:07:57,836 [INFO]  Epoch[14] Train-cross-entropy=0.103702
2019-09-01 13:07:57,838 [INFO]  Epoch[14] Train-Script-accuracy=0.000000
2019-09-01 13:07:57,840 [INFO]  Epoch[14] Time cost=0.633
2019-09-01 13:07:57,843 [INFO]  Saved checkpoint to "model/Script_imputer/model-0014.params"
2019-09-01 13:07:57,908 [INFO]  Epoch[14] Validation-cross-entropy=0.113236
2019-09-01 13:07:57,909 [INFO]  Epoch[14] Validation-Script-accuracy=0.000000
2019-09-01 13:07:58,223 [INFO]  Epoch[15] Batch [0-48]	Speed: 2516.75 samples/sec	cross-entropy=0.131381	Script-accuracy=0.000000
2019-09-01 13:07:58,493 [INFO]  Epoch[15] Train-cross-entropy=0.113506
2019-09-01 13:07:58,495 [INFO]  Epoch[15] Train-Script-accuracy=0.000000
2019-09-01 13:07:58,496 [INFO]  Epoch[15] Time cost=0.585
2019-09-01 13:07:58,499 [INFO]  Saved checkpoint to "model/Script_imputer/model-0015.params"
2019-09-01 13:07:58,547 [INFO]  Epoch[15] Validation-cross-entropy=0.195245
2019-09-01 13:07:58,549 [INFO]  Epoch[15] Validation-Script-accuracy=0.000000
2019-09-01 13:07:58,818 [INFO]  Epoch[16] Batch [0-48]	Speed: 2918.52 samples/sec	cross-entropy=0.146662	Script-accuracy=0.000000
2019-09-01 13:07:59,075 [INFO]  Epoch[16] Train-cross-entropy=0.142493
2019-09-01 13:07:59,076 [INFO]  Epoch[16] Train-Script-accuracy=0.000000
2019-09-01 13:07:59,077 [INFO]  Epoch[16] Time cost=0.528
2019-09-01 13:07:59,081 [INFO]  Saved checkpoint to "model/Script_imputer/model-0016.params"
2019-09-01 13:07:59,133 [INFO]  No improvement detected for 5 epochs compared to 0.10536226697943428 last error obtained: 0.11334039270877838, stopping here
2019-09-01 13:07:59,134 [INFO]  
========== done (10.165121078491211 s) fit model
2019-09-01 13:08:02,435 [INFO]  
========== start: fit model
2019-09-01 13:08:02,437 [WARNING]  Already bound, ignoring bind()
2019-09-01 13:08:02,623 [INFO]  Epoch[0] Batch [0-31]	Speed: 2773.54 samples/sec	cross-entropy=8.793797	Nonwritten_records-accuracy=0.000000
2019-09-01 13:08:02,808 [INFO]  Epoch[0] Train-cross-entropy=6.260119
2019-09-01 13:08:02,809 [INFO]  Epoch[0] Train-Nonwritten_records-accuracy=0.000000
2019-09-01 13:08:02,811 [INFO]  Epoch[0] Time cost=0.371
2019-09-01 13:08:02,814 [INFO]  Saved checkpoint to "model/Nonwritten_records_imputer/model-0000.params"
2019-09-01 13:08:02,851 [INFO]  Epoch[0] Validation-cross-entropy=3.959359
2019-09-01 13:08:02,853 [INFO]  Epoch[0] Validation-Nonwritten_records-accuracy=0.000000
2019-09-01 13:08:03,036 [INFO]  Epoch[1] Batch [0-31]	Speed: 2836.84 samples/sec	cross-entropy=3.644998	Nonwritten_records-accuracy=0.000000
2019-09-01 13:08:03,202 [INFO]  Epoch[1] Train-cross-entropy=3.274329
2019-09-01 13:08:03,203 [INFO]  Epoch[1] Train-Nonwritten_records-accuracy=0.000000
2019-09-01 13:08:03,205 [INFO]  Epoch[1] Time cost=0.351
2019-09-01 13:08:03,208 [INFO]  Saved checkpoint to "model/Nonwritten_records_imputer/model-0001.params"
2019-09-01 13:08:03,247 [INFO]  Epoch[1] Validation-cross-entropy=2.182458
2019-09-01 13:08:03,248 [INFO]  Epoch[1] Validation-Nonwritten_records-accuracy=0.000000
2019-09-01 13:08:03,439 [INFO]  Epoch[2] Batch [0-31]	Speed: 2701.93 samples/sec	cross-entropy=2.885650	Nonwritten_records-accuracy=0.000000
2019-09-01 13:08:03,602 [INFO]  Epoch[2] Train-cross-entropy=1.961301
2019-09-01 13:08:03,604 [INFO]  Epoch[2] Train-Nonwritten_records-accuracy=0.000000
2019-09-01 13:08:03,605 [INFO]  Epoch[2] Time cost=0.355
2019-09-01 13:08:03,609 [INFO]  Saved checkpoint to "model/Nonwritten_records_imputer/model-0002.params"
2019-09-01 13:08:03,647 [INFO]  Epoch[2] Validation-cross-entropy=1.894609
2019-09-01 13:08:03,648 [INFO]  Epoch[2] Validation-Nonwritten_records-accuracy=0.000000
2019-09-01 13:08:03,826 [INFO]  Epoch[3] Batch [0-31]	Speed: 2924.42 samples/sec	cross-entropy=1.857579	Nonwritten_records-accuracy=0.000000
2019-09-01 13:08:04,007 [INFO]  Epoch[3] Train-cross-entropy=1.282493
2019-09-01 13:08:04,009 [INFO]  Epoch[3] Train-Nonwritten_records-accuracy=0.000000
2019-09-01 13:08:04,010 [INFO]  Epoch[3] Time cost=0.360
2019-09-01 13:08:04,014 [INFO]  Saved checkpoint to "model/Nonwritten_records_imputer/model-0003.params"
2019-09-01 13:08:04,054 [INFO]  Epoch[3] Validation-cross-entropy=1.758345
2019-09-01 13:08:04,055 [INFO]  Epoch[3] Validation-Nonwritten_records-accuracy=0.000000
2019-09-01 13:08:04,240 [INFO]  Epoch[4] Batch [0-31]	Speed: 2791.69 samples/sec	cross-entropy=1.269783	Nonwritten_records-accuracy=0.000000
2019-09-01 13:08:04,402 [INFO]  Epoch[4] Train-cross-entropy=0.849176
2019-09-01 13:08:04,404 [INFO]  Epoch[4] Train-Nonwritten_records-accuracy=0.000000
2019-09-01 13:08:04,405 [INFO]  Epoch[4] Time cost=0.349
2019-09-01 13:08:04,409 [INFO]  Saved checkpoint to "model/Nonwritten_records_imputer/model-0004.params"
2019-09-01 13:08:04,452 [INFO]  Epoch[4] Validation-cross-entropy=1.564683
2019-09-01 13:08:04,454 [INFO]  Epoch[4] Validation-Nonwritten_records-accuracy=0.000000
2019-09-01 13:08:04,668 [INFO]  Epoch[5] Batch [0-31]	Speed: 2429.53 samples/sec	cross-entropy=1.975146	Nonwritten_records-accuracy=0.000000
2019-09-01 13:08:04,858 [INFO]  Epoch[5] Train-cross-entropy=1.541789
2019-09-01 13:08:04,859 [INFO]  Epoch[5] Train-Nonwritten_records-accuracy=0.000000
2019-09-01 13:08:04,861 [INFO]  Epoch[5] Time cost=0.405
2019-09-01 13:08:04,865 [INFO]  Saved checkpoint to "model/Nonwritten_records_imputer/model-0005.params"
2019-09-01 13:08:04,910 [INFO]  Epoch[5] Validation-cross-entropy=1.535594
2019-09-01 13:08:04,913 [INFO]  Epoch[5] Validation-Nonwritten_records-accuracy=0.000000
2019-09-01 13:08:05,122 [INFO]  Epoch[6] Batch [0-31]	Speed: 2477.00 samples/sec	cross-entropy=0.955742	Nonwritten_records-accuracy=0.000000
2019-09-01 13:08:05,303 [INFO]  Epoch[6] Train-cross-entropy=0.657341
2019-09-01 13:08:05,304 [INFO]  Epoch[6] Train-Nonwritten_records-accuracy=0.000000
2019-09-01 13:08:05,306 [INFO]  Epoch[6] Time cost=0.391
2019-09-01 13:08:05,309 [INFO]  Saved checkpoint to "model/Nonwritten_records_imputer/model-0006.params"
2019-09-01 13:08:05,348 [INFO]  Epoch[6] Validation-cross-entropy=1.659388
2019-09-01 13:08:05,350 [INFO]  Epoch[6] Validation-Nonwritten_records-accuracy=0.000000
2019-09-01 13:08:05,524 [INFO]  Epoch[7] Batch [0-31]	Speed: 2983.88 samples/sec	cross-entropy=0.706932	Nonwritten_records-accuracy=0.000000
2019-09-01 13:08:05,688 [INFO]  Epoch[7] Train-cross-entropy=0.412613
2019-09-01 13:08:05,690 [INFO]  Epoch[7] Train-Nonwritten_records-accuracy=0.000000
2019-09-01 13:08:05,691 [INFO]  Epoch[7] Time cost=0.340
2019-09-01 13:08:05,694 [INFO]  Saved checkpoint to "model/Nonwritten_records_imputer/model-0007.params"
2019-09-01 13:08:05,722 [INFO]  Epoch[7] Validation-cross-entropy=1.202469
2019-09-01 13:08:05,724 [INFO]  Epoch[7] Validation-Nonwritten_records-accuracy=0.000000
2019-09-01 13:08:05,876 [INFO]  Epoch[8] Batch [0-31]	Speed: 3404.97 samples/sec	cross-entropy=0.544959	Nonwritten_records-accuracy=0.000000
2019-09-01 13:08:06,019 [INFO]  Epoch[8] Train-cross-entropy=0.328236
2019-09-01 13:08:06,021 [INFO]  Epoch[8] Train-Nonwritten_records-accuracy=0.000000
2019-09-01 13:08:06,023 [INFO]  Epoch[8] Time cost=0.297
2019-09-01 13:08:06,026 [INFO]  Saved checkpoint to "model/Nonwritten_records_imputer/model-0008.params"
2019-09-01 13:08:06,058 [INFO]  Epoch[8] Validation-cross-entropy=0.853337
2019-09-01 13:08:06,060 [INFO]  Epoch[8] Validation-Nonwritten_records-accuracy=0.000000
2019-09-01 13:08:06,217 [INFO]  Epoch[9] Batch [0-31]	Speed: 3300.44 samples/sec	cross-entropy=0.483020	Nonwritten_records-accuracy=0.000000
2019-09-01 13:08:06,383 [INFO]  Epoch[9] Train-cross-entropy=0.307651
2019-09-01 13:08:06,384 [INFO]  Epoch[9] Train-Nonwritten_records-accuracy=0.000000
2019-09-01 13:08:06,385 [INFO]  Epoch[9] Time cost=0.324
2019-09-01 13:08:06,389 [INFO]  Saved checkpoint to "model/Nonwritten_records_imputer/model-0009.params"
2019-09-01 13:08:06,417 [INFO]  Epoch[9] Validation-cross-entropy=0.631556
2019-09-01 13:08:06,419 [INFO]  Epoch[9] Validation-Nonwritten_records-accuracy=0.000000
2019-09-01 13:08:06,573 [INFO]  Epoch[10] Batch [0-31]	Speed: 3347.61 samples/sec	cross-entropy=0.465271	Nonwritten_records-accuracy=0.000000
2019-09-01 13:08:06,727 [INFO]  Epoch[10] Train-cross-entropy=0.280479
2019-09-01 13:08:06,728 [INFO]  Epoch[10] Train-Nonwritten_records-accuracy=0.000000
2019-09-01 13:08:06,730 [INFO]  Epoch[10] Time cost=0.309
2019-09-01 13:08:06,733 [INFO]  Saved checkpoint to "model/Nonwritten_records_imputer/model-0010.params"
2019-09-01 13:08:06,764 [INFO]  Epoch[10] Validation-cross-entropy=0.469435
2019-09-01 13:08:06,766 [INFO]  Epoch[10] Validation-Nonwritten_records-accuracy=0.000000
2019-09-01 13:08:06,934 [INFO]  Epoch[11] Batch [0-31]	Speed: 3084.33 samples/sec	cross-entropy=0.399267	Nonwritten_records-accuracy=0.000000
2019-09-01 13:08:07,075 [INFO]  Epoch[11] Train-cross-entropy=0.266859
2019-09-01 13:08:07,077 [INFO]  Epoch[11] Train-Nonwritten_records-accuracy=0.000000
2019-09-01 13:08:07,078 [INFO]  Epoch[11] Time cost=0.311
2019-09-01 13:08:07,081 [INFO]  Saved checkpoint to "model/Nonwritten_records_imputer/model-0011.params"
2019-09-01 13:08:07,110 [INFO]  Epoch[11] Validation-cross-entropy=0.442833
2019-09-01 13:08:07,111 [INFO]  Epoch[11] Validation-Nonwritten_records-accuracy=0.000000
2019-09-01 13:08:07,266 [INFO]  Epoch[12] Batch [0-31]	Speed: 3355.54 samples/sec	cross-entropy=0.330563	Nonwritten_records-accuracy=0.000000
2019-09-01 13:08:07,408 [INFO]  Epoch[12] Train-cross-entropy=0.265110
2019-09-01 13:08:07,410 [INFO]  Epoch[12] Train-Nonwritten_records-accuracy=0.000000
2019-09-01 13:08:07,411 [INFO]  Epoch[12] Time cost=0.298
2019-09-01 13:08:07,415 [INFO]  Saved checkpoint to "model/Nonwritten_records_imputer/model-0012.params"
2019-09-01 13:08:07,446 [INFO]  Epoch[12] Validation-cross-entropy=0.373900
2019-09-01 13:08:07,448 [INFO]  Epoch[12] Validation-Nonwritten_records-accuracy=0.000000
2019-09-01 13:08:07,604 [INFO]  Epoch[13] Batch [0-31]	Speed: 3319.37 samples/sec	cross-entropy=0.305066	Nonwritten_records-accuracy=0.000000
2019-09-01 13:08:07,750 [INFO]  Epoch[13] Train-cross-entropy=0.271584
2019-09-01 13:08:07,752 [INFO]  Epoch[13] Train-Nonwritten_records-accuracy=0.000000
2019-09-01 13:08:07,753 [INFO]  Epoch[13] Time cost=0.304
2019-09-01 13:08:07,756 [INFO]  Saved checkpoint to "model/Nonwritten_records_imputer/model-0013.params"
2019-09-01 13:08:07,785 [INFO]  Epoch[13] Validation-cross-entropy=0.452844
2019-09-01 13:08:07,786 [INFO]  Epoch[13] Validation-Nonwritten_records-accuracy=0.000000
2019-09-01 13:08:07,941 [INFO]  Epoch[14] Batch [0-31]	Speed: 3338.82 samples/sec	cross-entropy=0.290302	Nonwritten_records-accuracy=0.000000
2019-09-01 13:08:08,102 [INFO]  Epoch[14] Train-cross-entropy=0.220257
2019-09-01 13:08:08,104 [INFO]  Epoch[14] Train-Nonwritten_records-accuracy=0.000000
2019-09-01 13:08:08,106 [INFO]  Epoch[14] Time cost=0.318
2019-09-01 13:08:08,109 [INFO]  Saved checkpoint to "model/Nonwritten_records_imputer/model-0014.params"
2019-09-01 13:08:08,137 [INFO]  Epoch[14] Validation-cross-entropy=0.360782
2019-09-01 13:08:08,139 [INFO]  Epoch[14] Validation-Nonwritten_records-accuracy=0.000000
2019-09-01 13:08:08,300 [INFO]  Epoch[15] Batch [0-31]	Speed: 3198.66 samples/sec	cross-entropy=0.243749	Nonwritten_records-accuracy=0.000000
2019-09-01 13:08:08,442 [INFO]  Epoch[15] Train-cross-entropy=0.195334
2019-09-01 13:08:08,443 [INFO]  Epoch[15] Train-Nonwritten_records-accuracy=0.000000
2019-09-01 13:08:08,445 [INFO]  Epoch[15] Time cost=0.305
2019-09-01 13:08:08,448 [INFO]  Saved checkpoint to "model/Nonwritten_records_imputer/model-0015.params"
2019-09-01 13:08:08,477 [INFO]  Epoch[15] Validation-cross-entropy=0.325120
2019-09-01 13:08:08,479 [INFO]  Epoch[15] Validation-Nonwritten_records-accuracy=0.000000
2019-09-01 13:08:08,634 [INFO]  Epoch[16] Batch [0-31]	Speed: 3343.98 samples/sec	cross-entropy=0.268037	Nonwritten_records-accuracy=0.000000
2019-09-01 13:08:08,815 [INFO]  Epoch[16] Train-cross-entropy=0.207892
2019-09-01 13:08:08,816 [INFO]  Epoch[16] Train-Nonwritten_records-accuracy=0.000000
2019-09-01 13:08:08,818 [INFO]  Epoch[16] Time cost=0.337
2019-09-01 13:08:08,821 [INFO]  Saved checkpoint to "model/Nonwritten_records_imputer/model-0016.params"
2019-09-01 13:08:08,849 [INFO]  Epoch[16] Validation-cross-entropy=0.295819
2019-09-01 13:08:08,851 [INFO]  Epoch[16] Validation-Nonwritten_records-accuracy=0.000000
2019-09-01 13:08:09,013 [INFO]  Epoch[17] Batch [0-31]	Speed: 3181.34 samples/sec	cross-entropy=0.262729	Nonwritten_records-accuracy=0.000000
2019-09-01 13:08:09,165 [INFO]  Epoch[17] Train-cross-entropy=0.294331
2019-09-01 13:08:09,167 [INFO]  Epoch[17] Train-Nonwritten_records-accuracy=0.000000
2019-09-01 13:08:09,168 [INFO]  Epoch[17] Time cost=0.316
2019-09-01 13:08:09,171 [INFO]  Saved checkpoint to "model/Nonwritten_records_imputer/model-0017.params"
2019-09-01 13:08:09,211 [INFO]  Epoch[17] Validation-cross-entropy=0.340283
2019-09-01 13:08:09,212 [INFO]  Epoch[17] Validation-Nonwritten_records-accuracy=0.000000
2019-09-01 13:08:09,386 [INFO]  Epoch[18] Batch [0-31]	Speed: 2981.78 samples/sec	cross-entropy=0.307970	Nonwritten_records-accuracy=0.000000
2019-09-01 13:08:09,525 [INFO]  Epoch[18] Train-cross-entropy=0.282614
2019-09-01 13:08:09,527 [INFO]  Epoch[18] Train-Nonwritten_records-accuracy=0.000000
2019-09-01 13:08:09,529 [INFO]  Epoch[18] Time cost=0.315
2019-09-01 13:08:09,532 [INFO]  Saved checkpoint to "model/Nonwritten_records_imputer/model-0018.params"
2019-09-01 13:08:09,563 [INFO]  Epoch[18] Validation-cross-entropy=0.425733
2019-09-01 13:08:09,565 [INFO]  Epoch[18] Validation-Nonwritten_records-accuracy=0.000000
2019-09-01 13:08:09,721 [INFO]  Epoch[19] Batch [0-31]	Speed: 3314.39 samples/sec	cross-entropy=0.297830	Nonwritten_records-accuracy=0.000000
2019-09-01 13:08:09,861 [INFO]  Epoch[19] Train-cross-entropy=0.341222
2019-09-01 13:08:09,862 [INFO]  Epoch[19] Train-Nonwritten_records-accuracy=0.000000
2019-09-01 13:08:09,864 [INFO]  Epoch[19] Time cost=0.297
2019-09-01 13:08:09,867 [INFO]  Saved checkpoint to "model/Nonwritten_records_imputer/model-0019.params"
2019-09-01 13:08:09,895 [INFO]  Epoch[19] Validation-cross-entropy=0.564756
2019-09-01 13:08:09,896 [INFO]  Epoch[19] Validation-Nonwritten_records-accuracy=0.000000
2019-09-01 13:08:10,047 [INFO]  Epoch[20] Batch [0-31]	Speed: 3428.76 samples/sec	cross-entropy=0.340946	Nonwritten_records-accuracy=0.000000
2019-09-01 13:08:10,193 [INFO]  Epoch[20] Train-cross-entropy=0.293096
2019-09-01 13:08:10,194 [INFO]  Epoch[20] Train-Nonwritten_records-accuracy=0.000000
2019-09-01 13:08:10,196 [INFO]  Epoch[20] Time cost=0.298
2019-09-01 13:08:10,199 [INFO]  Saved checkpoint to "model/Nonwritten_records_imputer/model-0020.params"
2019-09-01 13:08:10,230 [INFO]  No improvement detected for 5 epochs compared to 0.3251197242311069 last error obtained: 0.5878633345876422, stopping here
2019-09-01 13:08:10,232 [INFO]  
========== done (7.797043085098267 s) fit model
2019-09-01 13:08:15,558 [INFO]  
========== start: fit model
2019-09-01 13:08:15,560 [WARNING]  Already bound, ignoring bind()
2019-09-01 13:08:15,816 [INFO]  Epoch[0] Batch [0-46]	Speed: 2983.68 samples/sec	cross-entropy=3.262085	Written_records-accuracy=0.000000
2019-09-01 13:08:16,059 [INFO]  Epoch[0] Train-cross-entropy=1.422209
2019-09-01 13:08:16,061 [INFO]  Epoch[0] Train-Written_records-accuracy=0.000000
2019-09-01 13:08:16,062 [INFO]  Epoch[0] Time cost=0.500
2019-09-01 13:08:16,065 [INFO]  Saved checkpoint to "model/Written_records_imputer/model-0000.params"
2019-09-01 13:08:16,122 [INFO]  Epoch[0] Validation-cross-entropy=6.885304
2019-09-01 13:08:16,124 [INFO]  Epoch[0] Validation-Written_records-accuracy=0.000000
2019-09-01 13:08:16,410 [INFO]  Epoch[1] Batch [0-46]	Speed: 2644.84 samples/sec	cross-entropy=2.443587	Written_records-accuracy=0.000000
2019-09-01 13:08:16,656 [INFO]  Epoch[1] Train-cross-entropy=0.833846
2019-09-01 13:08:16,657 [INFO]  Epoch[1] Train-Written_records-accuracy=0.000000
2019-09-01 13:08:16,658 [INFO]  Epoch[1] Time cost=0.533
2019-09-01 13:08:16,662 [INFO]  Saved checkpoint to "model/Written_records_imputer/model-0001.params"
2019-09-01 13:08:16,705 [INFO]  Epoch[1] Validation-cross-entropy=0.433008
2019-09-01 13:08:16,707 [INFO]  Epoch[1] Validation-Written_records-accuracy=0.000000
2019-09-01 13:08:16,939 [INFO]  Epoch[2] Batch [0-46]	Speed: 3258.11 samples/sec	cross-entropy=0.384513	Written_records-accuracy=0.000000
2019-09-01 13:08:17,162 [INFO]  Epoch[2] Train-cross-entropy=0.461485
2019-09-01 13:08:17,164 [INFO]  Epoch[2] Train-Written_records-accuracy=0.000000
2019-09-01 13:08:17,165 [INFO]  Epoch[2] Time cost=0.457
2019-09-01 13:08:17,168 [INFO]  Saved checkpoint to "model/Written_records_imputer/model-0002.params"
2019-09-01 13:08:17,211 [INFO]  Epoch[2] Validation-cross-entropy=0.598078
2019-09-01 13:08:17,213 [INFO]  Epoch[2] Validation-Written_records-accuracy=0.000000
2019-09-01 13:08:17,487 [INFO]  Epoch[3] Batch [0-46]	Speed: 2742.08 samples/sec	cross-entropy=0.365557	Written_records-accuracy=0.000000
2019-09-01 13:08:17,800 [INFO]  Epoch[3] Train-cross-entropy=0.309814
2019-09-01 13:08:17,803 [INFO]  Epoch[3] Train-Written_records-accuracy=0.000000
2019-09-01 13:08:17,804 [INFO]  Epoch[3] Time cost=0.590
2019-09-01 13:08:17,807 [INFO]  Saved checkpoint to "model/Written_records_imputer/model-0003.params"
2019-09-01 13:08:17,866 [INFO]  Epoch[3] Validation-cross-entropy=0.180127
2019-09-01 13:08:17,868 [INFO]  Epoch[3] Validation-Written_records-accuracy=0.000000
2019-09-01 13:08:18,130 [INFO]  Epoch[4] Batch [0-46]	Speed: 2919.04 samples/sec	cross-entropy=0.213328	Written_records-accuracy=0.000000
2019-09-01 13:08:18,364 [INFO]  Epoch[4] Train-cross-entropy=0.257956
2019-09-01 13:08:18,366 [INFO]  Epoch[4] Train-Written_records-accuracy=0.000000
2019-09-01 13:08:18,367 [INFO]  Epoch[4] Time cost=0.498
2019-09-01 13:08:18,370 [INFO]  Saved checkpoint to "model/Written_records_imputer/model-0004.params"
2019-09-01 13:08:18,427 [INFO]  Epoch[4] Validation-cross-entropy=0.684574
2019-09-01 13:08:18,429 [INFO]  Epoch[4] Validation-Written_records-accuracy=0.000000
2019-09-01 13:08:18,691 [INFO]  Epoch[5] Batch [0-46]	Speed: 2893.94 samples/sec	cross-entropy=0.288344	Written_records-accuracy=0.000000
2019-09-01 13:08:18,904 [INFO]  Epoch[5] Train-cross-entropy=0.340107
2019-09-01 13:08:18,906 [INFO]  Epoch[5] Train-Written_records-accuracy=0.000000
2019-09-01 13:08:18,907 [INFO]  Epoch[5] Time cost=0.477
2019-09-01 13:08:18,910 [INFO]  Saved checkpoint to "model/Written_records_imputer/model-0005.params"
2019-09-01 13:08:18,983 [INFO]  Epoch[5] Validation-cross-entropy=0.144911
2019-09-01 13:08:18,985 [INFO]  Epoch[5] Validation-Written_records-accuracy=0.000000
2019-09-01 13:08:19,308 [INFO]  Epoch[6] Batch [0-46]	Speed: 2344.21 samples/sec	cross-entropy=0.132725	Written_records-accuracy=0.000000
2019-09-01 13:08:19,592 [INFO]  Epoch[6] Train-cross-entropy=0.115491
2019-09-01 13:08:19,594 [INFO]  Epoch[6] Train-Written_records-accuracy=0.000000
2019-09-01 13:08:19,595 [INFO]  Epoch[6] Time cost=0.609
2019-09-01 13:08:19,598 [INFO]  Saved checkpoint to "model/Written_records_imputer/model-0006.params"
2019-09-01 13:08:19,642 [INFO]  Epoch[6] Validation-cross-entropy=0.133902
2019-09-01 13:08:19,644 [INFO]  Epoch[6] Validation-Written_records-accuracy=0.000000
2019-09-01 13:08:19,979 [INFO]  Epoch[7] Batch [0-46]	Speed: 2244.85 samples/sec	cross-entropy=0.112437	Written_records-accuracy=0.000000
2019-09-01 13:08:20,237 [INFO]  Epoch[7] Train-cross-entropy=0.101539
2019-09-01 13:08:20,238 [INFO]  Epoch[7] Train-Written_records-accuracy=0.000000
2019-09-01 13:08:20,240 [INFO]  Epoch[7] Time cost=0.595
2019-09-01 13:08:20,244 [INFO]  Saved checkpoint to "model/Written_records_imputer/model-0007.params"
2019-09-01 13:08:20,286 [INFO]  Epoch[7] Validation-cross-entropy=0.447145
2019-09-01 13:08:20,287 [INFO]  Epoch[7] Validation-Written_records-accuracy=0.000000
2019-09-01 13:08:20,521 [INFO]  Epoch[8] Batch [0-46]	Speed: 3243.18 samples/sec	cross-entropy=0.213884	Written_records-accuracy=0.000000
2019-09-01 13:08:20,746 [INFO]  Epoch[8] Train-cross-entropy=0.253150
2019-09-01 13:08:20,748 [INFO]  Epoch[8] Train-Written_records-accuracy=0.000000
2019-09-01 13:08:20,749 [INFO]  Epoch[8] Time cost=0.460
2019-09-01 13:08:20,752 [INFO]  Saved checkpoint to "model/Written_records_imputer/model-0008.params"
2019-09-01 13:08:20,791 [INFO]  Epoch[8] Validation-cross-entropy=0.296481
2019-09-01 13:08:20,793 [INFO]  Epoch[8] Validation-Written_records-accuracy=0.000000
2019-09-01 13:08:21,025 [INFO]  Epoch[9] Batch [0-46]	Speed: 3256.05 samples/sec	cross-entropy=0.120410	Written_records-accuracy=0.000000
2019-09-01 13:08:21,229 [INFO]  Epoch[9] Train-cross-entropy=0.099088
2019-09-01 13:08:21,231 [INFO]  Epoch[9] Train-Written_records-accuracy=0.000000
2019-09-01 13:08:21,232 [INFO]  Epoch[9] Time cost=0.438
2019-09-01 13:08:21,235 [INFO]  Saved checkpoint to "model/Written_records_imputer/model-0009.params"
2019-09-01 13:08:21,274 [INFO]  Epoch[9] Validation-cross-entropy=0.086434
2019-09-01 13:08:21,275 [INFO]  Epoch[9] Validation-Written_records-accuracy=0.000000
2019-09-01 13:08:21,494 [INFO]  Epoch[10] Batch [0-46]	Speed: 3458.24 samples/sec	cross-entropy=0.107830	Written_records-accuracy=0.000000
2019-09-01 13:08:21,734 [INFO]  Epoch[10] Train-cross-entropy=0.087775
2019-09-01 13:08:21,735 [INFO]  Epoch[10] Train-Written_records-accuracy=0.000000
2019-09-01 13:08:21,736 [INFO]  Epoch[10] Time cost=0.460
2019-09-01 13:08:21,740 [INFO]  Saved checkpoint to "model/Written_records_imputer/model-0010.params"
2019-09-01 13:08:21,778 [INFO]  Epoch[10] Validation-cross-entropy=0.074071
2019-09-01 13:08:21,780 [INFO]  Epoch[10] Validation-Written_records-accuracy=0.000000
2019-09-01 13:08:22,007 [INFO]  Epoch[11] Batch [0-46]	Speed: 3333.24 samples/sec	cross-entropy=0.082545	Written_records-accuracy=0.000000
2019-09-01 13:08:22,243 [INFO]  Epoch[11] Train-cross-entropy=0.071838
2019-09-01 13:08:22,244 [INFO]  Epoch[11] Train-Written_records-accuracy=0.000000
2019-09-01 13:08:22,245 [INFO]  Epoch[11] Time cost=0.464
2019-09-01 13:08:22,248 [INFO]  Saved checkpoint to "model/Written_records_imputer/model-0011.params"
2019-09-01 13:08:22,301 [INFO]  Epoch[11] Validation-cross-entropy=0.090901
2019-09-01 13:08:22,303 [INFO]  Epoch[11] Validation-Written_records-accuracy=0.000000
2019-09-01 13:08:22,534 [INFO]  Epoch[12] Batch [0-46]	Speed: 3306.11 samples/sec	cross-entropy=0.062538	Written_records-accuracy=0.000000
2019-09-01 13:08:22,790 [INFO]  Epoch[12] Train-cross-entropy=0.062695
2019-09-01 13:08:22,792 [INFO]  Epoch[12] Train-Written_records-accuracy=0.000000
2019-09-01 13:08:22,794 [INFO]  Epoch[12] Time cost=0.489
2019-09-01 13:08:22,798 [INFO]  Saved checkpoint to "model/Written_records_imputer/model-0012.params"
2019-09-01 13:08:22,843 [INFO]  Epoch[12] Validation-cross-entropy=0.066397
2019-09-01 13:08:22,846 [INFO]  Epoch[12] Validation-Written_records-accuracy=0.000000
2019-09-01 13:08:23,093 [INFO]  Epoch[13] Batch [0-46]	Speed: 3049.36 samples/sec	cross-entropy=0.045248	Written_records-accuracy=0.000000
2019-09-01 13:08:23,309 [INFO]  Epoch[13] Train-cross-entropy=0.048674
2019-09-01 13:08:23,310 [INFO]  Epoch[13] Train-Written_records-accuracy=0.000000
2019-09-01 13:08:23,312 [INFO]  Epoch[13] Time cost=0.465
2019-09-01 13:08:23,315 [INFO]  Saved checkpoint to "model/Written_records_imputer/model-0013.params"
2019-09-01 13:08:23,355 [INFO]  Epoch[13] Validation-cross-entropy=0.101996
2019-09-01 13:08:23,356 [INFO]  Epoch[13] Validation-Written_records-accuracy=0.000000
2019-09-01 13:08:23,579 [INFO]  Epoch[14] Batch [0-46]	Speed: 3403.93 samples/sec	cross-entropy=0.047944	Written_records-accuracy=0.000000
2019-09-01 13:08:23,796 [INFO]  Epoch[14] Train-cross-entropy=0.053553
2019-09-01 13:08:23,797 [INFO]  Epoch[14] Train-Written_records-accuracy=0.000000
2019-09-01 13:08:23,798 [INFO]  Epoch[14] Time cost=0.441
2019-09-01 13:08:23,802 [INFO]  Saved checkpoint to "model/Written_records_imputer/model-0014.params"
2019-09-01 13:08:23,848 [INFO]  Epoch[14] Validation-cross-entropy=0.076934
2019-09-01 13:08:23,850 [INFO]  Epoch[14] Validation-Written_records-accuracy=0.000000
2019-09-01 13:08:24,066 [INFO]  Epoch[15] Batch [0-46]	Speed: 3489.94 samples/sec	cross-entropy=0.047388	Written_records-accuracy=0.000000
2019-09-01 13:08:24,279 [INFO]  Epoch[15] Train-cross-entropy=0.047973
2019-09-01 13:08:24,281 [INFO]  Epoch[15] Train-Written_records-accuracy=0.000000
2019-09-01 13:08:24,282 [INFO]  Epoch[15] Time cost=0.431
2019-09-01 13:08:24,285 [INFO]  Saved checkpoint to "model/Written_records_imputer/model-0015.params"
2019-09-01 13:08:24,324 [INFO]  Epoch[15] Validation-cross-entropy=0.061620
2019-09-01 13:08:24,326 [INFO]  Epoch[15] Validation-Written_records-accuracy=0.000000
2019-09-01 13:08:24,544 [INFO]  Epoch[16] Batch [0-46]	Speed: 3457.42 samples/sec	cross-entropy=0.032376	Written_records-accuracy=0.000000
2019-09-01 13:08:24,758 [INFO]  Epoch[16] Train-cross-entropy=0.036013
2019-09-01 13:08:24,760 [INFO]  Epoch[16] Train-Written_records-accuracy=0.000000
2019-09-01 13:08:24,761 [INFO]  Epoch[16] Time cost=0.434
2019-09-01 13:08:24,764 [INFO]  Saved checkpoint to "model/Written_records_imputer/model-0016.params"
2019-09-01 13:08:24,811 [INFO]  Epoch[16] Validation-cross-entropy=0.057989
2019-09-01 13:08:24,813 [INFO]  Epoch[16] Validation-Written_records-accuracy=0.000000
2019-09-01 13:08:25,051 [INFO]  Epoch[17] Batch [0-46]	Speed: 3192.62 samples/sec	cross-entropy=0.028345	Written_records-accuracy=0.000000
2019-09-01 13:08:25,267 [INFO]  Epoch[17] Train-cross-entropy=0.032372
2019-09-01 13:08:25,269 [INFO]  Epoch[17] Train-Written_records-accuracy=0.000000
2019-09-01 13:08:25,270 [INFO]  Epoch[17] Time cost=0.456
2019-09-01 13:08:25,273 [INFO]  Saved checkpoint to "model/Written_records_imputer/model-0017.params"
2019-09-01 13:08:25,316 [INFO]  Epoch[17] Validation-cross-entropy=0.069563
2019-09-01 13:08:25,318 [INFO]  Epoch[17] Validation-Written_records-accuracy=0.000000
2019-09-01 13:08:25,539 [INFO]  Epoch[18] Batch [0-46]	Speed: 3410.73 samples/sec	cross-entropy=0.037241	Written_records-accuracy=0.000000
2019-09-01 13:08:25,747 [INFO]  Epoch[18] Train-cross-entropy=0.048624
2019-09-01 13:08:25,749 [INFO]  Epoch[18] Train-Written_records-accuracy=0.000000
2019-09-01 13:08:25,751 [INFO]  Epoch[18] Time cost=0.432
2019-09-01 13:08:25,754 [INFO]  Saved checkpoint to "model/Written_records_imputer/model-0018.params"
2019-09-01 13:08:25,804 [INFO]  Epoch[18] Validation-cross-entropy=0.080295
2019-09-01 13:08:25,805 [INFO]  Epoch[18] Validation-Written_records-accuracy=0.000000
2019-09-01 13:08:26,027 [INFO]  Epoch[19] Batch [0-46]	Speed: 3433.95 samples/sec	cross-entropy=0.039320	Written_records-accuracy=0.000000
2019-09-01 13:08:26,243 [INFO]  Epoch[19] Train-cross-entropy=0.050976
2019-09-01 13:08:26,244 [INFO]  Epoch[19] Train-Written_records-accuracy=0.000000
2019-09-01 13:08:26,246 [INFO]  Epoch[19] Time cost=0.440
2019-09-01 13:08:26,249 [INFO]  Saved checkpoint to "model/Written_records_imputer/model-0019.params"
2019-09-01 13:08:26,290 [INFO]  Epoch[19] Validation-cross-entropy=0.101301
2019-09-01 13:08:26,292 [INFO]  Epoch[19] Validation-Written_records-accuracy=0.000000
2019-09-01 13:08:26,536 [INFO]  Epoch[20] Batch [0-46]	Speed: 3090.09 samples/sec	cross-entropy=0.047587	Written_records-accuracy=0.000000
2019-09-01 13:08:26,751 [INFO]  Epoch[20] Train-cross-entropy=0.054748
2019-09-01 13:08:26,753 [INFO]  Epoch[20] Train-Written_records-accuracy=0.000000
2019-09-01 13:08:26,754 [INFO]  Epoch[20] Time cost=0.461
2019-09-01 13:08:26,757 [INFO]  Saved checkpoint to "model/Written_records_imputer/model-0020.params"
2019-09-01 13:08:26,804 [INFO]  No improvement detected for 5 epochs compared to 0.061620455048978326 last error obtained: 0.08209754209965467, stopping here
2019-09-01 13:08:26,805 [INFO]  
========== done (11.246899604797363 s) fit model
2019-09-01 13:08:30,696 [INFO]  
========== start: fit model
2019-09-01 13:08:30,701 [WARNING]  Already bound, ignoring bind()
2019-09-01 13:08:30,899 [INFO]  Epoch[0] Batch [0-35]	Speed: 2947.28 samples/sec	cross-entropy=8.605849	Articles-accuracy=0.000000
2019-09-01 13:08:31,088 [INFO]  Epoch[0] Train-cross-entropy=5.749434
2019-09-01 13:08:31,090 [INFO]  Epoch[0] Train-Articles-accuracy=0.000000
2019-09-01 13:08:31,091 [INFO]  Epoch[0] Time cost=0.388
2019-09-01 13:08:31,094 [INFO]  Saved checkpoint to "model/Articles_imputer/model-0000.params"
2019-09-01 13:08:31,137 [INFO]  Epoch[0] Validation-cross-entropy=1.749652
2019-09-01 13:08:31,139 [INFO]  Epoch[0] Validation-Articles-accuracy=0.000000
2019-09-01 13:08:31,324 [INFO]  Epoch[1] Batch [0-35]	Speed: 3144.68 samples/sec	cross-entropy=2.292116	Articles-accuracy=0.000000
2019-09-01 13:08:31,499 [INFO]  Epoch[1] Train-cross-entropy=2.950095
2019-09-01 13:08:31,501 [INFO]  Epoch[1] Train-Articles-accuracy=0.000000
2019-09-01 13:08:31,502 [INFO]  Epoch[1] Time cost=0.361
2019-09-01 13:08:31,505 [INFO]  Saved checkpoint to "model/Articles_imputer/model-0001.params"
2019-09-01 13:08:31,563 [INFO]  Epoch[1] Validation-cross-entropy=1.034044
2019-09-01 13:08:31,566 [INFO]  Epoch[1] Validation-Articles-accuracy=0.000000
2019-09-01 13:08:31,814 [INFO]  Epoch[2] Batch [0-35]	Speed: 2347.97 samples/sec	cross-entropy=1.331787	Articles-accuracy=0.000000
2019-09-01 13:08:31,999 [INFO]  Epoch[2] Train-cross-entropy=2.080662
2019-09-01 13:08:32,001 [INFO]  Epoch[2] Train-Articles-accuracy=0.000000
2019-09-01 13:08:32,003 [INFO]  Epoch[2] Time cost=0.434
2019-09-01 13:08:32,006 [INFO]  Saved checkpoint to "model/Articles_imputer/model-0002.params"
2019-09-01 13:08:32,048 [INFO]  Epoch[2] Validation-cross-entropy=0.766127
2019-09-01 13:08:32,049 [INFO]  Epoch[2] Validation-Articles-accuracy=0.000000
2019-09-01 13:08:32,265 [INFO]  Epoch[3] Batch [0-35]	Speed: 2698.48 samples/sec	cross-entropy=0.951803	Articles-accuracy=0.000000
2019-09-01 13:08:32,495 [INFO]  Epoch[3] Train-cross-entropy=1.786659
2019-09-01 13:08:32,497 [INFO]  Epoch[3] Train-Articles-accuracy=0.000000
2019-09-01 13:08:32,499 [INFO]  Epoch[3] Time cost=0.449
2019-09-01 13:08:32,503 [INFO]  Saved checkpoint to "model/Articles_imputer/model-0003.params"
2019-09-01 13:08:32,544 [INFO]  Epoch[3] Validation-cross-entropy=0.895598
2019-09-01 13:08:32,546 [INFO]  Epoch[3] Validation-Articles-accuracy=0.000000
2019-09-01 13:08:32,737 [INFO]  Epoch[4] Batch [0-35]	Speed: 3029.54 samples/sec	cross-entropy=0.814898	Articles-accuracy=0.000000
2019-09-01 13:08:32,935 [INFO]  Epoch[4] Train-cross-entropy=1.395002
2019-09-01 13:08:32,937 [INFO]  Epoch[4] Train-Articles-accuracy=0.000000
2019-09-01 13:08:32,938 [INFO]  Epoch[4] Time cost=0.391
2019-09-01 13:08:32,942 [INFO]  Saved checkpoint to "model/Articles_imputer/model-0004.params"
2019-09-01 13:08:32,988 [INFO]  Epoch[4] Validation-cross-entropy=0.872728
2019-09-01 13:08:32,990 [INFO]  Epoch[4] Validation-Articles-accuracy=0.000000
2019-09-01 13:08:33,207 [INFO]  Epoch[5] Batch [0-35]	Speed: 2681.59 samples/sec	cross-entropy=0.700849	Articles-accuracy=0.000000
2019-09-01 13:08:33,393 [INFO]  Epoch[5] Train-cross-entropy=1.040682
2019-09-01 13:08:33,394 [INFO]  Epoch[5] Train-Articles-accuracy=0.000000
2019-09-01 13:08:33,396 [INFO]  Epoch[5] Time cost=0.404
2019-09-01 13:08:33,399 [INFO]  Saved checkpoint to "model/Articles_imputer/model-0005.params"
2019-09-01 13:08:33,435 [INFO]  Epoch[5] Validation-cross-entropy=0.763289
2019-09-01 13:08:33,437 [INFO]  Epoch[5] Validation-Articles-accuracy=0.000000
2019-09-01 13:08:33,628 [INFO]  Epoch[6] Batch [0-35]	Speed: 3040.59 samples/sec	cross-entropy=0.548282	Articles-accuracy=0.000000
2019-09-01 13:08:33,836 [INFO]  Epoch[6] Train-cross-entropy=0.811362
2019-09-01 13:08:33,839 [INFO]  Epoch[6] Train-Articles-accuracy=0.000000
2019-09-01 13:08:33,840 [INFO]  Epoch[6] Time cost=0.402
2019-09-01 13:08:33,844 [INFO]  Saved checkpoint to "model/Articles_imputer/model-0006.params"
2019-09-01 13:08:33,889 [INFO]  Epoch[6] Validation-cross-entropy=0.899736
2019-09-01 13:08:33,890 [INFO]  Epoch[6] Validation-Articles-accuracy=0.000000
2019-09-01 13:08:34,081 [INFO]  Epoch[7] Batch [0-35]	Speed: 3060.67 samples/sec	cross-entropy=0.516812	Articles-accuracy=0.000000
2019-09-01 13:08:34,251 [INFO]  Epoch[7] Train-cross-entropy=0.636316
2019-09-01 13:08:34,253 [INFO]  Epoch[7] Train-Articles-accuracy=0.000000
2019-09-01 13:08:34,254 [INFO]  Epoch[7] Time cost=0.362
2019-09-01 13:08:34,258 [INFO]  Saved checkpoint to "model/Articles_imputer/model-0007.params"
2019-09-01 13:08:34,297 [INFO]  Epoch[7] Validation-cross-entropy=0.845496
2019-09-01 13:08:34,298 [INFO]  Epoch[7] Validation-Articles-accuracy=0.000000
2019-09-01 13:08:34,518 [INFO]  Epoch[8] Batch [0-35]	Speed: 2653.35 samples/sec	cross-entropy=0.406056	Articles-accuracy=0.000000
2019-09-01 13:08:34,698 [INFO]  Epoch[8] Train-cross-entropy=0.490696
2019-09-01 13:08:34,700 [INFO]  Epoch[8] Train-Articles-accuracy=0.000000
2019-09-01 13:08:34,702 [INFO]  Epoch[8] Time cost=0.402
2019-09-01 13:08:34,705 [INFO]  Saved checkpoint to "model/Articles_imputer/model-0008.params"
2019-09-01 13:08:34,742 [INFO]  Epoch[8] Validation-cross-entropy=0.957782
2019-09-01 13:08:34,743 [INFO]  Epoch[8] Validation-Articles-accuracy=0.000000
2019-09-01 13:08:34,945 [INFO]  Epoch[9] Batch [0-35]	Speed: 2877.74 samples/sec	cross-entropy=0.387511	Articles-accuracy=0.000000
2019-09-01 13:08:35,138 [INFO]  Epoch[9] Train-cross-entropy=0.425888
2019-09-01 13:08:35,140 [INFO]  Epoch[9] Train-Articles-accuracy=0.000000
2019-09-01 13:08:35,142 [INFO]  Epoch[9] Time cost=0.397
2019-09-01 13:08:35,145 [INFO]  Saved checkpoint to "model/Articles_imputer/model-0009.params"
2019-09-01 13:08:35,180 [INFO]  Epoch[9] Validation-cross-entropy=1.467904
2019-09-01 13:08:35,182 [INFO]  Epoch[9] Validation-Articles-accuracy=0.000000
2019-09-01 13:08:35,355 [INFO]  Epoch[10] Batch [0-35]	Speed: 3349.62 samples/sec	cross-entropy=0.733563	Articles-accuracy=0.000000
2019-09-01 13:08:35,521 [INFO]  Epoch[10] Train-cross-entropy=0.568804
2019-09-01 13:08:35,522 [INFO]  Epoch[10] Train-Articles-accuracy=0.000000
2019-09-01 13:08:35,525 [INFO]  Epoch[10] Time cost=0.342
2019-09-01 13:08:35,529 [INFO]  Saved checkpoint to "model/Articles_imputer/model-0010.params"
2019-09-01 13:08:35,567 [INFO]  No improvement detected for 5 epochs compared to 0.7632885202765465 last error obtained: 3.304844280704856, stopping here
2019-09-01 13:08:35,568 [INFO]  
========== done (4.8722405433654785 s) fit model
2019-09-01 13:08:40,087 [INFO]  
========== start: fit model
2019-09-01 13:08:40,089 [WARNING]  Already bound, ignoring bind()
2019-09-01 13:08:40,346 [INFO]  Epoch[0] Batch [0-32]	Speed: 2135.60 samples/sec	cross-entropy=6.326058	Debt_and_credit_structures-accuracy=0.000000
2019-09-01 13:08:40,607 [INFO]  Epoch[0] Train-cross-entropy=2.840933
2019-09-01 13:08:40,609 [INFO]  Epoch[0] Train-Debt_and_credit_structures-accuracy=0.000000
2019-09-01 13:08:40,610 [INFO]  Epoch[0] Time cost=0.519
2019-09-01 13:08:40,614 [INFO]  Saved checkpoint to "model/Debt_and_credit_structures_imputer/model-0000.params"
2019-09-01 13:08:40,644 [INFO]  Epoch[0] Validation-cross-entropy=2.135433
2019-09-01 13:08:40,646 [INFO]  Epoch[0] Validation-Debt_and_credit_structures-accuracy=0.000000
2019-09-01 13:08:40,816 [INFO]  Epoch[1] Batch [0-32]	Speed: 3116.15 samples/sec	cross-entropy=2.462561	Debt_and_credit_structures-accuracy=0.000000
2019-09-01 13:08:40,979 [INFO]  Epoch[1] Train-cross-entropy=1.590291
2019-09-01 13:08:40,981 [INFO]  Epoch[1] Train-Debt_and_credit_structures-accuracy=0.000000
2019-09-01 13:08:40,982 [INFO]  Epoch[1] Time cost=0.335
2019-09-01 13:08:40,986 [INFO]  Saved checkpoint to "model/Debt_and_credit_structures_imputer/model-0001.params"
2019-09-01 13:08:41,018 [INFO]  Epoch[1] Validation-cross-entropy=1.079017
2019-09-01 13:08:41,020 [INFO]  Epoch[1] Validation-Debt_and_credit_structures-accuracy=0.000000
2019-09-01 13:08:41,224 [INFO]  Epoch[2] Batch [0-32]	Speed: 2634.99 samples/sec	cross-entropy=1.802866	Debt_and_credit_structures-accuracy=0.000000
2019-09-01 13:08:41,380 [INFO]  Epoch[2] Train-cross-entropy=1.121239
2019-09-01 13:08:41,381 [INFO]  Epoch[2] Train-Debt_and_credit_structures-accuracy=0.000000
2019-09-01 13:08:41,383 [INFO]  Epoch[2] Time cost=0.361
2019-09-01 13:08:41,386 [INFO]  Saved checkpoint to "model/Debt_and_credit_structures_imputer/model-0002.params"
2019-09-01 13:08:41,414 [INFO]  Epoch[2] Validation-cross-entropy=0.685658
2019-09-01 13:08:41,416 [INFO]  Epoch[2] Validation-Debt_and_credit_structures-accuracy=0.000000
2019-09-01 13:08:41,605 [INFO]  Epoch[3] Batch [0-32]	Speed: 2793.32 samples/sec	cross-entropy=1.248985	Debt_and_credit_structures-accuracy=0.000000
2019-09-01 13:08:41,753 [INFO]  Epoch[3] Train-cross-entropy=0.764438
2019-09-01 13:08:41,755 [INFO]  Epoch[3] Train-Debt_and_credit_structures-accuracy=0.000000
2019-09-01 13:08:41,756 [INFO]  Epoch[3] Time cost=0.339
2019-09-01 13:08:41,759 [INFO]  Saved checkpoint to "model/Debt_and_credit_structures_imputer/model-0003.params"
2019-09-01 13:08:41,791 [INFO]  Epoch[3] Validation-cross-entropy=0.527929
2019-09-01 13:08:41,792 [INFO]  Epoch[3] Validation-Debt_and_credit_structures-accuracy=0.000000
2019-09-01 13:08:41,965 [INFO]  Epoch[4] Batch [0-32]	Speed: 3099.93 samples/sec	cross-entropy=0.968248	Debt_and_credit_structures-accuracy=0.000000
2019-09-01 13:08:42,128 [INFO]  Epoch[4] Train-cross-entropy=0.710827
2019-09-01 13:08:42,130 [INFO]  Epoch[4] Train-Debt_and_credit_structures-accuracy=0.000000
2019-09-01 13:08:42,131 [INFO]  Epoch[4] Time cost=0.337
2019-09-01 13:08:42,134 [INFO]  Saved checkpoint to "model/Debt_and_credit_structures_imputer/model-0004.params"
2019-09-01 13:08:42,178 [INFO]  Epoch[4] Validation-cross-entropy=0.288374
2019-09-01 13:08:42,180 [INFO]  Epoch[4] Validation-Debt_and_credit_structures-accuracy=0.000000
2019-09-01 13:08:42,358 [INFO]  Epoch[5] Batch [0-32]	Speed: 3012.03 samples/sec	cross-entropy=1.124699	Debt_and_credit_structures-accuracy=0.000000
2019-09-01 13:08:42,526 [INFO]  Epoch[5] Train-cross-entropy=0.518379
2019-09-01 13:08:42,528 [INFO]  Epoch[5] Train-Debt_and_credit_structures-accuracy=0.000000
2019-09-01 13:08:42,529 [INFO]  Epoch[5] Time cost=0.348
2019-09-01 13:08:42,532 [INFO]  Saved checkpoint to "model/Debt_and_credit_structures_imputer/model-0005.params"
2019-09-01 13:08:42,573 [INFO]  Epoch[5] Validation-cross-entropy=0.342010
2019-09-01 13:08:42,575 [INFO]  Epoch[5] Validation-Debt_and_credit_structures-accuracy=0.000000
2019-09-01 13:08:42,753 [INFO]  Epoch[6] Batch [0-32]	Speed: 2999.72 samples/sec	cross-entropy=0.642554	Debt_and_credit_structures-accuracy=0.000000
2019-09-01 13:08:42,924 [INFO]  Epoch[6] Train-cross-entropy=0.426171
2019-09-01 13:08:42,926 [INFO]  Epoch[6] Train-Debt_and_credit_structures-accuracy=0.000000
2019-09-01 13:08:42,927 [INFO]  Epoch[6] Time cost=0.351
2019-09-01 13:08:42,930 [INFO]  Saved checkpoint to "model/Debt_and_credit_structures_imputer/model-0006.params"
2019-09-01 13:08:42,970 [INFO]  Epoch[6] Validation-cross-entropy=0.264415
2019-09-01 13:08:42,972 [INFO]  Epoch[6] Validation-Debt_and_credit_structures-accuracy=0.000000
2019-09-01 13:08:43,144 [INFO]  Epoch[7] Batch [0-32]	Speed: 3110.60 samples/sec	cross-entropy=0.492389	Debt_and_credit_structures-accuracy=0.000000
2019-09-01 13:08:43,309 [INFO]  Epoch[7] Train-cross-entropy=0.346874
2019-09-01 13:08:43,311 [INFO]  Epoch[7] Train-Debt_and_credit_structures-accuracy=0.000000
2019-09-01 13:08:43,312 [INFO]  Epoch[7] Time cost=0.339
2019-09-01 13:08:43,315 [INFO]  Saved checkpoint to "model/Debt_and_credit_structures_imputer/model-0007.params"
2019-09-01 13:08:43,356 [INFO]  Epoch[7] Validation-cross-entropy=0.210143
2019-09-01 13:08:43,357 [INFO]  Epoch[7] Validation-Debt_and_credit_structures-accuracy=0.000000
2019-09-01 13:08:43,524 [INFO]  Epoch[8] Batch [0-32]	Speed: 3228.44 samples/sec	cross-entropy=0.429473	Debt_and_credit_structures-accuracy=0.000000
2019-09-01 13:08:43,682 [INFO]  Epoch[8] Train-cross-entropy=0.314647
2019-09-01 13:08:43,684 [INFO]  Epoch[8] Train-Debt_and_credit_structures-accuracy=0.000000
2019-09-01 13:08:43,687 [INFO]  Epoch[8] Time cost=0.329
2019-09-01 13:08:43,692 [INFO]  Saved checkpoint to "model/Debt_and_credit_structures_imputer/model-0008.params"
2019-09-01 13:08:43,727 [INFO]  Epoch[8] Validation-cross-entropy=0.199858
2019-09-01 13:08:43,728 [INFO]  Epoch[8] Validation-Debt_and_credit_structures-accuracy=0.000000
2019-09-01 13:08:43,909 [INFO]  Epoch[9] Batch [0-32]	Speed: 2968.70 samples/sec	cross-entropy=0.399323	Debt_and_credit_structures-accuracy=0.000000
2019-09-01 13:08:44,058 [INFO]  Epoch[9] Train-cross-entropy=0.302681
2019-09-01 13:08:44,060 [INFO]  Epoch[9] Train-Debt_and_credit_structures-accuracy=0.000000
2019-09-01 13:08:44,061 [INFO]  Epoch[9] Time cost=0.332
2019-09-01 13:08:44,065 [INFO]  Saved checkpoint to "model/Debt_and_credit_structures_imputer/model-0009.params"
2019-09-01 13:08:44,094 [INFO]  Epoch[9] Validation-cross-entropy=0.203739
2019-09-01 13:08:44,096 [INFO]  Epoch[9] Validation-Debt_and_credit_structures-accuracy=0.000000
2019-09-01 13:08:44,262 [INFO]  Epoch[10] Batch [0-32]	Speed: 3203.63 samples/sec	cross-entropy=0.492416	Debt_and_credit_structures-accuracy=0.000000
2019-09-01 13:08:44,416 [INFO]  Epoch[10] Train-cross-entropy=0.341708
2019-09-01 13:08:44,419 [INFO]  Epoch[10] Train-Debt_and_credit_structures-accuracy=0.000000
2019-09-01 13:08:44,421 [INFO]  Epoch[10] Time cost=0.323
2019-09-01 13:08:44,425 [INFO]  Saved checkpoint to "model/Debt_and_credit_structures_imputer/model-0010.params"
2019-09-01 13:08:44,455 [INFO]  Epoch[10] Validation-cross-entropy=0.200673
2019-09-01 13:08:44,456 [INFO]  Epoch[10] Validation-Debt_and_credit_structures-accuracy=0.000000
2019-09-01 13:08:44,624 [INFO]  Epoch[11] Batch [0-32]	Speed: 3159.97 samples/sec	cross-entropy=0.422083	Debt_and_credit_structures-accuracy=0.000000
2019-09-01 13:08:44,776 [INFO]  Epoch[11] Train-cross-entropy=0.362060
2019-09-01 13:08:44,778 [INFO]  Epoch[11] Train-Debt_and_credit_structures-accuracy=0.000000
2019-09-01 13:08:44,779 [INFO]  Epoch[11] Time cost=0.322
2019-09-01 13:08:44,782 [INFO]  Saved checkpoint to "model/Debt_and_credit_structures_imputer/model-0011.params"
2019-09-01 13:08:44,812 [INFO]  Epoch[11] Validation-cross-entropy=0.219773
2019-09-01 13:08:44,814 [INFO]  Epoch[11] Validation-Debt_and_credit_structures-accuracy=0.000000
2019-09-01 13:08:44,973 [INFO]  Epoch[12] Batch [0-32]	Speed: 3341.78 samples/sec	cross-entropy=0.609773	Debt_and_credit_structures-accuracy=0.000000
2019-09-01 13:08:45,159 [INFO]  Epoch[12] Train-cross-entropy=0.458074
2019-09-01 13:08:45,161 [INFO]  Epoch[12] Train-Debt_and_credit_structures-accuracy=0.000000
2019-09-01 13:08:45,163 [INFO]  Epoch[12] Time cost=0.348
2019-09-01 13:08:45,168 [INFO]  Saved checkpoint to "model/Debt_and_credit_structures_imputer/model-0012.params"
2019-09-01 13:08:45,205 [INFO]  Epoch[12] Validation-cross-entropy=0.203270
2019-09-01 13:08:45,208 [INFO]  Epoch[12] Validation-Debt_and_credit_structures-accuracy=0.000000
2019-09-01 13:08:45,403 [INFO]  Epoch[13] Batch [0-32]	Speed: 2746.76 samples/sec	cross-entropy=0.496196	Debt_and_credit_structures-accuracy=0.000000
2019-09-01 13:08:45,617 [INFO]  Epoch[13] Train-cross-entropy=0.418291
2019-09-01 13:08:45,619 [INFO]  Epoch[13] Train-Debt_and_credit_structures-accuracy=0.000000
2019-09-01 13:08:45,622 [INFO]  Epoch[13] Time cost=0.412
2019-09-01 13:08:45,627 [INFO]  Saved checkpoint to "model/Debt_and_credit_structures_imputer/model-0013.params"
2019-09-01 13:08:45,671 [INFO]  No improvement detected for 5 epochs compared to 0.19985766602413996 last error obtained: 0.235092607992036, stopping here
2019-09-01 13:08:45,672 [INFO]  
========== done (5.585457801818848 s) fit model
2019-09-01 13:08:50,941 [INFO]  
========== start: fit model
2019-09-01 13:08:50,942 [WARNING]  Already bound, ignoring bind()
2019-09-01 13:08:51,164 [INFO]  Epoch[0] Batch [0-44]	Speed: 3304.07 samples/sec	cross-entropy=7.729983	Foreign_coins-accuracy=0.000000
2019-09-01 13:08:51,387 [INFO]  Epoch[0] Train-cross-entropy=3.149147
2019-09-01 13:08:51,389 [INFO]  Epoch[0] Train-Foreign_coins-accuracy=0.000000
2019-09-01 13:08:51,390 [INFO]  Epoch[0] Time cost=0.445
2019-09-01 13:08:51,393 [INFO]  Saved checkpoint to "model/Foreign_coins_imputer/model-0000.params"
2019-09-01 13:08:51,434 [INFO]  Epoch[0] Validation-cross-entropy=1.981439
2019-09-01 13:08:51,435 [INFO]  Epoch[0] Validation-Foreign_coins-accuracy=0.000000
2019-09-01 13:08:51,683 [INFO]  Epoch[1] Batch [0-44]	Speed: 2910.95 samples/sec	cross-entropy=2.069871	Foreign_coins-accuracy=0.000000
2019-09-01 13:08:51,913 [INFO]  Epoch[1] Train-cross-entropy=1.609750
2019-09-01 13:08:51,914 [INFO]  Epoch[1] Train-Foreign_coins-accuracy=0.000000
2019-09-01 13:08:51,916 [INFO]  Epoch[1] Time cost=0.479
2019-09-01 13:08:51,919 [INFO]  Saved checkpoint to "model/Foreign_coins_imputer/model-0001.params"
2019-09-01 13:08:51,959 [INFO]  Epoch[1] Validation-cross-entropy=1.433558
2019-09-01 13:08:51,960 [INFO]  Epoch[1] Validation-Foreign_coins-accuracy=0.000000
2019-09-01 13:08:52,202 [INFO]  Epoch[2] Batch [0-44]	Speed: 2993.60 samples/sec	cross-entropy=1.369487	Foreign_coins-accuracy=0.000000
2019-09-01 13:08:52,402 [INFO]  Epoch[2] Train-cross-entropy=1.140364
2019-09-01 13:08:52,403 [INFO]  Epoch[2] Train-Foreign_coins-accuracy=0.000000
2019-09-01 13:08:52,405 [INFO]  Epoch[2] Time cost=0.443
2019-09-01 13:08:52,408 [INFO]  Saved checkpoint to "model/Foreign_coins_imputer/model-0002.params"
2019-09-01 13:08:52,453 [INFO]  Epoch[2] Validation-cross-entropy=1.220299
2019-09-01 13:08:52,455 [INFO]  Epoch[2] Validation-Foreign_coins-accuracy=0.000000
2019-09-01 13:08:52,687 [INFO]  Epoch[3] Batch [0-44]	Speed: 3135.57 samples/sec	cross-entropy=1.219905	Foreign_coins-accuracy=0.000000
2019-09-01 13:08:52,937 [INFO]  Epoch[3] Train-cross-entropy=1.434586
2019-09-01 13:08:52,939 [INFO]  Epoch[3] Train-Foreign_coins-accuracy=0.000000
2019-09-01 13:08:52,943 [INFO]  Epoch[3] Time cost=0.486
2019-09-01 13:08:52,948 [INFO]  Saved checkpoint to "model/Foreign_coins_imputer/model-0003.params"
2019-09-01 13:08:53,033 [INFO]  Epoch[3] Validation-cross-entropy=1.114718
2019-09-01 13:08:53,035 [INFO]  Epoch[3] Validation-Foreign_coins-accuracy=0.000000
2019-09-01 13:08:53,281 [INFO]  Epoch[4] Batch [0-44]	Speed: 2958.06 samples/sec	cross-entropy=0.957006	Foreign_coins-accuracy=0.000000
2019-09-01 13:08:53,499 [INFO]  Epoch[4] Train-cross-entropy=0.938705
2019-09-01 13:08:53,501 [INFO]  Epoch[4] Train-Foreign_coins-accuracy=0.000000
2019-09-01 13:08:53,503 [INFO]  Epoch[4] Time cost=0.467
2019-09-01 13:08:53,506 [INFO]  Saved checkpoint to "model/Foreign_coins_imputer/model-0004.params"
2019-09-01 13:08:53,552 [INFO]  Epoch[4] Validation-cross-entropy=1.132519
2019-09-01 13:08:53,554 [INFO]  Epoch[4] Validation-Foreign_coins-accuracy=0.000000
2019-09-01 13:08:53,817 [INFO]  Epoch[5] Batch [0-44]	Speed: 2738.66 samples/sec	cross-entropy=0.780409	Foreign_coins-accuracy=0.000000
2019-09-01 13:08:54,085 [INFO]  Epoch[5] Train-cross-entropy=0.850897
2019-09-01 13:08:54,086 [INFO]  Epoch[5] Train-Foreign_coins-accuracy=0.000000
2019-09-01 13:08:54,088 [INFO]  Epoch[5] Time cost=0.533
2019-09-01 13:08:54,092 [INFO]  Saved checkpoint to "model/Foreign_coins_imputer/model-0005.params"
2019-09-01 13:08:54,154 [INFO]  Epoch[5] Validation-cross-entropy=1.033209
2019-09-01 13:08:54,155 [INFO]  Epoch[5] Validation-Foreign_coins-accuracy=0.000000
2019-09-01 13:08:54,401 [INFO]  Epoch[6] Batch [0-44]	Speed: 2978.98 samples/sec	cross-entropy=0.666386	Foreign_coins-accuracy=0.000000
2019-09-01 13:08:54,601 [INFO]  Epoch[6] Train-cross-entropy=0.775186
2019-09-01 13:08:54,602 [INFO]  Epoch[6] Train-Foreign_coins-accuracy=0.000000
2019-09-01 13:08:54,604 [INFO]  Epoch[6] Time cost=0.447
2019-09-01 13:08:54,607 [INFO]  Saved checkpoint to "model/Foreign_coins_imputer/model-0006.params"
2019-09-01 13:08:54,655 [INFO]  Epoch[6] Validation-cross-entropy=1.060408
2019-09-01 13:08:54,656 [INFO]  Epoch[6] Validation-Foreign_coins-accuracy=0.000000
2019-09-01 13:08:54,884 [INFO]  Epoch[7] Batch [0-44]	Speed: 3185.01 samples/sec	cross-entropy=0.641554	Foreign_coins-accuracy=0.000000
2019-09-01 13:08:55,098 [INFO]  Epoch[7] Train-cross-entropy=0.733516
2019-09-01 13:08:55,100 [INFO]  Epoch[7] Train-Foreign_coins-accuracy=0.000000
2019-09-01 13:08:55,101 [INFO]  Epoch[7] Time cost=0.444
2019-09-01 13:08:55,105 [INFO]  Saved checkpoint to "model/Foreign_coins_imputer/model-0007.params"
2019-09-01 13:08:55,152 [INFO]  Epoch[7] Validation-cross-entropy=1.050815
2019-09-01 13:08:55,155 [INFO]  Epoch[7] Validation-Foreign_coins-accuracy=0.000000
2019-09-01 13:08:55,389 [INFO]  Epoch[8] Batch [0-44]	Speed: 3122.12 samples/sec	cross-entropy=0.537951	Foreign_coins-accuracy=0.000000
2019-09-01 13:08:55,650 [INFO]  Epoch[8] Train-cross-entropy=0.659501
2019-09-01 13:08:55,652 [INFO]  Epoch[8] Train-Foreign_coins-accuracy=0.000000
2019-09-01 13:08:55,654 [INFO]  Epoch[8] Time cost=0.496
2019-09-01 13:08:55,660 [INFO]  Saved checkpoint to "model/Foreign_coins_imputer/model-0008.params"
2019-09-01 13:08:55,721 [INFO]  Epoch[8] Validation-cross-entropy=1.039027
2019-09-01 13:08:55,723 [INFO]  Epoch[8] Validation-Foreign_coins-accuracy=0.000000
2019-09-01 13:08:55,995 [INFO]  Epoch[9] Batch [0-44]	Speed: 2649.87 samples/sec	cross-entropy=0.543476	Foreign_coins-accuracy=0.000000
2019-09-01 13:08:56,198 [INFO]  Epoch[9] Train-cross-entropy=0.614134
2019-09-01 13:08:56,199 [INFO]  Epoch[9] Train-Foreign_coins-accuracy=0.000000
2019-09-01 13:08:56,201 [INFO]  Epoch[9] Time cost=0.477
2019-09-01 13:08:56,204 [INFO]  Saved checkpoint to "model/Foreign_coins_imputer/model-0009.params"
2019-09-01 13:08:56,246 [INFO]  Epoch[9] Validation-cross-entropy=0.919863
2019-09-01 13:08:56,248 [INFO]  Epoch[9] Validation-Foreign_coins-accuracy=0.000000
2019-09-01 13:08:56,466 [INFO]  Epoch[10] Batch [0-44]	Speed: 3325.67 samples/sec	cross-entropy=0.491281	Foreign_coins-accuracy=0.000000
2019-09-01 13:08:56,701 [INFO]  Epoch[10] Train-cross-entropy=0.553259
2019-09-01 13:08:56,706 [INFO]  Epoch[10] Train-Foreign_coins-accuracy=0.000000
2019-09-01 13:08:56,708 [INFO]  Epoch[10] Time cost=0.458
2019-09-01 13:08:56,711 [INFO]  Saved checkpoint to "model/Foreign_coins_imputer/model-0010.params"
2019-09-01 13:08:56,762 [INFO]  Epoch[10] Validation-cross-entropy=0.873726
2019-09-01 13:08:56,764 [INFO]  Epoch[10] Validation-Foreign_coins-accuracy=0.000000
2019-09-01 13:08:57,069 [INFO]  Epoch[11] Batch [0-44]	Speed: 2373.48 samples/sec	cross-entropy=0.465818	Foreign_coins-accuracy=0.000000
2019-09-01 13:08:57,305 [INFO]  Epoch[11] Train-cross-entropy=0.573521
2019-09-01 13:08:57,306 [INFO]  Epoch[11] Train-Foreign_coins-accuracy=0.000000
2019-09-01 13:08:57,307 [INFO]  Epoch[11] Time cost=0.542
2019-09-01 13:08:57,311 [INFO]  Saved checkpoint to "model/Foreign_coins_imputer/model-0011.params"
2019-09-01 13:08:57,353 [INFO]  Epoch[11] Validation-cross-entropy=0.829977
2019-09-01 13:08:57,354 [INFO]  Epoch[11] Validation-Foreign_coins-accuracy=0.000000
2019-09-01 13:08:57,573 [INFO]  Epoch[12] Batch [0-44]	Speed: 3313.25 samples/sec	cross-entropy=0.462311	Foreign_coins-accuracy=0.000000
2019-09-01 13:08:57,808 [INFO]  Epoch[12] Train-cross-entropy=0.499534
2019-09-01 13:08:57,811 [INFO]  Epoch[12] Train-Foreign_coins-accuracy=0.000000
2019-09-01 13:08:57,812 [INFO]  Epoch[12] Time cost=0.456
2019-09-01 13:08:57,816 [INFO]  Saved checkpoint to "model/Foreign_coins_imputer/model-0012.params"
2019-09-01 13:08:57,871 [INFO]  Epoch[12] Validation-cross-entropy=0.861205
2019-09-01 13:08:57,873 [INFO]  Epoch[12] Validation-Foreign_coins-accuracy=0.000000
2019-09-01 13:08:58,170 [INFO]  Epoch[13] Batch [0-44]	Speed: 2432.51 samples/sec	cross-entropy=0.436098	Foreign_coins-accuracy=0.000000
2019-09-01 13:08:58,429 [INFO]  Epoch[13] Train-cross-entropy=0.499908
2019-09-01 13:08:58,431 [INFO]  Epoch[13] Train-Foreign_coins-accuracy=0.000000
2019-09-01 13:08:58,433 [INFO]  Epoch[13] Time cost=0.558
2019-09-01 13:08:58,436 [INFO]  Saved checkpoint to "model/Foreign_coins_imputer/model-0013.params"
2019-09-01 13:08:58,484 [INFO]  Epoch[13] Validation-cross-entropy=0.889732
2019-09-01 13:08:58,486 [INFO]  Epoch[13] Validation-Foreign_coins-accuracy=0.000000
2019-09-01 13:08:58,712 [INFO]  Epoch[14] Batch [0-44]	Speed: 3224.19 samples/sec	cross-entropy=0.387161	Foreign_coins-accuracy=0.000000
2019-09-01 13:08:58,918 [INFO]  Epoch[14] Train-cross-entropy=0.472445
2019-09-01 13:08:58,920 [INFO]  Epoch[14] Train-Foreign_coins-accuracy=0.000000
2019-09-01 13:08:58,921 [INFO]  Epoch[14] Time cost=0.434
2019-09-01 13:08:58,924 [INFO]  Saved checkpoint to "model/Foreign_coins_imputer/model-0014.params"
2019-09-01 13:08:58,975 [INFO]  Epoch[14] Validation-cross-entropy=0.849538
2019-09-01 13:08:58,977 [INFO]  Epoch[14] Validation-Foreign_coins-accuracy=0.000000
2019-09-01 13:08:59,251 [INFO]  Epoch[15] Batch [0-44]	Speed: 2624.56 samples/sec	cross-entropy=0.375729	Foreign_coins-accuracy=0.000000
2019-09-01 13:08:59,508 [INFO]  Epoch[15] Train-cross-entropy=0.448321
2019-09-01 13:08:59,509 [INFO]  Epoch[15] Train-Foreign_coins-accuracy=0.000000
2019-09-01 13:08:59,511 [INFO]  Epoch[15] Time cost=0.532
2019-09-01 13:08:59,514 [INFO]  Saved checkpoint to "model/Foreign_coins_imputer/model-0015.params"
2019-09-01 13:08:59,569 [INFO]  Epoch[15] Validation-cross-entropy=0.947729
2019-09-01 13:08:59,571 [INFO]  Epoch[15] Validation-Foreign_coins-accuracy=0.000000
2019-09-01 13:08:59,787 [INFO]  Epoch[16] Batch [0-44]	Speed: 3393.57 samples/sec	cross-entropy=0.391283	Foreign_coins-accuracy=0.000000
2019-09-01 13:08:59,992 [INFO]  Epoch[16] Train-cross-entropy=0.441516
2019-09-01 13:08:59,994 [INFO]  Epoch[16] Train-Foreign_coins-accuracy=0.000000
2019-09-01 13:08:59,995 [INFO]  Epoch[16] Time cost=0.423
2019-09-01 13:08:59,999 [INFO]  Saved checkpoint to "model/Foreign_coins_imputer/model-0016.params"
2019-09-01 13:09:00,039 [INFO]  No improvement detected for 5 epochs compared to 0.8299774140119552 last error obtained: 0.9516466051340103, stopping here
2019-09-01 13:09:00,040 [INFO]  
========== done (9.09964394569397 s) fit model
2019-09-01 13:09:04,353 [INFO]  
========== start: fit model
2019-09-01 13:09:04,355 [WARNING]  Already bound, ignoring bind()
2019-09-01 13:09:04,644 [INFO]  Epoch[0] Batch [0-44]	Speed: 2512.43 samples/sec	cross-entropy=7.247247	Indigenous_coins-accuracy=0.000000
2019-09-01 13:09:04,870 [INFO]  Epoch[0] Train-cross-entropy=3.319901
2019-09-01 13:09:04,872 [INFO]  Epoch[0] Train-Indigenous_coins-accuracy=0.000000
2019-09-01 13:09:04,873 [INFO]  Epoch[0] Time cost=0.515
2019-09-01 13:09:04,876 [INFO]  Saved checkpoint to "model/Indigenous_coins_imputer/model-0000.params"
2019-09-01 13:09:04,917 [INFO]  Epoch[0] Validation-cross-entropy=3.346868
2019-09-01 13:09:04,919 [INFO]  Epoch[0] Validation-Indigenous_coins-accuracy=0.000000
2019-09-01 13:09:05,197 [INFO]  Epoch[1] Batch [0-44]	Speed: 2604.44 samples/sec	cross-entropy=1.908863	Indigenous_coins-accuracy=0.000000
2019-09-01 13:09:05,445 [INFO]  Epoch[1] Train-cross-entropy=1.937755
2019-09-01 13:09:05,447 [INFO]  Epoch[1] Train-Indigenous_coins-accuracy=0.000000
2019-09-01 13:09:05,449 [INFO]  Epoch[1] Time cost=0.528
2019-09-01 13:09:05,453 [INFO]  Saved checkpoint to "model/Indigenous_coins_imputer/model-0001.params"
2019-09-01 13:09:05,510 [INFO]  Epoch[1] Validation-cross-entropy=2.091623
2019-09-01 13:09:05,512 [INFO]  Epoch[1] Validation-Indigenous_coins-accuracy=0.000000
2019-09-01 13:09:05,729 [INFO]  Epoch[2] Batch [0-44]	Speed: 3353.02 samples/sec	cross-entropy=1.202119	Indigenous_coins-accuracy=0.000000
2019-09-01 13:09:05,939 [INFO]  Epoch[2] Train-cross-entropy=1.092948
2019-09-01 13:09:05,940 [INFO]  Epoch[2] Train-Indigenous_coins-accuracy=0.000000
2019-09-01 13:09:05,942 [INFO]  Epoch[2] Time cost=0.428
2019-09-01 13:09:05,945 [INFO]  Saved checkpoint to "model/Indigenous_coins_imputer/model-0002.params"
2019-09-01 13:09:05,988 [INFO]  Epoch[2] Validation-cross-entropy=1.775574
2019-09-01 13:09:05,990 [INFO]  Epoch[2] Validation-Indigenous_coins-accuracy=0.000000
2019-09-01 13:09:06,263 [INFO]  Epoch[3] Batch [0-44]	Speed: 2642.96 samples/sec	cross-entropy=0.853850	Indigenous_coins-accuracy=0.000000
2019-09-01 13:09:06,526 [INFO]  Epoch[3] Train-cross-entropy=0.733554
2019-09-01 13:09:06,528 [INFO]  Epoch[3] Train-Indigenous_coins-accuracy=0.000000
2019-09-01 13:09:06,530 [INFO]  Epoch[3] Time cost=0.538
2019-09-01 13:09:06,533 [INFO]  Saved checkpoint to "model/Indigenous_coins_imputer/model-0003.params"
2019-09-01 13:09:06,580 [INFO]  Epoch[3] Validation-cross-entropy=1.572901
2019-09-01 13:09:06,581 [INFO]  Epoch[3] Validation-Indigenous_coins-accuracy=0.000000
2019-09-01 13:09:06,834 [INFO]  Epoch[4] Batch [0-44]	Speed: 2867.19 samples/sec	cross-entropy=0.660769	Indigenous_coins-accuracy=0.000000
2019-09-01 13:09:07,083 [INFO]  Epoch[4] Train-cross-entropy=0.786443
2019-09-01 13:09:07,085 [INFO]  Epoch[4] Train-Indigenous_coins-accuracy=0.000000
2019-09-01 13:09:07,087 [INFO]  Epoch[4] Time cost=0.504
2019-09-01 13:09:07,094 [INFO]  Saved checkpoint to "model/Indigenous_coins_imputer/model-0004.params"
2019-09-01 13:09:07,147 [INFO]  Epoch[4] Validation-cross-entropy=1.242591
2019-09-01 13:09:07,149 [INFO]  Epoch[4] Validation-Indigenous_coins-accuracy=0.000000
2019-09-01 13:09:07,393 [INFO]  Epoch[5] Batch [0-44]	Speed: 2988.54 samples/sec	cross-entropy=0.754572	Indigenous_coins-accuracy=0.000000
2019-09-01 13:09:07,622 [INFO]  Epoch[5] Train-cross-entropy=0.498340
2019-09-01 13:09:07,624 [INFO]  Epoch[5] Train-Indigenous_coins-accuracy=0.000000
2019-09-01 13:09:07,626 [INFO]  Epoch[5] Time cost=0.474
2019-09-01 13:09:07,629 [INFO]  Saved checkpoint to "model/Indigenous_coins_imputer/model-0005.params"
2019-09-01 13:09:07,674 [INFO]  Epoch[5] Validation-cross-entropy=1.088662
2019-09-01 13:09:07,676 [INFO]  Epoch[5] Validation-Indigenous_coins-accuracy=0.000000
2019-09-01 13:09:07,908 [INFO]  Epoch[6] Batch [0-44]	Speed: 3113.96 samples/sec	cross-entropy=0.467106	Indigenous_coins-accuracy=0.000000
2019-09-01 13:09:08,179 [INFO]  Epoch[6] Train-cross-entropy=0.422922
2019-09-01 13:09:08,183 [INFO]  Epoch[6] Train-Indigenous_coins-accuracy=0.000000
2019-09-01 13:09:08,184 [INFO]  Epoch[6] Time cost=0.507
2019-09-01 13:09:08,188 [INFO]  Saved checkpoint to "model/Indigenous_coins_imputer/model-0006.params"
2019-09-01 13:09:08,245 [INFO]  Epoch[6] Validation-cross-entropy=0.871903
2019-09-01 13:09:08,247 [INFO]  Epoch[6] Validation-Indigenous_coins-accuracy=0.000000
2019-09-01 13:09:08,537 [INFO]  Epoch[7] Batch [0-44]	Speed: 2498.78 samples/sec	cross-entropy=0.374115	Indigenous_coins-accuracy=0.000000
2019-09-01 13:09:08,752 [INFO]  Epoch[7] Train-cross-entropy=0.328534
2019-09-01 13:09:08,753 [INFO]  Epoch[7] Train-Indigenous_coins-accuracy=0.000000
2019-09-01 13:09:08,755 [INFO]  Epoch[7] Time cost=0.505
2019-09-01 13:09:08,758 [INFO]  Saved checkpoint to "model/Indigenous_coins_imputer/model-0007.params"
2019-09-01 13:09:08,799 [INFO]  Epoch[7] Validation-cross-entropy=0.761641
2019-09-01 13:09:08,801 [INFO]  Epoch[7] Validation-Indigenous_coins-accuracy=0.000000
2019-09-01 13:09:09,038 [INFO]  Epoch[8] Batch [0-44]	Speed: 3048.09 samples/sec	cross-entropy=0.321799	Indigenous_coins-accuracy=0.000000
2019-09-01 13:09:09,268 [INFO]  Epoch[8] Train-cross-entropy=0.265772
2019-09-01 13:09:09,270 [INFO]  Epoch[8] Train-Indigenous_coins-accuracy=0.000000
2019-09-01 13:09:09,272 [INFO]  Epoch[8] Time cost=0.470
2019-09-01 13:09:09,279 [INFO]  Saved checkpoint to "model/Indigenous_coins_imputer/model-0008.params"
2019-09-01 13:09:09,329 [INFO]  Epoch[8] Validation-cross-entropy=0.648590
2019-09-01 13:09:09,332 [INFO]  Epoch[8] Validation-Indigenous_coins-accuracy=0.000000
2019-09-01 13:09:09,588 [INFO]  Epoch[9] Batch [0-44]	Speed: 2836.31 samples/sec	cross-entropy=0.302126	Indigenous_coins-accuracy=0.000000
2019-09-01 13:09:09,836 [INFO]  Epoch[9] Train-cross-entropy=0.310678
2019-09-01 13:09:09,838 [INFO]  Epoch[9] Train-Indigenous_coins-accuracy=0.000000
2019-09-01 13:09:09,839 [INFO]  Epoch[9] Time cost=0.504
2019-09-01 13:09:09,842 [INFO]  Saved checkpoint to "model/Indigenous_coins_imputer/model-0009.params"
2019-09-01 13:09:09,884 [INFO]  Epoch[9] Validation-cross-entropy=0.604945
2019-09-01 13:09:09,886 [INFO]  Epoch[9] Validation-Indigenous_coins-accuracy=0.000000
2019-09-01 13:09:10,105 [INFO]  Epoch[10] Batch [0-44]	Speed: 3312.26 samples/sec	cross-entropy=0.275503	Indigenous_coins-accuracy=0.000000
2019-09-01 13:09:10,322 [INFO]  Epoch[10] Train-cross-entropy=0.277432
2019-09-01 13:09:10,323 [INFO]  Epoch[10] Train-Indigenous_coins-accuracy=0.000000
2019-09-01 13:09:10,325 [INFO]  Epoch[10] Time cost=0.438
2019-09-01 13:09:10,328 [INFO]  Saved checkpoint to "model/Indigenous_coins_imputer/model-0010.params"
2019-09-01 13:09:10,379 [INFO]  Epoch[10] Validation-cross-entropy=0.562547
2019-09-01 13:09:10,381 [INFO]  Epoch[10] Validation-Indigenous_coins-accuracy=0.000000
2019-09-01 13:09:10,604 [INFO]  Epoch[11] Batch [0-44]	Speed: 3280.28 samples/sec	cross-entropy=0.227387	Indigenous_coins-accuracy=0.000000
2019-09-01 13:09:10,811 [INFO]  Epoch[11] Train-cross-entropy=0.178170
2019-09-01 13:09:10,813 [INFO]  Epoch[11] Train-Indigenous_coins-accuracy=0.000000
2019-09-01 13:09:10,814 [INFO]  Epoch[11] Time cost=0.432
2019-09-01 13:09:10,817 [INFO]  Saved checkpoint to "model/Indigenous_coins_imputer/model-0011.params"
2019-09-01 13:09:10,857 [INFO]  Epoch[11] Validation-cross-entropy=0.544229
2019-09-01 13:09:10,859 [INFO]  Epoch[11] Validation-Indigenous_coins-accuracy=0.000000
2019-09-01 13:09:11,079 [INFO]  Epoch[12] Batch [0-44]	Speed: 3280.22 samples/sec	cross-entropy=0.197945	Indigenous_coins-accuracy=0.000000
2019-09-01 13:09:11,317 [INFO]  Epoch[12] Train-cross-entropy=0.136365
2019-09-01 13:09:11,319 [INFO]  Epoch[12] Train-Indigenous_coins-accuracy=0.000000
2019-09-01 13:09:11,321 [INFO]  Epoch[12] Time cost=0.461
2019-09-01 13:09:11,328 [INFO]  Saved checkpoint to "model/Indigenous_coins_imputer/model-0012.params"
2019-09-01 13:09:11,376 [INFO]  Epoch[12] Validation-cross-entropy=0.491586
2019-09-01 13:09:11,379 [INFO]  Epoch[12] Validation-Indigenous_coins-accuracy=0.000000
2019-09-01 13:09:11,664 [INFO]  Epoch[13] Batch [0-44]	Speed: 2552.08 samples/sec	cross-entropy=0.155669	Indigenous_coins-accuracy=0.000000
2019-09-01 13:09:11,872 [INFO]  Epoch[13] Train-cross-entropy=0.140629
2019-09-01 13:09:11,874 [INFO]  Epoch[13] Train-Indigenous_coins-accuracy=0.000000
2019-09-01 13:09:11,875 [INFO]  Epoch[13] Time cost=0.492
2019-09-01 13:09:11,878 [INFO]  Saved checkpoint to "model/Indigenous_coins_imputer/model-0013.params"
2019-09-01 13:09:11,918 [INFO]  Epoch[13] Validation-cross-entropy=0.492918
2019-09-01 13:09:11,920 [INFO]  Epoch[13] Validation-Indigenous_coins-accuracy=0.000000
2019-09-01 13:09:12,205 [INFO]  Epoch[14] Batch [0-44]	Speed: 2521.64 samples/sec	cross-entropy=0.153840	Indigenous_coins-accuracy=0.000000
2019-09-01 13:09:12,432 [INFO]  Epoch[14] Train-cross-entropy=0.156820
2019-09-01 13:09:12,434 [INFO]  Epoch[14] Train-Indigenous_coins-accuracy=0.000000
2019-09-01 13:09:12,435 [INFO]  Epoch[14] Time cost=0.514
2019-09-01 13:09:12,438 [INFO]  Saved checkpoint to "model/Indigenous_coins_imputer/model-0014.params"
2019-09-01 13:09:12,493 [INFO]  Epoch[14] Validation-cross-entropy=0.505957
2019-09-01 13:09:12,495 [INFO]  Epoch[14] Validation-Indigenous_coins-accuracy=0.000000
2019-09-01 13:09:12,731 [INFO]  Epoch[15] Batch [0-44]	Speed: 3093.54 samples/sec	cross-entropy=0.153124	Indigenous_coins-accuracy=0.000000
2019-09-01 13:09:12,944 [INFO]  Epoch[15] Train-cross-entropy=0.187641
2019-09-01 13:09:12,946 [INFO]  Epoch[15] Train-Indigenous_coins-accuracy=0.000000
2019-09-01 13:09:12,948 [INFO]  Epoch[15] Time cost=0.449
2019-09-01 13:09:12,952 [INFO]  Saved checkpoint to "model/Indigenous_coins_imputer/model-0015.params"
2019-09-01 13:09:13,001 [INFO]  Epoch[15] Validation-cross-entropy=0.510129
2019-09-01 13:09:13,004 [INFO]  Epoch[15] Validation-Indigenous_coins-accuracy=0.000000
2019-09-01 13:09:13,255 [INFO]  Epoch[16] Batch [0-44]	Speed: 2915.56 samples/sec	cross-entropy=0.144436	Indigenous_coins-accuracy=0.000000
2019-09-01 13:09:13,481 [INFO]  Epoch[16] Train-cross-entropy=0.112661
2019-09-01 13:09:13,483 [INFO]  Epoch[16] Train-Indigenous_coins-accuracy=0.000000
2019-09-01 13:09:13,484 [INFO]  Epoch[16] Time cost=0.478
2019-09-01 13:09:13,488 [INFO]  Saved checkpoint to "model/Indigenous_coins_imputer/model-0016.params"
2019-09-01 13:09:13,529 [INFO]  Epoch[16] Validation-cross-entropy=0.465829
2019-09-01 13:09:13,531 [INFO]  Epoch[16] Validation-Indigenous_coins-accuracy=0.000000
2019-09-01 13:09:13,763 [INFO]  Epoch[17] Batch [0-44]	Speed: 3113.17 samples/sec	cross-entropy=0.138377	Indigenous_coins-accuracy=0.000000
2019-09-01 13:09:13,968 [INFO]  Epoch[17] Train-cross-entropy=0.108091
2019-09-01 13:09:13,970 [INFO]  Epoch[17] Train-Indigenous_coins-accuracy=0.000000
2019-09-01 13:09:13,971 [INFO]  Epoch[17] Time cost=0.438
2019-09-01 13:09:13,974 [INFO]  Saved checkpoint to "model/Indigenous_coins_imputer/model-0017.params"
2019-09-01 13:09:14,021 [INFO]  Epoch[17] Validation-cross-entropy=0.449244
2019-09-01 13:09:14,023 [INFO]  Epoch[17] Validation-Indigenous_coins-accuracy=0.000000
2019-09-01 13:09:14,238 [INFO]  Epoch[18] Batch [0-44]	Speed: 3398.59 samples/sec	cross-entropy=0.128337	Indigenous_coins-accuracy=0.000000
2019-09-01 13:09:14,438 [INFO]  Epoch[18] Train-cross-entropy=0.104892
2019-09-01 13:09:14,440 [INFO]  Epoch[18] Train-Indigenous_coins-accuracy=0.000000
2019-09-01 13:09:14,441 [INFO]  Epoch[18] Time cost=0.417
2019-09-01 13:09:14,444 [INFO]  Saved checkpoint to "model/Indigenous_coins_imputer/model-0018.params"
2019-09-01 13:09:14,491 [INFO]  Epoch[18] Validation-cross-entropy=0.430223
2019-09-01 13:09:14,493 [INFO]  Epoch[18] Validation-Indigenous_coins-accuracy=0.000000
2019-09-01 13:09:14,723 [INFO]  Epoch[19] Batch [0-44]	Speed: 3163.30 samples/sec	cross-entropy=0.150317	Indigenous_coins-accuracy=0.000000
2019-09-01 13:09:14,940 [INFO]  Epoch[19] Train-cross-entropy=0.146485
2019-09-01 13:09:14,942 [INFO]  Epoch[19] Train-Indigenous_coins-accuracy=0.000000
2019-09-01 13:09:14,943 [INFO]  Epoch[19] Time cost=0.449
2019-09-01 13:09:14,947 [INFO]  Saved checkpoint to "model/Indigenous_coins_imputer/model-0019.params"
2019-09-01 13:09:14,997 [INFO]  Epoch[19] Validation-cross-entropy=0.507583
2019-09-01 13:09:14,998 [INFO]  Epoch[19] Validation-Indigenous_coins-accuracy=0.000000
2019-09-01 13:09:15,213 [INFO]  Epoch[20] Batch [0-44]	Speed: 3382.22 samples/sec	cross-entropy=0.161623	Indigenous_coins-accuracy=0.000000
2019-09-01 13:09:15,436 [INFO]  Epoch[20] Train-cross-entropy=0.158488
2019-09-01 13:09:15,438 [INFO]  Epoch[20] Train-Indigenous_coins-accuracy=0.000000
2019-09-01 13:09:15,439 [INFO]  Epoch[20] Time cost=0.440
2019-09-01 13:09:15,443 [INFO]  Saved checkpoint to "model/Indigenous_coins_imputer/model-0020.params"
2019-09-01 13:09:15,482 [INFO]  Epoch[20] Validation-cross-entropy=0.598840
2019-09-01 13:09:15,484 [INFO]  Epoch[20] Validation-Indigenous_coins-accuracy=0.000000
2019-09-01 13:09:15,718 [INFO]  Epoch[21] Batch [0-44]	Speed: 3091.10 samples/sec	cross-entropy=0.229038	Indigenous_coins-accuracy=0.000000
2019-09-01 13:09:15,919 [INFO]  Epoch[21] Train-cross-entropy=0.128714
2019-09-01 13:09:15,920 [INFO]  Epoch[21] Train-Indigenous_coins-accuracy=0.000000
2019-09-01 13:09:15,922 [INFO]  Epoch[21] Time cost=0.436
2019-09-01 13:09:15,925 [INFO]  Saved checkpoint to "model/Indigenous_coins_imputer/model-0021.params"
2019-09-01 13:09:15,972 [INFO]  Epoch[21] Validation-cross-entropy=0.522157
2019-09-01 13:09:15,973 [INFO]  Epoch[21] Validation-Indigenous_coins-accuracy=0.000000
2019-09-01 13:09:16,195 [INFO]  Epoch[22] Batch [0-44]	Speed: 3290.38 samples/sec	cross-entropy=0.290335	Indigenous_coins-accuracy=0.000000
2019-09-01 13:09:16,411 [INFO]  Epoch[22] Train-cross-entropy=0.681835
2019-09-01 13:09:16,413 [INFO]  Epoch[22] Train-Indigenous_coins-accuracy=0.000000
2019-09-01 13:09:16,415 [INFO]  Epoch[22] Time cost=0.440
2019-09-01 13:09:16,418 [INFO]  Saved checkpoint to "model/Indigenous_coins_imputer/model-0022.params"
2019-09-01 13:09:16,467 [INFO]  No improvement detected for 5 epochs compared to 0.44924362525343897 last error obtained: 0.6915583342313767, stopping here
2019-09-01 13:09:16,469 [INFO]  
========== done (12.115135908126831 s) fit model
2019-09-01 13:09:20,743 [INFO]  
========== start: fit model
2019-09-01 13:09:20,745 [WARNING]  Already bound, ignoring bind()
2019-09-01 13:09:20,973 [INFO]  Epoch[0] Batch [0-44]	Speed: 3213.12 samples/sec	cross-entropy=12.718225	Paper_currency-accuracy=0.000000
2019-09-01 13:09:21,209 [INFO]  Epoch[0] Train-cross-entropy=11.142582
2019-09-01 13:09:21,210 [INFO]  Epoch[0] Train-Paper_currency-accuracy=0.000000
2019-09-01 13:09:21,212 [INFO]  Epoch[0] Time cost=0.464
2019-09-01 13:09:21,215 [INFO]  Saved checkpoint to "model/Paper_currency_imputer/model-0000.params"
2019-09-01 13:09:21,259 [INFO]  Epoch[0] Validation-cross-entropy=27.112556
2019-09-01 13:09:21,260 [INFO]  Epoch[0] Validation-Paper_currency-accuracy=0.000000
2019-09-01 13:09:21,519 [INFO]  Epoch[1] Batch [0-44]	Speed: 2793.81 samples/sec	cross-entropy=12.851393	Paper_currency-accuracy=0.000000
2019-09-01 13:09:21,754 [INFO]  Epoch[1] Train-cross-entropy=8.600914
2019-09-01 13:09:21,756 [INFO]  Epoch[1] Train-Paper_currency-accuracy=0.000000
2019-09-01 13:09:21,757 [INFO]  Epoch[1] Time cost=0.496
2019-09-01 13:09:21,761 [INFO]  Saved checkpoint to "model/Paper_currency_imputer/model-0001.params"
2019-09-01 13:09:21,806 [INFO]  Epoch[1] Validation-cross-entropy=10.750793
2019-09-01 13:09:21,808 [INFO]  Epoch[1] Validation-Paper_currency-accuracy=0.000000
2019-09-01 13:09:22,032 [INFO]  Epoch[2] Batch [0-44]	Speed: 3234.88 samples/sec	cross-entropy=7.212717	Paper_currency-accuracy=0.000000
2019-09-01 13:09:22,229 [INFO]  Epoch[2] Train-cross-entropy=5.955857
2019-09-01 13:09:22,231 [INFO]  Epoch[2] Train-Paper_currency-accuracy=0.000000
2019-09-01 13:09:22,232 [INFO]  Epoch[2] Time cost=0.423
2019-09-01 13:09:22,236 [INFO]  Saved checkpoint to "model/Paper_currency_imputer/model-0002.params"
2019-09-01 13:09:22,280 [INFO]  Epoch[2] Validation-cross-entropy=7.590393
2019-09-01 13:09:22,283 [INFO]  Epoch[2] Validation-Paper_currency-accuracy=0.000000
2019-09-01 13:09:22,516 [INFO]  Epoch[3] Batch [0-44]	Speed: 3117.76 samples/sec	cross-entropy=5.221844	Paper_currency-accuracy=0.000000
2019-09-01 13:09:22,726 [INFO]  Epoch[3] Train-cross-entropy=5.077119
2019-09-01 13:09:22,728 [INFO]  Epoch[3] Train-Paper_currency-accuracy=0.000000
2019-09-01 13:09:22,730 [INFO]  Epoch[3] Time cost=0.445
2019-09-01 13:09:22,733 [INFO]  Saved checkpoint to "model/Paper_currency_imputer/model-0003.params"
2019-09-01 13:09:22,778 [INFO]  Epoch[3] Validation-cross-entropy=8.472500
2019-09-01 13:09:22,780 [INFO]  Epoch[3] Validation-Paper_currency-accuracy=0.000000
2019-09-01 13:09:22,993 [INFO]  Epoch[4] Batch [0-44]	Speed: 3412.01 samples/sec	cross-entropy=5.072424	Paper_currency-accuracy=0.000000
2019-09-01 13:09:23,203 [INFO]  Epoch[4] Train-cross-entropy=5.306540
2019-09-01 13:09:23,205 [INFO]  Epoch[4] Train-Paper_currency-accuracy=0.000000
2019-09-01 13:09:23,206 [INFO]  Epoch[4] Time cost=0.424
2019-09-01 13:09:23,209 [INFO]  Saved checkpoint to "model/Paper_currency_imputer/model-0004.params"
2019-09-01 13:09:23,250 [INFO]  Epoch[4] Validation-cross-entropy=6.528948
2019-09-01 13:09:23,252 [INFO]  Epoch[4] Validation-Paper_currency-accuracy=0.000000
2019-09-01 13:09:23,474 [INFO]  Epoch[5] Batch [0-44]	Speed: 3269.55 samples/sec	cross-entropy=3.969235	Paper_currency-accuracy=0.000000
2019-09-01 13:09:23,674 [INFO]  Epoch[5] Train-cross-entropy=3.872288
2019-09-01 13:09:23,676 [INFO]  Epoch[5] Train-Paper_currency-accuracy=0.000000
2019-09-01 13:09:23,678 [INFO]  Epoch[5] Time cost=0.425
2019-09-01 13:09:23,682 [INFO]  Saved checkpoint to "model/Paper_currency_imputer/model-0005.params"
2019-09-01 13:09:23,726 [INFO]  Epoch[5] Validation-cross-entropy=4.985998
2019-09-01 13:09:23,728 [INFO]  Epoch[5] Validation-Paper_currency-accuracy=0.000000
2019-09-01 13:09:23,952 [INFO]  Epoch[6] Batch [0-44]	Speed: 3245.92 samples/sec	cross-entropy=2.999258	Paper_currency-accuracy=0.000000
2019-09-01 13:09:24,217 [INFO]  Epoch[6] Train-cross-entropy=3.077126
2019-09-01 13:09:24,220 [INFO]  Epoch[6] Train-Paper_currency-accuracy=0.000000
2019-09-01 13:09:24,222 [INFO]  Epoch[6] Time cost=0.492
2019-09-01 13:09:24,226 [INFO]  Saved checkpoint to "model/Paper_currency_imputer/model-0006.params"
2019-09-01 13:09:24,290 [INFO]  Epoch[6] Validation-cross-entropy=4.383247
2019-09-01 13:09:24,291 [INFO]  Epoch[6] Validation-Paper_currency-accuracy=0.000000
2019-09-01 13:09:24,540 [INFO]  Epoch[7] Batch [0-44]	Speed: 2933.74 samples/sec	cross-entropy=2.564031	Paper_currency-accuracy=0.000000
2019-09-01 13:09:24,737 [INFO]  Epoch[7] Train-cross-entropy=2.907199
2019-09-01 13:09:24,741 [INFO]  Epoch[7] Train-Paper_currency-accuracy=0.000000
2019-09-01 13:09:24,743 [INFO]  Epoch[7] Time cost=0.450
2019-09-01 13:09:24,746 [INFO]  Saved checkpoint to "model/Paper_currency_imputer/model-0007.params"
2019-09-01 13:09:24,786 [INFO]  Epoch[7] Validation-cross-entropy=4.987276
2019-09-01 13:09:24,787 [INFO]  Epoch[7] Validation-Paper_currency-accuracy=0.000000
2019-09-01 13:09:25,015 [INFO]  Epoch[8] Batch [0-44]	Speed: 3181.07 samples/sec	cross-entropy=2.675274	Paper_currency-accuracy=0.000000
2019-09-01 13:09:25,279 [INFO]  Epoch[8] Train-cross-entropy=3.341245
2019-09-01 13:09:25,280 [INFO]  Epoch[8] Train-Paper_currency-accuracy=0.000000
2019-09-01 13:09:25,282 [INFO]  Epoch[8] Time cost=0.493
2019-09-01 13:09:25,286 [INFO]  Saved checkpoint to "model/Paper_currency_imputer/model-0008.params"
2019-09-01 13:09:25,338 [INFO]  Epoch[8] Validation-cross-entropy=4.076381
2019-09-01 13:09:25,340 [INFO]  Epoch[8] Validation-Paper_currency-accuracy=0.000000
2019-09-01 13:09:25,585 [INFO]  Epoch[9] Batch [0-44]	Speed: 2962.10 samples/sec	cross-entropy=2.004053	Paper_currency-accuracy=0.000000
2019-09-01 13:09:25,789 [INFO]  Epoch[9] Train-cross-entropy=2.028095
2019-09-01 13:09:25,791 [INFO]  Epoch[9] Train-Paper_currency-accuracy=0.000000
2019-09-01 13:09:25,793 [INFO]  Epoch[9] Time cost=0.451
2019-09-01 13:09:25,797 [INFO]  Saved checkpoint to "model/Paper_currency_imputer/model-0009.params"
2019-09-01 13:09:25,851 [INFO]  Epoch[9] Validation-cross-entropy=3.309033
2019-09-01 13:09:25,852 [INFO]  Epoch[9] Validation-Paper_currency-accuracy=0.000000
2019-09-01 13:09:26,152 [INFO]  Epoch[10] Batch [0-44]	Speed: 2412.44 samples/sec	cross-entropy=1.551792	Paper_currency-accuracy=0.000000
2019-09-01 13:09:26,388 [INFO]  Epoch[10] Train-cross-entropy=1.757995
2019-09-01 13:09:26,390 [INFO]  Epoch[10] Train-Paper_currency-accuracy=0.000000
2019-09-01 13:09:26,391 [INFO]  Epoch[10] Time cost=0.537
2019-09-01 13:09:26,394 [INFO]  Saved checkpoint to "model/Paper_currency_imputer/model-0010.params"
2019-09-01 13:09:26,435 [INFO]  Epoch[10] Validation-cross-entropy=3.165135
2019-09-01 13:09:26,437 [INFO]  Epoch[10] Validation-Paper_currency-accuracy=0.000000
2019-09-01 13:09:26,657 [INFO]  Epoch[11] Batch [0-44]	Speed: 3294.95 samples/sec	cross-entropy=1.382078	Paper_currency-accuracy=0.000000
2019-09-01 13:09:26,853 [INFO]  Epoch[11] Train-cross-entropy=1.428163
2019-09-01 13:09:26,855 [INFO]  Epoch[11] Train-Paper_currency-accuracy=0.000000
2019-09-01 13:09:26,856 [INFO]  Epoch[11] Time cost=0.418
2019-09-01 13:09:26,859 [INFO]  Saved checkpoint to "model/Paper_currency_imputer/model-0011.params"
2019-09-01 13:09:26,900 [INFO]  Epoch[11] Validation-cross-entropy=2.928141
2019-09-01 13:09:26,901 [INFO]  Epoch[11] Validation-Paper_currency-accuracy=0.000000
2019-09-01 13:09:27,116 [INFO]  Epoch[12] Batch [0-44]	Speed: 3387.06 samples/sec	cross-entropy=1.419309	Paper_currency-accuracy=0.000000
2019-09-01 13:09:27,315 [INFO]  Epoch[12] Train-cross-entropy=1.936311
2019-09-01 13:09:27,317 [INFO]  Epoch[12] Train-Paper_currency-accuracy=0.000000
2019-09-01 13:09:27,318 [INFO]  Epoch[12] Time cost=0.415
2019-09-01 13:09:27,322 [INFO]  Saved checkpoint to "model/Paper_currency_imputer/model-0012.params"
2019-09-01 13:09:27,369 [INFO]  Epoch[12] Validation-cross-entropy=2.950758
2019-09-01 13:09:27,370 [INFO]  Epoch[12] Validation-Paper_currency-accuracy=0.000000
2019-09-01 13:09:27,586 [INFO]  Epoch[13] Batch [0-44]	Speed: 3385.06 samples/sec	cross-entropy=1.444533	Paper_currency-accuracy=0.000000
2019-09-01 13:09:27,801 [INFO]  Epoch[13] Train-cross-entropy=1.481897
2019-09-01 13:09:27,803 [INFO]  Epoch[13] Train-Paper_currency-accuracy=0.000000
2019-09-01 13:09:27,804 [INFO]  Epoch[13] Time cost=0.433
2019-09-01 13:09:27,808 [INFO]  Saved checkpoint to "model/Paper_currency_imputer/model-0013.params"
2019-09-01 13:09:27,848 [INFO]  Epoch[13] Validation-cross-entropy=2.898423
2019-09-01 13:09:27,850 [INFO]  Epoch[13] Validation-Paper_currency-accuracy=0.000000
2019-09-01 13:09:28,067 [INFO]  Epoch[14] Batch [0-44]	Speed: 3343.01 samples/sec	cross-entropy=1.263087	Paper_currency-accuracy=0.000000
2019-09-01 13:09:28,281 [INFO]  Epoch[14] Train-cross-entropy=1.320051
2019-09-01 13:09:28,282 [INFO]  Epoch[14] Train-Paper_currency-accuracy=0.000000
2019-09-01 13:09:28,284 [INFO]  Epoch[14] Time cost=0.432
2019-09-01 13:09:28,287 [INFO]  Saved checkpoint to "model/Paper_currency_imputer/model-0014.params"
2019-09-01 13:09:28,334 [INFO]  Epoch[14] Validation-cross-entropy=2.935181
2019-09-01 13:09:28,336 [INFO]  Epoch[14] Validation-Paper_currency-accuracy=0.000000
2019-09-01 13:09:28,575 [INFO]  Epoch[15] Batch [0-44]	Speed: 3039.30 samples/sec	cross-entropy=0.987247	Paper_currency-accuracy=0.000000
2019-09-01 13:09:28,778 [INFO]  Epoch[15] Train-cross-entropy=1.709104
2019-09-01 13:09:28,779 [INFO]  Epoch[15] Train-Paper_currency-accuracy=0.000000
2019-09-01 13:09:28,781 [INFO]  Epoch[15] Time cost=0.444
2019-09-01 13:09:28,785 [INFO]  Saved checkpoint to "model/Paper_currency_imputer/model-0015.params"
2019-09-01 13:09:28,829 [INFO]  Epoch[15] Validation-cross-entropy=8.491452
2019-09-01 13:09:28,831 [INFO]  Epoch[15] Validation-Paper_currency-accuracy=0.000000
2019-09-01 13:09:29,046 [INFO]  Epoch[16] Batch [0-44]	Speed: 3368.60 samples/sec	cross-entropy=2.630718	Paper_currency-accuracy=0.000000
2019-09-01 13:09:29,243 [INFO]  Epoch[16] Train-cross-entropy=3.891283
2019-09-01 13:09:29,245 [INFO]  Epoch[16] Train-Paper_currency-accuracy=0.000000
2019-09-01 13:09:29,246 [INFO]  Epoch[16] Time cost=0.414
2019-09-01 13:09:29,249 [INFO]  Saved checkpoint to "model/Paper_currency_imputer/model-0016.params"
2019-09-01 13:09:29,296 [INFO]  Epoch[16] Validation-cross-entropy=3.042005
2019-09-01 13:09:29,298 [INFO]  Epoch[16] Validation-Paper_currency-accuracy=0.000000
2019-09-01 13:09:29,530 [INFO]  Epoch[17] Batch [0-44]	Speed: 3147.24 samples/sec	cross-entropy=1.242187	Paper_currency-accuracy=0.000000
2019-09-01 13:09:29,750 [INFO]  Epoch[17] Train-cross-entropy=1.291335
2019-09-01 13:09:29,755 [INFO]  Epoch[17] Train-Paper_currency-accuracy=0.000000
2019-09-01 13:09:29,757 [INFO]  Epoch[17] Time cost=0.457
2019-09-01 13:09:29,761 [INFO]  Saved checkpoint to "model/Paper_currency_imputer/model-0017.params"
2019-09-01 13:09:29,805 [INFO]  Epoch[17] Validation-cross-entropy=2.363708
2019-09-01 13:09:29,807 [INFO]  Epoch[17] Validation-Paper_currency-accuracy=0.000000
2019-09-01 13:09:30,030 [INFO]  Epoch[18] Batch [0-44]	Speed: 3266.82 samples/sec	cross-entropy=0.874135	Paper_currency-accuracy=0.000000
2019-09-01 13:09:30,236 [INFO]  Epoch[18] Train-cross-entropy=0.926456
2019-09-01 13:09:30,238 [INFO]  Epoch[18] Train-Paper_currency-accuracy=0.000000
2019-09-01 13:09:30,240 [INFO]  Epoch[18] Time cost=0.431
2019-09-01 13:09:30,244 [INFO]  Saved checkpoint to "model/Paper_currency_imputer/model-0018.params"
2019-09-01 13:09:30,287 [INFO]  Epoch[18] Validation-cross-entropy=2.038296
2019-09-01 13:09:30,289 [INFO]  Epoch[18] Validation-Paper_currency-accuracy=0.000000
2019-09-01 13:09:30,502 [INFO]  Epoch[19] Batch [0-44]	Speed: 3406.42 samples/sec	cross-entropy=0.722463	Paper_currency-accuracy=0.000000
2019-09-01 13:09:30,723 [INFO]  Epoch[19] Train-cross-entropy=0.904392
2019-09-01 13:09:30,725 [INFO]  Epoch[19] Train-Paper_currency-accuracy=0.000000
2019-09-01 13:09:30,726 [INFO]  Epoch[19] Time cost=0.436
2019-09-01 13:09:30,729 [INFO]  Saved checkpoint to "model/Paper_currency_imputer/model-0019.params"
2019-09-01 13:09:30,771 [INFO]  Epoch[19] Validation-cross-entropy=1.987327
2019-09-01 13:09:30,772 [INFO]  Epoch[19] Validation-Paper_currency-accuracy=0.000000
2019-09-01 13:09:31,019 [INFO]  Epoch[20] Batch [0-44]	Speed: 2944.79 samples/sec	cross-entropy=0.709704	Paper_currency-accuracy=0.000000
2019-09-01 13:09:31,224 [INFO]  Epoch[20] Train-cross-entropy=0.805049
2019-09-01 13:09:31,226 [INFO]  Epoch[20] Train-Paper_currency-accuracy=0.000000
2019-09-01 13:09:31,227 [INFO]  Epoch[20] Time cost=0.453
2019-09-01 13:09:31,230 [INFO]  Saved checkpoint to "model/Paper_currency_imputer/model-0020.params"
2019-09-01 13:09:31,279 [INFO]  Epoch[20] Validation-cross-entropy=2.013564
2019-09-01 13:09:31,281 [INFO]  Epoch[20] Validation-Paper_currency-accuracy=0.000000
2019-09-01 13:09:31,502 [INFO]  Epoch[21] Batch [0-44]	Speed: 3283.98 samples/sec	cross-entropy=0.657738	Paper_currency-accuracy=0.000000
2019-09-01 13:09:31,728 [INFO]  Epoch[21] Train-cross-entropy=0.752017
2019-09-01 13:09:31,730 [INFO]  Epoch[21] Train-Paper_currency-accuracy=0.000000
2019-09-01 13:09:31,731 [INFO]  Epoch[21] Time cost=0.448
2019-09-01 13:09:31,735 [INFO]  Saved checkpoint to "model/Paper_currency_imputer/model-0021.params"
2019-09-01 13:09:31,774 [INFO]  Epoch[21] Validation-cross-entropy=1.960979
2019-09-01 13:09:31,776 [INFO]  Epoch[21] Validation-Paper_currency-accuracy=0.000000
2019-09-01 13:09:31,987 [INFO]  Epoch[22] Batch [0-44]	Speed: 3426.64 samples/sec	cross-entropy=0.596233	Paper_currency-accuracy=0.000000
2019-09-01 13:09:32,197 [INFO]  Epoch[22] Train-cross-entropy=0.699852
2019-09-01 13:09:32,198 [INFO]  Epoch[22] Train-Paper_currency-accuracy=0.000000
2019-09-01 13:09:32,200 [INFO]  Epoch[22] Time cost=0.423
2019-09-01 13:09:32,204 [INFO]  Saved checkpoint to "model/Paper_currency_imputer/model-0022.params"
2019-09-01 13:09:32,249 [INFO]  Epoch[22] Validation-cross-entropy=1.823019
2019-09-01 13:09:32,251 [INFO]  Epoch[22] Validation-Paper_currency-accuracy=0.000000
2019-09-01 13:09:32,472 [INFO]  Epoch[23] Batch [0-44]	Speed: 3288.14 samples/sec	cross-entropy=0.535343	Paper_currency-accuracy=0.000000
2019-09-01 13:09:32,675 [INFO]  Epoch[23] Train-cross-entropy=0.643807
2019-09-01 13:09:32,677 [INFO]  Epoch[23] Train-Paper_currency-accuracy=0.000000
2019-09-01 13:09:32,679 [INFO]  Epoch[23] Time cost=0.426
2019-09-01 13:09:32,682 [INFO]  Saved checkpoint to "model/Paper_currency_imputer/model-0023.params"
2019-09-01 13:09:32,728 [INFO]  Epoch[23] Validation-cross-entropy=1.907248
2019-09-01 13:09:32,730 [INFO]  Epoch[23] Validation-Paper_currency-accuracy=0.000000
2019-09-01 13:09:32,962 [INFO]  Epoch[24] Batch [0-44]	Speed: 3133.21 samples/sec	cross-entropy=0.554415	Paper_currency-accuracy=0.000000
2019-09-01 13:09:33,183 [INFO]  Epoch[24] Train-cross-entropy=0.634490
2019-09-01 13:09:33,185 [INFO]  Epoch[24] Train-Paper_currency-accuracy=0.000000
2019-09-01 13:09:33,186 [INFO]  Epoch[24] Time cost=0.454
2019-09-01 13:09:33,189 [INFO]  Saved checkpoint to "model/Paper_currency_imputer/model-0024.params"
2019-09-01 13:09:33,229 [INFO]  Epoch[24] Validation-cross-entropy=1.856260
2019-09-01 13:09:33,231 [INFO]  Epoch[24] Validation-Paper_currency-accuracy=0.000000
2019-09-01 13:09:33,493 [INFO]  Epoch[25] Batch [0-44]	Speed: 2762.46 samples/sec	cross-entropy=0.508611	Paper_currency-accuracy=0.000000
2019-09-01 13:09:33,750 [INFO]  Epoch[25] Train-cross-entropy=0.549223
2019-09-01 13:09:33,752 [INFO]  Epoch[25] Train-Paper_currency-accuracy=0.000000
2019-09-01 13:09:33,753 [INFO]  Epoch[25] Time cost=0.521
2019-09-01 13:09:33,756 [INFO]  Saved checkpoint to "model/Paper_currency_imputer/model-0025.params"
2019-09-01 13:09:33,800 [INFO]  Epoch[25] Validation-cross-entropy=1.819854
2019-09-01 13:09:33,802 [INFO]  Epoch[25] Validation-Paper_currency-accuracy=0.000000
2019-09-01 13:09:34,024 [INFO]  Epoch[26] Batch [0-44]	Speed: 3263.45 samples/sec	cross-entropy=0.469525	Paper_currency-accuracy=0.000000
2019-09-01 13:09:34,232 [INFO]  Epoch[26] Train-cross-entropy=0.530904
2019-09-01 13:09:34,233 [INFO]  Epoch[26] Train-Paper_currency-accuracy=0.000000
2019-09-01 13:09:34,235 [INFO]  Epoch[26] Time cost=0.432
2019-09-01 13:09:34,238 [INFO]  Saved checkpoint to "model/Paper_currency_imputer/model-0026.params"
2019-09-01 13:09:34,285 [INFO]  Epoch[26] Validation-cross-entropy=1.796811
2019-09-01 13:09:34,286 [INFO]  Epoch[26] Validation-Paper_currency-accuracy=0.000000
2019-09-01 13:09:34,508 [INFO]  Epoch[27] Batch [0-44]	Speed: 3283.52 samples/sec	cross-entropy=0.407360	Paper_currency-accuracy=0.000000
2019-09-01 13:09:34,720 [INFO]  Epoch[27] Train-cross-entropy=0.533587
2019-09-01 13:09:34,722 [INFO]  Epoch[27] Train-Paper_currency-accuracy=0.000000
2019-09-01 13:09:34,723 [INFO]  Epoch[27] Time cost=0.435
2019-09-01 13:09:34,728 [INFO]  Saved checkpoint to "model/Paper_currency_imputer/model-0027.params"
2019-09-01 13:09:34,778 [INFO]  Epoch[27] Validation-cross-entropy=1.669986
2019-09-01 13:09:34,784 [INFO]  Epoch[27] Validation-Paper_currency-accuracy=0.000000
2019-09-01 13:09:35,074 [INFO]  Epoch[28] Batch [0-44]	Speed: 2501.42 samples/sec	cross-entropy=0.400088	Paper_currency-accuracy=0.000000
2019-09-01 13:09:35,275 [INFO]  Epoch[28] Train-cross-entropy=0.531931
2019-09-01 13:09:35,277 [INFO]  Epoch[28] Train-Paper_currency-accuracy=0.000000
2019-09-01 13:09:35,279 [INFO]  Epoch[28] Time cost=0.491
2019-09-01 13:09:35,282 [INFO]  Saved checkpoint to "model/Paper_currency_imputer/model-0028.params"
2019-09-01 13:09:35,326 [INFO]  Epoch[28] Validation-cross-entropy=1.725484
2019-09-01 13:09:35,328 [INFO]  Epoch[28] Validation-Paper_currency-accuracy=0.000000
2019-09-01 13:09:35,543 [INFO]  Epoch[29] Batch [0-44]	Speed: 3374.42 samples/sec	cross-entropy=0.412498	Paper_currency-accuracy=0.000000
2019-09-01 13:09:35,741 [INFO]  Epoch[29] Train-cross-entropy=0.554619
2019-09-01 13:09:35,743 [INFO]  Epoch[29] Train-Paper_currency-accuracy=0.000000
2019-09-01 13:09:35,744 [INFO]  Epoch[29] Time cost=0.415
2019-09-01 13:09:35,748 [INFO]  Saved checkpoint to "model/Paper_currency_imputer/model-0029.params"
2019-09-01 13:09:35,789 [INFO]  Epoch[29] Validation-cross-entropy=1.698768
2019-09-01 13:09:35,791 [INFO]  Epoch[29] Validation-Paper_currency-accuracy=0.000000
2019-09-01 13:09:36,025 [INFO]  Epoch[30] Batch [0-44]	Speed: 3098.75 samples/sec	cross-entropy=0.377785	Paper_currency-accuracy=0.000000
2019-09-01 13:09:36,275 [INFO]  Epoch[30] Train-cross-entropy=0.470007
2019-09-01 13:09:36,277 [INFO]  Epoch[30] Train-Paper_currency-accuracy=0.000000
2019-09-01 13:09:36,278 [INFO]  Epoch[30] Time cost=0.485
2019-09-01 13:09:36,282 [INFO]  Saved checkpoint to "model/Paper_currency_imputer/model-0030.params"
2019-09-01 13:09:36,334 [INFO]  Epoch[30] Validation-cross-entropy=1.591136
2019-09-01 13:09:36,335 [INFO]  Epoch[30] Validation-Paper_currency-accuracy=0.000000
2019-09-01 13:09:36,586 [INFO]  Epoch[31] Batch [0-44]	Speed: 2903.25 samples/sec	cross-entropy=0.327955	Paper_currency-accuracy=0.000000
2019-09-01 13:09:36,788 [INFO]  Epoch[31] Train-cross-entropy=0.453558
2019-09-01 13:09:36,790 [INFO]  Epoch[31] Train-Paper_currency-accuracy=0.000000
2019-09-01 13:09:36,791 [INFO]  Epoch[31] Time cost=0.454
2019-09-01 13:09:36,795 [INFO]  Saved checkpoint to "model/Paper_currency_imputer/model-0031.params"
2019-09-01 13:09:36,836 [INFO]  Epoch[31] Validation-cross-entropy=1.476252
2019-09-01 13:09:36,838 [INFO]  Epoch[31] Validation-Paper_currency-accuracy=0.000000
2019-09-01 13:09:37,052 [INFO]  Epoch[32] Batch [0-44]	Speed: 3373.65 samples/sec	cross-entropy=0.314062	Paper_currency-accuracy=0.000000
2019-09-01 13:09:37,261 [INFO]  Epoch[32] Train-cross-entropy=0.462043
2019-09-01 13:09:37,263 [INFO]  Epoch[32] Train-Paper_currency-accuracy=0.000000
2019-09-01 13:09:37,265 [INFO]  Epoch[32] Time cost=0.426
2019-09-01 13:09:37,268 [INFO]  Saved checkpoint to "model/Paper_currency_imputer/model-0032.params"
2019-09-01 13:09:37,309 [INFO]  Epoch[32] Validation-cross-entropy=1.407311
2019-09-01 13:09:37,311 [INFO]  Epoch[32] Validation-Paper_currency-accuracy=0.000000
2019-09-01 13:09:37,546 [INFO]  Epoch[33] Batch [0-44]	Speed: 3077.86 samples/sec	cross-entropy=0.310233	Paper_currency-accuracy=0.000000
2019-09-01 13:09:37,744 [INFO]  Epoch[33] Train-cross-entropy=0.501358
2019-09-01 13:09:37,745 [INFO]  Epoch[33] Train-Paper_currency-accuracy=0.000000
2019-09-01 13:09:37,747 [INFO]  Epoch[33] Time cost=0.435
2019-09-01 13:09:37,750 [INFO]  Saved checkpoint to "model/Paper_currency_imputer/model-0033.params"
2019-09-01 13:09:37,806 [INFO]  Epoch[33] Validation-cross-entropy=1.475637
2019-09-01 13:09:37,807 [INFO]  Epoch[33] Validation-Paper_currency-accuracy=0.000000
2019-09-01 13:09:38,035 [INFO]  Epoch[34] Batch [0-44]	Speed: 3195.33 samples/sec	cross-entropy=0.291053	Paper_currency-accuracy=0.000000
2019-09-01 13:09:38,234 [INFO]  Epoch[34] Train-cross-entropy=0.495294
2019-09-01 13:09:38,235 [INFO]  Epoch[34] Train-Paper_currency-accuracy=0.000000
2019-09-01 13:09:38,236 [INFO]  Epoch[34] Time cost=0.428
2019-09-01 13:09:38,240 [INFO]  Saved checkpoint to "model/Paper_currency_imputer/model-0034.params"
2019-09-01 13:09:38,281 [INFO]  Epoch[34] Validation-cross-entropy=1.378374
2019-09-01 13:09:38,283 [INFO]  Epoch[34] Validation-Paper_currency-accuracy=0.000000
2019-09-01 13:09:38,521 [INFO]  Epoch[35] Batch [0-44]	Speed: 3054.62 samples/sec	cross-entropy=0.338660	Paper_currency-accuracy=0.000000
2019-09-01 13:09:38,717 [INFO]  Epoch[35] Train-cross-entropy=0.511414
2019-09-01 13:09:38,719 [INFO]  Epoch[35] Train-Paper_currency-accuracy=0.000000
2019-09-01 13:09:38,720 [INFO]  Epoch[35] Time cost=0.436
2019-09-01 13:09:38,723 [INFO]  Saved checkpoint to "model/Paper_currency_imputer/model-0035.params"
2019-09-01 13:09:38,775 [INFO]  Epoch[35] Validation-cross-entropy=1.417167
2019-09-01 13:09:38,777 [INFO]  Epoch[35] Validation-Paper_currency-accuracy=0.000000
2019-09-01 13:09:38,992 [INFO]  Epoch[36] Batch [0-44]	Speed: 3399.28 samples/sec	cross-entropy=0.284982	Paper_currency-accuracy=0.000000
2019-09-01 13:09:39,188 [INFO]  Epoch[36] Train-cross-entropy=0.369384
2019-09-01 13:09:39,190 [INFO]  Epoch[36] Train-Paper_currency-accuracy=0.000000
2019-09-01 13:09:39,191 [INFO]  Epoch[36] Time cost=0.413
2019-09-01 13:09:39,194 [INFO]  Saved checkpoint to "model/Paper_currency_imputer/model-0036.params"
2019-09-01 13:09:39,242 [INFO]  Epoch[36] Validation-cross-entropy=1.285694
2019-09-01 13:09:39,243 [INFO]  Epoch[36] Validation-Paper_currency-accuracy=0.000000
2019-09-01 13:09:39,499 [INFO]  Epoch[37] Batch [0-44]	Speed: 2842.71 samples/sec	cross-entropy=0.246313	Paper_currency-accuracy=0.000000
2019-09-01 13:09:39,695 [INFO]  Epoch[37] Train-cross-entropy=0.393694
2019-09-01 13:09:39,697 [INFO]  Epoch[37] Train-Paper_currency-accuracy=0.000000
2019-09-01 13:09:39,698 [INFO]  Epoch[37] Time cost=0.454
2019-09-01 13:09:39,702 [INFO]  Saved checkpoint to "model/Paper_currency_imputer/model-0037.params"
2019-09-01 13:09:39,742 [INFO]  Epoch[37] Validation-cross-entropy=1.204105
2019-09-01 13:09:39,744 [INFO]  Epoch[37] Validation-Paper_currency-accuracy=0.000000
2019-09-01 13:09:39,956 [INFO]  Epoch[38] Batch [0-44]	Speed: 3420.01 samples/sec	cross-entropy=0.211728	Paper_currency-accuracy=0.000000
2019-09-01 13:09:40,173 [INFO]  Epoch[38] Train-cross-entropy=0.427529
2019-09-01 13:09:40,174 [INFO]  Epoch[38] Train-Paper_currency-accuracy=0.000000
2019-09-01 13:09:40,176 [INFO]  Epoch[38] Time cost=0.430
2019-09-01 13:09:40,179 [INFO]  Saved checkpoint to "model/Paper_currency_imputer/model-0038.params"
2019-09-01 13:09:40,226 [INFO]  Epoch[38] Validation-cross-entropy=2.409841
2019-09-01 13:09:40,227 [INFO]  Epoch[38] Validation-Paper_currency-accuracy=0.000000
2019-09-01 13:09:40,470 [INFO]  Epoch[39] Batch [0-44]	Speed: 2992.55 samples/sec	cross-entropy=0.528166	Paper_currency-accuracy=0.000000
2019-09-01 13:09:40,679 [INFO]  Epoch[39] Train-cross-entropy=0.399310
2019-09-01 13:09:40,680 [INFO]  Epoch[39] Train-Paper_currency-accuracy=0.000000
2019-09-01 13:09:40,682 [INFO]  Epoch[39] Time cost=0.453
2019-09-01 13:09:40,685 [INFO]  Saved checkpoint to "model/Paper_currency_imputer/model-0039.params"
2019-09-01 13:09:40,748 [INFO]  Epoch[39] Validation-cross-entropy=1.457987
2019-09-01 13:09:40,750 [INFO]  Epoch[39] Validation-Paper_currency-accuracy=0.000000
2019-09-01 13:09:41,039 [INFO]  Epoch[40] Batch [0-44]	Speed: 2551.61 samples/sec	cross-entropy=0.301291	Paper_currency-accuracy=0.000000
2019-09-01 13:09:41,264 [INFO]  Epoch[40] Train-cross-entropy=0.373949
2019-09-01 13:09:41,266 [INFO]  Epoch[40] Train-Paper_currency-accuracy=0.000000
2019-09-01 13:09:41,268 [INFO]  Epoch[40] Time cost=0.514
2019-09-01 13:09:41,272 [INFO]  Saved checkpoint to "model/Paper_currency_imputer/model-0040.params"
2019-09-01 13:09:41,320 [INFO]  Epoch[40] Validation-cross-entropy=1.135626
2019-09-01 13:09:41,322 [INFO]  Epoch[40] Validation-Paper_currency-accuracy=0.000000
2019-09-01 13:09:41,556 [INFO]  Epoch[41] Batch [0-44]	Speed: 3096.23 samples/sec	cross-entropy=0.248315	Paper_currency-accuracy=0.000000
2019-09-01 13:09:41,761 [INFO]  Epoch[41] Train-cross-entropy=0.353733
2019-09-01 13:09:41,762 [INFO]  Epoch[41] Train-Paper_currency-accuracy=0.000000
2019-09-01 13:09:41,764 [INFO]  Epoch[41] Time cost=0.440
2019-09-01 13:09:41,767 [INFO]  Saved checkpoint to "model/Paper_currency_imputer/model-0041.params"
2019-09-01 13:09:41,819 [INFO]  Epoch[41] Validation-cross-entropy=1.348273
2019-09-01 13:09:41,820 [INFO]  Epoch[41] Validation-Paper_currency-accuracy=0.000000
2019-09-01 13:09:42,044 [INFO]  Epoch[42] Batch [0-44]	Speed: 3258.56 samples/sec	cross-entropy=0.239624	Paper_currency-accuracy=0.000000
2019-09-01 13:09:42,243 [INFO]  Epoch[42] Train-cross-entropy=0.550196
2019-09-01 13:09:42,245 [INFO]  Epoch[42] Train-Paper_currency-accuracy=0.000000
2019-09-01 13:09:42,247 [INFO]  Epoch[42] Time cost=0.425
2019-09-01 13:09:42,250 [INFO]  Saved checkpoint to "model/Paper_currency_imputer/model-0042.params"
2019-09-01 13:09:42,294 [INFO]  Epoch[42] Validation-cross-entropy=1.561941
2019-09-01 13:09:42,296 [INFO]  Epoch[42] Validation-Paper_currency-accuracy=0.000000
2019-09-01 13:09:42,528 [INFO]  Epoch[43] Batch [0-44]	Speed: 3124.50 samples/sec	cross-entropy=0.382615	Paper_currency-accuracy=0.000000
2019-09-01 13:09:42,725 [INFO]  Epoch[43] Train-cross-entropy=0.494625
2019-09-01 13:09:42,727 [INFO]  Epoch[43] Train-Paper_currency-accuracy=0.000000
2019-09-01 13:09:42,728 [INFO]  Epoch[43] Time cost=0.431
2019-09-01 13:09:42,731 [INFO]  Saved checkpoint to "model/Paper_currency_imputer/model-0043.params"
2019-09-01 13:09:42,771 [INFO]  Epoch[43] Validation-cross-entropy=1.609190
2019-09-01 13:09:42,773 [INFO]  Epoch[43] Validation-Paper_currency-accuracy=0.000000
2019-09-01 13:09:42,993 [INFO]  Epoch[44] Batch [0-44]	Speed: 3305.51 samples/sec	cross-entropy=0.444519	Paper_currency-accuracy=0.000000
2019-09-01 13:09:43,191 [INFO]  Epoch[44] Train-cross-entropy=0.471423
2019-09-01 13:09:43,193 [INFO]  Epoch[44] Train-Paper_currency-accuracy=0.000000
2019-09-01 13:09:43,194 [INFO]  Epoch[44] Time cost=0.419
2019-09-01 13:09:43,197 [INFO]  Saved checkpoint to "model/Paper_currency_imputer/model-0044.params"
2019-09-01 13:09:43,250 [INFO]  Epoch[44] Validation-cross-entropy=1.410610
2019-09-01 13:09:43,252 [INFO]  Epoch[44] Validation-Paper_currency-accuracy=0.000000
2019-09-01 13:09:43,464 [INFO]  Epoch[45] Batch [0-44]	Speed: 3421.32 samples/sec	cross-entropy=0.341438	Paper_currency-accuracy=0.000000
2019-09-01 13:09:43,681 [INFO]  Epoch[45] Train-cross-entropy=0.334651
2019-09-01 13:09:43,682 [INFO]  Epoch[45] Train-Paper_currency-accuracy=0.000000
2019-09-01 13:09:43,684 [INFO]  Epoch[45] Time cost=0.430
2019-09-01 13:09:43,687 [INFO]  Saved checkpoint to "model/Paper_currency_imputer/model-0045.params"
2019-09-01 13:09:43,731 [INFO]  No improvement detected for 5 epochs compared to 1.1356263361871242 last error obtained: 1.1556389831006526, stopping here
2019-09-01 13:09:43,734 [INFO]  
========== done (22.990233659744263 s) fit model
2019-09-01 13:09:47,345 [INFO]  
========== start: fit model
2019-09-01 13:09:47,347 [WARNING]  Already bound, ignoring bind()
2019-09-01 13:09:47,543 [INFO]  Epoch[0] Batch [0-29]	Speed: 2501.67 samples/sec	cross-entropy=6.624440	Precious_metals-accuracy=0.000000
2019-09-01 13:09:47,708 [INFO]  Epoch[0] Train-cross-entropy=2.898569
2019-09-01 13:09:47,710 [INFO]  Epoch[0] Train-Precious_metals-accuracy=0.000000
2019-09-01 13:09:47,711 [INFO]  Epoch[0] Time cost=0.361
2019-09-01 13:09:47,714 [INFO]  Saved checkpoint to "model/Precious_metals_imputer/model-0000.params"
2019-09-01 13:09:47,747 [INFO]  Epoch[0] Validation-cross-entropy=1.784752
2019-09-01 13:09:47,749 [INFO]  Epoch[0] Validation-Precious_metals-accuracy=0.000000
2019-09-01 13:09:47,901 [INFO]  Epoch[1] Batch [0-29]	Speed: 3182.78 samples/sec	cross-entropy=1.712399	Precious_metals-accuracy=0.000000
2019-09-01 13:09:48,056 [INFO]  Epoch[1] Train-cross-entropy=0.980151
2019-09-01 13:09:48,057 [INFO]  Epoch[1] Train-Precious_metals-accuracy=0.000000
2019-09-01 13:09:48,059 [INFO]  Epoch[1] Time cost=0.308
2019-09-01 13:09:48,062 [INFO]  Saved checkpoint to "model/Precious_metals_imputer/model-0001.params"
2019-09-01 13:09:48,102 [INFO]  Epoch[1] Validation-cross-entropy=0.973348
2019-09-01 13:09:48,104 [INFO]  Epoch[1] Validation-Precious_metals-accuracy=0.000000
2019-09-01 13:09:48,262 [INFO]  Epoch[2] Batch [0-29]	Speed: 3079.81 samples/sec	cross-entropy=0.748264	Precious_metals-accuracy=0.000000
2019-09-01 13:09:48,399 [INFO]  Epoch[2] Train-cross-entropy=0.557334
2019-09-01 13:09:48,401 [INFO]  Epoch[2] Train-Precious_metals-accuracy=0.000000
2019-09-01 13:09:48,403 [INFO]  Epoch[2] Time cost=0.298
2019-09-01 13:09:48,407 [INFO]  Saved checkpoint to "model/Precious_metals_imputer/model-0002.params"
2019-09-01 13:09:48,444 [INFO]  Epoch[2] Validation-cross-entropy=0.776471
2019-09-01 13:09:48,446 [INFO]  Epoch[2] Validation-Precious_metals-accuracy=0.000000
2019-09-01 13:09:48,619 [INFO]  Epoch[3] Batch [0-29]	Speed: 2809.91 samples/sec	cross-entropy=0.517658	Precious_metals-accuracy=0.000000
2019-09-01 13:09:48,776 [INFO]  Epoch[3] Train-cross-entropy=0.372340
2019-09-01 13:09:48,778 [INFO]  Epoch[3] Train-Precious_metals-accuracy=0.000000
2019-09-01 13:09:48,780 [INFO]  Epoch[3] Time cost=0.333
2019-09-01 13:09:48,784 [INFO]  Saved checkpoint to "model/Precious_metals_imputer/model-0003.params"
2019-09-01 13:09:48,817 [INFO]  Epoch[3] Validation-cross-entropy=0.455120
2019-09-01 13:09:48,819 [INFO]  Epoch[3] Validation-Precious_metals-accuracy=0.000000
2019-09-01 13:09:48,964 [INFO]  Epoch[4] Batch [0-29]	Speed: 3366.79 samples/sec	cross-entropy=0.269469	Precious_metals-accuracy=0.000000
2019-09-01 13:09:49,115 [INFO]  Epoch[4] Train-cross-entropy=0.285642
2019-09-01 13:09:49,117 [INFO]  Epoch[4] Train-Precious_metals-accuracy=0.000000
2019-09-01 13:09:49,119 [INFO]  Epoch[4] Time cost=0.297
2019-09-01 13:09:49,122 [INFO]  Saved checkpoint to "model/Precious_metals_imputer/model-0004.params"
2019-09-01 13:09:49,158 [INFO]  Epoch[4] Validation-cross-entropy=0.287543
2019-09-01 13:09:49,160 [INFO]  Epoch[4] Validation-Precious_metals-accuracy=0.000000
2019-09-01 13:09:49,309 [INFO]  Epoch[5] Batch [0-29]	Speed: 3245.80 samples/sec	cross-entropy=0.412438	Precious_metals-accuracy=0.000000
2019-09-01 13:09:49,471 [INFO]  Epoch[5] Train-cross-entropy=0.320440
2019-09-01 13:09:49,474 [INFO]  Epoch[5] Train-Precious_metals-accuracy=0.000000
2019-09-01 13:09:49,477 [INFO]  Epoch[5] Time cost=0.316
2019-09-01 13:09:49,481 [INFO]  Saved checkpoint to "model/Precious_metals_imputer/model-0005.params"
2019-09-01 13:09:49,517 [INFO]  Epoch[5] Validation-cross-entropy=0.233102
2019-09-01 13:09:49,520 [INFO]  Epoch[5] Validation-Precious_metals-accuracy=0.000000
2019-09-01 13:09:49,683 [INFO]  Epoch[6] Batch [0-29]	Speed: 3010.69 samples/sec	cross-entropy=0.200107	Precious_metals-accuracy=0.000000
2019-09-01 13:09:49,812 [INFO]  Epoch[6] Train-cross-entropy=0.157155
2019-09-01 13:09:49,814 [INFO]  Epoch[6] Train-Precious_metals-accuracy=0.000000
2019-09-01 13:09:49,815 [INFO]  Epoch[6] Time cost=0.293
2019-09-01 13:09:49,819 [INFO]  Saved checkpoint to "model/Precious_metals_imputer/model-0006.params"
2019-09-01 13:09:49,851 [INFO]  Epoch[6] Validation-cross-entropy=0.165433
2019-09-01 13:09:49,852 [INFO]  Epoch[6] Validation-Precious_metals-accuracy=0.000000
2019-09-01 13:09:50,006 [INFO]  Epoch[7] Batch [0-29]	Speed: 3146.95 samples/sec	cross-entropy=0.125862	Precious_metals-accuracy=0.000000
2019-09-01 13:09:50,140 [INFO]  Epoch[7] Train-cross-entropy=0.106120
2019-09-01 13:09:50,142 [INFO]  Epoch[7] Train-Precious_metals-accuracy=0.000000
2019-09-01 13:09:50,143 [INFO]  Epoch[7] Time cost=0.289
2019-09-01 13:09:50,146 [INFO]  Saved checkpoint to "model/Precious_metals_imputer/model-0007.params"
2019-09-01 13:09:50,178 [INFO]  Epoch[7] Validation-cross-entropy=0.126581
2019-09-01 13:09:50,179 [INFO]  Epoch[7] Validation-Precious_metals-accuracy=0.000000
2019-09-01 13:09:50,331 [INFO]  Epoch[8] Batch [0-29]	Speed: 3236.36 samples/sec	cross-entropy=0.101744	Precious_metals-accuracy=0.000000
2019-09-01 13:09:50,468 [INFO]  Epoch[8] Train-cross-entropy=0.072629
2019-09-01 13:09:50,469 [INFO]  Epoch[8] Train-Precious_metals-accuracy=0.000000
2019-09-01 13:09:50,471 [INFO]  Epoch[8] Time cost=0.290
2019-09-01 13:09:50,474 [INFO]  Saved checkpoint to "model/Precious_metals_imputer/model-0008.params"
2019-09-01 13:09:50,503 [INFO]  Epoch[8] Validation-cross-entropy=0.075041
2019-09-01 13:09:50,505 [INFO]  Epoch[8] Validation-Precious_metals-accuracy=0.000000
2019-09-01 13:09:50,682 [INFO]  Epoch[9] Batch [0-29]	Speed: 2717.72 samples/sec	cross-entropy=0.068954	Precious_metals-accuracy=0.000000
2019-09-01 13:09:50,829 [INFO]  Epoch[9] Train-cross-entropy=0.063583
2019-09-01 13:09:50,834 [INFO]  Epoch[9] Train-Precious_metals-accuracy=0.000000
2019-09-01 13:09:50,835 [INFO]  Epoch[9] Time cost=0.329
2019-09-01 13:09:50,838 [INFO]  Saved checkpoint to "model/Precious_metals_imputer/model-0009.params"
2019-09-01 13:09:50,870 [INFO]  Epoch[9] Validation-cross-entropy=0.072532
2019-09-01 13:09:50,871 [INFO]  Epoch[9] Validation-Precious_metals-accuracy=0.000000
2019-09-01 13:09:51,030 [INFO]  Epoch[10] Batch [0-29]	Speed: 3085.30 samples/sec	cross-entropy=0.071486	Precious_metals-accuracy=0.000000
2019-09-01 13:09:51,159 [INFO]  Epoch[10] Train-cross-entropy=0.102217
2019-09-01 13:09:51,161 [INFO]  Epoch[10] Train-Precious_metals-accuracy=0.000000
2019-09-01 13:09:51,162 [INFO]  Epoch[10] Time cost=0.289
2019-09-01 13:09:51,165 [INFO]  Saved checkpoint to "model/Precious_metals_imputer/model-0010.params"
2019-09-01 13:09:51,194 [INFO]  Epoch[10] Validation-cross-entropy=0.069369
2019-09-01 13:09:51,196 [INFO]  Epoch[10] Validation-Precious_metals-accuracy=0.000000
2019-09-01 13:09:51,392 [INFO]  Epoch[11] Batch [0-29]	Speed: 2441.74 samples/sec	cross-entropy=0.071064	Precious_metals-accuracy=0.000000
2019-09-01 13:09:51,525 [INFO]  Epoch[11] Train-cross-entropy=0.107667
2019-09-01 13:09:51,527 [INFO]  Epoch[11] Train-Precious_metals-accuracy=0.000000
2019-09-01 13:09:51,528 [INFO]  Epoch[11] Time cost=0.331
2019-09-01 13:09:51,533 [INFO]  Saved checkpoint to "model/Precious_metals_imputer/model-0011.params"
2019-09-01 13:09:51,581 [INFO]  Epoch[11] Validation-cross-entropy=0.079469
2019-09-01 13:09:51,583 [INFO]  Epoch[11] Validation-Precious_metals-accuracy=0.000000
2019-09-01 13:09:51,753 [INFO]  Epoch[12] Batch [0-29]	Speed: 2860.79 samples/sec	cross-entropy=0.072767	Precious_metals-accuracy=0.000000
2019-09-01 13:09:51,897 [INFO]  Epoch[12] Train-cross-entropy=0.058607
2019-09-01 13:09:51,899 [INFO]  Epoch[12] Train-Precious_metals-accuracy=0.000000
2019-09-01 13:09:51,900 [INFO]  Epoch[12] Time cost=0.316
2019-09-01 13:09:51,903 [INFO]  Saved checkpoint to "model/Precious_metals_imputer/model-0012.params"
2019-09-01 13:09:51,933 [INFO]  Epoch[12] Validation-cross-entropy=0.102547
2019-09-01 13:09:51,934 [INFO]  Epoch[12] Validation-Precious_metals-accuracy=0.000000
2019-09-01 13:09:52,101 [INFO]  Epoch[13] Batch [0-29]	Speed: 2890.43 samples/sec	cross-entropy=0.064798	Precious_metals-accuracy=0.000000
2019-09-01 13:09:52,245 [INFO]  Epoch[13] Train-cross-entropy=0.099074
2019-09-01 13:09:52,247 [INFO]  Epoch[13] Train-Precious_metals-accuracy=0.000000
2019-09-01 13:09:52,248 [INFO]  Epoch[13] Time cost=0.313
2019-09-01 13:09:52,252 [INFO]  Saved checkpoint to "model/Precious_metals_imputer/model-0013.params"
2019-09-01 13:09:52,289 [INFO]  Epoch[13] Validation-cross-entropy=0.194886
2019-09-01 13:09:52,291 [INFO]  Epoch[13] Validation-Precious_metals-accuracy=0.000000
2019-09-01 13:09:52,438 [INFO]  Epoch[14] Batch [0-29]	Speed: 3282.33 samples/sec	cross-entropy=0.125197	Precious_metals-accuracy=0.000000
2019-09-01 13:09:52,570 [INFO]  Epoch[14] Train-cross-entropy=0.154526
2019-09-01 13:09:52,572 [INFO]  Epoch[14] Train-Precious_metals-accuracy=0.000000
2019-09-01 13:09:52,574 [INFO]  Epoch[14] Time cost=0.281
2019-09-01 13:09:52,577 [INFO]  Saved checkpoint to "model/Precious_metals_imputer/model-0014.params"
2019-09-01 13:09:52,610 [INFO]  No improvement detected for 5 epochs compared to 0.07253242417105607 last error obtained: 0.17499686351844243, stopping here
2019-09-01 13:09:52,611 [INFO]  
========== done (5.2658586502075195 s) fit model
2019-09-01 13:09:54,517 [INFO]  CategoricalEncoder for column Store_of_wealth                                found only 2 occurrences of value warehouse
2019-09-01 13:09:57,392 [WARNING]  Test set does not contain any ocurrences of values [warehouse] in column [Store_of_wealth], consider using a more representative test set.
2019-09-01 13:09:57,397 [INFO]  
========== start: fit model
2019-09-01 13:09:57,398 [WARNING]  Already bound, ignoring bind()
2019-09-01 13:09:57,585 [INFO]  Epoch[0] Batch [0-30]	Speed: 2703.20 samples/sec	cross-entropy=0.620973	Store_of_wealth-accuracy=0.747984
2019-09-01 13:09:57,770 [INFO]  Epoch[0] Train-cross-entropy=0.312904
2019-09-01 13:09:57,771 [INFO]  Epoch[0] Train-Store_of_wealth-accuracy=0.879310
2019-09-01 13:09:57,773 [INFO]  Epoch[0] Time cost=0.372
2019-09-01 13:09:57,777 [INFO]  Saved checkpoint to "model/Store_of_wealth_imputer/model-0000.params"
2019-09-01 13:09:57,812 [INFO]  Epoch[0] Validation-cross-entropy=0.221262
2019-09-01 13:09:57,814 [INFO]  Epoch[0] Validation-Store_of_wealth-accuracy=0.937500
2019-09-01 13:09:58,036 [INFO]  Epoch[1] Batch [0-30]	Speed: 2307.95 samples/sec	cross-entropy=0.205843	Store_of_wealth-accuracy=0.921371
2019-09-01 13:09:58,267 [INFO]  Epoch[1] Train-cross-entropy=0.124761
2019-09-01 13:09:58,270 [INFO]  Epoch[1] Train-Store_of_wealth-accuracy=0.961207
2019-09-01 13:09:58,272 [INFO]  Epoch[1] Time cost=0.455
2019-09-01 13:09:58,276 [INFO]  Saved checkpoint to "model/Store_of_wealth_imputer/model-0001.params"
2019-09-01 13:09:58,328 [INFO]  Epoch[1] Validation-cross-entropy=0.109983
2019-09-01 13:09:58,330 [INFO]  Epoch[1] Validation-Store_of_wealth-accuracy=0.991071
2019-09-01 13:09:58,555 [INFO]  Epoch[2] Batch [0-30]	Speed: 2237.69 samples/sec	cross-entropy=0.095583	Store_of_wealth-accuracy=0.965726
2019-09-01 13:09:58,799 [INFO]  Epoch[2] Train-cross-entropy=0.066781
2019-09-01 13:09:58,801 [INFO]  Epoch[2] Train-Store_of_wealth-accuracy=0.982759
2019-09-01 13:09:58,802 [INFO]  Epoch[2] Time cost=0.471
2019-09-01 13:09:58,807 [INFO]  Saved checkpoint to "model/Store_of_wealth_imputer/model-0002.params"
2019-09-01 13:09:58,841 [INFO]  Epoch[2] Validation-cross-entropy=0.060989
2019-09-01 13:09:58,843 [INFO]  Epoch[2] Validation-Store_of_wealth-accuracy=0.991071
2019-09-01 13:09:59,025 [INFO]  Epoch[3] Batch [0-30]	Speed: 2747.67 samples/sec	cross-entropy=0.053425	Store_of_wealth-accuracy=0.985887
2019-09-01 13:09:59,206 [INFO]  Epoch[3] Train-cross-entropy=0.038197
2019-09-01 13:09:59,207 [INFO]  Epoch[3] Train-Store_of_wealth-accuracy=0.993534
2019-09-01 13:09:59,209 [INFO]  Epoch[3] Time cost=0.364
2019-09-01 13:09:59,213 [INFO]  Saved checkpoint to "model/Store_of_wealth_imputer/model-0003.params"
2019-09-01 13:09:59,247 [INFO]  Epoch[3] Validation-cross-entropy=0.030079
2019-09-01 13:09:59,248 [INFO]  Epoch[3] Validation-Store_of_wealth-accuracy=0.991071
2019-09-01 13:09:59,455 [INFO]  Epoch[4] Batch [0-30]	Speed: 2413.10 samples/sec	cross-entropy=0.030052	Store_of_wealth-accuracy=0.991935
2019-09-01 13:09:59,630 [INFO]  Epoch[4] Train-cross-entropy=0.021685
2019-09-01 13:09:59,632 [INFO]  Epoch[4] Train-Store_of_wealth-accuracy=0.995690
2019-09-01 13:09:59,634 [INFO]  Epoch[4] Time cost=0.384
2019-09-01 13:09:59,638 [INFO]  Saved checkpoint to "model/Store_of_wealth_imputer/model-0004.params"
2019-09-01 13:09:59,671 [INFO]  Epoch[4] Validation-cross-entropy=0.014581
2019-09-01 13:09:59,673 [INFO]  Epoch[4] Validation-Store_of_wealth-accuracy=1.000000
2019-09-01 13:09:59,853 [INFO]  Epoch[5] Batch [0-30]	Speed: 2765.42 samples/sec	cross-entropy=0.016630	Store_of_wealth-accuracy=0.997984
2019-09-01 13:10:00,028 [INFO]  Epoch[5] Train-cross-entropy=0.010354
2019-09-01 13:10:00,029 [INFO]  Epoch[5] Train-Store_of_wealth-accuracy=0.997845
2019-09-01 13:10:00,031 [INFO]  Epoch[5] Time cost=0.357
2019-09-01 13:10:00,035 [INFO]  Saved checkpoint to "model/Store_of_wealth_imputer/model-0005.params"
2019-09-01 13:10:00,069 [INFO]  Epoch[5] Validation-cross-entropy=0.008963
2019-09-01 13:10:00,071 [INFO]  Epoch[5] Validation-Store_of_wealth-accuracy=1.000000
2019-09-01 13:10:00,256 [INFO]  Epoch[6] Batch [0-30]	Speed: 2699.77 samples/sec	cross-entropy=0.008178	Store_of_wealth-accuracy=1.000000
2019-09-01 13:10:00,436 [INFO]  Epoch[6] Train-cross-entropy=0.006558
2019-09-01 13:10:00,438 [INFO]  Epoch[6] Train-Store_of_wealth-accuracy=1.000000
2019-09-01 13:10:00,439 [INFO]  Epoch[6] Time cost=0.367
2019-09-01 13:10:00,445 [INFO]  Saved checkpoint to "model/Store_of_wealth_imputer/model-0006.params"
2019-09-01 13:10:00,479 [INFO]  Epoch[6] Validation-cross-entropy=0.004782
2019-09-01 13:10:00,481 [INFO]  Epoch[6] Validation-Store_of_wealth-accuracy=1.000000
2019-09-01 13:10:00,665 [INFO]  Epoch[7] Batch [0-30]	Speed: 2723.05 samples/sec	cross-entropy=0.004978	Store_of_wealth-accuracy=1.000000
2019-09-01 13:10:00,844 [INFO]  Epoch[7] Train-cross-entropy=0.004012
2019-09-01 13:10:00,846 [INFO]  Epoch[7] Train-Store_of_wealth-accuracy=1.000000
2019-09-01 13:10:00,847 [INFO]  Epoch[7] Time cost=0.365
2019-09-01 13:10:00,852 [INFO]  Saved checkpoint to "model/Store_of_wealth_imputer/model-0007.params"
2019-09-01 13:10:00,887 [INFO]  Epoch[7] Validation-cross-entropy=0.003598
2019-09-01 13:10:00,889 [INFO]  Epoch[7] Validation-Store_of_wealth-accuracy=1.000000
2019-09-01 13:10:01,079 [INFO]  Epoch[8] Batch [0-30]	Speed: 2620.97 samples/sec	cross-entropy=0.003338	Store_of_wealth-accuracy=1.000000
2019-09-01 13:10:01,253 [INFO]  Epoch[8] Train-cross-entropy=0.002941
2019-09-01 13:10:01,255 [INFO]  Epoch[8] Train-Store_of_wealth-accuracy=1.000000
2019-09-01 13:10:01,257 [INFO]  Epoch[8] Time cost=0.366
2019-09-01 13:10:01,262 [INFO]  Saved checkpoint to "model/Store_of_wealth_imputer/model-0008.params"
2019-09-01 13:10:01,296 [INFO]  Epoch[8] Validation-cross-entropy=0.002623
2019-09-01 13:10:01,298 [INFO]  Epoch[8] Validation-Store_of_wealth-accuracy=1.000000
2019-09-01 13:10:01,484 [INFO]  Epoch[9] Batch [0-30]	Speed: 2694.80 samples/sec	cross-entropy=0.002504	Store_of_wealth-accuracy=1.000000
2019-09-01 13:10:01,692 [INFO]  Epoch[9] Train-cross-entropy=0.002221
2019-09-01 13:10:01,694 [INFO]  Epoch[9] Train-Store_of_wealth-accuracy=1.000000
2019-09-01 13:10:01,695 [INFO]  Epoch[9] Time cost=0.395
2019-09-01 13:10:01,699 [INFO]  Saved checkpoint to "model/Store_of_wealth_imputer/model-0009.params"
2019-09-01 13:10:01,738 [INFO]  Epoch[9] Validation-cross-entropy=0.002023
2019-09-01 13:10:01,739 [INFO]  Epoch[9] Validation-Store_of_wealth-accuracy=1.000000
2019-09-01 13:10:01,923 [INFO]  Epoch[10] Batch [0-30]	Speed: 2721.70 samples/sec	cross-entropy=0.001937	Store_of_wealth-accuracy=1.000000
2019-09-01 13:10:02,102 [INFO]  Epoch[10] Train-cross-entropy=0.001751
2019-09-01 13:10:02,103 [INFO]  Epoch[10] Train-Store_of_wealth-accuracy=1.000000
2019-09-01 13:10:02,105 [INFO]  Epoch[10] Time cost=0.364
2019-09-01 13:10:02,109 [INFO]  Saved checkpoint to "model/Store_of_wealth_imputer/model-0010.params"
2019-09-01 13:10:02,143 [INFO]  Epoch[10] Validation-cross-entropy=0.001594
2019-09-01 13:10:02,145 [INFO]  Epoch[10] Validation-Store_of_wealth-accuracy=1.000000
2019-09-01 13:10:02,332 [INFO]  Epoch[11] Batch [0-30]	Speed: 2675.86 samples/sec	cross-entropy=0.001549	Store_of_wealth-accuracy=1.000000
2019-09-01 13:10:02,514 [INFO]  Epoch[11] Train-cross-entropy=0.001405
2019-09-01 13:10:02,516 [INFO]  Epoch[11] Train-Store_of_wealth-accuracy=1.000000
2019-09-01 13:10:02,518 [INFO]  Epoch[11] Time cost=0.371
2019-09-01 13:10:02,522 [INFO]  Saved checkpoint to "model/Store_of_wealth_imputer/model-0011.params"
2019-09-01 13:10:02,556 [INFO]  Epoch[11] Validation-cross-entropy=0.001280
2019-09-01 13:10:02,558 [INFO]  Epoch[11] Validation-Store_of_wealth-accuracy=1.000000
2019-09-01 13:10:02,746 [INFO]  Epoch[12] Batch [0-30]	Speed: 2662.01 samples/sec	cross-entropy=0.001263	Store_of_wealth-accuracy=1.000000
2019-09-01 13:10:02,922 [INFO]  Epoch[12] Train-cross-entropy=0.001144
2019-09-01 13:10:02,923 [INFO]  Epoch[12] Train-Store_of_wealth-accuracy=1.000000
2019-09-01 13:10:02,925 [INFO]  Epoch[12] Time cost=0.365
2019-09-01 13:10:02,929 [INFO]  Saved checkpoint to "model/Store_of_wealth_imputer/model-0012.params"
2019-09-01 13:10:02,969 [INFO]  Epoch[12] Validation-cross-entropy=0.001055
2019-09-01 13:10:02,970 [INFO]  Epoch[12] Validation-Store_of_wealth-accuracy=1.000000
2019-09-01 13:10:03,165 [INFO]  Epoch[13] Batch [0-30]	Speed: 2589.02 samples/sec	cross-entropy=0.001047	Store_of_wealth-accuracy=1.000000
2019-09-01 13:10:03,339 [INFO]  Epoch[13] Train-cross-entropy=0.000951
2019-09-01 13:10:03,341 [INFO]  Epoch[13] Train-Store_of_wealth-accuracy=1.000000
2019-09-01 13:10:03,343 [INFO]  Epoch[13] Time cost=0.372
2019-09-01 13:10:03,348 [INFO]  Saved checkpoint to "model/Store_of_wealth_imputer/model-0013.params"
2019-09-01 13:10:03,383 [INFO]  Epoch[13] Validation-cross-entropy=0.000888
2019-09-01 13:10:03,385 [INFO]  Epoch[13] Validation-Store_of_wealth-accuracy=1.000000
2019-09-01 13:10:03,574 [INFO]  Epoch[14] Batch [0-30]	Speed: 2655.00 samples/sec	cross-entropy=0.000879	Store_of_wealth-accuracy=1.000000
2019-09-01 13:10:03,749 [INFO]  Epoch[14] Train-cross-entropy=0.000806
2019-09-01 13:10:03,751 [INFO]  Epoch[14] Train-Store_of_wealth-accuracy=1.000000
2019-09-01 13:10:03,753 [INFO]  Epoch[14] Time cost=0.367
2019-09-01 13:10:03,758 [INFO]  Saved checkpoint to "model/Store_of_wealth_imputer/model-0014.params"
2019-09-01 13:10:03,792 [INFO]  Epoch[14] Validation-cross-entropy=0.000755
2019-09-01 13:10:03,794 [INFO]  Epoch[14] Validation-Store_of_wealth-accuracy=1.000000
2019-09-01 13:10:03,981 [INFO]  Epoch[15] Batch [0-30]	Speed: 2677.92 samples/sec	cross-entropy=0.000749	Store_of_wealth-accuracy=1.000000
2019-09-01 13:10:04,152 [INFO]  Epoch[15] Train-cross-entropy=0.000690
2019-09-01 13:10:04,154 [INFO]  Epoch[15] Train-Store_of_wealth-accuracy=1.000000
2019-09-01 13:10:04,155 [INFO]  Epoch[15] Time cost=0.359
2019-09-01 13:10:04,160 [INFO]  Saved checkpoint to "model/Store_of_wealth_imputer/model-0015.params"
2019-09-01 13:10:04,193 [INFO]  Epoch[15] Validation-cross-entropy=0.000656
2019-09-01 13:10:04,195 [INFO]  Epoch[15] Validation-Store_of_wealth-accuracy=1.000000
2019-09-01 13:10:04,392 [INFO]  Epoch[16] Batch [0-30]	Speed: 2557.00 samples/sec	cross-entropy=0.000646	Store_of_wealth-accuracy=1.000000
2019-09-01 13:10:04,565 [INFO]  Epoch[16] Train-cross-entropy=0.000598
2019-09-01 13:10:04,566 [INFO]  Epoch[16] Train-Store_of_wealth-accuracy=1.000000
2019-09-01 13:10:04,568 [INFO]  Epoch[16] Time cost=0.371
2019-09-01 13:10:04,572 [INFO]  Saved checkpoint to "model/Store_of_wealth_imputer/model-0016.params"
2019-09-01 13:10:04,606 [INFO]  Epoch[16] Validation-cross-entropy=0.000572
2019-09-01 13:10:04,608 [INFO]  Epoch[16] Validation-Store_of_wealth-accuracy=1.000000
2019-09-01 13:10:04,797 [INFO]  Epoch[17] Batch [0-30]	Speed: 2655.47 samples/sec	cross-entropy=0.000561	Store_of_wealth-accuracy=1.000000
2019-09-01 13:10:04,975 [INFO]  Epoch[17] Train-cross-entropy=0.000522
2019-09-01 13:10:04,977 [INFO]  Epoch[17] Train-Store_of_wealth-accuracy=1.000000
2019-09-01 13:10:04,978 [INFO]  Epoch[17] Time cost=0.368
2019-09-01 13:10:04,982 [INFO]  Saved checkpoint to "model/Store_of_wealth_imputer/model-0017.params"
2019-09-01 13:10:05,016 [INFO]  Epoch[17] Validation-cross-entropy=0.000504
2019-09-01 13:10:05,018 [INFO]  Epoch[17] Validation-Store_of_wealth-accuracy=1.000000
2019-09-01 13:10:05,209 [INFO]  Epoch[18] Batch [0-30]	Speed: 2614.10 samples/sec	cross-entropy=0.000493	Store_of_wealth-accuracy=1.000000
2019-09-01 13:10:05,392 [INFO]  Epoch[18] Train-cross-entropy=0.000458
2019-09-01 13:10:05,394 [INFO]  Epoch[18] Train-Store_of_wealth-accuracy=1.000000
2019-09-01 13:10:05,396 [INFO]  Epoch[18] Time cost=0.376
2019-09-01 13:10:05,401 [INFO]  Saved checkpoint to "model/Store_of_wealth_imputer/model-0018.params"
2019-09-01 13:10:05,437 [INFO]  Epoch[18] Validation-cross-entropy=0.000440
2019-09-01 13:10:05,439 [INFO]  Epoch[18] Validation-Store_of_wealth-accuracy=1.000000
2019-09-01 13:10:05,682 [INFO]  Epoch[19] Batch [0-30]	Speed: 2048.49 samples/sec	cross-entropy=0.000435	Store_of_wealth-accuracy=1.000000
2019-09-01 13:10:05,858 [INFO]  Epoch[19] Train-cross-entropy=0.000404
2019-09-01 13:10:05,859 [INFO]  Epoch[19] Train-Store_of_wealth-accuracy=1.000000
2019-09-01 13:10:05,861 [INFO]  Epoch[19] Time cost=0.420
2019-09-01 13:10:05,868 [INFO]  Saved checkpoint to "model/Store_of_wealth_imputer/model-0019.params"
2019-09-01 13:10:05,906 [INFO]  Epoch[19] Validation-cross-entropy=0.000393
2019-09-01 13:10:05,908 [INFO]  Epoch[19] Validation-Store_of_wealth-accuracy=1.000000
2019-09-01 13:10:06,119 [INFO]  Epoch[20] Batch [0-30]	Speed: 2369.21 samples/sec	cross-entropy=0.000383	Store_of_wealth-accuracy=1.000000
2019-09-01 13:10:06,313 [INFO]  Epoch[20] Train-cross-entropy=0.000359
2019-09-01 13:10:06,315 [INFO]  Epoch[20] Train-Store_of_wealth-accuracy=1.000000
2019-09-01 13:10:06,317 [INFO]  Epoch[20] Time cost=0.407
2019-09-01 13:10:06,322 [INFO]  Saved checkpoint to "model/Store_of_wealth_imputer/model-0020.params"
2019-09-01 13:10:06,356 [INFO]  Epoch[20] Validation-cross-entropy=0.000353
2019-09-01 13:10:06,357 [INFO]  Epoch[20] Validation-Store_of_wealth-accuracy=1.000000
2019-09-01 13:10:06,548 [INFO]  Epoch[21] Batch [0-30]	Speed: 2619.43 samples/sec	cross-entropy=0.000343	Store_of_wealth-accuracy=1.000000
2019-09-01 13:10:06,729 [INFO]  Epoch[21] Train-cross-entropy=0.000320
2019-09-01 13:10:06,730 [INFO]  Epoch[21] Train-Store_of_wealth-accuracy=1.000000
2019-09-01 13:10:06,732 [INFO]  Epoch[21] Time cost=0.373
2019-09-01 13:10:06,737 [INFO]  Saved checkpoint to "model/Store_of_wealth_imputer/model-0021.params"
2019-09-01 13:10:06,770 [INFO]  Epoch[21] Validation-cross-entropy=0.000315
2019-09-01 13:10:06,772 [INFO]  Epoch[21] Validation-Store_of_wealth-accuracy=1.000000
2019-09-01 13:10:06,962 [INFO]  Epoch[22] Batch [0-30]	Speed: 2624.51 samples/sec	cross-entropy=0.000307	Store_of_wealth-accuracy=1.000000
2019-09-01 13:10:07,137 [INFO]  Epoch[22] Train-cross-entropy=0.000287
2019-09-01 13:10:07,139 [INFO]  Epoch[22] Train-Store_of_wealth-accuracy=1.000000
2019-09-01 13:10:07,140 [INFO]  Epoch[22] Time cost=0.367
2019-09-01 13:10:07,145 [INFO]  Saved checkpoint to "model/Store_of_wealth_imputer/model-0022.params"
2019-09-01 13:10:07,179 [INFO]  Epoch[22] Validation-cross-entropy=0.000284
2019-09-01 13:10:07,180 [INFO]  Epoch[22] Validation-Store_of_wealth-accuracy=1.000000
2019-09-01 13:10:07,369 [INFO]  Epoch[23] Batch [0-30]	Speed: 2651.01 samples/sec	cross-entropy=0.000276	Store_of_wealth-accuracy=1.000000
2019-09-01 13:10:07,565 [INFO]  Epoch[23] Train-cross-entropy=0.000259
2019-09-01 13:10:07,569 [INFO]  Epoch[23] Train-Store_of_wealth-accuracy=1.000000
2019-09-01 13:10:07,572 [INFO]  Epoch[23] Time cost=0.390
2019-09-01 13:10:07,579 [INFO]  Saved checkpoint to "model/Store_of_wealth_imputer/model-0023.params"
2019-09-01 13:10:07,621 [INFO]  Epoch[23] Validation-cross-entropy=0.000259
2019-09-01 13:10:07,623 [INFO]  Epoch[23] Validation-Store_of_wealth-accuracy=1.000000
2019-09-01 13:10:07,832 [INFO]  Epoch[24] Batch [0-30]	Speed: 2447.61 samples/sec	cross-entropy=0.000249	Store_of_wealth-accuracy=1.000000
2019-09-01 13:10:08,012 [INFO]  Epoch[24] Train-cross-entropy=0.000234
2019-09-01 13:10:08,014 [INFO]  Epoch[24] Train-Store_of_wealth-accuracy=1.000000
2019-09-01 13:10:08,015 [INFO]  Epoch[24] Time cost=0.390
2019-09-01 13:10:08,020 [INFO]  Saved checkpoint to "model/Store_of_wealth_imputer/model-0024.params"
2019-09-01 13:10:08,053 [INFO]  Epoch[24] Validation-cross-entropy=0.000234
2019-09-01 13:10:08,055 [INFO]  Epoch[24] Validation-Store_of_wealth-accuracy=1.000000
2019-09-01 13:10:08,248 [INFO]  Epoch[25] Batch [0-30]	Speed: 2599.15 samples/sec	cross-entropy=0.000226	Store_of_wealth-accuracy=1.000000
2019-09-01 13:10:08,420 [INFO]  Epoch[25] Train-cross-entropy=0.000213
2019-09-01 13:10:08,422 [INFO]  Epoch[25] Train-Store_of_wealth-accuracy=1.000000
2019-09-01 13:10:08,423 [INFO]  Epoch[25] Time cost=0.367
2019-09-01 13:10:08,428 [INFO]  Saved checkpoint to "model/Store_of_wealth_imputer/model-0025.params"
2019-09-01 13:10:08,461 [INFO]  Epoch[25] Validation-cross-entropy=0.000213
2019-09-01 13:10:08,462 [INFO]  Epoch[25] Validation-Store_of_wealth-accuracy=1.000000
2019-09-01 13:10:08,652 [INFO]  Epoch[26] Batch [0-30]	Speed: 2636.32 samples/sec	cross-entropy=0.000206	Store_of_wealth-accuracy=1.000000
2019-09-01 13:10:08,838 [INFO]  Epoch[26] Train-cross-entropy=0.000194
2019-09-01 13:10:08,840 [INFO]  Epoch[26] Train-Store_of_wealth-accuracy=1.000000
2019-09-01 13:10:08,842 [INFO]  Epoch[26] Time cost=0.378
2019-09-01 13:10:08,846 [INFO]  Saved checkpoint to "model/Store_of_wealth_imputer/model-0026.params"
2019-09-01 13:10:08,880 [INFO]  Epoch[26] Validation-cross-entropy=0.000195
2019-09-01 13:10:08,882 [INFO]  Epoch[26] Validation-Store_of_wealth-accuracy=1.000000
2019-09-01 13:10:09,076 [INFO]  Epoch[27] Batch [0-30]	Speed: 2578.36 samples/sec	cross-entropy=0.000189	Store_of_wealth-accuracy=1.000000
2019-09-01 13:10:09,249 [INFO]  Epoch[27] Train-cross-entropy=0.000177
2019-09-01 13:10:09,251 [INFO]  Epoch[27] Train-Store_of_wealth-accuracy=1.000000
2019-09-01 13:10:09,253 [INFO]  Epoch[27] Time cost=0.369
2019-09-01 13:10:09,257 [INFO]  Saved checkpoint to "model/Store_of_wealth_imputer/model-0027.params"
2019-09-01 13:10:09,291 [INFO]  Epoch[27] Validation-cross-entropy=0.000178
2019-09-01 13:10:09,293 [INFO]  Epoch[27] Validation-Store_of_wealth-accuracy=1.000000
2019-09-01 13:10:09,480 [INFO]  Epoch[28] Batch [0-30]	Speed: 2671.38 samples/sec	cross-entropy=0.000172	Store_of_wealth-accuracy=1.000000
2019-09-01 13:10:09,654 [INFO]  Epoch[28] Train-cross-entropy=0.000162
2019-09-01 13:10:09,656 [INFO]  Epoch[28] Train-Store_of_wealth-accuracy=1.000000
2019-09-01 13:10:09,658 [INFO]  Epoch[28] Time cost=0.363
2019-09-01 13:10:09,663 [INFO]  Saved checkpoint to "model/Store_of_wealth_imputer/model-0028.params"
2019-09-01 13:10:09,697 [INFO]  Epoch[28] Validation-cross-entropy=0.000164
2019-09-01 13:10:09,699 [INFO]  Epoch[28] Validation-Store_of_wealth-accuracy=1.000000
2019-09-01 13:10:09,886 [INFO]  Epoch[29] Batch [0-30]	Speed: 2680.60 samples/sec	cross-entropy=0.000158	Store_of_wealth-accuracy=1.000000
2019-09-01 13:10:10,061 [INFO]  Epoch[29] Train-cross-entropy=0.000149
2019-09-01 13:10:10,063 [INFO]  Epoch[29] Train-Store_of_wealth-accuracy=1.000000
2019-09-01 13:10:10,065 [INFO]  Epoch[29] Time cost=0.364
2019-09-01 13:10:10,070 [INFO]  Saved checkpoint to "model/Store_of_wealth_imputer/model-0029.params"
2019-09-01 13:10:10,103 [INFO]  Epoch[29] Validation-cross-entropy=0.000152
2019-09-01 13:10:10,105 [INFO]  Epoch[29] Validation-Store_of_wealth-accuracy=1.000000
2019-09-01 13:10:10,304 [INFO]  Epoch[30] Batch [0-30]	Speed: 2510.58 samples/sec	cross-entropy=0.000146	Store_of_wealth-accuracy=1.000000
2019-09-01 13:10:10,478 [INFO]  Epoch[30] Train-cross-entropy=0.000137
2019-09-01 13:10:10,480 [INFO]  Epoch[30] Train-Store_of_wealth-accuracy=1.000000
2019-09-01 13:10:10,482 [INFO]  Epoch[30] Time cost=0.376
2019-09-01 13:10:10,487 [INFO]  Saved checkpoint to "model/Store_of_wealth_imputer/model-0030.params"
2019-09-01 13:10:10,522 [INFO]  Epoch[30] Validation-cross-entropy=0.000140
2019-09-01 13:10:10,524 [INFO]  Epoch[30] Validation-Store_of_wealth-accuracy=1.000000
2019-09-01 13:10:10,715 [INFO]  Epoch[31] Batch [0-30]	Speed: 2617.46 samples/sec	cross-entropy=0.000135	Store_of_wealth-accuracy=1.000000
2019-09-01 13:10:10,890 [INFO]  Epoch[31] Train-cross-entropy=0.000126
2019-09-01 13:10:10,892 [INFO]  Epoch[31] Train-Store_of_wealth-accuracy=1.000000
2019-09-01 13:10:10,894 [INFO]  Epoch[31] Time cost=0.368
2019-09-01 13:10:10,898 [INFO]  Saved checkpoint to "model/Store_of_wealth_imputer/model-0031.params"
2019-09-01 13:10:10,931 [INFO]  Epoch[31] Validation-cross-entropy=0.000129
2019-09-01 13:10:10,933 [INFO]  Epoch[31] Validation-Store_of_wealth-accuracy=1.000000
2019-09-01 13:10:11,139 [INFO]  Epoch[32] Batch [0-30]	Speed: 2442.00 samples/sec	cross-entropy=0.000124	Store_of_wealth-accuracy=1.000000
2019-09-01 13:10:11,311 [INFO]  Epoch[32] Train-cross-entropy=0.000116
2019-09-01 13:10:11,313 [INFO]  Epoch[32] Train-Store_of_wealth-accuracy=1.000000
2019-09-01 13:10:11,314 [INFO]  Epoch[32] Time cost=0.380
2019-09-01 13:10:11,319 [INFO]  Saved checkpoint to "model/Store_of_wealth_imputer/model-0032.params"
2019-09-01 13:10:11,353 [INFO]  Epoch[32] Validation-cross-entropy=0.000118
2019-09-01 13:10:11,355 [INFO]  Epoch[32] Validation-Store_of_wealth-accuracy=1.000000
2019-09-01 13:10:11,555 [INFO]  Epoch[33] Batch [0-30]	Speed: 2496.91 samples/sec	cross-entropy=0.000115	Store_of_wealth-accuracy=1.000000
2019-09-01 13:10:11,737 [INFO]  Epoch[33] Train-cross-entropy=0.000107
2019-09-01 13:10:11,738 [INFO]  Epoch[33] Train-Store_of_wealth-accuracy=1.000000
2019-09-01 13:10:11,740 [INFO]  Epoch[33] Time cost=0.383
2019-09-01 13:10:11,744 [INFO]  Saved checkpoint to "model/Store_of_wealth_imputer/model-0033.params"
2019-09-01 13:10:11,778 [INFO]  Epoch[33] Validation-cross-entropy=0.000108
2019-09-01 13:10:11,780 [INFO]  Epoch[33] Validation-Store_of_wealth-accuracy=1.000000
2019-09-01 13:10:11,969 [INFO]  Epoch[34] Batch [0-30]	Speed: 2648.72 samples/sec	cross-entropy=0.000105	Store_of_wealth-accuracy=1.000000
2019-09-01 13:10:12,172 [INFO]  Epoch[34] Train-cross-entropy=0.000099
2019-09-01 13:10:12,173 [INFO]  Epoch[34] Train-Store_of_wealth-accuracy=1.000000
2019-09-01 13:10:12,175 [INFO]  Epoch[34] Time cost=0.393
2019-09-01 13:10:12,180 [INFO]  Saved checkpoint to "model/Store_of_wealth_imputer/model-0034.params"
2019-09-01 13:10:12,214 [INFO]  Epoch[34] Validation-cross-entropy=0.000100
2019-09-01 13:10:12,217 [INFO]  Epoch[34] Validation-Store_of_wealth-accuracy=1.000000
2019-09-01 13:10:12,406 [INFO]  Epoch[35] Batch [0-30]	Speed: 2647.93 samples/sec	cross-entropy=0.000097	Store_of_wealth-accuracy=1.000000
2019-09-01 13:10:12,583 [INFO]  Epoch[35] Train-cross-entropy=0.000091
2019-09-01 13:10:12,585 [INFO]  Epoch[35] Train-Store_of_wealth-accuracy=1.000000
2019-09-01 13:10:12,587 [INFO]  Epoch[35] Time cost=0.368
2019-09-01 13:10:12,592 [INFO]  Saved checkpoint to "model/Store_of_wealth_imputer/model-0035.params"
2019-09-01 13:10:12,626 [INFO]  Epoch[35] Validation-cross-entropy=0.000092
2019-09-01 13:10:12,628 [INFO]  Epoch[35] Validation-Store_of_wealth-accuracy=1.000000
2019-09-01 13:10:12,818 [INFO]  Epoch[36] Batch [0-30]	Speed: 2643.99 samples/sec	cross-entropy=0.000090	Store_of_wealth-accuracy=1.000000
2019-09-01 13:10:12,993 [INFO]  Epoch[36] Train-cross-entropy=0.000084
2019-09-01 13:10:12,995 [INFO]  Epoch[36] Train-Store_of_wealth-accuracy=1.000000
2019-09-01 13:10:12,996 [INFO]  Epoch[36] Time cost=0.367
2019-09-01 13:10:13,001 [INFO]  Saved checkpoint to "model/Store_of_wealth_imputer/model-0036.params"
2019-09-01 13:10:13,044 [INFO]  Epoch[36] Validation-cross-entropy=0.000086
2019-09-01 13:10:13,045 [INFO]  Epoch[36] Validation-Store_of_wealth-accuracy=1.000000
2019-09-01 13:10:13,246 [INFO]  Epoch[37] Batch [0-30]	Speed: 2508.47 samples/sec	cross-entropy=0.000083	Store_of_wealth-accuracy=1.000000
2019-09-01 13:10:13,427 [INFO]  Epoch[37] Train-cross-entropy=0.000078
2019-09-01 13:10:13,428 [INFO]  Epoch[37] Train-Store_of_wealth-accuracy=1.000000
2019-09-01 13:10:13,430 [INFO]  Epoch[37] Time cost=0.383
2019-09-01 13:10:13,434 [INFO]  Saved checkpoint to "model/Store_of_wealth_imputer/model-0037.params"
2019-09-01 13:10:13,468 [INFO]  Epoch[37] Validation-cross-entropy=0.000080
2019-09-01 13:10:13,470 [INFO]  Epoch[37] Validation-Store_of_wealth-accuracy=1.000000
2019-09-01 13:10:13,662 [INFO]  Epoch[38] Batch [0-30]	Speed: 2603.70 samples/sec	cross-entropy=0.000077	Store_of_wealth-accuracy=1.000000
2019-09-01 13:10:13,843 [INFO]  Epoch[38] Train-cross-entropy=0.000072
2019-09-01 13:10:13,845 [INFO]  Epoch[38] Train-Store_of_wealth-accuracy=1.000000
2019-09-01 13:10:13,846 [INFO]  Epoch[38] Time cost=0.375
2019-09-01 13:10:13,851 [INFO]  Saved checkpoint to "model/Store_of_wealth_imputer/model-0038.params"
2019-09-01 13:10:13,894 [INFO]  Epoch[38] Validation-cross-entropy=0.000074
2019-09-01 13:10:13,896 [INFO]  Epoch[38] Validation-Store_of_wealth-accuracy=1.000000
2019-09-01 13:10:14,092 [INFO]  Epoch[39] Batch [0-30]	Speed: 2599.25 samples/sec	cross-entropy=0.000071	Store_of_wealth-accuracy=1.000000
2019-09-01 13:10:14,266 [INFO]  Epoch[39] Train-cross-entropy=0.000067
2019-09-01 13:10:14,268 [INFO]  Epoch[39] Train-Store_of_wealth-accuracy=1.000000
2019-09-01 13:10:14,269 [INFO]  Epoch[39] Time cost=0.372
2019-09-01 13:10:14,274 [INFO]  Saved checkpoint to "model/Store_of_wealth_imputer/model-0039.params"
2019-09-01 13:10:14,308 [INFO]  Epoch[39] Validation-cross-entropy=0.000069
2019-09-01 13:10:14,309 [INFO]  Epoch[39] Validation-Store_of_wealth-accuracy=1.000000
2019-09-01 13:10:14,500 [INFO]  Epoch[40] Batch [0-30]	Speed: 2622.39 samples/sec	cross-entropy=0.000067	Store_of_wealth-accuracy=1.000000
2019-09-01 13:10:14,686 [INFO]  Epoch[40] Train-cross-entropy=0.000063
2019-09-01 13:10:14,688 [INFO]  Epoch[40] Train-Store_of_wealth-accuracy=1.000000
2019-09-01 13:10:14,689 [INFO]  Epoch[40] Time cost=0.379
2019-09-01 13:10:14,694 [INFO]  Saved checkpoint to "model/Store_of_wealth_imputer/model-0040.params"
2019-09-01 13:10:14,733 [INFO]  Epoch[40] Validation-cross-entropy=0.000064
2019-09-01 13:10:14,736 [INFO]  Epoch[40] Validation-Store_of_wealth-accuracy=1.000000
2019-09-01 13:10:14,932 [INFO]  Epoch[41] Batch [0-30]	Speed: 2631.44 samples/sec	cross-entropy=0.000062	Store_of_wealth-accuracy=1.000000
2019-09-01 13:10:15,109 [INFO]  Epoch[41] Train-cross-entropy=0.000059
2019-09-01 13:10:15,110 [INFO]  Epoch[41] Train-Store_of_wealth-accuracy=1.000000
2019-09-01 13:10:15,112 [INFO]  Epoch[41] Time cost=0.374
2019-09-01 13:10:15,116 [INFO]  Saved checkpoint to "model/Store_of_wealth_imputer/model-0041.params"
2019-09-01 13:10:15,150 [INFO]  Epoch[41] Validation-cross-entropy=0.000060
2019-09-01 13:10:15,152 [INFO]  Epoch[41] Validation-Store_of_wealth-accuracy=1.000000
2019-09-01 13:10:15,342 [INFO]  Epoch[42] Batch [0-30]	Speed: 2645.72 samples/sec	cross-entropy=0.000058	Store_of_wealth-accuracy=1.000000
2019-09-01 13:10:15,519 [INFO]  Epoch[42] Train-cross-entropy=0.000055
2019-09-01 13:10:15,521 [INFO]  Epoch[42] Train-Store_of_wealth-accuracy=1.000000
2019-09-01 13:10:15,522 [INFO]  Epoch[42] Time cost=0.369
2019-09-01 13:10:15,528 [INFO]  Saved checkpoint to "model/Store_of_wealth_imputer/model-0042.params"
2019-09-01 13:10:15,570 [INFO]  Epoch[42] Validation-cross-entropy=0.000056
2019-09-01 13:10:15,572 [INFO]  Epoch[42] Validation-Store_of_wealth-accuracy=1.000000
2019-09-01 13:10:15,761 [INFO]  Epoch[43] Batch [0-30]	Speed: 2680.16 samples/sec	cross-entropy=0.000054	Store_of_wealth-accuracy=1.000000
2019-09-01 13:10:15,937 [INFO]  Epoch[43] Train-cross-entropy=0.000051
2019-09-01 13:10:15,939 [INFO]  Epoch[43] Train-Store_of_wealth-accuracy=1.000000
2019-09-01 13:10:15,941 [INFO]  Epoch[43] Time cost=0.368
2019-09-01 13:10:15,946 [INFO]  Saved checkpoint to "model/Store_of_wealth_imputer/model-0043.params"
2019-09-01 13:10:15,981 [INFO]  Epoch[43] Validation-cross-entropy=0.000052
2019-09-01 13:10:15,983 [INFO]  Epoch[43] Validation-Store_of_wealth-accuracy=1.000000
2019-09-01 13:10:16,180 [INFO]  Epoch[44] Batch [0-30]	Speed: 2540.85 samples/sec	cross-entropy=0.000051	Store_of_wealth-accuracy=1.000000
2019-09-01 13:10:16,366 [INFO]  Epoch[44] Train-cross-entropy=0.000048
2019-09-01 13:10:16,368 [INFO]  Epoch[44] Train-Store_of_wealth-accuracy=1.000000
2019-09-01 13:10:16,370 [INFO]  Epoch[44] Time cost=0.385
2019-09-01 13:10:16,375 [INFO]  Saved checkpoint to "model/Store_of_wealth_imputer/model-0044.params"
2019-09-01 13:10:16,410 [INFO]  Epoch[44] Validation-cross-entropy=0.000049
2019-09-01 13:10:16,412 [INFO]  Epoch[44] Validation-Store_of_wealth-accuracy=1.000000
2019-09-01 13:10:16,608 [INFO]  Epoch[45] Batch [0-30]	Speed: 2552.90 samples/sec	cross-entropy=0.000048	Store_of_wealth-accuracy=1.000000
2019-09-01 13:10:16,786 [INFO]  Epoch[45] Train-cross-entropy=0.000045
2019-09-01 13:10:16,788 [INFO]  Epoch[45] Train-Store_of_wealth-accuracy=1.000000
2019-09-01 13:10:16,789 [INFO]  Epoch[45] Time cost=0.376
2019-09-01 13:10:16,794 [INFO]  Saved checkpoint to "model/Store_of_wealth_imputer/model-0045.params"
2019-09-01 13:10:16,828 [INFO]  Epoch[45] Validation-cross-entropy=0.000046
2019-09-01 13:10:16,830 [INFO]  Epoch[45] Validation-Store_of_wealth-accuracy=1.000000
2019-09-01 13:10:17,020 [INFO]  Epoch[46] Batch [0-30]	Speed: 2635.69 samples/sec	cross-entropy=0.000045	Store_of_wealth-accuracy=1.000000
2019-09-01 13:10:17,199 [INFO]  Epoch[46] Train-cross-entropy=0.000042
2019-09-01 13:10:17,201 [INFO]  Epoch[46] Train-Store_of_wealth-accuracy=1.000000
2019-09-01 13:10:17,202 [INFO]  Epoch[46] Time cost=0.371
2019-09-01 13:10:17,208 [INFO]  Saved checkpoint to "model/Store_of_wealth_imputer/model-0046.params"
2019-09-01 13:10:17,245 [INFO]  Epoch[46] Validation-cross-entropy=0.000043
2019-09-01 13:10:17,247 [INFO]  Epoch[46] Validation-Store_of_wealth-accuracy=1.000000
2019-09-01 13:10:17,437 [INFO]  Epoch[47] Batch [0-30]	Speed: 2644.56 samples/sec	cross-entropy=0.000042	Store_of_wealth-accuracy=1.000000
2019-09-01 13:10:17,615 [INFO]  Epoch[47] Train-cross-entropy=0.000039
2019-09-01 13:10:17,616 [INFO]  Epoch[47] Train-Store_of_wealth-accuracy=1.000000
2019-09-01 13:10:17,618 [INFO]  Epoch[47] Time cost=0.369
2019-09-01 13:10:17,623 [INFO]  Saved checkpoint to "model/Store_of_wealth_imputer/model-0047.params"
2019-09-01 13:10:17,658 [INFO]  Epoch[47] Validation-cross-entropy=0.000040
2019-09-01 13:10:17,660 [INFO]  Epoch[47] Validation-Store_of_wealth-accuracy=1.000000
2019-09-01 13:10:17,851 [INFO]  Epoch[48] Batch [0-30]	Speed: 2636.99 samples/sec	cross-entropy=0.000039	Store_of_wealth-accuracy=1.000000
2019-09-01 13:10:18,028 [INFO]  Epoch[48] Train-cross-entropy=0.000037
2019-09-01 13:10:18,029 [INFO]  Epoch[48] Train-Store_of_wealth-accuracy=1.000000
2019-09-01 13:10:18,031 [INFO]  Epoch[48] Time cost=0.369
2019-09-01 13:10:18,036 [INFO]  Saved checkpoint to "model/Store_of_wealth_imputer/model-0048.params"
2019-09-01 13:10:18,071 [INFO]  Epoch[48] Validation-cross-entropy=0.000038
2019-09-01 13:10:18,073 [INFO]  Epoch[48] Validation-Store_of_wealth-accuracy=1.000000
2019-09-01 13:10:18,264 [INFO]  Epoch[49] Batch [0-30]	Speed: 2625.10 samples/sec	cross-entropy=0.000037	Store_of_wealth-accuracy=1.000000
2019-09-01 13:10:18,440 [INFO]  Epoch[49] Train-cross-entropy=0.000035
2019-09-01 13:10:18,441 [INFO]  Epoch[49] Train-Store_of_wealth-accuracy=1.000000
2019-09-01 13:10:18,442 [INFO]  Epoch[49] Time cost=0.368
2019-09-01 13:10:18,447 [INFO]  Saved checkpoint to "model/Store_of_wealth_imputer/model-0049.params"
2019-09-01 13:10:18,480 [INFO]  Epoch[49] Validation-cross-entropy=0.000036
2019-09-01 13:10:18,481 [INFO]  Epoch[49] Validation-Store_of_wealth-accuracy=1.000000
2019-09-01 13:10:18,676 [INFO]  Epoch[50] Batch [0-30]	Speed: 2590.66 samples/sec	cross-entropy=0.000035	Store_of_wealth-accuracy=1.000000
2019-09-01 13:10:18,859 [INFO]  Epoch[50] Train-cross-entropy=0.000033
2019-09-01 13:10:18,861 [INFO]  Epoch[50] Train-Store_of_wealth-accuracy=1.000000
2019-09-01 13:10:18,862 [INFO]  Epoch[50] Time cost=0.379
2019-09-01 13:10:18,867 [INFO]  Saved checkpoint to "model/Store_of_wealth_imputer/model-0050.params"
2019-09-01 13:10:18,900 [INFO]  Epoch[50] Validation-cross-entropy=0.000034
2019-09-01 13:10:18,902 [INFO]  Epoch[50] Validation-Store_of_wealth-accuracy=1.000000
2019-09-01 13:10:19,093 [INFO]  Epoch[51] Batch [0-30]	Speed: 2635.58 samples/sec	cross-entropy=0.000033	Store_of_wealth-accuracy=1.000000
2019-09-01 13:10:19,271 [INFO]  Epoch[51] Train-cross-entropy=0.000031
2019-09-01 13:10:19,273 [INFO]  Epoch[51] Train-Store_of_wealth-accuracy=1.000000
2019-09-01 13:10:19,274 [INFO]  Epoch[51] Time cost=0.370
2019-09-01 13:10:19,278 [INFO]  Saved checkpoint to "model/Store_of_wealth_imputer/model-0051.params"
2019-09-01 13:10:19,312 [INFO]  Epoch[51] Validation-cross-entropy=0.000032
2019-09-01 13:10:19,314 [INFO]  Epoch[51] Validation-Store_of_wealth-accuracy=1.000000
2019-09-01 13:10:19,505 [INFO]  Epoch[52] Batch [0-30]	Speed: 2628.16 samples/sec	cross-entropy=0.000031	Store_of_wealth-accuracy=1.000000
2019-09-01 13:10:19,681 [INFO]  Epoch[52] Train-cross-entropy=0.000029
2019-09-01 13:10:19,682 [INFO]  Epoch[52] Train-Store_of_wealth-accuracy=1.000000
2019-09-01 13:10:19,684 [INFO]  Epoch[52] Time cost=0.368
2019-09-01 13:10:19,688 [INFO]  Saved checkpoint to "model/Store_of_wealth_imputer/model-0052.params"
2019-09-01 13:10:19,721 [INFO]  Epoch[52] Validation-cross-entropy=0.000030
2019-09-01 13:10:19,723 [INFO]  Epoch[52] Validation-Store_of_wealth-accuracy=1.000000
2019-09-01 13:10:19,911 [INFO]  Epoch[53] Batch [0-30]	Speed: 2664.65 samples/sec	cross-entropy=0.000029	Store_of_wealth-accuracy=1.000000
2019-09-01 13:10:20,089 [INFO]  Epoch[53] Train-cross-entropy=0.000027
2019-09-01 13:10:20,091 [INFO]  Epoch[53] Train-Store_of_wealth-accuracy=1.000000
2019-09-01 13:10:20,093 [INFO]  Epoch[53] Time cost=0.369
2019-09-01 13:10:20,098 [INFO]  Saved checkpoint to "model/Store_of_wealth_imputer/model-0053.params"
2019-09-01 13:10:20,133 [INFO]  Epoch[53] Validation-cross-entropy=0.000028
2019-09-01 13:10:20,135 [INFO]  Epoch[53] Validation-Store_of_wealth-accuracy=1.000000
2019-09-01 13:10:20,324 [INFO]  Epoch[54] Batch [0-30]	Speed: 2650.95 samples/sec	cross-entropy=0.000027	Store_of_wealth-accuracy=1.000000
2019-09-01 13:10:20,505 [INFO]  Epoch[54] Train-cross-entropy=0.000026
2019-09-01 13:10:20,507 [INFO]  Epoch[54] Train-Store_of_wealth-accuracy=1.000000
2019-09-01 13:10:20,508 [INFO]  Epoch[54] Time cost=0.372
2019-09-01 13:10:20,513 [INFO]  Saved checkpoint to "model/Store_of_wealth_imputer/model-0054.params"
2019-09-01 13:10:20,547 [INFO]  Epoch[54] Validation-cross-entropy=0.000027
2019-09-01 13:10:20,548 [INFO]  Epoch[54] Validation-Store_of_wealth-accuracy=1.000000
2019-09-01 13:10:20,746 [INFO]  Epoch[55] Batch [0-30]	Speed: 2521.29 samples/sec	cross-entropy=0.000026	Store_of_wealth-accuracy=1.000000
2019-09-01 13:10:20,924 [INFO]  Epoch[55] Train-cross-entropy=0.000024
2019-09-01 13:10:20,926 [INFO]  Epoch[55] Train-Store_of_wealth-accuracy=1.000000
2019-09-01 13:10:20,928 [INFO]  Epoch[55] Time cost=0.378
2019-09-01 13:10:20,933 [INFO]  Saved checkpoint to "model/Store_of_wealth_imputer/model-0055.params"
2019-09-01 13:10:20,967 [INFO]  Epoch[55] Validation-cross-entropy=0.000026
2019-09-01 13:10:20,969 [INFO]  Epoch[55] Validation-Store_of_wealth-accuracy=1.000000
2019-09-01 13:10:21,154 [INFO]  Epoch[56] Batch [0-30]	Speed: 2705.72 samples/sec	cross-entropy=0.000025	Store_of_wealth-accuracy=1.000000
2019-09-01 13:10:21,331 [INFO]  Epoch[56] Train-cross-entropy=0.000023
2019-09-01 13:10:21,332 [INFO]  Epoch[56] Train-Store_of_wealth-accuracy=1.000000
2019-09-01 13:10:21,334 [INFO]  Epoch[56] Time cost=0.363
2019-09-01 13:10:21,338 [INFO]  Saved checkpoint to "model/Store_of_wealth_imputer/model-0056.params"
2019-09-01 13:10:21,372 [INFO]  Epoch[56] Validation-cross-entropy=0.000024
2019-09-01 13:10:21,374 [INFO]  Epoch[56] Validation-Store_of_wealth-accuracy=1.000000
2019-09-01 13:10:21,587 [INFO]  Epoch[57] Batch [0-30]	Speed: 2332.25 samples/sec	cross-entropy=0.000023	Store_of_wealth-accuracy=1.000000
2019-09-01 13:10:21,763 [INFO]  Epoch[57] Train-cross-entropy=0.000022
2019-09-01 13:10:21,765 [INFO]  Epoch[57] Train-Store_of_wealth-accuracy=1.000000
2019-09-01 13:10:21,766 [INFO]  Epoch[57] Time cost=0.392
2019-09-01 13:10:21,771 [INFO]  Saved checkpoint to "model/Store_of_wealth_imputer/model-0057.params"
2019-09-01 13:10:21,805 [INFO]  Epoch[57] Validation-cross-entropy=0.000023
2019-09-01 13:10:21,807 [INFO]  Epoch[57] Validation-Store_of_wealth-accuracy=1.000000
2019-09-01 13:10:21,996 [INFO]  Epoch[58] Batch [0-30]	Speed: 2642.21 samples/sec	cross-entropy=0.000022	Store_of_wealth-accuracy=1.000000
2019-09-01 13:10:22,173 [INFO]  Epoch[58] Train-cross-entropy=0.000021
2019-09-01 13:10:22,175 [INFO]  Epoch[58] Train-Store_of_wealth-accuracy=1.000000
2019-09-01 13:10:22,177 [INFO]  Epoch[58] Time cost=0.369
2019-09-01 13:10:22,182 [INFO]  Saved checkpoint to "model/Store_of_wealth_imputer/model-0058.params"
2019-09-01 13:10:22,216 [INFO]  Epoch[58] Validation-cross-entropy=0.000022
2019-09-01 13:10:22,218 [INFO]  Epoch[58] Validation-Store_of_wealth-accuracy=1.000000
2019-09-01 13:10:22,409 [INFO]  Epoch[59] Batch [0-30]	Speed: 2629.29 samples/sec	cross-entropy=0.000021	Store_of_wealth-accuracy=1.000000
2019-09-01 13:10:22,585 [INFO]  Epoch[59] Train-cross-entropy=0.000019
2019-09-01 13:10:22,587 [INFO]  Epoch[59] Train-Store_of_wealth-accuracy=1.000000
2019-09-01 13:10:22,589 [INFO]  Epoch[59] Time cost=0.369
2019-09-01 13:10:22,594 [INFO]  Saved checkpoint to "model/Store_of_wealth_imputer/model-0059.params"
2019-09-01 13:10:22,628 [INFO]  Epoch[59] Validation-cross-entropy=0.000021
2019-09-01 13:10:22,630 [INFO]  Epoch[59] Validation-Store_of_wealth-accuracy=1.000000
2019-09-01 13:10:22,822 [INFO]  Epoch[60] Batch [0-30]	Speed: 2619.61 samples/sec	cross-entropy=0.000020	Store_of_wealth-accuracy=1.000000
2019-09-01 13:10:22,999 [INFO]  Epoch[60] Train-cross-entropy=0.000018
2019-09-01 13:10:23,000 [INFO]  Epoch[60] Train-Store_of_wealth-accuracy=1.000000
2019-09-01 13:10:23,002 [INFO]  Epoch[60] Time cost=0.370
2019-09-01 13:10:23,006 [INFO]  Saved checkpoint to "model/Store_of_wealth_imputer/model-0060.params"
2019-09-01 13:10:23,043 [INFO]  Epoch[60] Validation-cross-entropy=0.000019
2019-09-01 13:10:23,045 [INFO]  Epoch[60] Validation-Store_of_wealth-accuracy=1.000000
2019-09-01 13:10:23,236 [INFO]  Epoch[61] Batch [0-30]	Speed: 2617.18 samples/sec	cross-entropy=0.000019	Store_of_wealth-accuracy=1.000000
2019-09-01 13:10:23,413 [INFO]  Epoch[61] Train-cross-entropy=0.000017
2019-09-01 13:10:23,415 [INFO]  Epoch[61] Train-Store_of_wealth-accuracy=1.000000
2019-09-01 13:10:23,417 [INFO]  Epoch[61] Time cost=0.371
2019-09-01 13:10:23,422 [INFO]  Saved checkpoint to "model/Store_of_wealth_imputer/model-0061.params"
2019-09-01 13:10:23,463 [INFO]  Epoch[61] Validation-cross-entropy=0.000019
2019-09-01 13:10:23,465 [INFO]  Epoch[61] Validation-Store_of_wealth-accuracy=1.000000
2019-09-01 13:10:23,653 [INFO]  Epoch[62] Batch [0-30]	Speed: 2686.65 samples/sec	cross-entropy=0.000018	Store_of_wealth-accuracy=1.000000
2019-09-01 13:10:23,831 [INFO]  Epoch[62] Train-cross-entropy=0.000017
2019-09-01 13:10:23,833 [INFO]  Epoch[62] Train-Store_of_wealth-accuracy=1.000000
2019-09-01 13:10:23,835 [INFO]  Epoch[62] Time cost=0.368
2019-09-01 13:10:23,840 [INFO]  Saved checkpoint to "model/Store_of_wealth_imputer/model-0062.params"
2019-09-01 13:10:23,875 [INFO]  Epoch[62] Validation-cross-entropy=0.000018
2019-09-01 13:10:23,877 [INFO]  Epoch[62] Validation-Store_of_wealth-accuracy=1.000000
2019-09-01 13:10:24,068 [INFO]  Epoch[63] Batch [0-30]	Speed: 2628.56 samples/sec	cross-entropy=0.000017	Store_of_wealth-accuracy=1.000000
2019-09-01 13:10:24,242 [INFO]  Epoch[63] Train-cross-entropy=0.000016
2019-09-01 13:10:24,243 [INFO]  Epoch[63] Train-Store_of_wealth-accuracy=1.000000
2019-09-01 13:10:24,245 [INFO]  Epoch[63] Time cost=0.366
2019-09-01 13:10:24,249 [INFO]  Saved checkpoint to "model/Store_of_wealth_imputer/model-0063.params"
2019-09-01 13:10:24,282 [INFO]  Epoch[63] Validation-cross-entropy=0.000017
2019-09-01 13:10:24,284 [INFO]  Epoch[63] Validation-Store_of_wealth-accuracy=1.000000
2019-09-01 13:10:24,479 [INFO]  Epoch[64] Batch [0-30]	Speed: 2567.73 samples/sec	cross-entropy=0.000016	Store_of_wealth-accuracy=1.000000
2019-09-01 13:10:24,664 [INFO]  Epoch[64] Train-cross-entropy=0.000015
2019-09-01 13:10:24,666 [INFO]  Epoch[64] Train-Store_of_wealth-accuracy=1.000000
2019-09-01 13:10:24,668 [INFO]  Epoch[64] Time cost=0.382
2019-09-01 13:10:24,673 [INFO]  Saved checkpoint to "model/Store_of_wealth_imputer/model-0064.params"
2019-09-01 13:10:24,709 [INFO]  Epoch[64] Validation-cross-entropy=0.000016
2019-09-01 13:10:24,711 [INFO]  Epoch[64] Validation-Store_of_wealth-accuracy=1.000000
2019-09-01 13:10:24,948 [INFO]  Epoch[65] Batch [0-30]	Speed: 2102.51 samples/sec	cross-entropy=0.000015	Store_of_wealth-accuracy=1.000000
2019-09-01 13:10:25,124 [INFO]  Epoch[65] Train-cross-entropy=0.000014
2019-09-01 13:10:25,125 [INFO]  Epoch[65] Train-Store_of_wealth-accuracy=1.000000
2019-09-01 13:10:25,127 [INFO]  Epoch[65] Time cost=0.415
2019-09-01 13:10:25,132 [INFO]  Saved checkpoint to "model/Store_of_wealth_imputer/model-0065.params"
2019-09-01 13:10:25,173 [INFO]  Epoch[65] Validation-cross-entropy=0.000015
2019-09-01 13:10:25,175 [INFO]  Epoch[65] Validation-Store_of_wealth-accuracy=1.000000
2019-09-01 13:10:25,367 [INFO]  Epoch[66] Batch [0-30]	Speed: 2632.59 samples/sec	cross-entropy=0.000015	Store_of_wealth-accuracy=1.000000
2019-09-01 13:10:25,546 [INFO]  Epoch[66] Train-cross-entropy=0.000013
2019-09-01 13:10:25,547 [INFO]  Epoch[66] Train-Store_of_wealth-accuracy=1.000000
2019-09-01 13:10:25,549 [INFO]  Epoch[66] Time cost=0.372
2019-09-01 13:10:25,553 [INFO]  Saved checkpoint to "model/Store_of_wealth_imputer/model-0066.params"
2019-09-01 13:10:25,587 [INFO]  Epoch[66] Validation-cross-entropy=0.000014
2019-09-01 13:10:25,589 [INFO]  Epoch[66] Validation-Store_of_wealth-accuracy=1.000000
2019-09-01 13:10:25,776 [INFO]  Epoch[67] Batch [0-30]	Speed: 2680.46 samples/sec	cross-entropy=0.000014	Store_of_wealth-accuracy=1.000000
2019-09-01 13:10:25,948 [INFO]  Epoch[67] Train-cross-entropy=0.000013
2019-09-01 13:10:25,949 [INFO]  Epoch[67] Train-Store_of_wealth-accuracy=1.000000
2019-09-01 13:10:25,951 [INFO]  Epoch[67] Time cost=0.360
2019-09-01 13:10:25,955 [INFO]  Saved checkpoint to "model/Store_of_wealth_imputer/model-0067.params"
2019-09-01 13:10:25,989 [INFO]  Epoch[67] Validation-cross-entropy=0.000014
2019-09-01 13:10:25,991 [INFO]  Epoch[67] Validation-Store_of_wealth-accuracy=1.000000
2019-09-01 13:10:26,185 [INFO]  Epoch[68] Batch [0-30]	Speed: 2572.32 samples/sec	cross-entropy=0.000013	Store_of_wealth-accuracy=1.000000
2019-09-01 13:10:26,361 [INFO]  Epoch[68] Train-cross-entropy=0.000012
2019-09-01 13:10:26,363 [INFO]  Epoch[68] Train-Store_of_wealth-accuracy=1.000000
2019-09-01 13:10:26,364 [INFO]  Epoch[68] Time cost=0.371
2019-09-01 13:10:26,368 [INFO]  Saved checkpoint to "model/Store_of_wealth_imputer/model-0068.params"
2019-09-01 13:10:26,410 [INFO]  Epoch[68] Validation-cross-entropy=0.000013
2019-09-01 13:10:26,412 [INFO]  Epoch[68] Validation-Store_of_wealth-accuracy=1.000000
2019-09-01 13:10:26,609 [INFO]  Epoch[69] Batch [0-30]	Speed: 2553.90 samples/sec	cross-entropy=0.000012	Store_of_wealth-accuracy=1.000000
2019-09-01 13:10:26,787 [INFO]  Epoch[69] Train-cross-entropy=0.000012
2019-09-01 13:10:26,789 [INFO]  Epoch[69] Train-Store_of_wealth-accuracy=1.000000
2019-09-01 13:10:26,791 [INFO]  Epoch[69] Time cost=0.377
2019-09-01 13:10:26,796 [INFO]  Saved checkpoint to "model/Store_of_wealth_imputer/model-0069.params"
2019-09-01 13:10:26,830 [INFO]  Epoch[69] Validation-cross-entropy=0.000012
2019-09-01 13:10:26,832 [INFO]  Epoch[69] Validation-Store_of_wealth-accuracy=1.000000
2019-09-01 13:10:27,021 [INFO]  Epoch[70] Batch [0-30]	Speed: 2647.47 samples/sec	cross-entropy=0.000012	Store_of_wealth-accuracy=1.000000
2019-09-01 13:10:27,198 [INFO]  Epoch[70] Train-cross-entropy=0.000011
2019-09-01 13:10:27,200 [INFO]  Epoch[70] Train-Store_of_wealth-accuracy=1.000000
2019-09-01 13:10:27,202 [INFO]  Epoch[70] Time cost=0.368
2019-09-01 13:10:27,207 [INFO]  Saved checkpoint to "model/Store_of_wealth_imputer/model-0070.params"
2019-09-01 13:10:27,241 [INFO]  Epoch[70] Validation-cross-entropy=0.000012
2019-09-01 13:10:27,243 [INFO]  Epoch[70] Validation-Store_of_wealth-accuracy=1.000000
2019-09-01 13:10:27,431 [INFO]  Epoch[71] Batch [0-30]	Speed: 2665.95 samples/sec	cross-entropy=0.000011	Store_of_wealth-accuracy=1.000000
2019-09-01 13:10:27,613 [INFO]  Epoch[71] Train-cross-entropy=0.000010
2019-09-01 13:10:27,615 [INFO]  Epoch[71] Train-Store_of_wealth-accuracy=1.000000
2019-09-01 13:10:27,617 [INFO]  Epoch[71] Time cost=0.372
2019-09-01 13:10:27,622 [INFO]  Saved checkpoint to "model/Store_of_wealth_imputer/model-0071.params"
2019-09-01 13:10:27,656 [INFO]  Epoch[71] Validation-cross-entropy=0.000011
2019-09-01 13:10:27,658 [INFO]  Epoch[71] Validation-Store_of_wealth-accuracy=1.000000
2019-09-01 13:10:27,848 [INFO]  Epoch[72] Batch [0-30]	Speed: 2646.07 samples/sec	cross-entropy=0.000011	Store_of_wealth-accuracy=1.000000
2019-09-01 13:10:28,030 [INFO]  Epoch[72] Train-cross-entropy=0.000010
2019-09-01 13:10:28,032 [INFO]  Epoch[72] Train-Store_of_wealth-accuracy=1.000000
2019-09-01 13:10:28,033 [INFO]  Epoch[72] Time cost=0.373
2019-09-01 13:10:28,038 [INFO]  Saved checkpoint to "model/Store_of_wealth_imputer/model-0072.params"
2019-09-01 13:10:28,075 [INFO]  Epoch[72] Validation-cross-entropy=0.000011
2019-09-01 13:10:28,076 [INFO]  Epoch[72] Validation-Store_of_wealth-accuracy=1.000000
2019-09-01 13:10:28,281 [INFO]  Epoch[73] Batch [0-30]	Speed: 2459.01 samples/sec	cross-entropy=0.000010	Store_of_wealth-accuracy=1.000000
2019-09-01 13:10:28,453 [INFO]  Epoch[73] Train-cross-entropy=0.000010
2019-09-01 13:10:28,454 [INFO]  Epoch[73] Train-Store_of_wealth-accuracy=1.000000
2019-09-01 13:10:28,456 [INFO]  Epoch[73] Time cost=0.378
2019-09-01 13:10:28,460 [INFO]  Saved checkpoint to "model/Store_of_wealth_imputer/model-0073.params"
2019-09-01 13:10:28,494 [INFO]  Epoch[73] Validation-cross-entropy=0.000010
2019-09-01 13:10:28,496 [INFO]  Epoch[73] Validation-Store_of_wealth-accuracy=1.000000
2019-09-01 13:10:28,685 [INFO]  Epoch[74] Batch [0-30]	Speed: 2656.74 samples/sec	cross-entropy=0.000010	Store_of_wealth-accuracy=1.000000
2019-09-01 13:10:28,861 [INFO]  Epoch[74] Train-cross-entropy=0.000009
2019-09-01 13:10:28,863 [INFO]  Epoch[74] Train-Store_of_wealth-accuracy=1.000000
2019-09-01 13:10:28,865 [INFO]  Epoch[74] Time cost=0.367
2019-09-01 13:10:28,870 [INFO]  Saved checkpoint to "model/Store_of_wealth_imputer/model-0074.params"
2019-09-01 13:10:28,904 [INFO]  Epoch[74] Validation-cross-entropy=0.000010
2019-09-01 13:10:28,906 [INFO]  Epoch[74] Validation-Store_of_wealth-accuracy=1.000000
2019-09-01 13:10:29,097 [INFO]  Epoch[75] Batch [0-30]	Speed: 2631.39 samples/sec	cross-entropy=0.000009	Store_of_wealth-accuracy=1.000000
2019-09-01 13:10:29,274 [INFO]  Epoch[75] Train-cross-entropy=0.000009
2019-09-01 13:10:29,276 [INFO]  Epoch[75] Train-Store_of_wealth-accuracy=1.000000
2019-09-01 13:10:29,278 [INFO]  Epoch[75] Time cost=0.370
2019-09-01 13:10:29,283 [INFO]  Saved checkpoint to "model/Store_of_wealth_imputer/model-0075.params"
2019-09-01 13:10:29,318 [INFO]  Epoch[75] Validation-cross-entropy=0.000009
2019-09-01 13:10:29,320 [INFO]  Epoch[75] Validation-Store_of_wealth-accuracy=1.000000
2019-09-01 13:10:29,506 [INFO]  Epoch[76] Batch [0-30]	Speed: 2697.69 samples/sec	cross-entropy=0.000009	Store_of_wealth-accuracy=1.000000
2019-09-01 13:10:29,678 [INFO]  Epoch[76] Train-cross-entropy=0.000008
2019-09-01 13:10:29,680 [INFO]  Epoch[76] Train-Store_of_wealth-accuracy=1.000000
2019-09-01 13:10:29,681 [INFO]  Epoch[76] Time cost=0.360
2019-09-01 13:10:29,686 [INFO]  Saved checkpoint to "model/Store_of_wealth_imputer/model-0076.params"
2019-09-01 13:10:29,719 [INFO]  Epoch[76] Validation-cross-entropy=0.000009
2019-09-01 13:10:29,721 [INFO]  Epoch[76] Validation-Store_of_wealth-accuracy=1.000000
2019-09-01 13:10:29,920 [INFO]  Epoch[77] Batch [0-30]	Speed: 2511.42 samples/sec	cross-entropy=0.000008	Store_of_wealth-accuracy=1.000000
2019-09-01 13:10:30,096 [INFO]  Epoch[77] Train-cross-entropy=0.000008
2019-09-01 13:10:30,098 [INFO]  Epoch[77] Train-Store_of_wealth-accuracy=1.000000
2019-09-01 13:10:30,099 [INFO]  Epoch[77] Time cost=0.377
2019-09-01 13:10:30,103 [INFO]  Saved checkpoint to "model/Store_of_wealth_imputer/model-0077.params"
2019-09-01 13:10:30,137 [INFO]  Epoch[77] Validation-cross-entropy=0.000008
2019-09-01 13:10:30,139 [INFO]  Epoch[77] Validation-Store_of_wealth-accuracy=1.000000
2019-09-01 13:10:30,336 [INFO]  Epoch[78] Batch [0-30]	Speed: 2523.34 samples/sec	cross-entropy=0.000008	Store_of_wealth-accuracy=1.000000
2019-09-01 13:10:30,516 [INFO]  Epoch[78] Train-cross-entropy=0.000007
2019-09-01 13:10:30,518 [INFO]  Epoch[78] Train-Store_of_wealth-accuracy=1.000000
2019-09-01 13:10:30,520 [INFO]  Epoch[78] Time cost=0.380
2019-09-01 13:10:30,525 [INFO]  Saved checkpoint to "model/Store_of_wealth_imputer/model-0078.params"
2019-09-01 13:10:30,561 [INFO]  Epoch[78] Validation-cross-entropy=0.000008
2019-09-01 13:10:30,563 [INFO]  Epoch[78] Validation-Store_of_wealth-accuracy=1.000000
2019-09-01 13:10:30,752 [INFO]  Epoch[79] Batch [0-30]	Speed: 2651.69 samples/sec	cross-entropy=0.000008	Store_of_wealth-accuracy=1.000000
2019-09-01 13:10:30,930 [INFO]  Epoch[79] Train-cross-entropy=0.000007
2019-09-01 13:10:30,932 [INFO]  Epoch[79] Train-Store_of_wealth-accuracy=1.000000
2019-09-01 13:10:30,934 [INFO]  Epoch[79] Time cost=0.369
2019-09-01 13:10:30,939 [INFO]  Saved checkpoint to "model/Store_of_wealth_imputer/model-0079.params"
2019-09-01 13:10:30,974 [INFO]  Epoch[79] Validation-cross-entropy=0.000008
2019-09-01 13:10:30,976 [INFO]  Epoch[79] Validation-Store_of_wealth-accuracy=1.000000
2019-09-01 13:10:31,167 [INFO]  Epoch[80] Batch [0-30]	Speed: 2621.55 samples/sec	cross-entropy=0.000007	Store_of_wealth-accuracy=1.000000
2019-09-01 13:10:31,346 [INFO]  Epoch[80] Train-cross-entropy=0.000007
2019-09-01 13:10:31,349 [INFO]  Epoch[80] Train-Store_of_wealth-accuracy=1.000000
2019-09-01 13:10:31,351 [INFO]  Epoch[80] Time cost=0.373
2019-09-01 13:10:31,356 [INFO]  Saved checkpoint to "model/Store_of_wealth_imputer/model-0080.params"
2019-09-01 13:10:31,391 [INFO]  Epoch[80] Validation-cross-entropy=0.000007
2019-09-01 13:10:31,393 [INFO]  Epoch[80] Validation-Store_of_wealth-accuracy=1.000000
2019-09-01 13:10:31,613 [INFO]  Epoch[81] Batch [0-30]	Speed: 2262.13 samples/sec	cross-entropy=0.000007	Store_of_wealth-accuracy=1.000000
2019-09-01 13:10:31,790 [INFO]  Epoch[81] Train-cross-entropy=0.000006
2019-09-01 13:10:31,791 [INFO]  Epoch[81] Train-Store_of_wealth-accuracy=1.000000
2019-09-01 13:10:31,793 [INFO]  Epoch[81] Time cost=0.399
2019-09-01 13:10:31,797 [INFO]  Saved checkpoint to "model/Store_of_wealth_imputer/model-0081.params"
2019-09-01 13:10:31,831 [INFO]  Epoch[81] Validation-cross-entropy=0.000007
2019-09-01 13:10:31,833 [INFO]  Epoch[81] Validation-Store_of_wealth-accuracy=1.000000
2019-09-01 13:10:32,024 [INFO]  Epoch[82] Batch [0-30]	Speed: 2623.03 samples/sec	cross-entropy=0.000007	Store_of_wealth-accuracy=1.000000
2019-09-01 13:10:32,202 [INFO]  Epoch[82] Train-cross-entropy=0.000006
2019-09-01 13:10:32,204 [INFO]  Epoch[82] Train-Store_of_wealth-accuracy=1.000000
2019-09-01 13:10:32,206 [INFO]  Epoch[82] Time cost=0.371
2019-09-01 13:10:32,211 [INFO]  Saved checkpoint to "model/Store_of_wealth_imputer/model-0082.params"
2019-09-01 13:10:32,245 [INFO]  Epoch[82] Validation-cross-entropy=0.000007
2019-09-01 13:10:32,247 [INFO]  Epoch[82] Validation-Store_of_wealth-accuracy=1.000000
2019-09-01 13:10:32,442 [INFO]  Epoch[83] Batch [0-30]	Speed: 2583.00 samples/sec	cross-entropy=0.000006	Store_of_wealth-accuracy=1.000000
2019-09-01 13:10:32,618 [INFO]  Epoch[83] Train-cross-entropy=0.000006
2019-09-01 13:10:32,620 [INFO]  Epoch[83] Train-Store_of_wealth-accuracy=1.000000
2019-09-01 13:10:32,621 [INFO]  Epoch[83] Time cost=0.373
2019-09-01 13:10:32,626 [INFO]  Saved checkpoint to "model/Store_of_wealth_imputer/model-0083.params"
2019-09-01 13:10:32,661 [INFO]  Epoch[83] Validation-cross-entropy=0.000006
2019-09-01 13:10:32,663 [INFO]  Epoch[83] Validation-Store_of_wealth-accuracy=1.000000
2019-09-01 13:10:32,853 [INFO]  Epoch[84] Batch [0-30]	Speed: 2634.47 samples/sec	cross-entropy=0.000006	Store_of_wealth-accuracy=1.000000
2019-09-01 13:10:33,032 [INFO]  Epoch[84] Train-cross-entropy=0.000006
2019-09-01 13:10:33,034 [INFO]  Epoch[84] Train-Store_of_wealth-accuracy=1.000000
2019-09-01 13:10:33,036 [INFO]  Epoch[84] Time cost=0.371
2019-09-01 13:10:33,041 [INFO]  Saved checkpoint to "model/Store_of_wealth_imputer/model-0084.params"
2019-09-01 13:10:33,078 [INFO]  Epoch[84] Validation-cross-entropy=0.000006
2019-09-01 13:10:33,080 [INFO]  Epoch[84] Validation-Store_of_wealth-accuracy=1.000000
2019-09-01 13:10:33,290 [INFO]  Epoch[85] Batch [0-30]	Speed: 2382.51 samples/sec	cross-entropy=0.000006	Store_of_wealth-accuracy=1.000000
2019-09-01 13:10:33,469 [INFO]  Epoch[85] Train-cross-entropy=0.000005
2019-09-01 13:10:33,471 [INFO]  Epoch[85] Train-Store_of_wealth-accuracy=1.000000
2019-09-01 13:10:33,472 [INFO]  Epoch[85] Time cost=0.390
2019-09-01 13:10:33,477 [INFO]  Saved checkpoint to "model/Store_of_wealth_imputer/model-0085.params"
2019-09-01 13:10:33,512 [INFO]  Epoch[85] Validation-cross-entropy=0.000006
2019-09-01 13:10:33,514 [INFO]  Epoch[85] Validation-Store_of_wealth-accuracy=1.000000
2019-09-01 13:10:33,704 [INFO]  Epoch[86] Batch [0-30]	Speed: 2650.38 samples/sec	cross-entropy=0.000006	Store_of_wealth-accuracy=1.000000
2019-09-01 13:10:33,881 [INFO]  Epoch[86] Train-cross-entropy=0.000005
2019-09-01 13:10:33,883 [INFO]  Epoch[86] Train-Store_of_wealth-accuracy=1.000000
2019-09-01 13:10:33,885 [INFO]  Epoch[86] Time cost=0.369
2019-09-01 13:10:33,889 [INFO]  Saved checkpoint to "model/Store_of_wealth_imputer/model-0086.params"
2019-09-01 13:10:33,927 [INFO]  Epoch[86] Validation-cross-entropy=0.000006
2019-09-01 13:10:33,929 [INFO]  Epoch[86] Validation-Store_of_wealth-accuracy=1.000000
2019-09-01 13:10:34,140 [INFO]  Epoch[87] Batch [0-30]	Speed: 2380.12 samples/sec	cross-entropy=0.000005	Store_of_wealth-accuracy=1.000000
2019-09-01 13:10:34,326 [INFO]  Epoch[87] Train-cross-entropy=0.000005
2019-09-01 13:10:34,328 [INFO]  Epoch[87] Train-Store_of_wealth-accuracy=1.000000
2019-09-01 13:10:34,329 [INFO]  Epoch[87] Time cost=0.399
2019-09-01 13:10:34,334 [INFO]  Saved checkpoint to "model/Store_of_wealth_imputer/model-0087.params"
2019-09-01 13:10:34,373 [INFO]  Epoch[87] Validation-cross-entropy=0.000005
2019-09-01 13:10:34,374 [INFO]  Epoch[87] Validation-Store_of_wealth-accuracy=1.000000
2019-09-01 13:10:34,563 [INFO]  Epoch[88] Batch [0-30]	Speed: 2646.86 samples/sec	cross-entropy=0.000005	Store_of_wealth-accuracy=1.000000
2019-09-01 13:10:34,741 [INFO]  Epoch[88] Train-cross-entropy=0.000005
2019-09-01 13:10:34,743 [INFO]  Epoch[88] Train-Store_of_wealth-accuracy=1.000000
2019-09-01 13:10:34,744 [INFO]  Epoch[88] Time cost=0.369
2019-09-01 13:10:34,750 [INFO]  Saved checkpoint to "model/Store_of_wealth_imputer/model-0088.params"
2019-09-01 13:10:34,785 [INFO]  Epoch[88] Validation-cross-entropy=0.000005
2019-09-01 13:10:34,787 [INFO]  Epoch[88] Validation-Store_of_wealth-accuracy=1.000000
2019-09-01 13:10:34,978 [INFO]  Epoch[89] Batch [0-30]	Speed: 2624.57 samples/sec	cross-entropy=0.000005	Store_of_wealth-accuracy=1.000000
2019-09-01 13:10:35,158 [INFO]  Epoch[89] Train-cross-entropy=0.000005
2019-09-01 13:10:35,160 [INFO]  Epoch[89] Train-Store_of_wealth-accuracy=1.000000
2019-09-01 13:10:35,161 [INFO]  Epoch[89] Time cost=0.372
2019-09-01 13:10:35,166 [INFO]  Saved checkpoint to "model/Store_of_wealth_imputer/model-0089.params"
2019-09-01 13:10:35,201 [INFO]  Epoch[89] Validation-cross-entropy=0.000005
2019-09-01 13:10:35,203 [INFO]  Epoch[89] Validation-Store_of_wealth-accuracy=1.000000
2019-09-01 13:10:35,393 [INFO]  Epoch[90] Batch [0-30]	Speed: 2640.04 samples/sec	cross-entropy=0.000005	Store_of_wealth-accuracy=1.000000
2019-09-01 13:10:35,567 [INFO]  Epoch[90] Train-cross-entropy=0.000004
2019-09-01 13:10:35,569 [INFO]  Epoch[90] Train-Store_of_wealth-accuracy=1.000000
2019-09-01 13:10:35,570 [INFO]  Epoch[90] Time cost=0.365
2019-09-01 13:10:35,574 [INFO]  Saved checkpoint to "model/Store_of_wealth_imputer/model-0090.params"
2019-09-01 13:10:35,608 [INFO]  Epoch[90] Validation-cross-entropy=0.000005
2019-09-01 13:10:35,610 [INFO]  Epoch[90] Validation-Store_of_wealth-accuracy=1.000000
2019-09-01 13:10:35,795 [INFO]  Epoch[91] Batch [0-30]	Speed: 2701.36 samples/sec	cross-entropy=0.000004	Store_of_wealth-accuracy=1.000000
2019-09-01 13:10:35,975 [INFO]  Epoch[91] Train-cross-entropy=0.000004
2019-09-01 13:10:35,976 [INFO]  Epoch[91] Train-Store_of_wealth-accuracy=1.000000
2019-09-01 13:10:35,978 [INFO]  Epoch[91] Time cost=0.366
2019-09-01 13:10:35,982 [INFO]  Saved checkpoint to "model/Store_of_wealth_imputer/model-0091.params"
2019-09-01 13:10:36,016 [INFO]  Epoch[91] Validation-cross-entropy=0.000005
2019-09-01 13:10:36,018 [INFO]  Epoch[91] Validation-Store_of_wealth-accuracy=1.000000
2019-09-01 13:10:36,207 [INFO]  Epoch[92] Batch [0-30]	Speed: 2658.29 samples/sec	cross-entropy=0.000004	Store_of_wealth-accuracy=1.000000
2019-09-01 13:10:36,385 [INFO]  Epoch[92] Train-cross-entropy=0.000004
2019-09-01 13:10:36,390 [INFO]  Epoch[92] Train-Store_of_wealth-accuracy=1.000000
2019-09-01 13:10:36,392 [INFO]  Epoch[92] Time cost=0.372
2019-09-01 13:10:36,398 [INFO]  Saved checkpoint to "model/Store_of_wealth_imputer/model-0092.params"
2019-09-01 13:10:36,475 [INFO]  Epoch[92] Validation-cross-entropy=0.000004
2019-09-01 13:10:36,477 [INFO]  Epoch[92] Validation-Store_of_wealth-accuracy=1.000000
2019-09-01 13:10:36,669 [INFO]  Epoch[93] Batch [0-30]	Speed: 2679.44 samples/sec	cross-entropy=0.000004	Store_of_wealth-accuracy=1.000000
2019-09-01 13:10:36,847 [INFO]  Epoch[93] Train-cross-entropy=0.000004
2019-09-01 13:10:36,849 [INFO]  Epoch[93] Train-Store_of_wealth-accuracy=1.000000
2019-09-01 13:10:36,851 [INFO]  Epoch[93] Time cost=0.370
2019-09-01 13:10:36,856 [INFO]  Saved checkpoint to "model/Store_of_wealth_imputer/model-0093.params"
2019-09-01 13:10:36,897 [INFO]  Epoch[93] Validation-cross-entropy=0.000004
2019-09-01 13:10:36,899 [INFO]  Epoch[93] Validation-Store_of_wealth-accuracy=1.000000
2019-09-01 13:10:37,097 [INFO]  Epoch[94] Batch [0-30]	Speed: 2551.06 samples/sec	cross-entropy=0.000004	Store_of_wealth-accuracy=1.000000
2019-09-01 13:10:37,277 [INFO]  Epoch[94] Train-cross-entropy=0.000004
2019-09-01 13:10:37,279 [INFO]  Epoch[94] Train-Store_of_wealth-accuracy=1.000000
2019-09-01 13:10:37,280 [INFO]  Epoch[94] Time cost=0.379
2019-09-01 13:10:37,285 [INFO]  Saved checkpoint to "model/Store_of_wealth_imputer/model-0094.params"
2019-09-01 13:10:37,329 [INFO]  Epoch[94] Validation-cross-entropy=0.000004
2019-09-01 13:10:37,331 [INFO]  Epoch[94] Validation-Store_of_wealth-accuracy=1.000000
2019-09-01 13:10:37,519 [INFO]  Epoch[95] Batch [0-30]	Speed: 2694.90 samples/sec	cross-entropy=0.000004	Store_of_wealth-accuracy=1.000000
2019-09-01 13:10:37,698 [INFO]  Epoch[95] Train-cross-entropy=0.000003
2019-09-01 13:10:37,699 [INFO]  Epoch[95] Train-Store_of_wealth-accuracy=1.000000
2019-09-01 13:10:37,701 [INFO]  Epoch[95] Time cost=0.368
2019-09-01 13:10:37,705 [INFO]  Saved checkpoint to "model/Store_of_wealth_imputer/model-0095.params"
2019-09-01 13:10:37,739 [INFO]  Epoch[95] Validation-cross-entropy=0.000004
2019-09-01 13:10:37,741 [INFO]  Epoch[95] Validation-Store_of_wealth-accuracy=1.000000
2019-09-01 13:10:37,927 [INFO]  Epoch[96] Batch [0-30]	Speed: 2699.86 samples/sec	cross-entropy=0.000004	Store_of_wealth-accuracy=1.000000
2019-09-01 13:10:38,102 [INFO]  Epoch[96] Train-cross-entropy=0.000003
2019-09-01 13:10:38,103 [INFO]  Epoch[96] Train-Store_of_wealth-accuracy=1.000000
2019-09-01 13:10:38,105 [INFO]  Epoch[96] Time cost=0.362
2019-09-01 13:10:38,109 [INFO]  Saved checkpoint to "model/Store_of_wealth_imputer/model-0096.params"
2019-09-01 13:10:38,150 [INFO]  Epoch[96] Validation-cross-entropy=0.000004
2019-09-01 13:10:38,151 [INFO]  Epoch[96] Validation-Store_of_wealth-accuracy=1.000000
2019-09-01 13:10:38,342 [INFO]  Epoch[97] Batch [0-30]	Speed: 2652.69 samples/sec	cross-entropy=0.000003	Store_of_wealth-accuracy=1.000000
2019-09-01 13:10:38,523 [INFO]  Epoch[97] Train-cross-entropy=0.000003
2019-09-01 13:10:38,524 [INFO]  Epoch[97] Train-Store_of_wealth-accuracy=1.000000
2019-09-01 13:10:38,526 [INFO]  Epoch[97] Time cost=0.373
2019-09-01 13:10:38,530 [INFO]  Saved checkpoint to "model/Store_of_wealth_imputer/model-0097.params"
2019-09-01 13:10:38,564 [INFO]  Epoch[97] Validation-cross-entropy=0.000003
2019-09-01 13:10:38,566 [INFO]  Epoch[97] Validation-Store_of_wealth-accuracy=1.000000
2019-09-01 13:10:38,751 [INFO]  Epoch[98] Batch [0-30]	Speed: 2705.54 samples/sec	cross-entropy=0.000003	Store_of_wealth-accuracy=1.000000
2019-09-01 13:10:38,927 [INFO]  Epoch[98] Train-cross-entropy=0.000003
2019-09-01 13:10:38,929 [INFO]  Epoch[98] Train-Store_of_wealth-accuracy=1.000000
2019-09-01 13:10:38,931 [INFO]  Epoch[98] Time cost=0.363
2019-09-01 13:10:38,936 [INFO]  Saved checkpoint to "model/Store_of_wealth_imputer/model-0098.params"
2019-09-01 13:10:38,971 [INFO]  Epoch[98] Validation-cross-entropy=0.000003
2019-09-01 13:10:38,973 [INFO]  Epoch[98] Validation-Store_of_wealth-accuracy=1.000000
2019-09-01 13:10:39,163 [INFO]  Epoch[99] Batch [0-30]	Speed: 2638.64 samples/sec	cross-entropy=0.000003	Store_of_wealth-accuracy=1.000000
2019-09-01 13:10:39,342 [INFO]  Epoch[99] Train-cross-entropy=0.000003
2019-09-01 13:10:39,344 [INFO]  Epoch[99] Train-Store_of_wealth-accuracy=1.000000
2019-09-01 13:10:39,345 [INFO]  Epoch[99] Time cost=0.371
2019-09-01 13:10:39,350 [INFO]  Saved checkpoint to "model/Store_of_wealth_imputer/model-0099.params"
2019-09-01 13:10:39,384 [INFO]  Epoch[99] Validation-cross-entropy=0.000003
2019-09-01 13:10:39,386 [INFO]  Epoch[99] Validation-Store_of_wealth-accuracy=1.000000
2019-09-01 13:10:39,575 [INFO]  Epoch[100] Batch [0-30]	Speed: 2649.22 samples/sec	cross-entropy=0.000003	Store_of_wealth-accuracy=1.000000
2019-09-01 13:10:39,752 [INFO]  Epoch[100] Train-cross-entropy=0.000003
2019-09-01 13:10:39,754 [INFO]  Epoch[100] Train-Store_of_wealth-accuracy=1.000000
2019-09-01 13:10:39,756 [INFO]  Epoch[100] Time cost=0.368
2019-09-01 13:10:39,761 [INFO]  Saved checkpoint to "model/Store_of_wealth_imputer/model-0100.params"
2019-09-01 13:10:39,796 [INFO]  Epoch[100] Validation-cross-entropy=0.000003
2019-09-01 13:10:39,798 [INFO]  Epoch[100] Validation-Store_of_wealth-accuracy=1.000000
2019-09-01 13:10:39,989 [INFO]  Epoch[101] Batch [0-30]	Speed: 2623.21 samples/sec	cross-entropy=0.000003	Store_of_wealth-accuracy=1.000000
2019-09-01 13:10:40,170 [INFO]  Epoch[101] Train-cross-entropy=0.000003
2019-09-01 13:10:40,172 [INFO]  Epoch[101] Train-Store_of_wealth-accuracy=1.000000
2019-09-01 13:10:40,173 [INFO]  Epoch[101] Time cost=0.374
2019-09-01 13:10:40,178 [INFO]  Saved checkpoint to "model/Store_of_wealth_imputer/model-0101.params"
2019-09-01 13:10:40,211 [INFO]  Epoch[101] Validation-cross-entropy=0.000003
2019-09-01 13:10:40,212 [INFO]  Epoch[101] Validation-Store_of_wealth-accuracy=1.000000
2019-09-01 13:10:40,464 [INFO]  Epoch[102] Batch [0-30]	Speed: 1974.32 samples/sec	cross-entropy=0.000003	Store_of_wealth-accuracy=1.000000
2019-09-01 13:10:40,645 [INFO]  Epoch[102] Train-cross-entropy=0.000003
2019-09-01 13:10:40,647 [INFO]  Epoch[102] Train-Store_of_wealth-accuracy=1.000000
2019-09-01 13:10:40,648 [INFO]  Epoch[102] Time cost=0.434
2019-09-01 13:10:40,653 [INFO]  Saved checkpoint to "model/Store_of_wealth_imputer/model-0102.params"
2019-09-01 13:10:40,687 [INFO]  Epoch[102] Validation-cross-entropy=0.000003
2019-09-01 13:10:40,689 [INFO]  Epoch[102] Validation-Store_of_wealth-accuracy=1.000000
2019-09-01 13:10:40,882 [INFO]  Epoch[103] Batch [0-30]	Speed: 2586.30 samples/sec	cross-entropy=0.000003	Store_of_wealth-accuracy=1.000000
2019-09-01 13:10:41,071 [INFO]  Epoch[103] Train-cross-entropy=0.000002
2019-09-01 13:10:41,074 [INFO]  Epoch[103] Train-Store_of_wealth-accuracy=1.000000
2019-09-01 13:10:41,075 [INFO]  Epoch[103] Time cost=0.385
2019-09-01 13:10:41,081 [INFO]  Saved checkpoint to "model/Store_of_wealth_imputer/model-0103.params"
2019-09-01 13:10:41,131 [INFO]  Epoch[103] Validation-cross-entropy=0.000003
2019-09-01 13:10:41,134 [INFO]  Epoch[103] Validation-Store_of_wealth-accuracy=1.000000
2019-09-01 13:10:41,321 [INFO]  Epoch[104] Batch [0-30]	Speed: 2712.98 samples/sec	cross-entropy=0.000002	Store_of_wealth-accuracy=1.000000
2019-09-01 13:10:41,500 [INFO]  Epoch[104] Train-cross-entropy=0.000002
2019-09-01 13:10:41,502 [INFO]  Epoch[104] Train-Store_of_wealth-accuracy=1.000000
2019-09-01 13:10:41,503 [INFO]  Epoch[104] Time cost=0.367
2019-09-01 13:10:41,508 [INFO]  Saved checkpoint to "model/Store_of_wealth_imputer/model-0104.params"
2019-09-01 13:10:41,557 [INFO]  Epoch[104] Validation-cross-entropy=0.000002
2019-09-01 13:10:41,559 [INFO]  Epoch[104] Validation-Store_of_wealth-accuracy=1.000000
2019-09-01 13:10:41,786 [INFO]  Epoch[105] Batch [0-30]	Speed: 2236.13 samples/sec	cross-entropy=0.000002	Store_of_wealth-accuracy=1.000000
2019-09-01 13:10:41,960 [INFO]  Epoch[105] Train-cross-entropy=0.000002
2019-09-01 13:10:41,962 [INFO]  Epoch[105] Train-Store_of_wealth-accuracy=1.000000
2019-09-01 13:10:41,964 [INFO]  Epoch[105] Time cost=0.402
2019-09-01 13:10:41,969 [INFO]  Saved checkpoint to "model/Store_of_wealth_imputer/model-0105.params"
2019-09-01 13:10:42,002 [INFO]  Epoch[105] Validation-cross-entropy=0.000002
2019-09-01 13:10:42,004 [INFO]  Epoch[105] Validation-Store_of_wealth-accuracy=1.000000
2019-09-01 13:10:42,195 [INFO]  Epoch[106] Batch [0-30]	Speed: 2609.05 samples/sec	cross-entropy=0.000002	Store_of_wealth-accuracy=1.000000
2019-09-01 13:10:42,370 [INFO]  Epoch[106] Train-cross-entropy=0.000002
2019-09-01 13:10:42,372 [INFO]  Epoch[106] Train-Store_of_wealth-accuracy=1.000000
2019-09-01 13:10:42,373 [INFO]  Epoch[106] Time cost=0.368
2019-09-01 13:10:42,379 [INFO]  Saved checkpoint to "model/Store_of_wealth_imputer/model-0106.params"
2019-09-01 13:10:42,412 [INFO]  Epoch[106] Validation-cross-entropy=0.000002
2019-09-01 13:10:42,414 [INFO]  Epoch[106] Validation-Store_of_wealth-accuracy=1.000000
2019-09-01 13:10:42,598 [INFO]  Epoch[107] Batch [0-30]	Speed: 2710.91 samples/sec	cross-entropy=0.000002	Store_of_wealth-accuracy=1.000000
2019-09-01 13:10:42,786 [INFO]  Epoch[107] Train-cross-entropy=0.000002
2019-09-01 13:10:42,788 [INFO]  Epoch[107] Train-Store_of_wealth-accuracy=1.000000
2019-09-01 13:10:42,790 [INFO]  Epoch[107] Time cost=0.375
2019-09-01 13:10:42,795 [INFO]  Saved checkpoint to "model/Store_of_wealth_imputer/model-0107.params"
2019-09-01 13:10:42,828 [INFO]  Epoch[107] Validation-cross-entropy=0.000002
2019-09-01 13:10:42,830 [INFO]  Epoch[107] Validation-Store_of_wealth-accuracy=1.000000
2019-09-01 13:10:43,021 [INFO]  Epoch[108] Batch [0-30]	Speed: 2615.34 samples/sec	cross-entropy=0.000002	Store_of_wealth-accuracy=1.000000
2019-09-01 13:10:43,196 [INFO]  Epoch[108] Train-cross-entropy=0.000002
2019-09-01 13:10:43,198 [INFO]  Epoch[108] Train-Store_of_wealth-accuracy=1.000000
2019-09-01 13:10:43,199 [INFO]  Epoch[108] Time cost=0.368
2019-09-01 13:10:43,204 [INFO]  Saved checkpoint to "model/Store_of_wealth_imputer/model-0108.params"
2019-09-01 13:10:43,238 [INFO]  Epoch[108] Validation-cross-entropy=0.000002
2019-09-01 13:10:43,240 [INFO]  Epoch[108] Validation-Store_of_wealth-accuracy=1.000000
2019-09-01 13:10:43,440 [INFO]  Epoch[109] Batch [0-30]	Speed: 2481.40 samples/sec	cross-entropy=0.000002	Store_of_wealth-accuracy=1.000000
2019-09-01 13:10:43,615 [INFO]  Epoch[109] Train-cross-entropy=0.000002
2019-09-01 13:10:43,620 [INFO]  Epoch[109] Train-Store_of_wealth-accuracy=1.000000
2019-09-01 13:10:43,622 [INFO]  Epoch[109] Time cost=0.381
2019-09-01 13:10:43,627 [INFO]  Saved checkpoint to "model/Store_of_wealth_imputer/model-0109.params"
2019-09-01 13:10:43,660 [INFO]  Epoch[109] Validation-cross-entropy=0.000002
2019-09-01 13:10:43,662 [INFO]  Epoch[109] Validation-Store_of_wealth-accuracy=1.000000
2019-09-01 13:10:43,846 [INFO]  Epoch[110] Batch [0-30]	Speed: 2719.78 samples/sec	cross-entropy=0.000002	Store_of_wealth-accuracy=1.000000
2019-09-01 13:10:44,022 [INFO]  Epoch[110] Train-cross-entropy=0.000002
2019-09-01 13:10:44,024 [INFO]  Epoch[110] Train-Store_of_wealth-accuracy=1.000000
2019-09-01 13:10:44,025 [INFO]  Epoch[110] Time cost=0.362
2019-09-01 13:10:44,030 [INFO]  Saved checkpoint to "model/Store_of_wealth_imputer/model-0110.params"
2019-09-01 13:10:44,068 [INFO]  Epoch[110] Validation-cross-entropy=0.000002
2019-09-01 13:10:44,070 [INFO]  Epoch[110] Validation-Store_of_wealth-accuracy=1.000000
2019-09-01 13:10:44,255 [INFO]  Epoch[111] Batch [0-30]	Speed: 2716.06 samples/sec	cross-entropy=0.000002	Store_of_wealth-accuracy=1.000000
2019-09-01 13:10:44,431 [INFO]  Epoch[111] Train-cross-entropy=0.000002
2019-09-01 13:10:44,434 [INFO]  Epoch[111] Train-Store_of_wealth-accuracy=1.000000
2019-09-01 13:10:44,435 [INFO]  Epoch[111] Time cost=0.364
2019-09-01 13:10:44,440 [INFO]  Saved checkpoint to "model/Store_of_wealth_imputer/model-0111.params"
2019-09-01 13:10:44,474 [INFO]  Epoch[111] Validation-cross-entropy=0.000002
2019-09-01 13:10:44,477 [INFO]  Epoch[111] Validation-Store_of_wealth-accuracy=1.000000
2019-09-01 13:10:44,666 [INFO]  Epoch[112] Batch [0-30]	Speed: 2657.08 samples/sec	cross-entropy=0.000002	Store_of_wealth-accuracy=1.000000
2019-09-01 13:10:44,843 [INFO]  Epoch[112] Train-cross-entropy=0.000002
2019-09-01 13:10:44,845 [INFO]  Epoch[112] Train-Store_of_wealth-accuracy=1.000000
2019-09-01 13:10:44,846 [INFO]  Epoch[112] Time cost=0.368
2019-09-01 13:10:44,851 [INFO]  Saved checkpoint to "model/Store_of_wealth_imputer/model-0112.params"
2019-09-01 13:10:44,886 [INFO]  Epoch[112] Validation-cross-entropy=0.000002
2019-09-01 13:10:44,888 [INFO]  Epoch[112] Validation-Store_of_wealth-accuracy=1.000000
2019-09-01 13:10:45,078 [INFO]  Epoch[113] Batch [0-30]	Speed: 2645.12 samples/sec	cross-entropy=0.000002	Store_of_wealth-accuracy=1.000000
2019-09-01 13:10:45,250 [INFO]  Epoch[113] Train-cross-entropy=0.000002
2019-09-01 13:10:45,252 [INFO]  Epoch[113] Train-Store_of_wealth-accuracy=1.000000
2019-09-01 13:10:45,253 [INFO]  Epoch[113] Time cost=0.364
2019-09-01 13:10:45,258 [INFO]  Saved checkpoint to "model/Store_of_wealth_imputer/model-0113.params"
2019-09-01 13:10:45,297 [INFO]  Epoch[113] Validation-cross-entropy=0.000002
2019-09-01 13:10:45,298 [INFO]  Epoch[113] Validation-Store_of_wealth-accuracy=1.000000
2019-09-01 13:10:45,496 [INFO]  Epoch[114] Batch [0-30]	Speed: 2547.41 samples/sec	cross-entropy=0.000002	Store_of_wealth-accuracy=1.000000
2019-09-01 13:10:45,673 [INFO]  Epoch[114] Train-cross-entropy=0.000001
2019-09-01 13:10:45,675 [INFO]  Epoch[114] Train-Store_of_wealth-accuracy=1.000000
2019-09-01 13:10:45,677 [INFO]  Epoch[114] Time cost=0.377
2019-09-01 13:10:45,682 [INFO]  Saved checkpoint to "model/Store_of_wealth_imputer/model-0114.params"
2019-09-01 13:10:45,716 [INFO]  Epoch[114] Validation-cross-entropy=0.000002
2019-09-01 13:10:45,719 [INFO]  Epoch[114] Validation-Store_of_wealth-accuracy=1.000000
2019-09-01 13:10:45,908 [INFO]  Epoch[115] Batch [0-30]	Speed: 2647.43 samples/sec	cross-entropy=0.000001	Store_of_wealth-accuracy=1.000000
2019-09-01 13:10:46,084 [INFO]  Epoch[115] Train-cross-entropy=0.000001
2019-09-01 13:10:46,086 [INFO]  Epoch[115] Train-Store_of_wealth-accuracy=1.000000
2019-09-01 13:10:46,087 [INFO]  Epoch[115] Time cost=0.367
2019-09-01 13:10:46,092 [INFO]  Saved checkpoint to "model/Store_of_wealth_imputer/model-0115.params"
2019-09-01 13:10:46,126 [INFO]  Epoch[115] Validation-cross-entropy=0.000002
2019-09-01 13:10:46,127 [INFO]  Epoch[115] Validation-Store_of_wealth-accuracy=1.000000
2019-09-01 13:10:46,314 [INFO]  Epoch[116] Batch [0-30]	Speed: 2690.22 samples/sec	cross-entropy=0.000001	Store_of_wealth-accuracy=1.000000
2019-09-01 13:10:46,492 [INFO]  Epoch[116] Train-cross-entropy=0.000001
2019-09-01 13:10:46,494 [INFO]  Epoch[116] Train-Store_of_wealth-accuracy=1.000000
2019-09-01 13:10:46,495 [INFO]  Epoch[116] Time cost=0.366
2019-09-01 13:10:46,500 [INFO]  Saved checkpoint to "model/Store_of_wealth_imputer/model-0116.params"
2019-09-01 13:10:46,534 [INFO]  Epoch[116] Validation-cross-entropy=0.000001
2019-09-01 13:10:46,535 [INFO]  Epoch[116] Validation-Store_of_wealth-accuracy=1.000000
2019-09-01 13:10:46,721 [INFO]  Epoch[117] Batch [0-30]	Speed: 2693.06 samples/sec	cross-entropy=0.000001	Store_of_wealth-accuracy=1.000000
2019-09-01 13:10:46,896 [INFO]  Epoch[117] Train-cross-entropy=0.000001
2019-09-01 13:10:46,898 [INFO]  Epoch[117] Train-Store_of_wealth-accuracy=1.000000
2019-09-01 13:10:46,899 [INFO]  Epoch[117] Time cost=0.362
2019-09-01 13:10:46,904 [INFO]  Saved checkpoint to "model/Store_of_wealth_imputer/model-0117.params"
2019-09-01 13:10:46,941 [INFO]  Epoch[117] Validation-cross-entropy=0.000001
2019-09-01 13:10:46,943 [INFO]  Epoch[117] Validation-Store_of_wealth-accuracy=1.000000
2019-09-01 13:10:47,146 [INFO]  Epoch[118] Batch [0-30]	Speed: 2474.01 samples/sec	cross-entropy=0.000001	Store_of_wealth-accuracy=1.000000
2019-09-01 13:10:47,326 [INFO]  Epoch[118] Train-cross-entropy=0.000001
2019-09-01 13:10:47,328 [INFO]  Epoch[118] Train-Store_of_wealth-accuracy=1.000000
2019-09-01 13:10:47,329 [INFO]  Epoch[118] Time cost=0.385
2019-09-01 13:10:47,334 [INFO]  Saved checkpoint to "model/Store_of_wealth_imputer/model-0118.params"
2019-09-01 13:10:47,369 [INFO]  Epoch[118] Validation-cross-entropy=0.000001
2019-09-01 13:10:47,370 [INFO]  Epoch[118] Validation-Store_of_wealth-accuracy=1.000000
2019-09-01 13:10:47,557 [INFO]  Epoch[119] Batch [0-30]	Speed: 2675.72 samples/sec	cross-entropy=0.000001	Store_of_wealth-accuracy=1.000000
2019-09-01 13:10:47,743 [INFO]  Epoch[119] Train-cross-entropy=0.000001
2019-09-01 13:10:47,745 [INFO]  Epoch[119] Train-Store_of_wealth-accuracy=1.000000
2019-09-01 13:10:47,746 [INFO]  Epoch[119] Time cost=0.374
2019-09-01 13:10:47,751 [INFO]  Saved checkpoint to "model/Store_of_wealth_imputer/model-0119.params"
2019-09-01 13:10:47,786 [INFO]  Epoch[119] Validation-cross-entropy=0.000001
2019-09-01 13:10:47,788 [INFO]  Epoch[119] Validation-Store_of_wealth-accuracy=1.000000
2019-09-01 13:10:47,984 [INFO]  Epoch[120] Batch [0-30]	Speed: 2558.66 samples/sec	cross-entropy=0.000001	Store_of_wealth-accuracy=1.000000
2019-09-01 13:10:48,161 [INFO]  Epoch[120] Train-cross-entropy=0.000001
2019-09-01 13:10:48,163 [INFO]  Epoch[120] Train-Store_of_wealth-accuracy=1.000000
2019-09-01 13:10:48,164 [INFO]  Epoch[120] Time cost=0.374
2019-09-01 13:10:48,169 [INFO]  Saved checkpoint to "model/Store_of_wealth_imputer/model-0120.params"
2019-09-01 13:10:48,209 [INFO]  Epoch[120] Validation-cross-entropy=0.000001
2019-09-01 13:10:48,210 [INFO]  Epoch[120] Validation-Store_of_wealth-accuracy=1.000000
2019-09-01 13:10:48,411 [INFO]  Epoch[121] Batch [0-30]	Speed: 2516.07 samples/sec	cross-entropy=0.000001	Store_of_wealth-accuracy=1.000000
2019-09-01 13:10:48,585 [INFO]  Epoch[121] Train-cross-entropy=0.000001
2019-09-01 13:10:48,586 [INFO]  Epoch[121] Train-Store_of_wealth-accuracy=1.000000
2019-09-01 13:10:48,587 [INFO]  Epoch[121] Time cost=0.376
2019-09-01 13:10:48,592 [INFO]  Saved checkpoint to "model/Store_of_wealth_imputer/model-0121.params"
2019-09-01 13:10:48,626 [INFO]  Epoch[121] Validation-cross-entropy=0.000001
2019-09-01 13:10:48,631 [INFO]  Epoch[121] Validation-Store_of_wealth-accuracy=1.000000
2019-09-01 13:10:48,821 [INFO]  Epoch[122] Batch [0-30]	Speed: 2640.14 samples/sec	cross-entropy=0.000001	Store_of_wealth-accuracy=1.000000
2019-09-01 13:10:49,005 [INFO]  Epoch[122] Train-cross-entropy=0.000001
2019-09-01 13:10:49,007 [INFO]  Epoch[122] Train-Store_of_wealth-accuracy=1.000000
2019-09-01 13:10:49,008 [INFO]  Epoch[122] Time cost=0.375
2019-09-01 13:10:49,013 [INFO]  Saved checkpoint to "model/Store_of_wealth_imputer/model-0122.params"
2019-09-01 13:10:49,046 [INFO]  Epoch[122] Validation-cross-entropy=0.000001
2019-09-01 13:10:49,048 [INFO]  Epoch[122] Validation-Store_of_wealth-accuracy=1.000000
2019-09-01 13:10:49,237 [INFO]  Epoch[123] Batch [0-30]	Speed: 2644.15 samples/sec	cross-entropy=0.000001	Store_of_wealth-accuracy=1.000000
2019-09-01 13:10:49,415 [INFO]  Epoch[123] Train-cross-entropy=0.000001
2019-09-01 13:10:49,417 [INFO]  Epoch[123] Train-Store_of_wealth-accuracy=1.000000
2019-09-01 13:10:49,419 [INFO]  Epoch[123] Time cost=0.369
2019-09-01 13:10:49,424 [INFO]  Saved checkpoint to "model/Store_of_wealth_imputer/model-0123.params"
2019-09-01 13:10:49,458 [INFO]  Epoch[123] Validation-cross-entropy=0.000001
2019-09-01 13:10:49,461 [INFO]  Epoch[123] Validation-Store_of_wealth-accuracy=1.000000
2019-09-01 13:10:49,651 [INFO]  Epoch[124] Batch [0-30]	Speed: 2637.18 samples/sec	cross-entropy=0.000001	Store_of_wealth-accuracy=1.000000
2019-09-01 13:10:49,825 [INFO]  Epoch[124] Train-cross-entropy=0.000001
2019-09-01 13:10:49,827 [INFO]  Epoch[124] Train-Store_of_wealth-accuracy=1.000000
2019-09-01 13:10:49,828 [INFO]  Epoch[124] Time cost=0.366
2019-09-01 13:10:49,834 [INFO]  Saved checkpoint to "model/Store_of_wealth_imputer/model-0124.params"
2019-09-01 13:10:49,871 [INFO]  Epoch[124] Validation-cross-entropy=0.000001
2019-09-01 13:10:49,873 [INFO]  Epoch[124] Validation-Store_of_wealth-accuracy=1.000000
2019-09-01 13:10:50,099 [INFO]  Epoch[125] Batch [0-30]	Speed: 2199.93 samples/sec	cross-entropy=0.000001	Store_of_wealth-accuracy=1.000000
2019-09-01 13:10:50,311 [INFO]  Epoch[125] Train-cross-entropy=0.000001
2019-09-01 13:10:50,313 [INFO]  Epoch[125] Train-Store_of_wealth-accuracy=1.000000
2019-09-01 13:10:50,314 [INFO]  Epoch[125] Time cost=0.439
2019-09-01 13:10:50,319 [INFO]  Saved checkpoint to "model/Store_of_wealth_imputer/model-0125.params"
2019-09-01 13:10:50,353 [INFO]  Epoch[125] Validation-cross-entropy=0.000001
2019-09-01 13:10:50,355 [INFO]  Epoch[125] Validation-Store_of_wealth-accuracy=1.000000
2019-09-01 13:10:50,548 [INFO]  Epoch[126] Batch [0-30]	Speed: 2595.10 samples/sec	cross-entropy=0.000001	Store_of_wealth-accuracy=1.000000
2019-09-01 13:10:50,725 [INFO]  Epoch[126] Train-cross-entropy=0.000001
2019-09-01 13:10:50,727 [INFO]  Epoch[126] Train-Store_of_wealth-accuracy=1.000000
2019-09-01 13:10:50,729 [INFO]  Epoch[126] Time cost=0.372
2019-09-01 13:10:50,734 [INFO]  Saved checkpoint to "model/Store_of_wealth_imputer/model-0126.params"
2019-09-01 13:10:50,768 [INFO]  Epoch[126] Validation-cross-entropy=0.000001
2019-09-01 13:10:50,770 [INFO]  Epoch[126] Validation-Store_of_wealth-accuracy=1.000000
2019-09-01 13:10:50,955 [INFO]  Epoch[127] Batch [0-30]	Speed: 2694.39 samples/sec	cross-entropy=0.000001	Store_of_wealth-accuracy=1.000000
2019-09-01 13:10:51,137 [INFO]  Epoch[127] Train-cross-entropy=0.000001
2019-09-01 13:10:51,138 [INFO]  Epoch[127] Train-Store_of_wealth-accuracy=1.000000
2019-09-01 13:10:51,140 [INFO]  Epoch[127] Time cost=0.369
2019-09-01 13:10:51,145 [INFO]  Saved checkpoint to "model/Store_of_wealth_imputer/model-0127.params"
2019-09-01 13:10:51,190 [INFO]  Epoch[127] Validation-cross-entropy=0.000001
2019-09-01 13:10:51,192 [INFO]  Epoch[127] Validation-Store_of_wealth-accuracy=1.000000
2019-09-01 13:10:51,438 [INFO]  Epoch[128] Batch [0-30]	Speed: 2049.88 samples/sec	cross-entropy=0.000001	Store_of_wealth-accuracy=1.000000
2019-09-01 13:10:51,630 [INFO]  Epoch[128] Train-cross-entropy=0.000001
2019-09-01 13:10:51,631 [INFO]  Epoch[128] Train-Store_of_wealth-accuracy=1.000000
2019-09-01 13:10:51,633 [INFO]  Epoch[128] Time cost=0.439
2019-09-01 13:10:51,637 [INFO]  Saved checkpoint to "model/Store_of_wealth_imputer/model-0128.params"
2019-09-01 13:10:51,671 [INFO]  Epoch[128] Validation-cross-entropy=0.000001
2019-09-01 13:10:51,672 [INFO]  Epoch[128] Validation-Store_of_wealth-accuracy=1.000000
2019-09-01 13:10:51,865 [INFO]  Epoch[129] Batch [0-30]	Speed: 2588.97 samples/sec	cross-entropy=0.000001	Store_of_wealth-accuracy=1.000000
2019-09-01 13:10:52,038 [INFO]  Epoch[129] Train-cross-entropy=0.000001
2019-09-01 13:10:52,040 [INFO]  Epoch[129] Train-Store_of_wealth-accuracy=1.000000
2019-09-01 13:10:52,042 [INFO]  Epoch[129] Time cost=0.368
2019-09-01 13:10:52,046 [INFO]  Saved checkpoint to "model/Store_of_wealth_imputer/model-0129.params"
2019-09-01 13:10:52,080 [INFO]  Epoch[129] Validation-cross-entropy=0.000001
2019-09-01 13:10:52,082 [INFO]  Epoch[129] Validation-Store_of_wealth-accuracy=1.000000
2019-09-01 13:10:52,270 [INFO]  Epoch[130] Batch [0-30]	Speed: 2660.66 samples/sec	cross-entropy=0.000001	Store_of_wealth-accuracy=1.000000
2019-09-01 13:10:52,446 [INFO]  Epoch[130] Train-cross-entropy=0.000001
2019-09-01 13:10:52,448 [INFO]  Epoch[130] Train-Store_of_wealth-accuracy=1.000000
2019-09-01 13:10:52,450 [INFO]  Epoch[130] Time cost=0.367
2019-09-01 13:10:52,455 [INFO]  Saved checkpoint to "model/Store_of_wealth_imputer/model-0130.params"
2019-09-01 13:10:52,489 [INFO]  Epoch[130] Validation-cross-entropy=0.000001
2019-09-01 13:10:52,491 [INFO]  Epoch[130] Validation-Store_of_wealth-accuracy=1.000000
2019-09-01 13:10:52,682 [INFO]  Epoch[131] Batch [0-30]	Speed: 2631.14 samples/sec	cross-entropy=0.000001	Store_of_wealth-accuracy=1.000000
2019-09-01 13:10:52,858 [INFO]  Epoch[131] Train-cross-entropy=0.000001
2019-09-01 13:10:52,860 [INFO]  Epoch[131] Train-Store_of_wealth-accuracy=1.000000
2019-09-01 13:10:52,862 [INFO]  Epoch[131] Time cost=0.368
2019-09-01 13:10:52,867 [INFO]  Saved checkpoint to "model/Store_of_wealth_imputer/model-0131.params"
2019-09-01 13:10:52,901 [INFO]  Epoch[131] Validation-cross-entropy=0.000001
2019-09-01 13:10:52,903 [INFO]  Epoch[131] Validation-Store_of_wealth-accuracy=1.000000
2019-09-01 13:10:53,125 [INFO]  Epoch[132] Batch [0-30]	Speed: 2248.50 samples/sec	cross-entropy=0.000001	Store_of_wealth-accuracy=1.000000
2019-09-01 13:10:53,303 [INFO]  Epoch[132] Train-cross-entropy=0.000001
2019-09-01 13:10:53,305 [INFO]  Epoch[132] Train-Store_of_wealth-accuracy=1.000000
2019-09-01 13:10:53,306 [INFO]  Epoch[132] Time cost=0.401
2019-09-01 13:10:53,311 [INFO]  Saved checkpoint to "model/Store_of_wealth_imputer/model-0132.params"
2019-09-01 13:10:53,346 [INFO]  Epoch[132] Validation-cross-entropy=0.000001
2019-09-01 13:10:53,348 [INFO]  Epoch[132] Validation-Store_of_wealth-accuracy=1.000000
2019-09-01 13:10:53,575 [INFO]  Epoch[133] Batch [0-30]	Speed: 2236.76 samples/sec	cross-entropy=0.000001	Store_of_wealth-accuracy=1.000000
2019-09-01 13:10:53,748 [INFO]  Epoch[133] Train-cross-entropy=0.000001
2019-09-01 13:10:53,750 [INFO]  Epoch[133] Train-Store_of_wealth-accuracy=1.000000
2019-09-01 13:10:53,751 [INFO]  Epoch[133] Time cost=0.399
2019-09-01 13:10:53,755 [INFO]  Saved checkpoint to "model/Store_of_wealth_imputer/model-0133.params"
2019-09-01 13:10:53,795 [INFO]  Epoch[133] Validation-cross-entropy=0.000001
2019-09-01 13:10:53,797 [INFO]  Epoch[133] Validation-Store_of_wealth-accuracy=1.000000
2019-09-01 13:10:54,000 [INFO]  Epoch[134] Batch [0-30]	Speed: 2475.85 samples/sec	cross-entropy=0.000001	Store_of_wealth-accuracy=1.000000
2019-09-01 13:10:54,175 [INFO]  Epoch[134] Train-cross-entropy=0.000001
2019-09-01 13:10:54,177 [INFO]  Epoch[134] Train-Store_of_wealth-accuracy=1.000000
2019-09-01 13:10:54,178 [INFO]  Epoch[134] Time cost=0.380
2019-09-01 13:10:54,183 [INFO]  Saved checkpoint to "model/Store_of_wealth_imputer/model-0134.params"
2019-09-01 13:10:54,216 [INFO]  Epoch[134] Validation-cross-entropy=0.000001
2019-09-01 13:10:54,218 [INFO]  Epoch[134] Validation-Store_of_wealth-accuracy=1.000000
2019-09-01 13:10:54,404 [INFO]  Epoch[135] Batch [0-30]	Speed: 2678.44 samples/sec	cross-entropy=0.000001	Store_of_wealth-accuracy=1.000000
2019-09-01 13:10:54,584 [INFO]  Epoch[135] Train-cross-entropy=0.000001
2019-09-01 13:10:54,586 [INFO]  Epoch[135] Train-Store_of_wealth-accuracy=1.000000
2019-09-01 13:10:54,587 [INFO]  Epoch[135] Time cost=0.368
2019-09-01 13:10:54,592 [INFO]  Saved checkpoint to "model/Store_of_wealth_imputer/model-0135.params"
2019-09-01 13:10:54,626 [INFO]  Epoch[135] Validation-cross-entropy=0.000001
2019-09-01 13:10:54,627 [INFO]  Epoch[135] Validation-Store_of_wealth-accuracy=1.000000
2019-09-01 13:10:54,814 [INFO]  Epoch[136] Batch [0-30]	Speed: 2676.05 samples/sec	cross-entropy=0.000001	Store_of_wealth-accuracy=1.000000
2019-09-01 13:10:54,991 [INFO]  Epoch[136] Train-cross-entropy=0.000001
2019-09-01 13:10:54,993 [INFO]  Epoch[136] Train-Store_of_wealth-accuracy=1.000000
2019-09-01 13:10:54,994 [INFO]  Epoch[136] Time cost=0.366
2019-09-01 13:10:54,999 [INFO]  Saved checkpoint to "model/Store_of_wealth_imputer/model-0136.params"
2019-09-01 13:10:55,032 [INFO]  Epoch[136] Validation-cross-entropy=0.000001
2019-09-01 13:10:55,034 [INFO]  Epoch[136] Validation-Store_of_wealth-accuracy=1.000000
2019-09-01 13:10:55,220 [INFO]  Epoch[137] Batch [0-30]	Speed: 2687.06 samples/sec	cross-entropy=0.000001	Store_of_wealth-accuracy=1.000000
2019-09-01 13:10:55,413 [INFO]  Epoch[137] Train-cross-entropy=0.000000
2019-09-01 13:10:55,416 [INFO]  Epoch[137] Train-Store_of_wealth-accuracy=1.000000
2019-09-01 13:10:55,419 [INFO]  Epoch[137] Time cost=0.384
2019-09-01 13:10:55,425 [INFO]  Saved checkpoint to "model/Store_of_wealth_imputer/model-0137.params"
2019-09-01 13:10:55,464 [INFO]  Epoch[137] Validation-cross-entropy=0.000000
2019-09-01 13:10:55,465 [INFO]  Epoch[137] Validation-Store_of_wealth-accuracy=1.000000
2019-09-01 13:10:55,706 [INFO]  Epoch[138] Batch [0-30]	Speed: 2090.47 samples/sec	cross-entropy=0.000000	Store_of_wealth-accuracy=1.000000
2019-09-01 13:10:55,928 [INFO]  Epoch[138] Train-cross-entropy=0.000000
2019-09-01 13:10:55,930 [INFO]  Epoch[138] Train-Store_of_wealth-accuracy=1.000000
2019-09-01 13:10:55,932 [INFO]  Epoch[138] Time cost=0.465
2019-09-01 13:10:55,937 [INFO]  Saved checkpoint to "model/Store_of_wealth_imputer/model-0138.params"
2019-09-01 13:10:55,971 [INFO]  Epoch[138] Validation-cross-entropy=0.000000
2019-09-01 13:10:55,973 [INFO]  Epoch[138] Validation-Store_of_wealth-accuracy=1.000000
2019-09-01 13:10:56,171 [INFO]  Epoch[139] Batch [0-30]	Speed: 2523.41 samples/sec	cross-entropy=0.000000	Store_of_wealth-accuracy=1.000000
2019-09-01 13:10:56,344 [INFO]  Epoch[139] Train-cross-entropy=0.000000
2019-09-01 13:10:56,346 [INFO]  Epoch[139] Train-Store_of_wealth-accuracy=1.000000
2019-09-01 13:10:56,347 [INFO]  Epoch[139] Time cost=0.373
2019-09-01 13:10:56,352 [INFO]  Saved checkpoint to "model/Store_of_wealth_imputer/model-0139.params"
2019-09-01 13:10:56,389 [INFO]  Epoch[139] Validation-cross-entropy=0.000000
2019-09-01 13:10:56,391 [INFO]  Epoch[139] Validation-Store_of_wealth-accuracy=1.000000
2019-09-01 13:10:56,587 [INFO]  Epoch[140] Batch [0-30]	Speed: 2566.46 samples/sec	cross-entropy=0.000000	Store_of_wealth-accuracy=1.000000
2019-09-01 13:10:56,760 [INFO]  Epoch[140] Train-cross-entropy=0.000000
2019-09-01 13:10:56,761 [INFO]  Epoch[140] Train-Store_of_wealth-accuracy=1.000000
2019-09-01 13:10:56,763 [INFO]  Epoch[140] Time cost=0.370
2019-09-01 13:10:56,767 [INFO]  Saved checkpoint to "model/Store_of_wealth_imputer/model-0140.params"
2019-09-01 13:10:56,804 [INFO]  Epoch[140] Validation-cross-entropy=0.000000
2019-09-01 13:10:56,806 [INFO]  Epoch[140] Validation-Store_of_wealth-accuracy=1.000000
2019-09-01 13:10:57,005 [INFO]  Epoch[141] Batch [0-30]	Speed: 2525.73 samples/sec	cross-entropy=0.000000	Store_of_wealth-accuracy=1.000000
2019-09-01 13:10:57,185 [INFO]  Epoch[141] Train-cross-entropy=0.000000
2019-09-01 13:10:57,186 [INFO]  Epoch[141] Train-Store_of_wealth-accuracy=1.000000
2019-09-01 13:10:57,188 [INFO]  Epoch[141] Time cost=0.381
2019-09-01 13:10:57,192 [INFO]  Saved checkpoint to "model/Store_of_wealth_imputer/model-0141.params"
2019-09-01 13:10:57,232 [INFO]  Epoch[141] Validation-cross-entropy=0.000000
2019-09-01 13:10:57,234 [INFO]  Epoch[141] Validation-Store_of_wealth-accuracy=1.000000
2019-09-01 13:10:57,430 [INFO]  Epoch[142] Batch [0-30]	Speed: 2570.99 samples/sec	cross-entropy=0.000000	Store_of_wealth-accuracy=1.000000
2019-09-01 13:10:57,611 [INFO]  Epoch[142] Train-cross-entropy=0.000000
2019-09-01 13:10:57,613 [INFO]  Epoch[142] Train-Store_of_wealth-accuracy=1.000000
2019-09-01 13:10:57,615 [INFO]  Epoch[142] Time cost=0.380
2019-09-01 13:10:57,620 [INFO]  Saved checkpoint to "model/Store_of_wealth_imputer/model-0142.params"
2019-09-01 13:10:57,655 [INFO]  Epoch[142] Validation-cross-entropy=0.000000
2019-09-01 13:10:57,657 [INFO]  Epoch[142] Validation-Store_of_wealth-accuracy=1.000000
2019-09-01 13:10:57,842 [INFO]  Epoch[143] Batch [0-30]	Speed: 2707.60 samples/sec	cross-entropy=0.000000	Store_of_wealth-accuracy=1.000000
2019-09-01 13:10:58,017 [INFO]  Epoch[143] Train-cross-entropy=0.000000
2019-09-01 13:10:58,019 [INFO]  Epoch[143] Train-Store_of_wealth-accuracy=1.000000
2019-09-01 13:10:58,021 [INFO]  Epoch[143] Time cost=0.363
2019-09-01 13:10:58,026 [INFO]  Saved checkpoint to "model/Store_of_wealth_imputer/model-0143.params"
2019-09-01 13:10:58,066 [INFO]  Epoch[143] Validation-cross-entropy=0.000000
2019-09-01 13:10:58,068 [INFO]  Epoch[143] Validation-Store_of_wealth-accuracy=1.000000
2019-09-01 13:10:58,265 [INFO]  Epoch[144] Batch [0-30]	Speed: 2527.37 samples/sec	cross-entropy=0.000000	Store_of_wealth-accuracy=1.000000
2019-09-01 13:10:58,442 [INFO]  Epoch[144] Train-cross-entropy=0.000000
2019-09-01 13:10:58,443 [INFO]  Epoch[144] Train-Store_of_wealth-accuracy=1.000000
2019-09-01 13:10:58,445 [INFO]  Epoch[144] Time cost=0.375
2019-09-01 13:10:58,449 [INFO]  Saved checkpoint to "model/Store_of_wealth_imputer/model-0144.params"
2019-09-01 13:10:58,483 [INFO]  Epoch[144] Validation-cross-entropy=0.000000
2019-09-01 13:10:58,484 [INFO]  Epoch[144] Validation-Store_of_wealth-accuracy=1.000000
2019-09-01 13:10:58,675 [INFO]  Epoch[145] Batch [0-30]	Speed: 2624.34 samples/sec	cross-entropy=0.000000	Store_of_wealth-accuracy=1.000000
2019-09-01 13:10:58,851 [INFO]  Epoch[145] Train-cross-entropy=0.000000
2019-09-01 13:10:58,853 [INFO]  Epoch[145] Train-Store_of_wealth-accuracy=1.000000
2019-09-01 13:10:58,855 [INFO]  Epoch[145] Time cost=0.369
2019-09-01 13:10:58,859 [INFO]  Saved checkpoint to "model/Store_of_wealth_imputer/model-0145.params"
2019-09-01 13:10:58,892 [INFO]  Epoch[145] Validation-cross-entropy=0.000000
2019-09-01 13:10:58,894 [INFO]  Epoch[145] Validation-Store_of_wealth-accuracy=1.000000
2019-09-01 13:10:59,084 [INFO]  Epoch[146] Batch [0-30]	Speed: 2626.17 samples/sec	cross-entropy=0.000000	Store_of_wealth-accuracy=1.000000
2019-09-01 13:10:59,261 [INFO]  Epoch[146] Train-cross-entropy=0.000000
2019-09-01 13:10:59,263 [INFO]  Epoch[146] Train-Store_of_wealth-accuracy=1.000000
2019-09-01 13:10:59,265 [INFO]  Epoch[146] Time cost=0.369
2019-09-01 13:10:59,270 [INFO]  Saved checkpoint to "model/Store_of_wealth_imputer/model-0146.params"
2019-09-01 13:10:59,311 [INFO]  Epoch[146] Validation-cross-entropy=0.000000
2019-09-01 13:10:59,313 [INFO]  Epoch[146] Validation-Store_of_wealth-accuracy=1.000000
2019-09-01 13:10:59,502 [INFO]  Epoch[147] Batch [0-30]	Speed: 2639.54 samples/sec	cross-entropy=0.000000	Store_of_wealth-accuracy=1.000000
2019-09-01 13:10:59,679 [INFO]  Epoch[147] Train-cross-entropy=0.000000
2019-09-01 13:10:59,681 [INFO]  Epoch[147] Train-Store_of_wealth-accuracy=1.000000
2019-09-01 13:10:59,683 [INFO]  Epoch[147] Time cost=0.369
2019-09-01 13:10:59,688 [INFO]  Saved checkpoint to "model/Store_of_wealth_imputer/model-0147.params"
2019-09-01 13:10:59,723 [INFO]  Epoch[147] Validation-cross-entropy=0.000000
2019-09-01 13:10:59,725 [INFO]  Epoch[147] Validation-Store_of_wealth-accuracy=1.000000
2019-09-01 13:10:59,913 [INFO]  Epoch[148] Batch [0-30]	Speed: 2671.36 samples/sec	cross-entropy=0.000000	Store_of_wealth-accuracy=1.000000
2019-09-01 13:11:00,089 [INFO]  Epoch[148] Train-cross-entropy=0.000000
2019-09-01 13:11:00,091 [INFO]  Epoch[148] Train-Store_of_wealth-accuracy=1.000000
2019-09-01 13:11:00,092 [INFO]  Epoch[148] Time cost=0.365
2019-09-01 13:11:00,097 [INFO]  Saved checkpoint to "model/Store_of_wealth_imputer/model-0148.params"
2019-09-01 13:11:00,139 [INFO]  Epoch[148] Validation-cross-entropy=0.000000
2019-09-01 13:11:00,141 [INFO]  Epoch[148] Validation-Store_of_wealth-accuracy=1.000000
2019-09-01 13:11:00,335 [INFO]  Epoch[149] Batch [0-30]	Speed: 2600.08 samples/sec	cross-entropy=0.000000	Store_of_wealth-accuracy=1.000000
2019-09-01 13:11:00,511 [INFO]  Epoch[149] Train-cross-entropy=0.000000
2019-09-01 13:11:00,513 [INFO]  Epoch[149] Train-Store_of_wealth-accuracy=1.000000
2019-09-01 13:11:00,515 [INFO]  Epoch[149] Time cost=0.373
2019-09-01 13:11:00,520 [INFO]  Saved checkpoint to "model/Store_of_wealth_imputer/model-0149.params"
2019-09-01 13:11:00,555 [INFO]  Epoch[149] Validation-cross-entropy=0.000000
2019-09-01 13:11:00,557 [INFO]  Epoch[149] Validation-Store_of_wealth-accuracy=1.000000
2019-09-01 13:11:00,742 [INFO]  Epoch[150] Batch [0-30]	Speed: 2703.95 samples/sec	cross-entropy=0.000000	Store_of_wealth-accuracy=1.000000
2019-09-01 13:11:00,917 [INFO]  Epoch[150] Train-cross-entropy=0.000000
2019-09-01 13:11:00,919 [INFO]  Epoch[150] Train-Store_of_wealth-accuracy=1.000000
2019-09-01 13:11:00,920 [INFO]  Epoch[150] Time cost=0.362
2019-09-01 13:11:00,925 [INFO]  Saved checkpoint to "model/Store_of_wealth_imputer/model-0150.params"
2019-09-01 13:11:00,959 [INFO]  Epoch[150] Validation-cross-entropy=0.000000
2019-09-01 13:11:00,961 [INFO]  Epoch[150] Validation-Store_of_wealth-accuracy=1.000000
2019-09-01 13:11:01,151 [INFO]  Epoch[151] Batch [0-30]	Speed: 2638.28 samples/sec	cross-entropy=0.000000	Store_of_wealth-accuracy=1.000000
2019-09-01 13:11:01,329 [INFO]  Epoch[151] Train-cross-entropy=0.000000
2019-09-01 13:11:01,331 [INFO]  Epoch[151] Train-Store_of_wealth-accuracy=1.000000
2019-09-01 13:11:01,333 [INFO]  Epoch[151] Time cost=0.370
2019-09-01 13:11:01,338 [INFO]  Saved checkpoint to "model/Store_of_wealth_imputer/model-0151.params"
2019-09-01 13:11:01,373 [INFO]  Epoch[151] Validation-cross-entropy=0.000000
2019-09-01 13:11:01,375 [INFO]  Epoch[151] Validation-Store_of_wealth-accuracy=1.000000
2019-09-01 13:11:01,595 [INFO]  Epoch[152] Batch [0-30]	Speed: 2271.05 samples/sec	cross-entropy=0.000000	Store_of_wealth-accuracy=1.000000
2019-09-01 13:11:01,772 [INFO]  Epoch[152] Train-cross-entropy=0.000000
2019-09-01 13:11:01,774 [INFO]  Epoch[152] Train-Store_of_wealth-accuracy=1.000000
2019-09-01 13:11:01,775 [INFO]  Epoch[152] Time cost=0.398
2019-09-01 13:11:01,779 [INFO]  Saved checkpoint to "model/Store_of_wealth_imputer/model-0152.params"
2019-09-01 13:11:01,813 [INFO]  Epoch[152] Validation-cross-entropy=0.000000
2019-09-01 13:11:01,815 [INFO]  Epoch[152] Validation-Store_of_wealth-accuracy=1.000000
2019-09-01 13:11:02,003 [INFO]  Epoch[153] Batch [0-30]	Speed: 2680.85 samples/sec	cross-entropy=0.000000	Store_of_wealth-accuracy=1.000000
2019-09-01 13:11:02,178 [INFO]  Epoch[153] Train-cross-entropy=0.000000
2019-09-01 13:11:02,180 [INFO]  Epoch[153] Train-Store_of_wealth-accuracy=1.000000
2019-09-01 13:11:02,182 [INFO]  Epoch[153] Time cost=0.365
2019-09-01 13:11:02,187 [INFO]  Saved checkpoint to "model/Store_of_wealth_imputer/model-0153.params"
2019-09-01 13:11:02,222 [INFO]  Epoch[153] Validation-cross-entropy=0.000000
2019-09-01 13:11:02,224 [INFO]  Epoch[153] Validation-Store_of_wealth-accuracy=1.000000
2019-09-01 13:11:02,425 [INFO]  Epoch[154] Batch [0-30]	Speed: 2503.10 samples/sec	cross-entropy=0.000000	Store_of_wealth-accuracy=1.000000
2019-09-01 13:11:02,613 [INFO]  Epoch[154] Train-cross-entropy=0.000000
2019-09-01 13:11:02,614 [INFO]  Epoch[154] Train-Store_of_wealth-accuracy=1.000000
2019-09-01 13:11:02,616 [INFO]  Epoch[154] Time cost=0.389
2019-09-01 13:11:02,620 [INFO]  Saved checkpoint to "model/Store_of_wealth_imputer/model-0154.params"
2019-09-01 13:11:02,653 [INFO]  Epoch[154] Validation-cross-entropy=0.000000
2019-09-01 13:11:02,655 [INFO]  Epoch[154] Validation-Store_of_wealth-accuracy=1.000000
2019-09-01 13:11:02,842 [INFO]  Epoch[155] Batch [0-30]	Speed: 2671.69 samples/sec	cross-entropy=0.000000	Store_of_wealth-accuracy=1.000000
2019-09-01 13:11:03,016 [INFO]  Epoch[155] Train-cross-entropy=0.000000
2019-09-01 13:11:03,017 [INFO]  Epoch[155] Train-Store_of_wealth-accuracy=1.000000
2019-09-01 13:11:03,019 [INFO]  Epoch[155] Time cost=0.362
2019-09-01 13:11:03,023 [INFO]  Saved checkpoint to "model/Store_of_wealth_imputer/model-0155.params"
2019-09-01 13:11:03,064 [INFO]  Epoch[155] Validation-cross-entropy=0.000000
2019-09-01 13:11:03,065 [INFO]  Epoch[155] Validation-Store_of_wealth-accuracy=1.000000
2019-09-01 13:11:03,263 [INFO]  Epoch[156] Batch [0-30]	Speed: 2553.28 samples/sec	cross-entropy=0.000000	Store_of_wealth-accuracy=1.000000
2019-09-01 13:11:03,439 [INFO]  Epoch[156] Train-cross-entropy=0.000000
2019-09-01 13:11:03,440 [INFO]  Epoch[156] Train-Store_of_wealth-accuracy=1.000000
2019-09-01 13:11:03,442 [INFO]  Epoch[156] Time cost=0.375
2019-09-01 13:11:03,446 [INFO]  Saved checkpoint to "model/Store_of_wealth_imputer/model-0156.params"
2019-09-01 13:11:03,481 [INFO]  Epoch[156] Validation-cross-entropy=0.000000
2019-09-01 13:11:03,482 [INFO]  Epoch[156] Validation-Store_of_wealth-accuracy=1.000000
2019-09-01 13:11:03,691 [INFO]  Epoch[157] Batch [0-30]	Speed: 2385.86 samples/sec	cross-entropy=0.000000	Store_of_wealth-accuracy=1.000000
2019-09-01 13:11:03,864 [INFO]  Epoch[157] Train-cross-entropy=0.000000
2019-09-01 13:11:03,867 [INFO]  Epoch[157] Train-Store_of_wealth-accuracy=1.000000
2019-09-01 13:11:03,868 [INFO]  Epoch[157] Time cost=0.384
2019-09-01 13:11:03,873 [INFO]  Saved checkpoint to "model/Store_of_wealth_imputer/model-0157.params"
2019-09-01 13:11:03,908 [INFO]  Epoch[157] Validation-cross-entropy=0.000000
2019-09-01 13:11:03,910 [INFO]  Epoch[157] Validation-Store_of_wealth-accuracy=1.000000
2019-09-01 13:11:04,099 [INFO]  Epoch[158] Batch [0-30]	Speed: 2649.47 samples/sec	cross-entropy=0.000000	Store_of_wealth-accuracy=1.000000
2019-09-01 13:11:04,276 [INFO]  Epoch[158] Train-cross-entropy=0.000000
2019-09-01 13:11:04,278 [INFO]  Epoch[158] Train-Store_of_wealth-accuracy=1.000000
2019-09-01 13:11:04,280 [INFO]  Epoch[158] Time cost=0.369
2019-09-01 13:11:04,285 [INFO]  Saved checkpoint to "model/Store_of_wealth_imputer/model-0158.params"
2019-09-01 13:11:04,320 [INFO]  Epoch[158] Validation-cross-entropy=0.000000
2019-09-01 13:11:04,322 [INFO]  Epoch[158] Validation-Store_of_wealth-accuracy=1.000000
2019-09-01 13:11:04,523 [INFO]  Epoch[159] Batch [0-30]	Speed: 2495.36 samples/sec	cross-entropy=0.000000	Store_of_wealth-accuracy=1.000000
2019-09-01 13:11:04,702 [INFO]  Epoch[159] Train-cross-entropy=0.000000
2019-09-01 13:11:04,704 [INFO]  Epoch[159] Train-Store_of_wealth-accuracy=1.000000
2019-09-01 13:11:04,705 [INFO]  Epoch[159] Time cost=0.381
2019-09-01 13:11:04,710 [INFO]  Saved checkpoint to "model/Store_of_wealth_imputer/model-0159.params"
2019-09-01 13:11:04,744 [INFO]  Epoch[159] Validation-cross-entropy=0.000000
2019-09-01 13:11:04,745 [INFO]  Epoch[159] Validation-Store_of_wealth-accuracy=1.000000
2019-09-01 13:11:04,941 [INFO]  Epoch[160] Batch [0-30]	Speed: 2555.76 samples/sec	cross-entropy=0.000000	Store_of_wealth-accuracy=1.000000
2019-09-01 13:11:05,118 [INFO]  Epoch[160] Train-cross-entropy=0.000000
2019-09-01 13:11:05,120 [INFO]  Epoch[160] Train-Store_of_wealth-accuracy=1.000000
2019-09-01 13:11:05,122 [INFO]  Epoch[160] Time cost=0.375
2019-09-01 13:11:05,127 [INFO]  Saved checkpoint to "model/Store_of_wealth_imputer/model-0160.params"
2019-09-01 13:11:05,162 [INFO]  Epoch[160] Validation-cross-entropy=0.000000
2019-09-01 13:11:05,164 [INFO]  Epoch[160] Validation-Store_of_wealth-accuracy=1.000000
2019-09-01 13:11:05,354 [INFO]  Epoch[161] Batch [0-30]	Speed: 2644.42 samples/sec	cross-entropy=0.000000	Store_of_wealth-accuracy=1.000000
2019-09-01 13:11:05,531 [INFO]  Epoch[161] Train-cross-entropy=0.000000
2019-09-01 13:11:05,533 [INFO]  Epoch[161] Train-Store_of_wealth-accuracy=1.000000
2019-09-01 13:11:05,534 [INFO]  Epoch[161] Time cost=0.369
2019-09-01 13:11:05,539 [INFO]  Saved checkpoint to "model/Store_of_wealth_imputer/model-0161.params"
2019-09-01 13:11:05,578 [INFO]  Epoch[161] Validation-cross-entropy=0.000000
2019-09-01 13:11:05,580 [INFO]  Epoch[161] Validation-Store_of_wealth-accuracy=1.000000
2019-09-01 13:11:05,797 [INFO]  Epoch[162] Batch [0-30]	Speed: 2320.35 samples/sec	cross-entropy=0.000000	Store_of_wealth-accuracy=1.000000
2019-09-01 13:11:05,972 [INFO]  Epoch[162] Train-cross-entropy=0.000000
2019-09-01 13:11:05,974 [INFO]  Epoch[162] Train-Store_of_wealth-accuracy=1.000000
2019-09-01 13:11:05,975 [INFO]  Epoch[162] Time cost=0.394
2019-09-01 13:11:05,980 [INFO]  Saved checkpoint to "model/Store_of_wealth_imputer/model-0162.params"
2019-09-01 13:11:06,015 [INFO]  Epoch[162] Validation-cross-entropy=0.000000
2019-09-01 13:11:06,017 [INFO]  Epoch[162] Validation-Store_of_wealth-accuracy=1.000000
2019-09-01 13:11:06,208 [INFO]  Epoch[163] Batch [0-30]	Speed: 2620.34 samples/sec	cross-entropy=0.000000	Store_of_wealth-accuracy=1.000000
2019-09-01 13:11:06,383 [INFO]  Epoch[163] Train-cross-entropy=0.000000
2019-09-01 13:11:06,385 [INFO]  Epoch[163] Train-Store_of_wealth-accuracy=1.000000
2019-09-01 13:11:06,386 [INFO]  Epoch[163] Time cost=0.368
2019-09-01 13:11:06,391 [INFO]  Saved checkpoint to "model/Store_of_wealth_imputer/model-0163.params"
2019-09-01 13:11:06,425 [INFO]  Epoch[163] Validation-cross-entropy=0.000000
2019-09-01 13:11:06,427 [INFO]  Epoch[163] Validation-Store_of_wealth-accuracy=1.000000
2019-09-01 13:11:06,618 [INFO]  Epoch[164] Batch [0-30]	Speed: 2627.16 samples/sec	cross-entropy=0.000000	Store_of_wealth-accuracy=1.000000
2019-09-01 13:11:06,794 [INFO]  Epoch[164] Train-cross-entropy=0.000000
2019-09-01 13:11:06,796 [INFO]  Epoch[164] Train-Store_of_wealth-accuracy=1.000000
2019-09-01 13:11:06,797 [INFO]  Epoch[164] Time cost=0.369
2019-09-01 13:11:06,802 [INFO]  Saved checkpoint to "model/Store_of_wealth_imputer/model-0164.params"
2019-09-01 13:11:06,836 [INFO]  Epoch[164] Validation-cross-entropy=0.000000
2019-09-01 13:11:06,838 [INFO]  Epoch[164] Validation-Store_of_wealth-accuracy=1.000000
2019-09-01 13:11:07,036 [INFO]  Epoch[165] Batch [0-30]	Speed: 2530.54 samples/sec	cross-entropy=0.000000	Store_of_wealth-accuracy=1.000000
2019-09-01 13:11:07,210 [INFO]  Epoch[165] Train-cross-entropy=0.000000
2019-09-01 13:11:07,211 [INFO]  Epoch[165] Train-Store_of_wealth-accuracy=1.000000
2019-09-01 13:11:07,213 [INFO]  Epoch[165] Time cost=0.373
2019-09-01 13:11:07,217 [INFO]  Saved checkpoint to "model/Store_of_wealth_imputer/model-0165.params"
2019-09-01 13:11:07,251 [INFO]  Epoch[165] Validation-cross-entropy=0.000000
2019-09-01 13:11:07,253 [INFO]  Epoch[165] Validation-Store_of_wealth-accuracy=1.000000
2019-09-01 13:11:07,443 [INFO]  Epoch[166] Batch [0-30]	Speed: 2632.87 samples/sec	cross-entropy=0.000000	Store_of_wealth-accuracy=1.000000
2019-09-01 13:11:07,619 [INFO]  Epoch[166] Train-cross-entropy=0.000000
2019-09-01 13:11:07,621 [INFO]  Epoch[166] Train-Store_of_wealth-accuracy=1.000000
2019-09-01 13:11:07,622 [INFO]  Epoch[166] Time cost=0.367
2019-09-01 13:11:07,626 [INFO]  Saved checkpoint to "model/Store_of_wealth_imputer/model-0166.params"
2019-09-01 13:11:07,660 [INFO]  Epoch[166] Validation-cross-entropy=0.000000
2019-09-01 13:11:07,661 [INFO]  Epoch[166] Validation-Store_of_wealth-accuracy=1.000000
2019-09-01 13:11:07,847 [INFO]  Epoch[167] Batch [0-30]	Speed: 2688.69 samples/sec	cross-entropy=0.000000	Store_of_wealth-accuracy=1.000000
2019-09-01 13:11:08,021 [INFO]  Epoch[167] Train-cross-entropy=0.000000
2019-09-01 13:11:08,023 [INFO]  Epoch[167] Train-Store_of_wealth-accuracy=1.000000
2019-09-01 13:11:08,024 [INFO]  Epoch[167] Time cost=0.362
2019-09-01 13:11:08,029 [INFO]  Saved checkpoint to "model/Store_of_wealth_imputer/model-0167.params"
2019-09-01 13:11:08,064 [INFO]  Epoch[167] Validation-cross-entropy=0.000000
2019-09-01 13:11:08,065 [INFO]  Epoch[167] Validation-Store_of_wealth-accuracy=1.000000
2019-09-01 13:11:08,251 [INFO]  Epoch[168] Batch [0-30]	Speed: 2692.41 samples/sec	cross-entropy=0.000000	Store_of_wealth-accuracy=1.000000
2019-09-01 13:11:08,431 [INFO]  Epoch[168] Train-cross-entropy=0.000000
2019-09-01 13:11:08,433 [INFO]  Epoch[168] Train-Store_of_wealth-accuracy=1.000000
2019-09-01 13:11:08,435 [INFO]  Epoch[168] Time cost=0.368
2019-09-01 13:11:08,440 [INFO]  Saved checkpoint to "model/Store_of_wealth_imputer/model-0168.params"
2019-09-01 13:11:08,475 [INFO]  Epoch[168] Validation-cross-entropy=0.000000
2019-09-01 13:11:08,477 [INFO]  Epoch[168] Validation-Store_of_wealth-accuracy=1.000000
2019-09-01 13:11:08,678 [INFO]  Epoch[169] Batch [0-30]	Speed: 2484.60 samples/sec	cross-entropy=0.000000	Store_of_wealth-accuracy=1.000000
2019-09-01 13:11:08,852 [INFO]  Epoch[169] Train-cross-entropy=0.000000
2019-09-01 13:11:08,853 [INFO]  Epoch[169] Train-Store_of_wealth-accuracy=1.000000
2019-09-01 13:11:08,855 [INFO]  Epoch[169] Time cost=0.376
2019-09-01 13:11:08,859 [INFO]  Saved checkpoint to "model/Store_of_wealth_imputer/model-0169.params"
2019-09-01 13:11:08,893 [INFO]  Epoch[169] Validation-cross-entropy=0.000000
2019-09-01 13:11:08,896 [INFO]  Epoch[169] Validation-Store_of_wealth-accuracy=1.000000
2019-09-01 13:11:09,082 [INFO]  Epoch[170] Batch [0-30]	Speed: 2690.96 samples/sec	cross-entropy=0.000000	Store_of_wealth-accuracy=1.000000
2019-09-01 13:11:09,270 [INFO]  Epoch[170] Train-cross-entropy=0.000000
2019-09-01 13:11:09,271 [INFO]  Epoch[170] Train-Store_of_wealth-accuracy=1.000000
2019-09-01 13:11:09,273 [INFO]  Epoch[170] Time cost=0.376
2019-09-01 13:11:09,277 [INFO]  Saved checkpoint to "model/Store_of_wealth_imputer/model-0170.params"
2019-09-01 13:11:09,311 [INFO]  Epoch[170] Validation-cross-entropy=0.000000
2019-09-01 13:11:09,313 [INFO]  Epoch[170] Validation-Store_of_wealth-accuracy=1.000000
2019-09-01 13:11:09,502 [INFO]  Epoch[171] Batch [0-30]	Speed: 2656.63 samples/sec	cross-entropy=0.000000	Store_of_wealth-accuracy=1.000000
2019-09-01 13:11:09,676 [INFO]  Epoch[171] Train-cross-entropy=0.000000
2019-09-01 13:11:09,677 [INFO]  Epoch[171] Train-Store_of_wealth-accuracy=1.000000
2019-09-01 13:11:09,679 [INFO]  Epoch[171] Time cost=0.364
2019-09-01 13:11:09,683 [INFO]  Saved checkpoint to "model/Store_of_wealth_imputer/model-0171.params"
2019-09-01 13:11:09,717 [INFO]  Epoch[171] Validation-cross-entropy=0.000000
2019-09-01 13:11:09,719 [INFO]  Epoch[171] Validation-Store_of_wealth-accuracy=1.000000
2019-09-01 13:11:09,914 [INFO]  Epoch[172] Batch [0-30]	Speed: 2557.99 samples/sec	cross-entropy=0.000000	Store_of_wealth-accuracy=1.000000
2019-09-01 13:11:10,092 [INFO]  Epoch[172] Train-cross-entropy=0.000000
2019-09-01 13:11:10,094 [INFO]  Epoch[172] Train-Store_of_wealth-accuracy=1.000000
2019-09-01 13:11:10,095 [INFO]  Epoch[172] Time cost=0.375
2019-09-01 13:11:10,100 [INFO]  Saved checkpoint to "model/Store_of_wealth_imputer/model-0172.params"
2019-09-01 13:11:10,134 [INFO]  Epoch[172] Validation-cross-entropy=0.000000
2019-09-01 13:11:10,136 [INFO]  Epoch[172] Validation-Store_of_wealth-accuracy=1.000000
2019-09-01 13:11:10,325 [INFO]  Epoch[173] Batch [0-30]	Speed: 2650.89 samples/sec	cross-entropy=0.000000	Store_of_wealth-accuracy=1.000000
2019-09-01 13:11:10,499 [INFO]  Epoch[173] Train-cross-entropy=0.000000
2019-09-01 13:11:10,501 [INFO]  Epoch[173] Train-Store_of_wealth-accuracy=1.000000
2019-09-01 13:11:10,502 [INFO]  Epoch[173] Time cost=0.364
2019-09-01 13:11:10,506 [INFO]  Saved checkpoint to "model/Store_of_wealth_imputer/model-0173.params"
2019-09-01 13:11:10,540 [INFO]  Epoch[173] Validation-cross-entropy=0.000000
2019-09-01 13:11:10,542 [INFO]  Epoch[173] Validation-Store_of_wealth-accuracy=1.000000
2019-09-01 13:11:10,736 [INFO]  Epoch[174] Batch [0-30]	Speed: 2575.17 samples/sec	cross-entropy=0.000000	Store_of_wealth-accuracy=1.000000
2019-09-01 13:11:10,910 [INFO]  Epoch[174] Train-cross-entropy=0.000000
2019-09-01 13:11:10,912 [INFO]  Epoch[174] Train-Store_of_wealth-accuracy=1.000000
2019-09-01 13:11:10,913 [INFO]  Epoch[174] Time cost=0.369
2019-09-01 13:11:10,918 [INFO]  Saved checkpoint to "model/Store_of_wealth_imputer/model-0174.params"
2019-09-01 13:11:10,951 [INFO]  Epoch[174] Validation-cross-entropy=0.000000
2019-09-01 13:11:10,953 [INFO]  Epoch[174] Validation-Store_of_wealth-accuracy=1.000000
2019-09-01 13:11:11,146 [INFO]  Epoch[175] Batch [0-30]	Speed: 2579.86 samples/sec	cross-entropy=0.000000	Store_of_wealth-accuracy=1.000000
2019-09-01 13:11:11,324 [INFO]  Epoch[175] Train-cross-entropy=0.000000
2019-09-01 13:11:11,326 [INFO]  Epoch[175] Train-Store_of_wealth-accuracy=1.000000
2019-09-01 13:11:11,328 [INFO]  Epoch[175] Time cost=0.374
2019-09-01 13:11:11,334 [INFO]  Saved checkpoint to "model/Store_of_wealth_imputer/model-0175.params"
2019-09-01 13:11:11,369 [INFO]  Epoch[175] Validation-cross-entropy=0.000000
2019-09-01 13:11:11,371 [INFO]  Epoch[175] Validation-Store_of_wealth-accuracy=1.000000
2019-09-01 13:11:11,586 [INFO]  Epoch[176] Batch [0-30]	Speed: 2319.54 samples/sec	cross-entropy=0.000000	Store_of_wealth-accuracy=1.000000
2019-09-01 13:11:11,761 [INFO]  Epoch[176] Train-cross-entropy=0.000000
2019-09-01 13:11:11,763 [INFO]  Epoch[176] Train-Store_of_wealth-accuracy=1.000000
2019-09-01 13:11:11,764 [INFO]  Epoch[176] Time cost=0.392
2019-09-01 13:11:11,769 [INFO]  Saved checkpoint to "model/Store_of_wealth_imputer/model-0176.params"
2019-09-01 13:11:11,802 [INFO]  Epoch[176] Validation-cross-entropy=0.000000
2019-09-01 13:11:11,805 [INFO]  Epoch[176] Validation-Store_of_wealth-accuracy=1.000000
2019-09-01 13:11:11,994 [INFO]  Epoch[177] Batch [0-30]	Speed: 2649.98 samples/sec	cross-entropy=0.000000	Store_of_wealth-accuracy=1.000000
2019-09-01 13:11:12,168 [INFO]  Epoch[177] Train-cross-entropy=0.000000
2019-09-01 13:11:12,169 [INFO]  Epoch[177] Train-Store_of_wealth-accuracy=1.000000
2019-09-01 13:11:12,171 [INFO]  Epoch[177] Time cost=0.364
2019-09-01 13:11:12,175 [INFO]  Saved checkpoint to "model/Store_of_wealth_imputer/model-0177.params"
2019-09-01 13:11:12,209 [INFO]  Epoch[177] Validation-cross-entropy=0.000000
2019-09-01 13:11:12,211 [INFO]  Epoch[177] Validation-Store_of_wealth-accuracy=1.000000
2019-09-01 13:11:12,401 [INFO]  Epoch[178] Batch [0-30]	Speed: 2629.95 samples/sec	cross-entropy=0.000000	Store_of_wealth-accuracy=1.000000
2019-09-01 13:11:12,575 [INFO]  Epoch[178] Train-cross-entropy=0.000000
2019-09-01 13:11:12,577 [INFO]  Epoch[178] Train-Store_of_wealth-accuracy=1.000000
2019-09-01 13:11:12,578 [INFO]  Epoch[178] Time cost=0.365
2019-09-01 13:11:12,583 [INFO]  Saved checkpoint to "model/Store_of_wealth_imputer/model-0178.params"
2019-09-01 13:11:12,617 [INFO]  Epoch[178] Validation-cross-entropy=0.000000
2019-09-01 13:11:12,619 [INFO]  Epoch[178] Validation-Store_of_wealth-accuracy=1.000000
2019-09-01 13:11:12,810 [INFO]  Epoch[179] Batch [0-30]	Speed: 2622.99 samples/sec	cross-entropy=0.000000	Store_of_wealth-accuracy=1.000000
2019-09-01 13:11:12,986 [INFO]  Epoch[179] Train-cross-entropy=0.000000
2019-09-01 13:11:12,987 [INFO]  Epoch[179] Train-Store_of_wealth-accuracy=1.000000
2019-09-01 13:11:12,989 [INFO]  Epoch[179] Time cost=0.368
2019-09-01 13:11:12,993 [INFO]  Saved checkpoint to "model/Store_of_wealth_imputer/model-0179.params"
2019-09-01 13:11:13,036 [INFO]  Epoch[179] Validation-cross-entropy=0.000000
2019-09-01 13:11:13,038 [INFO]  Epoch[179] Validation-Store_of_wealth-accuracy=1.000000
2019-09-01 13:11:13,248 [INFO]  Epoch[180] Batch [0-30]	Speed: 2392.47 samples/sec	cross-entropy=0.000000	Store_of_wealth-accuracy=1.000000
2019-09-01 13:11:13,422 [INFO]  Epoch[180] Train-cross-entropy=0.000000
2019-09-01 13:11:13,424 [INFO]  Epoch[180] Train-Store_of_wealth-accuracy=1.000000
2019-09-01 13:11:13,425 [INFO]  Epoch[180] Time cost=0.386
2019-09-01 13:11:13,430 [INFO]  Saved checkpoint to "model/Store_of_wealth_imputer/model-0180.params"
2019-09-01 13:11:13,469 [INFO]  Epoch[180] Validation-cross-entropy=0.000000
2019-09-01 13:11:13,472 [INFO]  Epoch[180] Validation-Store_of_wealth-accuracy=1.000000
2019-09-01 13:11:13,663 [INFO]  Epoch[181] Batch [0-30]	Speed: 2623.24 samples/sec	cross-entropy=0.000000	Store_of_wealth-accuracy=1.000000
2019-09-01 13:11:13,840 [INFO]  Epoch[181] Train-cross-entropy=0.000000
2019-09-01 13:11:13,842 [INFO]  Epoch[181] Train-Store_of_wealth-accuracy=1.000000
2019-09-01 13:11:13,844 [INFO]  Epoch[181] Time cost=0.371
2019-09-01 13:11:13,849 [INFO]  Saved checkpoint to "model/Store_of_wealth_imputer/model-0181.params"
2019-09-01 13:11:13,884 [INFO]  Epoch[181] Validation-cross-entropy=0.000000
2019-09-01 13:11:13,886 [INFO]  Epoch[181] Validation-Store_of_wealth-accuracy=1.000000
2019-09-01 13:11:14,078 [INFO]  Epoch[182] Batch [0-30]	Speed: 2612.99 samples/sec	cross-entropy=0.000000	Store_of_wealth-accuracy=1.000000
2019-09-01 13:11:14,255 [INFO]  Epoch[182] Train-cross-entropy=0.000000
2019-09-01 13:11:14,257 [INFO]  Epoch[182] Train-Store_of_wealth-accuracy=1.000000
2019-09-01 13:11:14,259 [INFO]  Epoch[182] Time cost=0.371
2019-09-01 13:11:14,264 [INFO]  Saved checkpoint to "model/Store_of_wealth_imputer/model-0182.params"
2019-09-01 13:11:14,299 [INFO]  Epoch[182] Validation-cross-entropy=0.000000
2019-09-01 13:11:14,301 [INFO]  Epoch[182] Validation-Store_of_wealth-accuracy=1.000000
2019-09-01 13:11:14,493 [INFO]  Epoch[183] Batch [0-30]	Speed: 2613.37 samples/sec	cross-entropy=0.000000	Store_of_wealth-accuracy=1.000000
2019-09-01 13:11:14,673 [INFO]  Epoch[183] Train-cross-entropy=0.000000
2019-09-01 13:11:14,675 [INFO]  Epoch[183] Train-Store_of_wealth-accuracy=1.000000
2019-09-01 13:11:14,677 [INFO]  Epoch[183] Time cost=0.374
2019-09-01 13:11:14,682 [INFO]  Saved checkpoint to "model/Store_of_wealth_imputer/model-0183.params"
2019-09-01 13:11:14,716 [INFO]  Epoch[183] Validation-cross-entropy=0.000000
2019-09-01 13:11:14,717 [INFO]  Epoch[183] Validation-Store_of_wealth-accuracy=1.000000
2019-09-01 13:11:14,908 [INFO]  Epoch[184] Batch [0-30]	Speed: 2618.90 samples/sec	cross-entropy=0.000000	Store_of_wealth-accuracy=1.000000
2019-09-01 13:11:15,083 [INFO]  Epoch[184] Train-cross-entropy=0.000000
2019-09-01 13:11:15,085 [INFO]  Epoch[184] Train-Store_of_wealth-accuracy=1.000000
2019-09-01 13:11:15,086 [INFO]  Epoch[184] Time cost=0.367
2019-09-01 13:11:15,090 [INFO]  Saved checkpoint to "model/Store_of_wealth_imputer/model-0184.params"
2019-09-01 13:11:15,126 [INFO]  Epoch[184] Validation-cross-entropy=0.000000
2019-09-01 13:11:15,127 [INFO]  Epoch[184] Validation-Store_of_wealth-accuracy=1.000000
2019-09-01 13:11:15,313 [INFO]  Epoch[185] Batch [0-30]	Speed: 2693.76 samples/sec	cross-entropy=0.000000	Store_of_wealth-accuracy=1.000000
2019-09-01 13:11:15,513 [INFO]  Epoch[185] Train-cross-entropy=0.000000
2019-09-01 13:11:15,515 [INFO]  Epoch[185] Train-Store_of_wealth-accuracy=1.000000
2019-09-01 13:11:15,516 [INFO]  Epoch[185] Time cost=0.387
2019-09-01 13:11:15,521 [INFO]  Saved checkpoint to "model/Store_of_wealth_imputer/model-0185.params"
2019-09-01 13:11:15,563 [INFO]  Epoch[185] Validation-cross-entropy=0.000000
2019-09-01 13:11:15,565 [INFO]  Epoch[185] Validation-Store_of_wealth-accuracy=1.000000
2019-09-01 13:11:15,758 [INFO]  Epoch[186] Batch [0-30]	Speed: 2612.66 samples/sec	cross-entropy=0.000000	Store_of_wealth-accuracy=1.000000
2019-09-01 13:11:15,937 [INFO]  Epoch[186] Train-cross-entropy=0.000000
2019-09-01 13:11:15,939 [INFO]  Epoch[186] Train-Store_of_wealth-accuracy=1.000000
2019-09-01 13:11:15,940 [INFO]  Epoch[186] Time cost=0.374
2019-09-01 13:11:15,946 [INFO]  Saved checkpoint to "model/Store_of_wealth_imputer/model-0186.params"
2019-09-01 13:11:15,981 [INFO]  Epoch[186] Validation-cross-entropy=0.000000
2019-09-01 13:11:15,983 [INFO]  Epoch[186] Validation-Store_of_wealth-accuracy=1.000000
2019-09-01 13:11:16,170 [INFO]  Epoch[187] Batch [0-30]	Speed: 2681.92 samples/sec	cross-entropy=0.000000	Store_of_wealth-accuracy=1.000000
2019-09-01 13:11:16,348 [INFO]  Epoch[187] Train-cross-entropy=0.000000
2019-09-01 13:11:16,350 [INFO]  Epoch[187] Train-Store_of_wealth-accuracy=1.000000
2019-09-01 13:11:16,352 [INFO]  Epoch[187] Time cost=0.367
2019-09-01 13:11:16,357 [INFO]  Saved checkpoint to "model/Store_of_wealth_imputer/model-0187.params"
2019-09-01 13:11:16,392 [INFO]  Epoch[187] Validation-cross-entropy=0.000000
2019-09-01 13:11:16,394 [INFO]  Epoch[187] Validation-Store_of_wealth-accuracy=1.000000
2019-09-01 13:11:16,586 [INFO]  Epoch[188] Batch [0-30]	Speed: 2620.14 samples/sec	cross-entropy=0.000000	Store_of_wealth-accuracy=1.000000
2019-09-01 13:11:16,763 [INFO]  Epoch[188] Train-cross-entropy=0.000000
2019-09-01 13:11:16,765 [INFO]  Epoch[188] Train-Store_of_wealth-accuracy=1.000000
2019-09-01 13:11:16,767 [INFO]  Epoch[188] Time cost=0.371
2019-09-01 13:11:16,771 [INFO]  Saved checkpoint to "model/Store_of_wealth_imputer/model-0188.params"
2019-09-01 13:11:16,812 [INFO]  Epoch[188] Validation-cross-entropy=0.000000
2019-09-01 13:11:16,813 [INFO]  Epoch[188] Validation-Store_of_wealth-accuracy=1.000000
2019-09-01 13:11:17,004 [INFO]  Epoch[189] Batch [0-30]	Speed: 2619.22 samples/sec	cross-entropy=0.000000	Store_of_wealth-accuracy=1.000000
2019-09-01 13:11:17,181 [INFO]  Epoch[189] Train-cross-entropy=0.000000
2019-09-01 13:11:17,183 [INFO]  Epoch[189] Train-Store_of_wealth-accuracy=1.000000
2019-09-01 13:11:17,185 [INFO]  Epoch[189] Time cost=0.370
2019-09-01 13:11:17,189 [INFO]  Saved checkpoint to "model/Store_of_wealth_imputer/model-0189.params"
2019-09-01 13:11:17,229 [INFO]  Epoch[189] Validation-cross-entropy=0.000000
2019-09-01 13:11:17,231 [INFO]  Epoch[189] Validation-Store_of_wealth-accuracy=1.000000
2019-09-01 13:11:17,431 [INFO]  Epoch[190] Batch [0-30]	Speed: 2524.22 samples/sec	cross-entropy=0.000000	Store_of_wealth-accuracy=1.000000
2019-09-01 13:11:17,606 [INFO]  Epoch[190] Train-cross-entropy=0.000000
2019-09-01 13:11:17,607 [INFO]  Epoch[190] Train-Store_of_wealth-accuracy=1.000000
2019-09-01 13:11:17,609 [INFO]  Epoch[190] Time cost=0.376
2019-09-01 13:11:17,613 [INFO]  Saved checkpoint to "model/Store_of_wealth_imputer/model-0190.params"
2019-09-01 13:11:17,648 [INFO]  Epoch[190] Validation-cross-entropy=0.000000
2019-09-01 13:11:17,650 [INFO]  Epoch[190] Validation-Store_of_wealth-accuracy=1.000000
2019-09-01 13:11:17,839 [INFO]  Epoch[191] Batch [0-30]	Speed: 2664.03 samples/sec	cross-entropy=0.000000	Store_of_wealth-accuracy=1.000000
2019-09-01 13:11:18,018 [INFO]  Epoch[191] Train-cross-entropy=0.000000
2019-09-01 13:11:18,020 [INFO]  Epoch[191] Train-Store_of_wealth-accuracy=1.000000
2019-09-01 13:11:18,022 [INFO]  Epoch[191] Time cost=0.371
2019-09-01 13:11:18,027 [INFO]  Saved checkpoint to "model/Store_of_wealth_imputer/model-0191.params"
2019-09-01 13:11:18,062 [INFO]  Epoch[191] Validation-cross-entropy=0.000000
2019-09-01 13:11:18,064 [INFO]  Epoch[191] Validation-Store_of_wealth-accuracy=1.000000
2019-09-01 13:11:18,255 [INFO]  Epoch[192] Batch [0-30]	Speed: 2622.64 samples/sec	cross-entropy=0.000000	Store_of_wealth-accuracy=1.000000
2019-09-01 13:11:18,442 [INFO]  Epoch[192] Train-cross-entropy=0.000000
2019-09-01 13:11:18,444 [INFO]  Epoch[192] Train-Store_of_wealth-accuracy=1.000000
2019-09-01 13:11:18,445 [INFO]  Epoch[192] Time cost=0.380
2019-09-01 13:11:18,450 [INFO]  Saved checkpoint to "model/Store_of_wealth_imputer/model-0192.params"
2019-09-01 13:11:18,484 [INFO]  Epoch[192] Validation-cross-entropy=0.000000
2019-09-01 13:11:18,486 [INFO]  Epoch[192] Validation-Store_of_wealth-accuracy=1.000000
2019-09-01 13:11:18,685 [INFO]  Epoch[193] Batch [0-30]	Speed: 2513.51 samples/sec	cross-entropy=0.000000	Store_of_wealth-accuracy=1.000000
2019-09-01 13:11:18,863 [INFO]  Epoch[193] Train-cross-entropy=0.000000
2019-09-01 13:11:18,864 [INFO]  Epoch[193] Train-Store_of_wealth-accuracy=1.000000
2019-09-01 13:11:18,866 [INFO]  Epoch[193] Time cost=0.378
2019-09-01 13:11:18,870 [INFO]  Saved checkpoint to "model/Store_of_wealth_imputer/model-0193.params"
2019-09-01 13:11:18,905 [INFO]  Epoch[193] Validation-cross-entropy=0.000000
2019-09-01 13:11:18,906 [INFO]  Epoch[193] Validation-Store_of_wealth-accuracy=1.000000
2019-09-01 13:11:19,093 [INFO]  Epoch[194] Batch [0-30]	Speed: 2688.47 samples/sec	cross-entropy=0.000000	Store_of_wealth-accuracy=1.000000
2019-09-01 13:11:19,282 [INFO]  Epoch[194] Train-cross-entropy=0.000000
2019-09-01 13:11:19,283 [INFO]  Epoch[194] Train-Store_of_wealth-accuracy=1.000000
2019-09-01 13:11:19,285 [INFO]  Epoch[194] Time cost=0.377
2019-09-01 13:11:19,289 [INFO]  Saved checkpoint to "model/Store_of_wealth_imputer/model-0194.params"
2019-09-01 13:11:19,329 [INFO]  Epoch[194] Validation-cross-entropy=0.000000
2019-09-01 13:11:19,331 [INFO]  Epoch[194] Validation-Store_of_wealth-accuracy=1.000000
2019-09-01 13:11:19,518 [INFO]  Epoch[195] Batch [0-30]	Speed: 2678.39 samples/sec	cross-entropy=0.000000	Store_of_wealth-accuracy=1.000000
2019-09-01 13:11:19,702 [INFO]  Epoch[195] Train-cross-entropy=0.000000
2019-09-01 13:11:19,703 [INFO]  Epoch[195] Train-Store_of_wealth-accuracy=1.000000
2019-09-01 13:11:19,705 [INFO]  Epoch[195] Time cost=0.372
2019-09-01 13:11:19,709 [INFO]  Saved checkpoint to "model/Store_of_wealth_imputer/model-0195.params"
2019-09-01 13:11:19,743 [INFO]  Epoch[195] Validation-cross-entropy=0.000000
2019-09-01 13:11:19,745 [INFO]  Epoch[195] Validation-Store_of_wealth-accuracy=1.000000
2019-09-01 13:11:19,937 [INFO]  Epoch[196] Batch [0-30]	Speed: 2618.33 samples/sec	cross-entropy=0.000000	Store_of_wealth-accuracy=1.000000
2019-09-01 13:11:20,114 [INFO]  Epoch[196] Train-cross-entropy=0.000000
2019-09-01 13:11:20,116 [INFO]  Epoch[196] Train-Store_of_wealth-accuracy=1.000000
2019-09-01 13:11:20,118 [INFO]  Epoch[196] Time cost=0.371
2019-09-01 13:11:20,123 [INFO]  Saved checkpoint to "model/Store_of_wealth_imputer/model-0196.params"
2019-09-01 13:11:20,158 [INFO]  Epoch[196] Validation-cross-entropy=0.000000
2019-09-01 13:11:20,160 [INFO]  Epoch[196] Validation-Store_of_wealth-accuracy=1.000000
2019-09-01 13:11:20,352 [INFO]  Epoch[197] Batch [0-30]	Speed: 2617.88 samples/sec	cross-entropy=0.000000	Store_of_wealth-accuracy=1.000000
2019-09-01 13:11:20,571 [INFO]  Epoch[197] Train-cross-entropy=0.000000
2019-09-01 13:11:20,573 [INFO]  Epoch[197] Train-Store_of_wealth-accuracy=1.000000
2019-09-01 13:11:20,574 [INFO]  Epoch[197] Time cost=0.412
2019-09-01 13:11:20,580 [INFO]  Saved checkpoint to "model/Store_of_wealth_imputer/model-0197.params"
2019-09-01 13:11:20,615 [INFO]  Epoch[197] Validation-cross-entropy=0.000000
2019-09-01 13:11:20,617 [INFO]  Epoch[197] Validation-Store_of_wealth-accuracy=1.000000
2019-09-01 13:11:20,810 [INFO]  Epoch[198] Batch [0-30]	Speed: 2589.35 samples/sec	cross-entropy=0.000000	Store_of_wealth-accuracy=1.000000
2019-09-01 13:11:20,995 [INFO]  Epoch[198] Train-cross-entropy=0.000000
2019-09-01 13:11:20,999 [INFO]  Epoch[198] Train-Store_of_wealth-accuracy=1.000000
2019-09-01 13:11:21,002 [INFO]  Epoch[198] Time cost=0.383
2019-09-01 13:11:21,008 [INFO]  Saved checkpoint to "model/Store_of_wealth_imputer/model-0198.params"
2019-09-01 13:11:21,052 [INFO]  No improvement detected for 5 epochs compared to 1.1019345309242518e-08 last error obtained: 1.3022862661265272e-08, stopping here
2019-09-01 13:11:21,053 [INFO]  
========== done (83.65676689147949 s) fit model
2019-09-01 13:11:25,794 [INFO]  
========== start: fit model
2019-09-01 13:11:25,796 [WARNING]  Already bound, ignoring bind()
2019-09-01 13:11:25,931 [INFO]  Epoch[0] Batch [0-20]	Speed: 2595.59 samples/sec	cross-entropy=12.125252	Tokens-accuracy=0.000000
2019-09-01 13:11:26,042 [INFO]  Epoch[0] Train-cross-entropy=10.222550
2019-09-01 13:11:26,044 [INFO]  Epoch[0] Train-Tokens-accuracy=0.000000
2019-09-01 13:11:26,045 [INFO]  Epoch[0] Time cost=0.244
2019-09-01 13:11:26,049 [INFO]  Saved checkpoint to "model/Tokens_imputer/model-0000.params"
2019-09-01 13:11:26,083 [INFO]  Epoch[0] Validation-cross-entropy=6.485395
2019-09-01 13:11:26,085 [INFO]  Epoch[0] Validation-Tokens-accuracy=0.000000
2019-09-01 13:11:26,212 [INFO]  Epoch[1] Batch [0-20]	Speed: 2771.43 samples/sec	cross-entropy=5.287845	Tokens-accuracy=0.000000
2019-09-01 13:11:26,334 [INFO]  Epoch[1] Train-cross-entropy=4.658767
2019-09-01 13:11:26,336 [INFO]  Epoch[1] Train-Tokens-accuracy=0.000000
2019-09-01 13:11:26,337 [INFO]  Epoch[1] Time cost=0.251
2019-09-01 13:11:26,340 [INFO]  Saved checkpoint to "model/Tokens_imputer/model-0001.params"
2019-09-01 13:11:26,368 [INFO]  Epoch[1] Validation-cross-entropy=2.727508
2019-09-01 13:11:26,371 [INFO]  Epoch[1] Validation-Tokens-accuracy=0.000000
2019-09-01 13:11:26,476 [INFO]  Epoch[2] Batch [0-20]	Speed: 3315.29 samples/sec	cross-entropy=2.699392	Tokens-accuracy=0.000000
2019-09-01 13:11:26,581 [INFO]  Epoch[2] Train-cross-entropy=3.000533
2019-09-01 13:11:26,583 [INFO]  Epoch[2] Train-Tokens-accuracy=0.000000
2019-09-01 13:11:26,584 [INFO]  Epoch[2] Time cost=0.211
2019-09-01 13:11:26,588 [INFO]  Saved checkpoint to "model/Tokens_imputer/model-0002.params"
2019-09-01 13:11:26,619 [INFO]  Epoch[2] Validation-cross-entropy=2.034833
2019-09-01 13:11:26,621 [INFO]  Epoch[2] Validation-Tokens-accuracy=0.000000
2019-09-01 13:11:26,763 [INFO]  Epoch[3] Batch [0-20]	Speed: 2418.88 samples/sec	cross-entropy=1.613235	Tokens-accuracy=0.000000
2019-09-01 13:11:26,875 [INFO]  Epoch[3] Train-cross-entropy=1.786219
2019-09-01 13:11:26,877 [INFO]  Epoch[3] Train-Tokens-accuracy=0.000000
2019-09-01 13:11:26,879 [INFO]  Epoch[3] Time cost=0.257
2019-09-01 13:11:26,886 [INFO]  Saved checkpoint to "model/Tokens_imputer/model-0003.params"
2019-09-01 13:11:26,917 [INFO]  Epoch[3] Validation-cross-entropy=1.780211
2019-09-01 13:11:26,919 [INFO]  Epoch[3] Validation-Tokens-accuracy=0.000000
2019-09-01 13:11:27,023 [INFO]  Epoch[4] Batch [0-20]	Speed: 3277.57 samples/sec	cross-entropy=0.962702	Tokens-accuracy=0.000000
2019-09-01 13:11:27,113 [INFO]  Epoch[4] Train-cross-entropy=1.266861
2019-09-01 13:11:27,114 [INFO]  Epoch[4] Train-Tokens-accuracy=0.000000
2019-09-01 13:11:27,116 [INFO]  Epoch[4] Time cost=0.195
2019-09-01 13:11:27,119 [INFO]  Saved checkpoint to "model/Tokens_imputer/model-0004.params"
2019-09-01 13:11:27,139 [INFO]  Epoch[4] Validation-cross-entropy=1.777053
2019-09-01 13:11:27,142 [INFO]  Epoch[4] Validation-Tokens-accuracy=0.000000
2019-09-01 13:11:27,247 [INFO]  Epoch[5] Batch [0-20]	Speed: 3311.27 samples/sec	cross-entropy=1.053159	Tokens-accuracy=0.000000
2019-09-01 13:11:27,346 [INFO]  Epoch[5] Train-cross-entropy=1.123462
2019-09-01 13:11:27,348 [INFO]  Epoch[5] Train-Tokens-accuracy=0.000000
2019-09-01 13:11:27,349 [INFO]  Epoch[5] Time cost=0.205
2019-09-01 13:11:27,353 [INFO]  Saved checkpoint to "model/Tokens_imputer/model-0005.params"
2019-09-01 13:11:27,375 [INFO]  Epoch[5] Validation-cross-entropy=1.858873
2019-09-01 13:11:27,378 [INFO]  Epoch[5] Validation-Tokens-accuracy=0.000000
2019-09-01 13:11:27,481 [INFO]  Epoch[6] Batch [0-20]	Speed: 3338.02 samples/sec	cross-entropy=0.877913	Tokens-accuracy=0.000000
2019-09-01 13:11:27,580 [INFO]  Epoch[6] Train-cross-entropy=0.846843
2019-09-01 13:11:27,582 [INFO]  Epoch[6] Train-Tokens-accuracy=0.000000
2019-09-01 13:11:27,584 [INFO]  Epoch[6] Time cost=0.204
2019-09-01 13:11:27,588 [INFO]  Saved checkpoint to "model/Tokens_imputer/model-0006.params"
2019-09-01 13:11:27,616 [INFO]  Epoch[6] Validation-cross-entropy=1.508663
2019-09-01 13:11:27,619 [INFO]  Epoch[6] Validation-Tokens-accuracy=0.000000
2019-09-01 13:11:27,723 [INFO]  Epoch[7] Batch [0-20]	Speed: 3296.10 samples/sec	cross-entropy=0.695629	Tokens-accuracy=0.000000
2019-09-01 13:11:27,850 [INFO]  Epoch[7] Train-cross-entropy=0.651071
2019-09-01 13:11:27,853 [INFO]  Epoch[7] Train-Tokens-accuracy=0.000000
2019-09-01 13:11:27,854 [INFO]  Epoch[7] Time cost=0.234
2019-09-01 13:11:27,857 [INFO]  Saved checkpoint to "model/Tokens_imputer/model-0007.params"
2019-09-01 13:11:27,888 [INFO]  Epoch[7] Validation-cross-entropy=1.420682
2019-09-01 13:11:27,890 [INFO]  Epoch[7] Validation-Tokens-accuracy=0.000000
2019-09-01 13:11:28,007 [INFO]  Epoch[8] Batch [0-20]	Speed: 3004.63 samples/sec	cross-entropy=0.492936	Tokens-accuracy=0.000000
2019-09-01 13:11:28,100 [INFO]  Epoch[8] Train-cross-entropy=0.672928
2019-09-01 13:11:28,102 [INFO]  Epoch[8] Train-Tokens-accuracy=0.000000
2019-09-01 13:11:28,103 [INFO]  Epoch[8] Time cost=0.209
2019-09-01 13:11:28,107 [INFO]  Saved checkpoint to "model/Tokens_imputer/model-0008.params"
2019-09-01 13:11:28,127 [INFO]  Epoch[8] Validation-cross-entropy=1.409667
2019-09-01 13:11:28,129 [INFO]  Epoch[8] Validation-Tokens-accuracy=0.000000
2019-09-01 13:11:28,255 [INFO]  Epoch[9] Batch [0-20]	Speed: 2731.18 samples/sec	cross-entropy=0.544907	Tokens-accuracy=0.000000
2019-09-01 13:11:28,345 [INFO]  Epoch[9] Train-cross-entropy=0.570093
2019-09-01 13:11:28,347 [INFO]  Epoch[9] Train-Tokens-accuracy=0.000000
2019-09-01 13:11:28,348 [INFO]  Epoch[9] Time cost=0.216
2019-09-01 13:11:28,351 [INFO]  Saved checkpoint to "model/Tokens_imputer/model-0009.params"
2019-09-01 13:11:28,381 [INFO]  Epoch[9] Validation-cross-entropy=1.463578
2019-09-01 13:11:28,382 [INFO]  Epoch[9] Validation-Tokens-accuracy=0.000000
2019-09-01 13:11:28,525 [INFO]  Epoch[10] Batch [0-20]	Speed: 2352.28 samples/sec	cross-entropy=0.560926	Tokens-accuracy=0.000000
2019-09-01 13:11:28,635 [INFO]  Epoch[10] Train-cross-entropy=0.519286
2019-09-01 13:11:28,637 [INFO]  Epoch[10] Train-Tokens-accuracy=0.000000
2019-09-01 13:11:28,639 [INFO]  Epoch[10] Time cost=0.255
2019-09-01 13:11:28,643 [INFO]  Saved checkpoint to "model/Tokens_imputer/model-0010.params"
2019-09-01 13:11:28,672 [INFO]  Epoch[10] Validation-cross-entropy=1.204339
2019-09-01 13:11:28,674 [INFO]  Epoch[10] Validation-Tokens-accuracy=0.000000
2019-09-01 13:11:28,778 [INFO]  Epoch[11] Batch [0-20]	Speed: 3309.44 samples/sec	cross-entropy=0.368296	Tokens-accuracy=0.000000
2019-09-01 13:11:28,866 [INFO]  Epoch[11] Train-cross-entropy=0.311990
2019-09-01 13:11:28,868 [INFO]  Epoch[11] Train-Tokens-accuracy=0.000000
[truncated: 1,637,682 more chars]
