# Supplementary material for: The two types of society: Computationally revealing recurrent social formations and their evolutionary trajectories
Source: PLoS One. 2020 May 13;15(5):e0232609. doi: 10.1371/journal.pone.0232609 (PMC7219743; doi:10.1371/journal.pone.0232609)
Supplement: S2 File — We include our Python 3 program that begins with the original, untampered Seshat database and performs the entire process of turning it into Shiny Seshat (including all error correction, Complexity Characteristic creation, imputation of missing values, etc.). (ZIP) [file pone.0232609.s004.zip › model/Couriers_imputer/imputer.log]

2019-09-01 13:12:25,663 [INFO]  
========== start: fit model
2019-09-01 13:12:25,665 [WARNING]  Already bound, ignoring bind()
2019-09-01 13:12:25,858 [INFO]  Epoch[0] Batch [0-38]	Speed: 3361.53 samples/sec	cross-entropy=4.629044	Couriers-accuracy=0.000000
2019-09-01 13:12:26,038 [INFO]  Epoch[0] Train-cross-entropy=2.966601
2019-09-01 13:12:26,040 [INFO]  Epoch[0] Train-Couriers-accuracy=0.000000
2019-09-01 13:12:26,042 [INFO]  Epoch[0] Time cost=0.374
2019-09-01 13:12:26,046 [INFO]  Saved checkpoint to "model/Couriers_imputer/model-0000.params"
2019-09-01 13:12:26,086 [INFO]  Epoch[0] Validation-cross-entropy=2.393420
2019-09-01 13:12:26,088 [INFO]  Epoch[0] Validation-Couriers-accuracy=0.000000
2019-09-01 13:12:26,337 [INFO]  Epoch[1] Batch [0-38]	Speed: 2531.64 samples/sec	cross-entropy=1.893431	Couriers-accuracy=0.000000
2019-09-01 13:12:26,575 [INFO]  Epoch[1] Train-cross-entropy=1.526952
2019-09-01 13:12:26,577 [INFO]  Epoch[1] Train-Couriers-accuracy=0.000000
2019-09-01 13:12:26,579 [INFO]  Epoch[1] Time cost=0.489
2019-09-01 13:12:26,582 [INFO]  Saved checkpoint to "model/Couriers_imputer/model-0001.params"
2019-09-01 13:12:26,635 [INFO]  Epoch[1] Validation-cross-entropy=1.223313
2019-09-01 13:12:26,639 [INFO]  Epoch[1] Validation-Couriers-accuracy=0.000000
2019-09-01 13:12:26,853 [INFO]  Epoch[2] Batch [0-38]	Speed: 2968.46 samples/sec	cross-entropy=1.061605	Couriers-accuracy=0.000000
2019-09-01 13:12:27,029 [INFO]  Epoch[2] Train-cross-entropy=1.053407
2019-09-01 13:12:27,031 [INFO]  Epoch[2] Train-Couriers-accuracy=0.000000
2019-09-01 13:12:27,032 [INFO]  Epoch[2] Time cost=0.390
2019-09-01 13:12:27,036 [INFO]  Saved checkpoint to "model/Couriers_imputer/model-0002.params"
2019-09-01 13:12:27,076 [INFO]  Epoch[2] Validation-cross-entropy=0.667869
2019-09-01 13:12:27,078 [INFO]  Epoch[2] Validation-Couriers-accuracy=0.000000
2019-09-01 13:12:27,268 [INFO]  Epoch[3] Batch [0-38]	Speed: 3313.19 samples/sec	cross-entropy=0.838644	Couriers-accuracy=0.000000
2019-09-01 13:12:27,472 [INFO]  Epoch[3] Train-cross-entropy=0.762903
2019-09-01 13:12:27,477 [INFO]  Epoch[3] Train-Couriers-accuracy=0.000000
2019-09-01 13:12:27,479 [INFO]  Epoch[3] Time cost=0.399
2019-09-01 13:12:27,482 [INFO]  Saved checkpoint to "model/Couriers_imputer/model-0003.params"
2019-09-01 13:12:27,519 [INFO]  Epoch[3] Validation-cross-entropy=0.356007
2019-09-01 13:12:27,520 [INFO]  Epoch[3] Validation-Couriers-accuracy=0.000000
2019-09-01 13:12:27,710 [INFO]  Epoch[4] Batch [0-38]	Speed: 3325.18 samples/sec	cross-entropy=0.677711	Couriers-accuracy=0.000000
2019-09-01 13:12:27,895 [INFO]  Epoch[4] Train-cross-entropy=0.618329
2019-09-01 13:12:27,897 [INFO]  Epoch[4] Train-Couriers-accuracy=0.000000
2019-09-01 13:12:27,899 [INFO]  Epoch[4] Time cost=0.377
2019-09-01 13:12:27,903 [INFO]  Saved checkpoint to "model/Couriers_imputer/model-0004.params"
2019-09-01 13:12:27,947 [INFO]  Epoch[4] Validation-cross-entropy=0.438866
2019-09-01 13:12:27,949 [INFO]  Epoch[4] Validation-Couriers-accuracy=0.000000
2019-09-01 13:12:28,176 [INFO]  Epoch[5] Batch [0-38]	Speed: 2773.33 samples/sec	cross-entropy=0.658554	Couriers-accuracy=0.000000
2019-09-01 13:12:28,374 [INFO]  Epoch[5] Train-cross-entropy=0.505132
2019-09-01 13:12:28,376 [INFO]  Epoch[5] Train-Couriers-accuracy=0.000000
2019-09-01 13:12:28,378 [INFO]  Epoch[5] Time cost=0.428
2019-09-01 13:12:28,381 [INFO]  Saved checkpoint to "model/Couriers_imputer/model-0005.params"
2019-09-01 13:12:28,428 [INFO]  Epoch[5] Validation-cross-entropy=0.441447
2019-09-01 13:12:28,430 [INFO]  Epoch[5] Validation-Couriers-accuracy=0.000000
2019-09-01 13:12:28,621 [INFO]  Epoch[6] Batch [0-38]	Speed: 3316.79 samples/sec	cross-entropy=0.541514	Couriers-accuracy=0.000000
2019-09-01 13:12:28,808 [INFO]  Epoch[6] Train-cross-entropy=0.433897
2019-09-01 13:12:28,810 [INFO]  Epoch[6] Train-Couriers-accuracy=0.000000
2019-09-01 13:12:28,811 [INFO]  Epoch[6] Time cost=0.379
2019-09-01 13:12:28,815 [INFO]  Saved checkpoint to "model/Couriers_imputer/model-0006.params"
2019-09-01 13:12:28,852 [INFO]  Epoch[6] Validation-cross-entropy=0.408182
2019-09-01 13:12:28,854 [INFO]  Epoch[6] Validation-Couriers-accuracy=0.000000
2019-09-01 13:12:29,066 [INFO]  Epoch[7] Batch [0-38]	Speed: 2958.38 samples/sec	cross-entropy=0.334971	Couriers-accuracy=0.000000
2019-09-01 13:12:29,297 [INFO]  Epoch[7] Train-cross-entropy=0.360220
2019-09-01 13:12:29,298 [INFO]  Epoch[7] Train-Couriers-accuracy=0.000000
2019-09-01 13:12:29,300 [INFO]  Epoch[7] Time cost=0.444
2019-09-01 13:12:29,303 [INFO]  Saved checkpoint to "model/Couriers_imputer/model-0007.params"
2019-09-01 13:12:29,354 [INFO]  Epoch[7] Validation-cross-entropy=0.371011
2019-09-01 13:12:29,356 [INFO]  Epoch[7] Validation-Couriers-accuracy=0.000000
2019-09-01 13:12:29,614 [INFO]  Epoch[8] Batch [0-38]	Speed: 2420.83 samples/sec	cross-entropy=0.290614	Couriers-accuracy=0.000000
2019-09-01 13:12:29,838 [INFO]  Epoch[8] Train-cross-entropy=0.294530
2019-09-01 13:12:29,840 [INFO]  Epoch[8] Train-Couriers-accuracy=0.000000
2019-09-01 13:12:29,842 [INFO]  Epoch[8] Time cost=0.485
2019-09-01 13:12:29,845 [INFO]  Saved checkpoint to "model/Couriers_imputer/model-0008.params"
2019-09-01 13:12:29,896 [INFO]  Epoch[8] Validation-cross-entropy=0.321968
2019-09-01 13:12:29,897 [INFO]  Epoch[8] Validation-Couriers-accuracy=0.000000
2019-09-01 13:12:30,092 [INFO]  Epoch[9] Batch [0-38]	Speed: 3225.67 samples/sec	cross-entropy=0.237036	Couriers-accuracy=0.000000
2019-09-01 13:12:30,274 [INFO]  Epoch[9] Train-cross-entropy=0.238258
2019-09-01 13:12:30,275 [INFO]  Epoch[9] Train-Couriers-accuracy=0.000000
2019-09-01 13:12:30,277 [INFO]  Epoch[9] Time cost=0.378
2019-09-01 13:12:30,280 [INFO]  Saved checkpoint to "model/Couriers_imputer/model-0009.params"
2019-09-01 13:12:30,326 [INFO]  Epoch[9] Validation-cross-entropy=0.304139
2019-09-01 13:12:30,328 [INFO]  Epoch[9] Validation-Couriers-accuracy=0.000000
2019-09-01 13:12:30,517 [INFO]  Epoch[10] Batch [0-38]	Speed: 3314.89 samples/sec	cross-entropy=0.231425	Couriers-accuracy=0.000000
2019-09-01 13:12:30,694 [INFO]  Epoch[10] Train-cross-entropy=0.198377
2019-09-01 13:12:30,696 [INFO]  Epoch[10] Train-Couriers-accuracy=0.000000
2019-09-01 13:12:30,698 [INFO]  Epoch[10] Time cost=0.369
2019-09-01 13:12:30,702 [INFO]  Saved checkpoint to "model/Couriers_imputer/model-0010.params"
2019-09-01 13:12:30,741 [INFO]  Epoch[10] Validation-cross-entropy=0.241349
2019-09-01 13:12:30,742 [INFO]  Epoch[10] Validation-Couriers-accuracy=0.000000
2019-09-01 13:12:30,936 [INFO]  Epoch[11] Batch [0-38]	Speed: 3242.00 samples/sec	cross-entropy=0.183041	Couriers-accuracy=0.000000
2019-09-01 13:12:31,115 [INFO]  Epoch[11] Train-cross-entropy=0.170662
2019-09-01 13:12:31,117 [INFO]  Epoch[11] Train-Couriers-accuracy=0.000000
2019-09-01 13:12:31,119 [INFO]  Epoch[11] Time cost=0.375
2019-09-01 13:12:31,122 [INFO]  Saved checkpoint to "model/Couriers_imputer/model-0011.params"
2019-09-01 13:12:31,173 [INFO]  Epoch[11] Validation-cross-entropy=0.218029
2019-09-01 13:12:31,174 [INFO]  Epoch[11] Validation-Couriers-accuracy=0.000000
2019-09-01 13:12:31,391 [INFO]  Epoch[12] Batch [0-38]	Speed: 2892.47 samples/sec	cross-entropy=0.177435	Couriers-accuracy=0.000000
2019-09-01 13:12:31,641 [INFO]  Epoch[12] Train-cross-entropy=0.142664
2019-09-01 13:12:31,643 [INFO]  Epoch[12] Train-Couriers-accuracy=0.000000
2019-09-01 13:12:31,644 [INFO]  Epoch[12] Time cost=0.468
2019-09-01 13:12:31,648 [INFO]  Saved checkpoint to "model/Couriers_imputer/model-0012.params"
2019-09-01 13:12:31,694 [INFO]  Epoch[12] Validation-cross-entropy=0.174549
2019-09-01 13:12:31,696 [INFO]  Epoch[12] Validation-Couriers-accuracy=0.000000
2019-09-01 13:12:31,942 [INFO]  Epoch[13] Batch [0-38]	Speed: 2551.25 samples/sec	cross-entropy=0.143739	Couriers-accuracy=0.000000
2019-09-01 13:12:32,158 [INFO]  Epoch[13] Train-cross-entropy=0.121150
2019-09-01 13:12:32,160 [INFO]  Epoch[13] Train-Couriers-accuracy=0.000000
2019-09-01 13:12:32,161 [INFO]  Epoch[13] Time cost=0.464
2019-09-01 13:12:32,165 [INFO]  Saved checkpoint to "model/Couriers_imputer/model-0013.params"
2019-09-01 13:12:32,208 [INFO]  Epoch[13] Validation-cross-entropy=0.167903
2019-09-01 13:12:32,210 [INFO]  Epoch[13] Validation-Couriers-accuracy=0.000000
2019-09-01 13:12:32,411 [INFO]  Epoch[14] Batch [0-38]	Speed: 3136.23 samples/sec	cross-entropy=0.158572	Couriers-accuracy=0.000000
2019-09-01 13:12:32,589 [INFO]  Epoch[14] Train-cross-entropy=0.150247
2019-09-01 13:12:32,593 [INFO]  Epoch[14] Train-Couriers-accuracy=0.000000
2019-09-01 13:12:32,595 [INFO]  Epoch[14] Time cost=0.384
2019-09-01 13:12:32,598 [INFO]  Saved checkpoint to "model/Couriers_imputer/model-0014.params"
2019-09-01 13:12:32,641 [INFO]  Epoch[14] Validation-cross-entropy=0.180651
2019-09-01 13:12:32,643 [INFO]  Epoch[14] Validation-Couriers-accuracy=0.000000
2019-09-01 13:12:32,853 [INFO]  Epoch[15] Batch [0-38]	Speed: 3011.27 samples/sec	cross-entropy=0.293780	Couriers-accuracy=0.000000
2019-09-01 13:12:33,063 [INFO]  Epoch[15] Train-cross-entropy=0.152289
2019-09-01 13:12:33,067 [INFO]  Epoch[15] Train-Couriers-accuracy=0.000000
2019-09-01 13:12:33,070 [INFO]  Epoch[15] Time cost=0.425
2019-09-01 13:12:33,074 [INFO]  Saved checkpoint to "model/Couriers_imputer/model-0015.params"
2019-09-01 13:12:33,128 [INFO]  Epoch[15] Validation-cross-entropy=0.263585
2019-09-01 13:12:33,130 [INFO]  Epoch[15] Validation-Couriers-accuracy=0.000000
2019-09-01 13:12:33,370 [INFO]  Epoch[16] Batch [0-38]	Speed: 2623.84 samples/sec	cross-entropy=0.210911	Couriers-accuracy=0.000000
2019-09-01 13:12:33,565 [INFO]  Epoch[16] Train-cross-entropy=0.152393
2019-09-01 13:12:33,567 [INFO]  Epoch[16] Train-Couriers-accuracy=0.000000
2019-09-01 13:12:33,568 [INFO]  Epoch[16] Time cost=0.436
2019-09-01 13:12:33,572 [INFO]  Saved checkpoint to "model/Couriers_imputer/model-0016.params"
2019-09-01 13:12:33,613 [INFO]  Epoch[16] Validation-cross-entropy=0.292647
2019-09-01 13:12:33,615 [INFO]  Epoch[16] Validation-Couriers-accuracy=0.000000
2019-09-01 13:12:33,840 [INFO]  Epoch[17] Batch [0-38]	Speed: 2788.19 samples/sec	cross-entropy=0.344818	Couriers-accuracy=0.000000
2019-09-01 13:12:34,028 [INFO]  Epoch[17] Train-cross-entropy=0.435048
2019-09-01 13:12:34,029 [INFO]  Epoch[17] Train-Couriers-accuracy=0.000000
2019-09-01 13:12:34,031 [INFO]  Epoch[17] Time cost=0.414
2019-09-01 13:12:34,034 [INFO]  Saved checkpoint to "model/Couriers_imputer/model-0017.params"
2019-09-01 13:12:34,085 [INFO]  No improvement detected for 5 epochs compared to 0.17454856489267614 last error obtained: 0.3326765083604389, stopping here
2019-09-01 13:12:34,086 [INFO]  
========== done (8.423556804656982 s) fit model
2019-09-01 13:12:35,369 [INFO]  CategoricalEncoder for column Degree_of_centralization                                found only 51 occurrences of value nominal
2019-09-01 13:12:35,372 [INFO]  CategoricalEncoder for column Degree_of_centralization                                found only 44 occurrences of value quasi-polity
2019-09-01 13:12:35,374 [INFO]  CategoricalEncoder for column Degree_of_centralization                                found only 29 occurrences of value none
2019-09-01 13:12:35,376 [INFO]  CategoricalEncoder for column Degree_of_centralization                                found only 9 occurrences of value confederate state
2019-09-01 13:12:35,378 [INFO]  CategoricalEncoder for column Degree_of_centralization                                found only 4 occurrences of value unitary
2019-09-01 13:12:35,379 [INFO]  CategoricalEncoder for column Degree_of_centralization                                found only 2 occurrences of value nominal allegiance
2019-09-01 13:12:35,383 [INFO]  CategoricalEncoder for column Degree_of_centralization                                found only 2 occurrences of value confederation
2019-09-01 13:12:35,386 [INFO]  CategoricalEncoder for column Degree_of_centralization                                found only 1 occurrences of value continuity
2019-09-01 13:12:38,879 [WARNING]  Test set does not contain any ocurrences of values [nominal allegiance, confederation, confederate state, continuity] in column [Degree_of_centralization], consider using a more representative test set.
2019-09-01 13:12:38,885 [INFO]  
========== start: fit model
2019-09-01 13:12:38,886 [WARNING]  Already bound, ignoring bind()
2019-09-01 13:12:39,243 [INFO]  Epoch[0] Batch [0-43]	Speed: 2036.80 samples/sec	cross-entropy=1.178948	Degree_of_centralization-accuracy=0.592330
2019-09-01 13:12:39,566 [INFO]  Epoch[0] Train-cross-entropy=0.847121
2019-09-01 13:12:39,568 [INFO]  Epoch[0] Train-Degree_of_centralization-accuracy=0.684524
2019-09-01 13:12:39,570 [INFO]  Epoch[0] Time cost=0.681
2019-09-01 13:12:39,577 [INFO]  Saved checkpoint to "model/Degree_of_centralization_imputer/model-0000.params"
2019-09-01 13:12:39,624 [INFO]  Epoch[0] Validation-cross-entropy=0.666310
2019-09-01 13:12:39,625 [INFO]  Epoch[0] Validation-Degree_of_centralization-accuracy=0.756250
2019-09-01 13:12:39,979 [INFO]  Epoch[1] Batch [0-43]	Speed: 2000.48 samples/sec	cross-entropy=0.588519	Degree_of_centralization-accuracy=0.791193
2019-09-01 13:12:40,309 [INFO]  Epoch[1] Train-cross-entropy=0.556607
2019-09-01 13:12:40,311 [INFO]  Epoch[1] Train-Degree_of_centralization-accuracy=0.811012
2019-09-01 13:12:40,313 [INFO]  Epoch[1] Time cost=0.686
2019-09-01 13:12:40,322 [INFO]  Saved checkpoint to "model/Degree_of_centralization_imputer/model-0001.params"
2019-09-01 13:12:40,373 [INFO]  Epoch[1] Validation-cross-entropy=0.463356
2019-09-01 13:12:40,375 [INFO]  Epoch[1] Validation-Degree_of_centralization-accuracy=0.825000
2019-09-01 13:12:40,764 [INFO]  Epoch[2] Batch [0-43]	Speed: 1812.80 samples/sec	cross-entropy=0.415235	Degree_of_centralization-accuracy=0.855114
2019-09-01 13:12:41,098 [INFO]  Epoch[2] Train-cross-entropy=0.403551
2019-09-01 13:12:41,100 [INFO]  Epoch[2] Train-Degree_of_centralization-accuracy=0.861607
2019-09-01 13:12:41,102 [INFO]  Epoch[2] Time cost=0.725
2019-09-01 13:12:41,111 [INFO]  Saved checkpoint to "model/Degree_of_centralization_imputer/model-0002.params"
2019-09-01 13:12:41,163 [INFO]  Epoch[2] Validation-cross-entropy=0.348719
2019-09-01 13:12:41,165 [INFO]  Epoch[2] Validation-Degree_of_centralization-accuracy=0.881250
2019-09-01 13:12:41,508 [INFO]  Epoch[3] Batch [0-43]	Speed: 2070.67 samples/sec	cross-entropy=0.312238	Degree_of_centralization-accuracy=0.893466
2019-09-01 13:12:41,855 [INFO]  Epoch[3] Train-cross-entropy=0.300071
2019-09-01 13:12:41,856 [INFO]  Epoch[3] Train-Degree_of_centralization-accuracy=0.895833
2019-09-01 13:12:41,858 [INFO]  Epoch[3] Time cost=0.691
2019-09-01 13:12:41,865 [INFO]  Saved checkpoint to "model/Degree_of_centralization_imputer/model-0003.params"
2019-09-01 13:12:41,923 [INFO]  Epoch[3] Validation-cross-entropy=0.284429
2019-09-01 13:12:41,924 [INFO]  Epoch[3] Validation-Degree_of_centralization-accuracy=0.906250
2019-09-01 13:12:42,285 [INFO]  Epoch[4] Batch [0-43]	Speed: 1975.83 samples/sec	cross-entropy=0.244585	Degree_of_centralization-accuracy=0.917614
2019-09-01 13:12:42,620 [INFO]  Epoch[4] Train-cross-entropy=0.238389
2019-09-01 13:12:42,622 [INFO]  Epoch[4] Train-Degree_of_centralization-accuracy=0.921131
2019-09-01 13:12:42,624 [INFO]  Epoch[4] Time cost=0.698
2019-09-01 13:12:42,632 [INFO]  Saved checkpoint to "model/Degree_of_centralization_imputer/model-0004.params"
2019-09-01 13:12:42,684 [INFO]  Epoch[4] Validation-cross-entropy=0.254945
2019-09-01 13:12:42,687 [INFO]  Epoch[4] Validation-Degree_of_centralization-accuracy=0.906250
2019-09-01 13:12:43,057 [INFO]  Epoch[5] Batch [0-43]	Speed: 1912.18 samples/sec	cross-entropy=0.201298	Degree_of_centralization-accuracy=0.928977
2019-09-01 13:12:43,386 [INFO]  Epoch[5] Train-cross-entropy=0.192880
2019-09-01 13:12:43,391 [INFO]  Epoch[5] Train-Degree_of_centralization-accuracy=0.934524
2019-09-01 13:12:43,392 [INFO]  Epoch[5] Time cost=0.704
2019-09-01 13:12:43,399 [INFO]  Saved checkpoint to "model/Degree_of_centralization_imputer/model-0005.params"
2019-09-01 13:12:43,455 [INFO]  Epoch[5] Validation-cross-entropy=0.236292
2019-09-01 13:12:43,456 [INFO]  Epoch[5] Validation-Degree_of_centralization-accuracy=0.918750
2019-09-01 13:12:43,820 [INFO]  Epoch[6] Batch [0-43]	Speed: 1963.22 samples/sec	cross-entropy=0.171882	Degree_of_centralization-accuracy=0.953125
2019-09-01 13:12:44,143 [INFO]  Epoch[6] Train-cross-entropy=0.173333
2019-09-01 13:12:44,145 [INFO]  Epoch[6] Train-Degree_of_centralization-accuracy=0.937500
2019-09-01 13:12:44,146 [INFO]  Epoch[6] Time cost=0.688
2019-09-01 13:12:44,154 [INFO]  Saved checkpoint to "model/Degree_of_centralization_imputer/model-0006.params"
2019-09-01 13:12:44,202 [INFO]  Epoch[6] Validation-cross-entropy=0.223635
2019-09-01 13:12:44,203 [INFO]  Epoch[6] Validation-Degree_of_centralization-accuracy=0.931250
2019-09-01 13:12:44,563 [INFO]  Epoch[7] Batch [0-43]	Speed: 1963.78 samples/sec	cross-entropy=0.148134	Degree_of_centralization-accuracy=0.965909
2019-09-01 13:12:44,895 [INFO]  Epoch[7] Train-cross-entropy=0.149625
2019-09-01 13:12:44,897 [INFO]  Epoch[7] Train-Degree_of_centralization-accuracy=0.946429
2019-09-01 13:12:44,898 [INFO]  Epoch[7] Time cost=0.693
2019-09-01 13:12:44,906 [INFO]  Saved checkpoint to "model/Degree_of_centralization_imputer/model-0007.params"
2019-09-01 13:12:44,958 [INFO]  Epoch[7] Validation-cross-entropy=0.193700
2019-09-01 13:12:44,960 [INFO]  Epoch[7] Validation-Degree_of_centralization-accuracy=0.956250
2019-09-01 13:12:45,332 [INFO]  Epoch[8] Batch [0-43]	Speed: 1901.63 samples/sec	cross-entropy=0.122360	Degree_of_centralization-accuracy=0.967330
2019-09-01 13:12:45,667 [INFO]  Epoch[8] Train-cross-entropy=0.130516
2019-09-01 13:12:45,669 [INFO]  Epoch[8] Train-Degree_of_centralization-accuracy=0.958333
2019-09-01 13:12:45,671 [INFO]  Epoch[8] Time cost=0.709
2019-09-01 13:12:45,679 [INFO]  Saved checkpoint to "model/Degree_of_centralization_imputer/model-0008.params"
2019-09-01 13:12:45,735 [INFO]  Epoch[8] Validation-cross-entropy=0.165591
2019-09-01 13:12:45,737 [INFO]  Epoch[8] Validation-Degree_of_centralization-accuracy=0.956250
2019-09-01 13:12:46,120 [INFO]  Epoch[9] Batch [0-43]	Speed: 1855.30 samples/sec	cross-entropy=0.104477	Degree_of_centralization-accuracy=0.970170
2019-09-01 13:12:46,497 [INFO]  Epoch[9] Train-cross-entropy=0.115994
2019-09-01 13:12:46,499 [INFO]  Epoch[9] Train-Degree_of_centralization-accuracy=0.964286
2019-09-01 13:12:46,500 [INFO]  Epoch[9] Time cost=0.762
2019-09-01 13:12:46,508 [INFO]  Saved checkpoint to "model/Degree_of_centralization_imputer/model-0009.params"
2019-09-01 13:12:46,558 [INFO]  Epoch[9] Validation-cross-entropy=0.154003
2019-09-01 13:12:46,561 [INFO]  Epoch[9] Validation-Degree_of_centralization-accuracy=0.950000
2019-09-01 13:12:46,909 [INFO]  Epoch[10] Batch [0-43]	Speed: 2032.59 samples/sec	cross-entropy=0.092350	Degree_of_centralization-accuracy=0.968750
2019-09-01 13:12:47,232 [INFO]  Epoch[10] Train-cross-entropy=0.108830
2019-09-01 13:12:47,234 [INFO]  Epoch[10] Train-Degree_of_centralization-accuracy=0.961310
2019-09-01 13:12:47,235 [INFO]  Epoch[10] Time cost=0.673
2019-09-01 13:12:47,243 [INFO]  Saved checkpoint to "model/Degree_of_centralization_imputer/model-0010.params"
2019-09-01 13:12:47,294 [INFO]  Epoch[10] Validation-cross-entropy=0.135101
2019-09-01 13:12:47,296 [INFO]  Epoch[10] Validation-Degree_of_centralization-accuracy=0.962500
2019-09-01 13:12:47,641 [INFO]  Epoch[11] Batch [0-43]	Speed: 2051.78 samples/sec	cross-entropy=0.080356	Degree_of_centralization-accuracy=0.974432
2019-09-01 13:12:47,966 [INFO]  Epoch[11] Train-cross-entropy=0.100465
2019-09-01 13:12:47,968 [INFO]  Epoch[11] Train-Degree_of_centralization-accuracy=0.967262
2019-09-01 13:12:47,969 [INFO]  Epoch[11] Time cost=0.672
2019-09-01 13:12:47,977 [INFO]  Saved checkpoint to "model/Degree_of_centralization_imputer/model-0011.params"
2019-09-01 13:12:48,024 [INFO]  Epoch[11] Validation-cross-entropy=0.118888
2019-09-01 13:12:48,026 [INFO]  Epoch[11] Validation-Degree_of_centralization-accuracy=0.968750
2019-09-01 13:12:48,373 [INFO]  Epoch[12] Batch [0-43]	Speed: 2041.63 samples/sec	cross-entropy=0.065671	Degree_of_centralization-accuracy=0.982955
2019-09-01 13:12:48,701 [INFO]  Epoch[12] Train-cross-entropy=0.089924
2019-09-01 13:12:48,706 [INFO]  Epoch[12] Train-Degree_of_centralization-accuracy=0.974702
2019-09-01 13:12:48,708 [INFO]  Epoch[12] Time cost=0.680
2019-09-01 13:12:48,715 [INFO]  Saved checkpoint to "model/Degree_of_centralization_imputer/model-0012.params"
2019-09-01 13:12:48,777 [INFO]  Epoch[12] Validation-cross-entropy=0.127882
2019-09-01 13:12:48,778 [INFO]  Epoch[12] Validation-Degree_of_centralization-accuracy=0.968750
2019-09-01 13:12:49,144 [INFO]  Epoch[13] Batch [0-43]	Speed: 1947.71 samples/sec	cross-entropy=0.057598	Degree_of_centralization-accuracy=0.982955
2019-09-01 13:12:49,486 [INFO]  Epoch[13] Train-cross-entropy=0.087692
2019-09-01 13:12:49,488 [INFO]  Epoch[13] Train-Degree_of_centralization-accuracy=0.971726
2019-09-01 13:12:49,490 [INFO]  Epoch[13] Time cost=0.710
2019-09-01 13:12:49,497 [INFO]  Saved checkpoint to "model/Degree_of_centralization_imputer/model-0013.params"
2019-09-01 13:12:49,548 [INFO]  Epoch[13] Validation-cross-entropy=0.139156
2019-09-01 13:12:49,549 [INFO]  Epoch[13] Validation-Degree_of_centralization-accuracy=0.937500
2019-09-01 13:12:49,910 [INFO]  Epoch[14] Batch [0-43]	Speed: 1966.26 samples/sec	cross-entropy=0.057320	Degree_of_centralization-accuracy=0.982955
2019-09-01 13:12:50,232 [INFO]  Epoch[14] Train-cross-entropy=0.083540
2019-09-01 13:12:50,234 [INFO]  Epoch[14] Train-Degree_of_centralization-accuracy=0.971726
2019-09-01 13:12:50,236 [INFO]  Epoch[14] Time cost=0.684
2019-09-01 13:12:50,243 [INFO]  Saved checkpoint to "model/Degree_of_centralization_imputer/model-0014.params"
2019-09-01 13:12:50,299 [INFO]  Epoch[14] Validation-cross-entropy=0.130258
2019-09-01 13:12:50,301 [INFO]  Epoch[14] Validation-Degree_of_centralization-accuracy=0.968750
2019-09-01 13:12:50,655 [INFO]  Epoch[15] Batch [0-43]	Speed: 1999.05 samples/sec	cross-entropy=0.051155	Degree_of_centralization-accuracy=0.987216
2019-09-01 13:12:50,986 [INFO]  Epoch[15] Train-cross-entropy=0.082143
2019-09-01 13:12:50,988 [INFO]  Epoch[15] Train-Degree_of_centralization-accuracy=0.973214
2019-09-01 13:12:50,990 [INFO]  Epoch[15] Time cost=0.687
2019-09-01 13:12:50,999 [INFO]  Saved checkpoint to "model/Degree_of_centralization_imputer/model-0015.params"
2019-09-01 13:12:51,053 [INFO]  Epoch[15] Validation-cross-entropy=0.130395
2019-09-01 13:12:51,056 [INFO]  Epoch[15] Validation-Degree_of_centralization-accuracy=0.962500
2019-09-01 13:12:51,417 [INFO]  Epoch[16] Batch [0-43]	Speed: 1958.98 samples/sec	cross-entropy=0.046970	Degree_of_centralization-accuracy=0.985795
2019-09-01 13:12:51,853 [INFO]  Epoch[16] Train-cross-entropy=0.082870
2019-09-01 13:12:51,855 [INFO]  Epoch[16] Train-Degree_of_centralization-accuracy=0.974702
2019-09-01 13:12:51,857 [INFO]  Epoch[16] Time cost=0.799
2019-09-01 13:12:51,865 [INFO]  Saved checkpoint to "model/Degree_of_centralization_imputer/model-0016.params"
2019-09-01 13:12:51,930 [INFO]  No improvement detected for 5 epochs compared to 0.11888773702085018 last error obtained: 0.17806799188256264, stopping here
2019-09-01 13:12:51,933 [INFO]  
========== done (13.048197507858276 s) fit model
2019-09-01 13:12:53,225 [INFO]  CategoricalEncoder for column Linguistic_family                                found only 78 occurrences of value Sino-Tibetan
2019-09-01 13:12:53,228 [INFO]  CategoricalEncoder for column Linguistic_family                                found only 59 occurrences of value Austronesian
2019-09-01 13:12:53,230 [INFO]  CategoricalEncoder for column Linguistic_family                                found only 46 occurrences of value Afro-Asiatic
2019-09-01 13:12:53,231 [INFO]  CategoricalEncoder for column Linguistic_family                                found only 45 occurrences of value Otomanguean
2019-09-01 13:12:53,233 [INFO]  CategoricalEncoder for column Linguistic_family                                found only 39 occurrences of value Japonic
2019-09-01 13:12:53,235 [INFO]  CategoricalEncoder for column Linguistic_family                                found only 37 occurrences of value Dravidian
2019-09-01 13:12:53,237 [INFO]  CategoricalEncoder for column Linguistic_family                                found only 33 occurrences of value Turkic
2019-09-01 13:12:53,238 [INFO]  CategoricalEncoder for column Linguistic_family                                found only 23 occurrences of value Afroasiatic
2019-09-01 13:12:53,240 [INFO]  CategoricalEncoder for column Linguistic_family                                found only 20 occurrences of value Altaic
2019-09-01 13:12:53,241 [INFO]  CategoricalEncoder for column Linguistic_family                                found only 16 occurrences of value Mongolic
2019-09-01 13:12:53,243 [INFO]  CategoricalEncoder for column Linguistic_family                                found only 16 occurrences of value Austro-Asiatic Mon-Khmer
2019-09-01 13:12:53,245 [INFO]  CategoricalEncoder for column Linguistic_family                                found only 14 occurrences of value Semitic
2019-09-01 13:12:53,246 [INFO]  CategoricalEncoder for column Linguistic_family                                found only 14 occurrences of value Chibcha
2019-09-01 13:12:53,248 [INFO]  CategoricalEncoder for column Linguistic_family                                found only 11 occurrences of value Jebero-Jivaroan
2019-09-01 13:12:53,250 [INFO]  CategoricalEncoder for column Linguistic_family                                found only 11 occurrences of value Aymara
2019-09-01 13:12:53,251 [INFO]  CategoricalEncoder for column Linguistic_family                                found only 11 occurrences of value Germanic
2019-09-01 13:12:53,253 [INFO]  CategoricalEncoder for column Linguistic_family                                found only 11 occurrences of value Kwa
2019-09-01 13:12:53,254 [INFO]  CategoricalEncoder for column Linguistic_family                                found only 9 occurrences of value Iroquois
2019-09-01 13:12:53,256 [INFO]  CategoricalEncoder for column Linguistic_family                                found only 9 occurrences of value Malayo-Polynesian
2019-09-01 13:12:53,257 [INFO]  CategoricalEncoder for column Linguistic_family                                found only 8 occurrences of value Mande
2019-09-01 13:12:53,259 [INFO]  CategoricalEncoder for column Linguistic_family                                found only 8 occurrences of value Celtic
2019-09-01 13:12:53,261 [INFO]  CategoricalEncoder for column Linguistic_family                                found only 7 occurrences of value Sinitic
2019-09-01 13:12:53,262 [INFO]  CategoricalEncoder for column Linguistic_family                                found only 7 occurrences of value Quechua
2019-09-01 13:12:53,264 [INFO]  CategoricalEncoder for column Linguistic_family                                found only 7 occurrences of value Papuan Languages
2019-09-01 13:12:53,266 [INFO]  CategoricalEncoder for column Linguistic_family                                found only 6 occurrences of value Oghuz
2019-09-01 13:12:53,268 [INFO]  CategoricalEncoder for column Linguistic_family                                found only 5 occurrences of value Tai-Kadai
2019-09-01 13:12:53,270 [INFO]  CategoricalEncoder for column Linguistic_family                                found only 5 occurrences of value Algonquian
2019-09-01 13:12:53,271 [INFO]  CategoricalEncoder for column Linguistic_family                                found only 5 occurrences of value language isolate
2019-09-01 13:12:53,273 [INFO]  CategoricalEncoder for column Linguistic_family                                found only 4 occurrences of value Manchu-Tungusic
2019-09-01 13:12:53,275 [INFO]  CategoricalEncoder for column Linguistic_family                                found only 4 occurrences of value Nilo-Saharan
2019-09-01 13:12:53,276 [INFO]  CategoricalEncoder for column Linguistic_family                                found only 4 occurrences of value none
2019-09-01 13:12:53,278 [INFO]  CategoricalEncoder for column Linguistic_family                                found only 4 occurrences of value Oceanic-Austronesian
2019-09-01 13:12:53,280 [INFO]  CategoricalEncoder for column Linguistic_family                                found only 4 occurrences of value Afro-asiatic
2019-09-01 13:12:53,282 [INFO]  CategoricalEncoder for column Linguistic_family                                found only 3 occurrences of value Proto-Mongolic
2019-09-01 13:12:53,284 [INFO]  CategoricalEncoder for column Linguistic_family                                found only 3 occurrences of value isolate language
2019-09-01 13:12:53,288 [INFO]  CategoricalEncoder for column Linguistic_family                                found only 3 occurrences of value Indo-Aryan
2019-09-01 13:12:53,290 [INFO]  CategoricalEncoder for column Linguistic_family                                found only 3 occurrences of value afro-asiatic
2019-09-01 13:12:53,292 [INFO]  CategoricalEncoder for column Linguistic_family                                found only 2 occurrences of value indo-European
2019-09-01 13:12:53,294 [INFO]  CategoricalEncoder for column Linguistic_family                                found only 2 occurrences of value Songhay
2019-09-01 13:12:53,295 [INFO]  CategoricalEncoder for column Linguistic_family                                found only 2 occurrences of value Kartvelian
2019-09-01 13:12:53,297 [INFO]  CategoricalEncoder for column Linguistic_family                                found only 2 occurrences of value Afro-Asiastic
2019-09-01 13:12:53,299 [INFO]  CategoricalEncoder for column Linguistic_family                                found only 2 occurrences of value Indo-Iranian
2019-09-01 13:12:53,300 [INFO]  CategoricalEncoder for column Linguistic_family                                found only 2 occurrences of value Austro-Asiatic
2019-09-01 13:12:55,859 [WARNING]  Test set does not contain any ocurrences of values [Nilo-Saharan, isolate language, Kartvelian, Austro-Asiatic, Algonquian, Indo-Aryan, indo-European, Afro-Asiastic, afro-asiatic, Proto-Mongolic, Semitic, language isolate, Oceanic-Austronesian, Tai-Kadai, Afro-asiatic] in column [Linguistic_family], consider using a more representative test set.
2019-09-01 13:12:55,865 [INFO]  
========== start: fit model
2019-09-01 13:12:55,867 [WARNING]  Already bound, ignoring bind()
2019-09-01 13:12:56,318 [INFO]  Epoch[0] Batch [0-28]	Speed: 1062.40 samples/sec	cross-entropy=2.526579	Linguistic_family-accuracy=0.353448
2019-09-01 13:12:56,740 [INFO]  Epoch[0] Train-cross-entropy=1.743944
2019-09-01 13:12:56,741 [INFO]  Epoch[0] Train-Linguistic_family-accuracy=0.504630
2019-09-01 13:12:56,743 [INFO]  Epoch[0] Time cost=0.873
2019-09-01 13:12:56,766 [INFO]  Saved checkpoint to "model/Linguistic_family_imputer/model-0000.params"
2019-09-01 13:12:56,808 [INFO]  Epoch[0] Validation-cross-entropy=1.244485
2019-09-01 13:12:56,810 [INFO]  Epoch[0] Validation-Linguistic_family-accuracy=0.677083
2019-09-01 13:12:57,263 [INFO]  Epoch[1] Batch [0-28]	Speed: 1035.75 samples/sec	cross-entropy=1.063980	Linguistic_family-accuracy=0.696121
2019-09-01 13:12:57,698 [INFO]  Epoch[1] Train-cross-entropy=0.791177
2019-09-01 13:12:57,700 [INFO]  Epoch[1] Train-Linguistic_family-accuracy=0.780093
2019-09-01 13:12:57,701 [INFO]  Epoch[1] Time cost=0.889
2019-09-01 13:12:57,725 [INFO]  Saved checkpoint to "model/Linguistic_family_imputer/model-0001.params"
2019-09-01 13:12:57,768 [INFO]  Epoch[1] Validation-cross-entropy=0.660525
2019-09-01 13:12:57,769 [INFO]  Epoch[1] Validation-Linguistic_family-accuracy=0.812500
2019-09-01 13:12:58,214 [INFO]  Epoch[2] Batch [0-28]	Speed: 1052.17 samples/sec	cross-entropy=0.568029	Linguistic_family-accuracy=0.844828
2019-09-01 13:12:58,646 [INFO]  Epoch[2] Train-cross-entropy=0.435302
2019-09-01 13:12:58,648 [INFO]  Epoch[2] Train-Linguistic_family-accuracy=0.886574
2019-09-01 13:12:58,650 [INFO]  Epoch[2] Time cost=0.879
2019-09-01 13:12:58,675 [INFO]  Saved checkpoint to "model/Linguistic_family_imputer/model-0002.params"
2019-09-01 13:12:58,718 [INFO]  Epoch[2] Validation-cross-entropy=0.491920
2019-09-01 13:12:58,720 [INFO]  Epoch[2] Validation-Linguistic_family-accuracy=0.854167
2019-09-01 13:12:59,212 [INFO]  Epoch[3] Batch [0-28]	Speed: 949.25 samples/sec	cross-entropy=0.343822	Linguistic_family-accuracy=0.900862
2019-09-01 13:12:59,658 [INFO]  Epoch[3] Train-cross-entropy=0.278078
2019-09-01 13:12:59,660 [INFO]  Epoch[3] Train-Linguistic_family-accuracy=0.925926
2019-09-01 13:12:59,661 [INFO]  Epoch[3] Time cost=0.939
2019-09-01 13:12:59,688 [INFO]  Saved checkpoint to "model/Linguistic_family_imputer/model-0003.params"
2019-09-01 13:12:59,738 [INFO]  Epoch[3] Validation-cross-entropy=0.399686
2019-09-01 13:12:59,741 [INFO]  Epoch[3] Validation-Linguistic_family-accuracy=0.854167
2019-09-01 13:13:00,353 [INFO]  Epoch[4] Batch [0-28]	Speed: 761.84 samples/sec	cross-entropy=0.233417	Linguistic_family-accuracy=0.935345
2019-09-01 13:13:00,851 [INFO]  Epoch[4] Train-cross-entropy=0.193109
2019-09-01 13:13:00,856 [INFO]  Epoch[4] Train-Linguistic_family-accuracy=0.946759
2019-09-01 13:13:00,858 [INFO]  Epoch[4] Time cost=1.114
2019-09-01 13:13:00,890 [INFO]  Saved checkpoint to "model/Linguistic_family_imputer/model-0004.params"
2019-09-01 13:13:00,948 [INFO]  Epoch[4] Validation-cross-entropy=0.348231
2019-09-01 13:13:00,950 [INFO]  Epoch[4] Validation-Linguistic_family-accuracy=0.875000
2019-09-01 13:13:01,511 [INFO]  Epoch[5] Batch [0-28]	Speed: 836.76 samples/sec	cross-entropy=0.165517	Linguistic_family-accuracy=0.959052
2019-09-01 13:13:01,997 [INFO]  Epoch[5] Train-cross-entropy=0.141904
2019-09-01 13:13:01,999 [INFO]  Epoch[5] Train-Linguistic_family-accuracy=0.958333
2019-09-01 13:13:02,001 [INFO]  Epoch[5] Time cost=1.049
2019-09-01 13:13:02,024 [INFO]  Saved checkpoint to "model/Linguistic_family_imputer/model-0005.params"
2019-09-01 13:13:02,068 [INFO]  Epoch[5] Validation-cross-entropy=0.302123
2019-09-01 13:13:02,070 [INFO]  Epoch[5] Validation-Linguistic_family-accuracy=0.885417
2019-09-01 13:13:02,621 [INFO]  Epoch[6] Batch [0-28]	Speed: 843.07 samples/sec	cross-entropy=0.121618	Linguistic_family-accuracy=0.974138
2019-09-01 13:13:03,094 [INFO]  Epoch[6] Train-cross-entropy=0.105176
2019-09-01 13:13:03,096 [INFO]  Epoch[6] Train-Linguistic_family-accuracy=0.969907
2019-09-01 13:13:03,097 [INFO]  Epoch[6] Time cost=1.025
2019-09-01 13:13:03,120 [INFO]  Saved checkpoint to "model/Linguistic_family_imputer/model-0006.params"
2019-09-01 13:13:03,166 [INFO]  Epoch[6] Validation-cross-entropy=0.264619
2019-09-01 13:13:03,168 [INFO]  Epoch[6] Validation-Linguistic_family-accuracy=0.895833
2019-09-01 13:13:03,703 [INFO]  Epoch[7] Batch [0-28]	Speed: 868.28 samples/sec	cross-entropy=0.086545	Linguistic_family-accuracy=0.982759
2019-09-01 13:13:04,160 [INFO]  Epoch[7] Train-cross-entropy=0.077112
2019-09-01 13:13:04,161 [INFO]  Epoch[7] Train-Linguistic_family-accuracy=0.979167
2019-09-01 13:13:04,163 [INFO]  Epoch[7] Time cost=0.993
2019-09-01 13:13:04,186 [INFO]  Saved checkpoint to "model/Linguistic_family_imputer/model-0007.params"
2019-09-01 13:13:04,227 [INFO]  Epoch[7] Validation-cross-entropy=0.235293
2019-09-01 13:13:04,229 [INFO]  Epoch[7] Validation-Linguistic_family-accuracy=0.916667
2019-09-01 13:13:04,703 [INFO]  Epoch[8] Batch [0-28]	Speed: 983.93 samples/sec	cross-entropy=0.062811	Linguistic_family-accuracy=0.991379
2019-09-01 13:13:05,199 [INFO]  Epoch[8] Train-cross-entropy=0.061867
2019-09-01 13:13:05,202 [INFO]  Epoch[8] Train-Linguistic_family-accuracy=0.983796
2019-09-01 13:13:05,204 [INFO]  Epoch[8] Time cost=0.974
2019-09-01 13:13:05,239 [INFO]  Saved checkpoint to "model/Linguistic_family_imputer/model-0008.params"
2019-09-01 13:13:05,300 [INFO]  Epoch[8] Validation-cross-entropy=0.206673
2019-09-01 13:13:05,302 [INFO]  Epoch[8] Validation-Linguistic_family-accuracy=0.937500
2019-09-01 13:13:05,791 [INFO]  Epoch[9] Batch [0-28]	Speed: 979.63 samples/sec	cross-entropy=0.047262	Linguistic_family-accuracy=0.993534
2019-09-01 13:13:06,299 [INFO]  Epoch[9] Train-cross-entropy=0.049305
2019-09-01 13:13:06,301 [INFO]  Epoch[9] Train-Linguistic_family-accuracy=0.990741
2019-09-01 13:13:06,303 [INFO]  Epoch[9] Time cost=0.998
2019-09-01 13:13:06,336 [INFO]  Saved checkpoint to "model/Linguistic_family_imputer/model-0009.params"
2019-09-01 13:13:06,381 [INFO]  Epoch[9] Validation-cross-entropy=0.202454
2019-09-01 13:13:06,383 [INFO]  Epoch[9] Validation-Linguistic_family-accuracy=0.947917
2019-09-01 13:13:06,930 [INFO]  Epoch[10] Batch [0-28]	Speed: 861.59 samples/sec	cross-entropy=0.037460	Linguistic_family-accuracy=1.000000
2019-09-01 13:13:07,410 [INFO]  Epoch[10] Train-cross-entropy=0.040463
2019-09-01 13:13:07,412 [INFO]  Epoch[10] Train-Linguistic_family-accuracy=0.995370
2019-09-01 13:13:07,414 [INFO]  Epoch[10] Time cost=1.026
2019-09-01 13:13:07,437 [INFO]  Saved checkpoint to "model/Linguistic_family_imputer/model-0010.params"
2019-09-01 13:13:07,479 [INFO]  Epoch[10] Validation-cross-entropy=0.185459
2019-09-01 13:13:07,481 [INFO]  Epoch[10] Validation-Linguistic_family-accuracy=0.947917
2019-09-01 13:13:07,966 [INFO]  Epoch[11] Batch [0-28]	Speed: 961.39 samples/sec	cross-entropy=0.029733	Linguistic_family-accuracy=1.000000
2019-09-01 13:13:08,415 [INFO]  Epoch[11] Train-cross-entropy=0.033665
2019-09-01 13:13:08,417 [INFO]  Epoch[11] Train-Linguistic_family-accuracy=0.995370
2019-09-01 13:13:08,419 [INFO]  Epoch[11] Time cost=0.936
2019-09-01 13:13:08,449 [INFO]  Saved checkpoint to "model/Linguistic_family_imputer/model-0011.params"
2019-09-01 13:13:08,490 [INFO]  Epoch[11] Validation-cross-entropy=0.184046
2019-09-01 13:13:08,492 [INFO]  Epoch[11] Validation-Linguistic_family-accuracy=0.958333
2019-09-01 13:13:09,027 [INFO]  Epoch[12] Batch [0-28]	Speed: 867.48 samples/sec	cross-entropy=0.024017	Linguistic_family-accuracy=1.000000
2019-09-01 13:13:09,528 [INFO]  Epoch[12] Train-cross-entropy=0.029115
2019-09-01 13:13:09,530 [INFO]  Epoch[12] Train-Linguistic_family-accuracy=0.995370
2019-09-01 13:13:09,532 [INFO]  Epoch[12] Time cost=1.039
2019-09-01 13:13:09,560 [INFO]  Saved checkpoint to "model/Linguistic_family_imputer/model-0012.params"
2019-09-01 13:13:09,612 [INFO]  Epoch[12] Validation-cross-entropy=0.177299
2019-09-01 13:13:09,615 [INFO]  Epoch[12] Validation-Linguistic_family-accuracy=0.947917
2019-09-01 13:13:10,133 [INFO]  Epoch[13] Batch [0-28]	Speed: 897.71 samples/sec	cross-entropy=0.019566	Linguistic_family-accuracy=1.000000
2019-09-01 13:13:10,629 [INFO]  Epoch[13] Train-cross-entropy=0.024761
2019-09-01 13:13:10,631 [INFO]  Epoch[13] Train-Linguistic_family-accuracy=0.995370
2019-09-01 13:13:10,632 [INFO]  Epoch[13] Time cost=1.016
2019-09-01 13:13:10,655 [INFO]  Saved checkpoint to "model/Linguistic_family_imputer/model-0013.params"
2019-09-01 13:13:10,700 [INFO]  Epoch[13] Validation-cross-entropy=0.184558
2019-09-01 13:13:10,702 [INFO]  Epoch[13] Validation-Linguistic_family-accuracy=0.958333
2019-09-01 13:13:11,240 [INFO]  Epoch[14] Batch [0-28]	Speed: 877.35 samples/sec	cross-entropy=0.015355	Linguistic_family-accuracy=1.000000
2019-09-01 13:13:11,736 [INFO]  Epoch[14] Train-cross-entropy=0.021439
2019-09-01 13:13:11,738 [INFO]  Epoch[14] Train-Linguistic_family-accuracy=0.995370
2019-09-01 13:13:11,739 [INFO]  Epoch[14] Time cost=1.035
2019-09-01 13:13:11,762 [INFO]  Saved checkpoint to "model/Linguistic_family_imputer/model-0014.params"
2019-09-01 13:13:11,808 [INFO]  Epoch[14] Validation-cross-entropy=0.199473
2019-09-01 13:13:11,809 [INFO]  Epoch[14] Validation-Linguistic_family-accuracy=0.947917
2019-09-01 13:13:12,290 [INFO]  Epoch[15] Batch [0-28]	Speed: 980.33 samples/sec	cross-entropy=0.012938	Linguistic_family-accuracy=1.000000
2019-09-01 13:13:12,727 [INFO]  Epoch[15] Train-cross-entropy=0.018279
2019-09-01 13:13:12,729 [INFO]  Epoch[15] Train-Linguistic_family-accuracy=0.995370
2019-09-01 13:13:12,730 [INFO]  Epoch[15] Time cost=0.919
2019-09-01 13:13:12,755 [INFO]  Saved checkpoint to "model/Linguistic_family_imputer/model-0015.params"
2019-09-01 13:13:12,798 [INFO]  Epoch[15] Validation-cross-entropy=0.201243
2019-09-01 13:13:12,800 [INFO]  Epoch[15] Validation-Linguistic_family-accuracy=0.958333
2019-09-01 13:13:13,264 [INFO]  Epoch[16] Batch [0-28]	Speed: 1010.77 samples/sec	cross-entropy=0.011364	Linguistic_family-accuracy=1.000000
2019-09-01 13:13:13,693 [INFO]  Epoch[16] Train-cross-entropy=0.015140
2019-09-01 13:13:13,695 [INFO]  Epoch[16] Train-Linguistic_family-accuracy=0.997685
2019-09-01 13:13:13,697 [INFO]  Epoch[16] Time cost=0.895
2019-09-01 13:13:13,724 [INFO]  Saved checkpoint to "model/Linguistic_family_imputer/model-0016.params"
2019-09-01 13:13:13,766 [INFO]  No improvement detected for 5 epochs compared to 0.18404583539813757 last error obtained: 0.19894445485745868, stopping here
2019-09-01 13:13:13,768 [INFO]  
========== done (17.90373158454895 s) fit model
2019-09-01 13:13:15,749 [INFO]  CategoricalEncoder for column Relationship_to_preceding_(quasi)polity                                found only 70 occurrences of value population migration
2019-09-01 13:13:15,752 [INFO]  CategoricalEncoder for column Relationship_to_preceding_(quasi)polity                                found only 37 occurrences of value cultural assimilation
2019-09-01 13:13:15,754 [INFO]  CategoricalEncoder for column Relationship_to_preceding_(quasi)polity                                found only 25 occurrences of value not applicable
2019-09-01 13:13:15,756 [INFO]  CategoricalEncoder for column Relationship_to_preceding_(quasi)polity                                found only 23 occurrences of value Continuity
2019-09-01 13:13:15,758 [INFO]  CategoricalEncoder for column Relationship_to_preceding_(quasi)polity                                found only 19 occurrences of value continuation
2019-09-01 13:13:15,759 [INFO]  CategoricalEncoder for column Relationship_to_preceding_(quasi)polity                                found only 6 occurrences of value feudal subordinates
2019-09-01 13:13:15,763 [INFO]  CategoricalEncoder for column Relationship_to_preceding_(quasi)polity                                found only 4 occurrences of value contination
2019-09-01 13:13:15,765 [INFO]  CategoricalEncoder for column Relationship_to_preceding_(quasi)polity                                found only 4 occurrences of value Regime change
2019-09-01 13:13:15,768 [INFO]  CategoricalEncoder for column Relationship_to_preceding_(quasi)polity                                found only 4 occurrences of value Same cultural group
2019-09-01 13:13:15,770 [INFO]  CategoricalEncoder for column Relationship_to_preceding_(quasi)polity                                found only 2 occurrences of value Continuation
2019-09-01 13:13:15,771 [INFO]  CategoricalEncoder for column Relationship_to_preceding_(quasi)polity                                found only 2 occurrences of value replacement
2019-09-01 13:13:15,773 [INFO]  CategoricalEncoder for column Relationship_to_preceding_(quasi)polity                                found only 2 occurrences of value continunity
2019-09-01 13:13:15,774 [INFO]  CategoricalEncoder for column Relationship_to_preceding_(quasi)polity                                found only 2 occurrences of value vassalage
2019-09-01 13:13:15,776 [INFO]  CategoricalEncoder for column Relationship_to_preceding_(quasi)polity                                found only 2 occurrences of value indigenous revolt
2019-09-01 13:13:15,778 [INFO]  CategoricalEncoder for column Relationship_to_preceding_(quasi)polity                                found only 1 occurrences of value regime change
2019-09-01 13:13:15,779 [INFO]  CategoricalEncoder for column Relationship_to_preceding_(quasi)polity                                found only 1 occurrences of value overthrow
2019-09-01 13:13:18,495 [WARNING]  Test set does not contain any ocurrences of values [feudal subordinates, replacement, Regime change, Same cultural group, indigenous revolt, continunity, overthrow, Continuation] in column [Relationship_to_preceding_(quasi)polity], consider using a more representative test set.
2019-09-01 13:13:18,500 [INFO]  
========== start: fit model
2019-09-01 13:13:18,502 [WARNING]  Already bound, ignoring bind()
2019-09-01 13:13:18,835 [INFO]  Epoch[0] Batch [0-34]	Speed: 1739.66 samples/sec	cross-entropy=1.295264	Relationship_to_preceding_(quasi)polity-accuracy=0.662500
2019-09-01 13:13:19,143 [INFO]  Epoch[0] Train-cross-entropy=0.866201
2019-09-01 13:13:19,145 [INFO]  Epoch[0] Train-Relationship_to_preceding_(quasi)polity-accuracy=0.714015
2019-09-01 13:13:19,147 [INFO]  Epoch[0] Time cost=0.643
2019-09-01 13:13:19,157 [INFO]  Saved checkpoint to "model/Relationship_to_preceding_(quasi)polity_imputer/model-0000.params"
2019-09-01 13:13:19,204 [INFO]  Epoch[0] Validation-cross-entropy=0.874724
2019-09-01 13:13:19,206 [INFO]  Epoch[0] Validation-Relationship_to_preceding_(quasi)polity-accuracy=0.687500
2019-09-01 13:13:19,531 [INFO]  Epoch[1] Batch [0-34]	Speed: 1740.70 samples/sec	cross-entropy=0.782572	Relationship_to_preceding_(quasi)polity-accuracy=0.726786
2019-09-01 13:13:19,840 [INFO]  Epoch[1] Train-cross-entropy=0.607999
2019-09-01 13:13:19,842 [INFO]  Epoch[1] Train-Relationship_to_preceding_(quasi)polity-accuracy=0.770833
2019-09-01 13:13:19,843 [INFO]  Epoch[1] Time cost=0.636
2019-09-01 13:13:19,853 [INFO]  Saved checkpoint to "model/Relationship_to_preceding_(quasi)polity_imputer/model-0001.params"
2019-09-01 13:13:19,897 [INFO]  Epoch[1] Validation-cross-entropy=0.645251
2019-09-01 13:13:19,898 [INFO]  Epoch[1] Validation-Relationship_to_preceding_(quasi)polity-accuracy=0.773438
2019-09-01 13:13:20,232 [INFO]  Epoch[2] Batch [0-34]	Speed: 1686.79 samples/sec	cross-entropy=0.556211	Relationship_to_preceding_(quasi)polity-accuracy=0.796429
2019-09-01 13:13:20,547 [INFO]  Epoch[2] Train-cross-entropy=0.457616
2019-09-01 13:13:20,549 [INFO]  Epoch[2] Train-Relationship_to_preceding_(quasi)polity-accuracy=0.829545
2019-09-01 13:13:20,551 [INFO]  Epoch[2] Time cost=0.650
2019-09-01 13:13:20,560 [INFO]  Saved checkpoint to "model/Relationship_to_preceding_(quasi)polity_imputer/model-0002.params"
2019-09-01 13:13:20,605 [INFO]  Epoch[2] Validation-cross-entropy=0.502150
2019-09-01 13:13:20,608 [INFO]  Epoch[2] Validation-Relationship_to_preceding_(quasi)polity-accuracy=0.804688
2019-09-01 13:13:20,934 [INFO]  Epoch[3] Batch [0-34]	Speed: 1736.68 samples/sec	cross-entropy=0.407005	Relationship_to_preceding_(quasi)polity-accuracy=0.844643
2019-09-01 13:13:21,243 [INFO]  Epoch[3] Train-cross-entropy=0.353166
2019-09-01 13:13:21,245 [INFO]  Epoch[3] Train-Relationship_to_preceding_(quasi)polity-accuracy=0.873106
2019-09-01 13:13:21,246 [INFO]  Epoch[3] Time cost=0.637
2019-09-01 13:13:21,256 [INFO]  Saved checkpoint to "model/Relationship_to_preceding_(quasi)polity_imputer/model-0003.params"
2019-09-01 13:13:21,302 [INFO]  Epoch[3] Validation-cross-entropy=0.420381
2019-09-01 13:13:21,307 [INFO]  Epoch[3] Validation-Relationship_to_preceding_(quasi)polity-accuracy=0.843750
2019-09-01 13:13:21,659 [INFO]  Epoch[4] Batch [0-34]	Speed: 1613.86 samples/sec	cross-entropy=0.307592	Relationship_to_preceding_(quasi)polity-accuracy=0.880357
2019-09-01 13:13:21,976 [INFO]  Epoch[4] Train-cross-entropy=0.281875
2019-09-01 13:13:21,978 [INFO]  Epoch[4] Train-Relationship_to_preceding_(quasi)polity-accuracy=0.886364
2019-09-01 13:13:21,980 [INFO]  Epoch[4] Time cost=0.671
2019-09-01 13:13:21,991 [INFO]  Saved checkpoint to "model/Relationship_to_preceding_(quasi)polity_imputer/model-0004.params"
2019-09-01 13:13:22,042 [INFO]  Epoch[4] Validation-cross-entropy=0.374950
2019-09-01 13:13:22,044 [INFO]  Epoch[4] Validation-Relationship_to_preceding_(quasi)polity-accuracy=0.867188
2019-09-01 13:13:22,373 [INFO]  Epoch[5] Batch [0-34]	Speed: 1718.12 samples/sec	cross-entropy=0.247913	Relationship_to_preceding_(quasi)polity-accuracy=0.912500
2019-09-01 13:13:22,702 [INFO]  Epoch[5] Train-cross-entropy=0.236214
2019-09-01 13:13:22,706 [INFO]  Epoch[5] Train-Relationship_to_preceding_(quasi)polity-accuracy=0.909091
2019-09-01 13:13:22,708 [INFO]  Epoch[5] Time cost=0.662
2019-09-01 13:13:22,722 [INFO]  Saved checkpoint to "model/Relationship_to_preceding_(quasi)polity_imputer/model-0005.params"
2019-09-01 13:13:22,771 [INFO]  Epoch[5] Validation-cross-entropy=0.351125
2019-09-01 13:13:22,773 [INFO]  Epoch[5] Validation-Relationship_to_preceding_(quasi)polity-accuracy=0.890625
2019-09-01 13:13:23,103 [INFO]  Epoch[6] Batch [0-34]	Speed: 1722.97 samples/sec	cross-entropy=0.203332	Relationship_to_preceding_(quasi)polity-accuracy=0.921429
2019-09-01 13:13:23,421 [INFO]  Epoch[6] Train-cross-entropy=0.190551
2019-09-01 13:13:23,423 [INFO]  Epoch[6] Train-Relationship_to_preceding_(quasi)polity-accuracy=0.920455
2019-09-01 13:13:23,425 [INFO]  Epoch[6] Time cost=0.650
2019-09-01 13:13:23,442 [INFO]  Saved checkpoint to "model/Relationship_to_preceding_(quasi)polity_imputer/model-0006.params"
2019-09-01 13:13:23,495 [INFO]  Epoch[6] Validation-cross-entropy=0.341344
2019-09-01 13:13:23,498 [INFO]  Epoch[6] Validation-Relationship_to_preceding_(quasi)polity-accuracy=0.867188
2019-09-01 13:13:23,843 [INFO]  Epoch[7] Batch [0-34]	Speed: 1646.92 samples/sec	cross-entropy=0.176928	Relationship_to_preceding_(quasi)polity-accuracy=0.933929
2019-09-01 13:13:24,184 [INFO]  Epoch[7] Train-cross-entropy=0.167719
2019-09-01 13:13:24,186 [INFO]  Epoch[7] Train-Relationship_to_preceding_(quasi)polity-accuracy=0.931818
2019-09-01 13:13:24,188 [INFO]  Epoch[7] Time cost=0.687
2019-09-01 13:13:24,198 [INFO]  Saved checkpoint to "model/Relationship_to_preceding_(quasi)polity_imputer/model-0007.params"
2019-09-01 13:13:24,253 [INFO]  Epoch[7] Validation-cross-entropy=0.319121
2019-09-01 13:13:24,255 [INFO]  Epoch[7] Validation-Relationship_to_preceding_(quasi)polity-accuracy=0.882812
2019-09-01 13:13:24,596 [INFO]  Epoch[8] Batch [0-34]	Speed: 1660.15 samples/sec	cross-entropy=0.146522	Relationship_to_preceding_(quasi)polity-accuracy=0.946429
2019-09-01 13:13:24,903 [INFO]  Epoch[8] Train-cross-entropy=0.142164
2019-09-01 13:13:24,904 [INFO]  Epoch[8] Train-Relationship_to_preceding_(quasi)polity-accuracy=0.939394
2019-09-01 13:13:24,906 [INFO]  Epoch[8] Time cost=0.650
2019-09-01 13:13:24,916 [INFO]  Saved checkpoint to "model/Relationship_to_preceding_(quasi)polity_imputer/model-0008.params"
2019-09-01 13:13:24,961 [INFO]  Epoch[8] Validation-cross-entropy=0.314083
2019-09-01 13:13:24,962 [INFO]  Epoch[8] Validation-Relationship_to_preceding_(quasi)polity-accuracy=0.898438
2019-09-01 13:13:25,317 [INFO]  Epoch[9] Batch [0-34]	Speed: 1594.93 samples/sec	cross-entropy=0.131034	Relationship_to_preceding_(quasi)polity-accuracy=0.948214
2019-09-01 13:13:25,643 [INFO]  Epoch[9] Train-cross-entropy=0.132661
2019-09-01 13:13:25,645 [INFO]  Epoch[9] Train-Relationship_to_preceding_(quasi)polity-accuracy=0.946970
2019-09-01 13:13:25,647 [INFO]  Epoch[9] Time cost=0.683
2019-09-01 13:13:25,656 [INFO]  Saved checkpoint to "model/Relationship_to_preceding_(quasi)polity_imputer/model-0009.params"
2019-09-01 13:13:25,711 [INFO]  Epoch[9] Validation-cross-entropy=0.293271
2019-09-01 13:13:25,713 [INFO]  Epoch[9] Validation-Relationship_to_preceding_(quasi)polity-accuracy=0.898438
2019-09-01 13:13:26,040 [INFO]  Epoch[10] Batch [0-34]	Speed: 1730.63 samples/sec	cross-entropy=0.119321	Relationship_to_preceding_(quasi)polity-accuracy=0.955357
2019-09-01 13:13:26,359 [INFO]  Epoch[10] Train-cross-entropy=0.114327
2019-09-01 13:13:26,361 [INFO]  Epoch[10] Train-Relationship_to_preceding_(quasi)polity-accuracy=0.952652
2019-09-01 13:13:26,362 [INFO]  Epoch[10] Time cost=0.647
2019-09-01 13:13:26,371 [INFO]  Saved checkpoint to "model/Relationship_to_preceding_(quasi)polity_imputer/model-0010.params"
2019-09-01 13:13:26,429 [INFO]  Epoch[10] Validation-cross-entropy=0.269932
2019-09-01 13:13:26,431 [INFO]  Epoch[10] Validation-Relationship_to_preceding_(quasi)polity-accuracy=0.914062
2019-09-01 13:13:26,776 [INFO]  Epoch[11] Batch [0-34]	Speed: 1644.12 samples/sec	cross-entropy=0.105320	Relationship_to_preceding_(quasi)polity-accuracy=0.966071
2019-09-01 13:13:27,098 [INFO]  Epoch[11] Train-cross-entropy=0.105859
2019-09-01 13:13:27,100 [INFO]  Epoch[11] Train-Relationship_to_preceding_(quasi)polity-accuracy=0.954545
2019-09-01 13:13:27,101 [INFO]  Epoch[11] Time cost=0.669
2019-09-01 13:13:27,111 [INFO]  Saved checkpoint to "model/Relationship_to_preceding_(quasi)polity_imputer/model-0011.params"
2019-09-01 13:13:27,176 [INFO]  Epoch[11] Validation-cross-entropy=0.247470
2019-09-01 13:13:27,178 [INFO]  Epoch[11] Validation-Relationship_to_preceding_(quasi)polity-accuracy=0.929688
2019-09-01 13:13:27,523 [INFO]  Epoch[12] Batch [0-34]	Speed: 1648.87 samples/sec	cross-entropy=0.096936	Relationship_to_preceding_(quasi)polity-accuracy=0.969643
2019-09-01 13:13:27,849 [INFO]  Epoch[12] Train-cross-entropy=0.100498
2019-09-01 13:13:27,851 [INFO]  Epoch[12] Train-Relationship_to_preceding_(quasi)polity-accuracy=0.954545
2019-09-01 13:13:27,853 [INFO]  Epoch[12] Time cost=0.673
2019-09-01 13:13:27,863 [INFO]  Saved checkpoint to "model/Relationship_to_preceding_(quasi)polity_imputer/model-0012.params"
2019-09-01 13:13:27,907 [INFO]  Epoch[12] Validation-cross-entropy=0.233161
2019-09-01 13:13:27,909 [INFO]  Epoch[12] Validation-Relationship_to_preceding_(quasi)polity-accuracy=0.921875
2019-09-01 13:13:28,254 [INFO]  Epoch[13] Batch [0-34]	Speed: 1643.23 samples/sec	cross-entropy=0.094309	Relationship_to_preceding_(quasi)polity-accuracy=0.969643
2019-09-01 13:13:28,565 [INFO]  Epoch[13] Train-cross-entropy=0.101429
2019-09-01 13:13:28,567 [INFO]  Epoch[13] Train-Relationship_to_preceding_(quasi)polity-accuracy=0.956439
2019-09-01 13:13:28,569 [INFO]  Epoch[13] Time cost=0.658
2019-09-01 13:13:28,578 [INFO]  Saved checkpoint to "model/Relationship_to_preceding_(quasi)polity_imputer/model-0013.params"
2019-09-01 13:13:28,623 [INFO]  Epoch[13] Validation-cross-entropy=0.224919
2019-09-01 13:13:28,625 [INFO]  Epoch[13] Validation-Relationship_to_preceding_(quasi)polity-accuracy=0.921875
2019-09-01 13:13:28,953 [INFO]  Epoch[14] Batch [0-34]	Speed: 1727.83 samples/sec	cross-entropy=0.088465	Relationship_to_preceding_(quasi)polity-accuracy=0.971429
2019-09-01 13:13:29,270 [INFO]  Epoch[14] Train-cross-entropy=0.088481
2019-09-01 13:13:29,272 [INFO]  Epoch[14] Train-Relationship_to_preceding_(quasi)polity-accuracy=0.960227
2019-09-01 13:13:29,273 [INFO]  Epoch[14] Time cost=0.647
2019-09-01 13:13:29,283 [INFO]  Saved checkpoint to "model/Relationship_to_preceding_(quasi)polity_imputer/model-0014.params"
2019-09-01 13:13:29,332 [INFO]  Epoch[14] Validation-cross-entropy=0.218915
2019-09-01 13:13:29,333 [INFO]  Epoch[14] Validation-Relationship_to_preceding_(quasi)polity-accuracy=0.914062
2019-09-01 13:13:29,669 [INFO]  Epoch[15] Batch [0-34]	Speed: 1694.23 samples/sec	cross-entropy=0.087356	Relationship_to_preceding_(quasi)polity-accuracy=0.971429
2019-09-01 13:13:29,983 [INFO]  Epoch[15] Train-cross-entropy=0.089035
2019-09-01 13:13:29,985 [INFO]  Epoch[15] Train-Relationship_to_preceding_(quasi)polity-accuracy=0.962121
2019-09-01 13:13:29,987 [INFO]  Epoch[15] Time cost=0.651
2019-09-01 13:13:29,996 [INFO]  Saved checkpoint to "model/Relationship_to_preceding_(quasi)polity_imputer/model-0015.params"
2019-09-01 13:13:30,048 [INFO]  Epoch[15] Validation-cross-entropy=0.210356
2019-09-01 13:13:30,051 [INFO]  Epoch[15] Validation-Relationship_to_preceding_(quasi)polity-accuracy=0.929688
2019-09-01 13:13:30,382 [INFO]  Epoch[16] Batch [0-34]	Speed: 1706.42 samples/sec	cross-entropy=0.082848	Relationship_to_preceding_(quasi)polity-accuracy=0.969643
2019-09-01 13:13:30,735 [INFO]  Epoch[16] Train-cross-entropy=0.085855
2019-09-01 13:13:30,737 [INFO]  Epoch[16] Train-Relationship_to_preceding_(quasi)polity-accuracy=0.958333
2019-09-01 13:13:30,738 [INFO]  Epoch[16] Time cost=0.686
2019-09-01 13:13:30,748 [INFO]  Saved checkpoint to "model/Relationship_to_preceding_(quasi)polity_imputer/model-0016.params"
2019-09-01 13:13:30,799 [INFO]  Epoch[16] Validation-cross-entropy=0.209803
2019-09-01 13:13:30,803 [INFO]  Epoch[16] Validation-Relationship_to_preceding_(quasi)polity-accuracy=0.937500
2019-09-01 13:13:31,174 [INFO]  Epoch[17] Batch [0-34]	Speed: 1528.59 samples/sec	cross-entropy=0.075030	Relationship_to_preceding_(quasi)polity-accuracy=0.973214
2019-09-01 13:13:31,549 [INFO]  Epoch[17] Train-cross-entropy=0.079768
2019-09-01 13:13:31,551 [INFO]  Epoch[17] Train-Relationship_to_preceding_(quasi)polity-accuracy=0.964015
2019-09-01 13:13:31,554 [INFO]  Epoch[17] Time cost=0.749
2019-09-01 13:13:31,570 [INFO]  Saved checkpoint to "model/Relationship_to_preceding_(quasi)polity_imputer/model-0017.params"
2019-09-01 13:13:31,619 [INFO]  Epoch[17] Validation-cross-entropy=0.192514
2019-09-01 13:13:31,621 [INFO]  Epoch[17] Validation-Relationship_to_preceding_(quasi)polity-accuracy=0.929688
2019-09-01 13:13:32,014 [INFO]  Epoch[18] Batch [0-34]	Speed: 1431.08 samples/sec	cross-entropy=0.071196	Relationship_to_preceding_(quasi)polity-accuracy=0.973214
2019-09-01 13:13:32,363 [INFO]  Epoch[18] Train-cross-entropy=0.076002
2019-09-01 13:13:32,366 [INFO]  Epoch[18] Train-Relationship_to_preceding_(quasi)polity-accuracy=0.967803
2019-09-01 13:13:32,368 [INFO]  Epoch[18] Time cost=0.745
2019-09-01 13:13:32,378 [INFO]  Saved checkpoint to "model/Relationship_to_preceding_(quasi)polity_imputer/model-0018.params"
2019-09-01 13:13:32,437 [INFO]  Epoch[18] Validation-cross-entropy=0.205118
2019-09-01 13:13:32,440 [INFO]  Epoch[18] Validation-Relationship_to_preceding_(quasi)polity-accuracy=0.937500
2019-09-01 13:13:32,802 [INFO]  Epoch[19] Batch [0-34]	Speed: 1586.54 samples/sec	cross-entropy=0.068192	Relationship_to_preceding_(quasi)polity-accuracy=0.969643
2019-09-01 13:13:33,143 [INFO]  Epoch[19] Train-cross-entropy=0.080267
2019-09-01 13:13:33,144 [INFO]  Epoch[19] Train-Relationship_to_preceding_(quasi)polity-accuracy=0.960227
2019-09-01 13:13:33,146 [INFO]  Epoch[19] Time cost=0.702
2019-09-01 13:13:33,156 [INFO]  Saved checkpoint to "model/Relationship_to_preceding_(quasi)polity_imputer/model-0019.params"
2019-09-01 13:13:33,200 [INFO]  Epoch[19] Validation-cross-entropy=0.180629
2019-09-01 13:13:33,202 [INFO]  Epoch[19] Validation-Relationship_to_preceding_(quasi)polity-accuracy=0.929688
2019-09-01 13:13:33,563 [INFO]  Epoch[20] Batch [0-34]	Speed: 1565.87 samples/sec	cross-entropy=0.063358	Relationship_to_preceding_(quasi)polity-accuracy=0.975000
2019-09-01 13:13:33,881 [INFO]  Epoch[20] Train-cross-entropy=0.075677
2019-09-01 13:13:33,884 [INFO]  Epoch[20] Train-Relationship_to_preceding_(quasi)polity-accuracy=0.967803
2019-09-01 13:13:33,885 [INFO]  Epoch[20] Time cost=0.682
2019-09-01 13:13:33,896 [INFO]  Saved checkpoint to "model/Relationship_to_preceding_(quasi)polity_imputer/model-0020.params"
2019-09-01 13:13:33,951 [INFO]  Epoch[20] Validation-cross-entropy=0.213128
2019-09-01 13:13:33,953 [INFO]  Epoch[20] Validation-Relationship_to_preceding_(quasi)polity-accuracy=0.921875
2019-09-01 13:13:34,316 [INFO]  Epoch[21] Batch [0-34]	Speed: 1573.12 samples/sec	cross-entropy=0.072238	Relationship_to_preceding_(quasi)polity-accuracy=0.969643
2019-09-01 13:13:34,653 [INFO]  Epoch[21] Train-cross-entropy=0.111071
2019-09-01 13:13:34,655 [INFO]  Epoch[21] Train-Relationship_to_preceding_(quasi)polity-accuracy=0.958333
2019-09-01 13:13:34,657 [INFO]  Epoch[21] Time cost=0.702
2019-09-01 13:13:34,672 [INFO]  Saved checkpoint to "model/Relationship_to_preceding_(quasi)polity_imputer/model-0021.params"
2019-09-01 13:13:34,734 [INFO]  Epoch[21] Validation-cross-entropy=0.168784
2019-09-01 13:13:34,736 [INFO]  Epoch[21] Validation-Relationship_to_preceding_(quasi)polity-accuracy=0.953125
2019-09-01 13:13:35,110 [INFO]  Epoch[22] Batch [0-34]	Speed: 1511.94 samples/sec	cross-entropy=0.063309	Relationship_to_preceding_(quasi)polity-accuracy=0.975000
2019-09-01 13:13:35,439 [INFO]  Epoch[22] Train-cross-entropy=0.069061
2019-09-01 13:13:35,441 [INFO]  Epoch[22] Train-Relationship_to_preceding_(quasi)polity-accuracy=0.967803
2019-09-01 13:13:35,443 [INFO]  Epoch[22] Time cost=0.706
2019-09-01 13:13:35,454 [INFO]  Saved checkpoint to "model/Relationship_to_preceding_(quasi)polity_imputer/model-0022.params"
2019-09-01 13:13:35,504 [INFO]  Epoch[22] Validation-cross-entropy=0.227567
2019-09-01 13:13:35,506 [INFO]  Epoch[22] Validation-Relationship_to_preceding_(quasi)polity-accuracy=0.937500
2019-09-01 13:13:35,895 [INFO]  Epoch[23] Batch [0-34]	Speed: 1444.98 samples/sec	cross-entropy=0.062438	Relationship_to_preceding_(quasi)polity-accuracy=0.969643
2019-09-01 13:13:36,232 [INFO]  Epoch[23] Train-cross-entropy=0.078993
2019-09-01 13:13:36,234 [INFO]  Epoch[23] Train-Relationship_to_preceding_(quasi)polity-accuracy=0.965909
2019-09-01 13:13:36,236 [INFO]  Epoch[23] Time cost=0.729
2019-09-01 13:13:36,252 [INFO]  Saved checkpoint to "model/Relationship_to_preceding_(quasi)polity_imputer/model-0023.params"
2019-09-01 13:13:36,309 [INFO]  Epoch[23] Validation-cross-entropy=0.154479
2019-09-01 13:13:36,311 [INFO]  Epoch[23] Validation-Relationship_to_preceding_(quasi)polity-accuracy=0.937500
2019-09-01 13:13:36,731 [INFO]  Epoch[24] Batch [0-34]	Speed: 1361.31 samples/sec	cross-entropy=0.078754	Relationship_to_preceding_(quasi)polity-accuracy=0.976786
2019-09-01 13:13:37,131 [INFO]  Epoch[24] Train-cross-entropy=0.076820
2019-09-01 13:13:37,133 [INFO]  Epoch[24] Train-Relationship_to_preceding_(quasi)polity-accuracy=0.962121
2019-09-01 13:13:37,134 [INFO]  Epoch[24] Time cost=0.821
2019-09-01 13:13:37,144 [INFO]  Saved checkpoint to "model/Relationship_to_preceding_(quasi)polity_imputer/model-0024.params"
2019-09-01 13:13:37,189 [INFO]  Epoch[24] Validation-cross-entropy=0.238743
2019-09-01 13:13:37,191 [INFO]  Epoch[24] Validation-Relationship_to_preceding_(quasi)polity-accuracy=0.914062
2019-09-01 13:13:37,535 [INFO]  Epoch[25] Batch [0-34]	Speed: 1640.65 samples/sec	cross-entropy=0.057401	Relationship_to_preceding_(quasi)polity-accuracy=0.967857
2019-09-01 13:13:37,939 [INFO]  Epoch[25] Train-cross-entropy=0.064780
2019-09-01 13:13:37,942 [INFO]  Epoch[25] Train-Relationship_to_preceding_(quasi)polity-accuracy=0.969697
2019-09-01 13:13:37,945 [INFO]  Epoch[25] Time cost=0.753
2019-09-01 13:13:37,957 [INFO]  Saved checkpoint to "model/Relationship_to_preceding_(quasi)polity_imputer/model-0025.params"
2019-09-01 13:13:38,013 [INFO]  Epoch[25] Validation-cross-entropy=0.239992
2019-09-01 13:13:38,015 [INFO]  Epoch[25] Validation-Relationship_to_preceding_(quasi)polity-accuracy=0.921875
2019-09-01 13:13:38,440 [INFO]  Epoch[26] Batch [0-34]	Speed: 1333.37 samples/sec	cross-entropy=0.107810	Relationship_to_preceding_(quasi)polity-accuracy=0.966071
2019-09-01 13:13:38,859 [INFO]  Epoch[26] Train-cross-entropy=0.121804
2019-09-01 13:13:38,866 [INFO]  Epoch[26] Train-Relationship_to_preceding_(quasi)polity-accuracy=0.964015
2019-09-01 13:13:38,868 [INFO]  Epoch[26] Time cost=0.850
2019-09-01 13:13:38,886 [INFO]  Saved checkpoint to "model/Relationship_to_preceding_(quasi)polity_imputer/model-0026.params"
2019-09-01 13:13:38,952 [INFO]  Epoch[26] Validation-cross-entropy=0.261697
2019-09-01 13:13:38,955 [INFO]  Epoch[26] Validation-Relationship_to_preceding_(quasi)polity-accuracy=0.929688
2019-09-01 13:13:39,366 [INFO]  Epoch[27] Batch [0-34]	Speed: 1388.59 samples/sec	cross-entropy=0.092285	Relationship_to_preceding_(quasi)polity-accuracy=0.967857
2019-09-01 13:13:39,741 [INFO]  Epoch[27] Train-cross-entropy=0.081617
2019-09-01 13:13:39,743 [INFO]  Epoch[27] Train-Relationship_to_preceding_(quasi)polity-accuracy=0.962121
2019-09-01 13:13:39,744 [INFO]  Epoch[27] Time cost=0.786
2019-09-01 13:13:39,755 [INFO]  Saved checkpoint to "model/Relationship_to_preceding_(quasi)polity_imputer/model-0027.params"
2019-09-01 13:13:39,808 [INFO]  Epoch[27] Validation-cross-entropy=0.185326
2019-09-01 13:13:39,812 [INFO]  Epoch[27] Validation-Relationship_to_preceding_(quasi)polity-accuracy=0.929688
2019-09-01 13:13:40,231 [INFO]  Epoch[28] Batch [0-34]	Speed: 1339.15 samples/sec	cross-entropy=0.051976	Relationship_to_preceding_(quasi)polity-accuracy=0.978571
2019-09-01 13:13:40,633 [INFO]  Epoch[28] Train-cross-entropy=0.055705
2019-09-01 13:13:40,636 [INFO]  Epoch[28] Train-Relationship_to_preceding_(quasi)polity-accuracy=0.975379
2019-09-01 13:13:40,639 [INFO]  Epoch[28] Time cost=0.825
2019-09-01 13:13:40,650 [INFO]  Saved checkpoint to "model/Relationship_to_preceding_(quasi)polity_imputer/model-0028.params"
2019-09-01 13:13:40,717 [INFO]  No improvement detected for 5 epochs compared to 0.15447872737422585 last error obtained: 0.27791327133309096, stopping here
2019-09-01 13:13:40,719 [INFO]  
========== done (22.219364404678345 s) fit model
2019-09-01 13:13:42,478 [INFO]  CategoricalEncoder for column Scale_of_supracultural_interaction                                found only 44 occurrences of value 1000000
2019-09-01 13:13:42,480 [INFO]  CategoricalEncoder for column Scale_of_supracultural_interaction                                found only 38 occurrences of value 3000000
2019-09-01 13:13:42,483 [INFO]  CategoricalEncoder for column Scale_of_supracultural_interaction                                found only 28 occurrences of value 17000000
2019-09-01 13:13:42,485 [INFO]  CategoricalEncoder for column Scale_of_supracultural_interaction                                found only 23 occurrences of value 4500000
2019-09-01 13:13:42,486 [INFO]  CategoricalEncoder for column Scale_of_supracultural_interaction                                found only 21 occurrences of value 11000000
2019-09-01 13:13:42,488 [INFO]  CategoricalEncoder for column Scale_of_supracultural_interaction                                found only 20 occurrences of value 2175000
2019-09-01 13:13:42,491 [INFO]  CategoricalEncoder for column Scale_of_supracultural_interaction                                found only 17 occurrences of value 9000000
2019-09-01 13:13:42,493 [INFO]  CategoricalEncoder for column Scale_of_supracultural_interaction                                found only 15 occurrences of value 750000
2019-09-01 13:13:42,496 [INFO]  CategoricalEncoder for column Scale_of_supracultural_interaction                                found only 15 occurrences of value 13100000
2019-09-01 13:13:42,498 [INFO]  CategoricalEncoder for column Scale_of_supracultural_interaction                                found only 11 occurrences of value 5112903
2019-09-01 13:13:42,499 [INFO]  CategoricalEncoder for column Scale_of_supracultural_interaction                                found only 11 occurrences of value 3500000
2019-09-01 13:13:42,501 [INFO]  CategoricalEncoder for column Scale_of_supracultural_interaction                                found only 11 occurrences of value 5500000
2019-09-01 13:13:42,503 [INFO]  CategoricalEncoder for column Scale_of_supracultural_interaction                                found only 10 occurrences of value 4000000
2019-09-01 13:13:42,504 [INFO]  CategoricalEncoder for column Scale_of_supracultural_interaction                                found only 10 occurrences of value 25000
2019-09-01 13:13:42,506 [INFO]  CategoricalEncoder for column Scale_of_supracultural_interaction                                found only 9 occurrences of value 11300000
2019-09-01 13:13:42,507 [INFO]  CategoricalEncoder for column Scale_of_supracultural_interaction                                found only 8 occurrences of value 320000
2019-09-01 13:13:42,509 [INFO]  CategoricalEncoder for column Scale_of_supracultural_interaction                                found only 8 occurrences of value 940000
2019-09-01 13:13:42,510 [INFO]  CategoricalEncoder for column Scale_of_supracultural_interaction                                found only 8 occurrences of value not applicable
2019-09-01 13:13:42,512 [INFO]  CategoricalEncoder for column Scale_of_supracultural_interaction                                found only 7 occurrences of value 78000
2019-09-01 13:13:42,514 [INFO]  CategoricalEncoder for column Scale_of_supracultural_interaction                                found only 7 occurrences of value 1700000
2019-09-01 13:13:42,515 [INFO]  CategoricalEncoder for column Scale_of_supracultural_interaction                                found only 7 occurrences of value 4771577
2019-09-01 13:13:42,517 [INFO]  CategoricalEncoder for column Scale_of_supracultural_interaction                                found only 7 occurrences of value 8804395
2019-09-01 13:13:42,518 [INFO]  CategoricalEncoder for column Scale_of_supracultural_interaction                                found only 6 occurrences of value 2200000
2019-09-01 13:13:42,520 [INFO]  CategoricalEncoder for column Scale_of_supracultural_interaction                                found only 6 occurrences of value 1500000
2019-09-01 13:13:42,522 [INFO]  CategoricalEncoder for column Scale_of_supracultural_interaction                                found only 5 occurrences of value 3425804
2019-09-01 13:13:42,524 [INFO]  CategoricalEncoder for column Scale_of_supracultural_interaction                                found only 5 occurrences of value 5000000
2019-09-01 13:13:42,526 [INFO]  CategoricalEncoder for column Scale_of_supracultural_interaction                                found only 5 occurrences of value 90000
2019-09-01 13:13:42,527 [INFO]  CategoricalEncoder for column Scale_of_supracultural_interaction                                found only 5 occurrences of value 0
2019-09-01 13:13:42,529 [INFO]  CategoricalEncoder for column Scale_of_supracultural_interaction                                found only 5 occurrences of value 3243000
2019-09-01 13:13:42,530 [INFO]  CategoricalEncoder for column Scale_of_supracultural_interaction                                found only 5 occurrences of value 15000000
2019-09-01 13:13:42,531 [INFO]  CategoricalEncoder for column Scale_of_supracultural_interaction                                found only 4 occurrences of value 250000
2019-09-01 13:13:42,534 [INFO]  CategoricalEncoder for column Scale_of_supracultural_interaction                                found only 4 occurrences of value 5400000
2019-09-01 13:13:42,535 [INFO]  CategoricalEncoder for column Scale_of_supracultural_interaction                                found only 4 occurrences of value 2700000
2019-09-01 13:13:42,537 [INFO]  CategoricalEncoder for column Scale_of_supracultural_interaction                                found only 4 occurrences of value 7400000
2019-09-01 13:13:42,539 [INFO]  CategoricalEncoder for column Scale_of_supracultural_interaction                                found only 4 occurrences of value 3000
2019-09-01 13:13:42,542 [INFO]  CategoricalEncoder for column Scale_of_supracultural_interaction                                found only 4 occurrences of value 350000
2019-09-01 13:13:42,545 [INFO]  CategoricalEncoder for column Scale_of_supracultural_interaction                                found only 4 occurrences of value 720000
2019-09-01 13:13:42,547 [INFO]  CategoricalEncoder for column Scale_of_supracultural_interaction                                found only 4 occurrences of value 13000000
2019-09-01 13:13:42,549 [INFO]  CategoricalEncoder for column Scale_of_supracultural_interaction                                found only 3 occurrences of value 3900000
2019-09-01 13:13:42,550 [INFO]  CategoricalEncoder for column Scale_of_supracultural_interaction                                found only 3 occurrences of value 11839074
2019-09-01 13:13:42,552 [INFO]  CategoricalEncoder for column Scale_of_supracultural_interaction                                found only 3 occurrences of value 20000000
2019-09-01 13:13:42,554 [INFO]  CategoricalEncoder for column Scale_of_supracultural_interaction                                found only 3 occurrences of value 125000-150000
2019-09-01 13:13:42,555 [INFO]  CategoricalEncoder for column Scale_of_supracultural_interaction                                found only 3 occurrences of value 2000000
2019-09-01 13:13:42,557 [INFO]  CategoricalEncoder for column Scale_of_supracultural_interaction                                found only 3 occurrences of value 5600000
2019-09-01 13:13:42,559 [INFO]  CategoricalEncoder for column Scale_of_supracultural_interaction                                found only 3 occurrences of value 7500000
2019-09-01 13:13:42,560 [INFO]  CategoricalEncoder for column Scale_of_supracultural_interaction                                found only 3 occurrences of value 50000
2019-09-01 13:13:42,562 [INFO]  CategoricalEncoder for column Scale_of_supracultural_interaction                                found only 3 occurrences of value 2500000
2019-09-01 13:13:42,563 [INFO]  CategoricalEncoder for column Scale_of_supracultural_interaction                                found only 2 occurrences of value 150000
2019-09-01 13:13:42,565 [INFO]  CategoricalEncoder for column Scale_of_supracultural_interaction                                found only 2 occurrences of value 100
2019-09-01 13:13:42,567 [INFO]  CategoricalEncoder for column Scale_of_supracultural_interaction                                found only 2 occurrences of value 2400000
2019-09-01 13:13:42,568 [INFO]  CategoricalEncoder for column Scale_of_supracultural_interaction                                found only 2 occurrences of value 3600000
2019-09-01 13:13:42,570 [INFO]  CategoricalEncoder for column Scale_of_supracultural_interaction                                found only 2 occurrences of value 2750000
2019-09-01 13:13:42,572 [INFO]  CategoricalEncoder for column Scale_of_supracultural_interaction                                found only 2 occurrences of value 500000
2019-09-01 13:13:42,574 [INFO]  CategoricalEncoder for column Scale_of_supracultural_interaction                                found only 2 occurrences of value 8500000
2019-09-01 13:13:42,575 [INFO]  CategoricalEncoder for column Scale_of_supracultural_interaction                                found only 2 occurrences of value 25000000
2019-09-01 13:13:42,577 [INFO]  CategoricalEncoder for column Scale_of_supracultural_interaction                                found only 1 occurrences of value 125000
2019-09-01 13:13:42,578 [INFO]  CategoricalEncoder for column Scale_of_supracultural_interaction                                found only 1 occurrences of value 3400000
2019-09-01 13:13:44,572 [WARNING]  Test set does not contain any ocurrences of values [11000000, 3400000, 150000, 2500000, 3900000, 500000, 350000, 2700000, 3600000, 25000000, 3243000, 20000000, 11300000, 78000, 13000000, 2750000, 320000, 2000000, 250000, 7400000, 5000000, 3000, 940000, 7500000, 0, 8804395] in column [Scale_of_supracultural_interaction], consider using a more representative test set.
2019-09-01 13:13:44,577 [INFO]  
========== start: fit model
2019-09-01 13:13:44,579 [WARNING]  Already bound, ignoring bind()
2019-09-01 13:13:44,890 [INFO]  Epoch[0] Batch [0-15]	Speed: 888.83 samples/sec	cross-entropy=3.300247	Scale_of_supracultural_interaction-accuracy=0.164062
2019-09-01 13:13:45,134 [INFO]  Epoch[0] Train-cross-entropy=2.773728
2019-09-01 13:13:45,136 [INFO]  Epoch[0] Train-Scale_of_supracultural_interaction-accuracy=0.259615
2019-09-01 13:13:45,138 [INFO]  Epoch[0] Time cost=0.556
2019-09-01 13:13:45,169 [INFO]  Saved checkpoint to "model/Scale_of_supracultural_interaction_imputer/model-0000.params"
2019-09-01 13:13:45,200 [INFO]  Epoch[0] Validation-cross-entropy=2.005489
2019-09-01 13:13:45,202 [INFO]  Epoch[0] Validation-Scale_of_supracultural_interaction-accuracy=0.578125
2019-09-01 13:13:45,499 [INFO]  Epoch[1] Batch [0-15]	Speed: 880.99 samples/sec	cross-entropy=1.767607	Scale_of_supracultural_interaction-accuracy=0.539062
2019-09-01 13:13:45,747 [INFO]  Epoch[1] Train-cross-entropy=1.434661
2019-09-01 13:13:45,749 [INFO]  Epoch[1] Train-Scale_of_supracultural_interaction-accuracy=0.567308
2019-09-01 13:13:45,750 [INFO]  Epoch[1] Time cost=0.546
2019-09-01 13:13:45,779 [INFO]  Saved checkpoint to "model/Scale_of_supracultural_interaction_imputer/model-0001.params"
2019-09-01 13:13:45,812 [INFO]  Epoch[1] Validation-cross-entropy=0.974992
2019-09-01 13:13:45,814 [INFO]  Epoch[1] Validation-Scale_of_supracultural_interaction-accuracy=0.781250
2019-09-01 13:13:46,196 [INFO]  Epoch[2] Batch [0-15]	Speed: 690.73 samples/sec	cross-entropy=0.973585	Scale_of_supracultural_interaction-accuracy=0.761719
2019-09-01 13:13:46,515 [INFO]  Epoch[2] Train-cross-entropy=0.772384
2019-09-01 13:13:46,517 [INFO]  Epoch[2] Train-Scale_of_supracultural_interaction-accuracy=0.783654
2019-09-01 13:13:46,519 [INFO]  Epoch[2] Time cost=0.703
2019-09-01 13:13:46,560 [INFO]  Saved checkpoint to "model/Scale_of_supracultural_interaction_imputer/model-0002.params"
2019-09-01 13:13:46,596 [INFO]  Epoch[2] Validation-cross-entropy=0.518905
2019-09-01 13:13:46,598 [INFO]  Epoch[2] Validation-Scale_of_supracultural_interaction-accuracy=0.875000
2019-09-01 13:13:46,965 [INFO]  Epoch[3] Batch [0-15]	Speed: 712.16 samples/sec	cross-entropy=0.606860	Scale_of_supracultural_interaction-accuracy=0.847656
2019-09-01 13:13:47,223 [INFO]  Epoch[3] Train-cross-entropy=0.444346
2019-09-01 13:13:47,225 [INFO]  Epoch[3] Train-Scale_of_supracultural_interaction-accuracy=0.894231
2019-09-01 13:13:47,227 [INFO]  Epoch[3] Time cost=0.626
2019-09-01 13:13:47,256 [INFO]  Saved checkpoint to "model/Scale_of_supracultural_interaction_imputer/model-0003.params"
2019-09-01 13:13:47,289 [INFO]  Epoch[3] Validation-cross-entropy=0.339982
2019-09-01 13:13:47,291 [INFO]  Epoch[3] Validation-Scale_of_supracultural_interaction-accuracy=0.890625
2019-09-01 13:13:47,589 [INFO]  Epoch[4] Batch [0-15]	Speed: 877.56 samples/sec	cross-entropy=0.406745	Scale_of_supracultural_interaction-accuracy=0.898438
2019-09-01 13:13:47,831 [INFO]  Epoch[4] Train-cross-entropy=0.279971
2019-09-01 13:13:47,832 [INFO]  Epoch[4] Train-Scale_of_supracultural_interaction-accuracy=0.942308
2019-09-01 13:13:47,834 [INFO]  Epoch[4] Time cost=0.541
2019-09-01 13:13:47,864 [INFO]  Saved checkpoint to "model/Scale_of_supracultural_interaction_imputer/model-0004.params"
2019-09-01 13:13:47,899 [INFO]  Epoch[4] Validation-cross-entropy=0.237683
2019-09-01 13:13:47,901 [INFO]  Epoch[4] Validation-Scale_of_supracultural_interaction-accuracy=0.968750
2019-09-01 13:13:48,306 [INFO]  Epoch[5] Batch [0-15]	Speed: 632.02 samples/sec	cross-entropy=0.291870	Scale_of_supracultural_interaction-accuracy=0.914062
2019-09-01 13:13:48,553 [INFO]  Epoch[5] Train-cross-entropy=0.183987
2019-09-01 13:13:48,555 [INFO]  Epoch[5] Train-Scale_of_supracultural_interaction-accuracy=0.971154
2019-09-01 13:13:48,557 [INFO]  Epoch[5] Time cost=0.654
2019-09-01 13:13:48,589 [INFO]  Saved checkpoint to "model/Scale_of_supracultural_interaction_imputer/model-0005.params"
2019-09-01 13:13:48,624 [INFO]  Epoch[5] Validation-cross-entropy=0.165197
2019-09-01 13:13:48,627 [INFO]  Epoch[5] Validation-Scale_of_supracultural_interaction-accuracy=0.968750
2019-09-01 13:13:48,968 [INFO]  Epoch[6] Batch [0-15]	Speed: 760.73 samples/sec	cross-entropy=0.215525	Scale_of_supracultural_interaction-accuracy=0.941406
2019-09-01 13:13:49,211 [INFO]  Epoch[6] Train-cross-entropy=0.131318
2019-09-01 13:13:49,213 [INFO]  Epoch[6] Train-Scale_of_supracultural_interaction-accuracy=0.980769
2019-09-01 13:13:49,215 [INFO]  Epoch[6] Time cost=0.586
2019-09-01 13:13:49,245 [INFO]  Saved checkpoint to "model/Scale_of_supracultural_interaction_imputer/model-0006.params"
2019-09-01 13:13:49,282 [INFO]  Epoch[6] Validation-cross-entropy=0.129068
2019-09-01 13:13:49,285 [INFO]  Epoch[6] Validation-Scale_of_supracultural_interaction-accuracy=0.968750
2019-09-01 13:13:49,627 [INFO]  Epoch[7] Batch [0-15]	Speed: 769.02 samples/sec	cross-entropy=0.165055	Scale_of_supracultural_interaction-accuracy=0.960938
2019-09-01 13:13:49,869 [INFO]  Epoch[7] Train-cross-entropy=0.098593
2019-09-01 13:13:49,871 [INFO]  Epoch[7] Train-Scale_of_supracultural_interaction-accuracy=0.985577
2019-09-01 13:13:49,872 [INFO]  Epoch[7] Time cost=0.586
2019-09-01 13:13:49,902 [INFO]  Saved checkpoint to "model/Scale_of_supracultural_interaction_imputer/model-0007.params"
2019-09-01 13:13:49,933 [INFO]  Epoch[7] Validation-cross-entropy=0.105127
2019-09-01 13:13:49,935 [INFO]  Epoch[7] Validation-Scale_of_supracultural_interaction-accuracy=0.968750
2019-09-01 13:13:50,231 [INFO]  Epoch[8] Batch [0-15]	Speed: 885.91 samples/sec	cross-entropy=0.131077	Scale_of_supracultural_interaction-accuracy=0.960938
2019-09-01 13:13:50,491 [INFO]  Epoch[8] Train-cross-entropy=0.077904
2019-09-01 13:13:50,493 [INFO]  Epoch[8] Train-Scale_of_supracultural_interaction-accuracy=0.990385
2019-09-01 13:13:50,494 [INFO]  Epoch[8] Time cost=0.557
2019-09-01 13:13:50,532 [INFO]  Saved checkpoint to "model/Scale_of_supracultural_interaction_imputer/model-0008.params"
2019-09-01 13:13:50,565 [INFO]  Epoch[8] Validation-cross-entropy=0.092422
2019-09-01 13:13:50,567 [INFO]  Epoch[8] Validation-Scale_of_supracultural_interaction-accuracy=0.968750
2019-09-01 13:13:50,864 [INFO]  Epoch[9] Batch [0-15]	Speed: 883.40 samples/sec	cross-entropy=0.111356	Scale_of_supracultural_interaction-accuracy=0.964844
2019-09-01 13:13:51,106 [INFO]  Epoch[9] Train-cross-entropy=0.064723
2019-09-01 13:13:51,108 [INFO]  Epoch[9] Train-Scale_of_supracultural_interaction-accuracy=0.990385
2019-09-01 13:13:51,110 [INFO]  Epoch[9] Time cost=0.541
2019-09-01 13:13:51,139 [INFO]  Saved checkpoint to "model/Scale_of_supracultural_interaction_imputer/model-0009.params"
2019-09-01 13:13:51,171 [INFO]  Epoch[9] Validation-cross-entropy=0.081771
2019-09-01 13:13:51,173 [INFO]  Epoch[9] Validation-Scale_of_supracultural_interaction-accuracy=0.968750
2019-09-01 13:13:51,500 [INFO]  Epoch[10] Batch [0-15]	Speed: 792.42 samples/sec	cross-entropy=0.098352	Scale_of_supracultural_interaction-accuracy=0.968750
2019-09-01 13:13:51,826 [INFO]  Epoch[10] Train-cross-entropy=0.056256
2019-09-01 13:13:51,828 [INFO]  Epoch[10] Train-Scale_of_supracultural_interaction-accuracy=0.990385
2019-09-01 13:13:51,830 [INFO]  Epoch[10] Time cost=0.656
2019-09-01 13:13:51,866 [INFO]  Saved checkpoint to "model/Scale_of_supracultural_interaction_imputer/model-0010.params"
2019-09-01 13:13:51,903 [INFO]  Epoch[10] Validation-cross-entropy=0.075136
2019-09-01 13:13:51,905 [INFO]  Epoch[10] Validation-Scale_of_supracultural_interaction-accuracy=0.968750
2019-09-01 13:13:52,295 [INFO]  Epoch[11] Batch [0-15]	Speed: 664.55 samples/sec	cross-entropy=0.084799	Scale_of_supracultural_interaction-accuracy=0.972656
2019-09-01 13:13:52,548 [INFO]  Epoch[11] Train-cross-entropy=0.049160
2019-09-01 13:13:52,550 [INFO]  Epoch[11] Train-Scale_of_supracultural_interaction-accuracy=0.990385
2019-09-01 13:13:52,552 [INFO]  Epoch[11] Time cost=0.645
2019-09-01 13:13:52,583 [INFO]  Saved checkpoint to "model/Scale_of_supracultural_interaction_imputer/model-0011.params"
2019-09-01 13:13:52,614 [INFO]  Epoch[11] Validation-cross-entropy=0.068998
2019-09-01 13:13:52,617 [INFO]  Epoch[11] Validation-Scale_of_supracultural_interaction-accuracy=0.968750
2019-09-01 13:13:52,924 [INFO]  Epoch[12] Batch [0-15]	Speed: 850.72 samples/sec	cross-entropy=0.074183	Scale_of_supracultural_interaction-accuracy=0.976562
2019-09-01 13:13:53,173 [INFO]  Epoch[12] Train-cross-entropy=0.044468
2019-09-01 13:13:53,176 [INFO]  Epoch[12] Train-Scale_of_supracultural_interaction-accuracy=0.990385
2019-09-01 13:13:53,177 [INFO]  Epoch[12] Time cost=0.559
2019-09-01 13:13:53,209 [INFO]  Saved checkpoint to "model/Scale_of_supracultural_interaction_imputer/model-0012.params"
2019-09-01 13:13:53,241 [INFO]  Epoch[12] Validation-cross-entropy=0.065658
2019-09-01 13:13:53,243 [INFO]  Epoch[12] Validation-Scale_of_supracultural_interaction-accuracy=0.968750
2019-09-01 13:13:53,550 [INFO]  Epoch[13] Batch [0-15]	Speed: 853.23 samples/sec	cross-entropy=0.065968	Scale_of_supracultural_interaction-accuracy=0.976562
2019-09-01 13:13:53,809 [INFO]  Epoch[13] Train-cross-entropy=0.040261
2019-09-01 13:13:53,811 [INFO]  Epoch[13] Train-Scale_of_supracultural_interaction-accuracy=0.990385
2019-09-01 13:13:53,813 [INFO]  Epoch[13] Time cost=0.568
2019-09-01 13:13:53,844 [INFO]  Saved checkpoint to "model/Scale_of_supracultural_interaction_imputer/model-0013.params"
2019-09-01 13:13:53,877 [INFO]  Epoch[13] Validation-cross-entropy=0.057934
2019-09-01 13:13:53,879 [INFO]  Epoch[13] Validation-Scale_of_supracultural_interaction-accuracy=0.984375
2019-09-01 13:13:54,181 [INFO]  Epoch[14] Batch [0-15]	Speed: 868.18 samples/sec	cross-entropy=0.054211	Scale_of_supracultural_interaction-accuracy=0.984375
2019-09-01 13:13:54,428 [INFO]  Epoch[14] Train-cross-entropy=0.033738
2019-09-01 13:13:54,430 [INFO]  Epoch[14] Train-Scale_of_supracultural_interaction-accuracy=0.990385
2019-09-01 13:13:54,431 [INFO]  Epoch[14] Time cost=0.550
2019-09-01 13:13:54,461 [INFO]  Saved checkpoint to "model/Scale_of_supracultural_interaction_imputer/model-0014.params"
2019-09-01 13:13:54,499 [INFO]  Epoch[14] Validation-cross-entropy=0.056139
2019-09-01 13:13:54,501 [INFO]  Epoch[14] Validation-Scale_of_supracultural_interaction-accuracy=0.984375
2019-09-01 13:13:54,810 [INFO]  Epoch[15] Batch [0-15]	Speed: 859.62 samples/sec	cross-entropy=0.047414	Scale_of_supracultural_interaction-accuracy=0.984375
2019-09-01 13:13:55,065 [INFO]  Epoch[15] Train-cross-entropy=0.030254
2019-09-01 13:13:55,067 [INFO]  Epoch[15] Train-Scale_of_supracultural_interaction-accuracy=0.990385
2019-09-01 13:13:55,069 [INFO]  Epoch[15] Time cost=0.566
2019-09-01 13:13:55,099 [INFO]  Saved checkpoint to "model/Scale_of_supracultural_interaction_imputer/model-0015.params"
2019-09-01 13:13:55,137 [INFO]  Epoch[15] Validation-cross-entropy=0.051606
2019-09-01 13:13:55,139 [INFO]  Epoch[15] Validation-Scale_of_supracultural_interaction-accuracy=0.984375
2019-09-01 13:13:55,448 [INFO]  Epoch[16] Batch [0-15]	Speed: 854.59 samples/sec	cross-entropy=0.041005	Scale_of_supracultural_interaction-accuracy=0.984375
2019-09-01 13:13:55,697 [INFO]  Epoch[16] Train-cross-entropy=0.026354
2019-09-01 13:13:55,699 [INFO]  Epoch[16] Train-Scale_of_supracultural_interaction-accuracy=0.990385
2019-09-01 13:13:55,701 [INFO]  Epoch[16] Time cost=0.560
2019-09-01 13:13:55,730 [INFO]  Saved checkpoint to "model/Scale_of_supracultural_interaction_imputer/model-0016.params"
2019-09-01 13:13:55,763 [INFO]  Epoch[16] Validation-cross-entropy=0.050347
2019-09-01 13:13:55,765 [INFO]  Epoch[16] Validation-Scale_of_supracultural_interaction-accuracy=0.984375
2019-09-01 13:13:56,129 [INFO]  Epoch[17] Batch [0-15]	Speed: 709.46 samples/sec	cross-entropy=0.037544	Scale_of_supracultural_interaction-accuracy=0.984375
2019-09-01 13:13:56,394 [INFO]  Epoch[17] Train-cross-entropy=0.023734
2019-09-01 13:13:56,398 [INFO]  Epoch[17] Train-Scale_of_supracultural_interaction-accuracy=0.995192
2019-09-01 13:13:56,402 [INFO]  Epoch[17] Time cost=0.635
2019-09-01 13:13:56,433 [INFO]  Saved checkpoint to "model/Scale_of_supracultural_interaction_imputer/model-0017.params"
2019-09-01 13:13:56,469 [INFO]  Epoch[17] Validation-cross-entropy=0.047732
2019-09-01 13:13:56,471 [INFO]  Epoch[17] Validation-Scale_of_supracultural_interaction-accuracy=0.984375
2019-09-01 13:13:56,800 [INFO]  Epoch[18] Batch [0-15]	Speed: 811.16 samples/sec	cross-entropy=0.033802	Scale_of_supracultural_interaction-accuracy=0.984375
2019-09-01 13:13:57,059 [INFO]  Epoch[18] Train-cross-entropy=0.021677
2019-09-01 13:13:57,061 [INFO]  Epoch[18] Train-Scale_of_supracultural_interaction-accuracy=0.995192
2019-09-01 13:13:57,063 [INFO]  Epoch[18] Time cost=0.589
2019-09-01 13:13:57,099 [INFO]  Saved checkpoint to "model/Scale_of_supracultural_interaction_imputer/model-0018.params"
2019-09-01 13:13:57,140 [INFO]  Epoch[18] Validation-cross-entropy=0.046393
2019-09-01 13:13:57,142 [INFO]  Epoch[18] Validation-Scale_of_supracultural_interaction-accuracy=0.984375
2019-09-01 13:13:57,458 [INFO]  Epoch[19] Batch [0-15]	Speed: 837.41 samples/sec	cross-entropy=0.031626	Scale_of_supracultural_interaction-accuracy=0.984375
2019-09-01 13:13:57,707 [INFO]  Epoch[19] Train-cross-entropy=0.020322
2019-09-01 13:13:57,709 [INFO]  Epoch[19] Train-Scale_of_supracultural_interaction-accuracy=0.995192
2019-09-01 13:13:57,711 [INFO]  Epoch[19] Time cost=0.567
2019-09-01 13:13:57,741 [INFO]  Saved checkpoint to "model/Scale_of_supracultural_interaction_imputer/model-0019.params"
2019-09-01 13:13:57,776 [INFO]  Epoch[19] Validation-cross-entropy=0.044831
2019-09-01 13:13:57,778 [INFO]  Epoch[19] Validation-Scale_of_supracultural_interaction-accuracy=0.984375
2019-09-01 13:13:58,088 [INFO]  Epoch[20] Batch [0-15]	Speed: 841.57 samples/sec	cross-entropy=0.028750	Scale_of_supracultural_interaction-accuracy=0.984375
2019-09-01 13:13:58,330 [INFO]  Epoch[20] Train-cross-entropy=0.017742
2019-09-01 13:13:58,332 [INFO]  Epoch[20] Train-Scale_of_supracultural_interaction-accuracy=0.995192
2019-09-01 13:13:58,334 [INFO]  Epoch[20] Time cost=0.554
2019-09-01 13:13:58,365 [INFO]  Saved checkpoint to "model/Scale_of_supracultural_interaction_imputer/model-0020.params"
2019-09-01 13:13:58,399 [INFO]  Epoch[20] Validation-cross-entropy=0.043453
2019-09-01 13:13:58,401 [INFO]  Epoch[20] Validation-Scale_of_supracultural_interaction-accuracy=0.984375
2019-09-01 13:13:58,701 [INFO]  Epoch[21] Batch [0-15]	Speed: 875.62 samples/sec	cross-entropy=0.026174	Scale_of_supracultural_interaction-accuracy=0.992188
2019-09-01 13:13:58,953 [INFO]  Epoch[21] Train-cross-entropy=0.017879
2019-09-01 13:13:58,955 [INFO]  Epoch[21] Train-Scale_of_supracultural_interaction-accuracy=0.990385
2019-09-01 13:13:58,957 [INFO]  Epoch[21] Time cost=0.553
2019-09-01 13:13:58,988 [INFO]  Saved checkpoint to "model/Scale_of_supracultural_interaction_imputer/model-0021.params"
2019-09-01 13:13:59,020 [INFO]  Epoch[21] Validation-cross-entropy=0.041922
2019-09-01 13:13:59,022 [INFO]  Epoch[21] Validation-Scale_of_supracultural_interaction-accuracy=0.984375
2019-09-01 13:13:59,327 [INFO]  Epoch[22] Batch [0-15]	Speed: 859.19 samples/sec	cross-entropy=0.023604	Scale_of_supracultural_interaction-accuracy=0.992188
2019-09-01 13:13:59,610 [INFO]  Epoch[22] Train-cross-entropy=0.015014
2019-09-01 13:13:59,613 [INFO]  Epoch[22] Train-Scale_of_supracultural_interaction-accuracy=1.000000
2019-09-01 13:13:59,615 [INFO]  Epoch[22] Time cost=0.590
2019-09-01 13:13:59,646 [INFO]  Saved checkpoint to "model/Scale_of_supracultural_interaction_imputer/model-0022.params"
2019-09-01 13:13:59,686 [INFO]  Epoch[22] Validation-cross-entropy=0.040593
2019-09-01 13:13:59,688 [INFO]  Epoch[22] Validation-Scale_of_supracultural_interaction-accuracy=0.984375
2019-09-01 13:14:00,011 [INFO]  Epoch[23] Batch [0-15]	Speed: 814.45 samples/sec	cross-entropy=0.021687	Scale_of_supracultural_interaction-accuracy=0.992188
2019-09-01 13:14:00,253 [INFO]  Epoch[23] Train-cross-entropy=0.014501
2019-09-01 13:14:00,255 [INFO]  Epoch[23] Train-Scale_of_supracultural_interaction-accuracy=1.000000
2019-09-01 13:14:00,257 [INFO]  Epoch[23] Time cost=0.567
2019-09-01 13:14:00,287 [INFO]  Saved checkpoint to "model/Scale_of_supracultural_interaction_imputer/model-0023.params"
2019-09-01 13:14:00,318 [INFO]  Epoch[23] Validation-cross-entropy=0.039323
2019-09-01 13:14:00,320 [INFO]  Epoch[23] Validation-Scale_of_supracultural_interaction-accuracy=0.984375
2019-09-01 13:14:00,618 [INFO]  Epoch[24] Batch [0-15]	Speed: 881.27 samples/sec	cross-entropy=0.019211	Scale_of_supracultural_interaction-accuracy=0.996094
2019-09-01 13:14:00,860 [INFO]  Epoch[24] Train-cross-entropy=0.013148
2019-09-01 13:14:00,862 [INFO]  Epoch[24] Train-Scale_of_supracultural_interaction-accuracy=1.000000
2019-09-01 13:14:00,863 [INFO]  Epoch[24] Time cost=0.541
2019-09-01 13:14:00,893 [INFO]  Saved checkpoint to "model/Scale_of_supracultural_interaction_imputer/model-0024.params"
2019-09-01 13:14:00,925 [INFO]  Epoch[24] Validation-cross-entropy=0.038544
2019-09-01 13:14:00,927 [INFO]  Epoch[24] Validation-Scale_of_supracultural_interaction-accuracy=0.984375
2019-09-01 13:14:01,224 [INFO]  Epoch[25] Batch [0-15]	Speed: 882.07 samples/sec	cross-entropy=0.017753	Scale_of_supracultural_interaction-accuracy=0.996094
2019-09-01 13:14:01,467 [INFO]  Epoch[25] Train-cross-entropy=0.011928
2019-09-01 13:14:01,469 [INFO]  Epoch[25] Train-Scale_of_supracultural_interaction-accuracy=1.000000
2019-09-01 13:14:01,470 [INFO]  Epoch[25] Time cost=0.542
2019-09-01 13:14:01,500 [INFO]  Saved checkpoint to "model/Scale_of_supracultural_interaction_imputer/model-0025.params"
2019-09-01 13:14:01,543 [INFO]  Epoch[25] Validation-cross-entropy=0.037305
2019-09-01 13:14:01,545 [INFO]  Epoch[25] Validation-Scale_of_supracultural_interaction-accuracy=0.984375
2019-09-01 13:14:01,858 [INFO]  Epoch[26] Batch [0-15]	Speed: 852.22 samples/sec	cross-entropy=0.015676	Scale_of_supracultural_interaction-accuracy=0.996094
2019-09-01 13:14:02,102 [INFO]  Epoch[26] Train-cross-entropy=0.010971
2019-09-01 13:14:02,104 [INFO]  Epoch[26] Train-Scale_of_supracultural_interaction-accuracy=1.000000
2019-09-01 13:14:02,105 [INFO]  Epoch[26] Time cost=0.559
2019-09-01 13:14:02,135 [INFO]  Saved checkpoint to "model/Scale_of_supracultural_interaction_imputer/model-0026.params"
2019-09-01 13:14:02,167 [INFO]  Epoch[26] Validation-cross-entropy=0.036686
2019-09-01 13:14:02,169 [INFO]  Epoch[26] Validation-Scale_of_supracultural_interaction-accuracy=0.984375
2019-09-01 13:14:02,469 [INFO]  Epoch[27] Batch [0-15]	Speed: 872.84 samples/sec	cross-entropy=0.014511	Scale_of_supracultural_interaction-accuracy=0.996094
2019-09-01 13:14:02,718 [INFO]  Epoch[27] Train-cross-entropy=0.010194
2019-09-01 13:14:02,721 [INFO]  Epoch[27] Train-Scale_of_supracultural_interaction-accuracy=1.000000
2019-09-01 13:14:02,722 [INFO]  Epoch[27] Time cost=0.552
2019-09-01 13:14:02,753 [INFO]  Saved checkpoint to "model/Scale_of_supracultural_interaction_imputer/model-0027.params"
2019-09-01 13:14:02,786 [INFO]  Epoch[27] Validation-cross-entropy=0.035779
2019-09-01 13:14:02,788 [INFO]  Epoch[27] Validation-Scale_of_supracultural_interaction-accuracy=0.984375
2019-09-01 13:14:03,090 [INFO]  Epoch[28] Batch [0-15]	Speed: 868.46 samples/sec	cross-entropy=0.013224	Scale_of_supracultural_interaction-accuracy=0.996094
2019-09-01 13:14:03,337 [INFO]  Epoch[28] Train-cross-entropy=0.009526
2019-09-01 13:14:03,339 [INFO]  Epoch[28] Train-Scale_of_supracultural_interaction-accuracy=1.000000
2019-09-01 13:14:03,341 [INFO]  Epoch[28] Time cost=0.551
2019-09-01 13:14:03,372 [INFO]  Saved checkpoint to "model/Scale_of_supracultural_interaction_imputer/model-0028.params"
2019-09-01 13:14:03,405 [INFO]  Epoch[28] Validation-cross-entropy=0.035423
2019-09-01 13:14:03,407 [INFO]  Epoch[28] Validation-Scale_of_supracultural_interaction-accuracy=0.984375
2019-09-01 13:14:03,706 [INFO]  Epoch[29] Batch [0-15]	Speed: 878.02 samples/sec	cross-entropy=0.012843	Scale_of_supracultural_interaction-accuracy=0.996094
2019-09-01 13:14:03,952 [INFO]  Epoch[29] Train-cross-entropy=0.009460
2019-09-01 13:14:03,954 [INFO]  Epoch[29] Train-Scale_of_supracultural_interaction-accuracy=1.000000
2019-09-01 13:14:03,955 [INFO]  Epoch[29] Time cost=0.546
2019-09-01 13:14:03,985 [INFO]  Saved checkpoint to "model/Scale_of_supracultural_interaction_imputer/model-0029.params"
2019-09-01 13:14:04,018 [INFO]  Epoch[29] Validation-cross-entropy=0.034972
2019-09-01 13:14:04,020 [INFO]  Epoch[29] Validation-Scale_of_supracultural_interaction-accuracy=0.984375
2019-09-01 13:14:04,320 [INFO]  Epoch[30] Batch [0-15]	Speed: 875.14 samples/sec	cross-entropy=0.011607	Scale_of_supracultural_interaction-accuracy=0.996094
2019-09-01 13:14:04,564 [INFO]  Epoch[30] Train-cross-entropy=0.008600
2019-09-01 13:14:04,566 [INFO]  Epoch[30] Train-Scale_of_supracultural_interaction-accuracy=1.000000
2019-09-01 13:14:04,568 [INFO]  Epoch[30] Time cost=0.546
2019-09-01 13:14:04,598 [INFO]  Saved checkpoint to "model/Scale_of_supracultural_interaction_imputer/model-0030.params"
2019-09-01 13:14:04,631 [INFO]  Epoch[30] Validation-cross-entropy=0.034446
2019-09-01 13:14:04,633 [INFO]  Epoch[30] Validation-Scale_of_supracultural_interaction-accuracy=0.984375
2019-09-01 13:14:04,937 [INFO]  Epoch[31] Batch [0-15]	Speed: 861.30 samples/sec	cross-entropy=0.011697	Scale_of_supracultural_interaction-accuracy=0.996094
2019-09-01 13:14:05,221 [INFO]  Epoch[31] Train-cross-entropy=0.008434
2019-09-01 13:14:05,223 [INFO]  Epoch[31] Train-Scale_of_supracultural_interaction-accuracy=1.000000
2019-09-01 13:14:05,225 [INFO]  Epoch[31] Time cost=0.590
2019-09-01 13:14:05,259 [INFO]  Saved checkpoint to "model/Scale_of_supracultural_interaction_imputer/model-0031.params"
2019-09-01 13:14:05,294 [INFO]  Epoch[31] Validation-cross-entropy=0.034086
2019-09-01 13:14:05,296 [INFO]  Epoch[31] Validation-Scale_of_supracultural_interaction-accuracy=0.984375
2019-09-01 13:14:05,600 [INFO]  Epoch[32] Batch [0-15]	Speed: 861.00 samples/sec	cross-entropy=0.011176	Scale_of_supracultural_interaction-accuracy=0.996094
2019-09-01 13:14:05,845 [INFO]  Epoch[32] Train-cross-entropy=0.008086
2019-09-01 13:14:05,847 [INFO]  Epoch[32] Train-Scale_of_supracultural_interaction-accuracy=1.000000
2019-09-01 13:14:05,849 [INFO]  Epoch[32] Time cost=0.551
2019-09-01 13:14:05,879 [INFO]  Saved checkpoint to "model/Scale_of_supracultural_interaction_imputer/model-0032.params"
2019-09-01 13:14:05,912 [INFO]  Epoch[32] Validation-cross-entropy=0.033688
2019-09-01 13:14:05,915 [INFO]  Epoch[32] Validation-Scale_of_supracultural_interaction-accuracy=0.984375
2019-09-01 13:14:06,214 [INFO]  Epoch[33] Batch [0-15]	Speed: 876.56 samples/sec	cross-entropy=0.010817	Scale_of_supracultural_interaction-accuracy=0.996094
2019-09-01 13:14:06,457 [INFO]  Epoch[33] Train-cross-entropy=0.007711
2019-09-01 13:14:06,459 [INFO]  Epoch[33] Train-Scale_of_supracultural_interaction-accuracy=1.000000
2019-09-01 13:14:06,461 [INFO]  Epoch[33] Time cost=0.544
2019-09-01 13:14:06,490 [INFO]  Saved checkpoint to "model/Scale_of_supracultural_interaction_imputer/model-0033.params"
2019-09-01 13:14:06,524 [INFO]  Epoch[33] Validation-cross-entropy=0.033394
2019-09-01 13:14:06,526 [INFO]  Epoch[33] Validation-Scale_of_supracultural_interaction-accuracy=0.984375
2019-09-01 13:14:06,826 [INFO]  Epoch[34] Batch [0-15]	Speed: 871.80 samples/sec	cross-entropy=0.010484	Scale_of_supracultural_interaction-accuracy=0.996094
2019-09-01 13:14:07,071 [INFO]  Epoch[34] Train-cross-entropy=0.007495
2019-09-01 13:14:07,073 [INFO]  Epoch[34] Train-Scale_of_supracultural_interaction-accuracy=1.000000
2019-09-01 13:14:07,075 [INFO]  Epoch[34] Time cost=0.547
2019-09-01 13:14:07,106 [INFO]  Saved checkpoint to "model/Scale_of_supracultural_interaction_imputer/model-0034.params"
2019-09-01 13:14:07,139 [INFO]  Epoch[34] Validation-cross-entropy=0.033055
2019-09-01 13:14:07,141 [INFO]  Epoch[34] Validation-Scale_of_supracultural_interaction-accuracy=0.984375
2019-09-01 13:14:07,442 [INFO]  Epoch[35] Batch [0-15]	Speed: 872.41 samples/sec	cross-entropy=0.010129	Scale_of_supracultural_interaction-accuracy=0.996094
2019-09-01 13:14:07,708 [INFO]  Epoch[35] Train-cross-entropy=0.007197
2019-09-01 13:14:07,710 [INFO]  Epoch[35] Train-Scale_of_supracultural_interaction-accuracy=1.000000
2019-09-01 13:14:07,712 [INFO]  Epoch[35] Time cost=0.568
2019-09-01 13:14:07,753 [INFO]  Saved checkpoint to "model/Scale_of_supracultural_interaction_imputer/model-0035.params"
2019-09-01 13:14:07,786 [INFO]  Epoch[35] Validation-cross-entropy=0.032764
2019-09-01 13:14:07,788 [INFO]  Epoch[35] Validation-Scale_of_supracultural_interaction-accuracy=0.984375
2019-09-01 13:14:08,095 [INFO]  Epoch[36] Batch [0-15]	Speed: 853.62 samples/sec	cross-entropy=0.009876	Scale_of_supracultural_interaction-accuracy=0.996094
2019-09-01 13:14:08,374 [INFO]  Epoch[36] Train-cross-entropy=0.007177
2019-09-01 13:14:08,376 [INFO]  Epoch[36] Train-Scale_of_supracultural_interaction-accuracy=1.000000
2019-09-01 13:14:08,378 [INFO]  Epoch[36] Time cost=0.587
2019-09-01 13:14:08,414 [INFO]  Saved checkpoint to "model/Scale_of_supracultural_interaction_imputer/model-0036.params"
2019-09-01 13:14:08,447 [INFO]  Epoch[36] Validation-cross-entropy=0.032533
2019-09-01 13:14:08,449 [INFO]  Epoch[36] Validation-Scale_of_supracultural_interaction-accuracy=0.984375
2019-09-01 13:14:08,748 [INFO]  Epoch[37] Batch [0-15]	Speed: 873.53 samples/sec	cross-entropy=0.009380	Scale_of_supracultural_interaction-accuracy=0.996094
2019-09-01 13:14:09,007 [INFO]  Epoch[37] Train-cross-entropy=0.006704
2019-09-01 13:14:09,009 [INFO]  Epoch[37] Train-Scale_of_supracultural_interaction-accuracy=1.000000
2019-09-01 13:14:09,011 [INFO]  Epoch[37] Time cost=0.560
2019-09-01 13:14:09,041 [INFO]  Saved checkpoint to "model/Scale_of_supracultural_interaction_imputer/model-0037.params"
2019-09-01 13:14:09,072 [INFO]  Epoch[37] Validation-cross-entropy=0.032336
2019-09-01 13:14:09,074 [INFO]  Epoch[37] Validation-Scale_of_supracultural_interaction-accuracy=0.984375
2019-09-01 13:14:09,374 [INFO]  Epoch[38] Batch [0-15]	Speed: 869.47 samples/sec	cross-entropy=0.009281	Scale_of_supracultural_interaction-accuracy=0.996094
2019-09-01 13:14:09,639 [INFO]  Epoch[38] Train-cross-entropy=0.006588
2019-09-01 13:14:09,641 [INFO]  Epoch[38] Train-Scale_of_supracultural_interaction-accuracy=1.000000
2019-09-01 13:14:09,643 [INFO]  Epoch[38] Time cost=0.568
2019-09-01 13:14:09,682 [INFO]  Saved checkpoint to "model/Scale_of_supracultural_interaction_imputer/model-0038.params"
2019-09-01 13:14:09,723 [INFO]  Epoch[38] Validation-cross-entropy=0.031999
2019-09-01 13:14:09,726 [INFO]  Epoch[38] Validation-Scale_of_supracultural_interaction-accuracy=0.984375
2019-09-01 13:14:10,060 [INFO]  Epoch[39] Batch [0-15]	Speed: 776.14 samples/sec	cross-entropy=0.008983	Scale_of_supracultural_interaction-accuracy=0.996094
2019-09-01 13:14:10,315 [INFO]  Epoch[39] Train-cross-entropy=0.006427
2019-09-01 13:14:10,319 [INFO]  Epoch[39] Train-Scale_of_supracultural_interaction-accuracy=1.000000
2019-09-01 13:14:10,322 [INFO]  Epoch[39] Time cost=0.595
2019-09-01 13:14:10,353 [INFO]  Saved checkpoint to "model/Scale_of_supracultural_interaction_imputer/model-0039.params"
2019-09-01 13:14:10,385 [INFO]  Epoch[39] Validation-cross-entropy=0.031901
2019-09-01 13:14:10,387 [INFO]  Epoch[39] Validation-Scale_of_supracultural_interaction-accuracy=0.984375
2019-09-01 13:14:10,700 [INFO]  Epoch[40] Batch [0-15]	Speed: 830.85 samples/sec	cross-entropy=0.008930	Scale_of_supracultural_interaction-accuracy=0.996094
2019-09-01 13:14:10,942 [INFO]  Epoch[40] Train-cross-entropy=0.006341
2019-09-01 13:14:10,944 [INFO]  Epoch[40] Train-Scale_of_supracultural_interaction-accuracy=1.000000
2019-09-01 13:14:10,945 [INFO]  Epoch[40] Time cost=0.557
2019-09-01 13:14:10,975 [INFO]  Saved checkpoint to "model/Scale_of_supracultural_interaction_imputer/model-0040.params"
2019-09-01 13:14:11,007 [INFO]  Epoch[40] Validation-cross-entropy=0.031601
2019-09-01 13:14:11,009 [INFO]  Epoch[40] Validation-Scale_of_supracultural_interaction-accuracy=0.984375
2019-09-01 13:14:11,315 [INFO]  Epoch[41] Batch [0-15]	Speed: 857.68 samples/sec	cross-entropy=0.008462	Scale_of_supracultural_interaction-accuracy=0.996094
2019-09-01 13:14:11,571 [INFO]  Epoch[41] Train-cross-entropy=0.005874
2019-09-01 13:14:11,573 [INFO]  Epoch[41] Train-Scale_of_supracultural_interaction-accuracy=1.000000
2019-09-01 13:14:11,575 [INFO]  Epoch[41] Time cost=0.564
2019-09-01 13:14:11,604 [INFO]  Saved checkpoint to "model/Scale_of_supracultural_interaction_imputer/model-0041.params"
2019-09-01 13:14:11,636 [INFO]  Epoch[41] Validation-cross-entropy=0.031452
2019-09-01 13:14:11,638 [INFO]  Epoch[41] Validation-Scale_of_supracultural_interaction-accuracy=0.984375
2019-09-01 13:14:11,935 [INFO]  Epoch[42] Batch [0-15]	Speed: 878.77 samples/sec	cross-entropy=0.008694	Scale_of_supracultural_interaction-accuracy=0.996094
2019-09-01 13:14:12,177 [INFO]  Epoch[42] Train-cross-entropy=0.006519
2019-09-01 13:14:12,179 [INFO]  Epoch[42] Train-Scale_of_supracultural_interaction-accuracy=1.000000
2019-09-01 13:14:12,181 [INFO]  Epoch[42] Time cost=0.541
2019-09-01 13:14:12,210 [INFO]  Saved checkpoint to "model/Scale_of_supracultural_interaction_imputer/model-0042.params"
2019-09-01 13:14:12,242 [INFO]  Epoch[42] Validation-cross-entropy=0.031342
2019-09-01 13:14:12,244 [INFO]  Epoch[42] Validation-Scale_of_supracultural_interaction-accuracy=0.984375
2019-09-01 13:14:12,542 [INFO]  Epoch[43] Batch [0-15]	Speed: 879.97 samples/sec	cross-entropy=0.008178	Scale_of_supracultural_interaction-accuracy=0.996094
2019-09-01 13:14:12,790 [INFO]  Epoch[43] Train-cross-entropy=0.005675
2019-09-01 13:14:12,792 [INFO]  Epoch[43] Train-Scale_of_supracultural_interaction-accuracy=1.000000
2019-09-01 13:14:12,794 [INFO]  Epoch[43] Time cost=0.548
2019-09-01 13:14:12,824 [INFO]  Saved checkpoint to "model/Scale_of_supracultural_interaction_imputer/model-0043.params"
2019-09-01 13:14:12,858 [INFO]  Epoch[43] Validation-cross-entropy=0.031096
2019-09-01 13:14:12,859 [INFO]  Epoch[43] Validation-Scale_of_supracultural_interaction-accuracy=0.984375
2019-09-01 13:14:13,171 [INFO]  Epoch[44] Batch [0-15]	Speed: 840.09 samples/sec	cross-entropy=0.008232	Scale_of_supracultural_interaction-accuracy=0.996094
2019-09-01 13:14:13,419 [INFO]  Epoch[44] Train-cross-entropy=0.006211
2019-09-01 13:14:13,421 [INFO]  Epoch[44] Train-Scale_of_supracultural_interaction-accuracy=1.000000
2019-09-01 13:14:13,422 [INFO]  Epoch[44] Time cost=0.561
2019-09-01 13:14:13,451 [INFO]  Saved checkpoint to "model/Scale_of_supracultural_interaction_imputer/model-0044.params"
2019-09-01 13:14:13,484 [INFO]  Epoch[44] Validation-cross-entropy=0.031004
2019-09-01 13:14:13,486 [INFO]  Epoch[44] Validation-Scale_of_supracultural_interaction-accuracy=0.984375
2019-09-01 13:14:13,788 [INFO]  Epoch[45] Batch [0-15]	Speed: 865.22 samples/sec	cross-entropy=0.007851	Scale_of_supracultural_interaction-accuracy=0.996094
2019-09-01 13:14:14,037 [INFO]  Epoch[45] Train-cross-entropy=0.005550
2019-09-01 13:14:14,039 [INFO]  Epoch[45] Train-Scale_of_supracultural_interaction-accuracy=1.000000
2019-09-01 13:14:14,041 [INFO]  Epoch[45] Time cost=0.553
2019-09-01 13:14:14,072 [INFO]  Saved checkpoint to "model/Scale_of_supracultural_interaction_imputer/model-0045.params"
2019-09-01 13:14:14,104 [INFO]  Epoch[45] Validation-cross-entropy=0.030666
2019-09-01 13:14:14,107 [INFO]  Epoch[45] Validation-Scale_of_supracultural_interaction-accuracy=0.984375
2019-09-01 13:14:14,411 [INFO]  Epoch[46] Batch [0-15]	Speed: 862.38 samples/sec	cross-entropy=0.007851	Scale_of_supracultural_interaction-accuracy=0.996094
2019-09-01 13:14:14,666 [INFO]  Epoch[46] Train-cross-entropy=0.005662
2019-09-01 13:14:14,668 [INFO]  Epoch[46] Train-Scale_of_supracultural_interaction-accuracy=1.000000
2019-09-01 13:14:14,670 [INFO]  Epoch[46] Time cost=0.561
2019-09-01 13:14:14,707 [INFO]  Saved checkpoint to "model/Scale_of_supracultural_interaction_imputer/model-0046.params"
2019-09-01 13:14:14,743 [INFO]  Epoch[46] Validation-cross-entropy=0.030578
2019-09-01 13:14:14,745 [INFO]  Epoch[46] Validation-Scale_of_supracultural_interaction-accuracy=0.984375
2019-09-01 13:14:15,147 [INFO]  Epoch[47] Batch [0-15]	Speed: 647.35 samples/sec	cross-entropy=0.007644	Scale_of_supracultural_interaction-accuracy=0.996094
2019-09-01 13:14:15,467 [INFO]  Epoch[47] Train-cross-entropy=0.005481
2019-09-01 13:14:15,469 [INFO]  Epoch[47] Train-Scale_of_supracultural_interaction-accuracy=1.000000
2019-09-01 13:14:15,471 [INFO]  Epoch[47] Time cost=0.723
2019-09-01 13:14:15,504 [INFO]  Saved checkpoint to "model/Scale_of_supracultural_interaction_imputer/model-0047.params"
2019-09-01 13:14:15,544 [INFO]  Epoch[47] Validation-cross-entropy=0.030436
2019-09-01 13:14:15,547 [INFO]  Epoch[47] Validation-Scale_of_supracultural_interaction-accuracy=0.984375
2019-09-01 13:14:15,932 [INFO]  Epoch[48] Batch [0-15]	Speed: 670.87 samples/sec	cross-entropy=0.007534	Scale_of_supracultural_interaction-accuracy=0.996094
2019-09-01 13:14:16,250 [INFO]  Epoch[48] Train-cross-entropy=0.005387
2019-09-01 13:14:16,253 [INFO]  Epoch[48] Train-Scale_of_supracultural_interaction-accuracy=1.000000
2019-09-01 13:14:16,255 [INFO]  Epoch[48] Time cost=0.706
2019-09-01 13:14:16,295 [INFO]  Saved checkpoint to "model/Scale_of_supracultural_interaction_imputer/model-0048.params"
2019-09-01 13:14:16,332 [INFO]  Epoch[48] Validation-cross-entropy=0.030307
2019-09-01 13:14:16,335 [INFO]  Epoch[48] Validation-Scale_of_supracultural_interaction-accuracy=0.984375
2019-09-01 13:14:16,712 [INFO]  Epoch[49] Batch [0-15]	Speed: 694.67 samples/sec	cross-entropy=0.007372	Scale_of_supracultural_interaction-accuracy=0.996094
2019-09-01 13:14:17,020 [INFO]  Epoch[49] Train-cross-entropy=0.005401
2019-09-01 13:14:17,022 [INFO]  Epoch[49] Train-Scale_of_supracultural_interaction-accuracy=1.000000
2019-09-01 13:14:17,024 [INFO]  Epoch[49] Time cost=0.686
2019-09-01 13:14:17,061 [INFO]  Saved checkpoint to "model/Scale_of_supracultural_interaction_imputer/model-0049.params"
2019-09-01 13:14:17,094 [INFO]  Epoch[49] Validation-cross-entropy=0.030132
2019-09-01 13:14:17,096 [INFO]  Epoch[49] Validation-Scale_of_supracultural_interaction-accuracy=0.984375
2019-09-01 13:14:17,491 [INFO]  Epoch[50] Batch [0-15]	Speed: 660.73 samples/sec	cross-entropy=0.007256	Scale_of_supracultural_interaction-accuracy=0.996094
2019-09-01 13:14:17,753 [INFO]  Epoch[50] Train-cross-entropy=0.005194
2019-09-01 13:14:17,755 [INFO]  Epoch[50] Train-Scale_of_supracultural_interaction-accuracy=1.000000
2019-09-01 13:14:17,757 [INFO]  Epoch[50] Time cost=0.659
2019-09-01 13:14:17,799 [INFO]  Saved checkpoint to "model/Scale_of_supracultural_interaction_imputer/model-0050.params"
2019-09-01 13:14:17,837 [INFO]  Epoch[50] Validation-cross-entropy=0.030032
2019-09-01 13:14:17,840 [INFO]  Epoch[50] Validation-Scale_of_supracultural_interaction-accuracy=0.984375
2019-09-01 13:14:18,144 [INFO]  Epoch[51] Batch [0-15]	Speed: 865.36 samples/sec	cross-entropy=0.007425	Scale_of_supracultural_interaction-accuracy=0.996094
2019-09-01 13:14:18,397 [INFO]  Epoch[51] Train-cross-entropy=0.005468
2019-09-01 13:14:18,398 [INFO]  Epoch[51] Train-Scale_of_supracultural_interaction-accuracy=1.000000
2019-09-01 13:14:18,400 [INFO]  Epoch[51] Time cost=0.558
2019-09-01 13:14:18,431 [INFO]  Saved checkpoint to "model/Scale_of_supracultural_interaction_imputer/model-0051.params"
2019-09-01 13:14:18,464 [INFO]  Epoch[51] Validation-cross-entropy=0.030059
2019-09-01 13:14:18,466 [INFO]  Epoch[51] Validation-Scale_of_supracultural_interaction-accuracy=0.984375
2019-09-01 13:14:18,809 [INFO]  Epoch[52] Batch [0-15]	Speed: 751.56 samples/sec	cross-entropy=0.007146	Scale_of_supracultural_interaction-accuracy=0.996094
2019-09-01 13:14:19,077 [INFO]  Epoch[52] Train-cross-entropy=0.005440
2019-09-01 13:14:19,079 [INFO]  Epoch[52] Train-Scale_of_supracultural_interaction-accuracy=1.000000
2019-09-01 13:14:19,080 [INFO]  Epoch[52] Time cost=0.613
2019-09-01 13:14:19,110 [INFO]  Saved checkpoint to "model/Scale_of_supracultural_interaction_imputer/model-0052.params"
2019-09-01 13:14:19,146 [INFO]  Epoch[52] Validation-cross-entropy=0.029966
2019-09-01 13:14:19,148 [INFO]  Epoch[52] Validation-Scale_of_supracultural_interaction-accuracy=0.984375
2019-09-01 13:14:19,468 [INFO]  Epoch[53] Batch [0-15]	Speed: 823.68 samples/sec	cross-entropy=0.006856	Scale_of_supracultural_interaction-accuracy=0.996094
2019-09-01 13:14:19,717 [INFO]  Epoch[53] Train-cross-entropy=0.004948
2019-09-01 13:14:19,719 [INFO]  Epoch[53] Train-Scale_of_supracultural_interaction-accuracy=1.000000
2019-09-01 13:14:19,721 [INFO]  Epoch[53] Time cost=0.571
2019-09-01 13:14:19,750 [INFO]  Saved checkpoint to "model/Scale_of_supracultural_interaction_imputer/model-0053.params"
2019-09-01 13:14:19,784 [INFO]  Epoch[53] Validation-cross-entropy=0.029552
2019-09-01 13:14:19,786 [INFO]  Epoch[53] Validation-Scale_of_supracultural_interaction-accuracy=0.984375
2019-09-01 13:14:20,109 [INFO]  Epoch[54] Batch [0-15]	Speed: 809.14 samples/sec	cross-entropy=0.006634	Scale_of_supracultural_interaction-accuracy=0.996094
2019-09-01 13:14:20,388 [INFO]  Epoch[54] Train-cross-entropy=0.004527
2019-09-01 13:14:20,390 [INFO]  Epoch[54] Train-Scale_of_supracultural_interaction-accuracy=1.000000
2019-09-01 13:14:20,392 [INFO]  Epoch[54] Time cost=0.604
2019-09-01 13:14:20,423 [INFO]  Saved checkpoint to "model/Scale_of_supracultural_interaction_imputer/model-0054.params"
2019-09-01 13:14:20,457 [INFO]  Epoch[54] Validation-cross-entropy=0.029448
2019-09-01 13:14:20,460 [INFO]  Epoch[54] Validation-Scale_of_supracultural_interaction-accuracy=0.984375
2019-09-01 13:14:20,804 [INFO]  Epoch[55] Batch [0-15]	Speed: 757.45 samples/sec	cross-entropy=0.007211	Scale_of_supracultural_interaction-accuracy=0.996094
2019-09-01 13:14:21,095 [INFO]  Epoch[55] Train-cross-entropy=0.005635
2019-09-01 13:14:21,097 [INFO]  Epoch[55] Train-Scale_of_supracultural_interaction-accuracy=0.995192
2019-09-01 13:14:21,099 [INFO]  Epoch[55] Time cost=0.637
2019-09-01 13:14:21,130 [INFO]  Saved checkpoint to "model/Scale_of_supracultural_interaction_imputer/model-0055.params"
2019-09-01 13:14:21,163 [INFO]  Epoch[55] Validation-cross-entropy=0.029751
2019-09-01 13:14:21,165 [INFO]  Epoch[55] Validation-Scale_of_supracultural_interaction-accuracy=0.984375
2019-09-01 13:14:21,516 [INFO]  Epoch[56] Batch [0-15]	Speed: 738.10 samples/sec	cross-entropy=0.006489	Scale_of_supracultural_interaction-accuracy=0.996094
2019-09-01 13:14:21,850 [INFO]  Epoch[56] Train-cross-entropy=0.004572
2019-09-01 13:14:21,852 [INFO]  Epoch[56] Train-Scale_of_supracultural_interaction-accuracy=1.000000
2019-09-01 13:14:21,854 [INFO]  Epoch[56] Time cost=0.687
2019-09-01 13:14:21,887 [INFO]  Saved checkpoint to "model/Scale_of_supracultural_interaction_imputer/model-0056.params"
2019-09-01 13:14:21,925 [INFO]  Epoch[56] Validation-cross-entropy=0.029207
2019-09-01 13:14:21,928 [INFO]  Epoch[56] Validation-Scale_of_supracultural_interaction-accuracy=0.984375
2019-09-01 13:14:22,286 [INFO]  Epoch[57] Batch [0-15]	Speed: 724.15 samples/sec	cross-entropy=0.006845	Scale_of_supracultural_interaction-accuracy=0.996094
2019-09-01 13:14:22,632 [INFO]  Epoch[57] Train-cross-entropy=0.005266
2019-09-01 13:14:22,634 [INFO]  Epoch[57] Train-Scale_of_supracultural_interaction-accuracy=1.000000
2019-09-01 13:14:22,636 [INFO]  Epoch[57] Time cost=0.706
2019-09-01 13:14:22,667 [INFO]  Saved checkpoint to "model/Scale_of_supracultural_interaction_imputer/model-0057.params"
2019-09-01 13:14:22,699 [INFO]  Epoch[57] Validation-cross-entropy=0.029386
2019-09-01 13:14:22,701 [INFO]  Epoch[57] Validation-Scale_of_supracultural_interaction-accuracy=0.984375
2019-09-01 13:14:23,055 [INFO]  Epoch[58] Batch [0-15]	Speed: 728.28 samples/sec	cross-entropy=0.006324	Scale_of_supracultural_interaction-accuracy=0.996094
2019-09-01 13:14:23,364 [INFO]  Epoch[58] Train-cross-entropy=0.004538
2019-09-01 13:14:23,366 [INFO]  Epoch[58] Train-Scale_of_supracultural_interaction-accuracy=1.000000
2019-09-01 13:14:23,368 [INFO]  Epoch[58] Time cost=0.665
2019-09-01 13:14:23,400 [INFO]  Saved checkpoint to "model/Scale_of_supracultural_interaction_imputer/model-0058.params"
2019-09-01 13:14:23,440 [INFO]  Epoch[58] Validation-cross-entropy=0.028996
2019-09-01 13:14:23,443 [INFO]  Epoch[58] Validation-Scale_of_supracultural_interaction-accuracy=0.984375
2019-09-01 13:14:23,810 [INFO]  Epoch[59] Batch [0-15]	Speed: 712.90 samples/sec	cross-entropy=0.006655	Scale_of_supracultural_interaction-accuracy=0.996094
2019-09-01 13:14:24,116 [INFO]  Epoch[59] Train-cross-entropy=0.005052
2019-09-01 13:14:24,118 [INFO]  Epoch[59] Train-Scale_of_supracultural_interaction-accuracy=1.000000
2019-09-01 13:14:24,120 [INFO]  Epoch[59] Time cost=0.673
2019-09-01 13:14:24,150 [INFO]  Saved checkpoint to "model/Scale_of_supracultural_interaction_imputer/model-0059.params"
2019-09-01 13:14:24,182 [INFO]  Epoch[59] Validation-cross-entropy=0.029114
2019-09-01 13:14:24,184 [INFO]  Epoch[59] Validation-Scale_of_supracultural_interaction-accuracy=0.984375
2019-09-01 13:14:24,492 [INFO]  Epoch[60] Batch [0-15]	Speed: 844.67 samples/sec	cross-entropy=0.006180	Scale_of_supracultural_interaction-accuracy=0.996094
2019-09-01 13:14:24,760 [INFO]  Epoch[60] Train-cross-entropy=0.004454
2019-09-01 13:14:24,762 [INFO]  Epoch[60] Train-Scale_of_supracultural_interaction-accuracy=1.000000
2019-09-01 13:14:24,763 [INFO]  Epoch[60] Time cost=0.578
2019-09-01 13:14:24,794 [INFO]  Saved checkpoint to "model/Scale_of_supracultural_interaction_imputer/model-0060.params"
2019-09-01 13:14:24,826 [INFO]  Epoch[60] Validation-cross-entropy=0.028809
2019-09-01 13:14:24,828 [INFO]  Epoch[60] Validation-Scale_of_supracultural_interaction-accuracy=0.984375
2019-09-01 13:14:25,214 [INFO]  Epoch[61] Batch [0-15]	Speed: 665.72 samples/sec	cross-entropy=0.006494	Scale_of_supracultural_interaction-accuracy=0.996094
2019-09-01 13:14:25,551 [INFO]  Epoch[61] Train-cross-entropy=0.004977
2019-09-01 13:14:25,553 [INFO]  Epoch[61] Train-Scale_of_supracultural_interaction-accuracy=1.000000
2019-09-01 13:14:25,556 [INFO]  Epoch[61] Time cost=0.725
2019-09-01 13:14:25,589 [INFO]  Saved checkpoint to "model/Scale_of_supracultural_interaction_imputer/model-0061.params"
2019-09-01 13:14:25,633 [INFO]  Epoch[61] Validation-cross-entropy=0.029028
2019-09-01 13:14:25,635 [INFO]  Epoch[61] Validation-Scale_of_supracultural_interaction-accuracy=0.984375
2019-09-01 13:14:25,950 [INFO]  Epoch[62] Batch [0-15]	Speed: 840.27 samples/sec	cross-entropy=0.005904	Scale_of_supracultural_interaction-accuracy=0.996094
2019-09-01 13:14:26,206 [INFO]  Epoch[62] Train-cross-entropy=0.004257
2019-09-01 13:14:26,208 [INFO]  Epoch[62] Train-Scale_of_supracultural_interaction-accuracy=1.000000
2019-09-01 13:14:26,209 [INFO]  Epoch[62] Time cost=0.573
2019-09-01 13:14:26,239 [INFO]  Saved checkpoint to "model/Scale_of_supracultural_interaction_imputer/model-0062.params"
2019-09-01 13:14:26,273 [INFO]  Epoch[62] Validation-cross-entropy=0.028589
2019-09-01 13:14:26,275 [INFO]  Epoch[62] Validation-Scale_of_supracultural_interaction-accuracy=0.984375
2019-09-01 13:14:26,579 [INFO]  Epoch[63] Batch [0-15]	Speed: 859.82 samples/sec	cross-entropy=0.006376	Scale_of_supracultural_interaction-accuracy=0.996094
2019-09-01 13:14:26,849 [INFO]  Epoch[63] Train-cross-entropy=0.004771
2019-09-01 13:14:26,851 [INFO]  Epoch[63] Train-Scale_of_supracultural_interaction-accuracy=1.000000
2019-09-01 13:14:26,852 [INFO]  Epoch[63] Time cost=0.576
2019-09-01 13:14:26,882 [INFO]  Saved checkpoint to "model/Scale_of_supracultural_interaction_imputer/model-0063.params"
2019-09-01 13:14:26,914 [INFO]  Epoch[63] Validation-cross-entropy=0.028797
2019-09-01 13:14:26,916 [INFO]  Epoch[63] Validation-Scale_of_supracultural_interaction-accuracy=0.984375
2019-09-01 13:14:27,215 [INFO]  Epoch[64] Batch [0-15]	Speed: 875.11 samples/sec	cross-entropy=0.005680	Scale_of_supracultural_interaction-accuracy=0.996094
2019-09-01 13:14:27,459 [INFO]  Epoch[64] Train-cross-entropy=0.004052
2019-09-01 13:14:27,461 [INFO]  Epoch[64] Train-Scale_of_supracultural_interaction-accuracy=1.000000
2019-09-01 13:14:27,463 [INFO]  Epoch[64] Time cost=0.545
2019-09-01 13:14:27,492 [INFO]  Saved checkpoint to "model/Scale_of_supracultural_interaction_imputer/model-0064.params"
2019-09-01 13:14:27,525 [INFO]  Epoch[64] Validation-cross-entropy=0.028321
2019-09-01 13:14:27,527 [INFO]  Epoch[64] Validation-Scale_of_supracultural_interaction-accuracy=0.984375
2019-09-01 13:14:27,829 [INFO]  Epoch[65] Batch [0-15]	Speed: 866.79 samples/sec	cross-entropy=0.006394	Scale_of_supracultural_interaction-accuracy=0.996094
2019-09-01 13:14:28,102 [INFO]  Epoch[65] Train-cross-entropy=0.004930
2019-09-01 13:14:28,104 [INFO]  Epoch[65] Train-Scale_of_supracultural_interaction-accuracy=1.000000
2019-09-01 13:14:28,106 [INFO]  Epoch[65] Time cost=0.577
2019-09-01 13:14:28,136 [INFO]  Saved checkpoint to "model/Scale_of_supracultural_interaction_imputer/model-0065.params"
2019-09-01 13:14:28,182 [INFO]  Epoch[65] Validation-cross-entropy=0.028754
2019-09-01 13:14:28,184 [INFO]  Epoch[65] Validation-Scale_of_supracultural_interaction-accuracy=0.984375
2019-09-01 13:14:28,498 [INFO]  Epoch[66] Batch [0-15]	Speed: 846.19 samples/sec	cross-entropy=0.005641	Scale_of_supracultural_interaction-accuracy=0.996094
2019-09-01 13:14:28,770 [INFO]  Epoch[66] Train-cross-entropy=0.003997
2019-09-01 13:14:28,773 [INFO]  Epoch[66] Train-Scale_of_supracultural_interaction-accuracy=1.000000
2019-09-01 13:14:28,775 [INFO]  Epoch[66] Time cost=0.589
2019-09-01 13:14:28,805 [INFO]  Saved checkpoint to "model/Scale_of_supracultural_interaction_imputer/model-0066.params"
2019-09-01 13:14:28,847 [INFO]  Epoch[66] Validation-cross-entropy=0.028243
2019-09-01 13:14:28,849 [INFO]  Epoch[66] Validation-Scale_of_supracultural_interaction-accuracy=0.984375
2019-09-01 13:14:29,184 [INFO]  Epoch[67] Batch [0-15]	Speed: 789.31 samples/sec	cross-entropy=0.006435	Scale_of_supracultural_interaction-accuracy=0.996094
2019-09-01 13:14:29,444 [INFO]  Epoch[67] Train-cross-entropy=0.005174
2019-09-01 13:14:29,447 [INFO]  Epoch[67] Train-Scale_of_supracultural_interaction-accuracy=0.995192
2019-09-01 13:14:29,449 [INFO]  Epoch[67] Time cost=0.598
2019-09-01 13:14:29,482 [INFO]  Saved checkpoint to "model/Scale_of_supracultural_interaction_imputer/model-0067.params"
2019-09-01 13:14:29,516 [INFO]  Epoch[67] Validation-cross-entropy=0.028950
2019-09-01 13:14:29,518 [INFO]  Epoch[67] Validation-Scale_of_supracultural_interaction-accuracy=0.984375
2019-09-01 13:14:29,827 [INFO]  Epoch[68] Batch [0-15]	Speed: 845.07 samples/sec	cross-entropy=0.005421	Scale_of_supracultural_interaction-accuracy=0.996094
2019-09-01 13:14:30,079 [INFO]  Epoch[68] Train-cross-entropy=0.003929
2019-09-01 13:14:30,083 [INFO]  Epoch[68] Train-Scale_of_supracultural_interaction-accuracy=1.000000
2019-09-01 13:14:30,086 [INFO]  Epoch[68] Time cost=0.566
2019-09-01 13:14:30,117 [INFO]  Saved checkpoint to "model/Scale_of_supracultural_interaction_imputer/model-0068.params"
2019-09-01 13:14:30,153 [INFO]  Epoch[68] Validation-cross-entropy=0.028048
2019-09-01 13:14:30,155 [INFO]  Epoch[68] Validation-Scale_of_supracultural_interaction-accuracy=0.984375
2019-09-01 13:14:30,538 [INFO]  Epoch[69] Batch [0-15]	Speed: 677.68 samples/sec	cross-entropy=0.006060	Scale_of_supracultural_interaction-accuracy=0.996094
2019-09-01 13:14:30,810 [INFO]  Epoch[69] Train-cross-entropy=0.004603
2019-09-01 13:14:30,812 [INFO]  Epoch[69] Train-Scale_of_supracultural_interaction-accuracy=1.000000
2019-09-01 13:14:30,814 [INFO]  Epoch[69] Time cost=0.658
2019-09-01 13:14:30,852 [INFO]  Saved checkpoint to "model/Scale_of_supracultural_interaction_imputer/model-0069.params"
2019-09-01 13:14:30,887 [INFO]  Epoch[69] Validation-cross-entropy=0.028331
2019-09-01 13:14:30,889 [INFO]  Epoch[69] Validation-Scale_of_supracultural_interaction-accuracy=0.984375
2019-09-01 13:14:31,232 [INFO]  Epoch[70] Batch [0-15]	Speed: 773.78 samples/sec	cross-entropy=0.005509	Scale_of_supracultural_interaction-accuracy=0.996094
2019-09-01 13:14:31,552 [INFO]  Epoch[70] Train-cross-entropy=0.004053
2019-09-01 13:14:31,556 [INFO]  Epoch[70] Train-Scale_of_supracultural_interaction-accuracy=1.000000
2019-09-01 13:14:31,559 [INFO]  Epoch[70] Time cost=0.668
2019-09-01 13:14:31,596 [INFO]  Saved checkpoint to "model/Scale_of_supracultural_interaction_imputer/model-0070.params"
2019-09-01 13:14:31,629 [INFO]  Epoch[70] Validation-cross-entropy=0.027868
2019-09-01 13:14:31,631 [INFO]  Epoch[70] Validation-Scale_of_supracultural_interaction-accuracy=0.984375
2019-09-01 13:14:31,940 [INFO]  Epoch[71] Batch [0-15]	Speed: 848.26 samples/sec	cross-entropy=0.006014	Scale_of_supracultural_interaction-accuracy=0.996094
2019-09-01 13:14:32,183 [INFO]  Epoch[71] Train-cross-entropy=0.004760
2019-09-01 13:14:32,185 [INFO]  Epoch[71] Train-Scale_of_supracultural_interaction-accuracy=1.000000
2019-09-01 13:14:32,186 [INFO]  Epoch[71] Time cost=0.553
2019-09-01 13:14:32,216 [INFO]  Saved checkpoint to "model/Scale_of_supracultural_interaction_imputer/model-0071.params"
2019-09-01 13:14:32,247 [INFO]  Epoch[71] Validation-cross-entropy=0.028394
2019-09-01 13:14:32,249 [INFO]  Epoch[71] Validation-Scale_of_supracultural_interaction-accuracy=0.984375
2019-09-01 13:14:32,554 [INFO]  Epoch[72] Batch [0-15]	Speed: 851.99 samples/sec	cross-entropy=0.005363	Scale_of_supracultural_interaction-accuracy=0.996094
2019-09-01 13:14:32,801 [INFO]  Epoch[72] Train-cross-entropy=0.004039
2019-09-01 13:14:32,803 [INFO]  Epoch[72] Train-Scale_of_supracultural_interaction-accuracy=1.000000
2019-09-01 13:14:32,805 [INFO]  Epoch[72] Time cost=0.555
2019-09-01 13:14:32,836 [INFO]  Saved checkpoint to "model/Scale_of_supracultural_interaction_imputer/model-0072.params"
2019-09-01 13:14:32,868 [INFO]  Epoch[72] Validation-cross-entropy=0.027735
2019-09-01 13:14:32,870 [INFO]  Epoch[72] Validation-Scale_of_supracultural_interaction-accuracy=0.984375
2019-09-01 13:14:33,198 [INFO]  Epoch[73] Batch [0-15]	Speed: 794.40 samples/sec	cross-entropy=0.005779	Scale_of_supracultural_interaction-accuracy=0.996094
2019-09-01 13:14:33,447 [INFO]  Epoch[73] Train-cross-entropy=0.004442
2019-09-01 13:14:33,449 [INFO]  Epoch[73] Train-Scale_of_supracultural_interaction-accuracy=1.000000
2019-09-01 13:14:33,451 [INFO]  Epoch[73] Time cost=0.578
2019-09-01 13:14:33,480 [INFO]  Saved checkpoint to "model/Scale_of_supracultural_interaction_imputer/model-0073.params"
2019-09-01 13:14:33,512 [INFO]  Epoch[73] Validation-cross-entropy=0.027988
2019-09-01 13:14:33,514 [INFO]  Epoch[73] Validation-Scale_of_supracultural_interaction-accuracy=0.984375
2019-09-01 13:14:33,811 [INFO]  Epoch[74] Batch [0-15]	Speed: 878.01 samples/sec	cross-entropy=0.005334	Scale_of_supracultural_interaction-accuracy=0.996094
2019-09-01 13:14:34,053 [INFO]  Epoch[74] Train-cross-entropy=0.003955
2019-09-01 13:14:34,055 [INFO]  Epoch[74] Train-Scale_of_supracultural_interaction-accuracy=1.000000
2019-09-01 13:14:34,057 [INFO]  Epoch[74] Time cost=0.542
2019-09-01 13:14:34,087 [INFO]  Saved checkpoint to "model/Scale_of_supracultural_interaction_imputer/model-0074.params"
2019-09-01 13:14:34,120 [INFO]  Epoch[74] Validation-cross-entropy=0.027591
2019-09-01 13:14:34,123 [INFO]  Epoch[74] Validation-Scale_of_supracultural_interaction-accuracy=0.984375
2019-09-01 13:14:34,426 [INFO]  Epoch[75] Batch [0-15]	Speed: 865.46 samples/sec	cross-entropy=0.005828	Scale_of_supracultural_interaction-accuracy=0.996094
2019-09-01 13:14:34,672 [INFO]  Epoch[75] Train-cross-entropy=0.004667
2019-09-01 13:14:34,674 [INFO]  Epoch[75] Train-Scale_of_supracultural_interaction-accuracy=0.995192
2019-09-01 13:14:34,676 [INFO]  Epoch[75] Time cost=0.551
2019-09-01 13:14:34,707 [INFO]  Saved checkpoint to "model/Scale_of_supracultural_interaction_imputer/model-0075.params"
2019-09-01 13:14:34,739 [INFO]  Epoch[75] Validation-cross-entropy=0.028146
2019-09-01 13:14:34,741 [INFO]  Epoch[75] Validation-Scale_of_supracultural_interaction-accuracy=0.984375
2019-09-01 13:14:35,040 [INFO]  Epoch[76] Batch [0-15]	Speed: 876.55 samples/sec	cross-entropy=0.005154	Scale_of_supracultural_interaction-accuracy=0.996094
2019-09-01 13:14:35,284 [INFO]  Epoch[76] Train-cross-entropy=0.003898
2019-09-01 13:14:35,286 [INFO]  Epoch[76] Train-Scale_of_supracultural_interaction-accuracy=1.000000
2019-09-01 13:14:35,287 [INFO]  Epoch[76] Time cost=0.544
2019-09-01 13:14:35,317 [INFO]  Saved checkpoint to "model/Scale_of_supracultural_interaction_imputer/model-0076.params"
2019-09-01 13:14:35,353 [INFO]  Epoch[76] Validation-cross-entropy=0.027466
2019-09-01 13:14:35,355 [INFO]  Epoch[76] Validation-Scale_of_supracultural_interaction-accuracy=0.984375
2019-09-01 13:14:35,673 [INFO]  Epoch[77] Batch [0-15]	Speed: 830.30 samples/sec	cross-entropy=0.005625	Scale_of_supracultural_interaction-accuracy=0.996094
2019-09-01 13:14:35,920 [INFO]  Epoch[77] Train-cross-entropy=0.004386
2019-09-01 13:14:35,922 [INFO]  Epoch[77] Train-Scale_of_supracultural_interaction-accuracy=1.000000
2019-09-01 13:14:35,924 [INFO]  Epoch[77] Time cost=0.567
2019-09-01 13:14:35,953 [INFO]  Saved checkpoint to "model/Scale_of_supracultural_interaction_imputer/model-0077.params"
2019-09-01 13:14:35,985 [INFO]  Epoch[77] Validation-cross-entropy=0.027746
2019-09-01 13:14:35,987 [INFO]  Epoch[77] Validation-Scale_of_supracultural_interaction-accuracy=0.984375
2019-09-01 13:14:36,287 [INFO]  Epoch[78] Batch [0-15]	Speed: 876.15 samples/sec	cross-entropy=0.005047	Scale_of_supracultural_interaction-accuracy=0.996094
2019-09-01 13:14:36,534 [INFO]  Epoch[78] Train-cross-entropy=0.003691
2019-09-01 13:14:36,536 [INFO]  Epoch[78] Train-Scale_of_supracultural_interaction-accuracy=1.000000
2019-09-01 13:14:36,538 [INFO]  Epoch[78] Time cost=0.549
2019-09-01 13:14:36,567 [INFO]  Saved checkpoint to "model/Scale_of_supracultural_interaction_imputer/model-0078.params"
2019-09-01 13:14:36,599 [INFO]  Epoch[78] Validation-cross-entropy=0.027231
2019-09-01 13:14:36,601 [INFO]  Epoch[78] Validation-Scale_of_supracultural_interaction-accuracy=0.984375
2019-09-01 13:14:36,902 [INFO]  Epoch[79] Batch [0-15]	Speed: 871.78 samples/sec	cross-entropy=0.005744	Scale_of_supracultural_interaction-accuracy=0.996094
2019-09-01 13:14:37,146 [INFO]  Epoch[79] Train-cross-entropy=0.004691
2019-09-01 13:14:37,148 [INFO]  Epoch[79] Train-Scale_of_supracultural_interaction-accuracy=0.995192
2019-09-01 13:14:37,150 [INFO]  Epoch[79] Time cost=0.547
2019-09-01 13:14:37,179 [INFO]  Saved checkpoint to "model/Scale_of_supracultural_interaction_imputer/model-0079.params"
2019-09-01 13:14:37,217 [INFO]  Epoch[79] Validation-cross-entropy=0.028021
2019-09-01 13:14:37,219 [INFO]  Epoch[79] Validation-Scale_of_supracultural_interaction-accuracy=0.984375
2019-09-01 13:14:37,530 [INFO]  Epoch[80] Batch [0-15]	Speed: 853.01 samples/sec	cross-entropy=0.004960	Scale_of_supracultural_interaction-accuracy=0.996094
2019-09-01 13:14:37,778 [INFO]  Epoch[80] Train-cross-entropy=0.003780
2019-09-01 13:14:37,780 [INFO]  Epoch[80] Train-Scale_of_supracultural_interaction-accuracy=1.000000
2019-09-01 13:14:37,782 [INFO]  Epoch[80] Time cost=0.561
2019-09-01 13:14:37,811 [INFO]  Saved checkpoint to "model/Scale_of_supracultural_interaction_imputer/model-0080.params"
2019-09-01 13:14:37,852 [INFO]  Epoch[80] Validation-cross-entropy=0.027135
2019-09-01 13:14:37,854 [INFO]  Epoch[80] Validation-Scale_of_supracultural_interaction-accuracy=0.984375
2019-09-01 13:14:38,171 [INFO]  Epoch[81] Batch [0-15]	Speed: 835.37 samples/sec	cross-entropy=0.005517	Scale_of_supracultural_interaction-accuracy=0.996094
2019-09-01 13:14:38,456 [INFO]  Epoch[81] Train-cross-entropy=0.004350
2019-09-01 13:14:38,458 [INFO]  Epoch[81] Train-Scale_of_supracultural_interaction-accuracy=1.000000
2019-09-01 13:14:38,459 [INFO]  Epoch[81] Time cost=0.603
2019-09-01 13:14:38,488 [INFO]  Saved checkpoint to "model/Scale_of_supracultural_interaction_imputer/model-0081.params"
2019-09-01 13:14:38,521 [INFO]  Epoch[81] Validation-cross-entropy=0.027554
2019-09-01 13:14:38,522 [INFO]  Epoch[81] Validation-Scale_of_supracultural_interaction-accuracy=0.984375
2019-09-01 13:14:38,823 [INFO]  Epoch[82] Batch [0-15]	Speed: 871.44 samples/sec	cross-entropy=0.004853	Scale_of_supracultural_interaction-accuracy=0.996094
2019-09-01 13:14:39,066 [INFO]  Epoch[82] Train-cross-entropy=0.003595
2019-09-01 13:14:39,068 [INFO]  Epoch[82] Train-Scale_of_supracultural_interaction-accuracy=1.000000
2019-09-01 13:14:39,069 [INFO]  Epoch[82] Time cost=0.545
2019-09-01 13:14:39,098 [INFO]  Saved checkpoint to "model/Scale_of_supracultural_interaction_imputer/model-0082.params"
2019-09-01 13:14:39,131 [INFO]  Epoch[82] Validation-cross-entropy=0.026972
2019-09-01 13:14:39,133 [INFO]  Epoch[82] Validation-Scale_of_supracultural_interaction-accuracy=0.984375
2019-09-01 13:14:39,432 [INFO]  Epoch[83] Batch [0-15]	Speed: 876.23 samples/sec	cross-entropy=0.005599	Scale_of_supracultural_interaction-accuracy=0.996094
2019-09-01 13:14:39,676 [INFO]  Epoch[83] Train-cross-entropy=0.004652
2019-09-01 13:14:39,677 [INFO]  Epoch[83] Train-Scale_of_supracultural_interaction-accuracy=0.995192
2019-09-01 13:14:39,679 [INFO]  Epoch[83] Time cost=0.544
2019-09-01 13:14:39,708 [INFO]  Saved checkpoint to "model/Scale_of_supracultural_interaction_imputer/model-0083.params"
2019-09-01 13:14:39,740 [INFO]  Epoch[83] Validation-cross-entropy=0.028076
2019-09-01 13:14:39,742 [INFO]  Epoch[83] Validation-Scale_of_supracultural_interaction-accuracy=1.000000
2019-09-01 13:14:40,042 [INFO]  Epoch[84] Batch [0-15]	Speed: 872.69 samples/sec	cross-entropy=0.004505	Scale_of_supracultural_interaction-accuracy=0.996094
2019-09-01 13:14:40,286 [INFO]  Epoch[84] Train-cross-entropy=0.003335
2019-09-01 13:14:40,288 [INFO]  Epoch[84] Train-Scale_of_supracultural_interaction-accuracy=1.000000
2019-09-01 13:14:40,290 [INFO]  Epoch[84] Time cost=0.546
2019-09-01 13:14:40,319 [INFO]  Saved checkpoint to "model/Scale_of_supracultural_interaction_imputer/model-0084.params"
2019-09-01 13:14:40,352 [INFO]  Epoch[84] Validation-cross-entropy=0.026761
2019-09-01 13:14:40,354 [INFO]  Epoch[84] Validation-Scale_of_supracultural_interaction-accuracy=0.984375
2019-09-01 13:14:40,656 [INFO]  Epoch[85] Batch [0-15]	Speed: 868.57 samples/sec	cross-entropy=0.005597	Scale_of_supracultural_interaction-accuracy=0.996094
2019-09-01 13:14:40,903 [INFO]  Epoch[85] Train-cross-entropy=0.004443
2019-09-01 13:14:40,905 [INFO]  Epoch[85] Train-Scale_of_supracultural_interaction-accuracy=1.000000
2019-09-01 13:14:40,907 [INFO]  Epoch[85] Time cost=0.551
2019-09-01 13:14:40,937 [INFO]  Saved checkpoint to "model/Scale_of_supracultural_interaction_imputer/model-0085.params"
2019-09-01 13:14:40,969 [INFO]  Epoch[85] Validation-cross-entropy=0.027585
2019-09-01 13:14:40,972 [INFO]  Epoch[85] Validation-Scale_of_supracultural_interaction-accuracy=0.984375
2019-09-01 13:14:41,275 [INFO]  Epoch[86] Batch [0-15]	Speed: 864.98 samples/sec	cross-entropy=0.004657	Scale_of_supracultural_interaction-accuracy=0.996094
2019-09-01 13:14:41,524 [INFO]  Epoch[86] Train-cross-entropy=0.003458
2019-09-01 13:14:41,526 [INFO]  Epoch[86] Train-Scale_of_supracultural_interaction-accuracy=1.000000
2019-09-01 13:14:41,527 [INFO]  Epoch[86] Time cost=0.554
2019-09-01 13:14:41,562 [INFO]  Saved checkpoint to "model/Scale_of_supracultural_interaction_imputer/model-0086.params"
2019-09-01 13:14:41,599 [INFO]  Epoch[86] Validation-cross-entropy=0.026686
2019-09-01 13:14:41,602 [INFO]  Epoch[86] Validation-Scale_of_supracultural_interaction-accuracy=0.984375
2019-09-01 13:14:41,906 [INFO]  Epoch[87] Batch [0-15]	Speed: 862.36 samples/sec	cross-entropy=0.005589	Scale_of_supracultural_interaction-accuracy=0.996094
2019-09-01 13:14:42,153 [INFO]  Epoch[87] Train-cross-entropy=0.004667
2019-09-01 13:14:42,156 [INFO]  Epoch[87] Train-Scale_of_supracultural_interaction-accuracy=0.995192
2019-09-01 13:14:42,158 [INFO]  Epoch[87] Time cost=0.554
2019-09-01 13:14:42,188 [INFO]  Saved checkpoint to "model/Scale_of_supracultural_interaction_imputer/model-0087.params"
2019-09-01 13:14:42,220 [INFO]  Epoch[87] Validation-cross-entropy=0.028158
2019-09-01 13:14:42,223 [INFO]  Epoch[87] Validation-Scale_of_supracultural_interaction-accuracy=1.000000
2019-09-01 13:14:42,526 [INFO]  Epoch[88] Batch [0-15]	Speed: 863.69 samples/sec	cross-entropy=0.004346	Scale_of_supracultural_interaction-accuracy=0.996094
2019-09-01 13:14:42,786 [INFO]  Epoch[88] Train-cross-entropy=0.003414
2019-09-01 13:14:42,788 [INFO]  Epoch[88] Train-Scale_of_supracultural_interaction-accuracy=1.000000
2019-09-01 13:14:42,790 [INFO]  Epoch[88] Time cost=0.565
2019-09-01 13:14:42,821 [INFO]  Saved checkpoint to "model/Scale_of_supracultural_interaction_imputer/model-0088.params"
2019-09-01 13:14:42,853 [INFO]  Epoch[88] Validation-cross-entropy=0.026609
2019-09-01 13:14:42,855 [INFO]  Epoch[88] Validation-Scale_of_supracultural_interaction-accuracy=0.984375
2019-09-01 13:14:43,157 [INFO]  Epoch[89] Batch [0-15]	Speed: 870.54 samples/sec	cross-entropy=0.005258	Scale_of_supracultural_interaction-accuracy=0.996094
2019-09-01 13:14:43,411 [INFO]  Epoch[89] Train-cross-entropy=0.003976
2019-09-01 13:14:43,413 [INFO]  Epoch[89] Train-Scale_of_supracultural_interaction-accuracy=1.000000
2019-09-01 13:14:43,414 [INFO]  Epoch[89] Time cost=0.557
2019-09-01 13:14:43,462 [INFO]  Saved checkpoint to "model/Scale_of_supracultural_interaction_imputer/model-0089.params"
2019-09-01 13:14:43,496 [INFO]  Epoch[89] Validation-cross-entropy=0.027088
2019-09-01 13:14:43,498 [INFO]  Epoch[89] Validation-Scale_of_supracultural_interaction-accuracy=0.984375
2019-09-01 13:14:43,818 [INFO]  Epoch[90] Batch [0-15]	Speed: 819.96 samples/sec	cross-entropy=0.004474	Scale_of_supracultural_interaction-accuracy=0.996094
2019-09-01 13:14:44,062 [INFO]  Epoch[90] Train-cross-entropy=0.003271
2019-09-01 13:14:44,063 [INFO]  Epoch[90] Train-Scale_of_supracultural_interaction-accuracy=1.000000
2019-09-01 13:14:44,065 [INFO]  Epoch[90] Time cost=0.565
2019-09-01 13:14:44,095 [INFO]  Saved checkpoint to "model/Scale_of_supracultural_interaction_imputer/model-0090.params"
2019-09-01 13:14:44,127 [INFO]  Epoch[90] Validation-cross-entropy=0.026409
2019-09-01 13:14:44,129 [INFO]  Epoch[90] Validation-Scale_of_supracultural_interaction-accuracy=0.984375
2019-09-01 13:14:44,431 [INFO]  Epoch[91] Batch [0-15]	Speed: 868.22 samples/sec	cross-entropy=0.005862	Scale_of_supracultural_interaction-accuracy=0.996094
2019-09-01 13:14:44,677 [INFO]  Epoch[91] Train-cross-entropy=0.005076
2019-09-01 13:14:44,679 [INFO]  Epoch[91] Train-Scale_of_supracultural_interaction-accuracy=0.995192
2019-09-01 13:14:44,681 [INFO]  Epoch[91] Time cost=0.550
2019-09-01 13:14:44,712 [INFO]  Saved checkpoint to "model/Scale_of_supracultural_interaction_imputer/model-0091.params"
2019-09-01 13:14:44,745 [INFO]  Epoch[91] Validation-cross-entropy=0.028686
2019-09-01 13:14:44,747 [INFO]  Epoch[91] Validation-Scale_of_supracultural_interaction-accuracy=1.000000
2019-09-01 13:14:45,052 [INFO]  Epoch[92] Batch [0-15]	Speed: 859.29 samples/sec	cross-entropy=0.003972	Scale_of_supracultural_interaction-accuracy=0.996094
2019-09-01 13:14:45,299 [INFO]  Epoch[92] Train-cross-entropy=0.002872
2019-09-01 13:14:45,301 [INFO]  Epoch[92] Train-Scale_of_supracultural_interaction-accuracy=1.000000
2019-09-01 13:14:45,303 [INFO]  Epoch[92] Time cost=0.553
2019-09-01 13:14:45,334 [INFO]  Saved checkpoint to "model/Scale_of_supracultural_interaction_imputer/model-0092.params"
2019-09-01 13:14:45,366 [INFO]  Epoch[92] Validation-cross-entropy=0.026287
2019-09-01 13:14:45,369 [INFO]  Epoch[92] Validation-Scale_of_supracultural_interaction-accuracy=0.984375
2019-09-01 13:14:45,672 [INFO]  Epoch[93] Batch [0-15]	Speed: 865.93 samples/sec	cross-entropy=0.005704	Scale_of_supracultural_interaction-accuracy=0.996094
2019-09-01 13:14:45,918 [INFO]  Epoch[93] Train-cross-entropy=0.004845
2019-09-01 13:14:45,920 [INFO]  Epoch[93] Train-Scale_of_supracultural_interaction-accuracy=0.995192
2019-09-01 13:14:45,922 [INFO]  Epoch[93] Time cost=0.551
2019-09-01 13:14:45,953 [INFO]  Saved checkpoint to "model/Scale_of_supracultural_interaction_imputer/model-0093.params"
2019-09-01 13:14:45,985 [INFO]  Epoch[93] Validation-cross-entropy=0.028269
2019-09-01 13:14:45,987 [INFO]  Epoch[93] Validation-Scale_of_supracultural_interaction-accuracy=1.000000
2019-09-01 13:14:46,291 [INFO]  Epoch[94] Batch [0-15]	Speed: 863.00 samples/sec	cross-entropy=0.003975	Scale_of_supracultural_interaction-accuracy=0.996094
2019-09-01 13:14:46,538 [INFO]  Epoch[94] Train-cross-entropy=0.002926
2019-09-01 13:14:46,540 [INFO]  Epoch[94] Train-Scale_of_supracultural_interaction-accuracy=1.000000
2019-09-01 13:14:46,542 [INFO]  Epoch[94] Time cost=0.553
2019-09-01 13:14:46,573 [INFO]  Saved checkpoint to "model/Scale_of_supracultural_interaction_imputer/model-0094.params"
2019-09-01 13:14:46,605 [INFO]  Epoch[94] Validation-cross-entropy=0.026084
2019-09-01 13:14:46,607 [INFO]  Epoch[94] Validation-Scale_of_supracultural_interaction-accuracy=0.984375
2019-09-01 13:14:46,908 [INFO]  Epoch[95] Batch [0-15]	Speed: 873.38 samples/sec	cross-entropy=0.005395	Scale_of_supracultural_interaction-accuracy=0.996094
2019-09-01 13:14:47,162 [INFO]  Epoch[95] Train-cross-entropy=0.004461
2019-09-01 13:14:47,163 [INFO]  Epoch[95] Train-Scale_of_supracultural_interaction-accuracy=0.995192
2019-09-01 13:14:47,165 [INFO]  Epoch[95] Time cost=0.555
2019-09-01 13:14:47,194 [INFO]  Saved checkpoint to "model/Scale_of_supracultural_interaction_imputer/model-0095.params"
2019-09-01 13:14:47,228 [INFO]  Epoch[95] Validation-cross-entropy=0.027632
2019-09-01 13:14:47,230 [INFO]  Epoch[95] Validation-Scale_of_supracultural_interaction-accuracy=1.000000
2019-09-01 13:14:47,530 [INFO]  Epoch[96] Batch [0-15]	Speed: 871.78 samples/sec	cross-entropy=0.004277	Scale_of_supracultural_interaction-accuracy=0.996094
2019-09-01 13:14:47,778 [INFO]  Epoch[96] Train-cross-entropy=0.003377
2019-09-01 13:14:47,780 [INFO]  Epoch[96] Train-Scale_of_supracultural_interaction-accuracy=1.000000
2019-09-01 13:14:47,781 [INFO]  Epoch[96] Time cost=0.550
2019-09-01 13:14:47,811 [INFO]  Saved checkpoint to "model/Scale_of_supracultural_interaction_imputer/model-0096.params"
2019-09-01 13:14:47,843 [INFO]  Epoch[96] Validation-cross-entropy=0.026062
2019-09-01 13:14:47,845 [INFO]  Epoch[96] Validation-Scale_of_supracultural_interaction-accuracy=0.984375
2019-09-01 13:14:48,145 [INFO]  Epoch[97] Batch [0-15]	Speed: 873.13 samples/sec	cross-entropy=0.005184	Scale_of_supracultural_interaction-accuracy=0.996094
2019-09-01 13:14:48,390 [INFO]  Epoch[97] Train-cross-entropy=0.004272
2019-09-01 13:14:48,392 [INFO]  Epoch[97] Train-Scale_of_supracultural_interaction-accuracy=1.000000
2019-09-01 13:14:48,393 [INFO]  Epoch[97] Time cost=0.547
2019-09-01 13:14:48,423 [INFO]  Saved checkpoint to "model/Scale_of_supracultural_interaction_imputer/model-0097.params"
2019-09-01 13:14:48,460 [INFO]  Epoch[97] Validation-cross-entropy=0.027019
2019-09-01 13:14:48,462 [INFO]  Epoch[97] Validation-Scale_of_supracultural_interaction-accuracy=1.000000
2019-09-01 13:14:48,795 [INFO]  Epoch[98] Batch [0-15]	Speed: 781.07 samples/sec	cross-entropy=0.004302	Scale_of_supracultural_interaction-accuracy=0.996094
2019-09-01 13:14:49,049 [INFO]  Epoch[98] Train-cross-entropy=0.003324
2019-09-01 13:14:49,051 [INFO]  Epoch[98] Train-Scale_of_supracultural_interaction-accuracy=1.000000
2019-09-01 13:14:49,053 [INFO]  Epoch[98] Time cost=0.589
2019-09-01 13:14:49,083 [INFO]  Saved checkpoint to "model/Scale_of_supracultural_interaction_imputer/model-0098.params"
2019-09-01 13:14:49,115 [INFO]  Epoch[98] Validation-cross-entropy=0.026005
2019-09-01 13:14:49,117 [INFO]  Epoch[98] Validation-Scale_of_supracultural_interaction-accuracy=0.984375
2019-09-01 13:14:49,423 [INFO]  Epoch[99] Batch [0-15]	Speed: 858.09 samples/sec	cross-entropy=0.005399	Scale_of_supracultural_interaction-accuracy=0.996094
2019-09-01 13:14:49,671 [INFO]  Epoch[99] Train-cross-entropy=0.004676
2019-09-01 13:14:49,673 [INFO]  Epoch[99] Train-Scale_of_supracultural_interaction-accuracy=0.995192
2019-09-01 13:14:49,675 [INFO]  Epoch[99] Time cost=0.556
2019-09-01 13:14:49,706 [INFO]  Saved checkpoint to "model/Scale_of_supracultural_interaction_imputer/model-0099.params"
2019-09-01 13:14:49,738 [INFO]  Epoch[99] Validation-cross-entropy=0.027849
2019-09-01 13:14:49,740 [INFO]  Epoch[99] Validation-Scale_of_supracultural_interaction-accuracy=1.000000
2019-09-01 13:14:50,044 [INFO]  Epoch[100] Batch [0-15]	Speed: 864.03 samples/sec	cross-entropy=0.003844	Scale_of_supracultural_interaction-accuracy=0.996094
2019-09-01 13:14:50,290 [INFO]  Epoch[100] Train-cross-entropy=0.003004
2019-09-01 13:14:50,292 [INFO]  Epoch[100] Train-Scale_of_supracultural_interaction-accuracy=1.000000
2019-09-01 13:14:50,293 [INFO]  Epoch[100] Time cost=0.551
2019-09-01 13:14:50,323 [INFO]  Saved checkpoint to "model/Scale_of_supracultural_interaction_imputer/model-0100.params"
2019-09-01 13:14:50,356 [INFO]  Epoch[100] Validation-cross-entropy=0.025684
2019-09-01 13:14:50,358 [INFO]  Epoch[100] Validation-Scale_of_supracultural_interaction-accuracy=0.984375
2019-09-01 13:14:50,664 [INFO]  Epoch[101] Batch [0-15]	Speed: 853.09 samples/sec	cross-entropy=0.005183	Scale_of_supracultural_interaction-accuracy=0.996094
2019-09-01 13:14:50,909 [INFO]  Epoch[101] Train-cross-entropy=0.004221
2019-09-01 13:14:50,911 [INFO]  Epoch[101] Train-Scale_of_supracultural_interaction-accuracy=1.000000
2019-09-01 13:14:50,913 [INFO]  Epoch[101] Time cost=0.553
2019-09-01 13:14:50,942 [INFO]  Saved checkpoint to "model/Scale_of_supracultural_interaction_imputer/model-0101.params"
2019-09-01 13:14:50,974 [INFO]  Epoch[101] Validation-cross-entropy=0.027138
2019-09-01 13:14:50,976 [INFO]  Epoch[101] Validation-Scale_of_supracultural_interaction-accuracy=1.000000
2019-09-01 13:14:51,276 [INFO]  Epoch[102] Batch [0-15]	Speed: 873.65 samples/sec	cross-entropy=0.003932	Scale_of_supracultural_interaction-accuracy=0.996094
2019-09-01 13:14:51,539 [INFO]  Epoch[102] Train-cross-entropy=0.003162
2019-09-01 13:14:51,542 [INFO]  Epoch[102] Train-Scale_of_supracultural_interaction-accuracy=1.000000
2019-09-01 13:14:51,545 [INFO]  Epoch[102] Time cost=0.567
2019-09-01 13:14:51,585 [INFO]  Saved checkpoint to "model/Scale_of_supracultural_interaction_imputer/model-0102.params"
2019-09-01 13:14:51,618 [INFO]  Epoch[102] Validation-cross-entropy=0.025667
2019-09-01 13:14:51,620 [INFO]  Epoch[102] Validation-Scale_of_supracultural_interaction-accuracy=0.984375
2019-09-01 13:14:51,931 [INFO]  Epoch[103] Batch [0-15]	Speed: 840.84 samples/sec	cross-entropy=0.005055	Scale_of_supracultural_interaction-accuracy=0.996094
2019-09-01 13:14:52,176 [INFO]  Epoch[103] Train-cross-entropy=0.004101
2019-09-01 13:14:52,178 [INFO]  Epoch[103] Train-Scale_of_supracultural_interaction-accuracy=1.000000
2019-09-01 13:14:52,180 [INFO]  Epoch[103] Time cost=0.558
2019-09-01 13:14:52,209 [INFO]  Saved checkpoint to "model/Scale_of_supracultural_interaction_imputer/model-0103.params"
2019-09-01 13:14:52,241 [INFO]  Epoch[103] Validation-cross-entropy=0.026924
2019-09-01 13:14:52,243 [INFO]  Epoch[103] Validation-Scale_of_supracultural_interaction-accuracy=1.000000
2019-09-01 13:14:52,577 [INFO]  Epoch[104] Batch [0-15]	Speed: 779.84 samples/sec	cross-entropy=0.003899	Scale_of_supracultural_interaction-accuracy=0.996094
2019-09-01 13:14:52,823 [INFO]  Epoch[104] Train-cross-entropy=0.003174
2019-09-01 13:14:52,825 [INFO]  Epoch[104] Train-Scale_of_supracultural_interaction-accuracy=1.000000
2019-09-01 13:14:52,827 [INFO]  Epoch[104] Time cost=0.582
2019-09-01 13:14:52,858 [INFO]  Saved checkpoint to "model/Scale_of_supracultural_interaction_imputer/model-0104.params"
2019-09-01 13:14:52,891 [INFO]  Epoch[104] Validation-cross-entropy=0.025541
2019-09-01 13:14:52,893 [INFO]  Epoch[104] Validation-Scale_of_supracultural_interaction-accuracy=0.984375
2019-09-01 13:14:53,203 [INFO]  Epoch[105] Batch [0-15]	Speed: 845.65 samples/sec	cross-entropy=0.005132	Scale_of_supracultural_interaction-accuracy=0.996094
2019-09-01 13:14:53,450 [INFO]  Epoch[105] Train-cross-entropy=0.004197
2019-09-01 13:14:53,452 [INFO]  Epoch[105] Train-Scale_of_supracultural_interaction-accuracy=1.000000
2019-09-01 13:14:53,454 [INFO]  Epoch[105] Time cost=0.559
2019-09-01 13:14:53,485 [INFO]  Saved checkpoint to "model/Scale_of_supracultural_interaction_imputer/model-0105.params"
2019-09-01 13:14:53,518 [INFO]  Epoch[105] Validation-cross-entropy=0.026945
2019-09-01 13:14:53,520 [INFO]  Epoch[105] Validation-Scale_of_supracultural_interaction-accuracy=1.000000
2019-09-01 13:14:53,824 [INFO]  Epoch[106] Batch [0-15]	Speed: 862.17 samples/sec	cross-entropy=0.003803	Scale_of_supracultural_interaction-accuracy=0.996094
2019-09-01 13:14:54,102 [INFO]  Epoch[106] Train-cross-entropy=0.002989
2019-09-01 13:14:54,367 [INFO]  Epoch[106] Train-Scale_of_supracultural_interaction-accuracy=1.000000
2019-09-01 13:14:54,375 [INFO]  Epoch[106] Time cost=0.853
2019-09-01 13:14:54,481 [INFO]  Saved checkpoint to "model/Scale_of_supracultural_interaction_imputer/model-0106.params"
2019-09-01 13:14:54,523 [INFO]  Epoch[106] Validation-cross-entropy=0.025369
2019-09-01 13:14:54,525 [INFO]  Epoch[106] Validation-Scale_of_supracultural_interaction-accuracy=0.984375
2019-09-01 13:14:54,830 [INFO]  Epoch[107] Batch [0-15]	Speed: 859.40 samples/sec	cross-entropy=0.005291	Scale_of_supracultural_interaction-accuracy=0.996094
2019-09-01 13:14:55,076 [INFO]  Epoch[107] Train-cross-entropy=0.004502
2019-09-01 13:14:55,078 [INFO]  Epoch[107] Train-Scale_of_supracultural_interaction-accuracy=0.995192
2019-09-01 13:14:55,080 [INFO]  Epoch[107] Time cost=0.554
2019-09-01 13:14:55,111 [INFO]  Saved checkpoint to "model/Scale_of_supracultural_interaction_imputer/model-0107.params"
2019-09-01 13:14:55,143 [INFO]  Epoch[107] Validation-cross-entropy=0.027539
2019-09-01 13:14:55,146 [INFO]  Epoch[107] Validation-Scale_of_supracultural_interaction-accuracy=1.000000
2019-09-01 13:14:55,450 [INFO]  Epoch[108] Batch [0-15]	Speed: 861.21 samples/sec	cross-entropy=0.003608	Scale_of_supracultural_interaction-accuracy=0.996094
2019-09-01 13:14:55,699 [INFO]  Epoch[108] Train-cross-entropy=0.002871
2019-09-01 13:14:55,701 [INFO]  Epoch[108] Train-Scale_of_supracultural_interaction-accuracy=1.000000
2019-09-01 13:14:55,703 [INFO]  Epoch[108] Time cost=0.555
2019-09-01 13:14:55,733 [INFO]  Saved checkpoint to "model/Scale_of_supracultural_interaction_imputer/model-0108.params"
2019-09-01 13:14:55,766 [INFO]  Epoch[108] Validation-cross-entropy=0.025255
2019-09-01 13:14:55,768 [INFO]  Epoch[108] Validation-Scale_of_supracultural_interaction-accuracy=0.984375
2019-09-01 13:14:56,072 [INFO]  Epoch[109] Batch [0-15]	Speed: 862.82 samples/sec	cross-entropy=0.005099	Scale_of_supracultural_interaction-accuracy=0.996094
2019-09-01 13:14:56,321 [INFO]  Epoch[109] Train-cross-entropy=0.004264
2019-09-01 13:14:56,323 [INFO]  Epoch[109] Train-Scale_of_supracultural_interaction-accuracy=0.995192
2019-09-01 13:14:56,325 [INFO]  Epoch[109] Time cost=0.554
2019-09-01 13:14:56,355 [INFO]  Saved checkpoint to "model/Scale_of_supracultural_interaction_imputer/model-0109.params"
2019-09-01 13:14:56,388 [INFO]  Epoch[109] Validation-cross-entropy=0.027010
2019-09-01 13:14:56,390 [INFO]  Epoch[109] Validation-Scale_of_supracultural_interaction-accuracy=1.000000
2019-09-01 13:14:56,697 [INFO]  Epoch[110] Batch [0-15]	Speed: 853.67 samples/sec	cross-entropy=0.003874	Scale_of_supracultural_interaction-accuracy=0.996094
2019-09-01 13:14:56,945 [INFO]  Epoch[110] Train-cross-entropy=0.003118
2019-09-01 13:14:56,947 [INFO]  Epoch[110] Train-Scale_of_supracultural_interaction-accuracy=1.000000
2019-09-01 13:14:56,949 [INFO]  Epoch[110] Time cost=0.557
2019-09-01 13:14:56,979 [INFO]  Saved checkpoint to "model/Scale_of_supracultural_interaction_imputer/model-0110.params"
2019-09-01 13:14:57,013 [INFO]  Epoch[110] Validation-cross-entropy=0.025164
2019-09-01 13:14:57,015 [INFO]  Epoch[110] Validation-Scale_of_supracultural_interaction-accuracy=0.984375
2019-09-01 13:14:57,316 [INFO]  Epoch[111] Batch [0-15]	Speed: 869.61 samples/sec	cross-entropy=0.005064	Scale_of_supracultural_interaction-accuracy=0.996094
2019-09-01 13:14:57,561 [INFO]  Epoch[111] Train-cross-entropy=0.004479
2019-09-01 13:14:57,563 [INFO]  Epoch[111] Train-Scale_of_supracultural_interaction-accuracy=0.995192
2019-09-01 13:14:57,565 [INFO]  Epoch[111] Time cost=0.548
2019-09-01 13:14:57,594 [INFO]  Saved checkpoint to "model/Scale_of_supracultural_interaction_imputer/model-0111.params"
2019-09-01 13:14:57,627 [INFO]  Epoch[111] Validation-cross-entropy=0.027515
2019-09-01 13:14:57,629 [INFO]  Epoch[111] Validation-Scale_of_supracultural_interaction-accuracy=1.000000
2019-09-01 13:14:57,930 [INFO]  Epoch[112] Batch [0-15]	Speed: 868.33 samples/sec	cross-entropy=0.003478	Scale_of_supracultural_interaction-accuracy=0.996094
2019-09-01 13:14:58,176 [INFO]  Epoch[112] Train-cross-entropy=0.002888
2019-09-01 13:14:58,178 [INFO]  Epoch[112] Train-Scale_of_supracultural_interaction-accuracy=1.000000
2019-09-01 13:14:58,180 [INFO]  Epoch[112] Time cost=0.549
2019-09-01 13:14:58,209 [INFO]  Saved checkpoint to "model/Scale_of_supracultural_interaction_imputer/model-0112.params"
2019-09-01 13:14:58,245 [INFO]  Epoch[112] Validation-cross-entropy=0.025060
2019-09-01 13:14:58,248 [INFO]  Epoch[112] Validation-Scale_of_supracultural_interaction-accuracy=0.984375
2019-09-01 13:14:58,553 [INFO]  Epoch[113] Batch [0-15]	Speed: 860.67 samples/sec	cross-entropy=0.004879	Scale_of_supracultural_interaction-accuracy=0.996094
2019-09-01 13:14:58,800 [INFO]  Epoch[113] Train-cross-entropy=0.004081
2019-09-01 13:14:58,802 [INFO]  Epoch[113] Train-Scale_of_supracultural_interaction-accuracy=1.000000
2019-09-01 13:14:58,804 [INFO]  Epoch[113] Time cost=0.554
2019-09-01 13:14:58,835 [INFO]  Saved checkpoint to "model/Scale_of_supracultural_interaction_imputer/model-0113.params"
2019-09-01 13:14:58,867 [INFO]  Epoch[113] Validation-cross-entropy=0.026589
2019-09-01 13:14:58,870 [INFO]  Epoch[113] Validation-Scale_of_supracultural_interaction-accuracy=1.000000
2019-09-01 13:14:59,174 [INFO]  Epoch[114] Batch [0-15]	Speed: 860.36 samples/sec	cross-entropy=0.003649	Scale_of_supracultural_interaction-accuracy=0.996094
2019-09-01 13:14:59,422 [INFO]  Epoch[114] Train-cross-entropy=0.003087
2019-09-01 13:14:59,424 [INFO]  Epoch[114] Train-Scale_of_supracultural_interaction-accuracy=1.000000
2019-09-01 13:14:59,426 [INFO]  Epoch[114] Time cost=0.555
2019-09-01 13:14:59,457 [INFO]  Saved checkpoint to "model/Scale_of_supracultural_interaction_imputer/model-0114.params"
2019-09-01 13:14:59,489 [INFO]  Epoch[114] Validation-cross-entropy=0.024958
2019-09-01 13:14:59,491 [INFO]  Epoch[114] Validation-Scale_of_supracultural_interaction-accuracy=0.984375
2019-09-01 13:14:59,821 [INFO]  Epoch[115] Batch [0-15]	Speed: 806.71 samples/sec	cross-entropy=0.004786	Scale_of_supracultural_interaction-accuracy=0.996094
2019-09-01 13:15:00,074 [INFO]  Epoch[115] Train-cross-entropy=0.003915
2019-09-01 13:15:00,076 [INFO]  Epoch[115] Train-Scale_of_supracultural_interaction-accuracy=1.000000
2019-09-01 13:15:00,078 [INFO]  Epoch[115] Time cost=0.584
2019-09-01 13:15:00,109 [INFO]  Saved checkpoint to "model/Scale_of_supracultural_interaction_imputer/model-0115.params"
2019-09-01 13:15:00,141 [INFO]  Epoch[115] Validation-cross-entropy=0.026339
2019-09-01 13:15:00,143 [INFO]  Epoch[115] Validation-Scale_of_supracultural_interaction-accuracy=1.000000
2019-09-01 13:15:00,448 [INFO]  Epoch[116] Batch [0-15]	Speed: 859.78 samples/sec	cross-entropy=0.003614	Scale_of_supracultural_interaction-accuracy=0.996094
2019-09-01 13:15:00,695 [INFO]  Epoch[116] Train-cross-entropy=0.002935
2019-09-01 13:15:00,697 [INFO]  Epoch[116] Train-Scale_of_supracultural_interaction-accuracy=1.000000
2019-09-01 13:15:00,699 [INFO]  Epoch[116] Time cost=0.554
2019-09-01 13:15:00,730 [INFO]  Saved checkpoint to "model/Scale_of_supracultural_interaction_imputer/model-0116.params"
2019-09-01 13:15:00,763 [INFO]  Epoch[116] Validation-cross-entropy=0.024907
2019-09-01 13:15:00,765 [INFO]  Epoch[116] Validation-Scale_of_supracultural_interaction-accuracy=0.984375
2019-09-01 13:15:01,069 [INFO]  Epoch[117] Batch [0-15]	Speed: 861.44 samples/sec	cross-entropy=0.004677	Scale_of_supracultural_interaction-accuracy=0.996094
2019-09-01 13:15:01,322 [INFO]  Epoch[117] Train-cross-entropy=0.004177
2019-09-01 13:15:01,324 [INFO]  Epoch[117] Train-Scale_of_supracultural_interaction-accuracy=1.000000
2019-09-01 13:15:01,326 [INFO]  Epoch[117] Time cost=0.559
2019-09-01 13:15:01,357 [INFO]  Saved checkpoint to "model/Scale_of_supracultural_interaction_imputer/model-0117.params"
2019-09-01 13:15:01,391 [INFO]  Epoch[117] Validation-cross-entropy=0.026053
2019-09-01 13:15:01,393 [INFO]  Epoch[117] Validation-Scale_of_supracultural_interaction-accuracy=1.000000
2019-09-01 13:15:01,720 [INFO]  Epoch[118] Batch [0-15]	Speed: 795.51 samples/sec	cross-entropy=0.003984	Scale_of_supracultural_interaction-accuracy=0.996094
2019-09-01 13:15:01,966 [INFO]  Epoch[118] Train-cross-entropy=0.003123
2019-09-01 13:15:01,967 [INFO]  Epoch[118] Train-Scale_of_supracultural_interaction-accuracy=1.000000
2019-09-01 13:15:01,969 [INFO]  Epoch[118] Time cost=0.575
2019-09-01 13:15:01,999 [INFO]  Saved checkpoint to "model/Scale_of_supracultural_interaction_imputer/model-0118.params"
2019-09-01 13:15:02,034 [INFO]  Epoch[118] Validation-cross-entropy=0.024849
2019-09-01 13:15:02,036 [INFO]  Epoch[118] Validation-Scale_of_supracultural_interaction-accuracy=0.984375
2019-09-01 13:15:02,343 [INFO]  Epoch[119] Batch [0-15]	Speed: 868.81 samples/sec	cross-entropy=0.004639	Scale_of_supracultural_interaction-accuracy=0.996094
2019-09-01 13:15:02,590 [INFO]  Epoch[119] Train-cross-entropy=0.003830
2019-09-01 13:15:02,592 [INFO]  Epoch[119] Train-Scale_of_supracultural_interaction-accuracy=1.000000
2019-09-01 13:15:02,594 [INFO]  Epoch[119] Time cost=0.556
2019-09-01 13:15:02,625 [INFO]  Saved checkpoint to "model/Scale_of_supracultural_interaction_imputer/model-0119.params"
2019-09-01 13:15:02,657 [INFO]  Epoch[119] Validation-cross-entropy=0.025610
2019-09-01 13:15:02,660 [INFO]  Epoch[119] Validation-Scale_of_supracultural_interaction-accuracy=1.000000
2019-09-01 13:15:02,963 [INFO]  Epoch[120] Batch [0-15]	Speed: 864.80 samples/sec	cross-entropy=0.003986	Scale_of_supracultural_interaction-accuracy=0.996094
2019-09-01 13:15:03,214 [INFO]  Epoch[120] Train-cross-entropy=0.003132
2019-09-01 13:15:03,216 [INFO]  Epoch[120] Train-Scale_of_supracultural_interaction-accuracy=1.000000
2019-09-01 13:15:03,218 [INFO]  Epoch[120] Time cost=0.556
2019-09-01 13:15:03,247 [INFO]  Saved checkpoint to "model/Scale_of_supracultural_interaction_imputer/model-0120.params"
2019-09-01 13:15:03,280 [INFO]  Epoch[120] Validation-cross-entropy=0.024777
2019-09-01 13:15:03,282 [INFO]  Epoch[120] Validation-Scale_of_supracultural_interaction-accuracy=0.984375
2019-09-01 13:15:03,652 [INFO]  Epoch[121] Batch [0-15]	Speed: 695.73 samples/sec	cross-entropy=0.004593	Scale_of_supracultural_interaction-accuracy=0.996094
2019-09-01 13:15:03,973 [INFO]  Epoch[121] Train-cross-entropy=0.003855
2019-09-01 13:15:03,976 [INFO]  Epoch[121] Train-Scale_of_supracultural_interaction-accuracy=1.000000
2019-09-01 13:15:03,978 [INFO]  Epoch[121] Time cost=0.693
2019-09-01 13:15:04,016 [INFO]  Saved checkpoint to "model/Scale_of_supracultural_interaction_imputer/model-0121.params"
2019-09-01 13:15:04,056 [INFO]  Epoch[121] Validation-cross-entropy=0.025785
2019-09-01 13:15:04,059 [INFO]  Epoch[121] Validation-Scale_of_supracultural_interaction-accuracy=1.000000
2019-09-01 13:15:04,480 [INFO]  Epoch[122] Batch [0-15]	Speed: 616.49 samples/sec	cross-entropy=0.003728	Scale_of_supracultural_interaction-accuracy=0.996094
2019-09-01 13:15:04,744 [INFO]  Epoch[122] Train-cross-entropy=0.002982
2019-09-01 13:15:04,746 [INFO]  Epoch[122] Train-Scale_of_supracultural_interaction-accuracy=1.000000
2019-09-01 13:15:04,748 [INFO]  Epoch[122] Time cost=0.687
2019-09-01 13:15:04,779 [INFO]  Saved checkpoint to "model/Scale_of_supracultural_interaction_imputer/model-0122.params"
2019-09-01 13:15:04,815 [INFO]  Epoch[122] Validation-cross-entropy=0.024606
2019-09-01 13:15:04,818 [INFO]  Epoch[122] Validation-Scale_of_supracultural_interaction-accuracy=0.984375
2019-09-01 13:15:05,150 [INFO]  Epoch[123] Batch [0-15]	Speed: 791.55 samples/sec	cross-entropy=0.004532	Scale_of_supracultural_interaction-accuracy=0.996094
2019-09-01 13:15:05,440 [INFO]  Epoch[123] Train-cross-entropy=0.003688
2019-09-01 13:15:05,442 [INFO]  Epoch[123] Train-Scale_of_supracultural_interaction-accuracy=1.000000
2019-09-01 13:15:05,444 [INFO]  Epoch[123] Time cost=0.625
2019-09-01 13:15:05,479 [INFO]  Saved checkpoint to "model/Scale_of_supracultural_interaction_imputer/model-0123.params"
2019-09-01 13:15:05,517 [INFO]  Epoch[123] Validation-cross-entropy=0.025437
2019-09-01 13:15:05,520 [INFO]  Epoch[123] Validation-Scale_of_supracultural_interaction-accuracy=1.000000
2019-09-01 13:15:05,907 [INFO]  Epoch[124] Batch [0-15]	Speed: 677.00 samples/sec	cross-entropy=0.003791	Scale_of_supracultural_interaction-accuracy=0.996094
2019-09-01 13:15:06,250 [INFO]  Epoch[124] Train-cross-entropy=0.003088
2019-09-01 13:15:06,253 [INFO]  Epoch[124] Train-Scale_of_supracultural_interaction-accuracy=1.000000
2019-09-01 13:15:06,255 [INFO]  Epoch[124] Time cost=0.731
2019-09-01 13:15:06,289 [INFO]  Saved checkpoint to "model/Scale_of_supracultural_interaction_imputer/model-0124.params"
2019-09-01 13:15:06,326 [INFO]  Epoch[124] Validation-cross-entropy=0.024527
2019-09-01 13:15:06,328 [INFO]  Epoch[124] Validation-Scale_of_supracultural_interaction-accuracy=0.984375
2019-09-01 13:15:06,648 [INFO]  Epoch[125] Batch [0-15]	Speed: 823.65 samples/sec	cross-entropy=0.004473	Scale_of_supracultural_interaction-accuracy=0.996094
2019-09-01 13:15:06,968 [INFO]  Epoch[125] Train-cross-entropy=0.003611
2019-09-01 13:15:06,970 [INFO]  Epoch[125] Train-Scale_of_supracultural_interaction-accuracy=1.000000
2019-09-01 13:15:06,971 [INFO]  Epoch[125] Time cost=0.642
2019-09-01 13:15:07,007 [INFO]  Saved checkpoint to "model/Scale_of_supracultural_interaction_imputer/model-0125.params"
2019-09-01 13:15:07,052 [INFO]  Epoch[125] Validation-cross-entropy=0.025139
2019-09-01 13:15:07,054 [INFO]  Epoch[125] Validation-Scale_of_supracultural_interaction-accuracy=1.000000
2019-09-01 13:15:07,359 [INFO]  Epoch[126] Batch [0-15]	Speed: 868.30 samples/sec	cross-entropy=0.004047	Scale_of_supracultural_interaction-accuracy=0.996094
2019-09-01 13:15:07,722 [INFO]  Epoch[126] Train-cross-entropy=0.003325
2019-09-01 13:15:07,724 [INFO]  Epoch[126] Train-Scale_of_supracultural_interaction-accuracy=1.000000
2019-09-01 13:15:07,726 [INFO]  Epoch[126] Time cost=0.671
2019-09-01 13:15:07,756 [INFO]  Saved checkpoint to "model/Scale_of_supracultural_interaction_imputer/model-0126.params"
2019-09-01 13:15:07,790 [INFO]  Epoch[126] Validation-cross-entropy=0.024796
2019-09-01 13:15:07,794 [INFO]  Epoch[126] Validation-Scale_of_supracultural_interaction-accuracy=0.984375
2019-09-01 13:15:08,107 [INFO]  Epoch[127] Batch [0-15]	Speed: 841.49 samples/sec	cross-entropy=0.004102	Scale_of_supracultural_interaction-accuracy=0.996094
2019-09-01 13:15:08,348 [INFO]  Epoch[127] Train-cross-entropy=0.003531
2019-09-01 13:15:08,350 [INFO]  Epoch[127] Train-Scale_of_supracultural_interaction-accuracy=1.000000
2019-09-01 13:15:08,352 [INFO]  Epoch[127] Time cost=0.556
2019-09-01 13:15:08,380 [INFO]  Saved checkpoint to "model/Scale_of_supracultural_interaction_imputer/model-0127.params"
2019-09-01 13:15:08,419 [INFO]  Epoch[127] Validation-cross-entropy=0.024860
2019-09-01 13:15:08,421 [INFO]  Epoch[127] Validation-Scale_of_supracultural_interaction-accuracy=0.984375
2019-09-01 13:15:08,816 [INFO]  Epoch[128] Batch [0-15]	Speed: 655.86 samples/sec	cross-entropy=0.004105	Scale_of_supracultural_interaction-accuracy=0.996094
2019-09-01 13:15:09,072 [INFO]  Epoch[128] Train-cross-entropy=0.003257
2019-09-01 13:15:09,075 [INFO]  Epoch[128] Train-Scale_of_supracultural_interaction-accuracy=1.000000
2019-09-01 13:15:09,076 [INFO]  Epoch[128] Time cost=0.654
2019-09-01 13:15:09,106 [INFO]  Saved checkpoint to "model/Scale_of_supracultural_interaction_imputer/model-0128.params"
2019-09-01 13:15:09,138 [INFO]  Epoch[128] Validation-cross-entropy=0.024567
2019-09-01 13:15:09,140 [INFO]  Epoch[128] Validation-Scale_of_supracultural_interaction-accuracy=0.984375
2019-09-01 13:15:09,446 [INFO]  Epoch[129] Batch [0-15]	Speed: 858.27 samples/sec	cross-entropy=0.004205	Scale_of_supracultural_interaction-accuracy=0.996094
2019-09-01 13:15:09,714 [INFO]  Epoch[129] Train-cross-entropy=0.003373
2019-09-01 13:15:09,716 [INFO]  Epoch[129] Train-Scale_of_supracultural_interaction-accuracy=1.000000
2019-09-01 13:15:09,719 [INFO]  Epoch[129] Time cost=0.576
2019-09-01 13:15:09,747 [INFO]  Saved checkpoint to "model/Scale_of_supracultural_interaction_imputer/model-0129.params"
2019-09-01 13:15:09,779 [INFO]  No improvement detected for 5 epochs compared to 0.024527275149011984 last error obtained: 0.02463395030645188, stopping here
2019-09-01 13:15:09,781 [INFO]  
========== done (85.20384001731873 s) fit model
2019-09-01 13:15:13,450 [INFO]  CategoricalEncoder for column Suprapolity_relations                                found only 47 occurrences of value nominal allegiance
2019-09-01 13:15:13,452 [INFO]  CategoricalEncoder for column Suprapolity_relations                                found only 17 occurrences of value nominal
2019-09-01 13:15:13,454 [INFO]  CategoricalEncoder for column Suprapolity_relations                                found only 17 occurrences of value personal union
2019-09-01 13:15:15,816 [INFO]  
========== start: fit model
2019-09-01 13:15:15,818 [WARNING]  Already bound, ignoring bind()
2019-09-01 13:15:16,009 [INFO]  Epoch[0] Batch [0-28]	Speed: 2477.86 samples/sec	cross-entropy=1.132211	Suprapolity_relations-accuracy=0.545259
2019-09-01 13:15:16,187 [INFO]  Epoch[0] Train-cross-entropy=0.958795
2019-09-01 13:15:16,189 [INFO]  Epoch[0] Train-Suprapolity_relations-accuracy=0.596154
2019-09-01 13:15:16,191 [INFO]  Epoch[0] Time cost=0.370
2019-09-01 13:15:16,197 [INFO]  Saved checkpoint to "model/Suprapolity_relations_imputer/model-0000.params"
2019-09-01 13:15:16,227 [INFO]  Epoch[0] Validation-cross-entropy=0.840215
2019-09-01 13:15:16,229 [INFO]  Epoch[0] Validation-Suprapolity_relations-accuracy=0.697917
2019-09-01 13:15:16,483 [INFO]  Epoch[1] Batch [0-28]	Speed: 1821.98 samples/sec	cross-entropy=0.716049	Suprapolity_relations-accuracy=0.702586
2019-09-01 13:15:16,725 [INFO]  Epoch[1] Train-cross-entropy=0.705746
2019-09-01 13:15:16,728 [INFO]  Epoch[1] Train-Suprapolity_relations-accuracy=0.711538
2019-09-01 13:15:16,730 [INFO]  Epoch[1] Time cost=0.499
2019-09-01 13:15:16,742 [INFO]  Saved checkpoint to "model/Suprapolity_relations_imputer/model-0001.params"
2019-09-01 13:15:16,779 [INFO]  Epoch[1] Validation-cross-entropy=0.682214
2019-09-01 13:15:16,781 [INFO]  Epoch[1] Validation-Suprapolity_relations-accuracy=0.697917
2019-09-01 13:15:16,976 [INFO]  Epoch[2] Batch [0-28]	Speed: 2417.68 samples/sec	cross-entropy=0.516202	Suprapolity_relations-accuracy=0.799569
2019-09-01 13:15:17,160 [INFO]  Epoch[2] Train-cross-entropy=0.516098
2019-09-01 13:15:17,162 [INFO]  Epoch[2] Train-Suprapolity_relations-accuracy=0.793269
2019-09-01 13:15:17,165 [INFO]  Epoch[2] Time cost=0.382
2019-09-01 13:15:17,171 [INFO]  Saved checkpoint to "model/Suprapolity_relations_imputer/model-0002.params"
2019-09-01 13:15:17,216 [INFO]  Epoch[2] Validation-cross-entropy=0.589016
2019-09-01 13:15:17,220 [INFO]  Epoch[2] Validation-Suprapolity_relations-accuracy=0.760417
2019-09-01 13:15:17,481 [INFO]  Epoch[3] Batch [0-28]	Speed: 1812.55 samples/sec	cross-entropy=0.381503	Suprapolity_relations-accuracy=0.864224
2019-09-01 13:15:17,730 [INFO]  Epoch[3] Train-cross-entropy=0.397235
2019-09-01 13:15:17,731 [INFO]  Epoch[3] Train-Suprapolity_relations-accuracy=0.836538
2019-09-01 13:15:17,733 [INFO]  Epoch[3] Time cost=0.511
2019-09-01 13:15:17,743 [INFO]  Saved checkpoint to "model/Suprapolity_relations_imputer/model-0003.params"
2019-09-01 13:15:17,783 [INFO]  Epoch[3] Validation-cross-entropy=0.548514
2019-09-01 13:15:17,785 [INFO]  Epoch[3] Validation-Suprapolity_relations-accuracy=0.802083
2019-09-01 13:15:18,048 [INFO]  Epoch[4] Batch [0-28]	Speed: 1786.91 samples/sec	cross-entropy=0.300895	Suprapolity_relations-accuracy=0.898707
2019-09-01 13:15:18,258 [INFO]  Epoch[4] Train-cross-entropy=0.313706
2019-09-01 13:15:18,259 [INFO]  Epoch[4] Train-Suprapolity_relations-accuracy=0.891827
2019-09-01 13:15:18,261 [INFO]  Epoch[4] Time cost=0.474
2019-09-01 13:15:18,267 [INFO]  Saved checkpoint to "model/Suprapolity_relations_imputer/model-0004.params"
2019-09-01 13:15:18,303 [INFO]  Epoch[4] Validation-cross-entropy=0.496466
2019-09-01 13:15:18,305 [INFO]  Epoch[4] Validation-Suprapolity_relations-accuracy=0.854167
2019-09-01 13:15:18,501 [INFO]  Epoch[5] Batch [0-28]	Speed: 2407.53 samples/sec	cross-entropy=0.247892	Suprapolity_relations-accuracy=0.915948
2019-09-01 13:15:18,672 [INFO]  Epoch[5] Train-cross-entropy=0.259960
2019-09-01 13:15:18,674 [INFO]  Epoch[5] Train-Suprapolity_relations-accuracy=0.918269
2019-09-01 13:15:18,676 [INFO]  Epoch[5] Time cost=0.369
2019-09-01 13:15:18,682 [INFO]  Saved checkpoint to "model/Suprapolity_relations_imputer/model-0005.params"
2019-09-01 13:15:18,714 [INFO]  Epoch[5] Validation-cross-entropy=0.434850
2019-09-01 13:15:18,716 [INFO]  Epoch[5] Validation-Suprapolity_relations-accuracy=0.864583
2019-09-01 13:15:18,924 [INFO]  Epoch[6] Batch [0-28]	Speed: 2248.67 samples/sec	cross-entropy=0.208060	Suprapolity_relations-accuracy=0.935345
2019-09-01 13:15:19,148 [INFO]  Epoch[6] Train-cross-entropy=0.218024
2019-09-01 13:15:19,150 [INFO]  Epoch[6] Train-Suprapolity_relations-accuracy=0.932692
2019-09-01 13:15:19,152 [INFO]  Epoch[6] Time cost=0.434
2019-09-01 13:15:19,158 [INFO]  Saved checkpoint to "model/Suprapolity_relations_imputer/model-0006.params"
2019-09-01 13:15:19,195 [INFO]  Epoch[6] Validation-cross-entropy=0.387900
2019-09-01 13:15:19,197 [INFO]  Epoch[6] Validation-Suprapolity_relations-accuracy=0.875000
2019-09-01 13:15:19,400 [INFO]  Epoch[7] Batch [0-28]	Speed: 2342.46 samples/sec	cross-entropy=0.170483	Suprapolity_relations-accuracy=0.954741
2019-09-01 13:15:19,572 [INFO]  Epoch[7] Train-cross-entropy=0.185284
2019-09-01 13:15:19,575 [INFO]  Epoch[7] Train-Suprapolity_relations-accuracy=0.935096
2019-09-01 13:15:19,577 [INFO]  Epoch[7] Time cost=0.377
2019-09-01 13:15:19,582 [INFO]  Saved checkpoint to "model/Suprapolity_relations_imputer/model-0007.params"
2019-09-01 13:15:19,616 [INFO]  Epoch[7] Validation-cross-entropy=0.356128
2019-09-01 13:15:19,618 [INFO]  Epoch[7] Validation-Suprapolity_relations-accuracy=0.895833
2019-09-01 13:15:19,817 [INFO]  Epoch[8] Batch [0-28]	Speed: 2354.29 samples/sec	cross-entropy=0.151789	Suprapolity_relations-accuracy=0.956897
2019-09-01 13:15:20,022 [INFO]  Epoch[8] Train-cross-entropy=0.162300
2019-09-01 13:15:20,025 [INFO]  Epoch[8] Train-Suprapolity_relations-accuracy=0.942308
2019-09-01 13:15:20,026 [INFO]  Epoch[8] Time cost=0.406
2019-09-01 13:15:20,032 [INFO]  Saved checkpoint to "model/Suprapolity_relations_imputer/model-0008.params"
2019-09-01 13:15:20,068 [INFO]  Epoch[8] Validation-cross-entropy=0.331949
2019-09-01 13:15:20,071 [INFO]  Epoch[8] Validation-Suprapolity_relations-accuracy=0.895833
2019-09-01 13:15:20,277 [INFO]  Epoch[9] Batch [0-28]	Speed: 2289.68 samples/sec	cross-entropy=0.137624	Suprapolity_relations-accuracy=0.956897
2019-09-01 13:15:20,449 [INFO]  Epoch[9] Train-cross-entropy=0.141708
2019-09-01 13:15:20,451 [INFO]  Epoch[9] Train-Suprapolity_relations-accuracy=0.956731
2019-09-01 13:15:20,452 [INFO]  Epoch[9] Time cost=0.380
2019-09-01 13:15:20,458 [INFO]  Saved checkpoint to "model/Suprapolity_relations_imputer/model-0009.params"
2019-09-01 13:15:20,488 [INFO]  Epoch[9] Validation-cross-entropy=0.318573
2019-09-01 13:15:20,490 [INFO]  Epoch[9] Validation-Suprapolity_relations-accuracy=0.927083
2019-09-01 13:15:20,684 [INFO]  Epoch[10] Batch [0-28]	Speed: 2415.69 samples/sec	cross-entropy=0.106365	Suprapolity_relations-accuracy=0.971983
2019-09-01 13:15:20,857 [INFO]  Epoch[10] Train-cross-entropy=0.119812
2019-09-01 13:15:20,860 [INFO]  Epoch[10] Train-Suprapolity_relations-accuracy=0.963942
2019-09-01 13:15:20,862 [INFO]  Epoch[10] Time cost=0.370
2019-09-01 13:15:20,868 [INFO]  Saved checkpoint to "model/Suprapolity_relations_imputer/model-0010.params"
2019-09-01 13:15:20,898 [INFO]  Epoch[10] Validation-cross-entropy=0.319692
2019-09-01 13:15:20,901 [INFO]  Epoch[10] Validation-Suprapolity_relations-accuracy=0.927083
2019-09-01 13:15:21,095 [INFO]  Epoch[11] Batch [0-28]	Speed: 2420.79 samples/sec	cross-entropy=0.089926	Suprapolity_relations-accuracy=0.984914
2019-09-01 13:15:21,269 [INFO]  Epoch[11] Train-cross-entropy=0.102864
2019-09-01 13:15:21,270 [INFO]  Epoch[11] Train-Suprapolity_relations-accuracy=0.968750
2019-09-01 13:15:21,272 [INFO]  Epoch[11] Time cost=0.369
2019-09-01 13:15:21,278 [INFO]  Saved checkpoint to "model/Suprapolity_relations_imputer/model-0011.params"
2019-09-01 13:15:21,314 [INFO]  Epoch[11] Validation-cross-entropy=0.306405
2019-09-01 13:15:21,316 [INFO]  Epoch[11] Validation-Suprapolity_relations-accuracy=0.937500
2019-09-01 13:15:21,529 [INFO]  Epoch[12] Batch [0-28]	Speed: 2219.70 samples/sec	cross-entropy=0.076449	Suprapolity_relations-accuracy=0.989224
2019-09-01 13:15:21,748 [INFO]  Epoch[12] Train-cross-entropy=0.094023
2019-09-01 13:15:21,750 [INFO]  Epoch[12] Train-Suprapolity_relations-accuracy=0.971154
2019-09-01 13:15:21,753 [INFO]  Epoch[12] Time cost=0.434
2019-09-01 13:15:21,758 [INFO]  Saved checkpoint to "model/Suprapolity_relations_imputer/model-0012.params"
2019-09-01 13:15:21,801 [INFO]  Epoch[12] Validation-cross-entropy=0.289407
2019-09-01 13:15:21,804 [INFO]  Epoch[12] Validation-Suprapolity_relations-accuracy=0.937500
2019-09-01 13:15:22,009 [INFO]  Epoch[13] Batch [0-28]	Speed: 2315.58 samples/sec	cross-entropy=0.064523	Suprapolity_relations-accuracy=0.991379
2019-09-01 13:15:22,180 [INFO]  Epoch[13] Train-cross-entropy=0.088093
2019-09-01 13:15:22,181 [INFO]  Epoch[13] Train-Suprapolity_relations-accuracy=0.971154
2019-09-01 13:15:22,183 [INFO]  Epoch[13] Time cost=0.378
2019-09-01 13:15:22,189 [INFO]  Saved checkpoint to "model/Suprapolity_relations_imputer/model-0013.params"
2019-09-01 13:15:22,218 [INFO]  Epoch[13] Validation-cross-entropy=0.274232
2019-09-01 13:15:22,220 [INFO]  Epoch[13] Validation-Suprapolity_relations-accuracy=0.947917
2019-09-01 13:15:22,413 [INFO]  Epoch[14] Batch [0-28]	Speed: 2423.58 samples/sec	cross-entropy=0.056067	Suprapolity_relations-accuracy=0.993534
2019-09-01 13:15:22,582 [INFO]  Epoch[14] Train-cross-entropy=0.084192
2019-09-01 13:15:22,584 [INFO]  Epoch[14] Train-Suprapolity_relations-accuracy=0.973558
2019-09-01 13:15:22,586 [INFO]  Epoch[14] Time cost=0.364
2019-09-01 13:15:22,591 [INFO]  Saved checkpoint to "model/Suprapolity_relations_imputer/model-0014.params"
2019-09-01 13:15:22,621 [INFO]  Epoch[14] Validation-cross-entropy=0.261584
2019-09-01 13:15:22,623 [INFO]  Epoch[14] Validation-Suprapolity_relations-accuracy=0.937500
2019-09-01 13:15:22,843 [INFO]  Epoch[15] Batch [0-28]	Speed: 2108.66 samples/sec	cross-entropy=0.053031	Suprapolity_relations-accuracy=0.991379
2019-09-01 13:15:23,017 [INFO]  Epoch[15] Train-cross-entropy=0.079792
2019-09-01 13:15:23,019 [INFO]  Epoch[15] Train-Suprapolity_relations-accuracy=0.973558
2019-09-01 13:15:23,021 [INFO]  Epoch[15] Time cost=0.396
2019-09-01 13:15:23,027 [INFO]  Saved checkpoint to "model/Suprapolity_relations_imputer/model-0015.params"
2019-09-01 13:15:23,058 [INFO]  Epoch[15] Validation-cross-entropy=0.273439
2019-09-01 13:15:23,060 [INFO]  Epoch[15] Validation-Suprapolity_relations-accuracy=0.947917
2019-09-01 13:15:23,255 [INFO]  Epoch[16] Batch [0-28]	Speed: 2415.28 samples/sec	cross-entropy=0.043985	Suprapolity_relations-accuracy=0.993534
2019-09-01 13:15:23,429 [INFO]  Epoch[16] Train-cross-entropy=0.079752
2019-09-01 13:15:23,431 [INFO]  Epoch[16] Train-Suprapolity_relations-accuracy=0.975962
2019-09-01 13:15:23,433 [INFO]  Epoch[16] Time cost=0.371
2019-09-01 13:15:23,439 [INFO]  Saved checkpoint to "model/Suprapolity_relations_imputer/model-0016.params"
2019-09-01 13:15:23,473 [INFO]  Epoch[16] Validation-cross-entropy=0.269004
2019-09-01 13:15:23,475 [INFO]  Epoch[16] Validation-Suprapolity_relations-accuracy=0.968750
2019-09-01 13:15:23,676 [INFO]  Epoch[17] Batch [0-28]	Speed: 2339.32 samples/sec	cross-entropy=0.038914	Suprapolity_relations-accuracy=0.997845
2019-09-01 13:15:23,871 [INFO]  Epoch[17] Train-cross-entropy=0.074247
2019-09-01 13:15:23,873 [INFO]  Epoch[17] Train-Suprapolity_relations-accuracy=0.978365
2019-09-01 13:15:23,874 [INFO]  Epoch[17] Time cost=0.398
2019-09-01 13:15:23,880 [INFO]  Saved checkpoint to "model/Suprapolity_relations_imputer/model-0017.params"
2019-09-01 13:15:23,913 [INFO]  Epoch[17] Validation-cross-entropy=0.262711
2019-09-01 13:15:23,915 [INFO]  Epoch[17] Validation-Suprapolity_relations-accuracy=0.958333
2019-09-01 13:15:24,118 [INFO]  Epoch[18] Batch [0-28]	Speed: 2330.49 samples/sec	cross-entropy=0.036751	Suprapolity_relations-accuracy=0.997845
2019-09-01 13:15:24,287 [INFO]  Epoch[18] Train-cross-entropy=0.071074
2019-09-01 13:15:24,289 [INFO]  Epoch[18] Train-Suprapolity_relations-accuracy=0.980769
2019-09-01 13:15:24,291 [INFO]  Epoch[18] Time cost=0.374
2019-09-01 13:15:24,296 [INFO]  Saved checkpoint to "model/Suprapolity_relations_imputer/model-0018.params"
2019-09-01 13:15:24,326 [INFO]  Epoch[18] Validation-cross-entropy=0.279835
2019-09-01 13:15:24,327 [INFO]  Epoch[18] Validation-Suprapolity_relations-accuracy=0.947917
2019-09-01 13:15:24,520 [INFO]  Epoch[19] Batch [0-28]	Speed: 2441.46 samples/sec	cross-entropy=0.034535	Suprapolity_relations-accuracy=0.997845
2019-09-01 13:15:24,689 [INFO]  Epoch[19] Train-cross-entropy=0.068223
2019-09-01 13:15:24,691 [INFO]  Epoch[19] Train-Suprapolity_relations-accuracy=0.978365
2019-09-01 13:15:24,693 [INFO]  Epoch[19] Time cost=0.364
2019-09-01 13:15:24,698 [INFO]  Saved checkpoint to "model/Suprapolity_relations_imputer/model-0019.params"
2019-09-01 13:15:24,728 [INFO]  No improvement detected for 5 epochs compared to 0.26158371816078824 last error obtained: 0.3060538476953904, stopping here
2019-09-01 13:15:24,730 [INFO]  
========== done (8.913797616958618 s) fit model
2019-09-01 13:15:26,695 [INFO]  CategoricalEncoder for column High_gods_(creator_gods)                                found only 91 occurrences of value 0
2019-09-01 13:15:26,697 [INFO]  CategoricalEncoder for column High_gods_(creator_gods)                                found only 72 occurrences of value active
2019-09-01 13:15:28,201 [INFO]  
========== start: fit model
2019-09-01 13:15:28,202 [WARNING]  Already bound, ignoring bind()
2019-09-01 13:15:28,330 [INFO]  Epoch[0] Batch [0-18]	Speed: 2482.13 samples/sec	cross-entropy=1.015183	High_gods_(creator_gods)-accuracy=0.618421
2019-09-01 13:15:28,431 [INFO]  Epoch[0] Train-cross-entropy=0.714250
2019-09-01 13:15:28,433 [INFO]  Epoch[0] Train-High_gods_(creator_gods)-accuracy=0.703125
2019-09-01 13:15:28,434 [INFO]  Epoch[0] Time cost=0.230
2019-09-01 13:15:28,439 [INFO]  Saved checkpoint to "model/High_gods_(creator_gods)_imputer/model-0000.params"
2019-09-01 13:15:28,464 [INFO]  Epoch[0] Validation-cross-entropy=0.571754
2019-09-01 13:15:28,466 [INFO]  Epoch[0] Validation-High_gods_(creator_gods)-accuracy=0.796875
2019-09-01 13:15:28,583 [INFO]  Epoch[1] Batch [0-18]	Speed: 2697.30 samples/sec	cross-entropy=0.484872	High_gods_(creator_gods)-accuracy=0.819079
2019-09-01 13:15:28,682 [INFO]  Epoch[1] Train-cross-entropy=0.356932
2019-09-01 13:15:28,684 [INFO]  Epoch[1] Train-High_gods_(creator_gods)-accuracy=0.898438
2019-09-01 13:15:28,686 [INFO]  Epoch[1] Time cost=0.217
2019-09-01 13:15:28,691 [INFO]  Saved checkpoint to "model/High_gods_(creator_gods)_imputer/model-0001.params"
2019-09-01 13:15:28,711 [INFO]  Epoch[1] Validation-cross-entropy=0.264232
2019-09-01 13:15:28,715 [INFO]  Epoch[1] Validation-High_gods_(creator_gods)-accuracy=0.953125
2019-09-01 13:15:28,837 [INFO]  Epoch[2] Batch [0-18]	Speed: 2658.17 samples/sec	cross-entropy=0.249781	High_gods_(creator_gods)-accuracy=0.927632
2019-09-01 13:15:28,947 [INFO]  Epoch[2] Train-cross-entropy=0.201409
2019-09-01 13:15:28,949 [INFO]  Epoch[2] Train-High_gods_(creator_gods)-accuracy=0.937500
2019-09-01 13:15:28,951 [INFO]  Epoch[2] Time cost=0.234
2019-09-01 13:15:28,956 [INFO]  Saved checkpoint to "model/High_gods_(creator_gods)_imputer/model-0002.params"
2019-09-01 13:15:28,976 [INFO]  Epoch[2] Validation-cross-entropy=0.141105
2019-09-01 13:15:28,979 [INFO]  Epoch[2] Validation-High_gods_(creator_gods)-accuracy=0.968750
2019-09-01 13:15:29,099 [INFO]  Epoch[3] Batch [0-18]	Speed: 2616.98 samples/sec	cross-entropy=0.142431	High_gods_(creator_gods)-accuracy=0.967105
2019-09-01 13:15:29,196 [INFO]  Epoch[3] Train-cross-entropy=0.119140
2019-09-01 13:15:29,198 [INFO]  Epoch[3] Train-High_gods_(creator_gods)-accuracy=0.964844
2019-09-01 13:15:29,199 [INFO]  Epoch[3] Time cost=0.217
2019-09-01 13:15:29,204 [INFO]  Saved checkpoint to "model/High_gods_(creator_gods)_imputer/model-0003.params"
2019-09-01 13:15:29,223 [INFO]  Epoch[3] Validation-cross-entropy=0.084893
2019-09-01 13:15:29,226 [INFO]  Epoch[3] Validation-High_gods_(creator_gods)-accuracy=0.968750
2019-09-01 13:15:29,346 [INFO]  Epoch[4] Batch [0-18]	Speed: 2643.94 samples/sec	cross-entropy=0.084455	High_gods_(creator_gods)-accuracy=0.980263
2019-09-01 13:15:29,445 [INFO]  Epoch[4] Train-cross-entropy=0.070716
2019-09-01 13:15:29,447 [INFO]  Epoch[4] Train-High_gods_(creator_gods)-accuracy=0.980469
2019-09-01 13:15:29,449 [INFO]  Epoch[4] Time cost=0.219
2019-09-01 13:15:29,454 [INFO]  Saved checkpoint to "model/High_gods_(creator_gods)_imputer/model-0004.params"
2019-09-01 13:15:29,474 [INFO]  Epoch[4] Validation-cross-entropy=0.064322
2019-09-01 13:15:29,476 [INFO]  Epoch[4] Validation-High_gods_(creator_gods)-accuracy=0.968750
2019-09-01 13:15:29,614 [INFO]  Epoch[5] Batch [0-18]	Speed: 2338.13 samples/sec	cross-entropy=0.047893	High_gods_(creator_gods)-accuracy=0.986842
2019-09-01 13:15:29,714 [INFO]  Epoch[5] Train-cross-entropy=0.042735
2019-09-01 13:15:29,716 [INFO]  Epoch[5] Train-High_gods_(creator_gods)-accuracy=0.988281
2019-09-01 13:15:29,718 [INFO]  Epoch[5] Time cost=0.238
2019-09-01 13:15:29,722 [INFO]  Saved checkpoint to "model/High_gods_(creator_gods)_imputer/model-0005.params"
2019-09-01 13:15:29,747 [INFO]  Epoch[5] Validation-cross-entropy=0.047747
2019-09-01 13:15:29,750 [INFO]  Epoch[5] Validation-High_gods_(creator_gods)-accuracy=0.984375
2019-09-01 13:15:29,911 [INFO]  Epoch[6] Batch [0-18]	Speed: 1901.45 samples/sec	cross-entropy=0.031439	High_gods_(creator_gods)-accuracy=0.993421
2019-09-01 13:15:30,034 [INFO]  Epoch[6] Train-cross-entropy=0.029512
2019-09-01 13:15:30,037 [INFO]  Epoch[6] Train-High_gods_(creator_gods)-accuracy=0.996094
2019-09-01 13:15:30,039 [INFO]  Epoch[6] Time cost=0.287
2019-09-01 13:15:30,045 [INFO]  Saved checkpoint to "model/High_gods_(creator_gods)_imputer/model-0006.params"
2019-09-01 13:15:30,070 [INFO]  Epoch[6] Validation-cross-entropy=0.035901
2019-09-01 13:15:30,072 [INFO]  Epoch[6] Validation-High_gods_(creator_gods)-accuracy=0.984375
2019-09-01 13:15:30,207 [INFO]  Epoch[7] Batch [0-18]	Speed: 2273.27 samples/sec	cross-entropy=0.021350	High_gods_(creator_gods)-accuracy=1.000000
2019-09-01 13:15:30,318 [INFO]  Epoch[7] Train-cross-entropy=0.022047
2019-09-01 13:15:30,321 [INFO]  Epoch[7] Train-High_gods_(creator_gods)-accuracy=1.000000
2019-09-01 13:15:30,323 [INFO]  Epoch[7] Time cost=0.249
2019-09-01 13:15:30,328 [INFO]  Saved checkpoint to "model/High_gods_(creator_gods)_imputer/model-0007.params"
2019-09-01 13:15:30,348 [INFO]  Epoch[7] Validation-cross-entropy=0.031703
2019-09-01 13:15:30,350 [INFO]  Epoch[7] Validation-High_gods_(creator_gods)-accuracy=0.984375
2019-09-01 13:15:30,467 [INFO]  Epoch[8] Batch [0-18]	Speed: 2682.76 samples/sec	cross-entropy=0.015251	High_gods_(creator_gods)-accuracy=1.000000
2019-09-01 13:15:30,563 [INFO]  Epoch[8] Train-cross-entropy=0.016820
2019-09-01 13:15:30,565 [INFO]  Epoch[8] Train-High_gods_(creator_gods)-accuracy=1.000000
2019-09-01 13:15:30,567 [INFO]  Epoch[8] Time cost=0.214
2019-09-01 13:15:30,572 [INFO]  Saved checkpoint to "model/High_gods_(creator_gods)_imputer/model-0008.params"
2019-09-01 13:15:30,592 [INFO]  Epoch[8] Validation-cross-entropy=0.028074
2019-09-01 13:15:30,595 [INFO]  Epoch[8] Validation-High_gods_(creator_gods)-accuracy=0.984375
2019-09-01 13:15:30,734 [INFO]  Epoch[9] Batch [0-18]	Speed: 2228.88 samples/sec	cross-entropy=0.011521	High_gods_(creator_gods)-accuracy=1.000000
2019-09-01 13:15:30,855 [INFO]  Epoch[9] Train-cross-entropy=0.013232
2019-09-01 13:15:30,857 [INFO]  Epoch[9] Train-High_gods_(creator_gods)-accuracy=1.000000
2019-09-01 13:15:30,858 [INFO]  Epoch[9] Time cost=0.261
2019-09-01 13:15:30,863 [INFO]  Saved checkpoint to "model/High_gods_(creator_gods)_imputer/model-0009.params"
2019-09-01 13:15:30,887 [INFO]  Epoch[9] Validation-cross-entropy=0.025662
2019-09-01 13:15:30,889 [INFO]  Epoch[9] Validation-High_gods_(creator_gods)-accuracy=0.984375
2019-09-01 13:15:31,018 [INFO]  Epoch[10] Batch [0-18]	Speed: 2397.61 samples/sec	cross-entropy=0.009102	High_gods_(creator_gods)-accuracy=1.000000
2019-09-01 13:15:31,114 [INFO]  Epoch[10] Train-cross-entropy=0.010602
2019-09-01 13:15:31,116 [INFO]  Epoch[10] Train-High_gods_(creator_gods)-accuracy=1.000000
2019-09-01 13:15:31,118 [INFO]  Epoch[10] Time cost=0.227
2019-09-01 13:15:31,123 [INFO]  Saved checkpoint to "model/High_gods_(creator_gods)_imputer/model-0010.params"
2019-09-01 13:15:31,164 [INFO]  Epoch[10] Validation-cross-entropy=0.024261
2019-09-01 13:15:31,168 [INFO]  Epoch[10] Validation-High_gods_(creator_gods)-accuracy=0.984375
2019-09-01 13:15:31,333 [INFO]  Epoch[11] Batch [0-18]	Speed: 1931.63 samples/sec	cross-entropy=0.007441	High_gods_(creator_gods)-accuracy=1.000000
2019-09-01 13:15:31,479 [INFO]  Epoch[11] Train-cross-entropy=0.008672
2019-09-01 13:15:31,482 [INFO]  Epoch[11] Train-High_gods_(creator_gods)-accuracy=1.000000
2019-09-01 13:15:31,485 [INFO]  Epoch[11] Time cost=0.312
2019-09-01 13:15:31,491 [INFO]  Saved checkpoint to "model/High_gods_(creator_gods)_imputer/model-0011.params"
2019-09-01 13:15:31,518 [INFO]  Epoch[11] Validation-cross-entropy=0.023098
2019-09-01 13:15:31,521 [INFO]  Epoch[11] Validation-High_gods_(creator_gods)-accuracy=0.984375
2019-09-01 13:15:31,751 [INFO]  Epoch[12] Batch [0-18]	Speed: 1338.89 samples/sec	cross-entropy=0.006164	High_gods_(creator_gods)-accuracy=1.000000
2019-09-01 13:15:31,886 [INFO]  Epoch[12] Train-cross-entropy=0.007221
2019-09-01 13:15:31,888 [INFO]  Epoch[12] Train-High_gods_(creator_gods)-accuracy=1.000000
2019-09-01 13:15:31,890 [INFO]  Epoch[12] Time cost=0.367
2019-09-01 13:15:31,898 [INFO]  Saved checkpoint to "model/High_gods_(creator_gods)_imputer/model-0012.params"
2019-09-01 13:15:31,921 [INFO]  Epoch[12] Validation-cross-entropy=0.022885
2019-09-01 13:15:31,924 [INFO]  Epoch[12] Validation-High_gods_(creator_gods)-accuracy=0.984375
2019-09-01 13:15:32,053 [INFO]  Epoch[13] Batch [0-18]	Speed: 2389.30 samples/sec	cross-entropy=0.005183	High_gods_(creator_gods)-accuracy=1.000000
2019-09-01 13:15:32,165 [INFO]  Epoch[13] Train-cross-entropy=0.006089
2019-09-01 13:15:32,167 [INFO]  Epoch[13] Train-High_gods_(creator_gods)-accuracy=1.000000
2019-09-01 13:15:32,169 [INFO]  Epoch[13] Time cost=0.243
2019-09-01 13:15:32,173 [INFO]  Saved checkpoint to "model/High_gods_(creator_gods)_imputer/model-0013.params"
2019-09-01 13:15:32,197 [INFO]  Epoch[13] Validation-cross-entropy=0.022051
2019-09-01 13:15:32,199 [INFO]  Epoch[13] Validation-High_gods_(creator_gods)-accuracy=0.984375
2019-09-01 13:15:32,318 [INFO]  Epoch[14] Batch [0-18]	Speed: 2623.73 samples/sec	cross-entropy=0.004425	High_gods_(creator_gods)-accuracy=1.000000
2019-09-01 13:15:32,413 [INFO]  Epoch[14] Train-cross-entropy=0.005200
2019-09-01 13:15:32,415 [INFO]  Epoch[14] Train-High_gods_(creator_gods)-accuracy=1.000000
2019-09-01 13:15:32,417 [INFO]  Epoch[14] Time cost=0.217
2019-09-01 13:15:32,422 [INFO]  Saved checkpoint to "model/High_gods_(creator_gods)_imputer/model-0014.params"
2019-09-01 13:15:32,443 [INFO]  Epoch[14] Validation-cross-entropy=0.021682
2019-09-01 13:15:32,446 [INFO]  Epoch[14] Validation-High_gods_(creator_gods)-accuracy=0.984375
2019-09-01 13:15:32,577 [INFO]  Epoch[15] Batch [0-18]	Speed: 2354.98 samples/sec	cross-entropy=0.003797	High_gods_(creator_gods)-accuracy=1.000000
2019-09-01 13:15:32,689 [INFO]  Epoch[15] Train-cross-entropy=0.004484
2019-09-01 13:15:32,692 [INFO]  Epoch[15] Train-High_gods_(creator_gods)-accuracy=1.000000
2019-09-01 13:15:32,694 [INFO]  Epoch[15] Time cost=0.246
2019-09-01 13:15:32,698 [INFO]  Saved checkpoint to "model/High_gods_(creator_gods)_imputer/model-0015.params"
2019-09-01 13:15:32,722 [INFO]  Epoch[15] Validation-cross-entropy=0.021657
2019-09-01 13:15:32,724 [INFO]  Epoch[15] Validation-High_gods_(creator_gods)-accuracy=0.984375
2019-09-01 13:15:32,855 [INFO]  Epoch[16] Batch [0-18]	Speed: 2348.51 samples/sec	cross-entropy=0.003314	High_gods_(creator_gods)-accuracy=1.000000
2019-09-01 13:15:32,955 [INFO]  Epoch[16] Train-cross-entropy=0.003915
2019-09-01 13:15:32,957 [INFO]  Epoch[16] Train-High_gods_(creator_gods)-accuracy=1.000000
2019-09-01 13:15:32,959 [INFO]  Epoch[16] Time cost=0.233
2019-09-01 13:15:32,964 [INFO]  Saved checkpoint to "model/High_gods_(creator_gods)_imputer/model-0016.params"
2019-09-01 13:15:32,984 [INFO]  Epoch[16] Validation-cross-entropy=0.021376
2019-09-01 13:15:32,987 [INFO]  Epoch[16] Validation-High_gods_(creator_gods)-accuracy=0.984375
2019-09-01 13:15:33,119 [INFO]  Epoch[17] Batch [0-18]	Speed: 2328.82 samples/sec	cross-entropy=0.002896	High_gods_(creator_gods)-accuracy=1.000000
2019-09-01 13:15:33,218 [INFO]  Epoch[17] Train-cross-entropy=0.003439
2019-09-01 13:15:33,219 [INFO]  Epoch[17] Train-High_gods_(creator_gods)-accuracy=1.000000
2019-09-01 13:15:33,221 [INFO]  Epoch[17] Time cost=0.232
2019-09-01 13:15:33,226 [INFO]  Saved checkpoint to "model/High_gods_(creator_gods)_imputer/model-0017.params"
2019-09-01 13:15:33,250 [INFO]  Epoch[17] Validation-cross-entropy=0.021284
2019-09-01 13:15:33,252 [INFO]  Epoch[17] Validation-High_gods_(creator_gods)-accuracy=0.984375
2019-09-01 13:15:33,379 [INFO]  Epoch[18] Batch [0-18]	Speed: 2448.97 samples/sec	cross-entropy=0.002564	High_gods_(creator_gods)-accuracy=1.000000
2019-09-01 13:15:33,475 [INFO]  Epoch[18] Train-cross-entropy=0.003058
2019-09-01 13:15:33,477 [INFO]  Epoch[18] Train-High_gods_(creator_gods)-accuracy=1.000000
2019-09-01 13:15:33,478 [INFO]  Epoch[18] Time cost=0.225
2019-09-01 13:15:33,483 [INFO]  Saved checkpoint to "model/High_gods_(creator_gods)_imputer/model-0018.params"
2019-09-01 13:15:33,502 [INFO]  Epoch[18] Validation-cross-entropy=0.020839
2019-09-01 13:15:33,504 [INFO]  Epoch[18] Validation-High_gods_(creator_gods)-accuracy=0.984375
2019-09-01 13:15:33,618 [INFO]  Epoch[19] Batch [0-18]	Speed: 2754.87 samples/sec	cross-entropy=0.002294	High_gods_(creator_gods)-accuracy=1.000000
2019-09-01 13:15:33,714 [INFO]  Epoch[19] Train-cross-entropy=0.002724
2019-09-01 13:15:33,716 [INFO]  Epoch[19] Train-High_gods_(creator_gods)-accuracy=1.000000
2019-09-01 13:15:33,717 [INFO]  Epoch[19] Time cost=0.210
2019-09-01 13:15:33,722 [INFO]  Saved checkpoint to "model/High_gods_(creator_gods)_imputer/model-0019.params"
2019-09-01 13:15:33,741 [INFO]  Epoch[19] Validation-cross-entropy=0.020951
2019-09-01 13:15:33,743 [INFO]  Epoch[19] Validation-High_gods_(creator_gods)-accuracy=0.984375
2019-09-01 13:15:33,859 [INFO]  Epoch[20] Batch [0-18]	Speed: 2689.39 samples/sec	cross-entropy=0.002054	High_gods_(creator_gods)-accuracy=1.000000
2019-09-01 13:15:33,968 [INFO]  Epoch[20] Train-cross-entropy=0.002442
2019-09-01 13:15:33,970 [INFO]  Epoch[20] Train-High_gods_(creator_gods)-accuracy=1.000000
2019-09-01 13:15:33,972 [INFO]  Epoch[20] Time cost=0.226
2019-09-01 13:15:33,977 [INFO]  Saved checkpoint to "model/High_gods_(creator_gods)_imputer/model-0020.params"
2019-09-01 13:15:33,997 [INFO]  Epoch[20] Validation-cross-entropy=0.020476
2019-09-01 13:15:34,000 [INFO]  Epoch[20] Validation-High_gods_(creator_gods)-accuracy=0.984375
2019-09-01 13:15:34,121 [INFO]  Epoch[21] Batch [0-18]	Speed: 2600.40 samples/sec	cross-entropy=0.001855	High_gods_(creator_gods)-accuracy=1.000000
2019-09-01 13:15:34,260 [INFO]  Epoch[21] Train-cross-entropy=0.002209
2019-09-01 13:15:34,263 [INFO]  Epoch[21] Train-High_gods_(creator_gods)-accuracy=1.000000
2019-09-01 13:15:34,266 [INFO]  Epoch[21] Time cost=0.263
2019-09-01 13:15:34,273 [INFO]  Saved checkpoint to "model/High_gods_(creator_gods)_imputer/model-0021.params"
2019-09-01 13:15:34,303 [INFO]  Epoch[21] Validation-cross-entropy=0.020691
2019-09-01 13:15:34,306 [INFO]  Epoch[21] Validation-High_gods_(creator_gods)-accuracy=0.984375
2019-09-01 13:15:34,456 [INFO]  Epoch[22] Batch [0-18]	Speed: 2054.25 samples/sec	cross-entropy=0.001679	High_gods_(creator_gods)-accuracy=1.000000
2019-09-01 13:15:34,576 [INFO]  Epoch[22] Train-cross-entropy=0.002002
2019-09-01 13:15:34,578 [INFO]  Epoch[22] Train-High_gods_(creator_gods)-accuracy=1.000000
2019-09-01 13:15:34,579 [INFO]  Epoch[22] Time cost=0.271
2019-09-01 13:15:34,586 [INFO]  Saved checkpoint to "model/High_gods_(creator_gods)_imputer/model-0022.params"
2019-09-01 13:15:34,606 [INFO]  Epoch[22] Validation-cross-entropy=0.020658
2019-09-01 13:15:34,608 [INFO]  Epoch[22] Validation-High_gods_(creator_gods)-accuracy=0.984375
2019-09-01 13:15:34,727 [INFO]  Epoch[23] Batch [0-18]	Speed: 2621.39 samples/sec	cross-entropy=0.001530	High_gods_(creator_gods)-accuracy=1.000000
2019-09-01 13:15:34,831 [INFO]  Epoch[23] Train-cross-entropy=0.001818
2019-09-01 13:15:34,833 [INFO]  Epoch[23] Train-High_gods_(creator_gods)-accuracy=1.000000
2019-09-01 13:15:34,835 [INFO]  Epoch[23] Time cost=0.226
2019-09-01 13:15:34,841 [INFO]  Saved checkpoint to "model/High_gods_(creator_gods)_imputer/model-0023.params"
2019-09-01 13:15:34,860 [INFO]  Epoch[23] Validation-cross-entropy=0.020585
2019-09-01 13:15:34,863 [INFO]  Epoch[23] Validation-High_gods_(creator_gods)-accuracy=0.984375
2019-09-01 13:15:34,981 [INFO]  Epoch[24] Batch [0-18]	Speed: 2642.84 samples/sec	cross-entropy=0.001399	High_gods_(creator_gods)-accuracy=1.000000
2019-09-01 13:15:35,081 [INFO]  Epoch[24] Train-cross-entropy=0.001665
2019-09-01 13:15:35,084 [INFO]  Epoch[24] Train-High_gods_(creator_gods)-accuracy=1.000000
2019-09-01 13:15:35,086 [INFO]  Epoch[24] Time cost=0.221
2019-09-01 13:15:35,092 [INFO]  Saved checkpoint to "model/High_gods_(creator_gods)_imputer/model-0024.params"
2019-09-01 13:15:35,118 [INFO]  Epoch[24] Validation-cross-entropy=0.020690
2019-09-01 13:15:35,120 [INFO]  Epoch[24] Validation-High_gods_(creator_gods)-accuracy=0.984375
2019-09-01 13:15:35,268 [INFO]  Epoch[25] Batch [0-18]	Speed: 2084.49 samples/sec	cross-entropy=0.001282	High_gods_(creator_gods)-accuracy=1.000000
2019-09-01 13:15:35,388 [INFO]  Epoch[25] Train-cross-entropy=0.001527
2019-09-01 13:15:35,390 [INFO]  Epoch[25] Train-High_gods_(creator_gods)-accuracy=1.000000
2019-09-01 13:15:35,391 [INFO]  Epoch[25] Time cost=0.269
2019-09-01 13:15:35,396 [INFO]  Saved checkpoint to "model/High_gods_(creator_gods)_imputer/model-0025.params"
2019-09-01 13:15:35,422 [INFO]  No improvement detected for 5 epochs compared to 0.0204756903112866 last error obtained: 0.020482349151279777, stopping here
2019-09-01 13:15:35,424 [INFO]  
========== done (7.22340989112854 s) fit model
2019-09-01 13:15:40,209 [INFO]  
========== start: fit model
2019-09-01 13:15:40,211 [WARNING]  Already bound, ignoring bind()
2019-09-01 13:15:40,293 [INFO]  Epoch[0] Batch [0-15]	Speed: 3235.04 samples/sec	cross-entropy=14.072037	Supernatural_enforcement_of_fairness-accuracy=0.000000
2019-09-01 13:15:40,363 [INFO]  Epoch[0] Train-cross-entropy=8.607778
2019-09-01 13:15:40,365 [INFO]  Epoch[0] Train-Supernatural_enforcement_of_fairness-accuracy=0.000000
2019-09-01 13:15:40,366 [INFO]  Epoch[0] Time cost=0.153
2019-09-01 13:15:40,370 [INFO]  Saved checkpoint to "model/Supernatural_enforcement_of_fairness_imputer/model-0000.params"
2019-09-01 13:15:40,390 [INFO]  Epoch[0] Validation-cross-entropy=6.623124
2019-09-01 13:15:40,395 [INFO]  Epoch[0] Validation-Supernatural_enforcement_of_fairness-accuracy=0.000000
2019-09-01 13:15:40,484 [INFO]  Epoch[1] Batch [0-15]	Speed: 2947.90 samples/sec	cross-entropy=6.416653	Supernatural_enforcement_of_fairness-accuracy=0.000000
2019-09-01 13:15:40,552 [INFO]  Epoch[1] Train-cross-entropy=4.421199
2019-09-01 13:15:40,553 [INFO]  Epoch[1] Train-Supernatural_enforcement_of_fairness-accuracy=0.000000
2019-09-01 13:15:40,555 [INFO]  Epoch[1] Time cost=0.158
2019-09-01 13:15:40,559 [INFO]  Saved checkpoint to "model/Supernatural_enforcement_of_fairness_imputer/model-0001.params"
2019-09-01 13:15:40,576 [INFO]  Epoch[1] Validation-cross-entropy=4.557128
2019-09-01 13:15:40,578 [INFO]  Epoch[1] Validation-Supernatural_enforcement_of_fairness-accuracy=0.000000
2019-09-01 13:15:40,662 [INFO]  Epoch[2] Batch [0-15]	Speed: 3105.43 samples/sec	cross-entropy=3.248348	Supernatural_enforcement_of_fairness-accuracy=0.000000
2019-09-01 13:15:40,736 [INFO]  Epoch[2] Train-cross-entropy=2.450907
2019-09-01 13:15:40,738 [INFO]  Epoch[2] Train-Supernatural_enforcement_of_fairness-accuracy=0.000000
2019-09-01 13:15:40,740 [INFO]  Epoch[2] Time cost=0.161
2019-09-01 13:15:40,743 [INFO]  Saved checkpoint to "model/Supernatural_enforcement_of_fairness_imputer/model-0002.params"
2019-09-01 13:15:40,761 [INFO]  Epoch[2] Validation-cross-entropy=3.892226
2019-09-01 13:15:40,763 [INFO]  Epoch[2] Validation-Supernatural_enforcement_of_fairness-accuracy=0.000000
2019-09-01 13:15:40,848 [INFO]  Epoch[3] Batch [0-15]	Speed: 3233.60 samples/sec	cross-entropy=2.056909	Supernatural_enforcement_of_fairness-accuracy=0.000000
2019-09-01 13:15:40,915 [INFO]  Epoch[3] Train-cross-entropy=1.522224
2019-09-01 13:15:40,917 [INFO]  Epoch[3] Train-Supernatural_enforcement_of_fairness-accuracy=0.000000
2019-09-01 13:15:40,919 [INFO]  Epoch[3] Time cost=0.153
2019-09-01 13:15:40,923 [INFO]  Saved checkpoint to "model/Supernatural_enforcement_of_fairness_imputer/model-0003.params"
2019-09-01 13:15:40,942 [INFO]  Epoch[3] Validation-cross-entropy=3.328647
2019-09-01 13:15:40,945 [INFO]  Epoch[3] Validation-Supernatural_enforcement_of_fairness-accuracy=0.000000
2019-09-01 13:15:41,032 [INFO]  Epoch[4] Batch [0-15]	Speed: 3119.02 samples/sec	cross-entropy=1.159318	Supernatural_enforcement_of_fairness-accuracy=0.000000
2019-09-01 13:15:41,115 [INFO]  Epoch[4] Train-cross-entropy=0.994838
2019-09-01 13:15:41,117 [INFO]  Epoch[4] Train-Supernatural_enforcement_of_fairness-accuracy=0.000000
2019-09-01 13:15:41,119 [INFO]  Epoch[4] Time cost=0.170
2019-09-01 13:15:41,123 [INFO]  Saved checkpoint to "model/Supernatural_enforcement_of_fairness_imputer/model-0004.params"
2019-09-01 13:15:41,142 [INFO]  Epoch[4] Validation-cross-entropy=3.039318
2019-09-01 13:15:41,144 [INFO]  Epoch[4] Validation-Supernatural_enforcement_of_fairness-accuracy=0.000000
2019-09-01 13:15:41,238 [INFO]  Epoch[5] Batch [0-15]	Speed: 2854.15 samples/sec	cross-entropy=0.845160	Supernatural_enforcement_of_fairness-accuracy=0.000000
2019-09-01 13:15:41,306 [INFO]  Epoch[5] Train-cross-entropy=0.995984
2019-09-01 13:15:41,308 [INFO]  Epoch[5] Train-Supernatural_enforcement_of_fairness-accuracy=0.000000
2019-09-01 13:15:41,310 [INFO]  Epoch[5] Time cost=0.161
2019-09-01 13:15:41,313 [INFO]  Saved checkpoint to "model/Supernatural_enforcement_of_fairness_imputer/model-0005.params"
2019-09-01 13:15:41,330 [INFO]  Epoch[5] Validation-cross-entropy=3.045913
2019-09-01 13:15:41,333 [INFO]  Epoch[5] Validation-Supernatural_enforcement_of_fairness-accuracy=0.000000
2019-09-01 13:15:41,420 [INFO]  Epoch[6] Batch [0-15]	Speed: 3111.38 samples/sec	cross-entropy=0.654777	Supernatural_enforcement_of_fairness-accuracy=0.000000
2019-09-01 13:15:41,488 [INFO]  Epoch[6] Train-cross-entropy=0.659469
2019-09-01 13:15:41,490 [INFO]  Epoch[6] Train-Supernatural_enforcement_of_fairness-accuracy=0.000000
2019-09-01 13:15:41,492 [INFO]  Epoch[6] Time cost=0.156
2019-09-01 13:15:41,496 [INFO]  Saved checkpoint to "model/Supernatural_enforcement_of_fairness_imputer/model-0006.params"
2019-09-01 13:15:41,515 [INFO]  Epoch[6] Validation-cross-entropy=3.322185
2019-09-01 13:15:41,519 [INFO]  Epoch[6] Validation-Supernatural_enforcement_of_fairness-accuracy=0.000000
2019-09-01 13:15:41,677 [INFO]  Epoch[7] Batch [0-15]	Speed: 1644.24 samples/sec	cross-entropy=0.547985	Supernatural_enforcement_of_fairness-accuracy=0.000000
2019-09-01 13:15:41,828 [INFO]  Epoch[7] Train-cross-entropy=0.436224
2019-09-01 13:15:41,832 [INFO]  Epoch[7] Train-Supernatural_enforcement_of_fairness-accuracy=0.000000
2019-09-01 13:15:41,835 [INFO]  Epoch[7] Time cost=0.313
2019-09-01 13:15:41,844 [INFO]  Saved checkpoint to "model/Supernatural_enforcement_of_fairness_imputer/model-0007.params"
2019-09-01 13:15:41,880 [INFO]  Epoch[7] Validation-cross-entropy=3.040692
2019-09-01 13:15:41,885 [INFO]  Epoch[7] Validation-Supernatural_enforcement_of_fairness-accuracy=0.000000
2019-09-01 13:15:42,007 [INFO]  Epoch[8] Batch [0-15]	Speed: 2267.89 samples/sec	cross-entropy=0.479142	Supernatural_enforcement_of_fairness-accuracy=0.000000
2019-09-01 13:15:42,097 [INFO]  Epoch[8] Train-cross-entropy=0.356044
2019-09-01 13:15:42,099 [INFO]  Epoch[8] Train-Supernatural_enforcement_of_fairness-accuracy=0.000000
2019-09-01 13:15:42,101 [INFO]  Epoch[8] Time cost=0.213
2019-09-01 13:15:42,105 [INFO]  Saved checkpoint to "model/Supernatural_enforcement_of_fairness_imputer/model-0008.params"
2019-09-01 13:15:42,127 [INFO]  Epoch[8] Validation-cross-entropy=3.712231
2019-09-01 13:15:42,130 [INFO]  Epoch[8] Validation-Supernatural_enforcement_of_fairness-accuracy=0.000000
2019-09-01 13:15:42,230 [INFO]  Epoch[9] Batch [0-15]	Speed: 2593.22 samples/sec	cross-entropy=0.388861	Supernatural_enforcement_of_fairness-accuracy=0.000000
2019-09-01 13:15:42,313 [INFO]  Epoch[9] Train-cross-entropy=0.381348
2019-09-01 13:15:42,315 [INFO]  Epoch[9] Train-Supernatural_enforcement_of_fairness-accuracy=0.000000
2019-09-01 13:15:42,317 [INFO]  Epoch[9] Time cost=0.185
2019-09-01 13:15:42,321 [INFO]  Saved checkpoint to "model/Supernatural_enforcement_of_fairness_imputer/model-0009.params"
2019-09-01 13:15:42,340 [INFO]  No improvement detected for 5 epochs compared to 3.0393176525831223 last error obtained: 3.2380738519132137, stopping here
2019-09-01 13:15:42,342 [INFO]  
========== done (2.1329329013824463 s) fit model
2019-09-01 13:15:48,396 [INFO]  
========== start: fit model
2019-09-01 13:15:48,399 [WARNING]  Already bound, ignoring bind()
2019-09-01 13:15:48,542 [INFO]  Epoch[0] Batch [0-15]	Speed: 1904.98 samples/sec	cross-entropy=12.494025	Supernatural_enforcement_of_human_reciprocity-accuracy=0.000000
2019-09-01 13:15:48,622 [INFO]  Epoch[0] Train-cross-entropy=8.853847
2019-09-01 13:15:48,624 [INFO]  Epoch[0] Train-Supernatural_enforcement_of_human_reciprocity-accuracy=0.000000
2019-09-01 13:15:48,626 [INFO]  Epoch[0] Time cost=0.224
2019-09-01 13:15:48,631 [INFO]  Saved checkpoint to "model/Supernatural_enforcement_of_human_reciprocity_imputer/model-0000.params"
2019-09-01 13:15:48,658 [INFO]  Epoch[0] Validation-cross-entropy=4.374308
2019-09-01 13:15:48,661 [INFO]  Epoch[0] Validation-Supernatural_enforcement_of_human_reciprocity-accuracy=0.000000
2019-09-01 13:15:48,750 [INFO]  Epoch[1] Batch [0-15]	Speed: 2964.38 samples/sec	cross-entropy=5.207904	Supernatural_enforcement_of_human_reciprocity-accuracy=0.000000
2019-09-01 13:15:48,833 [INFO]  Epoch[1] Train-cross-entropy=4.104868
2019-09-01 13:15:48,836 [INFO]  Epoch[1] Train-Supernatural_enforcement_of_human_reciprocity-accuracy=0.000000
2019-09-01 13:15:48,838 [INFO]  Epoch[1] Time cost=0.176
2019-09-01 13:15:48,844 [INFO]  Saved checkpoint to "model/Supernatural_enforcement_of_human_reciprocity_imputer/model-0001.params"
2019-09-01 13:15:48,897 [INFO]  Epoch[1] Validation-cross-entropy=2.590076
2019-09-01 13:15:48,901 [INFO]  Epoch[1] Validation-Supernatural_enforcement_of_human_reciprocity-accuracy=0.000000
2019-09-01 13:15:49,026 [INFO]  Epoch[2] Batch [0-15]	Speed: 2236.52 samples/sec	cross-entropy=2.395844	Supernatural_enforcement_of_human_reciprocity-accuracy=0.000000
2019-09-01 13:15:49,138 [INFO]  Epoch[2] Train-cross-entropy=2.898474
2019-09-01 13:15:49,144 [INFO]  Epoch[2] Train-Supernatural_enforcement_of_human_reciprocity-accuracy=0.000000
2019-09-01 13:15:49,147 [INFO]  Epoch[2] Time cost=0.241
2019-09-01 13:15:49,154 [INFO]  Saved checkpoint to "model/Supernatural_enforcement_of_human_reciprocity_imputer/model-0002.params"
2019-09-01 13:15:49,184 [INFO]  Epoch[2] Validation-cross-entropy=1.224346
2019-09-01 13:15:49,193 [INFO]  Epoch[2] Validation-Supernatural_enforcement_of_human_reciprocity-accuracy=0.000000
2019-09-01 13:15:49,336 [INFO]  Epoch[3] Batch [0-15]	Speed: 1762.99 samples/sec	cross-entropy=1.264168	Supernatural_enforcement_of_human_reciprocity-accuracy=0.000000
2019-09-01 13:15:49,477 [INFO]  Epoch[3] Train-cross-entropy=1.867518
2019-09-01 13:15:49,479 [INFO]  Epoch[3] Train-Supernatural_enforcement_of_human_reciprocity-accuracy=0.000000
2019-09-01 13:15:49,481 [INFO]  Epoch[3] Time cost=0.286
2019-09-01 13:15:49,486 [INFO]  Saved checkpoint to "model/Supernatural_enforcement_of_human_reciprocity_imputer/model-0003.params"
2019-09-01 13:15:49,521 [INFO]  Epoch[3] Validation-cross-entropy=1.444725
2019-09-01 13:15:49,524 [INFO]  Epoch[3] Validation-Supernatural_enforcement_of_human_reciprocity-accuracy=0.000000
2019-09-01 13:15:49,694 [INFO]  Epoch[4] Batch [0-15]	Speed: 1553.34 samples/sec	cross-entropy=1.102971	Supernatural_enforcement_of_human_reciprocity-accuracy=0.000000
2019-09-01 13:15:49,788 [INFO]  Epoch[4] Train-cross-entropy=0.942042
2019-09-01 13:15:49,790 [INFO]  Epoch[4] Train-Supernatural_enforcement_of_human_reciprocity-accuracy=0.000000
2019-09-01 13:15:49,792 [INFO]  Epoch[4] Time cost=0.264
2019-09-01 13:15:49,798 [INFO]  Saved checkpoint to "model/Supernatural_enforcement_of_human_reciprocity_imputer/model-0004.params"
2019-09-01 13:15:49,820 [INFO]  Epoch[4] Validation-cross-entropy=0.692633
2019-09-01 13:15:49,823 [INFO]  Epoch[4] Validation-Supernatural_enforcement_of_human_reciprocity-accuracy=0.000000
2019-09-01 13:15:49,932 [INFO]  Epoch[5] Batch [0-15]	Speed: 2401.83 samples/sec	cross-entropy=0.624856	Supernatural_enforcement_of_human_reciprocity-accuracy=0.000000
2019-09-01 13:15:50,029 [INFO]  Epoch[5] Train-cross-entropy=0.608918
2019-09-01 13:15:50,033 [INFO]  Epoch[5] Train-Supernatural_enforcement_of_human_reciprocity-accuracy=0.000000
2019-09-01 13:15:50,036 [INFO]  Epoch[5] Time cost=0.211
2019-09-01 13:15:50,040 [INFO]  Saved checkpoint to "model/Supernatural_enforcement_of_human_reciprocity_imputer/model-0005.params"
2019-09-01 13:15:50,062 [INFO]  Epoch[5] Validation-cross-entropy=0.457296
2019-09-01 13:15:50,064 [INFO]  Epoch[5] Validation-Supernatural_enforcement_of_human_reciprocity-accuracy=0.000000
2019-09-01 13:15:50,174 [INFO]  Epoch[6] Batch [0-15]	Speed: 2386.03 samples/sec	cross-entropy=0.400234	Supernatural_enforcement_of_human_reciprocity-accuracy=0.000000
2019-09-01 13:15:50,308 [INFO]  Epoch[6] Train-cross-entropy=0.614832
2019-09-01 13:15:50,312 [INFO]  Epoch[6] Train-Supernatural_enforcement_of_human_reciprocity-accuracy=0.000000
2019-09-01 13:15:50,315 [INFO]  Epoch[6] Time cost=0.248
2019-09-01 13:15:50,322 [INFO]  Saved checkpoint to "model/Supernatural_enforcement_of_human_reciprocity_imputer/model-0006.params"
2019-09-01 13:15:50,361 [INFO]  Epoch[6] Validation-cross-entropy=0.398461
2019-09-01 13:15:50,363 [INFO]  Epoch[6] Validation-Supernatural_enforcement_of_human_reciprocity-accuracy=0.000000
2019-09-01 13:15:50,487 [INFO]  Epoch[7] Batch [0-15]	Speed: 2246.63 samples/sec	cross-entropy=0.324582	Supernatural_enforcement_of_human_reciprocity-accuracy=0.000000
2019-09-01 13:15:50,601 [INFO]  Epoch[7] Train-cross-entropy=0.575063
2019-09-01 13:15:50,604 [INFO]  Epoch[7] Train-Supernatural_enforcement_of_human_reciprocity-accuracy=0.000000
2019-09-01 13:15:50,605 [INFO]  Epoch[7] Time cost=0.240
2019-09-01 13:15:50,610 [INFO]  Saved checkpoint to "model/Supernatural_enforcement_of_human_reciprocity_imputer/model-0007.params"
2019-09-01 13:15:50,641 [INFO]  Epoch[7] Validation-cross-entropy=0.568325
2019-09-01 13:15:50,644 [INFO]  Epoch[7] Validation-Supernatural_enforcement_of_human_reciprocity-accuracy=0.000000
2019-09-01 13:15:50,747 [INFO]  Epoch[8] Batch [0-15]	Speed: 2591.89 samples/sec	cross-entropy=0.407087	Supernatural_enforcement_of_human_reciprocity-accuracy=0.000000
2019-09-01 13:15:50,845 [INFO]  Epoch[8] Train-cross-entropy=0.405480
2019-09-01 13:15:50,847 [INFO]  Epoch[8] Train-Supernatural_enforcement_of_human_reciprocity-accuracy=0.000000
2019-09-01 13:15:50,849 [INFO]  Epoch[8] Time cost=0.201
2019-09-01 13:15:50,852 [INFO]  Saved checkpoint to "model/Supernatural_enforcement_of_human_reciprocity_imputer/model-0008.params"
2019-09-01 13:15:50,876 [INFO]  Epoch[8] Validation-cross-entropy=0.455730
2019-09-01 13:15:50,878 [INFO]  Epoch[8] Validation-Supernatural_enforcement_of_human_reciprocity-accuracy=0.000000
2019-09-01 13:15:50,982 [INFO]  Epoch[9] Batch [0-15]	Speed: 2497.58 samples/sec	cross-entropy=0.321276	Supernatural_enforcement_of_human_reciprocity-accuracy=0.000000
2019-09-01 13:15:51,053 [INFO]  Epoch[9] Train-cross-entropy=0.238787
2019-09-01 13:15:51,055 [INFO]  Epoch[9] Train-Supernatural_enforcement_of_human_reciprocity-accuracy=0.000000
2019-09-01 13:15:51,057 [INFO]  Epoch[9] Time cost=0.177
2019-09-01 13:15:51,061 [INFO]  Saved checkpoint to "model/Supernatural_enforcement_of_human_reciprocity_imputer/model-0009.params"
2019-09-01 13:15:51,087 [INFO]  Epoch[9] Validation-cross-entropy=0.432111
2019-09-01 13:15:51,089 [INFO]  Epoch[9] Validation-Supernatural_enforcement_of_human_reciprocity-accuracy=0.000000
2019-09-01 13:15:51,197 [INFO]  Epoch[10] Batch [0-15]	Speed: 2428.07 samples/sec	cross-entropy=0.281664	Supernatural_enforcement_of_human_reciprocity-accuracy=0.000000
2019-09-01 13:15:51,267 [INFO]  Epoch[10] Train-cross-entropy=0.172340
2019-09-01 13:15:51,270 [INFO]  Epoch[10] Train-Supernatural_enforcement_of_human_reciprocity-accuracy=0.000000
2019-09-01 13:15:51,272 [INFO]  Epoch[10] Time cost=0.180
2019-09-01 13:15:51,276 [INFO]  Saved checkpoint to "model/Supernatural_enforcement_of_human_reciprocity_imputer/model-0010.params"
2019-09-01 13:15:51,294 [INFO]  Epoch[10] Validation-cross-entropy=0.264254
2019-09-01 13:15:51,296 [INFO]  Epoch[10] Validation-Supernatural_enforcement_of_human_reciprocity-accuracy=0.000000
2019-09-01 13:15:51,390 [INFO]  Epoch[11] Batch [0-15]	Speed: 2956.93 samples/sec	cross-entropy=0.166439	Supernatural_enforcement_of_human_reciprocity-accuracy=0.000000
2019-09-01 13:15:51,511 [INFO]  Epoch[11] Train-cross-entropy=0.101162
2019-09-01 13:15:51,513 [INFO]  Epoch[11] Train-Supernatural_enforcement_of_human_reciprocity-accuracy=0.000000
2019-09-01 13:15:51,520 [INFO]  Epoch[11] Time cost=0.221
2019-09-01 13:15:51,526 [INFO]  Saved checkpoint to "model/Supernatural_enforcement_of_human_reciprocity_imputer/model-0011.params"
2019-09-01 13:15:51,567 [INFO]  Epoch[11] Validation-cross-entropy=0.250918
2019-09-01 13:15:51,571 [INFO]  Epoch[11] Validation-Supernatural_enforcement_of_human_reciprocity-accuracy=0.000000
2019-09-01 13:15:51,714 [INFO]  Epoch[12] Batch [0-15]	Speed: 1869.91 samples/sec	cross-entropy=0.150279	Supernatural_enforcement_of_human_reciprocity-accuracy=0.000000
2019-09-01 13:15:51,794 [INFO]  Epoch[12] Train-cross-entropy=0.086124
2019-09-01 13:15:51,796 [INFO]  Epoch[12] Train-Supernatural_enforcement_of_human_reciprocity-accuracy=0.000000
2019-09-01 13:15:51,797 [INFO]  Epoch[12] Time cost=0.224
2019-09-01 13:15:51,801 [INFO]  Saved checkpoint to "model/Supernatural_enforcement_of_human_reciprocity_imputer/model-0012.params"
2019-09-01 13:15:51,821 [INFO]  Epoch[12] Validation-cross-entropy=0.200808
2019-09-01 13:15:51,824 [INFO]  Epoch[12] Validation-Supernatural_enforcement_of_human_reciprocity-accuracy=0.000000
2019-09-01 13:15:51,908 [INFO]  Epoch[13] Batch [0-15]	Speed: 3161.87 samples/sec	cross-entropy=0.105069	Supernatural_enforcement_of_human_reciprocity-accuracy=0.000000
2019-09-01 13:15:51,978 [INFO]  Epoch[13] Train-cross-entropy=0.070811
2019-09-01 13:15:51,980 [INFO]  Epoch[13] Train-Supernatural_enforcement_of_human_reciprocity-accuracy=0.000000
2019-09-01 13:15:51,982 [INFO]  Epoch[13] Time cost=0.155
2019-09-01 13:15:51,985 [INFO]  Saved checkpoint to "model/Supernatural_enforcement_of_human_reciprocity_imputer/model-0013.params"
2019-09-01 13:15:52,003 [INFO]  Epoch[13] Validation-cross-entropy=0.275238
2019-09-01 13:15:52,004 [INFO]  Epoch[13] Validation-Supernatural_enforcement_of_human_reciprocity-accuracy=0.000000
2019-09-01 13:15:52,094 [INFO]  Epoch[14] Batch [0-15]	Speed: 3025.93 samples/sec	cross-entropy=0.149368	Supernatural_enforcement_of_human_reciprocity-accuracy=0.000000
2019-09-01 13:15:52,164 [INFO]  Epoch[14] Train-cross-entropy=0.072909
2019-09-01 13:15:52,165 [INFO]  Epoch[14] Train-Supernatural_enforcement_of_human_reciprocity-accuracy=0.000000
2019-09-01 13:15:52,167 [INFO]  Epoch[14] Time cost=0.161
2019-09-01 13:15:52,171 [INFO]  Saved checkpoint to "model/Supernatural_enforcement_of_human_reciprocity_imputer/model-0014.params"
2019-09-01 13:15:52,188 [INFO]  Epoch[14] Validation-cross-entropy=0.229542
2019-09-01 13:15:52,191 [INFO]  Epoch[14] Validation-Supernatural_enforcement_of_human_reciprocity-accuracy=0.000000
2019-09-01 13:15:52,274 [INFO]  Epoch[15] Batch [0-15]	Speed: 3204.75 samples/sec	cross-entropy=0.117161	Supernatural_enforcement_of_human_reciprocity-accuracy=0.000000
2019-09-01 13:15:52,344 [INFO]  Epoch[15] Train-cross-entropy=0.075305
2019-09-01 13:15:52,346 [INFO]  Epoch[15] Train-Supernatural_enforcement_of_human_reciprocity-accuracy=0.000000
2019-09-01 13:15:52,348 [INFO]  Epoch[15] Time cost=0.154
2019-09-01 13:15:52,351 [INFO]  Saved checkpoint to "model/Supernatural_enforcement_of_human_reciprocity_imputer/model-0015.params"
2019-09-01 13:15:52,369 [INFO]  Epoch[15] Validation-cross-entropy=0.294739
2019-09-01 13:15:52,371 [INFO]  Epoch[15] Validation-Supernatural_enforcement_of_human_reciprocity-accuracy=0.000000
2019-09-01 13:15:52,453 [INFO]  Epoch[16] Batch [0-15]	Speed: 3279.04 samples/sec	cross-entropy=0.143574	Supernatural_enforcement_of_human_reciprocity-accuracy=0.000000
2019-09-01 13:15:52,523 [INFO]  Epoch[16] Train-cross-entropy=0.071918
2019-09-01 13:15:52,525 [INFO]  Epoch[16] Train-Supernatural_enforcement_of_human_reciprocity-accuracy=0.000000
2019-09-01 13:15:52,527 [INFO]  Epoch[16] Time cost=0.154
2019-09-01 13:15:52,531 [INFO]  Saved checkpoint to "model/Supernatural_enforcement_of_human_reciprocity_imputer/model-0016.params"
2019-09-01 13:15:52,551 [INFO]  Epoch[16] Validation-cross-entropy=0.228305
2019-09-01 13:15:52,554 [INFO]  Epoch[16] Validation-Supernatural_enforcement_of_human_reciprocity-accuracy=0.000000
2019-09-01 13:15:52,639 [INFO]  Epoch[17] Batch [0-15]	Speed: 3097.77 samples/sec	cross-entropy=0.106110	Supernatural_enforcement_of_human_reciprocity-accuracy=0.000000
2019-09-01 13:15:52,729 [INFO]  Epoch[17] Train-cross-entropy=0.079413
2019-09-01 13:15:52,731 [INFO]  Epoch[17] Train-Supernatural_enforcement_of_human_reciprocity-accuracy=0.000000
2019-09-01 13:15:52,733 [INFO]  Epoch[17] Time cost=0.177
2019-09-01 13:15:52,736 [INFO]  Saved checkpoint to "model/Supernatural_enforcement_of_human_reciprocity_imputer/model-0017.params"
2019-09-01 13:15:52,755 [INFO]  No improvement detected for 5 epochs compared to 0.2008077388163656 last error obtained: 0.38818269595503807, stopping here
2019-09-01 13:15:52,757 [INFO]  
========== done (4.3606116771698 s) fit model
2019-09-01 13:15:57,193 [INFO]  
========== start: fit model
2019-09-01 13:15:57,195 [WARNING]  Already bound, ignoring bind()
2019-09-01 13:15:57,258 [INFO]  Epoch[0] Batch [0-11]	Speed: 3191.98 samples/sec	cross-entropy=13.826732	Supernatural_enforcement_of_ingroup_loyalty-accuracy=0.000000
2019-09-01 13:15:57,311 [INFO]  Epoch[0] Train-cross-entropy=10.099517
2019-09-01 13:15:57,313 [INFO]  Epoch[0] Train-Supernatural_enforcement_of_ingroup_loyalty-accuracy=0.000000
2019-09-01 13:15:57,315 [INFO]  Epoch[0] Time cost=0.117
2019-09-01 13:15:57,319 [INFO]  Saved checkpoint to "model/Supernatural_enforcement_of_ingroup_loyalty_imputer/model-0000.params"
2019-09-01 13:15:57,333 [INFO]  Epoch[0] Validation-cross-entropy=10.963243
2019-09-01 13:15:57,336 [INFO]  Epoch[0] Validation-Supernatural_enforcement_of_ingroup_loyalty-accuracy=0.000000
2019-09-01 13:15:57,401 [INFO]  Epoch[1] Batch [0-11]	Speed: 3119.17 samples/sec	cross-entropy=5.442913	Supernatural_enforcement_of_ingroup_loyalty-accuracy=0.000000
2019-09-01 13:15:57,453 [INFO]  Epoch[1] Train-cross-entropy=3.483315
2019-09-01 13:15:57,455 [INFO]  Epoch[1] Train-Supernatural_enforcement_of_ingroup_loyalty-accuracy=0.000000
2019-09-01 13:15:57,457 [INFO]  Epoch[1] Time cost=0.119
2019-09-01 13:15:57,461 [INFO]  Saved checkpoint to "model/Supernatural_enforcement_of_ingroup_loyalty_imputer/model-0001.params"
2019-09-01 13:15:57,476 [INFO]  Epoch[1] Validation-cross-entropy=4.610772
2019-09-01 13:15:57,478 [INFO]  Epoch[1] Validation-Supernatural_enforcement_of_ingroup_loyalty-accuracy=0.000000
2019-09-01 13:15:57,549 [INFO]  Epoch[2] Batch [0-11]	Speed: 2812.97 samples/sec	cross-entropy=2.139572	Supernatural_enforcement_of_ingroup_loyalty-accuracy=0.000000
2019-09-01 13:15:57,601 [INFO]  Epoch[2] Train-cross-entropy=1.761539
2019-09-01 13:15:57,603 [INFO]  Epoch[2] Train-Supernatural_enforcement_of_ingroup_loyalty-accuracy=0.000000
2019-09-01 13:15:57,606 [INFO]  Epoch[2] Time cost=0.125
2019-09-01 13:15:57,610 [INFO]  Saved checkpoint to "model/Supernatural_enforcement_of_ingroup_loyalty_imputer/model-0002.params"
2019-09-01 13:15:57,624 [INFO]  Epoch[2] Validation-cross-entropy=2.291775
2019-09-01 13:15:57,627 [INFO]  Epoch[2] Validation-Supernatural_enforcement_of_ingroup_loyalty-accuracy=0.000000
2019-09-01 13:15:57,689 [INFO]  Epoch[3] Batch [0-11]	Speed: 3220.86 samples/sec	cross-entropy=1.093012	Supernatural_enforcement_of_ingroup_loyalty-accuracy=0.000000
2019-09-01 13:15:57,741 [INFO]  Epoch[3] Train-cross-entropy=1.164504
2019-09-01 13:15:57,743 [INFO]  Epoch[3] Train-Supernatural_enforcement_of_ingroup_loyalty-accuracy=0.000000
2019-09-01 13:15:57,745 [INFO]  Epoch[3] Time cost=0.116
2019-09-01 13:15:57,748 [INFO]  Saved checkpoint to "model/Supernatural_enforcement_of_ingroup_loyalty_imputer/model-0003.params"
2019-09-01 13:15:57,762 [INFO]  Epoch[3] Validation-cross-entropy=1.739777
2019-09-01 13:15:57,765 [INFO]  Epoch[3] Validation-Supernatural_enforcement_of_ingroup_loyalty-accuracy=0.000000
2019-09-01 13:15:57,844 [INFO]  Epoch[4] Batch [0-11]	Speed: 2496.29 samples/sec	cross-entropy=0.845881	Supernatural_enforcement_of_ingroup_loyalty-accuracy=0.000000
2019-09-01 13:15:57,895 [INFO]  Epoch[4] Train-cross-entropy=0.924712
2019-09-01 13:15:57,898 [INFO]  Epoch[4] Train-Supernatural_enforcement_of_ingroup_loyalty-accuracy=0.000000
2019-09-01 13:15:57,900 [INFO]  Epoch[4] Time cost=0.133
2019-09-01 13:15:57,904 [INFO]  Saved checkpoint to "model/Supernatural_enforcement_of_ingroup_loyalty_imputer/model-0004.params"
2019-09-01 13:15:57,918 [INFO]  Epoch[4] Validation-cross-entropy=1.219751
2019-09-01 13:15:57,921 [INFO]  Epoch[4] Validation-Supernatural_enforcement_of_ingroup_loyalty-accuracy=0.000000
2019-09-01 13:15:57,997 [INFO]  Epoch[5] Batch [0-11]	Speed: 2625.51 samples/sec	cross-entropy=0.676142	Supernatural_enforcement_of_ingroup_loyalty-accuracy=0.000000
2019-09-01 13:15:58,047 [INFO]  Epoch[5] Train-cross-entropy=0.838952
2019-09-01 13:15:58,049 [INFO]  Epoch[5] Train-Supernatural_enforcement_of_ingroup_loyalty-accuracy=0.000000
2019-09-01 13:15:58,051 [INFO]  Epoch[5] Time cost=0.129
2019-09-01 13:15:58,055 [INFO]  Saved checkpoint to "model/Supernatural_enforcement_of_ingroup_loyalty_imputer/model-0005.params"
2019-09-01 13:15:58,069 [INFO]  Epoch[5] Validation-cross-entropy=1.436227
2019-09-01 13:15:58,071 [INFO]  Epoch[5] Validation-Supernatural_enforcement_of_ingroup_loyalty-accuracy=0.000000
2019-09-01 13:15:58,134 [INFO]  Epoch[6] Batch [0-11]	Speed: 3232.24 samples/sec	cross-entropy=0.724429	Supernatural_enforcement_of_ingroup_loyalty-accuracy=0.000000
2019-09-01 13:15:58,186 [INFO]  Epoch[6] Train-cross-entropy=0.689776
2019-09-01 13:15:58,188 [INFO]  Epoch[6] Train-Supernatural_enforcement_of_ingroup_loyalty-accuracy=0.000000
2019-09-01 13:15:58,190 [INFO]  Epoch[6] Time cost=0.116
2019-09-01 13:15:58,193 [INFO]  Saved checkpoint to "model/Supernatural_enforcement_of_ingroup_loyalty_imputer/model-0006.params"
2019-09-01 13:15:58,208 [INFO]  Epoch[6] Validation-cross-entropy=1.054361
2019-09-01 13:15:58,210 [INFO]  Epoch[6] Validation-Supernatural_enforcement_of_ingroup_loyalty-accuracy=0.000000
2019-09-01 13:15:58,272 [INFO]  Epoch[7] Batch [0-11]	Speed: 3257.78 samples/sec	cross-entropy=0.509795	Supernatural_enforcement_of_ingroup_loyalty-accuracy=0.000000
2019-09-01 13:15:58,324 [INFO]  Epoch[7] Train-cross-entropy=0.577464
2019-09-01 13:15:58,326 [INFO]  Epoch[7] Train-Supernatural_enforcement_of_ingroup_loyalty-accuracy=0.000000
2019-09-01 13:15:58,328 [INFO]  Epoch[7] Time cost=0.116
2019-09-01 13:15:58,332 [INFO]  Saved checkpoint to "model/Supernatural_enforcement_of_ingroup_loyalty_imputer/model-0007.params"
2019-09-01 13:15:58,346 [INFO]  Epoch[7] Validation-cross-entropy=1.057501
2019-09-01 13:15:58,349 [INFO]  Epoch[7] Validation-Supernatural_enforcement_of_ingroup_loyalty-accuracy=0.000000
2019-09-01 13:15:58,427 [INFO]  Epoch[8] Batch [0-11]	Speed: 2538.71 samples/sec	cross-entropy=0.466584	Supernatural_enforcement_of_ingroup_loyalty-accuracy=0.000000
2019-09-01 13:15:58,477 [INFO]  Epoch[8] Train-cross-entropy=0.486683
2019-09-01 13:15:58,479 [INFO]  Epoch[8] Train-Supernatural_enforcement_of_ingroup_loyalty-accuracy=0.000000
2019-09-01 13:15:58,481 [INFO]  Epoch[8] Time cost=0.130
2019-09-01 13:15:58,485 [INFO]  Saved checkpoint to "model/Supernatural_enforcement_of_ingroup_loyalty_imputer/model-0008.params"
2019-09-01 13:15:58,498 [INFO]  Epoch[8] Validation-cross-entropy=0.744180
2019-09-01 13:15:58,501 [INFO]  Epoch[8] Validation-Supernatural_enforcement_of_ingroup_loyalty-accuracy=0.000000
2019-09-01 13:15:58,564 [INFO]  Epoch[9] Batch [0-11]	Speed: 3260.30 samples/sec	cross-entropy=0.366112	Supernatural_enforcement_of_ingroup_loyalty-accuracy=0.000000
2019-09-01 13:15:58,627 [INFO]  Epoch[9] Train-cross-entropy=0.430102
2019-09-01 13:15:58,629 [INFO]  Epoch[9] Train-Supernatural_enforcement_of_ingroup_loyalty-accuracy=0.000000
2019-09-01 13:15:58,630 [INFO]  Epoch[9] Time cost=0.127
2019-09-01 13:15:58,634 [INFO]  Saved checkpoint to "model/Supernatural_enforcement_of_ingroup_loyalty_imputer/model-0009.params"
2019-09-01 13:15:58,652 [INFO]  Epoch[9] Validation-cross-entropy=0.767655
2019-09-01 13:15:58,654 [INFO]  Epoch[9] Validation-Supernatural_enforcement_of_ingroup_loyalty-accuracy=0.000000
2019-09-01 13:15:58,717 [INFO]  Epoch[10] Batch [0-11]	Speed: 3307.75 samples/sec	cross-entropy=0.310748	Supernatural_enforcement_of_ingroup_loyalty-accuracy=0.000000
2019-09-01 13:15:58,769 [INFO]  Epoch[10] Train-cross-entropy=0.398018
2019-09-01 13:15:58,771 [INFO]  Epoch[10] Train-Supernatural_enforcement_of_ingroup_loyalty-accuracy=0.000000
2019-09-01 13:15:58,773 [INFO]  Epoch[10] Time cost=0.116
2019-09-01 13:15:58,777 [INFO]  Saved checkpoint to "model/Supernatural_enforcement_of_ingroup_loyalty_imputer/model-0010.params"
2019-09-01 13:15:58,791 [INFO]  Epoch[10] Validation-cross-entropy=0.535245
2019-09-01 13:15:58,794 [INFO]  Epoch[10] Validation-Supernatural_enforcement_of_ingroup_loyalty-accuracy=0.000000
2019-09-01 13:15:58,857 [INFO]  Epoch[11] Batch [0-11]	Speed: 3236.88 samples/sec	cross-entropy=0.282544	Supernatural_enforcement_of_ingroup_loyalty-accuracy=0.000000
2019-09-01 13:15:58,914 [INFO]  Epoch[11] Train-cross-entropy=0.512875
2019-09-01 13:15:58,916 [INFO]  Epoch[11] Train-Supernatural_enforcement_of_ingroup_loyalty-accuracy=0.000000
2019-09-01 13:15:58,918 [INFO]  Epoch[11] Time cost=0.122
2019-09-01 13:15:58,921 [INFO]  Saved checkpoint to "model/Supernatural_enforcement_of_ingroup_loyalty_imputer/model-0011.params"
2019-09-01 13:15:58,935 [INFO]  Epoch[11] Validation-cross-entropy=0.638978
2019-09-01 13:15:58,938 [INFO]  Epoch[11] Validation-Supernatural_enforcement_of_ingroup_loyalty-accuracy=0.000000
2019-09-01 13:15:59,000 [INFO]  Epoch[12] Batch [0-11]	Speed: 3269.25 samples/sec	cross-entropy=0.321941	Supernatural_enforcement_of_ingroup_loyalty-accuracy=0.000000
2019-09-01 13:15:59,054 [INFO]  Epoch[12] Train-cross-entropy=0.467233
2019-09-01 13:15:59,056 [INFO]  Epoch[12] Train-Supernatural_enforcement_of_ingroup_loyalty-accuracy=0.000000
2019-09-01 13:15:59,058 [INFO]  Epoch[12] Time cost=0.118
2019-09-01 13:15:59,062 [INFO]  Saved checkpoint to "model/Supernatural_enforcement_of_ingroup_loyalty_imputer/model-0012.params"
2019-09-01 13:15:59,077 [INFO]  Epoch[12] Validation-cross-entropy=0.508927
2019-09-01 13:15:59,080 [INFO]  Epoch[12] Validation-Supernatural_enforcement_of_ingroup_loyalty-accuracy=0.000000
2019-09-01 13:15:59,142 [INFO]  Epoch[13] Batch [0-11]	Speed: 3224.99 samples/sec	cross-entropy=0.260100	Supernatural_enforcement_of_ingroup_loyalty-accuracy=0.000000
2019-09-01 13:15:59,207 [INFO]  Epoch[13] Train-cross-entropy=0.306469
2019-09-01 13:15:59,209 [INFO]  Epoch[13] Train-Supernatural_enforcement_of_ingroup_loyalty-accuracy=0.000000
2019-09-01 13:15:59,211 [INFO]  Epoch[13] Time cost=0.129
2019-09-01 13:15:59,214 [INFO]  Saved checkpoint to "model/Supernatural_enforcement_of_ingroup_loyalty_imputer/model-0013.params"
2019-09-01 13:15:59,228 [INFO]  Epoch[13] Validation-cross-entropy=0.582529
2019-09-01 13:15:59,231 [INFO]  Epoch[13] Validation-Supernatural_enforcement_of_ingroup_loyalty-accuracy=0.000000
2019-09-01 13:15:59,293 [INFO]  Epoch[14] Batch [0-11]	Speed: 3246.37 samples/sec	cross-entropy=0.237322	Supernatural_enforcement_of_ingroup_loyalty-accuracy=0.000000
2019-09-01 13:15:59,352 [INFO]  Epoch[14] Train-cross-entropy=0.301858
2019-09-01 13:15:59,354 [INFO]  Epoch[14] Train-Supernatural_enforcement_of_ingroup_loyalty-accuracy=0.000000
2019-09-01 13:15:59,355 [INFO]  Epoch[14] Time cost=0.122
2019-09-01 13:15:59,359 [INFO]  Saved checkpoint to "model/Supernatural_enforcement_of_ingroup_loyalty_imputer/model-0014.params"
2019-09-01 13:15:59,373 [INFO]  Epoch[14] Validation-cross-entropy=0.527936
2019-09-01 13:15:59,375 [INFO]  Epoch[14] Validation-Supernatural_enforcement_of_ingroup_loyalty-accuracy=0.000000
2019-09-01 13:15:59,439 [INFO]  Epoch[15] Batch [0-11]	Speed: 3221.12 samples/sec	cross-entropy=0.207556	Supernatural_enforcement_of_ingroup_loyalty-accuracy=0.000000
2019-09-01 13:15:59,495 [INFO]  Epoch[15] Train-cross-entropy=0.257985
2019-09-01 13:15:59,497 [INFO]  Epoch[15] Train-Supernatural_enforcement_of_ingroup_loyalty-accuracy=0.000000
2019-09-01 13:15:59,499 [INFO]  Epoch[15] Time cost=0.122
2019-09-01 13:15:59,503 [INFO]  Saved checkpoint to "model/Supernatural_enforcement_of_ingroup_loyalty_imputer/model-0015.params"
2019-09-01 13:15:59,517 [INFO]  Epoch[15] Validation-cross-entropy=0.462303
2019-09-01 13:15:59,519 [INFO]  Epoch[15] Validation-Supernatural_enforcement_of_ingroup_loyalty-accuracy=0.000000
2019-09-01 13:15:59,581 [INFO]  Epoch[16] Batch [0-11]	Speed: 3285.27 samples/sec	cross-entropy=0.236566	Supernatural_enforcement_of_ingroup_loyalty-accuracy=0.000000
2019-09-01 13:15:59,644 [INFO]  Epoch[16] Train-cross-entropy=0.300343
2019-09-01 13:15:59,646 [INFO]  Epoch[16] Train-Supernatural_enforcement_of_ingroup_loyalty-accuracy=0.000000
2019-09-01 13:15:59,647 [INFO]  Epoch[16] Time cost=0.126
2019-09-01 13:15:59,651 [INFO]  Saved checkpoint to "model/Supernatural_enforcement_of_ingroup_loyalty_imputer/model-0016.params"
2019-09-01 13:15:59,669 [INFO]  Epoch[16] Validation-cross-entropy=0.434481
2019-09-01 13:15:59,671 [INFO]  Epoch[16] Validation-Supernatural_enforcement_of_ingroup_loyalty-accuracy=0.000000
2019-09-01 13:15:59,734 [INFO]  Epoch[17] Batch [0-11]	Speed: 3337.24 samples/sec	cross-entropy=0.137592	Supernatural_enforcement_of_ingroup_loyalty-accuracy=0.000000
2019-09-01 13:15:59,792 [INFO]  Epoch[17] Train-cross-entropy=0.140552
2019-09-01 13:15:59,794 [INFO]  Epoch[17] Train-Supernatural_enforcement_of_ingroup_loyalty-accuracy=0.000000
2019-09-01 13:15:59,796 [INFO]  Epoch[17] Time cost=0.121
2019-09-01 13:15:59,799 [INFO]  Saved checkpoint to "model/Supernatural_enforcement_of_ingroup_loyalty_imputer/model-0017.params"
2019-09-01 13:15:59,813 [INFO]  Epoch[17] Validation-cross-entropy=0.393723
2019-09-01 13:15:59,815 [INFO]  Epoch[17] Validation-Supernatural_enforcement_of_ingroup_loyalty-accuracy=0.000000
2019-09-01 13:15:59,879 [INFO]  Epoch[18] Batch [0-11]	Speed: 3217.11 samples/sec	cross-entropy=0.087094	Supernatural_enforcement_of_ingroup_loyalty-accuracy=0.000000
2019-09-01 13:15:59,930 [INFO]  Epoch[18] Train-cross-entropy=0.142923
2019-09-01 13:15:59,932 [INFO]  Epoch[18] Train-Supernatural_enforcement_of_ingroup_loyalty-accuracy=0.000000
2019-09-01 13:15:59,934 [INFO]  Epoch[18] Time cost=0.117
2019-09-01 13:15:59,938 [INFO]  Saved checkpoint to "model/Supernatural_enforcement_of_ingroup_loyalty_imputer/model-0018.params"
2019-09-01 13:15:59,951 [INFO]  Epoch[18] Validation-cross-entropy=0.364495
2019-09-01 13:15:59,954 [INFO]  Epoch[18] Validation-Supernatural_enforcement_of_ingroup_loyalty-accuracy=0.000000
2019-09-01 13:16:00,018 [INFO]  Epoch[19] Batch [0-11]	Speed: 3147.39 samples/sec	cross-entropy=0.080607	Supernatural_enforcement_of_ingroup_loyalty-accuracy=0.000000
2019-09-01 13:16:00,070 [INFO]  Epoch[19] Train-cross-entropy=0.105328
2019-09-01 13:16:00,072 [INFO]  Epoch[19] Train-Supernatural_enforcement_of_ingroup_loyalty-accuracy=0.000000
2019-09-01 13:16:00,074 [INFO]  Epoch[19] Time cost=0.119
2019-09-01 13:16:00,078 [INFO]  Saved checkpoint to "model/Supernatural_enforcement_of_ingroup_loyalty_imputer/model-0019.params"
2019-09-01 13:16:00,093 [INFO]  Epoch[19] Validation-cross-entropy=0.353952
2019-09-01 13:16:00,095 [INFO]  Epoch[19] Validation-Supernatural_enforcement_of_ingroup_loyalty-accuracy=0.000000
2019-09-01 13:16:00,157 [INFO]  Epoch[20] Batch [0-11]	Speed: 3253.49 samples/sec	cross-entropy=0.070533	Supernatural_enforcement_of_ingroup_loyalty-accuracy=0.000000
2019-09-01 13:16:00,217 [INFO]  Epoch[20] Train-cross-entropy=0.110962
2019-09-01 13:16:00,219 [INFO]  Epoch[20] Train-Supernatural_enforcement_of_ingroup_loyalty-accuracy=0.000000
2019-09-01 13:16:00,221 [INFO]  Epoch[20] Time cost=0.124
2019-09-01 13:16:00,225 [INFO]  Saved checkpoint to "model/Supernatural_enforcement_of_ingroup_loyalty_imputer/model-0020.params"
2019-09-01 13:16:00,237 [INFO]  Epoch[20] Validation-cross-entropy=0.352800
2019-09-01 13:16:00,239 [INFO]  Epoch[20] Validation-Supernatural_enforcement_of_ingroup_loyalty-accuracy=0.000000
2019-09-01 13:16:00,314 [INFO]  Epoch[21] Batch [0-11]	Speed: 2620.33 samples/sec	cross-entropy=0.083118	Supernatural_enforcement_of_ingroup_loyalty-accuracy=0.000000
2019-09-01 13:16:00,367 [INFO]  Epoch[21] Train-cross-entropy=0.100315
2019-09-01 13:16:00,370 [INFO]  Epoch[21] Train-Supernatural_enforcement_of_ingroup_loyalty-accuracy=0.000000
2019-09-01 13:16:00,372 [INFO]  Epoch[21] Time cost=0.131
2019-09-01 13:16:00,376 [INFO]  Saved checkpoint to "model/Supernatural_enforcement_of_ingroup_loyalty_imputer/model-0021.params"
2019-09-01 13:16:00,390 [INFO]  Epoch[21] Validation-cross-entropy=0.321222
2019-09-01 13:16:00,393 [INFO]  Epoch[21] Validation-Supernatural_enforcement_of_ingroup_loyalty-accuracy=0.000000
2019-09-01 13:16:00,456 [INFO]  Epoch[22] Batch [0-11]	Speed: 3199.25 samples/sec	cross-entropy=0.073566	Supernatural_enforcement_of_ingroup_loyalty-accuracy=0.000000
2019-09-01 13:16:00,507 [INFO]  Epoch[22] Train-cross-entropy=0.106388
2019-09-01 13:16:00,509 [INFO]  Epoch[22] Train-Supernatural_enforcement_of_ingroup_loyalty-accuracy=0.000000
2019-09-01 13:16:00,511 [INFO]  Epoch[22] Time cost=0.116
2019-09-01 13:16:00,514 [INFO]  Saved checkpoint to "model/Supernatural_enforcement_of_ingroup_loyalty_imputer/model-0022.params"
2019-09-01 13:16:00,528 [INFO]  Epoch[22] Validation-cross-entropy=0.318392
2019-09-01 13:16:00,531 [INFO]  Epoch[22] Validation-Supernatural_enforcement_of_ingroup_loyalty-accuracy=0.000000
2019-09-01 13:16:00,593 [INFO]  Epoch[23] Batch [0-11]	Speed: 3268.94 samples/sec	cross-entropy=0.091524	Supernatural_enforcement_of_ingroup_loyalty-accuracy=0.000000
2019-09-01 13:16:00,645 [INFO]  Epoch[23] Train-cross-entropy=0.088301
2019-09-01 13:16:00,648 [INFO]  Epoch[23] Train-Supernatural_enforcement_of_ingroup_loyalty-accuracy=0.000000
2019-09-01 13:16:00,650 [INFO]  Epoch[23] Time cost=0.116
2019-09-01 13:16:00,654 [INFO]  Saved checkpoint to "model/Supernatural_enforcement_of_ingroup_loyalty_imputer/model-0023.params"
2019-09-01 13:16:00,668 [INFO]  Epoch[23] Validation-cross-entropy=0.333684
2019-09-01 13:16:00,670 [INFO]  Epoch[23] Validation-Supernatural_enforcement_of_ingroup_loyalty-accuracy=0.000000
2019-09-01 13:16:00,743 [INFO]  Epoch[24] Batch [0-11]	Speed: 2723.08 samples/sec	cross-entropy=0.093861	Supernatural_enforcement_of_ingroup_loyalty-accuracy=0.000000
2019-09-01 13:16:00,794 [INFO]  Epoch[24] Train-cross-entropy=0.106944
2019-09-01 13:16:00,796 [INFO]  Epoch[24] Train-Supernatural_enforcement_of_ingroup_loyalty-accuracy=0.000000
2019-09-01 13:16:00,798 [INFO]  Epoch[24] Time cost=0.126
2019-09-01 13:16:00,802 [INFO]  Saved checkpoint to "model/Supernatural_enforcement_of_ingroup_loyalty_imputer/model-0024.params"
2019-09-01 13:16:00,815 [INFO]  Epoch[24] Validation-cross-entropy=0.293541
2019-09-01 13:16:00,818 [INFO]  Epoch[24] Validation-Supernatural_enforcement_of_ingroup_loyalty-accuracy=0.000000
2019-09-01 13:16:00,879 [INFO]  Epoch[25] Batch [0-11]	Speed: 3335.60 samples/sec	cross-entropy=0.114141	Supernatural_enforcement_of_ingroup_loyalty-accuracy=0.000000
2019-09-01 13:16:00,931 [INFO]  Epoch[25] Train-cross-entropy=0.090169
2019-09-01 13:16:00,933 [INFO]  Epoch[25] Train-Supernatural_enforcement_of_ingroup_loyalty-accuracy=0.000000
2019-09-01 13:16:00,935 [INFO]  Epoch[25] Time cost=0.116
2019-09-01 13:16:00,939 [INFO]  Saved checkpoint to "model/Supernatural_enforcement_of_ingroup_loyalty_imputer/model-0025.params"
2019-09-01 13:16:00,953 [INFO]  Epoch[25] Validation-cross-entropy=0.346502
2019-09-01 13:16:00,956 [INFO]  Epoch[25] Validation-Supernatural_enforcement_of_ingroup_loyalty-accuracy=0.000000
2019-09-01 13:16:01,018 [INFO]  Epoch[26] Batch [0-11]	Speed: 3271.33 samples/sec	cross-entropy=0.118467	Supernatural_enforcement_of_ingroup_loyalty-accuracy=0.000000
2019-09-01 13:16:01,070 [INFO]  Epoch[26] Train-cross-entropy=0.127845
2019-09-01 13:16:01,072 [INFO]  Epoch[26] Train-Supernatural_enforcement_of_ingroup_loyalty-accuracy=0.000000
2019-09-01 13:16:01,074 [INFO]  Epoch[26] Time cost=0.116
2019-09-01 13:16:01,077 [INFO]  Saved checkpoint to "model/Supernatural_enforcement_of_ingroup_loyalty_imputer/model-0026.params"
2019-09-01 13:16:01,095 [INFO]  Epoch[26] Validation-cross-entropy=0.301364
2019-09-01 13:16:01,097 [INFO]  Epoch[26] Validation-Supernatural_enforcement_of_ingroup_loyalty-accuracy=0.000000
2019-09-01 13:16:01,177 [INFO]  Epoch[27] Batch [0-11]	Speed: 2516.81 samples/sec	cross-entropy=0.110764	Supernatural_enforcement_of_ingroup_loyalty-accuracy=0.000000
2019-09-01 13:16:01,229 [INFO]  Epoch[27] Train-cross-entropy=0.128448
2019-09-01 13:16:01,230 [INFO]  Epoch[27] Train-Supernatural_enforcement_of_ingroup_loyalty-accuracy=0.000000
2019-09-01 13:16:01,232 [INFO]  Epoch[27] Time cost=0.132
2019-09-01 13:16:01,236 [INFO]  Saved checkpoint to "model/Supernatural_enforcement_of_ingroup_loyalty_imputer/model-0027.params"
2019-09-01 13:16:01,250 [INFO]  Epoch[27] Validation-cross-entropy=0.359866
2019-09-01 13:16:01,253 [INFO]  Epoch[27] Validation-Supernatural_enforcement_of_ingroup_loyalty-accuracy=0.000000
2019-09-01 13:16:01,315 [INFO]  Epoch[28] Batch [0-11]	Speed: 3274.27 samples/sec	cross-entropy=0.078004	Supernatural_enforcement_of_ingroup_loyalty-accuracy=0.000000
2019-09-01 13:16:01,366 [INFO]  Epoch[28] Train-cross-entropy=0.154417
2019-09-01 13:16:01,368 [INFO]  Epoch[28] Train-Supernatural_enforcement_of_ingroup_loyalty-accuracy=0.000000
2019-09-01 13:16:01,371 [INFO]  Epoch[28] Time cost=0.116
2019-09-01 13:16:01,375 [INFO]  Saved checkpoint to "model/Supernatural_enforcement_of_ingroup_loyalty_imputer/model-0028.params"
2019-09-01 13:16:01,390 [INFO]  Epoch[28] Validation-cross-entropy=0.332542
2019-09-01 13:16:01,392 [INFO]  Epoch[28] Validation-Supernatural_enforcement_of_ingroup_loyalty-accuracy=0.000000
2019-09-01 13:16:01,454 [INFO]  Epoch[29] Batch [0-11]	Speed: 3260.69 samples/sec	cross-entropy=0.136012	Supernatural_enforcement_of_ingroup_loyalty-accuracy=0.000000
2019-09-01 13:16:01,506 [INFO]  Epoch[29] Train-cross-entropy=0.200089
2019-09-01 13:16:01,508 [INFO]  Epoch[29] Train-Supernatural_enforcement_of_ingroup_loyalty-accuracy=0.000000
2019-09-01 13:16:01,510 [INFO]  Epoch[29] Time cost=0.116
2019-09-01 13:16:01,514 [INFO]  Saved checkpoint to "model/Supernatural_enforcement_of_ingroup_loyalty_imputer/model-0029.params"
2019-09-01 13:16:01,535 [INFO]  No improvement detected for 5 epochs compared to 0.29354097197453183 last error obtained: 0.32991544902324677, stopping here
2019-09-01 13:16:01,539 [INFO]  
========== done (4.346600532531738 s) fit model
2019-09-01 13:16:05,055 [INFO]  CategoricalEncoder for column Largest_scale_collective_ritual_of_the_official_cult_frequency_for_the_audience                                found only 59 occurrences of value once per generation
2019-09-01 13:16:05,058 [INFO]  CategoricalEncoder for column Largest_scale_collective_ritual_of_the_official_cult_frequency_for_the_audience                                found only 23 occurrences of value daily
2019-09-01 13:16:05,060 [INFO]  CategoricalEncoder for column Largest_scale_collective_ritual_of_the_official_cult_frequency_for_the_audience                                found only 21 occurrences of value seasonally
2019-09-01 13:16:05,063 [INFO]  CategoricalEncoder for column Largest_scale_collective_ritual_of_the_official_cult_frequency_for_the_audience                                found only 18 occurrences of value once in a lifetime
2019-09-01 13:16:05,066 [INFO]  CategoricalEncoder for column Largest_scale_collective_ritual_of_the_official_cult_frequency_for_the_audience                                found only 6 occurrences of value weekly
2019-09-01 13:16:05,068 [INFO]  CategoricalEncoder for column Largest_scale_collective_ritual_of_the_official_cult_frequency_for_the_audience                                found only 3 occurrences of value once in a generation
2019-09-01 13:16:05,069 [INFO]  CategoricalEncoder for column Largest_scale_collective_ritual_of_the_official_cult_frequency_for_the_audience                                found only 2 occurrences of value monthly
2019-09-01 13:16:06,926 [WARNING]  Test set does not contain any ocurrences of values [weekly, once in a generation, monthly] in column [Largest_scale_collective_ritual_of_the_official_cult_frequency_for_the_audience], consider using a more representative test set.
2019-09-01 13:16:06,930 [INFO]  
========== start: fit model
2019-09-01 13:16:06,932 [WARNING]  Already bound, ignoring bind()
2019-09-01 13:16:07,104 [INFO]  Epoch[0] Batch [0-23]	Speed: 2291.00 samples/sec	cross-entropy=1.240589	Largest_scale_collective_ritual_of_the_official_cult_frequency_for_the_audience-accuracy=0.578125
2019-09-01 13:16:07,253 [INFO]  Epoch[0] Train-cross-entropy=0.925961
2019-09-01 13:16:07,255 [INFO]  Epoch[0] Train-Largest_scale_collective_ritual_of_the_official_cult_frequency_for_the_audience-accuracy=0.660714
2019-09-01 13:16:07,257 [INFO]  Epoch[0] Time cost=0.322
2019-09-01 13:16:07,263 [INFO]  Saved checkpoint to "model/Largest_scale_collective_ritual_of_the_official_cult_frequency_for_the_audience_imputer/model-0000.params"
2019-09-01 13:16:07,289 [INFO]  Epoch[0] Validation-cross-entropy=0.832997
2019-09-01 13:16:07,291 [INFO]  Epoch[0] Validation-Largest_scale_collective_ritual_of_the_official_cult_frequency_for_the_audience-accuracy=0.712500
2019-09-01 13:16:07,463 [INFO]  Epoch[1] Batch [0-23]	Speed: 2265.94 samples/sec	cross-entropy=0.656527	Largest_scale_collective_ritual_of_the_official_cult_frequency_for_the_audience-accuracy=0.731771
2019-09-01 13:16:07,614 [INFO]  Epoch[1] Train-cross-entropy=0.567079
2019-09-01 13:16:07,617 [INFO]  Epoch[1] Train-Largest_scale_collective_ritual_of_the_official_cult_frequency_for_the_audience-accuracy=0.794643
2019-09-01 13:16:07,619 [INFO]  Epoch[1] Time cost=0.325
2019-09-01 13:16:07,626 [INFO]  Saved checkpoint to "model/Largest_scale_collective_ritual_of_the_official_cult_frequency_for_the_audience_imputer/model-0001.params"
2019-09-01 13:16:07,656 [INFO]  Epoch[1] Validation-cross-entropy=0.508848
2019-09-01 13:16:07,659 [INFO]  Epoch[1] Validation-Largest_scale_collective_ritual_of_the_official_cult_frequency_for_the_audience-accuracy=0.775000
2019-09-01 13:16:07,830 [INFO]  Epoch[2] Batch [0-23]	Speed: 2272.60 samples/sec	cross-entropy=0.379997	Largest_scale_collective_ritual_of_the_official_cult_frequency_for_the_audience-accuracy=0.846354
2019-09-01 13:16:07,980 [INFO]  Epoch[2] Train-cross-entropy=0.337351
2019-09-01 13:16:07,982 [INFO]  Epoch[2] Train-Largest_scale_collective_ritual_of_the_official_cult_frequency_for_the_audience-accuracy=0.892857
2019-09-01 13:16:07,984 [INFO]  Epoch[2] Time cost=0.323
2019-09-01 13:16:07,990 [INFO]  Saved checkpoint to "model/Largest_scale_collective_ritual_of_the_official_cult_frequency_for_the_audience_imputer/model-0002.params"
2019-09-01 13:16:08,016 [INFO]  Epoch[2] Validation-cross-entropy=0.300551
2019-09-01 13:16:08,018 [INFO]  Epoch[2] Validation-Largest_scale_collective_ritual_of_the_official_cult_frequency_for_the_audience-accuracy=0.850000
2019-09-01 13:16:08,200 [INFO]  Epoch[3] Batch [0-23]	Speed: 2141.08 samples/sec	cross-entropy=0.225753	Largest_scale_collective_ritual_of_the_official_cult_frequency_for_the_audience-accuracy=0.929688
2019-09-01 13:16:08,362 [INFO]  Epoch[3] Train-cross-entropy=0.208237
2019-09-01 13:16:08,364 [INFO]  Epoch[3] Train-Largest_scale_collective_ritual_of_the_official_cult_frequency_for_the_audience-accuracy=0.940476
2019-09-01 13:16:08,365 [INFO]  Epoch[3] Time cost=0.345
2019-09-01 13:16:08,372 [INFO]  Saved checkpoint to "model/Largest_scale_collective_ritual_of_the_official_cult_frequency_for_the_audience_imputer/model-0003.params"
2019-09-01 13:16:08,402 [INFO]  Epoch[3] Validation-cross-entropy=0.175609
2019-09-01 13:16:08,404 [INFO]  Epoch[3] Validation-Largest_scale_collective_ritual_of_the_official_cult_frequency_for_the_audience-accuracy=0.937500
2019-09-01 13:16:08,583 [INFO]  Epoch[4] Batch [0-23]	Speed: 2196.89 samples/sec	cross-entropy=0.142015	Largest_scale_collective_ritual_of_the_official_cult_frequency_for_the_audience-accuracy=0.966146
2019-09-01 13:16:08,761 [INFO]  Epoch[4] Train-cross-entropy=0.134159
2019-09-01 13:16:08,763 [INFO]  Epoch[4] Train-Largest_scale_collective_ritual_of_the_official_cult_frequency_for_the_audience-accuracy=0.964286
2019-09-01 13:16:08,765 [INFO]  Epoch[4] Time cost=0.358
2019-09-01 13:16:08,771 [INFO]  Saved checkpoint to "model/Largest_scale_collective_ritual_of_the_official_cult_frequency_for_the_audience_imputer/model-0004.params"
2019-09-01 13:16:08,802 [INFO]  Epoch[4] Validation-cross-entropy=0.116815
2019-09-01 13:16:08,804 [INFO]  Epoch[4] Validation-Largest_scale_collective_ritual_of_the_official_cult_frequency_for_the_audience-accuracy=0.975000
2019-09-01 13:16:09,006 [INFO]  Epoch[5] Batch [0-23]	Speed: 1936.05 samples/sec	cross-entropy=0.097015	Largest_scale_collective_ritual_of_the_official_cult_frequency_for_the_audience-accuracy=0.976562
2019-09-01 13:16:09,159 [INFO]  Epoch[5] Train-cross-entropy=0.092984
2019-09-01 13:16:09,161 [INFO]  Epoch[5] Train-Largest_scale_collective_ritual_of_the_official_cult_frequency_for_the_audience-accuracy=0.979167
2019-09-01 13:16:09,163 [INFO]  Epoch[5] Time cost=0.358
2019-09-01 13:16:09,171 [INFO]  Saved checkpoint to "model/Largest_scale_collective_ritual_of_the_official_cult_frequency_for_the_audience_imputer/model-0005.params"
2019-09-01 13:16:09,201 [INFO]  Epoch[5] Validation-cross-entropy=0.079903
2019-09-01 13:16:09,204 [INFO]  Epoch[5] Validation-Largest_scale_collective_ritual_of_the_official_cult_frequency_for_the_audience-accuracy=0.987500
2019-09-01 13:16:09,375 [INFO]  Epoch[6] Batch [0-23]	Speed: 2287.46 samples/sec	cross-entropy=0.068897	Largest_scale_collective_ritual_of_the_official_cult_frequency_for_the_audience-accuracy=0.981771
2019-09-01 13:16:09,523 [INFO]  Epoch[6] Train-cross-entropy=0.068584
2019-09-01 13:16:09,525 [INFO]  Epoch[6] Train-Largest_scale_collective_ritual_of_the_official_cult_frequency_for_the_audience-accuracy=0.988095
2019-09-01 13:16:09,527 [INFO]  Epoch[6] Time cost=0.321
2019-09-01 13:16:09,534 [INFO]  Saved checkpoint to "model/Largest_scale_collective_ritual_of_the_official_cult_frequency_for_the_audience_imputer/model-0006.params"
2019-09-01 13:16:09,564 [INFO]  Epoch[6] Validation-cross-entropy=0.058206
2019-09-01 13:16:09,566 [INFO]  Epoch[6] Validation-Largest_scale_collective_ritual_of_the_official_cult_frequency_for_the_audience-accuracy=0.987500
2019-09-01 13:16:09,748 [INFO]  Epoch[7] Batch [0-23]	Speed: 2127.12 samples/sec	cross-entropy=0.049602	Largest_scale_collective_ritual_of_the_official_cult_frequency_for_the_audience-accuracy=0.992188
2019-09-01 13:16:09,899 [INFO]  Epoch[7] Train-cross-entropy=0.052876
2019-09-01 13:16:09,902 [INFO]  Epoch[7] Train-Largest_scale_collective_ritual_of_the_official_cult_frequency_for_the_audience-accuracy=0.991071
2019-09-01 13:16:09,904 [INFO]  Epoch[7] Time cost=0.336
2019-09-01 13:16:09,912 [INFO]  Saved checkpoint to "model/Largest_scale_collective_ritual_of_the_official_cult_frequency_for_the_audience_imputer/model-0007.params"
2019-09-01 13:16:09,941 [INFO]  Epoch[7] Validation-cross-entropy=0.048169
2019-09-01 13:16:09,944 [INFO]  Epoch[7] Validation-Largest_scale_collective_ritual_of_the_official_cult_frequency_for_the_audience-accuracy=0.987500
2019-09-01 13:16:10,118 [INFO]  Epoch[8] Batch [0-23]	Speed: 2245.01 samples/sec	cross-entropy=0.037818	Largest_scale_collective_ritual_of_the_official_cult_frequency_for_the_audience-accuracy=0.997396
2019-09-01 13:16:10,271 [INFO]  Epoch[8] Train-cross-entropy=0.042564
2019-09-01 13:16:10,273 [INFO]  Epoch[8] Train-Largest_scale_collective_ritual_of_the_official_cult_frequency_for_the_audience-accuracy=0.991071
2019-09-01 13:16:10,275 [INFO]  Epoch[8] Time cost=0.329
2019-09-01 13:16:10,283 [INFO]  Saved checkpoint to "model/Largest_scale_collective_ritual_of_the_official_cult_frequency_for_the_audience_imputer/model-0008.params"
2019-09-01 13:16:10,312 [INFO]  Epoch[8] Validation-cross-entropy=0.045055
2019-09-01 13:16:10,314 [INFO]  Epoch[8] Validation-Largest_scale_collective_ritual_of_the_official_cult_frequency_for_the_audience-accuracy=0.987500
2019-09-01 13:16:10,485 [INFO]  Epoch[9] Batch [0-23]	Speed: 2288.50 samples/sec	cross-entropy=0.029719	Largest_scale_collective_ritual_of_the_official_cult_frequency_for_the_audience-accuracy=0.997396
2019-09-01 13:16:10,634 [INFO]  Epoch[9] Train-cross-entropy=0.035854
2019-09-01 13:16:10,636 [INFO]  Epoch[9] Train-Largest_scale_collective_ritual_of_the_official_cult_frequency_for_the_audience-accuracy=0.988095
2019-09-01 13:16:10,637 [INFO]  Epoch[9] Time cost=0.321
2019-09-01 13:16:10,644 [INFO]  Saved checkpoint to "model/Largest_scale_collective_ritual_of_the_official_cult_frequency_for_the_audience_imputer/model-0009.params"
2019-09-01 13:16:10,675 [INFO]  Epoch[9] Validation-cross-entropy=0.042859
2019-09-01 13:16:10,677 [INFO]  Epoch[9] Validation-Largest_scale_collective_ritual_of_the_official_cult_frequency_for_the_audience-accuracy=0.987500
2019-09-01 13:16:10,849 [INFO]  Epoch[10] Batch [0-23]	Speed: 2302.31 samples/sec	cross-entropy=0.024299	Largest_scale_collective_ritual_of_the_official_cult_frequency_for_the_audience-accuracy=0.997396
2019-09-01 13:16:10,998 [INFO]  Epoch[10] Train-cross-entropy=0.032085
2019-09-01 13:16:11,000 [INFO]  Epoch[10] Train-Largest_scale_collective_ritual_of_the_official_cult_frequency_for_the_audience-accuracy=0.994048
2019-09-01 13:16:11,002 [INFO]  Epoch[10] Time cost=0.323
2019-09-01 13:16:11,008 [INFO]  Saved checkpoint to "model/Largest_scale_collective_ritual_of_the_official_cult_frequency_for_the_audience_imputer/model-0010.params"
2019-09-01 13:16:11,034 [INFO]  Epoch[10] Validation-cross-entropy=0.041537
2019-09-01 13:16:11,037 [INFO]  Epoch[10] Validation-Largest_scale_collective_ritual_of_the_official_cult_frequency_for_the_audience-accuracy=0.987500
2019-09-01 13:16:11,216 [INFO]  Epoch[11] Batch [0-23]	Speed: 2175.77 samples/sec	cross-entropy=0.020653	Largest_scale_collective_ritual_of_the_official_cult_frequency_for_the_audience-accuracy=0.997396
2019-09-01 13:16:11,369 [INFO]  Epoch[11] Train-cross-entropy=0.029566
2019-09-01 13:16:11,371 [INFO]  Epoch[11] Train-Largest_scale_collective_ritual_of_the_official_cult_frequency_for_the_audience-accuracy=0.991071
2019-09-01 13:16:11,373 [INFO]  Epoch[11] Time cost=0.334
2019-09-01 13:16:11,381 [INFO]  Saved checkpoint to "model/Largest_scale_collective_ritual_of_the_official_cult_frequency_for_the_audience_imputer/model-0011.params"
2019-09-01 13:16:11,411 [INFO]  Epoch[11] Validation-cross-entropy=0.040860
2019-09-01 13:16:11,413 [INFO]  Epoch[11] Validation-Largest_scale_collective_ritual_of_the_official_cult_frequency_for_the_audience-accuracy=0.987500
2019-09-01 13:16:11,636 [INFO]  Epoch[12] Batch [0-23]	Speed: 1720.00 samples/sec	cross-entropy=0.017782	Largest_scale_collective_ritual_of_the_official_cult_frequency_for_the_audience-accuracy=0.997396
2019-09-01 13:16:11,790 [INFO]  Epoch[12] Train-cross-entropy=0.027389
2019-09-01 13:16:11,792 [INFO]  Epoch[12] Train-Largest_scale_collective_ritual_of_the_official_cult_frequency_for_the_audience-accuracy=0.991071
2019-09-01 13:16:11,794 [INFO]  Epoch[12] Time cost=0.380
2019-09-01 13:16:11,802 [INFO]  Saved checkpoint to "model/Largest_scale_collective_ritual_of_the_official_cult_frequency_for_the_audience_imputer/model-0012.params"
2019-09-01 13:16:11,831 [INFO]  Epoch[12] Validation-cross-entropy=0.041423
2019-09-01 13:16:11,834 [INFO]  Epoch[12] Validation-Largest_scale_collective_ritual_of_the_official_cult_frequency_for_the_audience-accuracy=0.987500
2019-09-01 13:16:12,006 [INFO]  Epoch[13] Batch [0-23]	Speed: 2260.24 samples/sec	cross-entropy=0.015873	Largest_scale_collective_ritual_of_the_official_cult_frequency_for_the_audience-accuracy=0.997396
2019-09-01 13:16:12,156 [INFO]  Epoch[13] Train-cross-entropy=0.024497
2019-09-01 13:16:12,158 [INFO]  Epoch[13] Train-Largest_scale_collective_ritual_of_the_official_cult_frequency_for_the_audience-accuracy=0.991071
2019-09-01 13:16:12,159 [INFO]  Epoch[13] Time cost=0.324
2019-09-01 13:16:12,166 [INFO]  Saved checkpoint to "model/Largest_scale_collective_ritual_of_the_official_cult_frequency_for_the_audience_imputer/model-0013.params"
2019-09-01 13:16:12,197 [INFO]  Epoch[13] Validation-cross-entropy=0.042653
2019-09-01 13:16:12,199 [INFO]  Epoch[13] Validation-Largest_scale_collective_ritual_of_the_official_cult_frequency_for_the_audience-accuracy=0.987500
2019-09-01 13:16:12,379 [INFO]  Epoch[14] Batch [0-23]	Speed: 2202.65 samples/sec	cross-entropy=0.013649	Largest_scale_collective_ritual_of_the_official_cult_frequency_for_the_audience-accuracy=0.997396
2019-09-01 13:16:12,528 [INFO]  Epoch[14] Train-cross-entropy=0.022512
2019-09-01 13:16:12,530 [INFO]  Epoch[14] Train-Largest_scale_collective_ritual_of_the_official_cult_frequency_for_the_audience-accuracy=0.991071
2019-09-01 13:16:12,532 [INFO]  Epoch[14] Time cost=0.331
2019-09-01 13:16:12,539 [INFO]  Saved checkpoint to "model/Largest_scale_collective_ritual_of_the_official_cult_frequency_for_the_audience_imputer/model-0014.params"
2019-09-01 13:16:12,565 [INFO]  Epoch[14] Validation-cross-entropy=0.042207
2019-09-01 13:16:12,568 [INFO]  Epoch[14] Validation-Largest_scale_collective_ritual_of_the_official_cult_frequency_for_the_audience-accuracy=0.987500
2019-09-01 13:16:12,743 [INFO]  Epoch[15] Batch [0-23]	Speed: 2231.99 samples/sec	cross-entropy=0.012214	Largest_scale_collective_ritual_of_the_official_cult_frequency_for_the_audience-accuracy=0.997396
2019-09-01 13:16:12,894 [INFO]  Epoch[15] Train-cross-entropy=0.020546
2019-09-01 13:16:12,896 [INFO]  Epoch[15] Train-Largest_scale_collective_ritual_of_the_official_cult_frequency_for_the_audience-accuracy=0.991071
2019-09-01 13:16:12,898 [INFO]  Epoch[15] Time cost=0.327
2019-09-01 13:16:12,905 [INFO]  Saved checkpoint to "model/Largest_scale_collective_ritual_of_the_official_cult_frequency_for_the_audience_imputer/model-0015.params"
2019-09-01 13:16:12,930 [INFO]  Epoch[15] Validation-cross-entropy=0.043369
2019-09-01 13:16:12,933 [INFO]  Epoch[15] Validation-Largest_scale_collective_ritual_of_the_official_cult_frequency_for_the_audience-accuracy=0.987500
2019-09-01 13:16:13,103 [INFO]  Epoch[16] Batch [0-23]	Speed: 2295.40 samples/sec	cross-entropy=0.010744	Largest_scale_collective_ritual_of_the_official_cult_frequency_for_the_audience-accuracy=0.997396
2019-09-01 13:16:13,253 [INFO]  Epoch[16] Train-cross-entropy=0.018308
2019-09-01 13:16:13,255 [INFO]  Epoch[16] Train-Largest_scale_collective_ritual_of_the_official_cult_frequency_for_the_audience-accuracy=0.994048
2019-09-01 13:16:13,256 [INFO]  Epoch[16] Time cost=0.321
2019-09-01 13:16:13,263 [INFO]  Saved checkpoint to "model/Largest_scale_collective_ritual_of_the_official_cult_frequency_for_the_audience_imputer/model-0016.params"
2019-09-01 13:16:13,292 [INFO]  No improvement detected for 5 epochs compared to 0.040859890077263115 last error obtained: 0.0440983640961349, stopping here
2019-09-01 13:16:13,294 [INFO]  
========== done (6.363764047622681 s) fit model
2019-09-01 13:16:15,586 [INFO]  CategoricalEncoder for column Largest_scale_ritual_frequency_for_ritual_specialist                                found only 72 occurrences of value once per generation
2019-09-01 13:16:15,588 [INFO]  CategoricalEncoder for column Largest_scale_ritual_frequency_for_ritual_specialist                                found only 41 occurrences of value seasonally
2019-09-01 13:16:15,591 [INFO]  CategoricalEncoder for column Largest_scale_ritual_frequency_for_ritual_specialist                                found only 32 occurrences of value not applicable
2019-09-01 13:16:15,593 [INFO]  CategoricalEncoder for column Largest_scale_ritual_frequency_for_ritual_specialist                                found only 27 occurrences of value daily
2019-09-01 13:16:15,594 [INFO]  CategoricalEncoder for column Largest_scale_ritual_frequency_for_ritual_specialist                                found only 20 occurrences of value once in a lifetime
2019-09-01 13:16:15,598 [INFO]  CategoricalEncoder for column Largest_scale_ritual_frequency_for_ritual_specialist                                found only 11 occurrences of value monthly
2019-09-01 13:16:17,391 [WARNING]  Test set does not contain any ocurrences of values [daily] in column [Largest_scale_ritual_frequency_for_ritual_specialist], consider using a more representative test set.
2019-09-01 13:16:17,396 [INFO]  
========== start: fit model
2019-09-01 13:16:17,398 [WARNING]  Already bound, ignoring bind()
2019-09-01 13:16:17,568 [INFO]  Epoch[0] Batch [0-22]	Speed: 2200.49 samples/sec	cross-entropy=1.041817	Largest_scale_ritual_frequency_for_ritual_specialist-accuracy=0.698370
2019-09-01 13:16:17,697 [INFO]  Epoch[0] Train-cross-entropy=0.781947
2019-09-01 13:16:17,699 [INFO]  Epoch[0] Train-Largest_scale_ritual_frequency_for_ritual_specialist-accuracy=0.725000
2019-09-01 13:16:17,701 [INFO]  Epoch[0] Time cost=0.301
2019-09-01 13:16:17,707 [INFO]  Saved checkpoint to "model/Largest_scale_ritual_frequency_for_ritual_specialist_imputer/model-0000.params"
2019-09-01 13:16:17,733 [INFO]  Epoch[0] Validation-cross-entropy=0.621789
2019-09-01 13:16:17,736 [INFO]  Epoch[0] Validation-Largest_scale_ritual_frequency_for_ritual_specialist-accuracy=0.800000
2019-09-01 13:16:17,897 [INFO]  Epoch[1] Batch [0-22]	Speed: 2309.47 samples/sec	cross-entropy=0.491102	Largest_scale_ritual_frequency_for_ritual_specialist-accuracy=0.815217
2019-09-01 13:16:18,026 [INFO]  Epoch[1] Train-cross-entropy=0.447518
2019-09-01 13:16:18,028 [INFO]  Epoch[1] Train-Largest_scale_ritual_frequency_for_ritual_specialist-accuracy=0.812500
2019-09-01 13:16:18,030 [INFO]  Epoch[1] Time cost=0.292
2019-09-01 13:16:18,036 [INFO]  Saved checkpoint to "model/Largest_scale_ritual_frequency_for_ritual_specialist_imputer/model-0001.params"
2019-09-01 13:16:18,063 [INFO]  Epoch[1] Validation-cross-entropy=0.370165
2019-09-01 13:16:18,065 [INFO]  Epoch[1] Validation-Largest_scale_ritual_frequency_for_ritual_specialist-accuracy=0.850000
2019-09-01 13:16:18,218 [INFO]  Epoch[2] Batch [0-22]	Speed: 2446.41 samples/sec	cross-entropy=0.278238	Largest_scale_ritual_frequency_for_ritual_specialist-accuracy=0.904891
2019-09-01 13:16:18,347 [INFO]  Epoch[2] Train-cross-entropy=0.255829
2019-09-01 13:16:18,349 [INFO]  Epoch[2] Train-Largest_scale_ritual_frequency_for_ritual_specialist-accuracy=0.890625
2019-09-01 13:16:18,351 [INFO]  Epoch[2] Time cost=0.283
2019-09-01 13:16:18,357 [INFO]  Saved checkpoint to "model/Largest_scale_ritual_frequency_for_ritual_specialist_imputer/model-0002.params"
2019-09-01 13:16:18,381 [INFO]  Epoch[2] Validation-cross-entropy=0.242250
2019-09-01 13:16:18,385 [INFO]  Epoch[2] Validation-Largest_scale_ritual_frequency_for_ritual_specialist-accuracy=0.900000
2019-09-01 13:16:18,539 [INFO]  Epoch[3] Batch [0-22]	Speed: 2446.09 samples/sec	cross-entropy=0.164431	Largest_scale_ritual_frequency_for_ritual_specialist-accuracy=0.951087
2019-09-01 13:16:18,668 [INFO]  Epoch[3] Train-cross-entropy=0.155951
2019-09-01 13:16:18,670 [INFO]  Epoch[3] Train-Largest_scale_ritual_frequency_for_ritual_specialist-accuracy=0.940625
2019-09-01 13:16:18,672 [INFO]  Epoch[3] Time cost=0.284
2019-09-01 13:16:18,678 [INFO]  Saved checkpoint to "model/Largest_scale_ritual_frequency_for_ritual_specialist_imputer/model-0003.params"
2019-09-01 13:16:18,702 [INFO]  Epoch[3] Validation-cross-entropy=0.165950
2019-09-01 13:16:18,704 [INFO]  Epoch[3] Validation-Largest_scale_ritual_frequency_for_ritual_specialist-accuracy=0.987500
2019-09-01 13:16:18,854 [INFO]  Epoch[4] Batch [0-22]	Speed: 2502.24 samples/sec	cross-entropy=0.101198	Largest_scale_ritual_frequency_for_ritual_specialist-accuracy=0.975543
2019-09-01 13:16:18,985 [INFO]  Epoch[4] Train-cross-entropy=0.099255
2019-09-01 13:16:18,987 [INFO]  Epoch[4] Train-Largest_scale_ritual_frequency_for_ritual_specialist-accuracy=0.971875
2019-09-01 13:16:18,988 [INFO]  Epoch[4] Time cost=0.281
2019-09-01 13:16:18,994 [INFO]  Saved checkpoint to "model/Largest_scale_ritual_frequency_for_ritual_specialist_imputer/model-0004.params"
2019-09-01 13:16:19,023 [INFO]  Epoch[4] Validation-cross-entropy=0.111775
2019-09-01 13:16:19,025 [INFO]  Epoch[4] Validation-Largest_scale_ritual_frequency_for_ritual_specialist-accuracy=0.987500
2019-09-01 13:16:19,189 [INFO]  Epoch[5] Batch [0-22]	Speed: 2304.34 samples/sec	cross-entropy=0.066608	Largest_scale_ritual_frequency_for_ritual_specialist-accuracy=0.991848
2019-09-01 13:16:19,331 [INFO]  Epoch[5] Train-cross-entropy=0.065234
2019-09-01 13:16:19,333 [INFO]  Epoch[5] Train-Largest_scale_ritual_frequency_for_ritual_specialist-accuracy=0.987500
2019-09-01 13:16:19,336 [INFO]  Epoch[5] Time cost=0.308
2019-09-01 13:16:19,343 [INFO]  Saved checkpoint to "model/Largest_scale_ritual_frequency_for_ritual_specialist_imputer/model-0005.params"
2019-09-01 13:16:19,369 [INFO]  Epoch[5] Validation-cross-entropy=0.078140
2019-09-01 13:16:19,372 [INFO]  Epoch[5] Validation-Largest_scale_ritual_frequency_for_ritual_specialist-accuracy=0.987500
2019-09-01 13:16:19,525 [INFO]  Epoch[6] Batch [0-22]	Speed: 2441.37 samples/sec	cross-entropy=0.045464	Largest_scale_ritual_frequency_for_ritual_specialist-accuracy=0.989130
2019-09-01 13:16:19,656 [INFO]  Epoch[6] Train-cross-entropy=0.045866
2019-09-01 13:16:19,658 [INFO]  Epoch[6] Train-Largest_scale_ritual_frequency_for_ritual_specialist-accuracy=0.993750
2019-09-01 13:16:19,660 [INFO]  Epoch[6] Time cost=0.285
2019-09-01 13:16:19,666 [INFO]  Saved checkpoint to "model/Largest_scale_ritual_frequency_for_ritual_specialist_imputer/model-0006.params"
2019-09-01 13:16:19,690 [INFO]  Epoch[6] Validation-cross-entropy=0.047898
2019-09-01 13:16:19,693 [INFO]  Epoch[6] Validation-Largest_scale_ritual_frequency_for_ritual_specialist-accuracy=0.987500
2019-09-01 13:16:19,848 [INFO]  Epoch[7] Batch [0-22]	Speed: 2409.37 samples/sec	cross-entropy=0.032084	Largest_scale_ritual_frequency_for_ritual_specialist-accuracy=0.991848
2019-09-01 13:16:19,981 [INFO]  Epoch[7] Train-cross-entropy=0.034656
2019-09-01 13:16:19,983 [INFO]  Epoch[7] Train-Largest_scale_ritual_frequency_for_ritual_specialist-accuracy=0.996875
2019-09-01 13:16:19,985 [INFO]  Epoch[7] Time cost=0.290
2019-09-01 13:16:19,991 [INFO]  Saved checkpoint to "model/Largest_scale_ritual_frequency_for_ritual_specialist_imputer/model-0007.params"
2019-09-01 13:16:20,021 [INFO]  Epoch[7] Validation-cross-entropy=0.031341
2019-09-01 13:16:20,023 [INFO]  Epoch[7] Validation-Largest_scale_ritual_frequency_for_ritual_specialist-accuracy=1.000000
2019-09-01 13:16:20,175 [INFO]  Epoch[8] Batch [0-22]	Speed: 2488.28 samples/sec	cross-entropy=0.023027	Largest_scale_ritual_frequency_for_ritual_specialist-accuracy=0.994565
2019-09-01 13:16:20,310 [INFO]  Epoch[8] Train-cross-entropy=0.028507
2019-09-01 13:16:20,312 [INFO]  Epoch[8] Train-Largest_scale_ritual_frequency_for_ritual_specialist-accuracy=0.996875
2019-09-01 13:16:20,314 [INFO]  Epoch[8] Time cost=0.289
2019-09-01 13:16:20,320 [INFO]  Saved checkpoint to "model/Largest_scale_ritual_frequency_for_ritual_specialist_imputer/model-0008.params"
2019-09-01 13:16:20,351 [INFO]  Epoch[8] Validation-cross-entropy=0.022327
2019-09-01 13:16:20,353 [INFO]  Epoch[8] Validation-Largest_scale_ritual_frequency_for_ritual_specialist-accuracy=1.000000
2019-09-01 13:16:20,514 [INFO]  Epoch[9] Batch [0-22]	Speed: 2352.84 samples/sec	cross-entropy=0.017937	Largest_scale_ritual_frequency_for_ritual_specialist-accuracy=0.997283
2019-09-01 13:16:20,645 [INFO]  Epoch[9] Train-cross-entropy=0.023868
2019-09-01 13:16:20,647 [INFO]  Epoch[9] Train-Largest_scale_ritual_frequency_for_ritual_specialist-accuracy=0.996875
2019-09-01 13:16:20,648 [INFO]  Epoch[9] Time cost=0.293
2019-09-01 13:16:20,654 [INFO]  Saved checkpoint to "model/Largest_scale_ritual_frequency_for_ritual_specialist_imputer/model-0009.params"
2019-09-01 13:16:20,679 [INFO]  Epoch[9] Validation-cross-entropy=0.019909
2019-09-01 13:16:20,683 [INFO]  Epoch[9] Validation-Largest_scale_ritual_frequency_for_ritual_specialist-accuracy=1.000000
2019-09-01 13:16:20,840 [INFO]  Epoch[10] Batch [0-22]	Speed: 2382.51 samples/sec	cross-entropy=0.013970	Largest_scale_ritual_frequency_for_ritual_specialist-accuracy=0.997283
2019-09-01 13:16:20,981 [INFO]  Epoch[10] Train-cross-entropy=0.020826
2019-09-01 13:16:20,984 [INFO]  Epoch[10] Train-Largest_scale_ritual_frequency_for_ritual_specialist-accuracy=0.996875
2019-09-01 13:16:20,986 [INFO]  Epoch[10] Time cost=0.300
2019-09-01 13:16:20,993 [INFO]  Saved checkpoint to "model/Largest_scale_ritual_frequency_for_ritual_specialist_imputer/model-0010.params"
2019-09-01 13:16:21,022 [INFO]  Epoch[10] Validation-cross-entropy=0.018759
2019-09-01 13:16:21,024 [INFO]  Epoch[10] Validation-Largest_scale_ritual_frequency_for_ritual_specialist-accuracy=1.000000
2019-09-01 13:16:21,181 [INFO]  Epoch[11] Batch [0-22]	Speed: 2377.46 samples/sec	cross-entropy=0.011840	Largest_scale_ritual_frequency_for_ritual_specialist-accuracy=0.997283
2019-09-01 13:16:21,317 [INFO]  Epoch[11] Train-cross-entropy=0.019260
2019-09-01 13:16:21,319 [INFO]  Epoch[11] Train-Largest_scale_ritual_frequency_for_ritual_specialist-accuracy=0.996875
2019-09-01 13:16:21,321 [INFO]  Epoch[11] Time cost=0.295
2019-09-01 13:16:21,328 [INFO]  Saved checkpoint to "model/Largest_scale_ritual_frequency_for_ritual_specialist_imputer/model-0011.params"
2019-09-01 13:16:21,357 [INFO]  Epoch[11] Validation-cross-entropy=0.016587
2019-09-01 13:16:21,359 [INFO]  Epoch[11] Validation-Largest_scale_ritual_frequency_for_ritual_specialist-accuracy=1.000000
2019-09-01 13:16:21,524 [INFO]  Epoch[12] Batch [0-22]	Speed: 2290.56 samples/sec	cross-entropy=0.010267	Largest_scale_ritual_frequency_for_ritual_specialist-accuracy=0.997283
2019-09-01 13:16:21,673 [INFO]  Epoch[12] Train-cross-entropy=0.017722
2019-09-01 13:16:21,675 [INFO]  Epoch[12] Train-Largest_scale_ritual_frequency_for_ritual_specialist-accuracy=0.996875
2019-09-01 13:16:21,677 [INFO]  Epoch[12] Time cost=0.316
2019-09-01 13:16:21,689 [INFO]  Saved checkpoint to "model/Largest_scale_ritual_frequency_for_ritual_specialist_imputer/model-0012.params"
2019-09-01 13:16:21,725 [INFO]  Epoch[12] Validation-cross-entropy=0.017174
2019-09-01 13:16:21,727 [INFO]  Epoch[12] Validation-Largest_scale_ritual_frequency_for_ritual_specialist-accuracy=1.000000
2019-09-01 13:16:21,894 [INFO]  Epoch[13] Batch [0-22]	Speed: 2278.72 samples/sec	cross-entropy=0.009224	Largest_scale_ritual_frequency_for_ritual_specialist-accuracy=0.997283
2019-09-01 13:16:22,044 [INFO]  Epoch[13] Train-cross-entropy=0.017162
2019-09-01 13:16:22,046 [INFO]  Epoch[13] Train-Largest_scale_ritual_frequency_for_ritual_specialist-accuracy=0.996875
2019-09-01 13:16:22,049 [INFO]  Epoch[13] Time cost=0.320
2019-09-01 13:16:22,056 [INFO]  Saved checkpoint to "model/Largest_scale_ritual_frequency_for_ritual_specialist_imputer/model-0013.params"
2019-09-01 13:16:22,083 [INFO]  Epoch[13] Validation-cross-entropy=0.016525
2019-09-01 13:16:22,086 [INFO]  Epoch[13] Validation-Largest_scale_ritual_frequency_for_ritual_specialist-accuracy=1.000000
2019-09-01 13:16:22,239 [INFO]  Epoch[14] Batch [0-22]	Speed: 2450.84 samples/sec	cross-entropy=0.008234	Largest_scale_ritual_frequency_for_ritual_specialist-accuracy=0.997283
2019-09-01 13:16:22,370 [INFO]  Epoch[14] Train-cross-entropy=0.015737
2019-09-01 13:16:22,372 [INFO]  Epoch[14] Train-Largest_scale_ritual_frequency_for_ritual_specialist-accuracy=0.996875
2019-09-01 13:16:22,374 [INFO]  Epoch[14] Time cost=0.286
2019-09-01 13:16:22,380 [INFO]  Saved checkpoint to "model/Largest_scale_ritual_frequency_for_ritual_specialist_imputer/model-0014.params"
2019-09-01 13:16:22,407 [INFO]  Epoch[14] Validation-cross-entropy=0.019800
2019-09-01 13:16:22,410 [INFO]  Epoch[14] Validation-Largest_scale_ritual_frequency_for_ritual_specialist-accuracy=1.000000
2019-09-01 13:16:22,561 [INFO]  Epoch[15] Batch [0-22]	Speed: 2458.78 samples/sec	cross-entropy=0.007925	Largest_scale_ritual_frequency_for_ritual_specialist-accuracy=0.997283
2019-09-01 13:16:22,708 [INFO]  Epoch[15] Train-cross-entropy=0.016116
2019-09-01 13:16:22,709 [INFO]  Epoch[15] Train-Largest_scale_ritual_frequency_for_ritual_specialist-accuracy=0.996875
2019-09-01 13:16:22,711 [INFO]  Epoch[15] Time cost=0.300
2019-09-01 13:16:22,717 [INFO]  Saved checkpoint to "model/Largest_scale_ritual_frequency_for_ritual_specialist_imputer/model-0015.params"
2019-09-01 13:16:22,746 [INFO]  Epoch[15] Validation-cross-entropy=0.020248
2019-09-01 13:16:22,748 [INFO]  Epoch[15] Validation-Largest_scale_ritual_frequency_for_ritual_specialist-accuracy=1.000000
2019-09-01 13:16:22,899 [INFO]  Epoch[16] Batch [0-22]	Speed: 2467.06 samples/sec	cross-entropy=0.007338	Largest_scale_ritual_frequency_for_ritual_specialist-accuracy=0.997283
2019-09-01 13:16:23,031 [INFO]  Epoch[16] Train-cross-entropy=0.015404
2019-09-01 13:16:23,033 [INFO]  Epoch[16] Train-Largest_scale_ritual_frequency_for_ritual_specialist-accuracy=0.996875
2019-09-01 13:16:23,034 [INFO]  Epoch[16] Time cost=0.285
2019-09-01 13:16:23,041 [INFO]  Saved checkpoint to "model/Largest_scale_ritual_frequency_for_ritual_specialist_imputer/model-0016.params"
2019-09-01 13:16:23,065 [INFO]  Epoch[16] Validation-cross-entropy=0.021897
2019-09-01 13:16:23,068 [INFO]  Epoch[16] Validation-Largest_scale_ritual_frequency_for_ritual_specialist-accuracy=0.975000
2019-09-01 13:16:23,230 [INFO]  Epoch[17] Batch [0-22]	Speed: 2308.21 samples/sec	cross-entropy=0.006677	Largest_scale_ritual_frequency_for_ritual_specialist-accuracy=0.997283
2019-09-01 13:16:23,368 [INFO]  Epoch[17] Train-cross-entropy=0.014112
2019-09-01 13:16:23,370 [INFO]  Epoch[17] Train-Largest_scale_ritual_frequency_for_ritual_specialist-accuracy=0.996875
2019-09-01 13:16:23,372 [INFO]  Epoch[17] Time cost=0.302
2019-09-01 13:16:23,378 [INFO]  Saved checkpoint to "model/Largest_scale_ritual_frequency_for_ritual_specialist_imputer/model-0017.params"
2019-09-01 13:16:23,414 [INFO]  No improvement detected for 5 epochs compared to 0.017173508275300266 last error obtained: 0.02088190200738609, stopping here
2019-09-01 13:16:23,416 [INFO]  
========== done (6.019901990890503 s) fit model
2019-09-01 13:16:25,843 [INFO]  CategoricalEncoder for column Largest_scale_ritual_frequency_per_participant                                found only 68 occurrences of value once per generation
2019-09-01 13:16:25,846 [INFO]  CategoricalEncoder for column Largest_scale_ritual_frequency_per_participant                                found only 68 occurrences of value seasonally
2019-09-01 13:16:25,849 [INFO]  CategoricalEncoder for column Largest_scale_ritual_frequency_per_participant                                found only 7 occurrences of value monthly/seasonal
2019-09-01 13:16:25,850 [INFO]  CategoricalEncoder for column Largest_scale_ritual_frequency_per_participant                                found only 5 occurrences of value weekly
2019-09-01 13:16:25,852 [INFO]  CategoricalEncoder for column Largest_scale_ritual_frequency_per_participant                                found only 2 occurrences of value monthly
2019-09-01 13:16:27,631 [WARNING]  Test set does not contain any ocurrences of values [monthly] in column [Largest_scale_ritual_frequency_per_participant], consider using a more representative test set.
2019-09-01 13:16:27,636 [INFO]  
========== start: fit model
2019-09-01 13:16:27,638 [WARNING]  Already bound, ignoring bind()
2019-09-01 13:16:27,804 [INFO]  Epoch[0] Batch [0-22]	Speed: 2260.01 samples/sec	cross-entropy=1.085716	Largest_scale_ritual_frequency_per_participant-accuracy=0.608696
2019-09-01 13:16:27,940 [INFO]  Epoch[0] Train-cross-entropy=0.761444
2019-09-01 13:16:27,943 [INFO]  Epoch[0] Train-Largest_scale_ritual_frequency_per_participant-accuracy=0.711310
2019-09-01 13:16:27,945 [INFO]  Epoch[0] Time cost=0.304
2019-09-01 13:16:27,952 [INFO]  Saved checkpoint to "model/Largest_scale_ritual_frequency_per_participant_imputer/model-0000.params"
2019-09-01 13:16:27,977 [INFO]  Epoch[0] Validation-cross-entropy=0.688923
2019-09-01 13:16:27,980 [INFO]  Epoch[0] Validation-Largest_scale_ritual_frequency_per_participant-accuracy=0.725000
2019-09-01 13:16:28,134 [INFO]  Epoch[1] Batch [0-22]	Speed: 2452.37 samples/sec	cross-entropy=0.501985	Largest_scale_ritual_frequency_per_participant-accuracy=0.815217
2019-09-01 13:16:28,271 [INFO]  Epoch[1] Train-cross-entropy=0.447866
2019-09-01 13:16:28,273 [INFO]  Epoch[1] Train-Largest_scale_ritual_frequency_per_participant-accuracy=0.806548
2019-09-01 13:16:28,275 [INFO]  Epoch[1] Time cost=0.292
2019-09-01 13:16:28,282 [INFO]  Saved checkpoint to "model/Largest_scale_ritual_frequency_per_participant_imputer/model-0001.params"
2019-09-01 13:16:28,312 [INFO]  Epoch[1] Validation-cross-entropy=0.516159
2019-09-01 13:16:28,314 [INFO]  Epoch[1] Validation-Largest_scale_ritual_frequency_per_participant-accuracy=0.812500
2019-09-01 13:16:28,465 [INFO]  Epoch[2] Batch [0-22]	Speed: 2512.39 samples/sec	cross-entropy=0.300062	Largest_scale_ritual_frequency_per_participant-accuracy=0.883152
2019-09-01 13:16:28,601 [INFO]  Epoch[2] Train-cross-entropy=0.281745
2019-09-01 13:16:28,603 [INFO]  Epoch[2] Train-Largest_scale_ritual_frequency_per_participant-accuracy=0.913690
2019-09-01 13:16:28,605 [INFO]  Epoch[2] Time cost=0.288
2019-09-01 13:16:28,611 [INFO]  Saved checkpoint to "model/Largest_scale_ritual_frequency_per_participant_imputer/model-0002.params"
2019-09-01 13:16:28,635 [INFO]  Epoch[2] Validation-cross-entropy=0.380620
2019-09-01 13:16:28,638 [INFO]  Epoch[2] Validation-Largest_scale_ritual_frequency_per_participant-accuracy=0.875000
2019-09-01 13:16:28,786 [INFO]  Epoch[3] Batch [0-22]	Speed: 2521.11 samples/sec	cross-entropy=0.184617	Largest_scale_ritual_frequency_per_participant-accuracy=0.948370
2019-09-01 13:16:28,921 [INFO]  Epoch[3] Train-cross-entropy=0.178894
2019-09-01 13:16:28,923 [INFO]  Epoch[3] Train-Largest_scale_ritual_frequency_per_participant-accuracy=0.946429
2019-09-01 13:16:28,925 [INFO]  Epoch[3] Time cost=0.285
2019-09-01 13:16:28,931 [INFO]  Saved checkpoint to "model/Largest_scale_ritual_frequency_per_participant_imputer/model-0003.params"
2019-09-01 13:16:28,956 [INFO]  Epoch[3] Validation-cross-entropy=0.282694
2019-09-01 13:16:28,959 [INFO]  Epoch[3] Validation-Largest_scale_ritual_frequency_per_participant-accuracy=0.937500
2019-09-01 13:16:29,107 [INFO]  Epoch[4] Batch [0-22]	Speed: 2522.77 samples/sec	cross-entropy=0.118565	Largest_scale_ritual_frequency_per_participant-accuracy=0.986413
2019-09-01 13:16:29,268 [INFO]  Epoch[4] Train-cross-entropy=0.118541
2019-09-01 13:16:29,270 [INFO]  Epoch[4] Train-Largest_scale_ritual_frequency_per_participant-accuracy=0.973214
2019-09-01 13:16:29,272 [INFO]  Epoch[4] Time cost=0.311
2019-09-01 13:16:29,278 [INFO]  Saved checkpoint to "model/Largest_scale_ritual_frequency_per_participant_imputer/model-0004.params"
2019-09-01 13:16:29,304 [INFO]  Epoch[4] Validation-cross-entropy=0.215571
2019-09-01 13:16:29,307 [INFO]  Epoch[4] Validation-Largest_scale_ritual_frequency_per_participant-accuracy=0.950000
2019-09-01 13:16:29,457 [INFO]  Epoch[5] Batch [0-22]	Speed: 2493.17 samples/sec	cross-entropy=0.084186	Largest_scale_ritual_frequency_per_participant-accuracy=0.991848
2019-09-01 13:16:29,596 [INFO]  Epoch[5] Train-cross-entropy=0.086870
2019-09-01 13:16:29,598 [INFO]  Epoch[5] Train-Largest_scale_ritual_frequency_per_participant-accuracy=0.985119
2019-09-01 13:16:29,600 [INFO]  Epoch[5] Time cost=0.291
2019-09-01 13:16:29,606 [INFO]  Saved checkpoint to "model/Largest_scale_ritual_frequency_per_participant_imputer/model-0005.params"
2019-09-01 13:16:29,635 [INFO]  Epoch[5] Validation-cross-entropy=0.169973
2019-09-01 13:16:29,637 [INFO]  Epoch[5] Validation-Largest_scale_ritual_frequency_per_participant-accuracy=0.962500
2019-09-01 13:16:29,788 [INFO]  Epoch[6] Batch [0-22]	Speed: 2471.63 samples/sec	cross-entropy=0.062569	Largest_scale_ritual_frequency_per_participant-accuracy=0.991848
2019-09-01 13:16:29,926 [INFO]  Epoch[6] Train-cross-entropy=0.067358
2019-09-01 13:16:29,928 [INFO]  Epoch[6] Train-Largest_scale_ritual_frequency_per_participant-accuracy=0.991071
2019-09-01 13:16:29,930 [INFO]  Epoch[6] Time cost=0.291
2019-09-01 13:16:29,936 [INFO]  Saved checkpoint to "model/Largest_scale_ritual_frequency_per_participant_imputer/model-0006.params"
2019-09-01 13:16:29,962 [INFO]  Epoch[6] Validation-cross-entropy=0.132689
2019-09-01 13:16:29,964 [INFO]  Epoch[6] Validation-Largest_scale_ritual_frequency_per_participant-accuracy=0.975000
2019-09-01 13:16:30,116 [INFO]  Epoch[7] Batch [0-22]	Speed: 2462.11 samples/sec	cross-entropy=0.049285	Largest_scale_ritual_frequency_per_participant-accuracy=0.994565
2019-09-01 13:16:30,287 [INFO]  Epoch[7] Train-cross-entropy=0.053759
2019-09-01 13:16:30,289 [INFO]  Epoch[7] Train-Largest_scale_ritual_frequency_per_participant-accuracy=0.994048
2019-09-01 13:16:30,291 [INFO]  Epoch[7] Time cost=0.324
2019-09-01 13:16:30,296 [INFO]  Saved checkpoint to "model/Largest_scale_ritual_frequency_per_participant_imputer/model-0007.params"
2019-09-01 13:16:30,321 [INFO]  Epoch[7] Validation-cross-entropy=0.104659
2019-09-01 13:16:30,325 [INFO]  Epoch[7] Validation-Largest_scale_ritual_frequency_per_participant-accuracy=0.975000
2019-09-01 13:16:30,482 [INFO]  Epoch[8] Batch [0-22]	Speed: 2390.61 samples/sec	cross-entropy=0.037773	Largest_scale_ritual_frequency_per_participant-accuracy=0.997283
2019-09-01 13:16:30,629 [INFO]  Epoch[8] Train-cross-entropy=0.043871
2019-09-01 13:16:30,631 [INFO]  Epoch[8] Train-Largest_scale_ritual_frequency_per_participant-accuracy=0.994048
2019-09-01 13:16:30,633 [INFO]  Epoch[8] Time cost=0.306
2019-09-01 13:16:30,640 [INFO]  Saved checkpoint to "model/Largest_scale_ritual_frequency_per_participant_imputer/model-0008.params"
2019-09-01 13:16:30,667 [INFO]  Epoch[8] Validation-cross-entropy=0.081095
2019-09-01 13:16:30,670 [INFO]  Epoch[8] Validation-Largest_scale_ritual_frequency_per_participant-accuracy=0.987500
2019-09-01 13:16:30,827 [INFO]  Epoch[9] Batch [0-22]	Speed: 2380.56 samples/sec	cross-entropy=0.029127	Largest_scale_ritual_frequency_per_participant-accuracy=1.000000
2019-09-01 13:16:30,967 [INFO]  Epoch[9] Train-cross-entropy=0.035663
2019-09-01 13:16:30,970 [INFO]  Epoch[9] Train-Largest_scale_ritual_frequency_per_participant-accuracy=0.994048
2019-09-01 13:16:30,972 [INFO]  Epoch[9] Time cost=0.300
2019-09-01 13:16:30,978 [INFO]  Saved checkpoint to "model/Largest_scale_ritual_frequency_per_participant_imputer/model-0009.params"
2019-09-01 13:16:31,013 [INFO]  Epoch[9] Validation-cross-entropy=0.066941
2019-09-01 13:16:31,016 [INFO]  Epoch[9] Validation-Largest_scale_ritual_frequency_per_participant-accuracy=1.000000
2019-09-01 13:16:31,171 [INFO]  Epoch[10] Batch [0-22]	Speed: 2442.17 samples/sec	cross-entropy=0.023639	Largest_scale_ritual_frequency_per_participant-accuracy=1.000000
2019-09-01 13:16:31,311 [INFO]  Epoch[10] Train-cross-entropy=0.029262
2019-09-01 13:16:31,314 [INFO]  Epoch[10] Train-Largest_scale_ritual_frequency_per_participant-accuracy=0.994048
2019-09-01 13:16:31,316 [INFO]  Epoch[10] Time cost=0.298
2019-09-01 13:16:31,323 [INFO]  Saved checkpoint to "model/Largest_scale_ritual_frequency_per_participant_imputer/model-0010.params"
2019-09-01 13:16:31,351 [INFO]  Epoch[10] Validation-cross-entropy=0.055615
2019-09-01 13:16:31,354 [INFO]  Epoch[10] Validation-Largest_scale_ritual_frequency_per_participant-accuracy=1.000000
2019-09-01 13:16:31,510 [INFO]  Epoch[11] Batch [0-22]	Speed: 2406.86 samples/sec	cross-entropy=0.019624	Largest_scale_ritual_frequency_per_participant-accuracy=1.000000
2019-09-01 13:16:31,676 [INFO]  Epoch[11] Train-cross-entropy=0.024561
2019-09-01 13:16:31,678 [INFO]  Epoch[11] Train-Largest_scale_ritual_frequency_per_participant-accuracy=0.994048
2019-09-01 13:16:31,680 [INFO]  Epoch[11] Time cost=0.324
2019-09-01 13:16:31,688 [INFO]  Saved checkpoint to "model/Largest_scale_ritual_frequency_per_participant_imputer/model-0011.params"
2019-09-01 13:16:31,715 [INFO]  Epoch[11] Validation-cross-entropy=0.053201
2019-09-01 13:16:31,718 [INFO]  Epoch[11] Validation-Largest_scale_ritual_frequency_per_participant-accuracy=1.000000
2019-09-01 13:16:31,874 [INFO]  Epoch[12] Batch [0-22]	Speed: 2395.80 samples/sec	cross-entropy=0.016536	Largest_scale_ritual_frequency_per_participant-accuracy=1.000000
2019-09-01 13:16:32,016 [INFO]  Epoch[12] Train-cross-entropy=0.020150
2019-09-01 13:16:32,018 [INFO]  Epoch[12] Train-Largest_scale_ritual_frequency_per_participant-accuracy=0.994048
2019-09-01 13:16:32,021 [INFO]  Epoch[12] Time cost=0.300
2019-09-01 13:16:32,028 [INFO]  Saved checkpoint to "model/Largest_scale_ritual_frequency_per_participant_imputer/model-0012.params"
2019-09-01 13:16:32,055 [INFO]  Epoch[12] Validation-cross-entropy=0.048107
2019-09-01 13:16:32,059 [INFO]  Epoch[12] Validation-Largest_scale_ritual_frequency_per_participant-accuracy=1.000000
2019-09-01 13:16:32,215 [INFO]  Epoch[13] Batch [0-22]	Speed: 2394.34 samples/sec	cross-entropy=0.014710	Largest_scale_ritual_frequency_per_participant-accuracy=1.000000
2019-09-01 13:16:32,361 [INFO]  Epoch[13] Train-cross-entropy=0.017499
2019-09-01 13:16:32,363 [INFO]  Epoch[13] Train-Largest_scale_ritual_frequency_per_participant-accuracy=1.000000
2019-09-01 13:16:32,365 [INFO]  Epoch[13] Time cost=0.304
2019-09-01 13:16:32,372 [INFO]  Saved checkpoint to "model/Largest_scale_ritual_frequency_per_participant_imputer/model-0013.params"
2019-09-01 13:16:32,399 [INFO]  Epoch[13] Validation-cross-entropy=0.048149
2019-09-01 13:16:32,402 [INFO]  Epoch[13] Validation-Largest_scale_ritual_frequency_per_participant-accuracy=0.975000
2019-09-01 13:16:32,558 [INFO]  Epoch[14] Batch [0-22]	Speed: 2398.41 samples/sec	cross-entropy=0.013163	Largest_scale_ritual_frequency_per_participant-accuracy=1.000000
2019-09-01 13:16:32,700 [INFO]  Epoch[14] Train-cross-entropy=0.015419
2019-09-01 13:16:32,702 [INFO]  Epoch[14] Train-Largest_scale_ritual_frequency_per_participant-accuracy=1.000000
2019-09-01 13:16:32,705 [INFO]  Epoch[14] Time cost=0.300
2019-09-01 13:16:32,712 [INFO]  Saved checkpoint to "model/Largest_scale_ritual_frequency_per_participant_imputer/model-0014.params"
2019-09-01 13:16:32,740 [INFO]  Epoch[14] Validation-cross-entropy=0.049098
2019-09-01 13:16:32,743 [INFO]  Epoch[14] Validation-Largest_scale_ritual_frequency_per_participant-accuracy=0.975000
2019-09-01 13:16:32,899 [INFO]  Epoch[15] Batch [0-22]	Speed: 2405.79 samples/sec	cross-entropy=0.012206	Largest_scale_ritual_frequency_per_participant-accuracy=1.000000
2019-09-01 13:16:33,039 [INFO]  Epoch[15] Train-cross-entropy=0.013930
2019-09-01 13:16:33,042 [INFO]  Epoch[15] Train-Largest_scale_ritual_frequency_per_participant-accuracy=1.000000
2019-09-01 13:16:33,044 [INFO]  Epoch[15] Time cost=0.299
2019-09-01 13:16:33,051 [INFO]  Saved checkpoint to "model/Largest_scale_ritual_frequency_per_participant_imputer/model-0015.params"
2019-09-01 13:16:33,079 [INFO]  Epoch[15] Validation-cross-entropy=0.049051
2019-09-01 13:16:33,082 [INFO]  Epoch[15] Validation-Largest_scale_ritual_frequency_per_participant-accuracy=0.975000
2019-09-01 13:16:33,239 [INFO]  Epoch[16] Batch [0-22]	Speed: 2373.22 samples/sec	cross-entropy=0.011292	Largest_scale_ritual_frequency_per_participant-accuracy=1.000000
2019-09-01 13:16:33,381 [INFO]  Epoch[16] Train-cross-entropy=0.012650
2019-09-01 13:16:33,384 [INFO]  Epoch[16] Train-Largest_scale_ritual_frequency_per_participant-accuracy=1.000000
2019-09-01 13:16:33,386 [INFO]  Epoch[16] Time cost=0.302
2019-09-01 13:16:33,392 [INFO]  Saved checkpoint to "model/Largest_scale_ritual_frequency_per_participant_imputer/model-0016.params"
2019-09-01 13:16:33,419 [INFO]  Epoch[16] Validation-cross-entropy=0.050682
2019-09-01 13:16:33,422 [INFO]  Epoch[16] Validation-Largest_scale_ritual_frequency_per_participant-accuracy=0.975000
2019-09-01 13:16:33,574 [INFO]  Epoch[17] Batch [0-22]	Speed: 2468.18 samples/sec	cross-entropy=0.009932	Largest_scale_ritual_frequency_per_participant-accuracy=1.000000
2019-09-01 13:16:33,710 [INFO]  Epoch[17] Train-cross-entropy=0.011165
2019-09-01 13:16:33,712 [INFO]  Epoch[17] Train-Largest_scale_ritual_frequency_per_participant-accuracy=1.000000
2019-09-01 13:16:33,714 [INFO]  Epoch[17] Time cost=0.289
2019-09-01 13:16:33,720 [INFO]  Saved checkpoint to "model/Largest_scale_ritual_frequency_per_participant_imputer/model-0017.params"
2019-09-01 13:16:33,744 [INFO]  No improvement detected for 5 epochs compared to 0.048107436299324034 last error obtained: 0.05177397467195988, stopping here
2019-09-01 13:16:33,747 [INFO]  
========== done (6.110450267791748 s) fit model
2019-09-01 13:16:36,144 [INFO]  CategoricalEncoder for column Most_dysphoric_ritual_frequency_for_audience                                found only 36 occurrences of value once per generation
2019-09-01 13:16:36,145 [INFO]  CategoricalEncoder for column Most_dysphoric_ritual_frequency_for_audience                                found only 21 occurrences of value monthly
2019-09-01 13:16:36,147 [INFO]  CategoricalEncoder for column Most_dysphoric_ritual_frequency_for_audience                                found only 10 occurrences of value seasonally
2019-09-01 13:16:36,149 [INFO]  CategoricalEncoder for column Most_dysphoric_ritual_frequency_for_audience                                found only 4 occurrences of value seasonal
2019-09-01 13:16:36,151 [INFO]  CategoricalEncoder for column Most_dysphoric_ritual_frequency_for_audience                                found only 4 occurrences of value weekly
2019-09-01 13:16:36,152 [INFO]  CategoricalEncoder for column Most_dysphoric_ritual_frequency_for_audience                                found only 3 occurrences of value once in a lifetime
2019-09-01 13:16:37,911 [WARNING]  Test set does not contain any ocurrences of values [weekly, seasonal, monthly, once in a lifetime] in column [Most_dysphoric_ritual_frequency_for_audience], consider using a more representative test set.
2019-09-01 13:16:37,916 [INFO]  
========== start: fit model
2019-09-01 13:16:37,918 [WARNING]  Already bound, ignoring bind()
2019-09-01 13:16:38,041 [INFO]  Epoch[0] Batch [0-16]	Speed: 2336.54 samples/sec	cross-entropy=1.209350	Most_dysphoric_ritual_frequency_for_audience-accuracy=0.580882
2019-09-01 13:16:38,141 [INFO]  Epoch[0] Train-cross-entropy=0.821939
2019-09-01 13:16:38,143 [INFO]  Epoch[0] Train-Most_dysphoric_ritual_frequency_for_audience-accuracy=0.687500
2019-09-01 13:16:38,144 [INFO]  Epoch[0] Time cost=0.224
2019-09-01 13:16:38,151 [INFO]  Saved checkpoint to "model/Most_dysphoric_ritual_frequency_for_audience_imputer/model-0000.params"
2019-09-01 13:16:38,172 [INFO]  Epoch[0] Validation-cross-entropy=0.646409
2019-09-01 13:16:38,176 [INFO]  Epoch[0] Validation-Most_dysphoric_ritual_frequency_for_audience-accuracy=0.750000
2019-09-01 13:16:38,318 [INFO]  Epoch[1] Batch [0-16]	Speed: 1977.26 samples/sec	cross-entropy=0.586410	Most_dysphoric_ritual_frequency_for_audience-accuracy=0.797794
2019-09-01 13:16:38,419 [INFO]  Epoch[1] Train-cross-entropy=0.470589
2019-09-01 13:16:38,422 [INFO]  Epoch[1] Train-Most_dysphoric_ritual_frequency_for_audience-accuracy=0.825893
2019-09-01 13:16:38,424 [INFO]  Epoch[1] Time cost=0.245
2019-09-01 13:16:38,431 [INFO]  Saved checkpoint to "model/Most_dysphoric_ritual_frequency_for_audience_imputer/model-0001.params"
2019-09-01 13:16:38,453 [INFO]  Epoch[1] Validation-cross-entropy=0.375606
2019-09-01 13:16:38,457 [INFO]  Epoch[1] Validation-Most_dysphoric_ritual_frequency_for_audience-accuracy=0.859375
2019-09-01 13:16:38,581 [INFO]  Epoch[2] Batch [0-16]	Speed: 2267.70 samples/sec	cross-entropy=0.357697	Most_dysphoric_ritual_frequency_for_audience-accuracy=0.863971
2019-09-01 13:16:38,682 [INFO]  Epoch[2] Train-cross-entropy=0.322056
2019-09-01 13:16:38,684 [INFO]  Epoch[2] Train-Most_dysphoric_ritual_frequency_for_audience-accuracy=0.892857
2019-09-01 13:16:38,686 [INFO]  Epoch[2] Time cost=0.226
2019-09-01 13:16:38,693 [INFO]  Saved checkpoint to "model/Most_dysphoric_ritual_frequency_for_audience_imputer/model-0002.params"
2019-09-01 13:16:38,714 [INFO]  Epoch[2] Validation-cross-entropy=0.249504
2019-09-01 13:16:38,719 [INFO]  Epoch[2] Validation-Most_dysphoric_ritual_frequency_for_audience-accuracy=0.921875
2019-09-01 13:16:38,843 [INFO]  Epoch[3] Batch [0-16]	Speed: 2264.67 samples/sec	cross-entropy=0.221466	Most_dysphoric_ritual_frequency_for_audience-accuracy=0.952206
2019-09-01 13:16:38,944 [INFO]  Epoch[3] Train-cross-entropy=0.239533
2019-09-01 13:16:38,946 [INFO]  Epoch[3] Train-Most_dysphoric_ritual_frequency_for_audience-accuracy=0.928571
2019-09-01 13:16:38,949 [INFO]  Epoch[3] Time cost=0.226
2019-09-01 13:16:38,956 [INFO]  Saved checkpoint to "model/Most_dysphoric_ritual_frequency_for_audience_imputer/model-0003.params"
2019-09-01 13:16:38,976 [INFO]  Epoch[3] Validation-cross-entropy=0.188563
2019-09-01 13:16:38,981 [INFO]  Epoch[3] Validation-Most_dysphoric_ritual_frequency_for_audience-accuracy=0.921875
2019-09-01 13:16:39,105 [INFO]  Epoch[4] Batch [0-16]	Speed: 2266.88 samples/sec	cross-entropy=0.148651	Most_dysphoric_ritual_frequency_for_audience-accuracy=0.944853
2019-09-01 13:16:39,206 [INFO]  Epoch[4] Train-cross-entropy=0.192441
2019-09-01 13:16:39,209 [INFO]  Epoch[4] Train-Most_dysphoric_ritual_frequency_for_audience-accuracy=0.928571
2019-09-01 13:16:39,211 [INFO]  Epoch[4] Time cost=0.227
2019-09-01 13:16:39,218 [INFO]  Saved checkpoint to "model/Most_dysphoric_ritual_frequency_for_audience_imputer/model-0004.params"
2019-09-01 13:16:39,238 [INFO]  Epoch[4] Validation-cross-entropy=0.156523
2019-09-01 13:16:39,242 [INFO]  Epoch[4] Validation-Most_dysphoric_ritual_frequency_for_audience-accuracy=0.921875
2019-09-01 13:16:39,368 [INFO]  Epoch[5] Batch [0-16]	Speed: 2255.52 samples/sec	cross-entropy=0.106086	Most_dysphoric_ritual_frequency_for_audience-accuracy=0.963235
2019-09-01 13:16:39,470 [INFO]  Epoch[5] Train-cross-entropy=0.157220
2019-09-01 13:16:39,472 [INFO]  Epoch[5] Train-Most_dysphoric_ritual_frequency_for_audience-accuracy=0.946429
2019-09-01 13:16:39,474 [INFO]  Epoch[5] Time cost=0.229
2019-09-01 13:16:39,481 [INFO]  Saved checkpoint to "model/Most_dysphoric_ritual_frequency_for_audience_imputer/model-0005.params"
2019-09-01 13:16:39,502 [INFO]  Epoch[5] Validation-cross-entropy=0.132624
2019-09-01 13:16:39,507 [INFO]  Epoch[5] Validation-Most_dysphoric_ritual_frequency_for_audience-accuracy=0.953125
2019-09-01 13:16:39,631 [INFO]  Epoch[6] Batch [0-16]	Speed: 2262.54 samples/sec	cross-entropy=0.081084	Most_dysphoric_ritual_frequency_for_audience-accuracy=0.974265
2019-09-01 13:16:39,732 [INFO]  Epoch[6] Train-cross-entropy=0.133756
2019-09-01 13:16:39,735 [INFO]  Epoch[6] Train-Most_dysphoric_ritual_frequency_for_audience-accuracy=0.959821
2019-09-01 13:16:39,740 [INFO]  Epoch[6] Time cost=0.229
2019-09-01 13:16:39,746 [INFO]  Saved checkpoint to "model/Most_dysphoric_ritual_frequency_for_audience_imputer/model-0006.params"
2019-09-01 13:16:39,770 [INFO]  Epoch[6] Validation-cross-entropy=0.120883
2019-09-01 13:16:39,773 [INFO]  Epoch[6] Validation-Most_dysphoric_ritual_frequency_for_audience-accuracy=0.953125
2019-09-01 13:16:39,896 [INFO]  Epoch[7] Batch [0-16]	Speed: 2266.43 samples/sec	cross-entropy=0.064023	Most_dysphoric_ritual_frequency_for_audience-accuracy=0.981618
2019-09-01 13:16:39,998 [INFO]  Epoch[7] Train-cross-entropy=0.117532
2019-09-01 13:16:40,000 [INFO]  Epoch[7] Train-Most_dysphoric_ritual_frequency_for_audience-accuracy=0.964286
2019-09-01 13:16:40,003 [INFO]  Epoch[7] Time cost=0.227
2019-09-01 13:16:40,010 [INFO]  Saved checkpoint to "model/Most_dysphoric_ritual_frequency_for_audience_imputer/model-0007.params"
2019-09-01 13:16:40,031 [INFO]  Epoch[7] Validation-cross-entropy=0.105248
2019-09-01 13:16:40,036 [INFO]  Epoch[7] Validation-Most_dysphoric_ritual_frequency_for_audience-accuracy=0.968750
2019-09-01 13:16:40,161 [INFO]  Epoch[8] Batch [0-16]	Speed: 2249.86 samples/sec	cross-entropy=0.052741	Most_dysphoric_ritual_frequency_for_audience-accuracy=0.992647
2019-09-01 13:16:40,262 [INFO]  Epoch[8] Train-cross-entropy=0.099867
2019-09-01 13:16:40,264 [INFO]  Epoch[8] Train-Most_dysphoric_ritual_frequency_for_audience-accuracy=0.973214
2019-09-01 13:16:40,267 [INFO]  Epoch[8] Time cost=0.227
2019-09-01 13:16:40,273 [INFO]  Saved checkpoint to "model/Most_dysphoric_ritual_frequency_for_audience_imputer/model-0008.params"
2019-09-01 13:16:40,302 [INFO]  Epoch[8] Validation-cross-entropy=0.089128
2019-09-01 13:16:40,304 [INFO]  Epoch[8] Validation-Most_dysphoric_ritual_frequency_for_audience-accuracy=0.968750
2019-09-01 13:16:40,439 [INFO]  Epoch[9] Batch [0-16]	Speed: 2090.07 samples/sec	cross-entropy=0.043350	Most_dysphoric_ritual_frequency_for_audience-accuracy=0.996324
2019-09-01 13:16:40,539 [INFO]  Epoch[9] Train-cross-entropy=0.085399
2019-09-01 13:16:40,541 [INFO]  Epoch[9] Train-Most_dysphoric_ritual_frequency_for_audience-accuracy=0.977679
2019-09-01 13:16:40,543 [INFO]  Epoch[9] Time cost=0.237
2019-09-01 13:16:40,549 [INFO]  Saved checkpoint to "model/Most_dysphoric_ritual_frequency_for_audience_imputer/model-0009.params"
2019-09-01 13:16:40,569 [INFO]  Epoch[9] Validation-cross-entropy=0.076529
2019-09-01 13:16:40,572 [INFO]  Epoch[9] Validation-Most_dysphoric_ritual_frequency_for_audience-accuracy=0.984375
2019-09-01 13:16:40,704 [INFO]  Epoch[10] Batch [0-16]	Speed: 2119.29 samples/sec	cross-entropy=0.036958	Most_dysphoric_ritual_frequency_for_audience-accuracy=1.000000
2019-09-01 13:16:40,805 [INFO]  Epoch[10] Train-cross-entropy=0.075825
2019-09-01 13:16:40,807 [INFO]  Epoch[10] Train-Most_dysphoric_ritual_frequency_for_audience-accuracy=0.977679
2019-09-01 13:16:40,809 [INFO]  Epoch[10] Time cost=0.234
2019-09-01 13:16:40,816 [INFO]  Saved checkpoint to "model/Most_dysphoric_ritual_frequency_for_audience_imputer/model-0010.params"
2019-09-01 13:16:40,840 [INFO]  Epoch[10] Validation-cross-entropy=0.068627
2019-09-01 13:16:40,843 [INFO]  Epoch[10] Validation-Most_dysphoric_ritual_frequency_for_audience-accuracy=0.984375
2019-09-01 13:16:40,981 [INFO]  Epoch[11] Batch [0-16]	Speed: 1989.90 samples/sec	cross-entropy=0.031570	Most_dysphoric_ritual_frequency_for_audience-accuracy=1.000000
2019-09-01 13:16:41,083 [INFO]  Epoch[11] Train-cross-entropy=0.063654
2019-09-01 13:16:41,085 [INFO]  Epoch[11] Train-Most_dysphoric_ritual_frequency_for_audience-accuracy=0.982143
2019-09-01 13:16:41,087 [INFO]  Epoch[11] Time cost=0.242
2019-09-01 13:16:41,094 [INFO]  Saved checkpoint to "model/Most_dysphoric_ritual_frequency_for_audience_imputer/model-0011.params"
2019-09-01 13:16:41,119 [INFO]  Epoch[11] Validation-cross-entropy=0.056220
2019-09-01 13:16:41,122 [INFO]  Epoch[11] Validation-Most_dysphoric_ritual_frequency_for_audience-accuracy=0.984375
2019-09-01 13:16:41,252 [INFO]  Epoch[12] Batch [0-16]	Speed: 2174.83 samples/sec	cross-entropy=0.026467	Most_dysphoric_ritual_frequency_for_audience-accuracy=1.000000
2019-09-01 13:16:41,352 [INFO]  Epoch[12] Train-cross-entropy=0.052281
2019-09-01 13:16:41,354 [INFO]  Epoch[12] Train-Most_dysphoric_ritual_frequency_for_audience-accuracy=0.982143
2019-09-01 13:16:41,355 [INFO]  Epoch[12] Time cost=0.231
2019-09-01 13:16:41,362 [INFO]  Saved checkpoint to "model/Most_dysphoric_ritual_frequency_for_audience_imputer/model-0012.params"
2019-09-01 13:16:41,381 [INFO]  Epoch[12] Validation-cross-entropy=0.047649
2019-09-01 13:16:41,384 [INFO]  Epoch[12] Validation-Most_dysphoric_ritual_frequency_for_audience-accuracy=0.984375
2019-09-01 13:16:41,526 [INFO]  Epoch[13] Batch [0-16]	Speed: 1946.73 samples/sec	cross-entropy=0.022361	Most_dysphoric_ritual_frequency_for_audience-accuracy=1.000000
2019-09-01 13:16:41,645 [INFO]  Epoch[13] Train-cross-entropy=0.044263
2019-09-01 13:16:41,648 [INFO]  Epoch[13] Train-Most_dysphoric_ritual_frequency_for_audience-accuracy=0.986607
2019-09-01 13:16:41,650 [INFO]  Epoch[13] Time cost=0.262
2019-09-01 13:16:41,657 [INFO]  Saved checkpoint to "model/Most_dysphoric_ritual_frequency_for_audience_imputer/model-0013.params"
2019-09-01 13:16:41,678 [INFO]  Epoch[13] Validation-cross-entropy=0.041016
2019-09-01 13:16:41,683 [INFO]  Epoch[13] Validation-Most_dysphoric_ritual_frequency_for_audience-accuracy=0.984375
2019-09-01 13:16:41,808 [INFO]  Epoch[14] Batch [0-16]	Speed: 2252.30 samples/sec	cross-entropy=0.019444	Most_dysphoric_ritual_frequency_for_audience-accuracy=0.996324
2019-09-01 13:16:41,908 [INFO]  Epoch[14] Train-cross-entropy=0.037696
2019-09-01 13:16:41,911 [INFO]  Epoch[14] Train-Most_dysphoric_ritual_frequency_for_audience-accuracy=0.986607
2019-09-01 13:16:41,913 [INFO]  Epoch[14] Time cost=0.227
2019-09-01 13:16:41,920 [INFO]  Saved checkpoint to "model/Most_dysphoric_ritual_frequency_for_audience_imputer/model-0014.params"
2019-09-01 13:16:41,942 [INFO]  Epoch[14] Validation-cross-entropy=0.036802
2019-09-01 13:16:41,946 [INFO]  Epoch[14] Validation-Most_dysphoric_ritual_frequency_for_audience-accuracy=0.984375
2019-09-01 13:16:42,090 [INFO]  Epoch[15] Batch [0-16]	Speed: 1966.37 samples/sec	cross-entropy=0.015856	Most_dysphoric_ritual_frequency_for_audience-accuracy=1.000000
2019-09-01 13:16:42,196 [INFO]  Epoch[15] Train-cross-entropy=0.029983
2019-09-01 13:16:42,198 [INFO]  Epoch[15] Train-Most_dysphoric_ritual_frequency_for_audience-accuracy=0.991071
2019-09-01 13:16:42,200 [INFO]  Epoch[15] Time cost=0.252
2019-09-01 13:16:42,208 [INFO]  Saved checkpoint to "model/Most_dysphoric_ritual_frequency_for_audience_imputer/model-0015.params"
2019-09-01 13:16:42,230 [INFO]  Epoch[15] Validation-cross-entropy=0.031089
2019-09-01 13:16:42,234 [INFO]  Epoch[15] Validation-Most_dysphoric_ritual_frequency_for_audience-accuracy=0.984375
2019-09-01 13:16:42,362 [INFO]  Epoch[16] Batch [0-16]	Speed: 2178.60 samples/sec	cross-entropy=0.013892	Most_dysphoric_ritual_frequency_for_audience-accuracy=0.996324
2019-09-01 13:16:42,463 [INFO]  Epoch[16] Train-cross-entropy=0.025885
2019-09-01 13:16:42,465 [INFO]  Epoch[16] Train-Most_dysphoric_ritual_frequency_for_audience-accuracy=0.991071
2019-09-01 13:16:42,467 [INFO]  Epoch[16] Time cost=0.231
2019-09-01 13:16:42,473 [INFO]  Saved checkpoint to "model/Most_dysphoric_ritual_frequency_for_audience_imputer/model-0016.params"
2019-09-01 13:16:42,499 [INFO]  Epoch[16] Validation-cross-entropy=0.028239
2019-09-01 13:16:42,502 [INFO]  Epoch[16] Validation-Most_dysphoric_ritual_frequency_for_audience-accuracy=0.984375
2019-09-01 13:16:42,626 [INFO]  Epoch[17] Batch [0-16]	Speed: 2256.94 samples/sec	cross-entropy=0.011535	Most_dysphoric_ritual_frequency_for_audience-accuracy=1.000000
2019-09-01 13:16:42,727 [INFO]  Epoch[17] Train-cross-entropy=0.022093
2019-09-01 13:16:42,730 [INFO]  Epoch[17] Train-Most_dysphoric_ritual_frequency_for_audience-accuracy=0.991071
2019-09-01 13:16:42,732 [INFO]  Epoch[17] Time cost=0.227
2019-09-01 13:16:42,738 [INFO]  Saved checkpoint to "model/Most_dysphoric_ritual_frequency_for_audience_imputer/model-0017.params"
2019-09-01 13:16:42,763 [INFO]  Epoch[17] Validation-cross-entropy=0.025244
2019-09-01 13:16:42,765 [INFO]  Epoch[17] Validation-Most_dysphoric_ritual_frequency_for_audience-accuracy=0.984375
2019-09-01 13:16:42,889 [INFO]  Epoch[18] Batch [0-16]	Speed: 2257.02 samples/sec	cross-entropy=0.010789	Most_dysphoric_ritual_frequency_for_audience-accuracy=1.000000
2019-09-01 13:16:42,991 [INFO]  Epoch[18] Train-cross-entropy=0.018809
2019-09-01 13:16:42,993 [INFO]  Epoch[18] Train-Most_dysphoric_ritual_frequency_for_audience-accuracy=0.991071
2019-09-01 13:16:42,995 [INFO]  Epoch[18] Time cost=0.227
2019-09-01 13:16:43,002 [INFO]  Saved checkpoint to "model/Most_dysphoric_ritual_frequency_for_audience_imputer/model-0018.params"
2019-09-01 13:16:43,024 [INFO]  Epoch[18] Validation-cross-entropy=0.022173
2019-09-01 13:16:43,028 [INFO]  Epoch[18] Validation-Most_dysphoric_ritual_frequency_for_audience-accuracy=0.984375
2019-09-01 13:16:43,150 [INFO]  Epoch[19] Batch [0-16]	Speed: 2300.43 samples/sec	cross-entropy=0.009306	Most_dysphoric_ritual_frequency_for_audience-accuracy=1.000000
2019-09-01 13:16:43,250 [INFO]  Epoch[19] Train-cross-entropy=0.016746
2019-09-01 13:16:43,252 [INFO]  Epoch[19] Train-Most_dysphoric_ritual_frequency_for_audience-accuracy=0.995536
2019-09-01 13:16:43,254 [INFO]  Epoch[19] Time cost=0.223
2019-09-01 13:16:43,260 [INFO]  Saved checkpoint to "model/Most_dysphoric_ritual_frequency_for_audience_imputer/model-0019.params"
2019-09-01 13:16:43,279 [INFO]  Epoch[19] Validation-cross-entropy=0.020290
2019-09-01 13:16:43,282 [INFO]  Epoch[19] Validation-Most_dysphoric_ritual_frequency_for_audience-accuracy=0.984375
2019-09-01 13:16:43,417 [INFO]  Epoch[20] Batch [0-16]	Speed: 2078.14 samples/sec	cross-entropy=0.008523	Most_dysphoric_ritual_frequency_for_audience-accuracy=1.000000
2019-09-01 13:16:43,526 [INFO]  Epoch[20] Train-cross-entropy=0.014448
2019-09-01 13:16:43,528 [INFO]  Epoch[20] Train-Most_dysphoric_ritual_frequency_for_audience-accuracy=0.995536
2019-09-01 13:16:43,530 [INFO]  Epoch[20] Time cost=0.244
2019-09-01 13:16:43,536 [INFO]  Saved checkpoint to "model/Most_dysphoric_ritual_frequency_for_audience_imputer/model-0020.params"
2019-09-01 13:16:43,555 [INFO]  Epoch[20] Validation-cross-entropy=0.018085
2019-09-01 13:16:43,558 [INFO]  Epoch[20] Validation-Most_dysphoric_ritual_frequency_for_audience-accuracy=1.000000
2019-09-01 13:16:43,685 [INFO]  Epoch[21] Batch [0-16]	Speed: 2217.26 samples/sec	cross-entropy=0.008156	Most_dysphoric_ritual_frequency_for_audience-accuracy=0.996324
2019-09-01 13:16:43,784 [INFO]  Epoch[21] Train-cross-entropy=0.013257
2019-09-01 13:16:43,786 [INFO]  Epoch[21] Train-Most_dysphoric_ritual_frequency_for_audience-accuracy=0.995536
2019-09-01 13:16:43,788 [INFO]  Epoch[21] Time cost=0.226
2019-09-01 13:16:43,794 [INFO]  Saved checkpoint to "model/Most_dysphoric_ritual_frequency_for_audience_imputer/model-0021.params"
2019-09-01 13:16:43,813 [INFO]  Epoch[21] Validation-cross-entropy=0.016847
2019-09-01 13:16:43,817 [INFO]  Epoch[21] Validation-Most_dysphoric_ritual_frequency_for_audience-accuracy=1.000000
2019-09-01 13:16:43,950 [INFO]  Epoch[22] Batch [0-16]	Speed: 2083.62 samples/sec	cross-entropy=0.008334	Most_dysphoric_ritual_frequency_for_audience-accuracy=0.996324
2019-09-01 13:16:44,052 [INFO]  Epoch[22] Train-cross-entropy=0.012378
2019-09-01 13:16:44,054 [INFO]  Epoch[22] Train-Most_dysphoric_ritual_frequency_for_audience-accuracy=0.995536
2019-09-01 13:16:44,056 [INFO]  Epoch[22] Time cost=0.237
2019-09-01 13:16:44,063 [INFO]  Saved checkpoint to "model/Most_dysphoric_ritual_frequency_for_audience_imputer/model-0022.params"
2019-09-01 13:16:44,084 [INFO]  Epoch[22] Validation-cross-entropy=0.015893
2019-09-01 13:16:44,088 [INFO]  Epoch[22] Validation-Most_dysphoric_ritual_frequency_for_audience-accuracy=1.000000
2019-09-01 13:16:44,209 [INFO]  Epoch[23] Batch [0-16]	Speed: 2312.13 samples/sec	cross-entropy=0.006828	Most_dysphoric_ritual_frequency_for_audience-accuracy=0.996324
2019-09-01 13:16:44,309 [INFO]  Epoch[23] Train-cross-entropy=0.011157
2019-09-01 13:16:44,311 [INFO]  Epoch[23] Train-Most_dysphoric_ritual_frequency_for_audience-accuracy=0.995536
2019-09-01 13:16:44,312 [INFO]  Epoch[23] Time cost=0.221
2019-09-01 13:16:44,319 [INFO]  Saved checkpoint to "model/Most_dysphoric_ritual_frequency_for_audience_imputer/model-0023.params"
2019-09-01 13:16:44,338 [INFO]  Epoch[23] Validation-cross-entropy=0.015150
2019-09-01 13:16:44,340 [INFO]  Epoch[23] Validation-Most_dysphoric_ritual_frequency_for_audience-accuracy=1.000000
2019-09-01 13:16:44,463 [INFO]  Epoch[24] Batch [0-16]	Speed: 2287.18 samples/sec	cross-entropy=0.008599	Most_dysphoric_ritual_frequency_for_audience-accuracy=0.996324
2019-09-01 13:16:44,563 [INFO]  Epoch[24] Train-cross-entropy=0.010710
2019-09-01 13:16:44,565 [INFO]  Epoch[24] Train-Most_dysphoric_ritual_frequency_for_audience-accuracy=0.995536
2019-09-01 13:16:44,567 [INFO]  Epoch[24] Time cost=0.223
2019-09-01 13:16:44,573 [INFO]  Saved checkpoint to "model/Most_dysphoric_ritual_frequency_for_audience_imputer/model-0024.params"
2019-09-01 13:16:44,593 [INFO]  Epoch[24] Validation-cross-entropy=0.014288
2019-09-01 13:16:44,597 [INFO]  Epoch[24] Validation-Most_dysphoric_ritual_frequency_for_audience-accuracy=1.000000
2019-09-01 13:16:44,731 [INFO]  Epoch[25] Batch [0-16]	Speed: 2084.23 samples/sec	cross-entropy=0.006746	Most_dysphoric_ritual_frequency_for_audience-accuracy=0.996324
2019-09-01 13:16:44,830 [INFO]  Epoch[25] Train-cross-entropy=0.009891
2019-09-01 13:16:44,836 [INFO]  Epoch[25] Train-Most_dysphoric_ritual_frequency_for_audience-accuracy=0.995536
2019-09-01 13:16:44,837 [INFO]  Epoch[25] Time cost=0.237
2019-09-01 13:16:44,843 [INFO]  Saved checkpoint to "model/Most_dysphoric_ritual_frequency_for_audience_imputer/model-0025.params"
2019-09-01 13:16:44,867 [INFO]  Epoch[25] Validation-cross-entropy=0.014140
2019-09-01 13:16:44,871 [INFO]  Epoch[25] Validation-Most_dysphoric_ritual_frequency_for_audience-accuracy=1.000000
2019-09-01 13:16:44,993 [INFO]  Epoch[26] Batch [0-16]	Speed: 2279.97 samples/sec	cross-entropy=0.008278	Most_dysphoric_ritual_frequency_for_audience-accuracy=0.996324
2019-09-01 13:16:45,092 [INFO]  Epoch[26] Train-cross-entropy=0.009928
2019-09-01 13:16:45,094 [INFO]  Epoch[26] Train-Most_dysphoric_ritual_frequency_for_audience-accuracy=1.000000
2019-09-01 13:16:45,096 [INFO]  Epoch[26] Time cost=0.223
2019-09-01 13:16:45,102 [INFO]  Saved checkpoint to "model/Most_dysphoric_ritual_frequency_for_audience_imputer/model-0026.params"
2019-09-01 13:16:45,122 [INFO]  Epoch[26] Validation-cross-entropy=0.013375
2019-09-01 13:16:45,124 [INFO]  Epoch[26] Validation-Most_dysphoric_ritual_frequency_for_audience-accuracy=1.000000
2019-09-01 13:16:45,247 [INFO]  Epoch[27] Batch [0-16]	Speed: 2292.30 samples/sec	cross-entropy=0.006473	Most_dysphoric_ritual_frequency_for_audience-accuracy=0.996324
2019-09-01 13:16:45,347 [INFO]  Epoch[27] Train-cross-entropy=0.009167
2019-09-01 13:16:45,349 [INFO]  Epoch[27] Train-Most_dysphoric_ritual_frequency_for_audience-accuracy=0.995536
2019-09-01 13:16:45,350 [INFO]  Epoch[27] Time cost=0.223
2019-09-01 13:16:45,357 [INFO]  Saved checkpoint to "model/Most_dysphoric_ritual_frequency_for_audience_imputer/model-0027.params"
2019-09-01 13:16:45,376 [INFO]  Epoch[27] Validation-cross-entropy=0.013411
2019-09-01 13:16:45,379 [INFO]  Epoch[27] Validation-Most_dysphoric_ritual_frequency_for_audience-accuracy=1.000000
2019-09-01 13:16:45,505 [INFO]  Epoch[28] Batch [0-16]	Speed: 2221.17 samples/sec	cross-entropy=0.007390	Most_dysphoric_ritual_frequency_for_audience-accuracy=0.996324
2019-09-01 13:16:45,607 [INFO]  Epoch[28] Train-cross-entropy=0.009162
2019-09-01 13:16:45,609 [INFO]  Epoch[28] Train-Most_dysphoric_ritual_frequency_for_audience-accuracy=1.000000
2019-09-01 13:16:45,611 [INFO]  Epoch[28] Time cost=0.229
2019-09-01 13:16:45,617 [INFO]  Saved checkpoint to "model/Most_dysphoric_ritual_frequency_for_audience_imputer/model-0028.params"
2019-09-01 13:16:45,643 [INFO]  Epoch[28] Validation-cross-entropy=0.011905
2019-09-01 13:16:45,645 [INFO]  Epoch[28] Validation-Most_dysphoric_ritual_frequency_for_audience-accuracy=1.000000
2019-09-01 13:16:45,767 [INFO]  Epoch[29] Batch [0-16]	Speed: 2319.54 samples/sec	cross-entropy=0.005645	Most_dysphoric_ritual_frequency_for_audience-accuracy=0.996324
2019-09-01 13:16:45,885 [INFO]  Epoch[29] Train-cross-entropy=0.008579
2019-09-01 13:16:45,887 [INFO]  Epoch[29] Train-Most_dysphoric_ritual_frequency_for_audience-accuracy=0.995536
2019-09-01 13:16:45,889 [INFO]  Epoch[29] Time cost=0.242
2019-09-01 13:16:45,895 [INFO]  Saved checkpoint to "model/Most_dysphoric_ritual_frequency_for_audience_imputer/model-0029.params"
2019-09-01 13:16:45,916 [INFO]  Epoch[29] Validation-cross-entropy=0.012392
2019-09-01 13:16:45,920 [INFO]  Epoch[29] Validation-Most_dysphoric_ritual_frequency_for_audience-accuracy=1.000000
2019-09-01 13:16:46,070 [INFO]  Epoch[30] Batch [0-16]	Speed: 1866.14 samples/sec	cross-entropy=0.006015	Most_dysphoric_ritual_frequency_for_audience-accuracy=0.996324
2019-09-01 13:16:46,173 [INFO]  Epoch[30] Train-cross-entropy=0.008367
2019-09-01 13:16:46,175 [INFO]  Epoch[30] Train-Most_dysphoric_ritual_frequency_for_audience-accuracy=1.000000
2019-09-01 13:16:46,177 [INFO]  Epoch[30] Time cost=0.254
2019-09-01 13:16:46,184 [INFO]  Saved checkpoint to "model/Most_dysphoric_ritual_frequency_for_audience_imputer/model-0030.params"
2019-09-01 13:16:46,208 [INFO]  Epoch[30] Validation-cross-entropy=0.009941
2019-09-01 13:16:46,211 [INFO]  Epoch[30] Validation-Most_dysphoric_ritual_frequency_for_audience-accuracy=1.000000
2019-09-01 13:16:46,335 [INFO]  Epoch[31] Batch [0-16]	Speed: 2264.35 samples/sec	cross-entropy=0.003065	Most_dysphoric_ritual_frequency_for_audience-accuracy=1.000000
2019-09-01 13:16:46,436 [INFO]  Epoch[31] Train-cross-entropy=0.006605
2019-09-01 13:16:46,439 [INFO]  Epoch[31] Train-Most_dysphoric_ritual_frequency_for_audience-accuracy=0.995536
2019-09-01 13:16:46,441 [INFO]  Epoch[31] Time cost=0.227
2019-09-01 13:16:46,448 [INFO]  Saved checkpoint to "model/Most_dysphoric_ritual_frequency_for_audience_imputer/model-0031.params"
2019-09-01 13:16:46,469 [INFO]  Epoch[31] Validation-cross-entropy=0.009727
2019-09-01 13:16:46,474 [INFO]  Epoch[31] Validation-Most_dysphoric_ritual_frequency_for_audience-accuracy=1.000000
2019-09-01 13:16:46,598 [INFO]  Epoch[32] Batch [0-16]	Speed: 2255.24 samples/sec	cross-entropy=0.002400	Most_dysphoric_ritual_frequency_for_audience-accuracy=1.000000
2019-09-01 13:16:46,700 [INFO]  Epoch[32] Train-cross-entropy=0.006404
2019-09-01 13:16:46,702 [INFO]  Epoch[32] Train-Most_dysphoric_ritual_frequency_for_audience-accuracy=1.000000
2019-09-01 13:16:46,704 [INFO]  Epoch[32] Time cost=0.227
2019-09-01 13:16:46,711 [INFO]  Saved checkpoint to "model/Most_dysphoric_ritual_frequency_for_audience_imputer/model-0032.params"
2019-09-01 13:16:46,732 [INFO]  Epoch[32] Validation-cross-entropy=0.011674
2019-09-01 13:16:46,736 [INFO]  Epoch[32] Validation-Most_dysphoric_ritual_frequency_for_audience-accuracy=1.000000
2019-09-01 13:16:46,857 [INFO]  Epoch[33] Batch [0-16]	Speed: 2301.73 samples/sec	cross-entropy=0.001299	Most_dysphoric_ritual_frequency_for_audience-accuracy=1.000000
2019-09-01 13:16:46,957 [INFO]  Epoch[33] Train-cross-entropy=0.005950
2019-09-01 13:16:46,959 [INFO]  Epoch[33] Train-Most_dysphoric_ritual_frequency_for_audience-accuracy=0.995536
2019-09-01 13:16:46,960 [INFO]  Epoch[33] Time cost=0.222
2019-09-01 13:16:46,967 [INFO]  Saved checkpoint to "model/Most_dysphoric_ritual_frequency_for_audience_imputer/model-0033.params"
2019-09-01 13:16:46,986 [INFO]  Epoch[33] Validation-cross-entropy=0.008760
2019-09-01 13:16:46,988 [INFO]  Epoch[33] Validation-Most_dysphoric_ritual_frequency_for_audience-accuracy=1.000000
2019-09-01 13:16:47,109 [INFO]  Epoch[34] Batch [0-16]	Speed: 2324.06 samples/sec	cross-entropy=0.002029	Most_dysphoric_ritual_frequency_for_audience-accuracy=1.000000
2019-09-01 13:16:47,216 [INFO]  Epoch[34] Train-cross-entropy=0.006482
2019-09-01 13:16:47,218 [INFO]  Epoch[34] Train-Most_dysphoric_ritual_frequency_for_audience-accuracy=1.000000
2019-09-01 13:16:47,220 [INFO]  Epoch[34] Time cost=0.227
2019-09-01 13:16:47,226 [INFO]  Saved checkpoint to "model/Most_dysphoric_ritual_frequency_for_audience_imputer/model-0034.params"
2019-09-01 13:16:47,245 [INFO]  Epoch[34] Validation-cross-entropy=0.013717
2019-09-01 13:16:47,248 [INFO]  Epoch[34] Validation-Most_dysphoric_ritual_frequency_for_audience-accuracy=0.984375
2019-09-01 13:16:47,378 [INFO]  Epoch[35] Batch [0-16]	Speed: 2154.09 samples/sec	cross-entropy=0.001144	Most_dysphoric_ritual_frequency_for_audience-accuracy=1.000000
2019-09-01 13:16:47,491 [INFO]  Epoch[35] Train-cross-entropy=0.007247
2019-09-01 13:16:47,493 [INFO]  Epoch[35] Train-Most_dysphoric_ritual_frequency_for_audience-accuracy=0.995536
2019-09-01 13:16:47,494 [INFO]  Epoch[35] Time cost=0.243
2019-09-01 13:16:47,500 [INFO]  Saved checkpoint to "model/Most_dysphoric_ritual_frequency_for_audience_imputer/model-0035.params"
2019-09-01 13:16:47,523 [INFO]  Epoch[35] Validation-cross-entropy=0.008234
2019-09-01 13:16:47,526 [INFO]  Epoch[35] Validation-Most_dysphoric_ritual_frequency_for_audience-accuracy=1.000000
2019-09-01 13:16:47,647 [INFO]  Epoch[36] Batch [0-16]	Speed: 2313.44 samples/sec	cross-entropy=0.002534	Most_dysphoric_ritual_frequency_for_audience-accuracy=1.000000
2019-09-01 13:16:47,746 [INFO]  Epoch[36] Train-cross-entropy=0.007014
2019-09-01 13:16:47,748 [INFO]  Epoch[36] Train-Most_dysphoric_ritual_frequency_for_audience-accuracy=1.000000
2019-09-01 13:16:47,750 [INFO]  Epoch[36] Time cost=0.221
2019-09-01 13:16:47,756 [INFO]  Saved checkpoint to "model/Most_dysphoric_ritual_frequency_for_audience_imputer/model-0036.params"
2019-09-01 13:16:47,775 [INFO]  Epoch[36] Validation-cross-entropy=0.015929
2019-09-01 13:16:47,778 [INFO]  Epoch[36] Validation-Most_dysphoric_ritual_frequency_for_audience-accuracy=0.984375
2019-09-01 13:16:47,904 [INFO]  Epoch[37] Batch [0-16]	Speed: 2221.08 samples/sec	cross-entropy=0.001042	Most_dysphoric_ritual_frequency_for_audience-accuracy=1.000000
2019-09-01 13:16:48,005 [INFO]  Epoch[37] Train-cross-entropy=0.009689
2019-09-01 13:16:48,008 [INFO]  Epoch[37] Train-Most_dysphoric_ritual_frequency_for_audience-accuracy=0.995536
2019-09-01 13:16:48,010 [INFO]  Epoch[37] Time cost=0.228
2019-09-01 13:16:48,016 [INFO]  Saved checkpoint to "model/Most_dysphoric_ritual_frequency_for_audience_imputer/model-0037.params"
2019-09-01 13:16:48,037 [INFO]  Epoch[37] Validation-cross-entropy=0.007248
2019-09-01 13:16:48,041 [INFO]  Epoch[37] Validation-Most_dysphoric_ritual_frequency_for_audience-accuracy=1.000000
2019-09-01 13:16:48,170 [INFO]  Epoch[38] Batch [0-16]	Speed: 2167.20 samples/sec	cross-entropy=0.002877	Most_dysphoric_ritual_frequency_for_audience-accuracy=1.000000
2019-09-01 13:16:48,270 [INFO]  Epoch[38] Train-cross-entropy=0.007678
2019-09-01 13:16:48,272 [INFO]  Epoch[38] Train-Most_dysphoric_ritual_frequency_for_audience-accuracy=0.995536
2019-09-01 13:16:48,274 [INFO]  Epoch[38] Time cost=0.229
2019-09-01 13:16:48,280 [INFO]  Saved checkpoint to "model/Most_dysphoric_ritual_frequency_for_audience_imputer/model-0038.params"
2019-09-01 13:16:48,299 [INFO]  Epoch[38] Validation-cross-entropy=0.018312
2019-09-01 13:16:48,302 [INFO]  Epoch[38] Validation-Most_dysphoric_ritual_frequency_for_audience-accuracy=0.984375
2019-09-01 13:16:48,431 [INFO]  Epoch[39] Batch [0-16]	Speed: 2154.30 samples/sec	cross-entropy=0.001020	Most_dysphoric_ritual_frequency_for_audience-accuracy=1.000000
2019-09-01 13:16:48,531 [INFO]  Epoch[39] Train-cross-entropy=0.011953
2019-09-01 13:16:48,533 [INFO]  Epoch[39] Train-Most_dysphoric_ritual_frequency_for_audience-accuracy=0.995536
2019-09-01 13:16:48,535 [INFO]  Epoch[39] Time cost=0.230
2019-09-01 13:16:48,541 [INFO]  Saved checkpoint to "model/Most_dysphoric_ritual_frequency_for_audience_imputer/model-0039.params"
2019-09-01 13:16:48,562 [INFO]  Epoch[39] Validation-cross-entropy=0.006717
2019-09-01 13:16:48,566 [INFO]  Epoch[39] Validation-Most_dysphoric_ritual_frequency_for_audience-accuracy=1.000000
2019-09-01 13:16:48,694 [INFO]  Epoch[40] Batch [0-16]	Speed: 2216.35 samples/sec	cross-entropy=0.002539	Most_dysphoric_ritual_frequency_for_audience-accuracy=1.000000
2019-09-01 13:16:48,795 [INFO]  Epoch[40] Train-cross-entropy=0.006608
2019-09-01 13:16:48,797 [INFO]  Epoch[40] Train-Most_dysphoric_ritual_frequency_for_audience-accuracy=1.000000
2019-09-01 13:16:48,799 [INFO]  Epoch[40] Time cost=0.231
2019-09-01 13:16:48,806 [INFO]  Saved checkpoint to "model/Most_dysphoric_ritual_frequency_for_audience_imputer/model-0040.params"
2019-09-01 13:16:48,827 [INFO]  Epoch[40] Validation-cross-entropy=0.016895
2019-09-01 13:16:48,831 [INFO]  Epoch[40] Validation-Most_dysphoric_ritual_frequency_for_audience-accuracy=0.984375
2019-09-01 13:16:48,960 [INFO]  Epoch[41] Batch [0-16]	Speed: 2159.95 samples/sec	cross-entropy=0.000902	Most_dysphoric_ritual_frequency_for_audience-accuracy=1.000000
2019-09-01 13:16:49,060 [INFO]  Epoch[41] Train-cross-entropy=0.011203
2019-09-01 13:16:49,062 [INFO]  Epoch[41] Train-Most_dysphoric_ritual_frequency_for_audience-accuracy=0.995536
2019-09-01 13:16:49,063 [INFO]  Epoch[41] Time cost=0.230
2019-09-01 13:16:49,069 [INFO]  Saved checkpoint to "model/Most_dysphoric_ritual_frequency_for_audience_imputer/model-0041.params"
2019-09-01 13:16:49,094 [INFO]  Epoch[41] Validation-cross-entropy=0.005959
2019-09-01 13:16:49,097 [INFO]  Epoch[41] Validation-Most_dysphoric_ritual_frequency_for_audience-accuracy=1.000000
2019-09-01 13:16:49,229 [INFO]  Epoch[42] Batch [0-16]	Speed: 2070.58 samples/sec	cross-entropy=0.002321	Most_dysphoric_ritual_frequency_for_audience-accuracy=1.000000
2019-09-01 13:16:49,332 [INFO]  Epoch[42] Train-cross-entropy=0.006090
2019-09-01 13:16:49,334 [INFO]  Epoch[42] Train-Most_dysphoric_ritual_frequency_for_audience-accuracy=1.000000
2019-09-01 13:16:49,336 [INFO]  Epoch[42] Time cost=0.237
2019-09-01 13:16:49,342 [INFO]  Saved checkpoint to "model/Most_dysphoric_ritual_frequency_for_audience_imputer/model-0042.params"
2019-09-01 13:16:49,364 [INFO]  Epoch[42] Validation-cross-entropy=0.016032
2019-09-01 13:16:49,368 [INFO]  Epoch[42] Validation-Most_dysphoric_ritual_frequency_for_audience-accuracy=0.984375
2019-09-01 13:16:49,524 [INFO]  Epoch[43] Batch [0-16]	Speed: 1804.30 samples/sec	cross-entropy=0.000893	Most_dysphoric_ritual_frequency_for_audience-accuracy=1.000000
2019-09-01 13:16:49,623 [INFO]  Epoch[43] Train-cross-entropy=0.010558
2019-09-01 13:16:49,625 [INFO]  Epoch[43] Train-Most_dysphoric_ritual_frequency_for_audience-accuracy=0.995536
2019-09-01 13:16:49,627 [INFO]  Epoch[43] Time cost=0.255
2019-09-01 13:16:49,633 [INFO]  Saved checkpoint to "model/Most_dysphoric_ritual_frequency_for_audience_imputer/model-0043.params"
2019-09-01 13:16:49,652 [INFO]  Epoch[43] Validation-cross-entropy=0.005271
2019-09-01 13:16:49,655 [INFO]  Epoch[43] Validation-Most_dysphoric_ritual_frequency_for_audience-accuracy=1.000000
2019-09-01 13:16:49,792 [INFO]  Epoch[44] Batch [0-16]	Speed: 2034.60 samples/sec	cross-entropy=0.002414	Most_dysphoric_ritual_frequency_for_audience-accuracy=1.000000
2019-09-01 13:16:49,891 [INFO]  Epoch[44] Train-cross-entropy=0.005929
2019-09-01 13:16:49,896 [INFO]  Epoch[44] Train-Most_dysphoric_ritual_frequency_for_audience-accuracy=1.000000
2019-09-01 13:16:49,898 [INFO]  Epoch[44] Time cost=0.240
2019-09-01 13:16:49,904 [INFO]  Saved checkpoint to "model/Most_dysphoric_ritual_frequency_for_audience_imputer/model-0044.params"
2019-09-01 13:16:49,928 [INFO]  Epoch[44] Validation-cross-entropy=0.014119
2019-09-01 13:16:49,930 [INFO]  Epoch[44] Validation-Most_dysphoric_ritual_frequency_for_audience-accuracy=0.984375
2019-09-01 13:16:50,080 [INFO]  Epoch[45] Batch [0-16]	Speed: 1861.14 samples/sec	cross-entropy=0.000744	Most_dysphoric_ritual_frequency_for_audience-accuracy=1.000000
2019-09-01 13:16:50,181 [INFO]  Epoch[45] Train-cross-entropy=0.010442
2019-09-01 13:16:50,184 [INFO]  Epoch[45] Train-Most_dysphoric_ritual_frequency_for_audience-accuracy=0.995536
2019-09-01 13:16:50,186 [INFO]  Epoch[45] Time cost=0.253
2019-09-01 13:16:50,193 [INFO]  Saved checkpoint to "model/Most_dysphoric_ritual_frequency_for_audience_imputer/model-0045.params"
2019-09-01 13:16:50,213 [INFO]  Epoch[45] Validation-cross-entropy=0.004697
2019-09-01 13:16:50,216 [INFO]  Epoch[45] Validation-Most_dysphoric_ritual_frequency_for_audience-accuracy=1.000000
2019-09-01 13:16:50,340 [INFO]  Epoch[46] Batch [0-16]	Speed: 2297.80 samples/sec	cross-entropy=0.002286	Most_dysphoric_ritual_frequency_for_audience-accuracy=1.000000
2019-09-01 13:16:50,440 [INFO]  Epoch[46] Train-cross-entropy=0.005357
2019-09-01 13:16:50,442 [INFO]  Epoch[46] Train-Most_dysphoric_ritual_frequency_for_audience-accuracy=1.000000
2019-09-01 13:16:50,444 [INFO]  Epoch[46] Time cost=0.224
2019-09-01 13:16:50,450 [INFO]  Saved checkpoint to "model/Most_dysphoric_ritual_frequency_for_audience_imputer/model-0046.params"
2019-09-01 13:16:50,470 [INFO]  Epoch[46] Validation-cross-entropy=0.011979
2019-09-01 13:16:50,473 [INFO]  Epoch[46] Validation-Most_dysphoric_ritual_frequency_for_audience-accuracy=1.000000
2019-09-01 13:16:50,598 [INFO]  Epoch[47] Batch [0-16]	Speed: 2290.96 samples/sec	cross-entropy=0.000723	Most_dysphoric_ritual_frequency_for_audience-accuracy=1.000000
2019-09-01 13:16:50,699 [INFO]  Epoch[47] Train-cross-entropy=0.009051
2019-09-01 13:16:50,702 [INFO]  Epoch[47] Train-Most_dysphoric_ritual_frequency_for_audience-accuracy=0.995536
2019-09-01 13:16:50,704 [INFO]  Epoch[47] Time cost=0.227
2019-09-01 13:16:50,711 [INFO]  Saved checkpoint to "model/Most_dysphoric_ritual_frequency_for_audience_imputer/model-0047.params"
2019-09-01 13:16:50,734 [INFO]  Epoch[47] Validation-cross-entropy=0.004125
2019-09-01 13:16:50,738 [INFO]  Epoch[47] Validation-Most_dysphoric_ritual_frequency_for_audience-accuracy=1.000000
2019-09-01 13:16:50,861 [INFO]  Epoch[48] Batch [0-16]	Speed: 2258.32 samples/sec	cross-entropy=0.002006	Most_dysphoric_ritual_frequency_for_audience-accuracy=1.000000
2019-09-01 13:16:50,974 [INFO]  Epoch[48] Train-cross-entropy=0.004675
2019-09-01 13:16:50,976 [INFO]  Epoch[48] Train-Most_dysphoric_ritual_frequency_for_audience-accuracy=1.000000
2019-09-01 13:16:50,978 [INFO]  Epoch[48] Time cost=0.238
2019-09-01 13:16:50,985 [INFO]  Saved checkpoint to "model/Most_dysphoric_ritual_frequency_for_audience_imputer/model-0048.params"
2019-09-01 13:16:51,006 [INFO]  Epoch[48] Validation-cross-entropy=0.012323
2019-09-01 13:16:51,010 [INFO]  Epoch[48] Validation-Most_dysphoric_ritual_frequency_for_audience-accuracy=1.000000
2019-09-01 13:16:51,139 [INFO]  Epoch[49] Batch [0-16]	Speed: 2181.59 samples/sec	cross-entropy=0.000850	Most_dysphoric_ritual_frequency_for_audience-accuracy=1.000000
2019-09-01 13:16:51,238 [INFO]  Epoch[49] Train-cross-entropy=0.007749
2019-09-01 13:16:51,240 [INFO]  Epoch[49] Train-Most_dysphoric_ritual_frequency_for_audience-accuracy=0.995536
2019-09-01 13:16:51,242 [INFO]  Epoch[49] Time cost=0.228
2019-09-01 13:16:51,248 [INFO]  Saved checkpoint to "model/Most_dysphoric_ritual_frequency_for_audience_imputer/model-0049.params"
2019-09-01 13:16:51,267 [INFO]  Epoch[49] Validation-cross-entropy=0.003652
2019-09-01 13:16:51,270 [INFO]  Epoch[49] Validation-Most_dysphoric_ritual_frequency_for_audience-accuracy=1.000000
2019-09-01 13:16:51,424 [INFO]  Epoch[50] Batch [0-16]	Speed: 1781.99 samples/sec	cross-entropy=0.001898	Most_dysphoric_ritual_frequency_for_audience-accuracy=1.000000
2019-09-01 13:16:51,527 [INFO]  Epoch[50] Train-cross-entropy=0.003960
2019-09-01 13:16:51,529 [INFO]  Epoch[50] Train-Most_dysphoric_ritual_frequency_for_audience-accuracy=1.000000
2019-09-01 13:16:51,531 [INFO]  Epoch[50] Time cost=0.258
2019-09-01 13:16:51,543 [INFO]  Saved checkpoint to "model/Most_dysphoric_ritual_frequency_for_audience_imputer/model-0050.params"
2019-09-01 13:16:51,575 [INFO]  Epoch[50] Validation-cross-entropy=0.010085
2019-09-01 13:16:51,578 [INFO]  Epoch[50] Validation-Most_dysphoric_ritual_frequency_for_audience-accuracy=1.000000
2019-09-01 13:16:51,724 [INFO]  Epoch[51] Batch [0-16]	Speed: 1929.21 samples/sec	cross-entropy=0.000810	Most_dysphoric_ritual_frequency_for_audience-accuracy=1.000000
2019-09-01 13:16:51,824 [INFO]  Epoch[51] Train-cross-entropy=0.005507
2019-09-01 13:16:51,826 [INFO]  Epoch[51] Train-Most_dysphoric_ritual_frequency_for_audience-accuracy=0.995536
2019-09-01 13:16:51,828 [INFO]  Epoch[51] Time cost=0.247
2019-09-01 13:16:51,834 [INFO]  Saved checkpoint to "model/Most_dysphoric_ritual_frequency_for_audience_imputer/model-0051.params"
2019-09-01 13:16:51,853 [INFO]  Epoch[51] Validation-cross-entropy=0.003206
2019-09-01 13:16:51,856 [INFO]  Epoch[51] Validation-Most_dysphoric_ritual_frequency_for_audience-accuracy=1.000000
2019-09-01 13:16:51,989 [INFO]  Epoch[52] Batch [0-16]	Speed: 2097.75 samples/sec	cross-entropy=0.001415	Most_dysphoric_ritual_frequency_for_audience-accuracy=1.000000
2019-09-01 13:16:52,090 [INFO]  Epoch[52] Train-cross-entropy=0.003213
2019-09-01 13:16:52,093 [INFO]  Epoch[52] Train-Most_dysphoric_ritual_frequency_for_audience-accuracy=1.000000
2019-09-01 13:16:52,095 [INFO]  Epoch[52] Time cost=0.236
2019-09-01 13:16:52,102 [INFO]  Saved checkpoint to "model/Most_dysphoric_ritual_frequency_for_audience_imputer/model-0052.params"
2019-09-01 13:16:52,123 [INFO]  Epoch[52] Validation-cross-entropy=0.008294
2019-09-01 13:16:52,127 [INFO]  Epoch[52] Validation-Most_dysphoric_ritual_frequency_for_audience-accuracy=1.000000
2019-09-01 13:16:52,249 [INFO]  Epoch[53] Batch [0-16]	Speed: 2309.07 samples/sec	cross-entropy=0.000811	Most_dysphoric_ritual_frequency_for_audience-accuracy=1.000000
2019-09-01 13:16:52,348 [INFO]  Epoch[53] Train-cross-entropy=0.004733
2019-09-01 13:16:52,350 [INFO]  Epoch[53] Train-Most_dysphoric_ritual_frequency_for_audience-accuracy=0.995536
2019-09-01 13:16:52,352 [INFO]  Epoch[53] Time cost=0.223
2019-09-01 13:16:52,358 [INFO]  Saved checkpoint to "model/Most_dysphoric_ritual_frequency_for_audience_imputer/model-0053.params"
2019-09-01 13:16:52,378 [INFO]  Epoch[53] Validation-cross-entropy=0.002844
2019-09-01 13:16:52,380 [INFO]  Epoch[53] Validation-Most_dysphoric_ritual_frequency_for_audience-accuracy=1.000000
2019-09-01 13:16:52,519 [INFO]  Epoch[54] Batch [0-16]	Speed: 2010.49 samples/sec	cross-entropy=0.001272	Most_dysphoric_ritual_frequency_for_audience-accuracy=1.000000
2019-09-01 13:16:52,618 [INFO]  Epoch[54] Train-cross-entropy=0.002685
2019-09-01 13:16:52,620 [INFO]  Epoch[54] Train-Most_dysphoric_ritual_frequency_for_audience-accuracy=1.000000
2019-09-01 13:16:52,622 [INFO]  Epoch[54] Time cost=0.238
2019-09-01 13:16:52,628 [INFO]  Saved checkpoint to "model/Most_dysphoric_ritual_frequency_for_audience_imputer/model-0054.params"
2019-09-01 13:16:52,650 [INFO]  Epoch[54] Validation-cross-entropy=0.007762
2019-09-01 13:16:52,654 [INFO]  Epoch[54] Validation-Most_dysphoric_ritual_frequency_for_audience-accuracy=1.000000
2019-09-01 13:16:52,787 [INFO]  Epoch[55] Batch [0-16]	Speed: 2123.76 samples/sec	cross-entropy=0.000687	Most_dysphoric_ritual_frequency_for_audience-accuracy=1.000000
2019-09-01 13:16:52,892 [INFO]  Epoch[55] Train-cross-entropy=0.003595
2019-09-01 13:16:52,894 [INFO]  Epoch[55] Train-Most_dysphoric_ritual_frequency_for_audience-accuracy=0.995536
2019-09-01 13:16:52,896 [INFO]  Epoch[55] Time cost=0.240
2019-09-01 13:16:52,903 [INFO]  Saved checkpoint to "model/Most_dysphoric_ritual_frequency_for_audience_imputer/model-0055.params"
2019-09-01 13:16:52,927 [INFO]  Epoch[55] Validation-cross-entropy=0.002550
2019-09-01 13:16:52,930 [INFO]  Epoch[55] Validation-Most_dysphoric_ritual_frequency_for_audience-accuracy=1.000000
2019-09-01 13:16:53,086 [INFO]  Epoch[56] Batch [0-16]	Speed: 1798.85 samples/sec	cross-entropy=0.000895	Most_dysphoric_ritual_frequency_for_audience-accuracy=1.000000
2019-09-01 13:16:53,187 [INFO]  Epoch[56] Train-cross-entropy=0.002150
2019-09-01 13:16:53,190 [INFO]  Epoch[56] Train-Most_dysphoric_ritual_frequency_for_audience-accuracy=1.000000
2019-09-01 13:16:53,192 [INFO]  Epoch[56] Time cost=0.259
2019-09-01 13:16:53,199 [INFO]  Saved checkpoint to "model/Most_dysphoric_ritual_frequency_for_audience_imputer/model-0056.params"
2019-09-01 13:16:53,223 [INFO]  Epoch[56] Validation-cross-entropy=0.005527
2019-09-01 13:16:53,226 [INFO]  Epoch[56] Validation-Most_dysphoric_ritual_frequency_for_audience-accuracy=1.000000
2019-09-01 13:16:53,350 [INFO]  Epoch[57] Batch [0-16]	Speed: 2232.67 samples/sec	cross-entropy=0.000529	Most_dysphoric_ritual_frequency_for_audience-accuracy=1.000000
2019-09-01 13:16:53,451 [INFO]  Epoch[57] Train-cross-entropy=0.002594
2019-09-01 13:16:53,454 [INFO]  Epoch[57] Train-Most_dysphoric_ritual_frequency_for_audience-accuracy=1.000000
2019-09-01 13:16:53,456 [INFO]  Epoch[57] Time cost=0.228
2019-09-01 13:16:53,463 [INFO]  Saved checkpoint to "model/Most_dysphoric_ritual_frequency_for_audience_imputer/model-0057.params"
2019-09-01 13:16:53,484 [INFO]  Epoch[57] Validation-cross-entropy=0.002336
2019-09-01 13:16:53,488 [INFO]  Epoch[57] Validation-Most_dysphoric_ritual_frequency_for_audience-accuracy=1.000000
2019-09-01 13:16:53,609 [INFO]  Epoch[58] Batch [0-16]	Speed: 2315.49 samples/sec	cross-entropy=0.000588	Most_dysphoric_ritual_frequency_for_audience-accuracy=1.000000
2019-09-01 13:16:53,709 [INFO]  Epoch[58] Train-cross-entropy=0.001618
2019-09-01 13:16:53,711 [INFO]  Epoch[58] Train-Most_dysphoric_ritual_frequency_for_audience-accuracy=1.000000
2019-09-01 13:16:53,712 [INFO]  Epoch[58] Time cost=0.221
2019-09-01 13:16:53,719 [INFO]  Saved checkpoint to "model/Most_dysphoric_ritual_frequency_for_audience_imputer/model-0058.params"
2019-09-01 13:16:53,740 [INFO]  Epoch[58] Validation-cross-entropy=0.003769
2019-09-01 13:16:53,744 [INFO]  Epoch[58] Validation-Most_dysphoric_ritual_frequency_for_audience-accuracy=1.000000
2019-09-01 13:16:53,872 [INFO]  Epoch[59] Batch [0-16]	Speed: 2215.52 samples/sec	cross-entropy=0.000378	Most_dysphoric_ritual_frequency_for_audience-accuracy=1.000000
2019-09-01 13:16:53,972 [INFO]  Epoch[59] Train-cross-entropy=0.001763
2019-09-01 13:16:53,974 [INFO]  Epoch[59] Train-Most_dysphoric_ritual_frequency_for_audience-accuracy=1.000000
2019-09-01 13:16:53,975 [INFO]  Epoch[59] Time cost=0.229
2019-09-01 13:16:53,982 [INFO]  Saved checkpoint to "model/Most_dysphoric_ritual_frequency_for_audience_imputer/model-0059.params"
2019-09-01 13:16:54,001 [INFO]  Epoch[59] Validation-cross-entropy=0.002331
2019-09-01 13:16:54,004 [INFO]  Epoch[59] Validation-Most_dysphoric_ritual_frequency_for_audience-accuracy=1.000000
2019-09-01 13:16:54,141 [INFO]  Epoch[60] Batch [0-16]	Speed: 2035.22 samples/sec	cross-entropy=0.000381	Most_dysphoric_ritual_frequency_for_audience-accuracy=1.000000
2019-09-01 13:16:54,240 [INFO]  Epoch[60] Train-cross-entropy=0.001145
2019-09-01 13:16:54,242 [INFO]  Epoch[60] Train-Most_dysphoric_ritual_frequency_for_audience-accuracy=1.000000
2019-09-01 13:16:54,244 [INFO]  Epoch[60] Time cost=0.237
2019-09-01 13:16:54,250 [INFO]  Saved checkpoint to "model/Most_dysphoric_ritual_frequency_for_audience_imputer/model-0060.params"
2019-09-01 13:16:54,270 [INFO]  Epoch[60] Validation-cross-entropy=0.002834
2019-09-01 13:16:54,273 [INFO]  Epoch[60] Validation-Most_dysphoric_ritual_frequency_for_audience-accuracy=1.000000
2019-09-01 13:16:54,395 [INFO]  Epoch[61] Batch [0-16]	Speed: 2297.77 samples/sec	cross-entropy=0.000290	Most_dysphoric_ritual_frequency_for_audience-accuracy=1.000000
2019-09-01 13:16:54,508 [INFO]  Epoch[61] Train-cross-entropy=0.001135
2019-09-01 13:16:54,510 [INFO]  Epoch[61] Train-Most_dysphoric_ritual_frequency_for_audience-accuracy=1.000000
2019-09-01 13:16:54,512 [INFO]  Epoch[61] Time cost=0.236
2019-09-01 13:16:54,518 [INFO]  Saved checkpoint to "model/Most_dysphoric_ritual_frequency_for_audience_imputer/model-0061.params"
2019-09-01 13:16:54,542 [INFO]  Epoch[61] Validation-cross-entropy=0.002382
2019-09-01 13:16:54,544 [INFO]  Epoch[61] Validation-Most_dysphoric_ritual_frequency_for_audience-accuracy=1.000000
2019-09-01 13:16:54,665 [INFO]  Epoch[62] Batch [0-16]	Speed: 2309.44 samples/sec	cross-entropy=0.000283	Most_dysphoric_ritual_frequency_for_audience-accuracy=1.000000
2019-09-01 13:16:54,764 [INFO]  Epoch[62] Train-cross-entropy=0.000861
2019-09-01 13:16:54,767 [INFO]  Epoch[62] Train-Most_dysphoric_ritual_frequency_for_audience-accuracy=1.000000
2019-09-01 13:16:54,768 [INFO]  Epoch[62] Time cost=0.221
2019-09-01 13:16:54,775 [INFO]  Saved checkpoint to "model/Most_dysphoric_ritual_frequency_for_audience_imputer/model-0062.params"
2019-09-01 13:16:54,795 [INFO]  Epoch[62] Validation-cross-entropy=0.002411
2019-09-01 13:16:54,799 [INFO]  Epoch[62] Validation-Most_dysphoric_ritual_frequency_for_audience-accuracy=1.000000
2019-09-01 13:16:54,932 [INFO]  Epoch[63] Batch [0-16]	Speed: 2105.62 samples/sec	cross-entropy=0.000251	Most_dysphoric_ritual_frequency_for_audience-accuracy=1.000000
2019-09-01 13:16:55,037 [INFO]  Epoch[63] Train-cross-entropy=0.000850
2019-09-01 13:16:55,039 [INFO]  Epoch[63] Train-Most_dysphoric_ritual_frequency_for_audience-accuracy=1.000000
2019-09-01 13:16:55,041 [INFO]  Epoch[63] Time cost=0.238
2019-09-01 13:16:55,047 [INFO]  Saved checkpoint to "model/Most_dysphoric_ritual_frequency_for_audience_imputer/model-0063.params"
2019-09-01 13:16:55,066 [INFO]  Epoch[63] Validation-cross-entropy=0.002293
2019-09-01 13:16:55,069 [INFO]  Epoch[63] Validation-Most_dysphoric_ritual_frequency_for_audience-accuracy=1.000000
2019-09-01 13:16:55,204 [INFO]  Epoch[64] Batch [0-16]	Speed: 2057.13 samples/sec	cross-entropy=0.000245	Most_dysphoric_ritual_frequency_for_audience-accuracy=1.000000
2019-09-01 13:16:55,304 [INFO]  Epoch[64] Train-cross-entropy=0.000770
2019-09-01 13:16:55,306 [INFO]  Epoch[64] Train-Most_dysphoric_ritual_frequency_for_audience-accuracy=1.000000
2019-09-01 13:16:55,308 [INFO]  Epoch[64] Time cost=0.235
2019-09-01 13:16:55,314 [INFO]  Saved checkpoint to "model/Most_dysphoric_ritual_frequency_for_audience_imputer/model-0064.params"
2019-09-01 13:16:55,334 [INFO]  Epoch[64] Validation-cross-entropy=0.002259
2019-09-01 13:16:55,336 [INFO]  Epoch[64] Validation-Most_dysphoric_ritual_frequency_for_audience-accuracy=1.000000
2019-09-01 13:16:55,457 [INFO]  Epoch[65] Batch [0-16]	Speed: 2324.95 samples/sec	cross-entropy=0.000232	Most_dysphoric_ritual_frequency_for_audience-accuracy=1.000000
2019-09-01 13:16:55,559 [INFO]  Epoch[65] Train-cross-entropy=0.000760
2019-09-01 13:16:55,561 [INFO]  Epoch[65] Train-Most_dysphoric_ritual_frequency_for_audience-accuracy=1.000000
2019-09-01 13:16:55,563 [INFO]  Epoch[65] Time cost=0.223
2019-09-01 13:16:55,570 [INFO]  Saved checkpoint to "model/Most_dysphoric_ritual_frequency_for_audience_imputer/model-0065.params"
2019-09-01 13:16:55,591 [INFO]  Epoch[65] Validation-cross-entropy=0.002191
2019-09-01 13:16:55,595 [INFO]  Epoch[65] Validation-Most_dysphoric_ritual_frequency_for_audience-accuracy=1.000000
2019-09-01 13:16:55,731 [INFO]  Epoch[66] Batch [0-16]	Speed: 2038.51 samples/sec	cross-entropy=0.000226	Most_dysphoric_ritual_frequency_for_audience-accuracy=1.000000
2019-09-01 13:16:55,833 [INFO]  Epoch[66] Train-cross-entropy=0.000728
2019-09-01 13:16:55,835 [INFO]  Epoch[66] Train-Most_dysphoric_ritual_frequency_for_audience-accuracy=1.000000
2019-09-01 13:16:55,837 [INFO]  Epoch[66] Time cost=0.240
2019-09-01 13:16:55,844 [INFO]  Saved checkpoint to "model/Most_dysphoric_ritual_frequency_for_audience_imputer/model-0066.params"
2019-09-01 13:16:55,868 [INFO]  Epoch[66] Validation-cross-entropy=0.002149
2019-09-01 13:16:55,870 [INFO]  Epoch[66] Validation-Most_dysphoric_ritual_frequency_for_audience-accuracy=1.000000
2019-09-01 13:16:56,001 [INFO]  Epoch[67] Batch [0-16]	Speed: 2110.78 samples/sec	cross-entropy=0.000217	Most_dysphoric_ritual_frequency_for_audience-accuracy=1.000000
2019-09-01 13:16:56,104 [INFO]  Epoch[67] Train-cross-entropy=0.000711
2019-09-01 13:16:56,106 [INFO]  Epoch[67] Train-Most_dysphoric_ritual_frequency_for_audience-accuracy=1.000000
2019-09-01 13:16:56,108 [INFO]  Epoch[67] Time cost=0.235
2019-09-01 13:16:56,114 [INFO]  Saved checkpoint to "model/Most_dysphoric_ritual_frequency_for_audience_imputer/model-0067.params"
2019-09-01 13:16:56,139 [INFO]  Epoch[67] Validation-cross-entropy=0.002109
2019-09-01 13:16:56,141 [INFO]  Epoch[67] Validation-Most_dysphoric_ritual_frequency_for_audience-accuracy=1.000000
2019-09-01 13:16:56,262 [INFO]  Epoch[68] Batch [0-16]	Speed: 2341.34 samples/sec	cross-entropy=0.000211	Most_dysphoric_ritual_frequency_for_audience-accuracy=1.000000
2019-09-01 13:16:56,361 [INFO]  Epoch[68] Train-cross-entropy=0.000688
2019-09-01 13:16:56,363 [INFO]  Epoch[68] Train-Most_dysphoric_ritual_frequency_for_audience-accuracy=1.000000
2019-09-01 13:16:56,365 [INFO]  Epoch[68] Time cost=0.221
2019-09-01 13:16:56,371 [INFO]  Saved checkpoint to "model/Most_dysphoric_ritual_frequency_for_audience_imputer/model-0068.params"
2019-09-01 13:16:56,390 [INFO]  Epoch[68] Validation-cross-entropy=0.002070
2019-09-01 13:16:56,393 [INFO]  Epoch[68] Validation-Most_dysphoric_ritual_frequency_for_audience-accuracy=1.000000
2019-09-01 13:16:56,536 [INFO]  Epoch[69] Batch [0-16]	Speed: 1931.10 samples/sec	cross-entropy=0.000204	Most_dysphoric_ritual_frequency_for_audience-accuracy=1.000000
2019-09-01 13:16:56,640 [INFO]  Epoch[69] Train-cross-entropy=0.000670
2019-09-01 13:16:56,642 [INFO]  Epoch[69] Train-Most_dysphoric_ritual_frequency_for_audience-accuracy=1.000000
2019-09-01 13:16:56,644 [INFO]  Epoch[69] Time cost=0.247
2019-09-01 13:16:56,650 [INFO]  Saved checkpoint to "model/Most_dysphoric_ritual_frequency_for_audience_imputer/model-0069.params"
2019-09-01 13:16:56,670 [INFO]  Epoch[69] Validation-cross-entropy=0.002022
2019-09-01 13:16:56,672 [INFO]  Epoch[69] Validation-Most_dysphoric_ritual_frequency_for_audience-accuracy=1.000000
2019-09-01 13:16:56,792 [INFO]  Epoch[70] Batch [0-16]	Speed: 2346.18 samples/sec	cross-entropy=0.000197	Most_dysphoric_ritual_frequency_for_audience-accuracy=1.000000
2019-09-01 13:16:56,892 [INFO]  Epoch[70] Train-cross-entropy=0.000651
2019-09-01 13:16:56,894 [INFO]  Epoch[70] Train-Most_dysphoric_ritual_frequency_for_audience-accuracy=1.000000
2019-09-01 13:16:56,895 [INFO]  Epoch[70] Time cost=0.220
2019-09-01 13:16:56,902 [INFO]  Saved checkpoint to "model/Most_dysphoric_ritual_frequency_for_audience_imputer/model-0070.params"
2019-09-01 13:16:56,921 [INFO]  Epoch[70] Validation-cross-entropy=0.001994
2019-09-01 13:16:56,924 [INFO]  Epoch[70] Validation-Most_dysphoric_ritual_frequency_for_audience-accuracy=1.000000
2019-09-01 13:16:57,047 [INFO]  Epoch[71] Batch [0-16]	Speed: 2277.31 samples/sec	cross-entropy=0.000191	Most_dysphoric_ritual_frequency_for_audience-accuracy=1.000000
2019-09-01 13:16:57,153 [INFO]  Epoch[71] Train-cross-entropy=0.000633
2019-09-01 13:16:57,155 [INFO]  Epoch[71] Train-Most_dysphoric_ritual_frequency_for_audience-accuracy=1.000000
2019-09-01 13:16:57,157 [INFO]  Epoch[71] Time cost=0.230
2019-09-01 13:16:57,163 [INFO]  Saved checkpoint to "model/Most_dysphoric_ritual_frequency_for_audience_imputer/model-0071.params"
2019-09-01 13:16:57,183 [INFO]  Epoch[71] Validation-cross-entropy=0.001947
2019-09-01 13:16:57,186 [INFO]  Epoch[71] Validation-Most_dysphoric_ritual_frequency_for_audience-accuracy=1.000000
2019-09-01 13:16:57,325 [INFO]  Epoch[72] Batch [0-16]	Speed: 1997.70 samples/sec	cross-entropy=0.000185	Most_dysphoric_ritual_frequency_for_audience-accuracy=1.000000
2019-09-01 13:16:57,444 [INFO]  Epoch[72] Train-cross-entropy=0.000616
2019-09-01 13:16:57,446 [INFO]  Epoch[72] Train-Most_dysphoric_ritual_frequency_for_audience-accuracy=1.000000
2019-09-01 13:16:57,448 [INFO]  Epoch[72] Time cost=0.259
2019-09-01 13:16:57,455 [INFO]  Saved checkpoint to "model/Most_dysphoric_ritual_frequency_for_audience_imputer/model-0072.params"
2019-09-01 13:16:57,476 [INFO]  Epoch[72] Validation-cross-entropy=0.001924
2019-09-01 13:16:57,480 [INFO]  Epoch[72] Validation-Most_dysphoric_ritual_frequency_for_audience-accuracy=1.000000
2019-09-01 13:16:57,603 [INFO]  Epoch[73] Batch [0-16]	Speed: 2292.03 samples/sec	cross-entropy=0.000180	Most_dysphoric_ritual_frequency_for_audience-accuracy=1.000000
2019-09-01 13:16:57,703 [INFO]  Epoch[73] Train-cross-entropy=0.000599
2019-09-01 13:16:57,705 [INFO]  Epoch[73] Train-Most_dysphoric_ritual_frequency_for_audience-accuracy=1.000000
2019-09-01 13:16:57,707 [INFO]  Epoch[73] Time cost=0.223
2019-09-01 13:16:57,713 [INFO]  Saved checkpoint to "model/Most_dysphoric_ritual_frequency_for_audience_imputer/model-0073.params"
2019-09-01 13:16:57,733 [INFO]  Epoch[73] Validation-cross-entropy=0.001894
2019-09-01 13:16:57,736 [INFO]  Epoch[73] Validation-Most_dysphoric_ritual_frequency_for_audience-accuracy=1.000000
2019-09-01 13:16:57,871 [INFO]  Epoch[74] Batch [0-16]	Speed: 2055.32 samples/sec	cross-entropy=0.000174	Most_dysphoric_ritual_frequency_for_audience-accuracy=1.000000
2019-09-01 13:16:57,972 [INFO]  Epoch[74] Train-cross-entropy=0.000583
2019-09-01 13:16:57,974 [INFO]  Epoch[74] Train-Most_dysphoric_ritual_frequency_for_audience-accuracy=1.000000
2019-09-01 13:16:57,976 [INFO]  Epoch[74] Time cost=0.238
2019-09-01 13:16:57,983 [INFO]  Saved checkpoint to "model/Most_dysphoric_ritual_frequency_for_audience_imputer/model-0074.params"
2019-09-01 13:16:58,009 [INFO]  Epoch[74] Validation-cross-entropy=0.001860
2019-09-01 13:16:58,012 [INFO]  Epoch[74] Validation-Most_dysphoric_ritual_frequency_for_audience-accuracy=1.000000
2019-09-01 13:16:58,133 [INFO]  Epoch[75] Batch [0-16]	Speed: 2291.29 samples/sec	cross-entropy=0.000169	Most_dysphoric_ritual_frequency_for_audience-accuracy=1.000000
2019-09-01 13:16:58,241 [INFO]  Epoch[75] Train-cross-entropy=0.000570
2019-09-01 13:16:58,243 [INFO]  Epoch[75] Train-Most_dysphoric_ritual_frequency_for_audience-accuracy=1.000000
2019-09-01 13:16:58,245 [INFO]  Epoch[75] Time cost=0.231
2019-09-01 13:16:58,251 [INFO]  Saved checkpoint to "model/Most_dysphoric_ritual_frequency_for_audience_imputer/model-0075.params"
2019-09-01 13:16:58,276 [INFO]  Epoch[75] Validation-cross-entropy=0.001847
2019-09-01 13:16:58,279 [INFO]  Epoch[75] Validation-Most_dysphoric_ritual_frequency_for_audience-accuracy=1.000000
2019-09-01 13:16:58,410 [INFO]  Epoch[76] Batch [0-16]	Speed: 2129.47 samples/sec	cross-entropy=0.000164	Most_dysphoric_ritual_frequency_for_audience-accuracy=1.000000
2019-09-01 13:16:58,509 [INFO]  Epoch[76] Train-cross-entropy=0.000556
2019-09-01 13:16:58,511 [INFO]  Epoch[76] Train-Most_dysphoric_ritual_frequency_for_audience-accuracy=1.000000
2019-09-01 13:16:58,513 [INFO]  Epoch[76] Time cost=0.232
2019-09-01 13:16:58,519 [INFO]  Saved checkpoint to "model/Most_dysphoric_ritual_frequency_for_audience_imputer/model-0076.params"
2019-09-01 13:16:58,540 [INFO]  Epoch[76] Validation-cross-entropy=0.001816
2019-09-01 13:16:58,544 [INFO]  Epoch[76] Validation-Most_dysphoric_ritual_frequency_for_audience-accuracy=1.000000
2019-09-01 13:16:58,678 [INFO]  Epoch[77] Batch [0-16]	Speed: 2107.88 samples/sec	cross-entropy=0.000160	Most_dysphoric_ritual_frequency_for_audience-accuracy=1.000000
2019-09-01 13:16:58,782 [INFO]  Epoch[77] Train-cross-entropy=0.000539
2019-09-01 13:16:58,784 [INFO]  Epoch[77] Train-Most_dysphoric_ritual_frequency_for_audience-accuracy=1.000000
2019-09-01 13:16:58,786 [INFO]  Epoch[77] Time cost=0.239
2019-09-01 13:16:58,792 [INFO]  Saved checkpoint to "model/Most_dysphoric_ritual_frequency_for_audience_imputer/model-0077.params"
2019-09-01 13:16:58,815 [INFO]  Epoch[77] Validation-cross-entropy=0.001785
2019-09-01 13:16:58,818 [INFO]  Epoch[77] Validation-Most_dysphoric_ritual_frequency_for_audience-accuracy=1.000000
2019-09-01 13:16:58,947 [INFO]  Epoch[78] Batch [0-16]	Speed: 2195.43 samples/sec	cross-entropy=0.000155	Most_dysphoric_ritual_frequency_for_audience-accuracy=1.000000
2019-09-01 13:16:59,049 [INFO]  Epoch[78] Train-cross-entropy=0.000526
2019-09-01 13:16:59,051 [INFO]  Epoch[78] Train-Most_dysphoric_ritual_frequency_for_audience-accuracy=1.000000
2019-09-01 13:16:59,053 [INFO]  Epoch[78] Time cost=0.232
2019-09-01 13:16:59,060 [INFO]  Saved checkpoint to "model/Most_dysphoric_ritual_frequency_for_audience_imputer/model-0078.params"
2019-09-01 13:16:59,082 [INFO]  Epoch[78] Validation-cross-entropy=0.001750
2019-09-01 13:16:59,086 [INFO]  Epoch[78] Validation-Most_dysphoric_ritual_frequency_for_audience-accuracy=1.000000
2019-09-01 13:16:59,207 [INFO]  Epoch[79] Batch [0-16]	Speed: 2311.33 samples/sec	cross-entropy=0.000151	Most_dysphoric_ritual_frequency_for_audience-accuracy=1.000000
2019-09-01 13:16:59,306 [INFO]  Epoch[79] Train-cross-entropy=0.000511
2019-09-01 13:16:59,308 [INFO]  Epoch[79] Train-Most_dysphoric_ritual_frequency_for_audience-accuracy=1.000000
2019-09-01 13:16:59,310 [INFO]  Epoch[79] Time cost=0.222
2019-09-01 13:16:59,316 [INFO]  Saved checkpoint to "model/Most_dysphoric_ritual_frequency_for_audience_imputer/model-0079.params"
2019-09-01 13:16:59,336 [INFO]  Epoch[79] Validation-cross-entropy=0.001729
2019-09-01 13:16:59,339 [INFO]  Epoch[79] Validation-Most_dysphoric_ritual_frequency_for_audience-accuracy=1.000000
2019-09-01 13:16:59,464 [INFO]  Epoch[80] Batch [0-16]	Speed: 2288.44 samples/sec	cross-entropy=0.000146	Most_dysphoric_ritual_frequency_for_audience-accuracy=1.000000
2019-09-01 13:16:59,566 [INFO]  Epoch[80] Train-cross-entropy=0.000498
2019-09-01 13:16:59,568 [INFO]  Epoch[80] Train-Most_dysphoric_ritual_frequency_for_audience-accuracy=1.000000
2019-09-01 13:16:59,569 [INFO]  Epoch[80] Time cost=0.227
2019-09-01 13:16:59,576 [INFO]  Saved checkpoint to "model/Most_dysphoric_ritual_frequency_for_audience_imputer/model-0080.params"
2019-09-01 13:16:59,595 [INFO]  Epoch[80] Validation-cross-entropy=0.001695
2019-09-01 13:16:59,597 [INFO]  Epoch[80] Validation-Most_dysphoric_ritual_frequency_for_audience-accuracy=1.000000
2019-09-01 13:16:59,735 [INFO]  Epoch[81] Batch [0-16]	Speed: 2025.68 samples/sec	cross-entropy=0.000142	Most_dysphoric_ritual_frequency_for_audience-accuracy=1.000000
2019-09-01 13:16:59,837 [INFO]  Epoch[81] Train-cross-entropy=0.000486
2019-09-01 13:16:59,839 [INFO]  Epoch[81] Train-Most_dysphoric_ritual_frequency_for_audience-accuracy=1.000000
2019-09-01 13:16:59,841 [INFO]  Epoch[81] Time cost=0.240
2019-09-01 13:16:59,847 [INFO]  Saved checkpoint to "model/Most_dysphoric_ritual_frequency_for_audience_imputer/model-0081.params"
2019-09-01 13:16:59,867 [INFO]  Epoch[81] Validation-cross-entropy=0.001647
2019-09-01 13:16:59,869 [INFO]  Epoch[81] Validation-Most_dysphoric_ritual_frequency_for_audience-accuracy=1.000000
2019-09-01 13:17:00,007 [INFO]  Epoch[82] Batch [0-16]	Speed: 2018.79 samples/sec	cross-entropy=0.000139	Most_dysphoric_ritual_frequency_for_audience-accuracy=1.000000
2019-09-01 13:17:00,114 [INFO]  Epoch[82] Train-cross-entropy=0.000471
2019-09-01 13:17:00,117 [INFO]  Epoch[82] Train-Most_dysphoric_ritual_frequency_for_audience-accuracy=1.000000
2019-09-01 13:17:00,119 [INFO]  Epoch[82] Time cost=0.246
2019-09-01 13:17:00,125 [INFO]  Saved checkpoint to "model/Most_dysphoric_ritual_frequency_for_audience_imputer/model-0082.params"
2019-09-01 13:17:00,149 [INFO]  Epoch[82] Validation-cross-entropy=0.001634
2019-09-01 13:17:00,152 [INFO]  Epoch[82] Validation-Most_dysphoric_ritual_frequency_for_audience-accuracy=1.000000
2019-09-01 13:17:00,275 [INFO]  Epoch[83] Batch [0-16]	Speed: 2268.48 samples/sec	cross-entropy=0.000134	Most_dysphoric_ritual_frequency_for_audience-accuracy=1.000000
2019-09-01 13:17:00,376 [INFO]  Epoch[83] Train-cross-entropy=0.000460
2019-09-01 13:17:00,378 [INFO]  Epoch[83] Train-Most_dysphoric_ritual_frequency_for_audience-accuracy=1.000000
2019-09-01 13:17:00,380 [INFO]  Epoch[83] Time cost=0.225
2019-09-01 13:17:00,387 [INFO]  Saved checkpoint to "model/Most_dysphoric_ritual_frequency_for_audience_imputer/model-0083.params"
2019-09-01 13:17:00,412 [INFO]  Epoch[83] Validation-cross-entropy=0.001610
2019-09-01 13:17:00,414 [INFO]  Epoch[83] Validation-Most_dysphoric_ritual_frequency_for_audience-accuracy=1.000000
2019-09-01 13:17:00,558 [INFO]  Epoch[84] Batch [0-16]	Speed: 1961.71 samples/sec	cross-entropy=0.000131	Most_dysphoric_ritual_frequency_for_audience-accuracy=1.000000
2019-09-01 13:17:00,660 [INFO]  Epoch[84] Train-cross-entropy=0.000447
2019-09-01 13:17:00,662 [INFO]  Epoch[84] Train-Most_dysphoric_ritual_frequency_for_audience-accuracy=1.000000
2019-09-01 13:17:00,664 [INFO]  Epoch[84] Time cost=0.247
2019-09-01 13:17:00,670 [INFO]  Saved checkpoint to "model/Most_dysphoric_ritual_frequency_for_audience_imputer/model-0084.params"
2019-09-01 13:17:00,694 [INFO]  Epoch[84] Validation-cross-entropy=0.001593
2019-09-01 13:17:00,696 [INFO]  Epoch[84] Validation-Most_dysphoric_ritual_frequency_for_audience-accuracy=1.000000
2019-09-01 13:17:00,818 [INFO]  Epoch[85] Batch [0-16]	Speed: 2293.95 samples/sec	cross-entropy=0.000127	Most_dysphoric_ritual_frequency_for_audience-accuracy=1.000000
2019-09-01 13:17:00,917 [INFO]  Epoch[85] Train-cross-entropy=0.000436
2019-09-01 13:17:00,919 [INFO]  Epoch[85] Train-Most_dysphoric_ritual_frequency_for_audience-accuracy=1.000000
2019-09-01 13:17:00,921 [INFO]  Epoch[85] Time cost=0.222
2019-09-01 13:17:00,927 [INFO]  Saved checkpoint to "model/Most_dysphoric_ritual_frequency_for_audience_imputer/model-0085.params"
2019-09-01 13:17:00,947 [INFO]  Epoch[85] Validation-cross-entropy=0.001559
2019-09-01 13:17:00,949 [INFO]  Epoch[85] Validation-Most_dysphoric_ritual_frequency_for_audience-accuracy=1.000000
2019-09-01 13:17:01,075 [INFO]  Epoch[86] Batch [0-16]	Speed: 2235.27 samples/sec	cross-entropy=0.000124	Most_dysphoric_ritual_frequency_for_audience-accuracy=1.000000
2019-09-01 13:17:01,181 [INFO]  Epoch[86] Train-cross-entropy=0.000425
2019-09-01 13:17:01,183 [INFO]  Epoch[86] Train-Most_dysphoric_ritual_frequency_for_audience-accuracy=1.000000
2019-09-01 13:17:01,185 [INFO]  Epoch[86] Time cost=0.232
2019-09-01 13:17:01,192 [INFO]  Saved checkpoint to "model/Most_dysphoric_ritual_frequency_for_audience_imputer/model-0086.params"
2019-09-01 13:17:01,213 [INFO]  Epoch[86] Validation-cross-entropy=0.001553
2019-09-01 13:17:01,217 [INFO]  Epoch[86] Validation-Most_dysphoric_ritual_frequency_for_audience-accuracy=1.000000
2019-09-01 13:17:01,354 [INFO]  Epoch[87] Batch [0-16]	Speed: 2023.30 samples/sec	cross-entropy=0.000120	Most_dysphoric_ritual_frequency_for_audience-accuracy=1.000000
2019-09-01 13:17:01,454 [INFO]  Epoch[87] Train-cross-entropy=0.000414
2019-09-01 13:17:01,456 [INFO]  Epoch[87] Train-Most_dysphoric_ritual_frequency_for_audience-accuracy=1.000000
2019-09-01 13:17:01,458 [INFO]  Epoch[87] Time cost=0.238
2019-09-01 13:17:01,464 [INFO]  Saved checkpoint to "model/Most_dysphoric_ritual_frequency_for_audience_imputer/model-0087.params"
2019-09-01 13:17:01,484 [INFO]  Epoch[87] Validation-cross-entropy=0.001525
2019-09-01 13:17:01,486 [INFO]  Epoch[87] Validation-Most_dysphoric_ritual_frequency_for_audience-accuracy=1.000000
2019-09-01 13:17:01,654 [INFO]  Epoch[88] Batch [0-16]	Speed: 1635.19 samples/sec	cross-entropy=0.000118	Most_dysphoric_ritual_frequency_for_audience-accuracy=1.000000
2019-09-01 13:17:01,754 [INFO]  Epoch[88] Train-cross-entropy=0.000403
2019-09-01 13:17:01,756 [INFO]  Epoch[88] Train-Most_dysphoric_ritual_frequency_for_audience-accuracy=1.000000
2019-09-01 13:17:01,758 [INFO]  Epoch[88] Time cost=0.268
2019-09-01 13:17:01,764 [INFO]  Saved checkpoint to "model/Most_dysphoric_ritual_frequency_for_audience_imputer/model-0088.params"
2019-09-01 13:17:01,788 [INFO]  Epoch[88] Validation-cross-entropy=0.001518
2019-09-01 13:17:01,790 [INFO]  Epoch[88] Validation-Most_dysphoric_ritual_frequency_for_audience-accuracy=1.000000
2019-09-01 13:17:01,911 [INFO]  Epoch[89] Batch [0-16]	Speed: 2301.44 samples/sec	cross-entropy=0.000114	Most_dysphoric_ritual_frequency_for_audience-accuracy=1.000000
2019-09-01 13:17:02,024 [INFO]  Epoch[89] Train-cross-entropy=0.000393
2019-09-01 13:17:02,026 [INFO]  Epoch[89] Train-Most_dysphoric_ritual_frequency_for_audience-accuracy=1.000000
2019-09-01 13:17:02,027 [INFO]  Epoch[89] Time cost=0.235
2019-09-01 13:17:02,033 [INFO]  Saved checkpoint to "model/Most_dysphoric_ritual_frequency_for_audience_imputer/model-0089.params"
2019-09-01 13:17:02,059 [INFO]  Epoch[89] Validation-cross-entropy=0.001491
2019-09-01 13:17:02,061 [INFO]  Epoch[89] Validation-Most_dysphoric_ritual_frequency_for_audience-accuracy=1.000000
2019-09-01 13:17:02,200 [INFO]  Epoch[90] Batch [0-16]	Speed: 2013.62 samples/sec	cross-entropy=0.000111	Most_dysphoric_ritual_frequency_for_audience-accuracy=1.000000
2019-09-01 13:17:02,300 [INFO]  Epoch[90] Train-cross-entropy=0.000383
2019-09-01 13:17:02,302 [INFO]  Epoch[90] Train-Most_dysphoric_ritual_frequency_for_audience-accuracy=1.000000
2019-09-01 13:17:02,304 [INFO]  Epoch[90] Time cost=0.240
2019-09-01 13:17:02,310 [INFO]  Saved checkpoint to "model/Most_dysphoric_ritual_frequency_for_audience_imputer/model-0090.params"
2019-09-01 13:17:02,333 [INFO]  Epoch[90] Validation-cross-entropy=0.001468
2019-09-01 13:17:02,336 [INFO]  Epoch[90] Validation-Most_dysphoric_ritual_frequency_for_audience-accuracy=1.000000
2019-09-01 13:17:02,475 [INFO]  Epoch[91] Batch [0-16]	Speed: 2030.31 samples/sec	cross-entropy=0.000108	Most_dysphoric_ritual_frequency_for_audience-accuracy=1.000000
2019-09-01 13:17:02,576 [INFO]  Epoch[91] Train-cross-entropy=0.000373
2019-09-01 13:17:02,578 [INFO]  Epoch[91] Train-Most_dysphoric_ritual_frequency_for_audience-accuracy=1.000000
2019-09-01 13:17:02,580 [INFO]  Epoch[91] Time cost=0.242
2019-09-01 13:17:02,587 [INFO]  Saved checkpoint to "model/Most_dysphoric_ritual_frequency_for_audience_imputer/model-0091.params"
2019-09-01 13:17:02,607 [INFO]  Epoch[91] Validation-cross-entropy=0.001459
2019-09-01 13:17:02,610 [INFO]  Epoch[91] Validation-Most_dysphoric_ritual_frequency_for_audience-accuracy=1.000000
2019-09-01 13:17:02,737 [INFO]  Epoch[92] Batch [0-16]	Speed: 2251.91 samples/sec	cross-entropy=0.000106	Most_dysphoric_ritual_frequency_for_audience-accuracy=1.000000
2019-09-01 13:17:02,838 [INFO]  Epoch[92] Train-cross-entropy=0.000364
2019-09-01 13:17:02,841 [INFO]  Epoch[92] Train-Most_dysphoric_ritual_frequency_for_audience-accuracy=1.000000
2019-09-01 13:17:02,842 [INFO]  Epoch[92] Time cost=0.228
2019-09-01 13:17:02,848 [INFO]  Saved checkpoint to "model/Most_dysphoric_ritual_frequency_for_audience_imputer/model-0092.params"
2019-09-01 13:17:02,872 [INFO]  Epoch[92] Validation-cross-entropy=0.001439
2019-09-01 13:17:02,874 [INFO]  Epoch[92] Validation-Most_dysphoric_ritual_frequency_for_audience-accuracy=1.000000
2019-09-01 13:17:02,999 [INFO]  Epoch[93] Batch [0-16]	Speed: 2224.57 samples/sec	cross-entropy=0.000103	Most_dysphoric_ritual_frequency_for_audience-accuracy=1.000000
2019-09-01 13:17:03,099 [INFO]  Epoch[93] Train-cross-entropy=0.000354
2019-09-01 13:17:03,101 [INFO]  Epoch[93] Train-Most_dysphoric_ritual_frequency_for_audience-accuracy=1.000000
2019-09-01 13:17:03,102 [INFO]  Epoch[93] Time cost=0.225
2019-09-01 13:17:03,109 [INFO]  Saved checkpoint to "model/Most_dysphoric_ritual_frequency_for_audience_imputer/model-0093.params"
2019-09-01 13:17:03,128 [INFO]  Epoch[93] Validation-cross-entropy=0.001422
2019-09-01 13:17:03,131 [INFO]  Epoch[93] Validation-Most_dysphoric_ritual_frequency_for_audience-accuracy=1.000000
2019-09-01 13:17:03,281 [INFO]  Epoch[94] Batch [0-16]	Speed: 1842.31 samples/sec	cross-entropy=0.000100	Most_dysphoric_ritual_frequency_for_audience-accuracy=1.000000
2019-09-01 13:17:03,380 [INFO]  Epoch[94] Train-cross-entropy=0.000347
2019-09-01 13:17:03,382 [INFO]  Epoch[94] Train-Most_dysphoric_ritual_frequency_for_audience-accuracy=1.000000
2019-09-01 13:17:03,384 [INFO]  Epoch[94] Time cost=0.249
2019-09-01 13:17:03,390 [INFO]  Saved checkpoint to "model/Most_dysphoric_ritual_frequency_for_audience_imputer/model-0094.params"
2019-09-01 13:17:03,409 [INFO]  Epoch[94] Validation-cross-entropy=0.001423
2019-09-01 13:17:03,412 [INFO]  Epoch[94] Validation-Most_dysphoric_ritual_frequency_for_audience-accuracy=1.000000
2019-09-01 13:17:03,535 [INFO]  Epoch[95] Batch [0-16]	Speed: 2347.29 samples/sec	cross-entropy=0.000097	Most_dysphoric_ritual_frequency_for_audience-accuracy=1.000000
2019-09-01 13:17:03,647 [INFO]  Epoch[95] Train-cross-entropy=0.000340
2019-09-01 13:17:03,650 [INFO]  Epoch[95] Train-Most_dysphoric_ritual_frequency_for_audience-accuracy=1.000000
2019-09-01 13:17:03,651 [INFO]  Epoch[95] Time cost=0.236
2019-09-01 13:17:03,658 [INFO]  Saved checkpoint to "model/Most_dysphoric_ritual_frequency_for_audience_imputer/model-0095.params"
2019-09-01 13:17:03,677 [INFO]  Epoch[95] Validation-cross-entropy=0.001380
2019-09-01 13:17:03,680 [INFO]  Epoch[95] Validation-Most_dysphoric_ritual_frequency_for_audience-accuracy=1.000000
2019-09-01 13:17:03,803 [INFO]  Epoch[96] Batch [0-16]	Speed: 2282.30 samples/sec	cross-entropy=0.000096	Most_dysphoric_ritual_frequency_for_audience-accuracy=1.000000
2019-09-01 13:17:03,902 [INFO]  Epoch[96] Train-cross-entropy=0.000329
2019-09-01 13:17:03,904 [INFO]  Epoch[96] Train-Most_dysphoric_ritual_frequency_for_audience-accuracy=1.000000
2019-09-01 13:17:03,906 [INFO]  Epoch[96] Time cost=0.223
2019-09-01 13:17:03,912 [INFO]  Saved checkpoint to "model/Most_dysphoric_ritual_frequency_for_audience_imputer/model-0096.params"
2019-09-01 13:17:03,932 [INFO]  Epoch[96] Validation-cross-entropy=0.001383
2019-09-01 13:17:03,935 [INFO]  Epoch[96] Validation-Most_dysphoric_ritual_frequency_for_audience-accuracy=1.000000
2019-09-01 13:17:04,063 [INFO]  Epoch[97] Batch [0-16]	Speed: 2187.77 samples/sec	cross-entropy=0.000093	Most_dysphoric_ritual_frequency_for_audience-accuracy=1.000000
2019-09-01 13:17:04,162 [INFO]  Epoch[97] Train-cross-entropy=0.000324
2019-09-01 13:17:04,164 [INFO]  Epoch[97] Train-Most_dysphoric_ritual_frequency_for_audience-accuracy=1.000000
2019-09-01 13:17:04,166 [INFO]  Epoch[97] Time cost=0.228
2019-09-01 13:17:04,172 [INFO]  Saved checkpoint to "model/Most_dysphoric_ritual_frequency_for_audience_imputer/model-0097.params"
2019-09-01 13:17:04,192 [INFO]  Epoch[97] Validation-cross-entropy=0.001349
2019-09-01 13:17:04,194 [INFO]  Epoch[97] Validation-Most_dysphoric_ritual_frequency_for_audience-accuracy=1.000000
2019-09-01 13:17:04,317 [INFO]  Epoch[98] Batch [0-16]	Speed: 2297.85 samples/sec	cross-entropy=0.000092	Most_dysphoric_ritual_frequency_for_audience-accuracy=1.000000
2019-09-01 13:17:04,416 [INFO]  Epoch[98] Train-cross-entropy=0.000310
2019-09-01 13:17:04,418 [INFO]  Epoch[98] Train-Most_dysphoric_ritual_frequency_for_audience-accuracy=1.000000
2019-09-01 13:17:04,420 [INFO]  Epoch[98] Time cost=0.222
2019-09-01 13:17:04,426 [INFO]  Saved checkpoint to "model/Most_dysphoric_ritual_frequency_for_audience_imputer/model-0098.params"
2019-09-01 13:17:04,446 [INFO]  Epoch[98] Validation-cross-entropy=0.001376
2019-09-01 13:17:04,451 [INFO]  Epoch[98] Validation-Most_dysphoric_ritual_frequency_for_audience-accuracy=1.000000
2019-09-01 13:17:04,573 [INFO]  Epoch[99] Batch [0-16]	Speed: 2295.62 samples/sec	cross-entropy=0.000089	Most_dysphoric_ritual_frequency_for_audience-accuracy=1.000000
2019-09-01 13:17:04,682 [INFO]  Epoch[99] Train-cross-entropy=0.000304
2019-09-01 13:17:04,684 [INFO]  Epoch[99] Train-Most_dysphoric_ritual_frequency_for_audience-accuracy=1.000000
2019-09-01 13:17:04,686 [INFO]  Epoch[99] Time cost=0.232
2019-09-01 13:17:04,693 [INFO]  Saved checkpoint to "model/Most_dysphoric_ritual_frequency_for_audience_imputer/model-0099.params"
2019-09-01 13:17:04,715 [INFO]  Epoch[99] Validation-cross-entropy=0.001328
2019-09-01 13:17:04,719 [INFO]  Epoch[99] Validation-Most_dysphoric_ritual_frequency_for_audience-accuracy=1.000000
2019-09-01 13:17:04,841 [INFO]  Epoch[100] Batch [0-16]	Speed: 2299.19 samples/sec	cross-entropy=0.000087	Most_dysphoric_ritual_frequency_for_audience-accuracy=1.000000
2019-09-01 13:17:04,940 [INFO]  Epoch[100] Train-cross-entropy=0.000294
2019-09-01 13:17:04,942 [INFO]  Epoch[100] Train-Most_dysphoric_ritual_frequency_for_audience-accuracy=1.000000
2019-09-01 13:17:04,944 [INFO]  Epoch[100] Time cost=0.223
2019-09-01 13:17:04,950 [INFO]  Saved checkpoint to "model/Most_dysphoric_ritual_frequency_for_audience_imputer/model-0100.params"
2019-09-01 13:17:04,970 [INFO]  Epoch[100] Validation-cross-entropy=0.001333
2019-09-01 13:17:04,973 [INFO]  Epoch[100] Validation-Most_dysphoric_ritual_frequency_for_audience-accuracy=1.000000
2019-09-01 13:17:05,094 [INFO]  Epoch[101] Batch [0-16]	Speed: 2326.10 samples/sec	cross-entropy=0.000084	Most_dysphoric_ritual_frequency_for_audience-accuracy=1.000000
2019-09-01 13:17:05,215 [INFO]  Epoch[101] Train-cross-entropy=0.000287
2019-09-01 13:17:05,217 [INFO]  Epoch[101] Train-Most_dysphoric_ritual_frequency_for_audience-accuracy=1.000000
2019-09-01 13:17:05,219 [INFO]  Epoch[101] Time cost=0.243
2019-09-01 13:17:05,226 [INFO]  Saved checkpoint to "model/Most_dysphoric_ritual_frequency_for_audience_imputer/model-0101.params"
2019-09-01 13:17:05,247 [INFO]  Epoch[101] Validation-cross-entropy=0.001302
2019-09-01 13:17:05,251 [INFO]  Epoch[101] Validation-Most_dysphoric_ritual_frequency_for_audience-accuracy=1.000000
2019-09-01 13:17:05,379 [INFO]  Epoch[102] Batch [0-16]	Speed: 2200.75 samples/sec	cross-entropy=0.000082	Most_dysphoric_ritual_frequency_for_audience-accuracy=1.000000
2019-09-01 13:17:05,482 [INFO]  Epoch[102] Train-cross-entropy=0.000279
2019-09-01 13:17:05,484 [INFO]  Epoch[102] Train-Most_dysphoric_ritual_frequency_for_audience-accuracy=1.000000
2019-09-01 13:17:05,486 [INFO]  Epoch[102] Time cost=0.232
2019-09-01 13:17:05,492 [INFO]  Saved checkpoint to "model/Most_dysphoric_ritual_frequency_for_audience_imputer/model-0102.params"
2019-09-01 13:17:05,516 [INFO]  Epoch[102] Validation-cross-entropy=0.001302
2019-09-01 13:17:05,518 [INFO]  Epoch[102] Validation-Most_dysphoric_ritual_frequency_for_audience-accuracy=1.000000
2019-09-01 13:17:05,639 [INFO]  Epoch[103] Batch [0-16]	Speed: 2302.83 samples/sec	cross-entropy=0.000080	Most_dysphoric_ritual_frequency_for_audience-accuracy=1.000000
2019-09-01 13:17:05,739 [INFO]  Epoch[103] Train-cross-entropy=0.000271
2019-09-01 13:17:05,741 [INFO]  Epoch[103] Train-Most_dysphoric_ritual_frequency_for_audience-accuracy=1.000000
2019-09-01 13:17:05,743 [INFO]  Epoch[103] Time cost=0.221
2019-09-01 13:17:05,749 [INFO]  Saved checkpoint to "model/Most_dysphoric_ritual_frequency_for_audience_imputer/model-0103.params"
2019-09-01 13:17:05,770 [INFO]  Epoch[103] Validation-cross-entropy=0.001289
2019-09-01 13:17:05,774 [INFO]  Epoch[103] Validation-Most_dysphoric_ritual_frequency_for_audience-accuracy=1.000000
2019-09-01 13:17:05,906 [INFO]  Epoch[104] Batch [0-16]	Speed: 2156.81 samples/sec	cross-entropy=0.000078	Most_dysphoric_ritual_frequency_for_audience-accuracy=1.000000
2019-09-01 13:17:06,006 [INFO]  Epoch[104] Train-cross-entropy=0.000264
2019-09-01 13:17:06,008 [INFO]  Epoch[104] Train-Most_dysphoric_ritual_frequency_for_audience-accuracy=1.000000
2019-09-01 13:17:06,010 [INFO]  Epoch[104] Time cost=0.233
2019-09-01 13:17:06,016 [INFO]  Saved checkpoint to "model/Most_dysphoric_ritual_frequency_for_audience_imputer/model-0104.params"
2019-09-01 13:17:06,037 [INFO]  Epoch[104] Validation-cross-entropy=0.001278
2019-09-01 13:17:06,041 [INFO]  Epoch[104] Validation-Most_dysphoric_ritual_frequency_for_audience-accuracy=1.000000
2019-09-01 13:17:06,172 [INFO]  Epoch[105] Batch [0-16]	Speed: 2161.78 samples/sec	cross-entropy=0.000076	Most_dysphoric_ritual_frequency_for_audience-accuracy=1.000000
2019-09-01 13:17:06,272 [INFO]  Epoch[105] Train-cross-entropy=0.000258
2019-09-01 13:17:06,274 [INFO]  Epoch[105] Train-Most_dysphoric_ritual_frequency_for_audience-accuracy=1.000000
2019-09-01 13:17:06,276 [INFO]  Epoch[105] Time cost=0.232
2019-09-01 13:17:06,282 [INFO]  Saved checkpoint to "model/Most_dysphoric_ritual_frequency_for_audience_imputer/model-0105.params"
2019-09-01 13:17:06,303 [INFO]  Epoch[105] Validation-cross-entropy=0.001258
2019-09-01 13:17:06,307 [INFO]  Epoch[105] Validation-Most_dysphoric_ritual_frequency_for_audience-accuracy=1.000000
2019-09-01 13:17:06,444 [INFO]  Epoch[106] Batch [0-16]	Speed: 2070.64 samples/sec	cross-entropy=0.000074	Most_dysphoric_ritual_frequency_for_audience-accuracy=1.000000
2019-09-01 13:17:06,545 [INFO]  Epoch[106] Train-cross-entropy=0.000252
2019-09-01 13:17:06,548 [INFO]  Epoch[106] Train-Most_dysphoric_ritual_frequency_for_audience-accuracy=1.000000
2019-09-01 13:17:06,550 [INFO]  Epoch[106] Time cost=0.240
2019-09-01 13:17:06,557 [INFO]  Saved checkpoint to "model/Most_dysphoric_ritual_frequency_for_audience_imputer/model-0106.params"
2019-09-01 13:17:06,582 [INFO]  Epoch[106] Validation-cross-entropy=0.001251
2019-09-01 13:17:06,585 [INFO]  Epoch[106] Validation-Most_dysphoric_ritual_frequency_for_audience-accuracy=1.000000
2019-09-01 13:17:06,709 [INFO]  Epoch[107] Batch [0-16]	Speed: 2317.63 samples/sec	cross-entropy=0.000072	Most_dysphoric_ritual_frequency_for_audience-accuracy=1.000000
2019-09-01 13:17:06,812 [INFO]  Epoch[107] Train-cross-entropy=0.000246
2019-09-01 13:17:06,814 [INFO]  Epoch[107] Train-Most_dysphoric_ritual_frequency_for_audience-accuracy=1.000000
2019-09-01 13:17:06,816 [INFO]  Epoch[107] Time cost=0.229
2019-09-01 13:17:06,822 [INFO]  Saved checkpoint to "model/Most_dysphoric_ritual_frequency_for_audience_imputer/model-0107.params"
2019-09-01 13:17:06,844 [INFO]  Epoch[107] Validation-cross-entropy=0.001227
2019-09-01 13:17:06,848 [INFO]  Epoch[107] Validation-Most_dysphoric_ritual_frequency_for_audience-accuracy=1.000000
2019-09-01 13:17:06,985 [INFO]  Epoch[108] Batch [0-16]	Speed: 2054.17 samples/sec	cross-entropy=0.000071	Most_dysphoric_ritual_frequency_for_audience-accuracy=1.000000
2019-09-01 13:17:07,087 [INFO]  Epoch[108] Train-cross-entropy=0.000238
2019-09-01 13:17:07,089 [INFO]  Epoch[108] Train-Most_dysphoric_ritual_frequency_for_audience-accuracy=1.000000
2019-09-01 13:17:07,091 [INFO]  Epoch[108] Time cost=0.241
2019-09-01 13:17:07,098 [INFO]  Saved checkpoint to "model/Most_dysphoric_ritual_frequency_for_audience_imputer/model-0108.params"
2019-09-01 13:17:07,119 [INFO]  Epoch[108] Validation-cross-entropy=0.001234
2019-09-01 13:17:07,124 [INFO]  Epoch[108] Validation-Most_dysphoric_ritual_frequency_for_audience-accuracy=1.000000
2019-09-01 13:17:07,248 [INFO]  Epoch[109] Batch [0-16]	Speed: 2262.84 samples/sec	cross-entropy=0.000069	Most_dysphoric_ritual_frequency_for_audience-accuracy=1.000000
2019-09-01 13:17:07,348 [INFO]  Epoch[109] Train-cross-entropy=0.000234
2019-09-01 13:17:07,350 [INFO]  Epoch[109] Train-Most_dysphoric_ritual_frequency_for_audience-accuracy=1.000000
2019-09-01 13:17:07,352 [INFO]  Epoch[109] Time cost=0.225
2019-09-01 13:17:07,358 [INFO]  Saved checkpoint to "model/Most_dysphoric_ritual_frequency_for_audience_imputer/model-0109.params"
2019-09-01 13:17:07,378 [INFO]  Epoch[109] Validation-cross-entropy=0.001220
2019-09-01 13:17:07,380 [INFO]  Epoch[109] Validation-Most_dysphoric_ritual_frequency_for_audience-accuracy=1.000000
2019-09-01 13:17:07,504 [INFO]  Epoch[110] Batch [0-16]	Speed: 2273.92 samples/sec	cross-entropy=0.000067	Most_dysphoric_ritual_frequency_for_audience-accuracy=1.000000
2019-09-01 13:17:07,607 [INFO]  Epoch[110] Train-cross-entropy=0.000226
2019-09-01 13:17:07,609 [INFO]  Epoch[110] Train-Most_dysphoric_ritual_frequency_for_audience-accuracy=1.000000
2019-09-01 13:17:07,611 [INFO]  Epoch[110] Time cost=0.227
2019-09-01 13:17:07,617 [INFO]  Saved checkpoint to "model/Most_dysphoric_ritual_frequency_for_audience_imputer/model-0110.params"
2019-09-01 13:17:07,642 [INFO]  Epoch[110] Validation-cross-entropy=0.001224
2019-09-01 13:17:07,644 [INFO]  Epoch[110] Validation-Most_dysphoric_ritual_frequency_for_audience-accuracy=1.000000
2019-09-01 13:17:07,767 [INFO]  Epoch[111] Batch [0-16]	Speed: 2295.34 samples/sec	cross-entropy=0.000065	Most_dysphoric_ritual_frequency_for_audience-accuracy=1.000000
2019-09-01 13:17:07,872 [INFO]  Epoch[111] Train-cross-entropy=0.000221
2019-09-01 13:17:07,874 [INFO]  Epoch[111] Train-Most_dysphoric_ritual_frequency_for_audience-accuracy=1.000000
2019-09-01 13:17:07,876 [INFO]  Epoch[111] Time cost=0.230
2019-09-01 13:17:07,883 [INFO]  Saved checkpoint to "model/Most_dysphoric_ritual_frequency_for_audience_imputer/model-0111.params"
2019-09-01 13:17:07,904 [INFO]  Epoch[111] Validation-cross-entropy=0.001214
2019-09-01 13:17:07,908 [INFO]  Epoch[111] Validation-Most_dysphoric_ritual_frequency_for_audience-accuracy=1.000000
2019-09-01 13:17:08,101 [INFO]  Epoch[112] Batch [0-16]	Speed: 1416.09 samples/sec	cross-entropy=0.000064	Most_dysphoric_ritual_frequency_for_audience-accuracy=1.000000
2019-09-01 13:17:08,240 [INFO]  Epoch[112] Train-cross-entropy=0.000215
2019-09-01 13:17:08,244 [INFO]  Epoch[112] Train-Most_dysphoric_ritual_frequency_for_audience-accuracy=1.000000
2019-09-01 13:17:08,247 [INFO]  Epoch[112] Time cost=0.335
2019-09-01 13:17:08,257 [INFO]  Saved checkpoint to "model/Most_dysphoric_ritual_frequency_for_audience_imputer/model-0112.params"
2019-09-01 13:17:08,288 [INFO]  Epoch[112] Validation-cross-entropy=0.001196
2019-09-01 13:17:08,291 [INFO]  Epoch[112] Validation-Most_dysphoric_ritual_frequency_for_audience-accuracy=1.000000
2019-09-01 13:17:08,450 [INFO]  Epoch[113] Batch [0-16]	Speed: 1810.00 samples/sec	cross-entropy=0.000062	Most_dysphoric_ritual_frequency_for_audience-accuracy=1.000000
2019-09-01 13:17:08,553 [INFO]  Epoch[113] Train-cross-entropy=0.000210
2019-09-01 13:17:08,555 [INFO]  Epoch[113] Train-Most_dysphoric_ritual_frequency_for_audience-accuracy=1.000000
2019-09-01 13:17:08,557 [INFO]  Epoch[113] Time cost=0.263
2019-09-01 13:17:08,564 [INFO]  Saved checkpoint to "model/Most_dysphoric_ritual_frequency_for_audience_imputer/model-0113.params"
2019-09-01 13:17:08,587 [INFO]  Epoch[113] Validation-cross-entropy=0.001203
2019-09-01 13:17:08,591 [INFO]  Epoch[113] Validation-Most_dysphoric_ritual_frequency_for_audience-accuracy=1.000000
2019-09-01 13:17:08,717 [INFO]  Epoch[114] Batch [0-16]	Speed: 2239.88 samples/sec	cross-entropy=0.000061	Most_dysphoric_ritual_frequency_for_audience-accuracy=1.000000
2019-09-01 13:17:08,819 [INFO]  Epoch[114] Train-cross-entropy=0.000205
2019-09-01 13:17:08,821 [INFO]  Epoch[114] Train-Most_dysphoric_ritual_frequency_for_audience-accuracy=1.000000
2019-09-01 13:17:08,823 [INFO]  Epoch[114] Time cost=0.229
2019-09-01 13:17:08,830 [INFO]  Saved checkpoint to "model/Most_dysphoric_ritual_frequency_for_audience_imputer/model-0114.params"
2019-09-01 13:17:08,855 [INFO]  Epoch[114] Validation-cross-entropy=0.001189
2019-09-01 13:17:08,858 [INFO]  Epoch[114] Validation-Most_dysphoric_ritual_frequency_for_audience-accuracy=1.000000
2019-09-01 13:17:08,997 [INFO]  Epoch[115] Batch [0-16]	Speed: 2042.59 samples/sec	cross-entropy=0.000059	Most_dysphoric_ritual_frequency_for_audience-accuracy=1.000000
2019-09-01 13:17:09,100 [INFO]  Epoch[115] Train-cross-entropy=0.000199
2019-09-01 13:17:09,102 [INFO]  Epoch[115] Train-Most_dysphoric_ritual_frequency_for_audience-accuracy=1.000000
2019-09-01 13:17:09,104 [INFO]  Epoch[115] Time cost=0.244
2019-09-01 13:17:09,110 [INFO]  Saved checkpoint to "model/Most_dysphoric_ritual_frequency_for_audience_imputer/model-0115.params"
2019-09-01 13:17:09,134 [INFO]  Epoch[115] Validation-cross-entropy=0.001202
2019-09-01 13:17:09,138 [INFO]  Epoch[115] Validation-Most_dysphoric_ritual_frequency_for_audience-accuracy=1.000000
2019-09-01 13:17:09,262 [INFO]  Epoch[116] Batch [0-16]	Speed: 2235.46 samples/sec	cross-entropy=0.000058	Most_dysphoric_ritual_frequency_for_audience-accuracy=1.000000
2019-09-01 13:17:09,364 [INFO]  Epoch[116] Train-cross-entropy=0.000194
2019-09-01 13:17:09,367 [INFO]  Epoch[116] Train-Most_dysphoric_ritual_frequency_for_audience-accuracy=1.000000
2019-09-01 13:17:09,369 [INFO]  Epoch[116] Time cost=0.228
2019-09-01 13:17:09,376 [INFO]  Saved checkpoint to "model/Most_dysphoric_ritual_frequency_for_audience_imputer/model-0116.params"
2019-09-01 13:17:09,397 [INFO]  Epoch[116] Validation-cross-entropy=0.001189
2019-09-01 13:17:09,402 [INFO]  Epoch[116] Validation-Most_dysphoric_ritual_frequency_for_audience-accuracy=1.000000
2019-09-01 13:17:09,528 [INFO]  Epoch[117] Batch [0-16]	Speed: 2218.47 samples/sec	cross-entropy=0.000056	Most_dysphoric_ritual_frequency_for_audience-accuracy=1.000000
2019-09-01 13:17:09,629 [INFO]  Epoch[117] Train-cross-entropy=0.000190
2019-09-01 13:17:09,631 [INFO]  Epoch[117] Train-Most_dysphoric_ritual_frequency_for_audience-accuracy=1.000000
2019-09-01 13:17:09,633 [INFO]  Epoch[117] Time cost=0.229
2019-09-01 13:17:09,641 [INFO]  Saved checkpoint to "model/Most_dysphoric_ritual_frequency_for_audience_imputer/model-0117.params"
2019-09-01 13:17:09,666 [INFO]  Epoch[117] Validation-cross-entropy=0.001179
2019-09-01 13:17:09,670 [INFO]  Epoch[117] Validation-Most_dysphoric_ritual_frequency_for_audience-accuracy=1.000000
2019-09-01 13:17:09,794 [INFO]  Epoch[118] Batch [0-16]	Speed: 2248.07 samples/sec	cross-entropy=0.000055	Most_dysphoric_ritual_frequency_for_audience-accuracy=1.000000
2019-09-01 13:17:09,896 [INFO]  Epoch[118] Train-cross-entropy=0.000184
2019-09-01 13:17:09,898 [INFO]  Epoch[118] Train-Most_dysphoric_ritual_frequency_for_audience-accuracy=1.000000
2019-09-01 13:17:09,899 [INFO]  Epoch[118] Time cost=0.227
2019-09-01 13:17:09,906 [INFO]  Saved checkpoint to "model/Most_dysphoric_ritual_frequency_for_audience_imputer/model-0118.params"
2019-09-01 13:17:09,930 [INFO]  Epoch[118] Validation-cross-entropy=0.001190
2019-09-01 13:17:09,933 [INFO]  Epoch[118] Validation-Most_dysphoric_ritual_frequency_for_audience-accuracy=1.000000
2019-09-01 13:17:10,059 [INFO]  Epoch[119] Batch [0-16]	Speed: 2217.14 samples/sec	cross-entropy=0.000054	Most_dysphoric_ritual_frequency_for_audience-accuracy=1.000000
2019-09-01 13:17:10,161 [INFO]  Epoch[119] Train-cross-entropy=0.000181
2019-09-01 13:17:10,166 [INFO]  Epoch[119] Train-Most_dysphoric_ritual_frequency_for_audience-accuracy=1.000000
2019-09-01 13:17:10,168 [INFO]  Epoch[119] Time cost=0.232
2019-09-01 13:17:10,174 [INFO]  Saved checkpoint to "model/Most_dysphoric_ritual_frequency_for_audience_imputer/model-0119.params"
2019-09-01 13:17:10,193 [INFO]  Epoch[119] Validation-cross-entropy=0.001176
2019-09-01 13:17:10,196 [INFO]  Epoch[119] Validation-Most_dysphoric_ritual_frequency_for_audience-accuracy=1.000000
2019-09-01 13:17:10,321 [INFO]  Epoch[120] Batch [0-16]	Speed: 2236.67 samples/sec	cross-entropy=0.000053	Most_dysphoric_ritual_frequency_for_audience-accuracy=1.000000
2019-09-01 13:17:10,422 [INFO]  Epoch[120] Train-cross-entropy=0.000176
2019-09-01 13:17:10,424 [INFO]  Epoch[120] Train-Most_dysphoric_ritual_frequency_for_audience-accuracy=1.000000
2019-09-01 13:17:10,426 [INFO]  Epoch[120] Time cost=0.226
2019-09-01 13:17:10,432 [INFO]  Saved checkpoint to "model/Most_dysphoric_ritual_frequency_for_audience_imputer/model-0120.params"
2019-09-01 13:17:10,451 [INFO]  Epoch[120] Validation-cross-entropy=0.001171
2019-09-01 13:17:10,454 [INFO]  Epoch[120] Validation-Most_dysphoric_ritual_frequency_for_audience-accuracy=1.000000
2019-09-01 13:17:10,577 [INFO]  Epoch[121] Batch [0-16]	Speed: 2295.40 samples/sec	cross-entropy=0.000051	Most_dysphoric_ritual_frequency_for_audience-accuracy=1.000000
2019-09-01 13:17:10,677 [INFO]  Epoch[121] Train-cross-entropy=0.000171
2019-09-01 13:17:10,679 [INFO]  Epoch[121] Train-Most_dysphoric_ritual_frequency_for_audience-accuracy=1.000000
2019-09-01 13:17:10,680 [INFO]  Epoch[121] Time cost=0.223
2019-09-01 13:17:10,687 [INFO]  Saved checkpoint to "model/Most_dysphoric_ritual_frequency_for_audience_imputer/model-0121.params"
2019-09-01 13:17:10,706 [INFO]  Epoch[121] Validation-cross-entropy=0.001145
2019-09-01 13:17:10,709 [INFO]  Epoch[121] Validation-Most_dysphoric_ritual_frequency_for_audience-accuracy=1.000000
2019-09-01 13:17:10,829 [INFO]  Epoch[122] Batch [0-16]	Speed: 2332.49 samples/sec	cross-entropy=0.000050	Most_dysphoric_ritual_frequency_for_audience-accuracy=1.000000
2019-09-01 13:17:10,929 [INFO]  Epoch[122] Train-cross-entropy=0.000167
2019-09-01 13:17:10,931 [INFO]  Epoch[122] Train-Most_dysphoric_ritual_frequency_for_audience-accuracy=1.000000
2019-09-01 13:17:10,933 [INFO]  Epoch[122] Time cost=0.220
2019-09-01 13:17:10,939 [INFO]  Saved checkpoint to "model/Most_dysphoric_ritual_frequency_for_audience_imputer/model-0122.params"
2019-09-01 13:17:10,958 [INFO]  Epoch[122] Validation-cross-entropy=0.001141
2019-09-01 13:17:10,962 [INFO]  Epoch[122] Validation-Most_dysphoric_ritual_frequency_for_audience-accuracy=1.000000
2019-09-01 13:17:11,116 [INFO]  Epoch[123] Batch [0-16]	Speed: 1823.05 samples/sec	cross-entropy=0.000049	Most_dysphoric_ritual_frequency_for_audience-accuracy=1.000000
2019-09-01 13:17:11,241 [INFO]  Epoch[123] Train-cross-entropy=0.000163
2019-09-01 13:17:11,245 [INFO]  Epoch[123] Train-Most_dysphoric_ritual_frequency_for_audience-accuracy=1.000000
2019-09-01 13:17:11,248 [INFO]  Epoch[123] Time cost=0.282
2019-09-01 13:17:11,255 [INFO]  Saved checkpoint to "model/Most_dysphoric_ritual_frequency_for_audience_imputer/model-0123.params"
2019-09-01 13:17:11,281 [INFO]  Epoch[123] Validation-cross-entropy=0.001134
2019-09-01 13:17:11,284 [INFO]  Epoch[123] Validation-Most_dysphoric_ritual_frequency_for_audience-accuracy=1.000000
2019-09-01 13:17:11,439 [INFO]  Epoch[124] Batch [0-16]	Speed: 1823.90 samples/sec	cross-entropy=0.000048	Most_dysphoric_ritual_frequency_for_audience-accuracy=1.000000
2019-09-01 13:17:11,595 [INFO]  Epoch[124] Train-cross-entropy=0.000159
2019-09-01 13:17:11,597 [INFO]  Epoch[124] Train-Most_dysphoric_ritual_frequency_for_audience-accuracy=1.000000
2019-09-01 13:17:11,602 [INFO]  Epoch[124] Time cost=0.315
2019-09-01 13:17:11,610 [INFO]  Saved checkpoint to "model/Most_dysphoric_ritual_frequency_for_audience_imputer/model-0124.params"
2019-09-01 13:17:11,642 [INFO]  Epoch[124] Validation-cross-entropy=0.001133
2019-09-01 13:17:11,644 [INFO]  Epoch[124] Validation-Most_dysphoric_ritual_frequency_for_audience-accuracy=1.000000
2019-09-01 13:17:11,799 [INFO]  Epoch[125] Batch [0-16]	Speed: 1820.27 samples/sec	cross-entropy=0.000047	Most_dysphoric_ritual_frequency_for_audience-accuracy=1.000000
2019-09-01 13:17:11,927 [INFO]  Epoch[125] Train-cross-entropy=0.000155
2019-09-01 13:17:11,930 [INFO]  Epoch[125] Train-Most_dysphoric_ritual_frequency_for_audience-accuracy=1.000000
2019-09-01 13:17:11,932 [INFO]  Epoch[125] Time cost=0.286
2019-09-01 13:17:11,942 [INFO]  Saved checkpoint to "model/Most_dysphoric_ritual_frequency_for_audience_imputer/model-0125.params"
2019-09-01 13:17:11,970 [INFO]  Epoch[125] Validation-cross-entropy=0.001137
2019-09-01 13:17:11,975 [INFO]  Epoch[125] Validation-Most_dysphoric_ritual_frequency_for_audience-accuracy=1.000000
2019-09-01 13:17:12,131 [INFO]  Epoch[126] Batch [0-16]	Speed: 1799.12 samples/sec	cross-entropy=0.000045	Most_dysphoric_ritual_frequency_for_audience-accuracy=1.000000
2019-09-01 13:17:12,263 [INFO]  Epoch[126] Train-cross-entropy=0.000152
2019-09-01 13:17:12,266 [INFO]  Epoch[126] Train-Most_dysphoric_ritual_frequency_for_audience-accuracy=1.000000
2019-09-01 13:17:12,269 [INFO]  Epoch[126] Time cost=0.291
2019-09-01 13:17:12,279 [INFO]  Saved checkpoint to "model/Most_dysphoric_ritual_frequency_for_audience_imputer/model-0126.params"
2019-09-01 13:17:12,306 [INFO]  Epoch[126] Validation-cross-entropy=0.001128
2019-09-01 13:17:12,308 [INFO]  Epoch[126] Validation-Most_dysphoric_ritual_frequency_for_audience-accuracy=1.000000
2019-09-01 13:17:12,501 [INFO]  Epoch[127] Batch [0-16]	Speed: 1422.69 samples/sec	cross-entropy=0.000044	Most_dysphoric_ritual_frequency_for_audience-accuracy=1.000000
2019-09-01 13:17:12,661 [INFO]  Epoch[127] Train-cross-entropy=0.000148
2019-09-01 13:17:12,665 [INFO]  Epoch[127] Train-Most_dysphoric_ritual_frequency_for_audience-accuracy=1.000000
2019-09-01 13:17:12,668 [INFO]  Epoch[127] Time cost=0.356
2019-09-01 13:17:12,675 [INFO]  Saved checkpoint to "model/Most_dysphoric_ritual_frequency_for_audience_imputer/model-0127.params"
2019-09-01 13:17:12,710 [INFO]  Epoch[127] Validation-cross-entropy=0.001117
2019-09-01 13:17:12,714 [INFO]  Epoch[127] Validation-Most_dysphoric_ritual_frequency_for_audience-accuracy=1.000000
2019-09-01 13:17:12,878 [INFO]  Epoch[128] Batch [0-16]	Speed: 1727.10 samples/sec	cross-entropy=0.000043	Most_dysphoric_ritual_frequency_for_audience-accuracy=1.000000
2019-09-01 13:17:13,046 [INFO]  Epoch[128] Train-cross-entropy=0.000145
2019-09-01 13:17:13,049 [INFO]  Epoch[128] Train-Most_dysphoric_ritual_frequency_for_audience-accuracy=1.000000
2019-09-01 13:17:13,052 [INFO]  Epoch[128] Time cost=0.334
2019-09-01 13:17:13,062 [INFO]  Saved checkpoint to "model/Most_dysphoric_ritual_frequency_for_audience_imputer/model-0128.params"
2019-09-01 13:17:13,090 [INFO]  Epoch[128] Validation-cross-entropy=0.001126
2019-09-01 13:17:13,093 [INFO]  Epoch[128] Validation-Most_dysphoric_ritual_frequency_for_audience-accuracy=1.000000
2019-09-01 13:17:13,246 [INFO]  Epoch[129] Batch [0-16]	Speed: 1818.51 samples/sec	cross-entropy=0.000042	Most_dysphoric_ritual_frequency_for_audience-accuracy=1.000000
2019-09-01 13:17:13,402 [INFO]  Epoch[129] Train-cross-entropy=0.000141
2019-09-01 13:17:13,405 [INFO]  Epoch[129] Train-Most_dysphoric_ritual_frequency_for_audience-accuracy=1.000000
2019-09-01 13:17:13,408 [INFO]  Epoch[129] Time cost=0.313
2019-09-01 13:17:13,416 [INFO]  Saved checkpoint to "model/Most_dysphoric_ritual_frequency_for_audience_imputer/model-0129.params"
2019-09-01 13:17:13,447 [INFO]  Epoch[129] Validation-cross-entropy=0.001128
2019-09-01 13:17:13,450 [INFO]  Epoch[129] Validation-Most_dysphoric_ritual_frequency_for_audience-accuracy=1.000000
2019-09-01 13:17:13,644 [INFO]  Epoch[130] Batch [0-16]	Speed: 1425.77 samples/sec	cross-entropy=0.000041	Most_dysphoric_ritual_frequency_for_audience-accuracy=1.000000
2019-09-01 13:17:13,769 [INFO]  Epoch[130] Train-cross-entropy=0.000137
2019-09-01 13:17:13,774 [INFO]  Epoch[130] Train-Most_dysphoric_ritual_frequency_for_audience-accuracy=1.000000
2019-09-01 13:17:13,777 [INFO]  Epoch[130] Time cost=0.325
2019-09-01 13:17:13,785 [INFO]  Saved checkpoint to "model/Most_dysphoric_ritual_frequency_for_audience_imputer/model-0130.params"
2019-09-01 13:17:13,812 [INFO]  Epoch[130] Validation-cross-entropy=0.001128
2019-09-01 13:17:13,814 [INFO]  Epoch[130] Validation-Most_dysphoric_ritual_frequency_for_audience-accuracy=1.000000
2019-09-01 13:17:14,012 [INFO]  Epoch[131] Batch [0-16]	Speed: 1391.44 samples/sec	cross-entropy=0.000040	Most_dysphoric_ritual_frequency_for_audience-accuracy=1.000000
2019-09-01 13:17:14,138 [INFO]  Epoch[131] Train-cross-entropy=0.000134
2019-09-01 13:17:14,142 [INFO]  Epoch[131] Train-Most_dysphoric_ritual_frequency_for_audience-accuracy=1.000000
2019-09-01 13:17:14,145 [INFO]  Epoch[131] Time cost=0.329
2019-09-01 13:17:14,152 [INFO]  Saved checkpoint to "model/Most_dysphoric_ritual_frequency_for_audience_imputer/model-0131.params"
2019-09-01 13:17:14,179 [INFO]  Epoch[131] Validation-cross-entropy=0.001122
2019-09-01 13:17:14,181 [INFO]  Epoch[131] Validation-Most_dysphoric_ritual_frequency_for_audience-accuracy=1.000000
2019-09-01 13:17:14,354 [INFO]  Epoch[132] Batch [0-16]	Speed: 1612.75 samples/sec	cross-entropy=0.000039	Most_dysphoric_ritual_frequency_for_audience-accuracy=1.000000
2019-09-01 13:17:14,526 [INFO]  Epoch[132] Train-cross-entropy=0.000132
2019-09-01 13:17:14,532 [INFO]  Epoch[132] Train-Most_dysphoric_ritual_frequency_for_audience-accuracy=1.000000
2019-09-01 13:17:14,535 [INFO]  Epoch[132] Time cost=0.351
2019-09-01 13:17:14,542 [INFO]  Saved checkpoint to "model/Most_dysphoric_ritual_frequency_for_audience_imputer/model-0132.params"
2019-09-01 13:17:14,571 [INFO]  No improvement detected for 5 epochs compared to 0.0011174580763508857 last error obtained: 0.0011206501430933713, stopping here
2019-09-01 13:17:14,574 [INFO]  
========== done (36.658174991607666 s) fit model
2019-09-01 13:17:18,060 [INFO]  CategoricalEncoder for column Most_dysphoric_ritual_frequency_for_ritual_specialist                                found only 66 occurrences of value not applicable
2019-09-01 13:17:18,063 [INFO]  CategoricalEncoder for column Most_dysphoric_ritual_frequency_for_ritual_specialist                                found only 37 occurrences of value seasonally
2019-09-01 13:17:18,066 [INFO]  CategoricalEncoder for column Most_dysphoric_ritual_frequency_for_ritual_specialist                                found only 25 occurrences of value weekly
2019-09-01 13:17:18,069 [INFO]  CategoricalEncoder for column Most_dysphoric_ritual_frequency_for_ritual_specialist                                found only 18 occurrences of value monthly
2019-09-01 13:17:18,071 [INFO]  CategoricalEncoder for column Most_dysphoric_ritual_frequency_for_ritual_specialist                                found only 11 occurrences of value once per generation
2019-09-01 13:17:18,073 [INFO]  CategoricalEncoder for column Most_dysphoric_ritual_frequency_for_ritual_specialist                                found only 10 occurrences of value once in a lifetime
2019-09-01 13:17:18,075 [INFO]  CategoricalEncoder for column Most_dysphoric_ritual_frequency_for_ritual_specialist                                found only 4 occurrences of value seasonal
2019-09-01 13:17:18,077 [INFO]  CategoricalEncoder for column Most_dysphoric_ritual_frequency_for_ritual_specialist                                found only 3 occurrences of value annually
2019-09-01 13:17:20,267 [WARNING]  Test set does not contain any ocurrences of values [seasonal] in column [Most_dysphoric_ritual_frequency_for_ritual_specialist], consider using a more representative test set.
2019-09-01 13:17:20,272 [INFO]  
========== start: fit model
2019-09-01 13:17:20,274 [WARNING]  Already bound, ignoring bind()
2019-09-01 13:17:20,395 [INFO]  Epoch[0] Batch [0-15]	Speed: 2179.64 samples/sec	cross-entropy=1.463269	Most_dysphoric_ritual_frequency_for_ritual_specialist-accuracy=0.589844
2019-09-01 13:17:20,517 [INFO]  Epoch[0] Train-cross-entropy=0.855571
2019-09-01 13:17:20,522 [INFO]  Epoch[0] Train-Most_dysphoric_ritual_frequency_for_ritual_specialist-accuracy=0.725962
2019-09-01 13:17:20,525 [INFO]  Epoch[0] Time cost=0.249
2019-09-01 13:17:20,533 [INFO]  Saved checkpoint to "model/Most_dysphoric_ritual_frequency_for_ritual_specialist_imputer/model-0000.params"
2019-09-01 13:17:20,561 [INFO]  Epoch[0] Validation-cross-entropy=0.589467
2019-09-01 13:17:20,565 [INFO]  Epoch[0] Validation-Most_dysphoric_ritual_frequency_for_ritual_specialist-accuracy=0.765625
2019-09-01 13:17:20,774 [INFO]  Epoch[1] Batch [0-15]	Speed: 1229.23 samples/sec	cross-entropy=0.749258	Most_dysphoric_ritual_frequency_for_ritual_specialist-accuracy=0.687500
2019-09-01 13:17:20,930 [INFO]  Epoch[1] Train-cross-entropy=0.458577
2019-09-01 13:17:20,933 [INFO]  Epoch[1] Train-Most_dysphoric_ritual_frequency_for_ritual_specialist-accuracy=0.894231
2019-09-01 13:17:20,936 [INFO]  Epoch[1] Time cost=0.369
2019-09-01 13:17:20,944 [INFO]  Saved checkpoint to "model/Most_dysphoric_ritual_frequency_for_ritual_specialist_imputer/model-0001.params"
2019-09-01 13:17:20,971 [INFO]  Epoch[1] Validation-cross-entropy=0.358454
2019-09-01 13:17:20,974 [INFO]  Epoch[1] Validation-Most_dysphoric_ritual_frequency_for_ritual_specialist-accuracy=0.890625
2019-09-01 13:17:21,108 [INFO]  Epoch[2] Batch [0-15]	Speed: 1927.44 samples/sec	cross-entropy=0.441120	Most_dysphoric_ritual_frequency_for_ritual_specialist-accuracy=0.847656
2019-09-01 13:17:21,211 [INFO]  Epoch[2] Train-cross-entropy=0.240192
2019-09-01 13:17:21,213 [INFO]  Epoch[2] Train-Most_dysphoric_ritual_frequency_for_ritual_specialist-accuracy=0.947115
2019-09-01 13:17:21,215 [INFO]  Epoch[2] Time cost=0.240
2019-09-01 13:17:21,224 [INFO]  Saved checkpoint to "model/Most_dysphoric_ritual_frequency_for_ritual_specialist_imputer/model-0002.params"
2019-09-01 13:17:21,248 [INFO]  Epoch[2] Validation-cross-entropy=0.200790
2019-09-01 13:17:21,251 [INFO]  Epoch[2] Validation-Most_dysphoric_ritual_frequency_for_ritual_specialist-accuracy=0.921875
2019-09-01 13:17:21,367 [INFO]  Epoch[3] Batch [0-15]	Speed: 2268.13 samples/sec	cross-entropy=0.265589	Most_dysphoric_ritual_frequency_for_ritual_specialist-accuracy=0.917969
2019-09-01 13:17:21,460 [INFO]  Epoch[3] Train-cross-entropy=0.142848
2019-09-01 13:17:21,463 [INFO]  Epoch[3] Train-Most_dysphoric_ritual_frequency_for_ritual_specialist-accuracy=0.971154
2019-09-01 13:17:21,465 [INFO]  Epoch[3] Time cost=0.211
2019-09-01 13:17:21,472 [INFO]  Saved checkpoint to "model/Most_dysphoric_ritual_frequency_for_ritual_specialist_imputer/model-0003.params"
2019-09-01 13:17:21,496 [INFO]  Epoch[3] Validation-cross-entropy=0.122384
2019-09-01 13:17:21,498 [INFO]  Epoch[3] Validation-Most_dysphoric_ritual_frequency_for_ritual_specialist-accuracy=0.968750
2019-09-01 13:17:21,678 [INFO]  Epoch[4] Batch [0-15]	Speed: 1403.54 samples/sec	cross-entropy=0.168365	Most_dysphoric_ritual_frequency_for_ritual_specialist-accuracy=0.957031
2019-09-01 13:17:21,824 [INFO]  Epoch[4] Train-cross-entropy=0.088453
2019-09-01 13:17:21,827 [INFO]  Epoch[4] Train-Most_dysphoric_ritual_frequency_for_ritual_specialist-accuracy=0.985577
2019-09-01 13:17:21,829 [INFO]  Epoch[4] Time cost=0.329
2019-09-01 13:17:21,844 [INFO]  Saved checkpoint to "model/Most_dysphoric_ritual_frequency_for_ritual_specialist_imputer/model-0004.params"
2019-09-01 13:17:21,872 [INFO]  Epoch[4] Validation-cross-entropy=0.077109
2019-09-01 13:17:21,874 [INFO]  Epoch[4] Validation-Most_dysphoric_ritual_frequency_for_ritual_specialist-accuracy=0.968750
2019-09-01 13:17:21,993 [INFO]  Epoch[5] Batch [0-15]	Speed: 2219.33 samples/sec	cross-entropy=0.106479	Most_dysphoric_ritual_frequency_for_ritual_specialist-accuracy=0.976562
2019-09-01 13:17:22,087 [INFO]  Epoch[5] Train-cross-entropy=0.056392
2019-09-01 13:17:22,090 [INFO]  Epoch[5] Train-Most_dysphoric_ritual_frequency_for_ritual_specialist-accuracy=0.990385
2019-09-01 13:17:22,092 [INFO]  Epoch[5] Time cost=0.215
2019-09-01 13:17:22,099 [INFO]  Saved checkpoint to "model/Most_dysphoric_ritual_frequency_for_ritual_specialist_imputer/model-0005.params"
2019-09-01 13:17:22,123 [INFO]  Epoch[5] Validation-cross-entropy=0.049247
2019-09-01 13:17:22,126 [INFO]  Epoch[5] Validation-Most_dysphoric_ritual_frequency_for_ritual_specialist-accuracy=1.000000
2019-09-01 13:17:22,246 [INFO]  Epoch[6] Batch [0-15]	Speed: 2234.03 samples/sec	cross-entropy=0.068000	Most_dysphoric_ritual_frequency_for_ritual_specialist-accuracy=0.992188
2019-09-01 13:17:22,345 [INFO]  Epoch[6] Train-cross-entropy=0.035370
2019-09-01 13:17:22,347 [INFO]  Epoch[6] Train-Most_dysphoric_ritual_frequency_for_ritual_specialist-accuracy=1.000000
2019-09-01 13:17:22,349 [INFO]  Epoch[6] Time cost=0.221
2019-09-01 13:17:22,356 [INFO]  Saved checkpoint to "model/Most_dysphoric_ritual_frequency_for_ritual_specialist_imputer/model-0006.params"
2019-09-01 13:17:22,377 [INFO]  Epoch[6] Validation-cross-entropy=0.032079
2019-09-01 13:17:22,381 [INFO]  Epoch[6] Validation-Most_dysphoric_ritual_frequency_for_ritual_specialist-accuracy=1.000000
2019-09-01 13:17:22,518 [INFO]  Epoch[7] Batch [0-15]	Speed: 1884.04 samples/sec	cross-entropy=0.043642	Most_dysphoric_ritual_frequency_for_ritual_specialist-accuracy=0.996094
2019-09-01 13:17:22,639 [INFO]  Epoch[7] Train-cross-entropy=0.023047
2019-09-01 13:17:22,641 [INFO]  Epoch[7] Train-Most_dysphoric_ritual_frequency_for_ritual_specialist-accuracy=1.000000
2019-09-01 13:17:22,643 [INFO]  Epoch[7] Time cost=0.260
2019-09-01 13:17:22,650 [INFO]  Saved checkpoint to "model/Most_dysphoric_ritual_frequency_for_ritual_specialist_imputer/model-0007.params"
2019-09-01 13:17:22,675 [INFO]  Epoch[7] Validation-cross-entropy=0.024050
2019-09-01 13:17:22,677 [INFO]  Epoch[7] Validation-Most_dysphoric_ritual_frequency_for_ritual_specialist-accuracy=1.000000
2019-09-01 13:17:22,798 [INFO]  Epoch[8] Batch [0-15]	Speed: 2159.13 samples/sec	cross-entropy=0.030575	Most_dysphoric_ritual_frequency_for_ritual_specialist-accuracy=1.000000
2019-09-01 13:17:22,903 [INFO]  Epoch[8] Train-cross-entropy=0.016050
2019-09-01 13:17:22,905 [INFO]  Epoch[8] Train-Most_dysphoric_ritual_frequency_for_ritual_specialist-accuracy=1.000000
2019-09-01 13:17:22,907 [INFO]  Epoch[8] Time cost=0.228
2019-09-01 13:17:22,914 [INFO]  Saved checkpoint to "model/Most_dysphoric_ritual_frequency_for_ritual_specialist_imputer/model-0008.params"
2019-09-01 13:17:22,939 [INFO]  Epoch[8] Validation-cross-entropy=0.017307
2019-09-01 13:17:22,941 [INFO]  Epoch[8] Validation-Most_dysphoric_ritual_frequency_for_ritual_specialist-accuracy=1.000000
2019-09-01 13:17:23,063 [INFO]  Epoch[9] Batch [0-15]	Speed: 2148.29 samples/sec	cross-entropy=0.022167	Most_dysphoric_ritual_frequency_for_ritual_specialist-accuracy=1.000000
2019-09-01 13:17:23,164 [INFO]  Epoch[9] Train-cross-entropy=0.012295
2019-09-01 13:17:23,166 [INFO]  Epoch[9] Train-Most_dysphoric_ritual_frequency_for_ritual_specialist-accuracy=1.000000
2019-09-01 13:17:23,168 [INFO]  Epoch[9] Time cost=0.225
2019-09-01 13:17:23,175 [INFO]  Saved checkpoint to "model/Most_dysphoric_ritual_frequency_for_ritual_specialist_imputer/model-0009.params"
2019-09-01 13:17:23,199 [INFO]  Epoch[9] Validation-cross-entropy=0.011961
2019-09-01 13:17:23,201 [INFO]  Epoch[9] Validation-Most_dysphoric_ritual_frequency_for_ritual_specialist-accuracy=1.000000
2019-09-01 13:17:23,321 [INFO]  Epoch[10] Batch [0-15]	Speed: 2169.17 samples/sec	cross-entropy=0.015299	Most_dysphoric_ritual_frequency_for_ritual_specialist-accuracy=1.000000
2019-09-01 13:17:23,417 [INFO]  Epoch[10] Train-cross-entropy=0.009945
2019-09-01 13:17:23,419 [INFO]  Epoch[10] Train-Most_dysphoric_ritual_frequency_for_ritual_specialist-accuracy=1.000000
2019-09-01 13:17:23,420 [INFO]  Epoch[10] Time cost=0.217
2019-09-01 13:17:23,428 [INFO]  Saved checkpoint to "model/Most_dysphoric_ritual_frequency_for_ritual_specialist_imputer/model-0010.params"
2019-09-01 13:17:23,448 [INFO]  Epoch[10] Validation-cross-entropy=0.009021
2019-09-01 13:17:23,452 [INFO]  Epoch[10] Validation-Most_dysphoric_ritual_frequency_for_ritual_specialist-accuracy=1.000000
2019-09-01 13:17:23,570 [INFO]  Epoch[11] Batch [0-15]	Speed: 2226.50 samples/sec	cross-entropy=0.011374	Most_dysphoric_ritual_frequency_for_ritual_specialist-accuracy=1.000000
2019-09-01 13:17:23,672 [INFO]  Epoch[11] Train-cross-entropy=0.007923
2019-09-01 13:17:23,675 [INFO]  Epoch[11] Train-Most_dysphoric_ritual_frequency_for_ritual_specialist-accuracy=1.000000
2019-09-01 13:17:23,677 [INFO]  Epoch[11] Time cost=0.222
2019-09-01 13:17:23,685 [INFO]  Saved checkpoint to "model/Most_dysphoric_ritual_frequency_for_ritual_specialist_imputer/model-0011.params"
2019-09-01 13:17:23,708 [INFO]  Epoch[11] Validation-cross-entropy=0.007537
2019-09-01 13:17:23,712 [INFO]  Epoch[11] Validation-Most_dysphoric_ritual_frequency_for_ritual_specialist-accuracy=1.000000
2019-09-01 13:17:23,831 [INFO]  Epoch[12] Batch [0-15]	Speed: 2201.51 samples/sec	cross-entropy=0.008998	Most_dysphoric_ritual_frequency_for_ritual_specialist-accuracy=1.000000
2019-09-01 13:17:23,926 [INFO]  Epoch[12] Train-cross-entropy=0.006519
2019-09-01 13:17:23,929 [INFO]  Epoch[12] Train-Most_dysphoric_ritual_frequency_for_ritual_specialist-accuracy=1.000000
2019-09-01 13:17:23,931 [INFO]  Epoch[12] Time cost=0.217
2019-09-01 13:17:23,939 [INFO]  Saved checkpoint to "model/Most_dysphoric_ritual_frequency_for_ritual_specialist_imputer/model-0012.params"
2019-09-01 13:17:23,962 [INFO]  Epoch[12] Validation-cross-entropy=0.006354
2019-09-01 13:17:23,966 [INFO]  Epoch[12] Validation-Most_dysphoric_ritual_frequency_for_ritual_specialist-accuracy=1.000000
2019-09-01 13:17:24,086 [INFO]  Epoch[13] Batch [0-15]	Speed: 2179.00 samples/sec	cross-entropy=0.007505	Most_dysphoric_ritual_frequency_for_ritual_specialist-accuracy=1.000000
2019-09-01 13:17:24,183 [INFO]  Epoch[13] Train-cross-entropy=0.005438
2019-09-01 13:17:24,185 [INFO]  Epoch[13] Train-Most_dysphoric_ritual_frequency_for_ritual_specialist-accuracy=1.000000
2019-09-01 13:17:24,187 [INFO]  Epoch[13] Time cost=0.219
2019-09-01 13:17:24,195 [INFO]  Saved checkpoint to "model/Most_dysphoric_ritual_frequency_for_ritual_specialist_imputer/model-0013.params"
2019-09-01 13:17:24,218 [INFO]  Epoch[13] Validation-cross-entropy=0.005333
2019-09-01 13:17:24,222 [INFO]  Epoch[13] Validation-Most_dysphoric_ritual_frequency_for_ritual_specialist-accuracy=1.000000
2019-09-01 13:17:24,356 [INFO]  Epoch[14] Batch [0-15]	Speed: 1931.36 samples/sec	cross-entropy=0.006303	Most_dysphoric_ritual_frequency_for_ritual_specialist-accuracy=1.000000
2019-09-01 13:17:24,470 [INFO]  Epoch[14] Train-cross-entropy=0.004670
2019-09-01 13:17:24,473 [INFO]  Epoch[14] Train-Most_dysphoric_ritual_frequency_for_ritual_specialist-accuracy=1.000000
2019-09-01 13:17:24,474 [INFO]  Epoch[14] Time cost=0.250
2019-09-01 13:17:24,481 [INFO]  Saved checkpoint to "model/Most_dysphoric_ritual_frequency_for_ritual_specialist_imputer/model-0014.params"
2019-09-01 13:17:24,503 [INFO]  Epoch[14] Validation-cross-entropy=0.004649
2019-09-01 13:17:24,507 [INFO]  Epoch[14] Validation-Most_dysphoric_ritual_frequency_for_ritual_specialist-accuracy=1.000000
2019-09-01 13:17:24,627 [INFO]  Epoch[15] Batch [0-15]	Speed: 2173.91 samples/sec	cross-entropy=0.005389	Most_dysphoric_ritual_frequency_for_ritual_specialist-accuracy=1.000000
2019-09-01 13:17:24,724 [INFO]  Epoch[15] Train-cross-entropy=0.004004
2019-09-01 13:17:24,726 [INFO]  Epoch[15] Train-Most_dysphoric_ritual_frequency_for_ritual_specialist-accuracy=1.000000
2019-09-01 13:17:24,728 [INFO]  Epoch[15] Time cost=0.218
2019-09-01 13:17:24,735 [INFO]  Saved checkpoint to "model/Most_dysphoric_ritual_frequency_for_ritual_specialist_imputer/model-0015.params"
2019-09-01 13:17:24,756 [INFO]  Epoch[15] Validation-cross-entropy=0.004037
2019-09-01 13:17:24,760 [INFO]  Epoch[15] Validation-Most_dysphoric_ritual_frequency_for_ritual_specialist-accuracy=1.000000
2019-09-01 13:17:24,879 [INFO]  Epoch[16] Batch [0-15]	Speed: 2215.78 samples/sec	cross-entropy=0.004697	Most_dysphoric_ritual_frequency_for_ritual_specialist-accuracy=1.000000
2019-09-01 13:17:24,975 [INFO]  Epoch[16] Train-cross-entropy=0.003514
2019-09-01 13:17:24,978 [INFO]  Epoch[16] Train-Most_dysphoric_ritual_frequency_for_ritual_specialist-accuracy=1.000000
2019-09-01 13:17:24,980 [INFO]  Epoch[16] Time cost=0.217
2019-09-01 13:17:24,988 [INFO]  Saved checkpoint to "model/Most_dysphoric_ritual_frequency_for_ritual_specialist_imputer/model-0016.params"
2019-09-01 13:17:25,010 [INFO]  Epoch[16] Validation-cross-entropy=0.003598
2019-09-01 13:17:25,015 [INFO]  Epoch[16] Validation-Most_dysphoric_ritual_frequency_for_ritual_specialist-accuracy=1.000000
2019-09-01 13:17:25,138 [INFO]  Epoch[17] Batch [0-15]	Speed: 2120.28 samples/sec	cross-entropy=0.004131	Most_dysphoric_ritual_frequency_for_ritual_specialist-accuracy=1.000000
2019-09-01 13:17:25,234 [INFO]  Epoch[17] Train-cross-entropy=0.003066
2019-09-01 13:17:25,237 [INFO]  Epoch[17] Train-Most_dysphoric_ritual_frequency_for_ritual_specialist-accuracy=1.000000
2019-09-01 13:17:25,239 [INFO]  Epoch[17] Time cost=0.221
2019-09-01 13:17:25,246 [INFO]  Saved checkpoint to "model/Most_dysphoric_ritual_frequency_for_ritual_specialist_imputer/model-0017.params"
2019-09-01 13:17:25,270 [INFO]  Epoch[17] Validation-cross-entropy=0.003198
2019-09-01 13:17:25,273 [INFO]  Epoch[17] Validation-Most_dysphoric_ritual_frequency_for_ritual_specialist-accuracy=1.000000
2019-09-01 13:17:25,392 [INFO]  Epoch[18] Batch [0-15]	Speed: 2198.47 samples/sec	cross-entropy=0.003673	Most_dysphoric_ritual_frequency_for_ritual_specialist-accuracy=1.000000
2019-09-01 13:17:25,489 [INFO]  Epoch[18] Train-cross-entropy=0.002738
2019-09-01 13:17:25,491 [INFO]  Epoch[18] Train-Most_dysphoric_ritual_frequency_for_ritual_specialist-accuracy=1.000000
2019-09-01 13:17:25,494 [INFO]  Epoch[18] Time cost=0.218
[truncated: 1,165,180 more chars]
