# Supplementary material for: The two types of society: Computationally revealing recurrent social formations and their evolutionary trajectories
Source: PLoS One. 2020 May 13;15(5):e0232609. doi: 10.1371/journal.pone.0232609 (PMC7219743; doi:10.1371/journal.pone.0232609)
Supplement: S3 File — We include trajectories for all Natural Geographic Areas (NGAs) for which there is sufficient data (all polities with at least 75% complete encoding for the 51 features of analysis; see the Data and methods section for details). (ZIP) [file pone.0232609.s005.zip]

Archive with 30 entries (30 files):
- traj_Big_Island_Hawaii.pdf
- traj_Cahokia.pdf
- traj_Cambodian_Basin.pdf
- traj_Central_Java.pdf
- traj_Chuuk_Islands.pdf
- traj_Cuzco.pdf
- traj_Deccan.pdf
- traj_Finger_Lakes.pdf
- traj_Garo_Hills.pdf
- traj_Ghanaian_Coast.pdf
- traj_Iceland.pdf
- traj_Kachi_Plain.pdf
- traj_Kansai.pdf
- traj_Kapuasi_Basin.pdf
- traj_Konya_Plain.pdf
- traj_Latium.pdf
- traj_Lena_River_Valley.pdf
- traj_Lowland_Andes.pdf
- traj_Middle_Yellow_River_Valley.pdf
- traj_Niger_Inland_Delta.pdf
- traj_North_Colombia.pdf
- traj_Orkhon_Valley.pdf
- traj_Oro_PNG.pdf
- traj_Paris_Basin.pdf
- traj_Sogdiana.pdf
- traj_Southern_China_Hills.pdf
- traj_Susiana.pdf
- traj_Upper_Egypt.pdf
- traj_Valley_of_Oaxaca.pdf
- traj_Yemeni_Coastal_Plain.pdf
